# Supplementary material for: A three component model for superdiffusive motion effectively describes migration of eukaryotic cells moving freely or under a directional stimulus
Source: PLoS One. 2022 Aug 2;17(8):e0272259. doi: 10.1371/journal.pone.0272259 (PMC9345344; doi:10.1371/journal.pone.0272259)
Supplement: S1 File — Text files containing information about displacements of experimental and simulated populations used for both preliminary analyses, in “datasets used for preliminary evaluation of cell movement (Tables 1 and 2)”, and further characterization of cell movement, in “further datasets used for cell movement characterization (Figs 2, 4–6; Table 2; S1–S3 Tables; S2 and S3 Figs)”. (ZIP) [file pone.0272259.s007.zip]

Archive with 1,184 entries (1,056 files):
- S1_File/
- __MACOSX/._S1_File
- S1_File/.DS_Store
- __MACOSX/S1_File/._.DS_Store
- S1_File/further datasets/
- __MACOSX/S1_File/._further datasets
- S1_File/datasets preliminary evaluation/
- __MACOSX/S1_File/._datasets preliminary evaluation
- S1_File/further datasets/experimental/
- __MACOSX/S1_File/further datasets/._experimental
- S1_File/further datasets/simulated/
- __MACOSX/S1_File/further datasets/._simulated
- S1_File/further datasets/.DS_Store
- __MACOSX/S1_File/further datasets/._.DS_Store
- S1_File/datasets preliminary evaluation/experimental/
- __MACOSX/S1_File/datasets preliminary evaluation/._experimental
- S1_File/datasets preliminary evaluation/simulated/
- __MACOSX/S1_File/datasets preliminary evaluation/._simulated
- S1_File/datasets preliminary evaluation/.DS_Store
- __MACOSX/S1_File/datasets preliminary evaluation/._.DS_Store
- S1_File/further datasets/experimental/.DS_Store
- __MACOSX/S1_File/further datasets/experimental/._.DS_Store
- S1_File/further datasets/experimental/no_wound/
- __MACOSX/S1_File/further datasets/experimental/._no_wound
- S1_File/further datasets/experimental/wound/
- __MACOSX/S1_File/further datasets/experimental/._wound
- S1_File/further datasets/simulated/100 cells (9 micron random)/
- __MACOSX/S1_File/further datasets/simulated/._100 cells (9 micron random)
- S1_File/further datasets/simulated/30 cells (9 micron random)/
- __MACOSX/S1_File/further datasets/simulated/._30 cells (9 micron random)
- S1_File/further datasets/simulated/.DS_Store
- __MACOSX/S1_File/further datasets/simulated/._.DS_Store
- S1_File/further datasets/simulated/20 cells (9 micron random)/
- __MACOSX/S1_File/further datasets/simulated/._20 cells (9 micron random)
- S1_File/further datasets/simulated/30 cells (12.5 micron random)/
- __MACOSX/S1_File/further datasets/simulated/._30 cells (12.5 micron random)
- S1_File/further datasets/simulated/10 cells (9 micron random)/
- __MACOSX/S1_File/further datasets/simulated/._10 cells (9 micron random)
- S1_File/further datasets/simulated/50 cells (9 micron random)/
- __MACOSX/S1_File/further datasets/simulated/._50 cells (9 micron random)
- S1_File/datasets preliminary evaluation/experimental/.DS_Store
- __MACOSX/S1_File/datasets preliminary evaluation/experimental/._.DS_Store
- S1_File/datasets preliminary evaluation/experimental/no_wound/
- __MACOSX/S1_File/datasets preliminary evaluation/experimental/._no_wound
- S1_File/datasets preliminary evaluation/experimental/wound/
- __MACOSX/S1_File/datasets preliminary evaluation/experimental/._wound
- S1_File/datasets preliminary evaluation/simulated/b8p0.txt
- __MACOSX/S1_File/datasets preliminary evaluation/simulated/._b8p0.txt
- S1_File/datasets preliminary evaluation/simulated/.DS_Store
- __MACOSX/S1_File/datasets preliminary evaluation/simulated/._.DS_Store
- S1_File/datasets preliminary evaluation/simulated/b0p0.txt
- __MACOSX/S1_File/datasets preliminary evaluation/simulated/._b0p0.txt
- S1_File/datasets preliminary evaluation/simulated/b8p8.txt
- __MACOSX/S1_File/datasets preliminary evaluation/simulated/._b8p8.txt
- S1_File/further datasets/experimental/no_wound/NIH-3T3/
- __MACOSX/S1_File/further datasets/experimental/no_wound/._NIH-3T3
- S1_File/further datasets/experimental/no_wound/MDA-MB-231/
- __MACOSX/S1_File/further datasets/experimental/no_wound/._MDA-MB-231
- S1_File/further datasets/experimental/no_wound/.DS_Store
- __MACOSX/S1_File/further datasets/experimental/no_wound/._.DS_Store
- S1_File/further datasets/experimental/no_wound/HeLa/
- __MACOSX/S1_File/further datasets/experimental/no_wound/._HeLa
- S1_File/further datasets/experimental/no_wound/NIH-Ras/
- __MACOSX/S1_File/further datasets/experimental/no_wound/._NIH-Ras
- S1_File/further datasets/experimental/no_wound/T24/
- __MACOSX/S1_File/further datasets/experimental/no_wound/._T24
- S1_File/further datasets/experimental/wound/NIH-3T3/
- __MACOSX/S1_File/further datasets/experimental/wound/._NIH-3T3
- S1_File/further datasets/experimental/wound/MDA-MB-231/
- __MACOSX/S1_File/further datasets/experimental/wound/._MDA-MB-231
- S1_File/further datasets/experimental/wound/.DS_Store
- __MACOSX/S1_File/further datasets/experimental/wound/._.DS_Store
- S1_File/further datasets/experimental/wound/HeLa/
- __MACOSX/S1_File/further datasets/experimental/wound/._HeLa
- S1_File/further datasets/experimental/wound/NIH-Ras/
- __MACOSX/S1_File/further datasets/experimental/wound/._NIH-Ras
- S1_File/further datasets/experimental/wound/T24/
- __MACOSX/S1_File/further datasets/experimental/wound/._T24
- S1_File/further datasets/simulated/100 cells (9 micron random)/b12 p12/
- __MACOSX/S1_File/further datasets/simulated/100 cells (9 micron random)/._b12 p12
- S1_File/further datasets/simulated/100 cells (9 micron random)/b8 p0/
- __MACOSX/S1_File/further datasets/simulated/100 cells (9 micron random)/._b8 p0
- S1_File/further datasets/simulated/100 cells (9 micron random)/b0 p4/
- __MACOSX/S1_File/further datasets/simulated/100 cells (9 micron random)/._b0 p4
- S1_File/further datasets/simulated/100 cells (9 micron random)/b8 p8/
- __MACOSX/S1_File/further datasets/simulated/100 cells (9 micron random)/._b8 p8
- S1_File/further datasets/simulated/100 cells (9 micron random)/b8 p16/
- __MACOSX/S1_File/further datasets/simulated/100 cells (9 micron random)/._b8 p16
- S1_File/further datasets/simulated/100 cells (9 micron random)/.DS_Store
- __MACOSX/S1_File/further datasets/simulated/100 cells (9 micron random)/._.DS_Store
- S1_File/further datasets/simulated/100 cells (9 micron random)/b16 p12/
- __MACOSX/S1_File/further datasets/simulated/100 cells (9 micron random)/._b16 p12
- S1_File/further datasets/simulated/100 cells (9 micron random)/b12 p8/
- __MACOSX/S1_File/further datasets/simulated/100 cells (9 micron random)/._b12 p8
- S1_File/further datasets/simulated/100 cells (9 micron random)/b0 p12/
- __MACOSX/S1_File/further datasets/simulated/100 cells (9 micron random)/._b0 p12
- S1_File/further datasets/simulated/100 cells (9 micron random)/b16 p0/
- __MACOSX/S1_File/further datasets/simulated/100 cells (9 micron random)/._b16 p0
- S1_File/further datasets/simulated/100 cells (9 micron random)/b12 p0/
- __MACOSX/S1_File/further datasets/simulated/100 cells (9 micron random)/._b12 p0
- S1_File/further datasets/simulated/100 cells (9 micron random)/b16 p8/
- __MACOSX/S1_File/further datasets/simulated/100 cells (9 micron random)/._b16 p8
- S1_File/further datasets/simulated/100 cells (9 micron random)/b12 p16/
- __MACOSX/S1_File/further datasets/simulated/100 cells (9 micron random)/._b12 p16
- S1_File/further datasets/simulated/100 cells (9 micron random)/b0 p8/
- __MACOSX/S1_File/further datasets/simulated/100 cells (9 micron random)/._b0 p8
- S1_File/further datasets/simulated/100 cells (9 micron random)/b0 p0/
- __MACOSX/S1_File/further datasets/simulated/100 cells (9 micron random)/._b0 p0
- S1_File/further datasets/simulated/100 cells (9 micron random)/b8 p12/
- __MACOSX/S1_File/further datasets/simulated/100 cells (9 micron random)/._b8 p12
- S1_File/further datasets/simulated/100 cells (9 micron random)/b16 p16/
- __MACOSX/S1_File/further datasets/simulated/100 cells (9 micron random)/._b16 p16
- S1_File/further datasets/simulated/100 cells (9 micron random)/b0 p16/
- __MACOSX/S1_File/further datasets/simulated/100 cells (9 micron random)/._b0 p16
- S1_File/further datasets/simulated/30 cells (9 micron random)/b12 p12/
- __MACOSX/S1_File/further datasets/simulated/30 cells (9 micron random)/._b12 p12
- S1_File/further datasets/simulated/30 cells (9 micron random)/b8 p0/
- __MACOSX/S1_File/further datasets/simulated/30 cells (9 micron random)/._b8 p0
- S1_File/further datasets/simulated/30 cells (9 micron random)/b0 p4/
- __MACOSX/S1_File/further datasets/simulated/30 cells (9 micron random)/._b0 p4
- S1_File/further datasets/simulated/30 cells (9 micron random)/b8 p8/
- __MACOSX/S1_File/further datasets/simulated/30 cells (9 micron random)/._b8 p8
- S1_File/further datasets/simulated/30 cells (9 micron random)/b8 p16/
- __MACOSX/S1_File/further datasets/simulated/30 cells (9 micron random)/._b8 p16
- S1_File/further datasets/simulated/30 cells (9 micron random)/.DS_Store
- __MACOSX/S1_File/further datasets/simulated/30 cells (9 micron random)/._.DS_Store
- S1_File/further datasets/simulated/30 cells (9 micron random)/b16 p12/
- __MACOSX/S1_File/further datasets/simulated/30 cells (9 micron random)/._b16 p12
- S1_File/further datasets/simulated/30 cells (9 micron random)/b12 p8/
- __MACOSX/S1_File/further datasets/simulated/30 cells (9 micron random)/._b12 p8
- S1_File/further datasets/simulated/30 cells (9 micron random)/b0 p12/
- __MACOSX/S1_File/further datasets/simulated/30 cells (9 micron random)/._b0 p12
- S1_File/further datasets/simulated/30 cells (9 micron random)/b16 p0/
- __MACOSX/S1_File/further datasets/simulated/30 cells (9 micron random)/._b16 p0
- S1_File/further datasets/simulated/30 cells (9 micron random)/b12 p0/
- __MACOSX/S1_File/further datasets/simulated/30 cells (9 micron random)/._b12 p0
- S1_File/further datasets/simulated/30 cells (9 micron random)/b16 p8/
- __MACOSX/S1_File/further datasets/simulated/30 cells (9 micron random)/._b16 p8
- S1_File/further datasets/simulated/30 cells (9 micron random)/b12 p16/
- __MACOSX/S1_File/further datasets/simulated/30 cells (9 micron random)/._b12 p16
- S1_File/further datasets/simulated/30 cells (9 micron random)/b0 p8/
- __MACOSX/S1_File/further datasets/simulated/30 cells (9 micron random)/._b0 p8
- S1_File/further datasets/simulated/30 cells (9 micron random)/b0 p0/
- __MACOSX/S1_File/further datasets/simulated/30 cells (9 micron random)/._b0 p0
- S1_File/further datasets/simulated/30 cells (9 micron random)/b8 p12/
- __MACOSX/S1_File/further datasets/simulated/30 cells (9 micron random)/._b8 p12
- S1_File/further datasets/simulated/30 cells (9 micron random)/b16 p16/
- __MACOSX/S1_File/further datasets/simulated/30 cells (9 micron random)/._b16 p16
- S1_File/further datasets/simulated/30 cells (9 micron random)/b0 p16/
- __MACOSX/S1_File/further datasets/simulated/30 cells (9 micron random)/._b0 p16
- S1_File/further datasets/simulated/20 cells (9 micron random)/b12 p12/
- __MACOSX/S1_File/further datasets/simulated/20 cells (9 micron random)/._b12 p12
- S1_File/further datasets/simulated/20 cells (9 micron random)/b8 p0/
- __MACOSX/S1_File/further datasets/simulated/20 cells (9 micron random)/._b8 p0
- S1_File/further datasets/simulated/20 cells (9 micron random)/b0 p4/
- __MACOSX/S1_File/further datasets/simulated/20 cells (9 micron random)/._b0 p4
- S1_File/further datasets/simulated/20 cells (9 micron random)/b8 p8/
- __MACOSX/S1_File/further datasets/simulated/20 cells (9 micron random)/._b8 p8
- S1_File/further datasets/simulated/20 cells (9 micron random)/b8 p16/
- __MACOSX/S1_File/further datasets/simulated/20 cells (9 micron random)/._b8 p16
- S1_File/further datasets/simulated/20 cells (9 micron random)/.DS_Store
- __MACOSX/S1_File/further datasets/simulated/20 cells (9 micron random)/._.DS_Store
- S1_File/further datasets/simulated/20 cells (9 micron random)/b16 p12/
- __MACOSX/S1_File/further datasets/simulated/20 cells (9 micron random)/._b16 p12
- S1_File/further datasets/simulated/20 cells (9 micron random)/b12 p8/
- __MACOSX/S1_File/further datasets/simulated/20 cells (9 micron random)/._b12 p8
- S1_File/further datasets/simulated/20 cells (9 micron random)/b0 p12/
- __MACOSX/S1_File/further datasets/simulated/20 cells (9 micron random)/._b0 p12
- S1_File/further datasets/simulated/20 cells (9 micron random)/b16 p0/
- __MACOSX/S1_File/further datasets/simulated/20 cells (9 micron random)/._b16 p0
- S1_File/further datasets/simulated/20 cells (9 micron random)/b12 p0/
- __MACOSX/S1_File/further datasets/simulated/20 cells (9 micron random)/._b12 p0
- S1_File/further datasets/simulated/20 cells (9 micron random)/b16 p8/
- __MACOSX/S1_File/further datasets/simulated/20 cells (9 micron random)/._b16 p8
- S1_File/further datasets/simulated/20 cells (9 micron random)/b12 p16/
- __MACOSX/S1_File/further datasets/simulated/20 cells (9 micron random)/._b12 p16
- S1_File/further datasets/simulated/20 cells (9 micron random)/b0 p8/
- __MACOSX/S1_File/further datasets/simulated/20 cells (9 micron random)/._b0 p8
- S1_File/further datasets/simulated/20 cells (9 micron random)/b0 p0/
- __MACOSX/S1_File/further datasets/simulated/20 cells (9 micron random)/._b0 p0
- S1_File/further datasets/simulated/20 cells (9 micron random)/b8 p12/
- __MACOSX/S1_File/further datasets/simulated/20 cells (9 micron random)/._b8 p12
- S1_File/further datasets/simulated/20 cells (9 micron random)/b16 p16/
- __MACOSX/S1_File/further datasets/simulated/20 cells (9 micron random)/._b16 p16
- S1_File/further datasets/simulated/20 cells (9 micron random)/b0 p16/
- __MACOSX/S1_File/further datasets/simulated/20 cells (9 micron random)/._b0 p16
- S1_File/further datasets/simulated/30 cells (12.5 micron random)/p8 b0/
- __MACOSX/S1_File/further datasets/simulated/30 cells (12.5 micron random)/._p8 b0
- S1_File/further datasets/simulated/30 cells (12.5 micron random)/p16 b16/
- __MACOSX/S1_File/further datasets/simulated/30 cells (12.5 micron random)/._p16 b16
- S1_File/further datasets/simulated/30 cells (12.5 micron random)/p8 b8/
- __MACOSX/S1_File/further datasets/simulated/30 cells (12.5 micron random)/._p8 b8
- S1_File/further datasets/simulated/30 cells (12.5 micron random)/.DS_Store
- __MACOSX/S1_File/further datasets/simulated/30 cells (12.5 micron random)/._.DS_Store
- S1_File/further datasets/simulated/30 cells (12.5 micron random)/p0 b12/
- __MACOSX/S1_File/further datasets/simulated/30 cells (12.5 micron random)/._p0 b12
- S1_File/further datasets/simulated/30 cells (12.5 micron random)/p12 b0/
- __MACOSX/S1_File/further datasets/simulated/30 cells (12.5 micron random)/._p12 b0
- S1_File/further datasets/simulated/30 cells (12.5 micron random)/p16 b8/
- __MACOSX/S1_File/further datasets/simulated/30 cells (12.5 micron random)/._p16 b8
- S1_File/further datasets/simulated/30 cells (12.5 micron random)/p12 b16/
- __MACOSX/S1_File/further datasets/simulated/30 cells (12.5 micron random)/._p12 b16
- S1_File/further datasets/simulated/30 cells (12.5 micron random)/p12 b8/
- __MACOSX/S1_File/further datasets/simulated/30 cells (12.5 micron random)/._p12 b8
- S1_File/further datasets/simulated/30 cells (12.5 micron random)/p16 b0/
- __MACOSX/S1_File/further datasets/simulated/30 cells (12.5 micron random)/._p16 b0
- S1_File/further datasets/simulated/30 cells (12.5 micron random)/p8 b16/
- __MACOSX/S1_File/further datasets/simulated/30 cells (12.5 micron random)/._p8 b16
- S1_File/further datasets/simulated/30 cells (12.5 micron random)/p16 b12/
- __MACOSX/S1_File/further datasets/simulated/30 cells (12.5 micron random)/._p16 b12
- S1_File/further datasets/simulated/30 cells (12.5 micron random)/p0 b8/
- __MACOSX/S1_File/further datasets/simulated/30 cells (12.5 micron random)/._p0 b8
- S1_File/further datasets/simulated/30 cells (12.5 micron random)/p0 b0/
- __MACOSX/S1_File/further datasets/simulated/30 cells (12.5 micron random)/._p0 b0
- S1_File/further datasets/simulated/30 cells (12.5 micron random)/p0 b16/
- __MACOSX/S1_File/further datasets/simulated/30 cells (12.5 micron random)/._p0 b16
- S1_File/further datasets/simulated/30 cells (12.5 micron random)/p12 b12/
- __MACOSX/S1_File/further datasets/simulated/30 cells (12.5 micron random)/._p12 b12
- S1_File/further datasets/simulated/30 cells (12.5 micron random)/p8 b12/
- __MACOSX/S1_File/further datasets/simulated/30 cells (12.5 micron random)/._p8 b12
- S1_File/further datasets/simulated/10 cells (9 micron random)/b12 p12/
- __MACOSX/S1_File/further datasets/simulated/10 cells (9 micron random)/._b12 p12
- S1_File/further datasets/simulated/10 cells (9 micron random)/b8 p0/
- __MACOSX/S1_File/further datasets/simulated/10 cells (9 micron random)/._b8 p0
- S1_File/further datasets/simulated/10 cells (9 micron random)/b0 p4/
- __MACOSX/S1_File/further datasets/simulated/10 cells (9 micron random)/._b0 p4
- S1_File/further datasets/simulated/10 cells (9 micron random)/b8 p8/
- __MACOSX/S1_File/further datasets/simulated/10 cells (9 micron random)/._b8 p8
- S1_File/further datasets/simulated/10 cells (9 micron random)/b8 p16/
- __MACOSX/S1_File/further datasets/simulated/10 cells (9 micron random)/._b8 p16
- S1_File/further datasets/simulated/10 cells (9 micron random)/.DS_Store
- __MACOSX/S1_File/further datasets/simulated/10 cells (9 micron random)/._.DS_Store
- S1_File/further datasets/simulated/10 cells (9 micron random)/b16 p12/
- __MACOSX/S1_File/further datasets/simulated/10 cells (9 micron random)/._b16 p12
- S1_File/further datasets/simulated/10 cells (9 micron random)/b12 p8/
- __MACOSX/S1_File/further datasets/simulated/10 cells (9 micron random)/._b12 p8
- S1_File/further datasets/simulated/10 cells (9 micron random)/b0 p12/
- __MACOSX/S1_File/further datasets/simulated/10 cells (9 micron random)/._b0 p12
- S1_File/further datasets/simulated/10 cells (9 micron random)/b16 p0/
- __MACOSX/S1_File/further datasets/simulated/10 cells (9 micron random)/._b16 p0
- S1_File/further datasets/simulated/10 cells (9 micron random)/b12 p0/
- __MACOSX/S1_File/further datasets/simulated/10 cells (9 micron random)/._b12 p0
- S1_File/further datasets/simulated/10 cells (9 micron random)/b16 p8/
- __MACOSX/S1_File/further datasets/simulated/10 cells (9 micron random)/._b16 p8
- S1_File/further datasets/simulated/10 cells (9 micron random)/b12 p16/
- __MACOSX/S1_File/further datasets/simulated/10 cells (9 micron random)/._b12 p16
- S1_File/further datasets/simulated/10 cells (9 micron random)/b0 p8/
- __MACOSX/S1_File/further datasets/simulated/10 cells (9 micron random)/._b0 p8
- S1_File/further datasets/simulated/10 cells (9 micron random)/b0 p0/
- __MACOSX/S1_File/further datasets/simulated/10 cells (9 micron random)/._b0 p0
- S1_File/further datasets/simulated/10 cells (9 micron random)/b8 p12/
- __MACOSX/S1_File/further datasets/simulated/10 cells (9 micron random)/._b8 p12
- S1_File/further datasets/simulated/10 cells (9 micron random)/b16 p16/
- __MACOSX/S1_File/further datasets/simulated/10 cells (9 micron random)/._b16 p16
- S1_File/further datasets/simulated/10 cells (9 micron random)/b0 p16/
- __MACOSX/S1_File/further datasets/simulated/10 cells (9 micron random)/._b0 p16
- S1_File/further datasets/simulated/50 cells (9 micron random)/b12 p12/
- __MACOSX/S1_File/further datasets/simulated/50 cells (9 micron random)/._b12 p12
- S1_File/further datasets/simulated/50 cells (9 micron random)/b8 p0/
- __MACOSX/S1_File/further datasets/simulated/50 cells (9 micron random)/._b8 p0
- S1_File/further datasets/simulated/50 cells (9 micron random)/b0 p4/
- __MACOSX/S1_File/further datasets/simulated/50 cells (9 micron random)/._b0 p4
- S1_File/further datasets/simulated/50 cells (9 micron random)/b8 p8/
- __MACOSX/S1_File/further datasets/simulated/50 cells (9 micron random)/._b8 p8
- S1_File/further datasets/simulated/50 cells (9 micron random)/b8 p16/
- __MACOSX/S1_File/further datasets/simulated/50 cells (9 micron random)/._b8 p16
- S1_File/further datasets/simulated/50 cells (9 micron random)/.DS_Store
- __MACOSX/S1_File/further datasets/simulated/50 cells (9 micron random)/._.DS_Store
- S1_File/further datasets/simulated/50 cells (9 micron random)/b16 p12/
- __MACOSX/S1_File/further datasets/simulated/50 cells (9 micron random)/._b16 p12
- S1_File/further datasets/simulated/50 cells (9 micron random)/b12 p8/
- __MACOSX/S1_File/further datasets/simulated/50 cells (9 micron random)/._b12 p8
- S1_File/further datasets/simulated/50 cells (9 micron random)/b0 p12/
- __MACOSX/S1_File/further datasets/simulated/50 cells (9 micron random)/._b0 p12
- S1_File/further datasets/simulated/50 cells (9 micron random)/b16 p0/
- __MACOSX/S1_File/further datasets/simulated/50 cells (9 micron random)/._b16 p0
- S1_File/further datasets/simulated/50 cells (9 micron random)/b12 p0/
- __MACOSX/S1_File/further datasets/simulated/50 cells (9 micron random)/._b12 p0
- S1_File/further datasets/simulated/50 cells (9 micron random)/b16 p8/
- __MACOSX/S1_File/further datasets/simulated/50 cells (9 micron random)/._b16 p8
- S1_File/further datasets/simulated/50 cells (9 micron random)/b12 p16/
- __MACOSX/S1_File/further datasets/simulated/50 cells (9 micron random)/._b12 p16
- S1_File/further datasets/simulated/50 cells (9 micron random)/b0 p8/
- __MACOSX/S1_File/further datasets/simulated/50 cells (9 micron random)/._b0 p8
- S1_File/further datasets/simulated/50 cells (9 micron random)/b0 p0/
- __MACOSX/S1_File/further datasets/simulated/50 cells (9 micron random)/._b0 p0
- S1_File/further datasets/simulated/50 cells (9 micron random)/b8 p12/
- __MACOSX/S1_File/further datasets/simulated/50 cells (9 micron random)/._b8 p12
- S1_File/further datasets/simulated/50 cells (9 micron random)/b16 p16/
- __MACOSX/S1_File/further datasets/simulated/50 cells (9 micron random)/._b16 p16
- S1_File/further datasets/simulated/50 cells (9 micron random)/b0 p16/
- __MACOSX/S1_File/further datasets/simulated/50 cells (9 micron random)/._b0 p16
- S1_File/datasets preliminary evaluation/experimental/no_wound/NIH-Ras.txt
- __MACOSX/S1_File/datasets preliminary evaluation/experimental/no_wound/._NIH-Ras.txt
- S1_File/datasets preliminary evaluation/experimental/no_wound/NIH-3T3.txt
- __MACOSX/S1_File/datasets preliminary evaluation/experimental/no_wound/._NIH-3T3.txt
- S1_File/datasets preliminary evaluation/experimental/no_wound/T24.txt
- __MACOSX/S1_File/datasets preliminary evaluation/experimental/no_wound/._T24.txt
- S1_File/datasets preliminary evaluation/experimental/no_wound/MDA-MB-231.txt
- __MACOSX/S1_File/datasets preliminary evaluation/experimental/no_wound/._MDA-MB-231.txt
[truncated: 884 more entries]
