# Supplementary material for: A three component model for superdiffusive motion effectively describes migration of eukaryotic cells moving freely or under a directional stimulus
Source: PLoS One. 2022 Aug 2;17(8):e0272259. doi: 10.1371/journal.pone.0272259 (PMC9345344; doi:10.1371/journal.pone.0272259)
Supplement: S1 File — Text files containing information about displacements of experimental and simulated populations used for both preliminary analyses, in “datasets used for preliminary evaluation of cell movement (Tables 1 and 2)”, and further characterization of cell movement, in “further datasets used for cell movement characterization (Figs 2, 4–6; Table 2; S1–S3 Tables; S2 and S3 Figs)”. (ZIP) [file pone.0272259.s007.zip › S1_File/datasets preliminary evaluation/simulated/b8p0.txt]

#	version=2.0	operator=	acqDate=	cellLine=cell	cond=N.T.	type=	well=	ref_angle=	note=Experiment 1	clickId=	date=	acqId=	ps=1	xSize=845	ySize=668	ts=1	unit=um	stackId=	description=
*	id=P1	origin=start	destiny=end	motherId=-
0	793.94	123.38	v:0.5;t:f;sf:1;nr:3.91;cr:7.82;verts:16.68,10.64|-5.22,5.8|5.79,-2.62|7.24,-2.92;
40	796.13	119.75	v:0.5;t:f;sf:1;nr:3.96;cr:7.91;verts:-7.41,2.17|-0.78,-0.77|3.6,-6.25|5.05,-6.55;
80	785.41	116.44	v:0.5;t:f;sf:1;nr:4;cr:8;verts:7.87,3.34|14.32,-9.56|15.77,-9.87|9.94,-4.09|24.81,-5.09;
120	786.52	111.11	v:0.5;t:f;sf:1;nr:4.04;cr:8.08;verts:6.75,-1.99|13.21,-14.89|14.66,-15.19|8.82,-9.42|19.42,-16.67;
160	787.76	114.98	v:0.5;t:f;sf:1;nr:4.08;cr:8.16;verts:25.12,41.49|5.51,1.88|7.58,-5.55|11.97,-11.02|13.42,-11.32|18.18,-12.8;
200	784.7	125.55	v:0.5;t:f;sf:1;nr:4.12;cr:8.25;verts:18.64,7.42|8.57,12.46|10.64,5.03|15.03,-0.45|16.48,-0.75|21.23,-2.23;
240	791.4	125.93	v:0.5;t:f;sf:1;nr:4.16;cr:8.32;verts:11.95,7.8|1.88,12.84|3.95,5.41|4.14,0.94|9.78,-0.37|14.54,-1.85;
280	801.27	116.38	v:0.5;t:f;sf:1;nr:4.2;cr:8.4;verts:13.7,28.88|-7.99,3.28|-5.92,-4.14|-5.73,-8.61|-0.09,-9.92|4.67,-11.4;
320	807.98	111.17	v:0.5;t:f;sf:1;nr:4.24;cr:8.48;verts:6.99,23.66|-14.7,-1.93|-12.63,-9.36|-12.44,-13.83|-6.79,-15.14|-2.04,-16.61|46.93,3.38;
360	809.29	115.65	v:0.5;t:f;sf:1;nr:4.29;cr:8.57;verts:44.8,24.16|-16.02,2.56|-13.95,-4.87|-13.75,-9.34|-8.11,-10.65|-3.35,-12.13;
400	823.82	111.16	v:0.5;t:f;sf:1;nr:4.33;cr:8.67;verts:3.43,21.67|-20.75,-7.14|-17.98,-12.59|-17.88,-16.62|42.68,-3.96;
440	830.53	105.52	v:0.5;t:f;sf:1;nr:4.38;cr:8.75;verts:7.88,-4.55|8.79,2.35|-7.63,-4.96|3.3,-17.44;
480	826.19	118.17	v:0.5;t:f;sf:1;nr:4.42;cr:8.84;verts:7.65,-4.78|12.23,8.11|13.14,15.01|-3.28,7.7|-18.88,-29.48;
520	818.74	119.48	v:0.5;t:f;sf:1;nr:4.45;cr:8.89;verts:15.09,-3.47|19.67,9.42|20.58,16.32|4.16,9.01|-30.41,-32.11;
560	827.65	125.65	v:0.5;t:f;sf:1;nr:4.47;cr:8.93;verts:6.19,2.69|10.77,15.58|11.68,22.49|-4.74,15.18|-9.78,-34.21;
600	835.45	129.73	v:0.5;t:f;sf:1;nr:4.48;cr:8.97;verts:8.65,19.43|2.96,19.66|-0.09,0.51|-1.62,6.77|-12.55,19.26;
640	846.68	126.02	v:0.5;t:f;sf:1;nr:4.5;cr:8.99;verts:-2.58,15.72|-8.27,15.96|-12.85,3.07|-11.32,-3.2|32.6,-30.77;
680	863.75	127	v:0.5;t:f;sf:1;nr:4.51;cr:9.02;verts:12.29,15.73|-8.75,17.95|-19.65,16.7|-18.38,-7.8|30.93,-32.64;
720	863.28	135.84	v:0.5;t:f;sf:1;nr:4.52;cr:9.04;verts:-5.39,8.97|-17.91,1.03|-7.14,-7.65|-7,-7.78|44.96,-3.5;
760	870.41	147.22	v:0.5;t:f;sf:1;nr:4.53;cr:9.06;verts:-12.52,20.35|-4.64,3.91|-14.27,3.73|-14.13,3.61|-19.17,3.73;
800	868.05	145.56	v:0.5;t:f;sf:1;nr:4.54;cr:9.08;verts:-10.16,18.7|-4.53,4.06|-11.9,2.08|-11.77,1.95|-16.81,2.07;
840	884.57	153.48	v:0.5;t:f;sf:1;nr:4.6;cr:9.2;verts:36.1,27.54|-21.05,11.97|-23.42,-0.82|-6.85,-22.41|6.46,-22.52;
880	887.24	150.32	v:0.5;t:f;sf:1;nr:4.67;cr:9.34;verts:35.02,29.85|-23.72,8.81|-26.09,-3.98|-9.52,-25.57|3.79,-25.69;
920	886.58	145.91	v:0.5;t:f;sf:1;nr:4.74;cr:9.48;verts:46.64,2.06|1.39,19.93|-23.06,4.4|-25.42,-8.39|-6.17,-19;
960	914.6	136.73	v:0.5;t:f;sf:1;nr:4.81;cr:9.62;verts:-5.16,37.56|-23.23,-16.88|5.97,-28.09|18.61,-7.12|26.44,11.22;
1000	921.75	127.52	v:0.5;t:f;sf:1;nr:4.88;cr:9.76;verts:11.32,17.43|-15.45,13.91|-30.75,-1.61|11.47,-16.33|19.29,2.01;
1040	946.31	121.76	v:0.5;t:f;sf:1;nr:4.95;cr:9.9;verts:37.04,12.31|-13.24,11.67|-5.28,-3.75|-13.1,-22.09|8.36,-5.22;
1080	965.94	115.97	v:0.5;t:f;sf:1;nr:4.98;cr:9.96;verts:17.41,6.52|-7.26,29.1|-24.9,-9.54|-11.27,-11.02|31.26,-38.37;
1120	980.56	120.68	v:0.5;t:f;sf:1;nr:5;cr:10.01;verts:0.36,0.45|2.8,11.23|-25.88,-6.31|-11.87,-25.46|3.42,-27.88;
1160	989.48	117.89	v:0.5;t:f;sf:1;nr:5.02;cr:10.04;verts:-6.13,8.44|7.89,-2.88|12.87,-2.5|13.06,-1.14;
1200	997.31	123.72	v:0.5;t:f;sf:1;nr:5.03;cr:10.06;verts:21.07,7.26|5.23,4.69|-0.49,5.37|-13.95,14.27;
1240	996.22	130.16	v:0.5;t:f;sf:1;nr:5.04;cr:10.08;verts:22.16,13.69|6.32,11.12|0.16,0.56|0.6,11.8|-12.86,20.7;
1280	1011.66	128.93	v:0.5;t:f;sf:1;nr:5.05;cr:10.1;verts:6.72,12.46|-9.12,9.89|-14.84,10.57|-15.28,-0.67|35.77,-35.52;
1320	1021.96	116.99	v:0.5;t:f;sf:1;nr:5.06;cr:10.12;verts:36.27,35.15|-25.14,-1.36|-19.42,-2.04|-25.59,-12.61|-6.26,-20.48;
1360	1027.14	117.49	v:0.5;t:f;sf:1;nr:5.06;cr:10.13;verts:50.53,2.6|-23.14,20.12|-30.33,-0.87|-24.6,-1.55|-11.45,-19.98;
1400	1029.64	114.31	v:0.5;t:f;sf:1;nr:5.07;cr:10.13;verts:33.76,22.38|-7.07,8.74|-13.94,-23.16|5.45,-9.83;
1440	1049.1	121.74	v:0.5;t:f;sf:1;nr:5.07;cr:10.13;verts:3.88,12.69|-14.01,-2.39|-4.76,-12.39|31.7,-6.78;
*	id=P2	origin=start	destiny=end	motherId=-
0	834.76	134.23	v:0.5;t:f;sf:1;nr:3.94;cr:7.88;verts:0.97,18.51|-18.52,-0.65|-16.93,-7.54|-3.98,-8.77|37.87,-9.07;
40	844.86	136.55	v:0.5;t:f;sf:1;nr:3.98;cr:7.96;verts:38.33,9.14|-9.12,20.83|-14.07,-6.45|-26.14,-15.71|-21.19,-21.94;
80	839.02	130.99	v:0.5;t:f;sf:1;nr:4.02;cr:8.04;verts:17.26,19.17|-3.28,15.27|-25.48,4.04|-8.23,-12.01|29.69,-26.53;
120	853.4	144.53	v:0.5;t:f;sf:1;nr:4.05;cr:8.11;verts:37.52,14.44|-4.56,7.58|-22.61,1.53|-5.8,-6.67|15.32,-12.99;
160	856.45	147.92	v:0.5;t:f;sf:1;nr:4.08;cr:8.17;verts:13.67,29.32|-7.6,10.97|-8.85,-3.29|-1.54,-32.39|12.27,-9.6;
200	859.44	154.86	v:0.5;t:f;sf:1;nr:4.11;cr:8.22;verts:10.34,-0.72|-10.6,17.91|-11.85,3.66|22.48,-23.69|9.27,-2.65;
240	873.47	166.32	v:0.5;t:f;sf:1;nr:4.13;cr:8.26;verts:-3.69,10.73|-7.81,3.48|8.45,-12.24|23.02,-12.72;
280	871.32	168.2	v:0.5;t:f;sf:1;nr:4.15;cr:8.3;verts:10.6,-10.35|1.81,17.26|-1.53,12.62|5.41,-32.6;
320	878.05	163.62	v:0.5;t:f;sf:1;nr:4.17;cr:8.34;verts:-4.91,12.67|-8.29,14.96|-8.26,8.03|3.88,-14.94|15.98,-14.01;
360	890.05	173.2	v:0.5;t:f;sf:1;nr:4.19;cr:8.37;verts:3.98,-4.42|-8.13,-5.35|39.69,12.74|-19.77,1.73|-14.75,-13.28;
400	889.35	167.34	v:0.5;t:f;sf:1;nr:4.2;cr:8.4;verts:30.24,28.93|-19.07,-4.13|-14.05,-19.13|-7.43,-11.21|4.68,-10.28;
440	885.77	170.18	v:0.5;t:f;sf:1;nr:4.22;cr:8.44;verts:39.74,13.64|-15.48,-1.29|8.27,-7.44|-3.84,-8.37|-10.46,-16.3;
480	893.76	178.89	v:0.5;t:f;sf:1;nr:4.24;cr:8.47;verts:0.3,0.25|-23.48,7.42|-11.84,0.34|-18.46,-7.58;
520	905.35	183.14	v:0.5;t:f;sf:1;nr:4.26;cr:8.51;verts:41.7,7.47|-11.28,4.5|-23.42,4.59|-4.19,-8.23|3.76,-8.44;
560	911.32	171.82	v:0.5;t:f;sf:1;nr:4.28;cr:8.55;verts:14.24,-18.9|-2.22,-19.76|0.16,-0.46|-10.17,-19.56|-17.26,-6.82;
600	918.48	178.56	v:0.5;t:f;sf:1;nr:4.3;cr:8.6;verts:0.18,0.56|-7,6.28|-24.42,-0.08|-17.33,-12.81|-9.38,-13.02|7.09,-12.15;
640	934.51	184.75	v:0.5;t:f;sf:1;nr:4.32;cr:8.65;verts:-5.23,6.94|-6.45,5.81|-15.84,6.75|-8.94,-5.97|42.32,-7.6;
680	949.29	186.47	v:0.5;t:f;sf:1;nr:4.35;cr:8.69;verts:-14.52,13.07|-20.01,8.66|-21.24,7.53|-23.72,-4.25|42.03,-10.13;
720	952.24	191.43	v:0.5;t:f;sf:1;nr:4.36;cr:8.73;verts:43.41,-2.15|-17.47,18.03|-17.2,4.29|-17.56,2.47|-3.38,-17.41;
760	962.02	193.2	v:0.5;t:f;sf:1;nr:4.38;cr:8.76;verts:24.26,25.09|-4.2,8.24|-8.24,-4.2|-13.16,-15.64|0.81,-9.21;
800	978.18	189.9	v:0.5;t:f;sf:1;nr:4.4;cr:8.79;verts:8.09,21.79|-20.37,4.94|-24.41,-7.5|-15.36,-12.51|41.62,-13.62;
840	1000.51	186.34	v:0.5;t:f;sf:1;nr:4.41;cr:8.82;verts:6.71,6.71|-14.23,18.24|-7.16,-6.23|-0.26,0.31;
880	1002.26	186.73	v:0.5;t:f;sf:1;nr:4.42;cr:8.85;verts:4.96,7.11|-15.98,18.63|-9.88,-0.17|-8.91,-5.83|31.13,-16.61;
920	1004.42	186.82	v:0.5;t:f;sf:1;nr:4.44;cr:8.88;verts:2.81,7.19|-18.14,18.72|-12.04,-0.09|-11.07,-5.75|35.17,-26.84;
960	999.76	190.64	v:0.5;t:f;sf:1;nr:4.45;cr:8.9;verts:7.46,11.01|-13.49,22.54|-6.42,-1.93|26.83,-23.25;
1000	996.14	176.49	v:0.5;t:f;sf:1;nr:4.46;cr:8.93;verts:-2.62,44.43|-9.86,8.38|-2.79,-16.08|1.55,-22.2|11.09,-3.14;
1040	1007.19	186.76	v:0.5;t:f;sf:1;nr:4.47;cr:8.95;verts:0,27.04|0.04,7.13|-13.84,-5.81|-9.5,-11.93|22.54,-17.54;
1080	1017.08	188.81	v:0.5;t:f;sf:1;nr:4.48;cr:8.97;verts:37.83,23.87|-9.85,9.18|-23.73,-3.76|-19.39,-9.88|12.65,-15.49;
1120	1024.29	190.34	v:0.5;t:f;sf:1;nr:4.49;cr:8.99;verts:-8.05,5.85|-17.06,10.72|5.44,-13.96|17.53,-5.47;
1160	1023.81	199.66	v:0.5;t:f;sf:1;nr:4.51;cr:9.01;verts:18.01,3.84|-7.57,15.16|-16.58,20.03|-3.92,-28.49|5.92,-4.65;
1200	1021.47	193.51	v:0.5;t:f;sf:1;nr:4.52;cr:9.03;verts:-5.24,9.01|-14.25,13.88|8.25,-10.8|-0.4,0.11;
1240	1040.83	191.8	v:0.5;t:f;sf:1;nr:4.53;cr:9.06;verts:-24.6,7.31|-21.35,7.35|-19.76,-1.59|-0.51,-0.1|-11.1,-12.5;
1280	1045.17	189.38	v:0.5;t:f;sf:1;nr:4.54;cr:9.08;verts:-4.85,-2.53|-0.52,-0.03|-25.69,4.92|-24.09,-4.02|-15.44,-14.92;
1320	1042.17	178.7	v:0.5;t:f;sf:1;nr:4.55;cr:9.09;verts:34.77,29.15|-22.7,-5.75|-21.1,-14.69|-1.85,-13.2|2.47,-10.7;
1360	1053.02	176.05	v:0.5;t:f;sf:1;nr:4.56;cr:9.11;verts:32.69,31.6|-8.54,-3.11|-12.7,-15.85|-8.38,-13.35|-4.55,-7.88;
1400	1057.68	183.26	v:0.5;t:f;sf:1;nr:4.56;cr:9.13;verts:35.7,7.33|-13.2,4.1|-9.2,-0.66|-13.03,-6.14|-17.36,-8.64;
1440	1062.71	192.85	v:0.5;t:f;sf:1;nr:4.57;cr:9.14;verts:-14.23,8.93|-18.23,13.69|-18.06,3.45|-22.39,0.95|-0.5,0.17;
*	id=P3	origin=start	destiny=end	motherId=-
0	209.13	558.33	v:0.5;t:f;sf:1;nr:3.99;cr:7.98;verts:11.15,37.84|-13.25,-0.67|-13.72,-15.24|18.28,-9.31|20.2,-3.56;
40	223.89	575.08	v:0.5;t:f;sf:1;nr:4.04;cr:8.07;verts:3.52,7.44|5.44,13.19|11.75,30.62|-11.4,-29.81|-11.22,-30.82;
80	221.81	575.5	v:0.5;t:f;sf:1;nr:4.09;cr:8.17;verts:6.44,6|5.6,7.86|7.52,13.61|-2.28,8.5|-9.6,-30.84;
120	244.02	558.06	v:0.5;t:f;sf:1;nr:4.13;cr:8.27;verts:31.13,-9.96|-1.77,8.31|-14.68,-3.83|-16.61,-9.58;
160	238.91	551.55	v:0.5;t:f;sf:1;nr:4.19;cr:8.38;verts:30.53,12.72|-0.58,8.25|-2.96,7.72|-9.58,-10.34|-11.5,-16.09;
200	239.89	543.5	v:0.5;t:f;sf:1;nr:4.24;cr:8.48;verts:8.67,17.02|0.18,0.34|-10.55,-18.39|3.32,-18.81;
240	243.59	544.11	v:0.5;t:f;sf:1;nr:4.29;cr:8.59;verts:4.97,17.62|0.86,24.58|-14.25,-17.78|13.3,4.03;
280	249.84	546.04	v:0.5;t:f;sf:1;nr:4.35;cr:8.69;verts:7.05,5.96|-1.28,19.55|-6.98,8.93|-9.28,6.5|4.38,-42.71;
320	254.78	551.12	v:0.5;t:f;sf:1;nr:4.4;cr:8.8;verts:21.26,-37.91|-14.23,11.58|-11.92,14.01|2.1,11.04|-6.23,24.63;
360	260.6	559.9	v:0.5;t:f;sf:1;nr:4.45;cr:8.9;verts:9.94,0|-3.71,19.83|-1.9,-9.76|18.31,-21.4;
400	272.47	548.58	v:0.5;t:f;sf:1;nr:4.48;cr:8.95;verts:27.58,7.06|21.62,9.63|-13.77,-21.09|-1.93,-11.33;
440	284.56	541.78	v:0.5;t:f;sf:1;nr:4.5;cr:9;verts:15.49,0.27|9.53,2.83|7.38,-1.38|-11.1,14.73;
480	288.35	559.31	v:0.5;t:f;sf:1;nr:4.52;cr:9.05;verts:11.7,17.8|5.74,20.36|3.6,16.15|26.4,-9.61|22.75,3.73;
520	303.72	567.05	v:0.5;t:f;sf:1;nr:4.55;cr:9.1;verts:7.37,11.47|-3.67,25.53|-11.78,23.89|4.69,-28.58|11.02,-1.87;
560	324.55	561.95	v:0.5;t:f;sf:1;nr:4.57;cr:9.14;verts:6.1,8.72|-13.46,6.37|8.27,-6.7|36.14,-4.2;
600	320.81	564.39	v:0.5;t:f;sf:1;nr:4.59;cr:9.18;verts:12.02,-4.26|9.85,11.16|-9.71,8.81|-27.99,-8.49;
640	331.22	565.17	v:0.5;t:f;sf:1;nr:4.66;cr:9.32;verts:0.02,0.53|-0.56,11.94|-20.12,9.59|-5.47,-34.56|26.41,-22.96;
680	334.85	565.2	v:0.5;t:f;sf:1;nr:4.73;cr:9.47;verts:37.01,4.36|-4.19,11.97|-23.75,9.62|-5.06,-35.98;
720	342.06	573.65	v:0.5;t:f;sf:1;nr:4.81;cr:9.62;verts:6.68,37.27|-11.41,20.42|-22.88,22.1|-6.07,-31.22|11.92,-29.49;
760	352.11	575.92	v:0.5;t:f;sf:1;nr:4.89;cr:9.77;verts:12.98,46.31|-18.44,6.71|-19.26,3.74|1.87,-27.23|12.35,-15.25;
800	355.64	584.7	v:0.5;t:f;sf:1;nr:4.92;cr:9.84;verts:36.72,13.38|-21.96,15.49|-22.79,12.53|-1.66,-18.45|8.82,-6.46;
840	353.03	582.49	v:0.5;t:f;sf:1;nr:4.94;cr:9.88;verts:20.11,24.23|-19.35,13.29|-20.17,10.32|0.95,-20.65|11.44,-8.67;
880	370.64	582.05	v:0.5;t:f;sf:1;nr:4.96;cr:9.92;verts:0.05,-0.45|-5.37,20.05|-16.66,-21.1|-6.17,-9.11;
920	380.06	579.66	v:0.5;t:f;sf:1;nr:4.96;cr:9.93;verts:11.23,38.04|-14.8,17.66|-9.38,-2.84|-15.6,-11.5|14.99,-29.42;
960	389.93	579.58	v:0.5;t:f;sf:1;nr:4.97;cr:9.93;verts:0.39,0.42|-19.24,-2.93|-25.46,-11.59|2.24,-32.09|27.85,-16.08;
1000	404.1	580.09	v:0.5;t:f;sf:1;nr:4.97;cr:9.94;verts:-8.81,18.34|-13.78,0.93|10.69,-2.27|9.98,4.44;
1040	413.35	580.33	v:0.5;t:f;sf:1;nr:4.97;cr:9.94;verts:-7.53,6.78|-7.29,7.04|-18.06,18.57|-23.03,1.17|43.36,-24.29;
1080	423.65	576.37	v:0.5;t:f;sf:1;nr:4.97;cr:9.94;verts:8.55,5.99|-1.23,1.24|-9.98,3.05|-17.59,3.08|-17.83,2.82;
1120	432.06	580.98	v:0.5;t:f;sf:1;nr:4.97;cr:9.95;verts:0.14,10.6|-0.58,0.37|-9.64,5.86|-18.39,7.67|-26,7.7|-26.24,7.44;
1160	451.01	592.12	v:0.5;t:f;sf:1;nr:4.97;cr:9.95;verts:-18.81,21.74|-19.53,11.51|-20.46,-5.1|16.61,-12.98|49.37,-5.94;
1200	449.37	590.71	v:0.5;t:f;sf:1;nr:4.97;cr:9.95;verts:49.61,3.44|-17.17,20.33|-17.89,10.1|-18.81,-6.51|18.26,-14.39;
1240	452.36	577.54	v:0.5;t:f;sf:1;nr:4.97;cr:9.95;verts:38.81,31.1|-20.16,7.16|-20.88,-3.08|-21.81,-19.69|-9.5,-20.37;
1280	469.49	567.03	v:0.5;t:f;sf:1;nr:4.97;cr:9.95;verts:14.83,21.18|6.69,24.98|0,25.86|-20.38,15.92|5.56,-49.42;
1320	475.16	572.53	v:0.5;t:f;sf:1;nr:4.97;cr:9.95;verts:9.16,26.68|7.69,21.12|1.74,-0.19|0,-22.48;
1360	482.79	562.54	v:0.5;t:f;sf:1;nr:4.97;cr:9.95;verts:15.61,5.38|1.53,16.69|0.06,11.13|-27.21,-41.63|-5.89,-10.18;
1400	486.2	554.93	v:0.5;t:f;sf:1;nr:4.97;cr:9.95;verts:5.89,39.35|-1.87,9.08|-2.44,-10.56|12.21,-2.23;
1440	498.72	547.02	v:0.5;t:f;sf:1;nr:4.97;cr:9.95;verts:37.62,32.53|-14.4,1.17|-14.97,-18.47|-0.32,-10.14|9.56,-4.46;
*	id=P4	origin=start	destiny=death	motherId=-
0	106.25	28.46	v:0.5;t:f;sf:1;nr:3.93;cr:7.86;verts:6.73,4.89|-11.21,16.43|-6.37,-5.34|16.52,-4.54;
40	122.27	30.89	v:0.5;t:f;sf:1;nr:3.97;cr:7.95;verts:30.34,25.01|-9.3,7.31|-22.39,-2.91|-25.7,-5|0.46,-26.18;
80	129.04	24.32	v:0.5;t:f;sf:1;nr:4.01;cr:8.02;verts:25.17,3.63|1.44,9.1|-16.06,0.75|8.94,-2.23;
120	138.48	28.24	v:0.5;t:f;sf:1;nr:4.05;cr:8.1;verts:19.05,-1.33|15.73,7.56|-8,13.03|-17.83,6.84|9.7,-30.59;
160	146.58	18.86	v:0.5;t:f;sf:1;nr:4.09;cr:8.17;verts:-14.02,15.28|-16.09,3.64|10.95,-10.72|7.63,-1.83;
200	153.41	0.69000000000005	v:0.5;t:f;sf:1;nr:4.12;cr:8.23;verts:13.44,22.43|-20.85,-2.89|0.8,-20|7.45,-24.38|24.74,-6.17;
240	155.18	-6.14	v:0.5;t:f;sf:1;nr:4.14;cr:8.29;verts:11.68,15.59|-22.61,-9.72|8.47,-0.44|26.33,0.73;
280	162.45	-6.97	v:0.5;t:f;sf:1;nr:4.17;cr:8.34;verts:34.05,0.59|19.06,-0.1|4.4,14.77|-14.71,-22.06;
320	170.19	-13.45	v:0.5;t:f;sf:1;nr:4.19;cr:8.38;verts:-14.68,29.93|0.83,-9.47|8.54,-4.17|11.32,-6.58;
*	id=P5	origin=start	destiny=end	motherId=-
0	147.63	441.64	v:0.5;t:f;sf:1;nr:3.91;cr:7.82;verts:12.64,21.89|1.89,38.6|-11.08,-22.72|15.21,-20.18|20.45,-14.86;
40	150.1	439.25	v:0.5;t:f;sf:1;nr:3.96;cr:7.91;verts:10.16,19.49|-22.52,-10.95|6.35,-8.73|7.77,-7.5|10.43,-2.79;
80	172.06	444.01	v:0.5;t:f;sf:1;nr:4;cr:7.99;verts:4.93,17.19|-11.53,1.96|-14.19,-2.74|-15.61,-3.98|25.8,-29.99;
120	189.59	441.64	v:0.5;t:f;sf:1;nr:4.04;cr:8.07;verts:-12.61,14.82|-0.4,0.22|-8.25,4.57|-8.75,3.53|-9.07,-2.6;
160	197.03	442.35	v:0.5;t:f;sf:1;nr:4.08;cr:8.15;verts:-15.68,5.28|-16.18,4.24|-7.84,0.93|-16.5,-1.89|39.96,-5.64;
200	200.4	442.63	v:0.5;t:f;sf:1;nr:4.12;cr:8.24;verts:-19.06,5.56|-19.55,4.52|-19.87,-1.61|-11.21,1.21|-0.47,0.06;
240	216.36	440	v:0.5;t:f;sf:1;nr:4.16;cr:8.33;verts:1,9.5|-8.01,5.2|-8.27,4.78|-16.43,-2.57|37.27,-17.52;
280	224.04	454.44	v:0.5;t:f;sf:1;nr:4.21;cr:8.42;verts:14.36,30.8|-8.22,32.97|-6.68,23.94|-15.95,19.21|0.04,-0.48;
320	224.98	447.93	v:0.5;t:f;sf:1;nr:4.26;cr:8.51;verts:-7.61,17.43|-16.89,12.71|-8.84,-3.04|-0.89,-6.99|-0.41,0.26;
360	243.08	453.09	v:0.5;t:f;sf:1;nr:4.3;cr:8.59;verts:23.94,35.18|-18.52,5.42|-19,-1.83|-21.75,-15.23|23.66,-12.05;
400	257.29	461.96	v:0.5;t:f;sf:1;nr:4.33;cr:8.67;verts:-0.45,8.67|-7.73,3.94|-6.24,-6.03|27.49,0.75;
440	277.49	463.24	v:0.5;t:f;sf:1;nr:4.37;cr:8.74;verts:7.28,2.03|5.57,8.58|3.16,9.73|-20.66,9.95|21.33,-37.74;
480	290.02	465.89	v:0.5;t:f;sf:1;nr:4.39;cr:8.79;verts:-5.24,4.68|-6.96,11.23|-9.37,12.38|-26.49,0.46|39.19,-19.36;
520	305.98	459.35	v:0.5;t:f;sf:1;nr:4.41;cr:8.82;verts:0.33,9.57|-25.33,5.84|-22.92,4.69|-21.21,-1.86|41.72,-13.78;
560	313.2	448.6	v:0.5;t:f;sf:1;nr:4.43;cr:8.85;verts:26.6,11.84|-5.06,28.68|-6.88,-1.18|-0.45,0.23|8.03,-27.99;
600	317.59	454.78	v:0.5;t:f;sf:1;nr:4.44;cr:8.88;verts:16.57,22.98|-4.84,6.41|3.64,-21.81|9.79,-4.56;
640	320.16	459.31	v:0.5;t:f;sf:1;nr:4.45;cr:8.9;verts:7.21,-0.04|36.38,25.43|-7.41,10.94|-27.77,-13.54|1.07,-17.28;
680	320.87	467.61	v:0.5;t:f;sf:1;nr:4.46;cr:8.92;verts:6.51,8.27|-8.12,19.25|-18.93,-3.34|0.36,-8.97|39.26,-20.92;
720	318.94	468.44	v:0.5;t:f;sf:1;nr:4.47;cr:8.93;verts:8.44,9.1|-6.19,20.08|-17,-2.51|2.29,-8.15|29.33,-33.56;
760	324.91	461.79	v:0.5;t:f;sf:1;nr:4.47;cr:8.95;verts:-7.21,23.57|-12.16,13.42|-22.97,-9.16|-3.68,-14.8|44.59,-2.47;
800	327.27	465.78	v:0.5;t:f;sf:1;nr:4.48;cr:8.96;verts:-14.52,17.42|-18.07,0.32|-25.33,-5.17|-6.04,-10.81|43.92,-8.46;
840	330.49	463.64	v:0.5;t:f;sf:1;nr:4.53;cr:9.06;verts:-17.74,15.28|-21.13,6.87|-21.29,-1.82|-9.26,-12.94|0.43,0.28;
880	338.21	450.36	v:0.5;t:f;sf:1;nr:4.58;cr:9.17;verts:43.2,13.64|-25.46,2|-11.01,-4.67|9.3,-7.53|-7.29,-13;
920	334.8	449.55	v:0.5;t:f;sf:1;nr:4.64;cr:9.28;verts:11.83,26.85|-22.05,1.19|-7.6,-5.49|-3.88,-13.81|12.7,-8.34;
960	349.18	454.54	v:0.5;t:f;sf:1;nr:4.69;cr:9.39;verts:28.09,24.27|-21.97,-0.49|-18.26,-8.82|12.67,-14.07;
1000	353.73	472.35	v:0.5;t:f;sf:1;nr:4.74;cr:9.48;verts:8.12,3.74|0.8,11.43|-22.81,8.99|-11.24,2.19|35.62,-30.57;
1040	358.33	485.67	v:0.5;t:f;sf:1;nr:4.78;cr:9.57;verts:25.97,-39.68|-9.04,5.01|-15.84,15.5|3.52,17.06|-3.8,24.74;
1080	355.29	489.03	v:0.5;t:f;sf:1;nr:4.82;cr:9.65;verts:6.56,20.42|-0.76,28.1|-6,8.37|-7.48,-37.54;
1120	370.3	472.92	v:0.5;t:f;sf:1;nr:4.86;cr:9.72;verts:32.63,35.53|-15.78,12|-8.46,4.31|-21.02,-7.73|19.92,-19.92;
1160	389.21	461.43	v:0.5;t:f;sf:1;nr:4.9;cr:9.79;verts:13.73,24.04|-27.37,-7.18|2.09,-11.87|38.56,-5.04;
1200	406.05	473	v:0.5;t:f;sf:1;nr:4.93;cr:9.86;verts:21.72,6.53|5.65,19.24|-14.75,-0.31|36.17,-17.64;
1240	416.59	475.54	v:0.5;t:f;sf:1;nr:4.95;cr:9.9;verts:11.19,9.07|-4.89,21.78|-25.28,2.23|11.42,-16.32|37.99,-31.42;
1280	417.97	475.28	v:0.5;t:f;sf:1;nr:4.97;cr:9.93;verts:9.81,8.81|-6.27,21.53|-26.67,1.97|10.04,-16.57|42.16,-25.93;
1320	435.47	488.84	v:0.5;t:f;sf:1;nr:4.98;cr:9.97;verts:-7.83,22.73|-7.7,22.37|0.19,-13.02|24.66,-12.37;
1360	444.19	491.42	v:0.5;t:f;sf:1;nr:4.99;cr:9.98;verts:-16.41,24.95|-30.28,10|15.95,-9.79|42.29,-3.7;
1400	453.13	481.21	v:0.5;t:f;sf:1;nr:4.99;cr:9.99;verts:-9.9,30.46|-25.35,14.74|0,-32.03|7.01,-20.01|0.36,-0.44;
1440	468.08	492.04	v:0.5;t:f;sf:1;nr:5;cr:9.99;verts:4.77,-4.71|21.73,17.6|-7.95,-9.17|-14.95,-21.19;
*	id=P6	origin=start	destiny=end	motherId=-
0	249.26	407.37	v:0.5;t:f;sf:1;nr:3.97;cr:7.93;verts:7.33,14.28|-7.45,9.2|7.58,-7.63|9.07,-7.61;
40	251.16	404.85	v:0.5;t:f;sf:1;nr:4.01;cr:8.01;verts:-9.34,6.69|5.68,-10.15|7.17,-10.12|0.88,-3.29;
80	264.6	414.49	v:0.5;t:f;sf:1;nr:4.04;cr:8.09;verts:33.91,21.34|-12.57,6.35|-6.27,-0.48|-7.77,-0.51|-19.52,-24.1;
120	281.78	404.09	v:0.5;t:f;sf:1;nr:4.08;cr:8.15;verts:16.73,10.94|8.36,29.15|-6.82,29.55|-12.82,-27.49|0.46,-40.44;
160	288.34	403.35	v:0.5;t:f;sf:1;nr:4.1;cr:8.2;verts:20.72,25.18|-7.9,-4.74|-6.95,-6.04|8.81,2.69;
200	287.98	398.1	v:0.5;t:f;sf:1;nr:4.12;cr:8.25;verts:-7.54,-9.99|-6.59,-11.29|1.14,-0.89|9.17,-2.55;
240	297.01	409.51	v:0.5;t:f;sf:1;nr:4.15;cr:8.29;verts:0.14,8.86|-7.9,10.52|-16.57,1.42|-15.62,0.12|31.82,-26.25;
280	303.6	410.3	v:0.5;t:f;sf:1;nr:4.17;cr:8.33;verts:-6.45,9.65|-14.49,11.31|-0.47,0.09|-23.16,2.21|-22.22,0.91;
320	299.86	407.44	v:0.5;t:f;sf:1;nr:4.19;cr:8.37;verts:-2.71,6.79|-10.74,8.45|-19.41,-0.65|-18.47,-1.94|39.92,-11.91;
360	301.56	407.27	v:0.5;t:f;sf:1;nr:4.21;cr:8.42;verts:-4.41,6.62|-12.44,8.28|-21.11,-0.82|-20.17,-2.12|40.69,-9.89;
400	313.55	404.37	v:0.5;t:f;sf:1;nr:4.23;cr:8.46;verts:8.48,1.34|3.76,7.72|-16.4,3.72|-24.43,5.38|28.3,-18.25;
440	324.05	405.7	v:0.5;t:f;sf:1;nr:4.25;cr:8.5;verts:0.17,0.46|-6.73,9.05|-29.68,-17.14|23.81,-24.65|17.8,-16.92;
480	334.13	401.23	v:0.5;t:f;sf:1;nr:4.27;cr:8.54;verts:12.14,18.06|-16.82,4.58|-9.92,-4.01|17.92,3.16;
520	343.06	401.4	v:0.5;t:f;sf:1;nr:4.29;cr:8.57;verts:8.99,3.33|3.22,18.23|-18.84,-3.84|-24.7,-16.04|32.52,-10.42;
560	355.03	410.86	v:0.5;t:f;sf:1;nr:4.3;cr:8.6;verts:20.54,-0.97|-2.98,12.78|-13.87,40.54|-7.04,-21.68|12.08,-19.33;
600	356.37	413.02	v:0.5;t:f;sf:1;nr:4.32;cr:8.64;verts:-4.32,14.94|-9.06,33.2|-8.38,-19.52|10.74,-17.17;
640	367.35	423.71	v:0.5;t:f;sf:1;nr:4.33;cr:8.67;verts:32.36,28.58|-8.11,-3.44|-19.36,-8.82|-0.24,-6.47|0,-8.81;
680	359.48	418.66	v:0.5;t:f;sf:1;nr:4.35;cr:8.69;verts:-11.49,-13.88|-0.13,-0.48|-0.23,-8.5|7.88,-13.86|7.64,-11.53;
720	367.73	409.99	v:0.5;t:f;sf:1;nr:4.36;cr:8.72;verts:13.36,41.37|-8.39,-9.15|-8.49,-17.16|-0.62,-20.2|-0.38,-22.53;
760	377.17	407.95	v:0.5;t:f;sf:1;nr:4.38;cr:8.75;verts:26.31,34.79|-10.82,0.19|-17.82,-11.19|-10.05,-22.24|3.52,-10.23;
800	371.24	419.03	v:0.5;t:f;sf:1;nr:4.39;cr:8.77;verts:-4.89,11.27|-11.9,-0.11|-4.13,-11.16|26.45,-9.2;
840	387.86	419.37	v:0.5;t:f;sf:1;nr:4.4;cr:8.79;verts:43.54,5.34|-21.5,11.61|-20.15,-3.92|-20.74,-10.82|9.84,-8.86;
880	395.38	410.25	v:0.5;t:f;sf:1;nr:4.41;cr:8.81;verts:8.84,16.62|-4.84,27.72|-3.59,-18.47|2.31,-17.98|11.33,-15.03;
920	398.68	409.68	v:0.5;t:f;sf:1;nr:4.42;cr:8.83;verts:5.55,16.05|-1.07,35.24|-6.88,-19.05|-0.98,-18.55|8.04,-15.6;
960	406.57	398.81	v:0.5;t:f;sf:1;nr:4.42;cr:8.85;verts:0.22,-0.46|-2.35,5.18|-8.97,24.37|-7.22,-5.24|0.14,-26.47;
1000	408.63	402.86	v:0.5;t:f;sf:1;nr:4.43;cr:8.86;verts:25.18,24.88|-4.41,9.23|-9.28,-1.18|-1.92,-22.41;
1040	401.82	404.4	v:0.5;t:f;sf:1;nr:4.44;cr:8.88;verts:-0.31,0.27|2.4,10.77|-31.74,6.75|4.89,-20.88;
1080	411.6	398	v:0.5;t:f;sf:1;nr:4.45;cr:8.9;verts:13.27,34.57|-7.38,4.37|-10.09,-6.13|-24.78,-27.52|5.41,-10.31;
1120	426.84	398.19	v:0.5;t:f;sf:1;nr:4.46;cr:8.92;verts:0.51,0.09|-10.09,2.89|-22.62,4.56|-25.33,-5.94|-9.84,-10.12;
1160	432.83	399.75	v:0.5;t:f;sf:1;nr:4.47;cr:8.94;verts:44.54,2.36|-8.73,5.89|-5.48,1.65|-16.08,4.45|-15.82,-8.56;
1200	445	395.56	v:0.5;t:f;sf:1;nr:4.48;cr:8.96;verts:-12.11,15.5|-20.9,1.7|-17.65,-2.54|-17.21,-9.54|43.78,-9.08;
1240	441.57	404.51	v:0.5;t:f;sf:1;nr:4.49;cr:8.98;verts:-8.68,24.46|-17.47,10.65|-14.22,6.41|-13.77,-0.58|32.34,-31.03;
1280	451.02	404.07	v:0.5;t:f;sf:1;nr:4.54;cr:9.07;verts:5.04,20.23|-23.67,5.97|-23.22,-1.03|-20.64,-2.9|36.3,-26.46;
1320	449.77	402.61	v:0.5;t:f;sf:1;nr:4.59;cr:9.18;verts:6.29,18.76|-22.42,4.51|-21.97,-2.49|-19.39,-4.36|38.05,-24.7;
1360	454.52	415.43	v:0.5;t:f;sf:1;nr:4.64;cr:9.28;verts:45.86,1.25|13.41,5.97|-24.15,8.46|-5.02,-13.8|0,-14.68;
1400	474.94	406.78	v:0.5;t:f;sf:1;nr:4.69;cr:9.38;verts:-28.79,10.48|-7.01,-2.68|14.33,-12.5|25.44,-7.4;
1440	480.62	410.3	v:0.5;t:f;sf:1;nr:4.74;cr:9.48;verts:20.69,42.11|-12.69,0.83|-8.01,-18|8.65,-8.98|19.76,-3.89;
*	id=P7	origin=start	destiny=end	motherId=-
0	826.82	436.98	v:0.5;t:f;sf:1;nr:3.89;cr:7.79;verts:-0.83,24.59|-9.13,5.98|-0.6,-17.22|17.1,2.1;
40	839.51	429.49	v:0.5;t:f;sf:1;nr:3.94;cr:7.87;verts:-13.52,17.11|-21.82,-1.51|9.58,-14.76|4.41,-5.38|38.92,-0.87;
80	848.87	421.97	v:0.5;t:f;sf:1;nr:3.98;cr:7.95;verts:4.7,7.83|7.29,18.79|-3.86,8.28|0.23,-22.28;
120	855.28	416.56	v:0.5;t:f;sf:1;nr:4.02;cr:8.04;verts:10.42,0|6.56,8.1|0.87,13.38|-10.27,2.87|5.75,-31.29;
160	860.78	419.56	v:0.5;t:f;sf:1;nr:4.06;cr:8.12;verts:4.92,3|1.06,11.1|-4.62,16.38|-15.77,5.87|17.53,-26.95;
200	881.8	414.87	v:0.5;t:f;sf:1;nr:4.1;cr:8.21;verts:0.61,8.67|-19.96,6.41|-16.1,-1.69|3.95,-7.74|39.76,-8.28;
240	886.59	413.75	v:0.5;t:f;sf:1;nr:4.15;cr:8.3;verts:32.83,-0.34|19.13,1.67|-4.19,7.55|-0.85,-8.87;
280	895.38	410.2	v:0.5;t:f;sf:1;nr:4.2;cr:8.39;verts:-0.73,33.2|-12.98,4|-9.64,-12.41|10.34,-1.87|24.04,-3.88;
320	893.19	412.92	v:0.5;t:f;sf:1;nr:4.24;cr:8.48;verts:25.19,9.32|-10.78,6.71|-7.44,-9.7|12.54,0.84;
360	895.87	413.12	v:0.5;t:f;sf:1;nr:4.28;cr:8.55;verts:9.85,1.05|-13.47,6.92|-10.13,-9.49|9.1,-14.78;
400	905	412.73	v:0.5;t:f;sf:1;nr:4.31;cr:8.62;verts:40.47,13.79|-22.6,6.53|-26.19,5.09|-19.26,-9.88|-0.03,-15.17;
440	913.24	409.98	v:0.5;t:f;sf:1;nr:4.34;cr:8.69;verts:11.98,41.41|-2.4,8.37|-8.27,-17.93|0.91,-8.66|8.23,-2.83;
480	908.57	408.08	v:0.5;t:f;sf:1;nr:4.38;cr:8.76;verts:2.27,6.47|-13.8,31.9|-3.59,-19.82|5.58,-10.56|12.91,-4.73;
520	923.08	405.88	v:0.5;t:f;sf:1;nr:4.42;cr:8.84;verts:38.22,21.41|-12.24,4.28|-15.54,-18.52|-8.93,-12.75|-1.61,-6.93;
560	930.58	413.46	v:0.5;t:f;sf:1;nr:4.44;cr:8.88;verts:-19.74,11.86|-9.1,0.65|-16.43,-5.17|-23.04,-10.94|43.97,-4.34;
600	939.07	405.72	v:0.5;t:f;sf:1;nr:4.46;cr:8.91;verts:31.75,15.91|1.34,19.13|-17.6,-7.09|-16.61,-9.59|0.33,-19.18;
640	952.77	406.47	v:0.5;t:f;sf:1;nr:4.47;cr:8.95;verts:18.05,16.67|-12.36,19.89|-12.01,-14.83|-13.37,-18.42|14.63,-42.1;
680	962.27	404.35	v:0.5;t:f;sf:1;nr:4.49;cr:8.97;verts:8.55,14.54|-3.82,9.94|-1.85,-10.48|-3.5,-35.61;
720	970.09	400.86	v:0.5;t:f;sf:1;nr:4.5;cr:9;verts:0.73,11.05|0.98,27.98|-11.64,6.45|-9.67,-13.98|22.8,-27.72;
760	980.01	384.28	v:0.5;t:f;sf:1;nr:4.51;cr:9.02;verts:-8.94,11.41|-31.17,7.77|-21.55,-10.13|-9.18,-5.52|0.04,-0.52;
800	983.68	398.03	v:0.5;t:f;sf:1;nr:4.52;cr:9.04;verts:44.01,9.86|-3.63,13.23|-12.86,8.22|-25.23,3.62|-15.74,-23.33;
840	990.15	399.88	v:0.5;t:f;sf:1;nr:4.53;cr:9.07;verts:-2.46,28.11|-10.1,15.08|-19.33,10.07|5.87,-27.6|26.17,-12.36;
880	999.8	400.2	v:0.5;t:f;sf:1;nr:4.54;cr:9.09;verts:19.19,30.77|1.14,-9.27|8.09,-4.67|16.51,-12.04;
920	1011.68	404.42	v:0.5;t:f;sf:1;nr:4.56;cr:9.11;verts:23.51,15.86|-43.05,-14.57|-10.74,-5.05|4.63,-7.82|28.08,3.95;
960	1013.23	414.33	v:0.5;t:f;sf:1;nr:4.57;cr:9.14;verts:31.15,1.09|12.68,28.47|-12.29,4.86|-23.63,-27.76|-17.43,-25.84;
1000	1016.56	415.44	v:0.5;t:f;sf:1;nr:4.63;cr:9.27;verts:33.57,31.01|-23.14,16.2|-15.62,5.97|-23.42,-15.79|15.79,-23.42;
1040	1020.23	416.6	v:0.5;t:f;sf:1;nr:4.71;cr:9.42;verts:37.03,-1.94|-16.21,9.74|-19.29,7.13|12.12,-22.25;
1080	1020.18	419.13	v:0.5;t:f;sf:1;nr:4.8;cr:9.6;verts:23.09,41.07|-16.15,12.27|-19.23,9.66|-6.63,-24.76|12.18,-19.72;
1120	1032.18	418.74	v:0.5;t:f;sf:1;nr:4.9;cr:9.81;verts:-18.23,44.41|-11.7,-18.73|0.17,-20.11|8.98,-20.17|21.52,-4.97;
1160	1047.28	410.65	v:0.5;t:f;sf:1;nr:4.95;cr:9.9;verts:30.71,22.31|29.92,23.37|-28.62,12.9|-6.12,-28.26|6.42,-13.06;
1200	1059.81	408.64	v:0.5;t:f;sf:1;nr:4.99;cr:9.97;verts:18.18,20.3|17.39,21.35|-5.07,-11.94|-6.11,-15.08|4.91,-19.68;
1240	1067.84	402.13	v:0.5;t:f;sf:1;nr:5.01;cr:10.03;verts:10.16,13.79|9.36,14.85|16.62,44.89|-13.09,-18.45|-14.14,-21.58|-3.11,-26.18;
1280	1067.62	402.67	v:0.5;t:f;sf:1;nr:5.04;cr:10.07;verts:10.38,14.33|9.58,15.38|16.68,45.15|-12.87,-17.91|-13.92,-21.05|-2.89,-25.65;
1320	1077.47	401.14	v:0.5;t:f;sf:1;nr:5.05;cr:10.11;verts:37.15,34|0.53,12.8|-0.27,13.86|-22.72,-19.44|-12.74,-27.17;
1360	1089.57	403.34	v:0.5;t:f;sf:1;nr:5.07;cr:10.14;verts:12.68,2.01|0.53,3.43|-6.61,11|-11.58,15|-12.37,16.06;
1400	1109.12	400.21	v:0.5;t:f;sf:1;nr:5.08;cr:10.17;verts:-26.16,7.88|-19.02,0.3|-6.87,-1.12|10.13,-2.53|50.14,-7.51;
1440	1123.3	413.23	v:0.5;t:f;sf:1;nr:5.1;cr:10.19;verts:-4.04,10.49|-7.47,12.94|-0.46,0.36|-11.93,8.99|-21.05,11.9;
*	id=P8	origin=start	destiny=end	motherId=-
0	62.53	473.49	v:0.5;t:f;sf:1;nr:3.9;cr:7.8;verts:38.38,3.51|6.83,7.33|-19.82,0.49|-7.21,-6.96|9.8,-2.08;
40	54.53	471.11	v:0.5;t:f;sf:1;nr:3.95;cr:7.9;verts:17.8,-4.46|14.83,4.95|0.79,-9.34|-15.09,27.32;
80	65.64	466.99	v:0.5;t:f;sf:1;nr:4;cr:8;verts:12.82,37.36|-3.86,9.09|-10.32,-13.46|6.69,-8.58|9.28,-3.38;
120	82.91	471.04	v:0.5;t:f;sf:1;nr:4.05;cr:8.1;verts:18.73,21.55|-24.22,15.13|-7.99,0.66|-10.58,-4.54|14.83,-37.14;
160	90.69	481.84	v:0.5;t:f;sf:1;nr:4.1;cr:8.19;verts:-15.78,11.47|-18.36,6.27|6.86,8.1|15.27,7.12|11.7,12.12;
200	101.21	479.9	v:0.5;t:f;sf:1;nr:4.14;cr:8.29;verts:4.75,5.17|1.19,10.17|0.12,0.36|-3.65,6.15;
240	103.25	480.54	v:0.5;t:f;sf:1;nr:4.19;cr:8.38;verts:-5.7,6.8|-7.14,6.43|-3.74,2.41|2.71,5.82;
280	122.69	476.82	v:0.5;t:f;sf:1;nr:4.24;cr:8.48;verts:0.99,11.27|-7.27,8.67|-16.73,2.09|-23.18,-1.32|37.46,-18.75;
320	120.7	489.42	v:0.5;t:f;sf:1;nr:4.29;cr:8.58;verts:2.97,23.88|-5.28,21.27|-14.74,14.7|-21.19,11.29|18.91,-37.92;
360	122.45	487.82	v:0.5;t:f;sf:1;nr:4.35;cr:8.7;verts:1.23,22.27|-7.03,19.67|-16.49,13.1|-22.94,9.69|23.53,-35.9;
400	126.41	494.52	v:0.5;t:f;sf:1;nr:4.41;cr:8.81;verts:17.48,7.78|10.14,16.23|-8.69,17.05|-12.82,-32.34|7.48,-17.61;
440	139.92	501	v:0.5;t:f;sf:1;nr:4.43;cr:8.87;verts:20.4,7.83|3.97,14.26|-3.37,22.71|-6.03,-11.13|-15.34,-41.31;
480	147.54	508.29	v:0.5;t:f;sf:1;nr:4.46;cr:8.91;verts:24.7,-21.47|-3.65,21.55|-13.65,-3.85|-8.78,-34.37;
520	152.02	515.85	v:0.5;t:f;sf:1;nr:4.47;cr:8.95;verts:14.75,14.75|2.62,28.4|-3.26,-20.6|20.21,-13.91;
560	160.84	509.53	v:0.5;t:f;sf:1;nr:4.49;cr:8.97;verts:-6.2,22.08|-8.99,-1.58|12.72,-25.65|11.4,-20.22;
600	162.67	509.22	v:0.5;t:f;sf:1;nr:4.54;cr:9.09;verts:-8.03,21.77|-10.82,-1.9|1.87,-18.28|9.57,-20.54;
640	168.07	498.68	v:0.5;t:f;sf:1;nr:4.6;cr:9.21;verts:21.66,39.94|-13.43,11.23|-16.22,-12.44|-14.6,-24.3|7.81,-27.25;
680	166.01	488.9	v:0.5;t:f;sf:1;nr:4.67;cr:9.34;verts:22.5,40.17|-11.37,1.45|-14.16,-22.22|-10.19,-22.88|-0.87,-25.03;
720	174.15	479.02	v:0.5;t:f;sf:1;nr:4.75;cr:9.49;verts:32.23,-0.56|-1.81,29.85|-19.51,-8.43|12.08,-29.89|21.15,-24.33;
760	188.32	486.69	v:0.5;t:f;sf:1;nr:4.82;cr:9.64;verts:18.06,7.11|-9.36,28.9|-2.09,-22.22|6.98,-16.66|24.79,-18.68;
800	194.01	488.69	v:0.5;t:f;sf:1;nr:4.88;cr:9.77;verts:12.37,9.11|-11.8,36.7|-7.79,-20.22|1.29,-14.66|19.1,-16.68;
840	197.48	479.78	v:0.5;t:f;sf:1;nr:4.92;cr:9.83;verts:-7.61,23.82|-15.39,25.62|-2.18,-23.57|8.9,0.2;
880	206.29	488.1	v:0.5;t:f;sf:1;nr:4.94;cr:9.88;verts:48.63,7.15|0.09,8.52|-37.19,15.02|-10.99,-15.25|-4.19,-39.89;
920	217.41	472.4	v:0.5;t:f;sf:1;nr:4.96;cr:9.92;verts:23.68,8.86|-2.48,20.2|-11.03,-7.19|-4.92,-19.74|-4.23,-19.9;
960	227.43	468.34	v:0.5;t:f;sf:1;nr:4.97;cr:9.95;verts:58.8,9.03|13.66,4.81|-12.5,16.14|-21.05,-11.25|-14.94,-23.8|-14.25,-23.96;
1000	228.44	463	v:0.5;t:f;sf:1;nr:4.99;cr:9.98;verts:37.14,14.29|-13.51,10.8|-22.06,-16.59|2.5,-10.04|12.65,-0.53;
1040	238.09	456.11	v:0.5;t:f;sf:1;nr:5;cr:10;verts:27.49,7.41|29.59,11.97|-23.16,3.91|3,-7.42;
1080	239.39	455.26	v:0.5;t:f;sf:1;nr:5.01;cr:10.03;verts:26.19,6.56|7.46,27.82|-24.46,3.06|-7.21,-49.49|1.7,-8.27;
1120	245.6	450.19	v:0.5;t:f;sf:1;nr:5.03;cr:10.05;verts:1.25,22.76|-17.69,10.43|-4.51,-13.34|19.98,1.49;
1160	251.09	449.43	v:0.5;t:f;sf:1;nr:5.04;cr:10.08;verts:14.49,0.73|-4.24,21.99|-23.18,9.66|-10,-14.1|37.37,-14.83;
1200	255.82	449.99	v:0.5;t:f;sf:1;nr:5.05;cr:10.1;verts:-8.97,22.55|-27.91,10.22|-14.73,-13.54|47.73,-16.1|9.76,1.28;
1240	264.34	448.91	v:0.5;t:f;sf:1;nr:5.05;cr:10.11;verts:-1.8,20.52|-17.49,21.47|-18.02,9.99|-23.25,-14.62|0.36,-0.46;
1280	271.21	452.81	v:0.5;t:f;sf:1;nr:5.06;cr:10.11;verts:-24.88,13.89|33.54,-37.8|-6.51,3.45|27.75,-12.94|-8.66,24.43;
1320	301.81	461.2	v:0.5;t:f;sf:1;nr:5.06;cr:10.11;verts:38.91,32.28|17.43,15.7|-23.1,4.07|-12.08,-20.11|2.93,-29.41;
1360	318.64	467.35	v:0.5;t:f;sf:1;nr:5.06;cr:10.12;verts:36.83,34.66|0.61,21.85|-24.99,-2.19|-13.89,-23.26|21.72,-12.54;
1400	329.45	462.71	v:0.5;t:f;sf:1;nr:5.06;cr:10.12;verts:-11.5,38.8|-10.21,17.21|-6.77,-12.21|10.9,-17.18;
1440	339.25	469.24	v:0.5;t:f;sf:1;nr:5.06;cr:10.12;verts:27.26,29.91|-16.56,-5.68|-7.57,-7.31|1.11,-10.65;
*	id=P9	origin=start	destiny=end	motherId=-
0	716.02	379.09	v:0.5;t:f;sf:1;nr:3.93;cr:7.85;verts:2.74,8.09|-0.29,0.34|18.34,-16.51|18.63,-16.19|21.99,-11.2;
40	732.89	373.92	v:0.5;t:f;sf:1;nr:3.97;cr:7.94;verts:26.16,39.2|-14.13,2.92|-17.16,-4.82|1.47,-21.68|1.76,-21.35|5.12,-16.37;
80	732.16	370.09	v:0.5;t:f;sf:1;nr:4.01;cr:8.01;verts:32.16,23.27|-23.56,12|-13.4,-0.91|-16.42,-8.66|5.85,-20.21;
120	743.7	365.19	v:0.5;t:f;sf:1;nr:4.04;cr:8.09;verts:-4.93,8.54|-16.41,0.41|1.37,-9.76|8.45,-5.08;
160	757.64	357.71	v:0.5;t:f;sf:1;nr:4.08;cr:8.16;verts:24.83,20.74|-18.87,1.06|-17.64,-5.39|-12.57,-17.24|-5.49,-12.55;
200	771.28	362.64	v:0.5;t:f;sf:1;nr:4.11;cr:8.22;verts:32.62,0.76|6.25,9.27|-19.13,-7.63|8.93,-6.73;
240	774.08	365.73	v:0.5;t:f;sf:1;nr:4.14;cr:8.28;verts:20.75,-3.5|6.12,-3.64|8.63,0|3.45,12.36;
280	790.06	360.02	v:0.5;t:f;sf:1;nr:4.17;cr:8.34;verts:26.06,20.45|-12.53,6.65|-7.35,-5.71|-9.86,-9.34|4.77,-9.21;
320	804.68	352.39	v:0.5;t:f;sf:1;nr:4.2;cr:8.39;verts:32.24,8.58|11.44,12.82|-9.97,0.87|-9.85,-16.84;
360	817.35	349.26	v:0.5;t:f;sf:1;nr:4.22;cr:8.44;verts:19.57,5.44|-1.23,9.68|27.38,-19.44|17.8,-8.68;
400	820.02	340.56	v:0.5;t:f;sf:1;nr:4.25;cr:8.49;verts:41.87,5.37|-23.82,19.29|-30.61,-1.6|15.14,-17.38|16.9,-3.25;
440	828.32	349.95	v:0.5;t:f;sf:1;nr:4.27;cr:8.54;verts:8.6,6.13|-6.67,9.53|8.57,-25.79|6.84,-7.99;
480	828.14	342.66	v:0.5;t:f;sf:1;nr:4.29;cr:8.59;verts:-10.08,41.49|-6.49,2.25|-5.54,-8.21|7.02,-15.28|8.78,-1.15;
520	826.49	343.14	v:0.5;t:f;sf:1;nr:4.31;cr:8.63;verts:-2.88,27.32|-4.84,2.72|8.67,-14.8|10.43,-0.68;
560	839.9	340.17	v:0.5;t:f;sf:1;nr:4.33;cr:8.67;verts:42.11,9.36|-0.32,9.14|-18.26,-0.25|-7.49,-5.25|-4.75,-17.77;
600	851.05	347.86	v:0.5;t:f;sf:1;nr:4.36;cr:8.71;verts:-11.46,16.84|-5.74,6.84|-18.63,2.45|-15.89,-10.07|42.43,-8.82;
640	848.44	357.13	v:0.5;t:f;sf:1;nr:4.38;cr:8.75;verts:-3.13,16.11|-16.02,11.72|-13.28,-0.81|-19.05,-6.19|36.28,-24.1;
680	862.22	362.16	v:0.5;t:f;sf:1;nr:4.4;cr:8.79;verts:8.61,2.96|6.21,6.66|3.56,8.38|-8.87,2.05|-6.9,-27.14;
720	863.99	364.88	v:0.5;t:f;sf:1;nr:4.41;cr:8.82;verts:40.5,17.11|6.83,5.68|1.78,11.1|-10.64,4.77|-8.67,-24.42;
760	873.21	371.44	v:0.5;t:f;sf:1;nr:4.42;cr:8.85;verts:-2.39,12.25|-7.44,17.66|-19.86,11.33|-17.89,-17.86|43.31,-8.35;
800	875.66	369.01	v:0.5;t:f;sf:1;nr:4.43;cr:8.87;verts:3.98,9.84|-4.84,9.82|-9.89,15.23|-22.31,8.9|31.58,-30.98;
840	877.13	358.68	v:0.5;t:f;sf:1;nr:4.45;cr:8.89;verts:-11.36,4.9|-18.42,4.59|-23.78,-1.43|-6.31,-0.52|-0.49,0.13;
880	871.02	359.6	v:0.5;t:f;sf:1;nr:4.45;cr:8.91;verts:5.62,1.06|-5.24,5.82|-12.3,5.52|-17.67,-0.51|34.32,-9.31;
920	880.49	357.57	v:0.5;t:f;sf:1;nr:4.46;cr:8.93;verts:6.02,6.69|-14.72,3.79|7.55,-4.9|32.92,-13.65;
960	897.21	367.76	v:0.5;t:f;sf:1;nr:4.47;cr:8.94;verts:20.69,-39.54|-9.17,5.28|-10.69,16.87|4.61,8.67|16.21,-3.47;
1000	903.12	367.69	v:0.5;t:f;sf:1;nr:4.48;cr:8.95;verts:-1.31,8.6|-16.61,16.81|-15.08,5.22|26.5,-24|10.29,-3.53;
1040	918.36	371.61	v:0.5;t:f;sf:1;nr:4.54;cr:9.09;verts:-19.1,30.29|-16.55,12.52|-4.95,0.38|11.26,-20.09|16.16,-12.18;
1080	919.56	378.95	v:0.5;t:f;sf:1;nr:4.62;cr:9.25;verts:-6.15,7.72|-17.75,19.86|10.06,-12.75|-0.35,0.22;
1120	930.39	374.06	v:0.5;t:f;sf:1;nr:4.72;cr:9.44;verts:11.59,35.14|-16.98,2.84|-11.18,-4.66|-0.77,-17.63|12.09,-3.47;
1160	939.2	370.89	v:0.5;t:f;sf:1;nr:4.82;cr:9.65;verts:39.18,26.29|-25.79,-0.34|-19.99,-7.84|-9.57,-20.81|3.29,-6.64;
1200	947.4	363.51	v:0.5;t:f;sf:1;nr:4.92;cr:9.85;verts:9.66,37.36|-1.41,11.49|-4.92,-14.02|3,-11.18;
1240	954.01	370.01	v:0.5;t:f;sf:1;nr:4.97;cr:9.94;verts:-8.02,17.99|-3.62,-4.69|-11.53,-7.53|1.97,-11.15|30.22,-8.92;
1280	962.08	364.47	v:0.5;t:f;sf:1;nr:5;cr:10.01;verts:26.31,39.79|-16.09,12.45|-19.59,-13.06|-11.68,-10.22|-6.1,-16.69|22.15,-14.45;
1320	972.73	364.18	v:0.5;t:f;sf:1;nr:5.02;cr:10.04;verts:44.77,22.37|-26.74,12.16|-22.34,-10.51|-16.75,-16.97|11.5,-14.74;
1360	986.82	359.06	v:0.5;t:f;sf:1;nr:5.03;cr:10.05;verts:39.57,6.79|-7.13,21.95|-21.55,-8.27|-2.59,-19.86|-2.81,-22.91;
1400	1004.53	344.76	v:0.5;t:f;sf:1;nr:5.03;cr:10.06;verts:22.6,25.1|16.89,29.25|-24.85,7.66|-2.26,-40.15|21.85,-7.51;
1440	1007.48	358.06	v:0.5;t:f;sf:1;nr:5.04;cr:10.07;verts:18.91,5.79|-3.51,-12.72|-5.2,-26.85|-7.66,-39.42;
*	id=P10	origin=start	destiny=end	motherId=-
0	410.82	214.53	v:0.5;t:f;sf:1;nr:3.93;cr:7.86;verts:4.95,0.53|1.44,6.36|3.56,-6.99|6.43,-4.5;
40	418	200.47	v:0.5;t:f;sf:1;nr:3.97;cr:7.95;verts:8.21,38.45|-5.73,-7.71|-3.61,-21.05|-2.23,-13.53|-0.75,-18.56;
80	436.76	195.8	v:0.5;t:f;sf:1;nr:4.01;cr:8.03;verts:31.78,0.97|-2.16,9.37|-9.2,-2.81|1.5,-9.5;
120	441.01	197.81	v:0.5;t:f;sf:1;nr:4.05;cr:8.11;verts:-6.41,11.38|-24.81,0|-13.44,-0.8|-2.74,-7.49|40.11,-1.59;
160	463.08	187.56	v:0.5;t:f;sf:1;nr:4.09;cr:8.18;verts:18.04,-11.84|23.52,33.02|-31.39,-3.85|-17.68,-26.22|5.49,-31.14;
200	459.84	186.37	v:0.5;t:f;sf:1;nr:4.13;cr:8.25;verts:-4.45,16.6|-11.72,12.57|-11.72,12.57|-17.17,0.6|31.62,-25.96;
240	464.96	166.56	v:0.5;t:f;sf:1;nr:4.16;cr:8.32;verts:27.75,30.55|-9.56,-3.21|-16.84,-7.24|-16.84,-7.24|-11.62,-24.91;
280	472.7	160.18	v:0.5;t:f;sf:1;nr:4.2;cr:8.39;verts:18.47,5.65|-5,18.65|-15.22,-11.89|33.03,-4.19;
320	481	156.67	v:0.5;t:f;sf:1;nr:4.23;cr:8.46;verts:10.17,2.14|-13.3,15.15|-10.05,-0.7|-9.68,-2.78|29.55,-15.94;
360	488.89	162	v:0.5;t:f;sf:1;nr:4.26;cr:8.53;verts:2.28,7.47|-17.94,4.62|21.66,-10.61|32.26,-10.19;
400	498.74	163.76	v:0.5;t:f;sf:1;nr:4.3;cr:8.59;verts:22.41,-8.43|-8.25,28.77|-7.57,9.23|-8.63,-33;
440	501.82	152.48	v:0.5;t:f;sf:1;nr:4.33;cr:8.66;verts:-5.37,9.7|-11.32,17.5|-11.06,-0.77|-10.64,-2.05|34.56,-25.53;
480	499.27	148.6	v:0.5;t:f;sf:1;nr:4.35;cr:8.71;verts:-2.83,5.82|-8.77,13.62|-8.51,-4.65|-8.09,-5.93|31.08,-15.34;
520	517.79	129.69	v:0.5;t:f;sf:1;nr:4.37;cr:8.75;verts:22.28,19.37|16.08,24.76|5.63,28.98|-21.35,-13.09|-8.95,-42.61;
560	530.16	136.1	v:0.5;t:f;sf:1;nr:4.39;cr:8.78;verts:-15.74,23.13|-10.61,-2.25|7.4,-7.93|10.05,-4.06|10.78,-1.13;
600	527.51	142.75	v:0.5;t:f;sf:1;nr:4.4;cr:8.8;verts:12.7,2.58|13.43,5.51|-13.72,-11.62|10.04,-1.29;
640	532.95	133.53	v:0.5;t:f;sf:1;nr:4.41;cr:8.83;verts:4.61,-10.5|7.27,-6.63|8,-3.7|-20.39,-9.61|-17.96,-10.79;
680	551.3	132.88	v:0.5;t:f;sf:1;nr:4.43;cr:8.85;verts:13.06,18.66|-10.36,-4.35|-11.09,-7.28|-13.75,-11.15|4.47,-17.52;
720	569.65	137.24	v:0.5;t:f;sf:1;nr:4.44;cr:8.87;verts:-0.97,9.24|-5.29,23.01|-7.22,5.85|-13.88,-13.16|24.04,-14.96;
760	575.17	136.28	v:0.5;t:f;sf:1;nr:4.45;cr:8.89;verts:28.66,31.5|-10.81,22.05|-6.5,8.28|-12.75,4.89|-19.41,-14.12|18.52,-15.92;
800	580	143.93	v:0.5;t:f;sf:1;nr:4.46;cr:8.92;verts:-11.33,15.93|-17.58,12.54|-24.24,-6.47|13.69,-8.27|44.29,-3.98;
840	575.6	133.63	v:0.5;t:f;sf:1;nr:4.47;cr:8.94;verts:16.91,41.25|-6.93,5.64|-13.18,2.25|-19.84,-16.76|18.09,-18.57;
880	586.8	135.92	v:0.5;t:f;sf:1;nr:4.48;cr:8.96;verts:-24.17,19.58|-18.13,7.93|-24.38,4.53|6.89,-16.28|44.52,-3.91;
920	588.23	137.81	v:0.5;t:f;sf:1;nr:4.49;cr:8.98;verts:22.17,19.97|-19.55,9.82|-25.8,6.42|5.46,-14.39|23.9,-37.89;
960	591.52	131.59	v:0.5;t:f;sf:1;nr:4.5;cr:9;verts:35.72,3.87|18.89,13.74|-22.84,3.59|2.17,-20.61;
1000	606.64	122.48	v:0.5;t:f;sf:1;nr:4.51;cr:9.02;verts:17.91,-3.16|3.77,4.63|-14.67,-1.55|-6.22,-17.09;
1040	605.77	132.29	v:0.5;t:f;sf:1;nr:4.57;cr:9.14;verts:18.78,6.65|4.64,14.44|-13.8,8.26|-5.35,-7.28|-2.88,-45.03;
1080	621.2	125.62	v:0.5;t:f;sf:1;nr:4.63;cr:9.27;verts:45.54,3.79|9.57,2.03|-10.79,7.77|-9.73,1.02|-20.78,-13.95;
1120	629.85	128.41	v:0.5;t:f;sf:1;nr:4.7;cr:9.41;verts:2.75,39.39|-27.43,28.4|-19.44,10.56|-18.38,3.82|0.14,0.52;
1160	625.53	128.1	v:0.5;t:f;sf:1;nr:4.78;cr:9.56;verts:-15.13,10.25|-14.06,3.51|-10.34,-0.18|-9.22,-4.7|45.57,-11.62;
1200	627.25	123.33	v:0.5;t:f;sf:1;nr:4.85;cr:9.71;verts:47.44,5.72|-16.84,5.48|-15.78,-1.26|-12.06,-4.95|-10.93,-9.47;
1240	635.85	115.07	v:0.5;t:f;sf:1;nr:4.93;cr:9.85;verts:44.31,19.77|-25.44,-2.77|-24.38,-9.52|-20.66,-13.21|-19.54,-17.72;
1280	633.04	104.57	v:0.5;t:f;sf:1;nr:4.96;cr:9.93;verts:9.77,30.08|-22.64,-13.28|-25.91,-18.14|-21.57,-20.02|-0.4,0.41;
1320	643.16	105.77	v:0.5;t:f;sf:1;nr:4.99;cr:9.98;verts:-26.53,13.52|-10.51,1.61|-29.74,1.56|27.98,-10.18|47.94,-12.84;
1360	650.49	102.12	v:0.5;t:f;sf:1;nr:5.01;cr:10.03;verts:-5.41,39.56|-17.85,-2.04|6.11,-31.45|20.65,-13.83|31.34,-6.66;
1400	665.92	100.25	v:0.5;t:f;sf:1;nr:5.03;cr:10.06;verts:27.11,21.96|-24.93,6.09|-1.22,-34.87|5.22,-15.71|15.91,-8.54;
1440	676.97	88.77	v:0.5;t:f;sf:1;nr:5.05;cr:10.09;verts:16.07,10.47|6.59,31.51|-1.24,-10.09|-5.83,-27.19|4.86,-20.02;
*	id=P11	origin=start	destiny=end	motherId=-
0	461.58	243.87	v:0.5;t:f;sf:1;nr:3.89;cr:7.79;verts:8.22,3.66|-0.02,-0.44|-7.09,-5.54|-6.88,-14.13|3.8,-8.16;
40	473.96	245.58	v:0.5;t:f;sf:1;nr:3.94;cr:7.89;verts:45.05,12.41|-4.16,5.37|-12.4,1.27|-19.47,-3.83|-19.26,-12.42|-8.58,-6.45;
80	480.1	247.69	v:0.5;t:f;sf:1;nr:4;cr:8;verts:-10.3,7.48|-23.76,7.26|-18.54,3.38|-14.72,-4.33|38.71,-7.54;
120	479.86	246.14	v:0.5;t:f;sf:1;nr:4.06;cr:8.12;verts:-10.06,5.93|-18.3,1.83|-18.33,1.6|-14.48,-5.89|39.99,-0.86;
160	485.01	248.06	v:0.5;t:f;sf:1;nr:4.11;cr:8.22;verts:-15.22,7.85|-23.46,3.75|-19.63,-3.97|-0.09,0.36;
200	493.93	241.07	v:0.5;t:f;sf:1;nr:4.16;cr:8.33;verts:41,3.08|7.28,6.79|-9.94,0.52|-24.14,0.86|-9.01,-6.63;
240	503.95	241.22	v:0.5;t:f;sf:1;nr:4.21;cr:8.42;verts:-2.74,6.94|5.51,16.95|-19.96,0.68|-19.03,-6.48|0.3,0.38;
280	507.37	248.76	v:0.5;t:f;sf:1;nr:4.26;cr:8.51;verts:-6.16,14.48|2.09,24.49|-23.37,8.22|-22.45,1.07|38.94,-32.23|-3.12,7.92;
320	507.73	247.08	v:0.5;t:f;sf:1;nr:4.3;cr:8.61;verts:-6.52,12.8|1.73,22.81|-23.73,6.54|-22.81,-0.62|42.27,-28.68|-3.48,6.24;
360	527.57	233.09	v:0.5;t:f;sf:1;nr:4.35;cr:8.7;verts:42.25,8.11|-18.11,8.82|-21.53,3.8|-23.32,-7.75|21.21,-5.29;
400	537.74	232.76	v:0.5;t:f;sf:1;nr:4.39;cr:8.78;verts:-2.46,28.07|-4.41,-27.83|11.04,-5.62|34.25,-6.1;
440	537.91	233.72	v:0.5;t:f;sf:1;nr:4.42;cr:8.83;verts:33.08,8.86|-27.71,20.13|-0.51,0.03|10.87,-4.66|32.75,-10.01;
480	540.25	241.75	v:0.5;t:f;sf:1;nr:4.43;cr:8.87;verts:14.21,11.92|-2.84,8.06|-17.73,5.42|-0.45,0.24|8.53,3.37;
520	552.66	231.71	v:0.5;t:f;sf:1;nr:4.45;cr:8.9;verts:-3.89,-6.67|-0.43,-0.27|-15.26,-1.98|-12.87,-9.8|-11.92,-25.56;
560	546.78	238.85	v:0.5;t:f;sf:1;nr:4.46;cr:8.93;verts:33.13,13.03|5.45,6.86|-6.99,-2.66|-6.04,-18.43;
600	543.36	240.49	v:0.5;t:f;sf:1;nr:4.48;cr:8.95;verts:44.08,7.05|8.87,8.5|-28.87,9.94|-2.62,-16.79|3.19,-30.36;
640	555.95	228.12	v:0.5;t:f;sf:1;nr:4.49;cr:8.97;verts:-29.6,33.57|-16.6,6.71|-3.72,-3.87|9.49,-15.18|17.63,-3.11;
680	573.57	220.28	v:0.5;t:f;sf:1;nr:4.5;cr:8.99;verts:29.12,20.97|13.08,25.66|-21.34,-11.7|-8.13,-23.02|0.02,-10.94;
720	577.99	220.23	v:0.5;t:f;sf:1;nr:4.51;cr:9.01;verts:0.16,0.49|-4.41,-10.99|-12.55,-23.07|-19.1,-29.41|-4.27,-34.81;
760	593.39	220.67	v:0.5;t:f;sf:1;nr:4.51;cr:9.03;verts:9.63,-3.31|-8.13,-6.13|42.97,13.54|-15.23,0.94|-19.8,-10.55;
800	594.3	213.05	v:0.5;t:f;sf:1;nr:4.52;cr:9.04;verts:15.82,42.27|-16.15,-6.69|-9.05,-13.75|-5.97,-18.37|8.71,-10.94;
840	596.5	210.25	v:0.5;t:f;sf:1;nr:4.53;cr:9.06;verts:19.04,41|-18.35,-9.49|-11.24,-16.55|-8.17,-21.17|6.51,-13.74;
880	605.67	202.99	v:0.5;t:f;sf:1;nr:4.53;cr:9.07;verts:26.61,36.64|-0.55,10.4|-10.41,-0.18|-2.65,-21|7.1,-7.62;
920	607.38	209.65	v:0.5;t:f;sf:1;nr:4.54;cr:9.08;verts:5.38,-0.96|-2.26,17.06|-4.37,-14.34|17.88,-5.02;
960	619.03	209.75	v:0.5;t:f;sf:1;nr:4.54;cr:9.09;verts:27.96,7.89|-13.91,17.16|-6.26,-0.86|-16.02,-14.24|6.24,-4.91;
1000	618.05	207.66	v:0.5;t:f;sf:1;nr:4.55;cr:9.1;verts:0.38,0.36|-12.93,15.07|-15.04,-16.33|-5.28,-2.94|7.22,-7;
1040	619.1	202.74	v:0.5;t:f;sf:1;nr:4.55;cr:9.1;verts:40.09,21.48|-13.98,10.15|-6.33,-7.87|-16.09,-21.25|6.16,-11.93;
1080	629.04	215.27	v:0.5;t:f;sf:1;nr:4.61;cr:9.23;verts:20.73,4.03|-16.27,4.66|-21.04,1.84|-19.29,-8.59|45.48,-1.7;
1120	642.08	220.03	v:0.5;t:f;sf:1;nr:4.68;cr:9.36;verts:-14.04,16.15|-20.77,5.18|7.69,8.79|15.08,-0.98|19.84,8.02;
1160	651.4	230.72	v:0.5;t:f;sf:1;nr:4.76;cr:9.51;verts:5.76,9.72|10.52,18.71|-1.63,19.48|0.41,-0.35|24.29,-15.18;
1200	663.92	221.91	v:0.5;t:f;sf:1;nr:4.83;cr:9.66;verts:25.07,51.27|-2,9.9|-14.15,10.67|-6.76,0.9|-12.11,-9.17|11.77,-23.99;
1240	665.1	232.35	v:0.5;t:f;sf:1;nr:4.91;cr:9.81;verts:-3.18,20.34|-7.94,11.35|-15.33,21.12|-13.29,1.28|10.59,-13.55|44.29,-37.38;
1280	664.17	223.3	v:0.5;t:f;sf:1;nr:4.98;cr:9.97;verts:33.81,48.21|-2.25,11.29|-14.4,12.06|-7.01,2.3|-12.36,-7.77|11.52,-22.6;
1320	669.89	225.99	v:0.5;t:f;sf:1;nr:5.02;cr:10.04;verts:46.09,12.87|-7.97,13.98|-20.12,14.75|-12.73,4.99|-18.08,-5.08|5.8,-19.91;
1360	690.53	212.72	v:0.5;t:f;sf:1;nr:5.05;cr:10.09;verts:10.21,20.04|-28.61,0.71|38.47,-11.56|25.45,-0.4;
1400	708.29	205.82	v:0.5;t:f;sf:1;nr:5.07;cr:10.14;verts:10.67,3.06|-1.83,-5.1|7.69,-7.3|20.71,-18.46;
1440	723.61	201.04	v:0.5;t:f;sf:1;nr:5.09;cr:10.17;verts:34.36,37.25|-17.15,-9.88|-7.63,-12.09|21.34,-5.72|5.39,-23.24;
*	id=P12	origin=start	destiny=death	motherId=-
0	733.83	658.26	v:0.5;t:f;sf:1;nr:4;cr:8;verts:18.26,3.88|16,9.61|1.08,14.26|-15.1,-10.97|-21.38,-33.27;
40	743.91	666.91	v:0.5;t:f;sf:1;nr:4.04;cr:8.08;verts:8.19,12.53|5.93,18.27|-16.49,5.68|-17.23,-2.73|0.17,0.43;
80	756.11	662.03	v:0.5;t:f;sf:1;nr:4.08;cr:8.15;verts:-6.27,13.39|-4.02,7.65|-12.04,-4.45|-5.1,-8.16|40.06,-5.27;
120	771.17	669.46	v:0.5;t:f;sf:1;nr:4.11;cr:8.23;verts:-19.07,15.08|-20.15,-0.73|35.1,-20.75|15.26,-7.77|17,2.09;
160	780.01	664.3	v:0.5;t:f;sf:1;nr:4.15;cr:8.29;verts:8.15,-3.07|-16.6,4.76|6.41,-12.93|9.87,-4.33;
200	801.68	661.79	v:0.5;t:f;sf:1;nr:4.18;cr:8.36;verts:39.94,11.15|-4.31,9.25|-13.51,-5.58|-11.79,-6.84|-15.25,-15.44;
240	804.02	664.24	v:0.5;t:f;sf:1;nr:4.21;cr:8.42;verts:-14.91,8.39|-6.65,11.7|-17.59,-12.99|-15.86,-3.13|-14.13,-4.38;
280	818.08	662.59	v:0.5;t:f;sf:1;nr:4.24;cr:8.48;verts:26.7,7.66|-18.58,20.64|-20.72,10.04|4.78,-33.32|21.58,-17.48;
320	813.75	662.03	v:0.5;t:f;sf:1;nr:4.27;cr:8.54;verts:-0.35,10.17|-14.25,20.08|-16.39,9.49|-9.91,-2.29|30.72,-29.2;
360	810.56	660.92	v:0.5;t:f;sf:1;nr:4.3;cr:8.6;verts:2.84,9.06|-11.06,18.97|-13.19,8.38|-6.71,-3.4|26.2,-33.7;
400	823.86	666.82	v:0.5;t:f;sf:1;nr:4.33;cr:8.67;verts:-0.99,9.41|-10.46,14.95|-20.02,2.5|-0.36,-0.16;
440	815.85	669.87	v:0.5;t:f;sf:1;nr:4.37;cr:8.74;verts:7.65,2.9|7.03,12.47|-2.45,18.01|-12,5.56|7.13,-33.93;
480	808.45	671.21	v:0.5;t:f;sf:1;nr:4.39;cr:8.78;verts:-13.34,-41.59|-4.61,6.89|4.95,19.35|14.42,13.8|15.05,4.24;
520	812.75	668.59	v:0.5;t:f;sf:1;nr:4.4;cr:8.81;verts:10.75,1.61|10.12,11.18|0.65,16.72|-8.91,4.27|-1.82,-35.06;
560	831.26	671.76	v:0.5;t:f;sf:1;nr:4.42;cr:8.83;verts:17.03,11.92|-8.39,14.35|-7.76,4.78|-7.07,-34.51;
600	846.86	665.19	v:0.5;t:f;sf:1;nr:4.43;cr:8.86;verts:43.87,-5.14|-23.36,-1.79|-21.17,1.11|1.43,5.35|-23.99,7.78;
640	843.78	663.63	v:0.5;t:f;sf:1;nr:4.44;cr:8.88;verts:4.51,3.79|-20.9,6.22|-18.09,-0.45|-20.28,-3.35|43.53,-8.11;
680	852.08	658.74	v:0.5;t:f;sf:1;nr:4.45;cr:8.89;verts:-0.66,12.59|-6.91,-9.36|3.05,-12.23|4.1,-11.92;
720	858.18	657.61	v:0.5;t:f;sf:1;nr:4.46;cr:8.92;verts:31.49,16.56|-6.75,11.46|-13,-10.49|-3.04,-13.36|-1.99,-13.04;
760	861.6	655.32	v:0.5;t:f;sf:1;nr:4.47;cr:8.94;verts:39.02,21.55|-10.17,9.17|-16.42,-12.78|-6.46,-15.65|-5.41,-15.34;
800	878.17	662.7	v:0.5;t:f;sf:1;nr:4.48;cr:8.96;verts:33.26,-5.86|27.22,8.75|-21.98,-7.96|-23.04,-8.27|-23.03,-24.7;
840	898.19	659.15	v:0.5;t:f;sf:1;nr:4.55;cr:9.1;verts:9.93,0.52|7.2,5.2|-2.57,9.6|-22.6,-3.87|13.24,-9.41;
880	896.03	661.07	v:0.5;t:f;sf:1;nr:4.63;cr:9.26;verts:9.36,7.12|-0.41,11.52|-20.44,-1.95|21.5,-19.65|15.4,-7.5;
920	902.9	663.85	v:0.5;t:f;sf:1;nr:4.7;cr:9.4;verts:55.54,1.14|2.49,9.91|-7.28,14.31|-27.31,0.84|14.64,-16.86|8.53,-4.71;
960	907.85	670.53	v:0.5;t:f;sf:1;nr:4.77;cr:9.54;verts:28.48,0.99|-2.46,16.58|-12.23,20.98|-18.56,-23.68|9.68,-10.19;
1000	914.07	671.42	v:0.5;t:f;sf:1;nr:4.83;cr:9.66;verts:22.26,1.89|-8.68,17.48|-30.71,-5.42|3.46,-9.29|47.65,-1.83;
1040	922.24	669.79	v:0.5;t:f;sf:1;nr:4.88;cr:9.76;verts:30.79,2.68|14.09,0.26|-7.31,-7.57|-4.7,-10.92;
1080	938.54	673.93	v:0.5;t:f;sf:1;nr:4.91;cr:9.81;verts:14.49,6.82|23.71,26.33|-23.61,-3.43|-21,-6.78|-9.14,-37.96;
1120	944.16	664.41	v:0.5;t:f;sf:1;nr:4.93;cr:9.85;verts:8.86,-2.7|18.09,16.81|-25.58,-18.22|5.76,-9.59;
1160	952.48	666.48	v:0.5;t:f;sf:1;nr:4.94;cr:9.88;verts:9.77,18.88|1.01,14.45|-13.69,4.72|-2.56,-7.52|18.66,-45.59;
1200	948.46	660.69	v:0.5;t:f;sf:1;nr:4.95;cr:9.91;verts:38.02,10.82|5.03,8.65|-9.68,-1.08|1.46,-13.31;
1240	949.45	661.27	v:0.5;t:f;sf:1;nr:4.96;cr:9.92;verts:4.04,9.23|-29.09,16.8|-10.67,-0.5|0.47,-12.73|42.9,-24.78;
1280	961.42	672.22	v:0.5;t:f;sf:1;nr:4.96;cr:9.93;verts:-7.93,20.19|-16.94,38.06|-22.64,10.46|-11.5,-1.78|0.35,-0.45;
*	id=P13	origin=start	destiny=end	motherId=-
0	779.85	506.98	v:0.5;t:f;sf:1;nr:3.97;cr:7.94;verts:34.42,18.79|1.99,11.98|-17.45,20.07|-19.76,-17.79|15.63,-21.51;
40	794.09	513.3	v:0.5;t:f;sf:1;nr:4.01;cr:8.03;verts:-12.24,18.3|-7.46,6.04|-9.59,0.5|1.39,-15.2|31.65,2.41;
80	799.93	511.14	v:0.5;t:f;sf:1;nr:4.06;cr:8.12;verts:37.56,14.14|-2.98,8.65|-13.3,3.89|-15.43,-1.65|-4.45,-17.36;
120	809.11	514.44	v:0.5;t:f;sf:1;nr:4.1;cr:8.21;verts:35.51,19.69|-12.17,11.95|-22.49,7.18|-13.63,-14.06|9.47,-19.42;
160	829.52	512.33	v:0.5;t:f;sf:1;nr:4.14;cr:8.29;verts:38.09,15.26|15.1,17.59|-18.78,-3.99|-11.82,-15.13|-10.94,-21.52;
200	835.87	527.74	v:0.5;t:f;sf:1;nr:4.18;cr:8.37;verts:5.15,6.6|-7.82,3|-18.18,0.27|-17.29,-6.11|41.44,-1.02;
240	835.49	526.88	v:0.5;t:f;sf:1;nr:4.22;cr:8.44;verts:41.73,2.96|5.54,5.74|-7.43,2.15|-17.79,-0.58|-16.91,-6.97;
280	835.22	535.41	v:0.5;t:f;sf:1;nr:4.25;cr:8.51;verts:-16.64,1.56|-17.53,7.94|-0.06,0.48|-7.17,10.67|5.8,14.27;
320	833.07	524.06	v:0.5;t:f;sf:1;nr:4.28;cr:8.57;verts:7.96,2.92|30.92,26.66|-5.01,-0.68|-15.37,-3.41|-14.48,-9.79|2.1,-10.86;
360	841.16	526.8	v:0.5;t:f;sf:1;nr:4.32;cr:8.63;verts:50.52,9.55|-0.13,5.66|-13.1,2.06|-23.46,-0.66|-22.58,-7.05|-5.99,-8.12;
400	858.82	526.35	v:0.5;t:f;sf:1;nr:4.34;cr:8.68;verts:22.61,-0.79|40.37,15.31|-17.79,5.21|-23.65,-8.58|-13.93,-17.83;
440	855.06	532.84	v:0.5;t:f;sf:1;nr:4.36;cr:8.72;verts:-14.03,11.7|-19.89,-2.08|-9.69,-1.53|-10.16,-11.33|43.27,-3.26;
480	861.99	527.14	v:0.5;t:f;sf:1;nr:4.38;cr:8.76;verts:28.29,20.4|-20.96,6|-16.62,-7.23|-17.09,-17.03|-3.41,-8.87;
520	860	523.89	v:0.5;t:f;sf:1;nr:4.4;cr:8.8;verts:39.16,19.66|-18.97,2.75|-14.63,-10.48|-1.42,-12.12|-15.11,-20.28;
560	860.61	534.32	v:0.5;t:f;sf:1;nr:4.42;cr:8.84;verts:43.67,5.49|-19.58,13.18|-15.24,-0.05|-15.71,-9.85|7.37,-6.41;
600	853.42	529.67	v:0.5;t:f;sf:1;nr:4.43;cr:8.87;verts:7.91,34.46|-12.39,8.53|-8.05,-4.7|-8.52,-14.5|14.56,-11.06;
640	861.38	537.12	v:0.5;t:f;sf:1;nr:4.45;cr:8.9;verts:-20.35,15.98|-16.01,2.75|-16.48,-7.05|6.61,-3.61|43.89,-6.31;
680	863.33	536.9	v:0.5;t:f;sf:1;nr:4.46;cr:8.93;verts:0.04,-0.41|-17.96,2.52|-18.43,-7.27|4.65,-3.83;
720	875.89	524.33	v:0.5;t:f;sf:1;nr:4.48;cr:8.96;verts:4.13,8.11|16.38,31.74|-12.52,-12.98|-7.91,-16.4;
760	886.72	521.74	v:0.5;t:f;sf:1;nr:4.5;cr:8.99;verts:30.92,18.12|-6.7,5.52|-10.6,1.11|-8.4,-6.56|-18.74,-19;
800	893.13	519.18	v:0.5;t:f;sf:1;nr:4.51;cr:9.03;verts:40.15,20.23|-13.1,2.97|-17.01,-1.44|-14.8,-9.12|3.88,-8.31;
840	897.72	511.92	v:0.5;t:f;sf:1;nr:4.53;cr:9.06;verts:29.62,34.06|-17.69,-4.3|-21.59,-8.7|-19.39,-16.38|-0.71,-15.58;
880	902.96	511.15	v:0.5;t:f;sf:1;nr:4.55;cr:9.09;verts:40.11,21.07|-22.94,-5.06|16.13,-11.72|-5.96,-16.34|-2.43,-19.79;
920	917.75	516.73	v:0.5;t:f;sf:1;nr:4.56;cr:9.13;verts:32.59,31.71|-20.74,-10.76|-17.21,-14.21|-21.23,-21.98|1.35,-6.14;
960	934.96	507.51	v:0.5;t:f;sf:1;nr:4.58;cr:9.16;verts:15.37,22.49|-7.71,6.71|-9.77,-2.99|-15.87,-15.36|8.83,-27.83;
1000	950.35	510.86	v:0.5;t:f;sf:1;nr:4.64;cr:9.28;verts:-0.02,25.84|-23.1,10.06|-25.16,0.37|-6.56,-24.48|44.89,-9;
1040	955.61	516.56	v:0.5;t:f;sf:1;nr:4.71;cr:9.43;verts:32.99,32.64|-20.19,9.85|-22.43,1.18|-11.82,-18.78|12.88,-18.4;
1080	962.13	525.05	v:0.5;t:f;sf:1;nr:4.79;cr:9.57;verts:47.14,0.44|-12.13,17.98|-14.51,16.11|-18.34,-10.3|6.36,-9.91;
1120	971.94	518.04	v:0.5;t:f;sf:1;nr:4.86;cr:9.72;verts:38.24,-1.91|-21.94,10.98|-24.32,9.11|-9.93,0.69|-3.45,-16.91;
1160	978.47	507.38	v:0.5;t:f;sf:1;nr:4.93;cr:9.86;verts:12.14,4.42|5.46,11.71|-16.46,-9.97|17.85,-17.33;
1200	979.61	511.65	v:0.5;t:f;sf:1;nr:4.96;cr:9.93;verts:25.23,0.7|4.32,15.98|-17.6,-5.7|16.71,-13.06;
1240	971.53	520.78	v:0.5;t:f;sf:1;nr:4.99;cr:9.98;verts:-24.82,-42.99|-9.52,3.43|12.4,25.11|23.42,16.4|24.79,-3.93;
1280	990.74	531.35	v:0.5;t:f;sf:1;nr:5.01;cr:10.02;verts:5.57,6.64|4.21,26.97|-6.84,8.45|-9.94,-4.42|4.17,-39.69;
1320	996.78	523.64	v:0.5;t:f;sf:1;nr:5.03;cr:10.05;verts:35.89,17.84|-1.83,19.26|-12.88,0.74|-15.97,-12.14|-1.41,-20.19;
1360	998.41	525.48	v:0.5;t:f;sf:1;nr:5.04;cr:10.08;verts:39.71,6.34|-3.46,21.1|-14.51,2.58|-17.6,-10.29|-3.04,-18.35;
1400	1001.55	528.59	v:0.5;t:f;sf:1;nr:5.05;cr:10.09;verts:-6.6,24.21|-17.65,5.69|-20.74,-7.19|-6.18,-15.24|49.44,-9.81;
1440	1002.78	531.76	v:0.5;t:f;sf:1;nr:5.05;cr:10.1;verts:-7.83,27.38|-18.88,8.86|-21.97,-4.01|-7.41,-12.06|45.85,-21.08;
*	id=P14	origin=start	destiny=end	motherId=-
0	240.65	620.57	v:0.5;t:f;sf:1;nr:3.9;cr:7.8;verts:2.06,9.57|6.06,28.5|-10.92,27.02|-9,-27.71|16.95,-34.62;
40	253.33	613.77	v:0.5;t:f;sf:1;nr:3.95;cr:7.9;verts:-6.62,21.71|-17.87,11.17|-10.62,2.77|0.74,-21.06|26.64,-16.27;
80	260.58	615.18	v:0.5;t:f;sf:1;nr:4.01;cr:8.01;verts:38.81,7.42|0.28,8.14|-17.87,4.18|-5.86,-5.65|-6.52,-19.65;
120	269.91	625.69	v:0.5;t:f;sf:1;nr:4.06;cr:8.12;verts:-9.04,18.65|-15.18,4.85|-15.84,-9.14|38.01,-12.66|8.29,1.46;
160	296.83	634.08	v:0.5;t:f;sf:1;nr:4.11;cr:8.22;verts:2.37,8.27|-18.64,9.85|28.29,-15.96|11.09,-4.27;
200	306.82	637.1	v:0.5;t:f;sf:1;nr:4.16;cr:8.32;verts:19.82,15.48|6.47,11.81|-7.62,11.29|-18.69,-16.83;
240	324.37	640.23	v:0.5;t:f;sf:1;nr:4.21;cr:8.42;verts:-11.08,14.95|-6.42,7.65|-9.98,-0.17|2.55,3.67|2.27,18.62;
280	326.17	627.9	v:0.5;t:f;sf:1;nr:4.26;cr:8.52;verts:44.61,23.65|0.47,6.29|-12.89,2.61|-8.22,-4.69|-11.78,-12.51|0.74,-8.67;
320	336.57	635.05	v:0.5;t:f;sf:1;nr:4.31;cr:8.62;verts:-9.93,13.44|-23.28,9.77|-18.61,2.46|-9.65,-1.51|-22.17,-5.36|47.58,-18.69;
360	325.63	625.19	v:0.5;t:f;sf:1;nr:4.36;cr:8.72;verts:25.44,34.78|-12.35,-0.09|-7.68,-7.39|-11.24,-15.21|1.29,-11.37;
400	333.01	618.79	v:0.5;t:f;sf:1;nr:4.41;cr:8.82;verts:11.29,42.1|-19.73,-6.49|-15.06,-13.8|-6.09,-17.78|11.81,-30.77;
440	337.23	624.9	v:0.5;t:f;sf:1;nr:4.46;cr:8.93;verts:26.96,34.93|-23.95,-0.38|-19.28,-7.68|-10.31,-11.66|7.59,-24.65;
480	356.63	628.01	v:0.5;t:f;sf:1;nr:4.49;cr:8.98;verts:16.42,41.5|6.93,27.8|-11.8,-21.54|-10.73,-26.57|-3.49,-28.44;
520	362.65	629.76	v:0.5;t:f;sf:1;nr:4.51;cr:9.03;verts:7.17,7.43|23.26,27.38|-0.54,10.31|-17.83,-19.79|3.7,-9.64;
560	373.81	634.11	v:0.5;t:f;sf:1;nr:4.53;cr:9.07;verts:19.67,2.76|-3.98,11.78|-7.46,-5.3|3.59,-35.93;
600	386.59	633.25	v:0.5;t:f;sf:1;nr:4.58;cr:9.16;verts:6.88,1.9|-16.77,10.92|-33.33,-2.92|-20.24,-6.16|0.52,-0.04;
640	383.71	620.27	v:0.5;t:f;sf:1;nr:4.64;cr:9.27;verts:23.97,39.04|-13.88,-2.06|-17.36,-19.14|3.41,-13.02|9.77,-11.08;
680	398.25	613.69	v:0.5;t:f;sf:1;nr:4.69;cr:9.38;verts:-11.13,-19.59|-4.77,-17.65|-0.19,-0.5|-4.3,-18.61|-2.99,-18.86;
720	410.2	604.11	v:0.5;t:f;sf:1;nr:4.74;cr:9.49;verts:7.45,21.64|-1.48,46.88|-12.14,-10.08|-2.39,-22.76|15.61,-16.74;
760	423.56	613.14	v:0.5;t:f;sf:1;nr:4.8;cr:9.59;verts:2.25,-7.71|-0.49,-0.24|-25.49,-1.05|-15.75,-13.74|3.36,-19.06;
800	420.37	603.61	v:0.5;t:f;sf:1;nr:4.85;cr:9.7;verts:24.54,41.2|-22.31,-10.59|-12.56,-23.27|5.44,-17.25|2.69,-9.77;
840	428.88	604.83	v:0.5;t:f;sf:1;nr:4.91;cr:9.82;verts:13.68,-8.1|-5.81,-8.55|-3.07,-16.02|-3.77,-21.4;
880	438.52	593.34	v:0.5;t:f;sf:1;nr:4.94;cr:9.88;verts:0.56,-0.09|-15.46,-20.04|0,-32.99|4.03,-19.59|20.76,-25.64;
920	449.81	608	v:0.5;t:f;sf:1;nr:4.96;cr:9.92;verts:58.1,11.67|-10.72,14.56|-26.74,-5.38|-7.25,-4.93|-11.28,-18.33|9.48,-10.98;
960	473.21	605.02	v:0.5;t:f;sf:1;nr:4.98;cr:9.95;verts:45.11,20.6|-19.04,11.44|-17.74,-13.37|-13.93,-13.96|-5.37,-21.56;
1000	485.88	608.9	v:0.5;t:f;sf:1;nr:4.99;cr:9.98;verts:26.23,17.7|29.65,39.95|-26.6,-10.08|-18.04,-17.68|-2.76,-31.52;
1040	487.46	605.89	v:0.5;t:f;sf:1;nr:5;cr:10;verts:24.66,14.68|-6.02,8.93|-19.62,-20.69|18.35,-17.76;
1080	508.02	606.21	v:0.5;t:f;sf:1;nr:5.01;cr:10.02;verts:22.99,0|4.1,15|-26.59,9.25|24.75,-20.27;
1120	509.97	596.46	v:0.5;t:f;sf:1;nr:5.02;cr:10.03;verts:21.7,28.8|2.15,5.26|-28.54,-0.49|4.79,-19.95|21.04,-9.75;
1160	531.66	599.72	v:0.5;t:f;sf:1;nr:5.02;cr:10.04;verts:12.24,0|48.47,12.95|-19.54,8.51|-16.9,-16.69|-0.65,-6.49;
1200	540.59	602.38	v:0.5;t:f;sf:1;nr:5.02;cr:10.04;verts:-0.43,-0.39|-9.58,-3.82|-28.12,-10.79|-25.83,-14.02|-13.2,-27.07;
1240	557.69	603.81	v:0.5;t:f;sf:1;nr:5.02;cr:10.05;verts:12.92,19.15|-8.65,21.42|-17.54,1.04|-26.69,-2.4|24.01,-44.11;
1280	551.72	596.81	v:0.5;t:f;sf:1;nr:5.02;cr:10.05;verts:18.9,12.15|-2.68,14.42|-11.56,-5.96|-20.71,-9.4|9.98,-30.56;
1320	554.52	604.34	v:0.5;t:f;sf:1;nr:5.02;cr:10.05;verts:0.41,-0.41|-5.48,21.94|-14.37,1.57|-23.51,-1.87|7.17,-23.04;
1360	557.71	602.17	v:0.5;t:f;sf:1;nr:5.02;cr:10.05;verts:44.94,22.47|-8.67,19.78|-17.55,-0.6|-26.7,-4.04|3.99,-25.21;
1400	559.16	593.79	v:0.5;t:f;sf:1;nr:5.03;cr:10.05;verts:50.25,-0.08|-10.12,11.4|-21.58,-3.8|-19,-8.98|-19.16,-10.62;
1440	563.2	591.5	v:0.5;t:f;sf:1;nr:5.03;cr:10.05;verts:-0.1,-0.45|-14.15,9.1|-23.04,-11.27|-23.19,-12.92;
*	id=P15	origin=start	destiny=end	motherId=-
0	442.95	73.04	v:0.5;t:f;sf:1;nr:3.99;cr:7.97;verts:0.28,8.11|-13.07,-4.96|10.54,-12.22|7.17,-3.81;
40	445.04	67.76	v:0.5;t:f;sf:1;nr:3.99;cr:7.97;verts:38.74,9.38|-19.24,20.64|-15.16,-10.24|8.45,-17.5|5.08,-9.09;
80	459.61	71.77	v:0.5;t:f;sf:1;nr:3.99;cr:7.97;verts:-25.4,5.86|-9.49,-5.07|-0.24,-0.39|-6.11,-13.48|8.92,-24.49;
120	466.28	64.88	v:0.5;t:f;sf:1;nr:3.99;cr:7.97;verts:7.64,14.36|-8.86,13.64|-16.15,-11.97|-6.9,-7.29|32.87,-22.55;
160	477.55	67.22	v:0.5;t:f;sf:1;nr:3.99;cr:7.97;verts:-3.64,16.7|-15.37,5.51|-18.18,-4.95|16.71,-20.63;
200	485.13	59.85	v:0.5;t:f;sf:1;nr:3.99;cr:7.97;verts:31.16,6.8|-11.22,9.33|-22.95,-1.85|20.94,-18.2;
240	495.55	51.55	v:0.5;t:f;sf:1;nr:3.99;cr:7.98;verts:20.74,-1.5|8.61,1.67|5.52,6.82|13.64,-15.19;
280	479.06	54.35	v:0.5;t:f;sf:1;nr:3.99;cr:7.98;verts:11.61,38.15|-26.73,-1.87|-16.86,-20.83|-5.11,-26.3|26.6,-3.27;
320	490.91	53.48	v:0.5;t:f;sf:1;nr:3.99;cr:7.98;verts:16.1,15.01|-6.94,31.14|-7.53,-20.69|7.17,-20.81|14.75,-4.14;
360	490.96	46.5	v:0.5;t:f;sf:1;nr:3.99;cr:7.98;verts:16.05,8.03|12.89,10.44|14.7,-11.12|13.25,-9.99|24.99,-5.21;
400	489.79	46.05	v:0.5;t:f;sf:1;nr:3.99;cr:7.98;verts:17.22,7.58|14.07,9.99|-31.9,-0.85|15.87,-11.57|14.42,-10.43;
440	495.23	29.26	v:0.5;t:f;sf:1;nr:3.99;cr:7.98;verts:22.34,10.42|0.86,-0.25|8.63,-6.8|11.78,-9.21|12.7,-21.13;
480	503.46	27.66	v:0.5;t:f;sf:1;nr:3.99;cr:7.98;verts:14.11,8.82|-1.94,20.34|-7.37,-1.85|4.46,-22.73|3.55,-10.8;
520	505.06	30.96	v:0.5;t:f;sf:1;nr:3.99;cr:7.98;verts:12.51,12.12|-3.54,23.64|-8.97,1.45|1.76,-47.85|2.86,-19.43|1.95,-7.5;
560	506.36	31.15	v:0.5;t:f;sf:1;nr:3.99;cr:7.98;verts:18.8,17.29|11.21,12.31|0.65,-7.31|1.56,-19.24;
600	517.8	37.81	v:0.5;t:f;sf:1;nr:3.99;cr:7.98;verts:15.21,28.07|-0.23,18.97|-9.88,-12.58|19.8,-5.68;
640	524.8	36.64	v:0.5;t:f;sf:1;nr:3.99;cr:7.98;verts:12.8,-6.85|16.76,2.36|1.7,-0.43|-16.87,-13.75;
680	522.05	33.16	v:0.5;t:f;sf:1;nr:3.99;cr:7.98;verts:19.5,-1.12|15.55,-10.33|4.45,-3.91|0.34,-0.31|-14.13,-17.23;
720	525.71	38.13	v:0.5;t:f;sf:1;nr:3.99;cr:7.99;verts:14.09,21.32|-3.32,4.66|-17.78,-12.26|15.85,3.85;
760	540.97	25.41	v:0.5;t:f;sf:1;nr:4.04;cr:8.08;verts:36.66,15.83|-1.18,8.6|-18.59,-8.06|-1.54,-8.73|0.58,-8.87;
800	557.5	12.99	v:0.5;t:f;sf:1;nr:4.08;cr:8.16;verts:20.13,3.42|-8.35,4.25|-17.7,-3.82|32.29,-0.64;
840	556.85	19.18	v:0.5;t:f;sf:1;nr:4.12;cr:8.25;verts:20.78,9.61|2.43,9.74|-7.69,10.44|-17.05,2.37|0.4,0.25;
880	570.05	12.29	v:0.5;t:f;sf:1;nr:4.16;cr:8.33;verts:41.22,0.9|7.58,2.71|-10.77,2.84|-20.89,3.55|-12.8,-6.65;
920	580.18	22.9	v:0.5;t:f;sf:1;nr:4.2;cr:8.41;verts:-2.55,13.32|-20.9,13.45|-22.93,3.96|-6.04,-19.75|41.43,-4.13;
960	582.14	17.61	v:0.5;t:f;sf:1;nr:4.24;cr:8.48;verts:-4.51,8.04|-16.45,7.67|-22.86,8.17|-24.89,-1.32|40.72,-10.4;
1000	600.93	18.16	v:0.5;t:f;sf:1;nr:4.28;cr:8.55;verts:11,40.95|-23.3,8.58|-9.63,-23.82|-0.45,-25.69|21.93,-9.86;
1040	621.76	24.48	v:0.5;t:f;sf:1;nr:4.31;cr:8.62;verts:-10.54,6.85|-11.81,4.3|5.31,-11.39|9.27,-10.51;
1080	621.69	13.26	v:0.5;t:f;sf:1;nr:4.34;cr:8.69;verts:-2.06,43.05|-10.48,-4.37|-11.75,-6.92|5.38,-22.61|9.33,-21.73;
1120	633.14	18.28	v:0.5;t:f;sf:1;nr:4.37;cr:8.75;verts:-21.93,0.64|-23.2,-1.9|-0.42,-0.27|-6.07,-17.6|-2.12,-16.71;
1160	640.43	23.97	v:0.5;t:f;sf:1;nr:4.41;cr:8.81;verts:14.5,41.28|-7.72,5.42|-13.36,-11.91|-9.41,-11.02|12.82,-15.28;
1200	639.69	30.19	v:0.5;t:f;sf:1;nr:4.44;cr:8.87;verts:33.64,10.54|-8.67,-4.8|-12.62,-5.69|13.56,-9.06;
1240	649.01	22.97	v:0.5;t:f;sf:1;nr:4.47;cr:8.93;verts:24.32,3.32|17.72,22.18|-21.94,-12.91|-17.98,-12.02|4.25,-16.28;
1280	657.44	27.79	v:0.5;t:f;sf:1;nr:4.49;cr:8.99;verts:-42.63,13.29|-4.18,-11.46|18.72,-4.67|19.24,1.35|15.89,8.14;
1320	672.51	29.48	v:0.5;t:f;sf:1;nr:4.52;cr:9.04;verts:4.17,3.03|0.81,9.82|-7.09,18.46|-19.26,-9.78|31.23,-17.81;
1360	685.73	40.01	v:0.5;t:f;sf:1;nr:4.55;cr:9.1;verts:-20.17,40.47|-12.4,20.35|-9.05,13.56|3.02,-24.59|18.01,-7.28;
1400	695.6	42.93	v:0.5;t:f;sf:1;nr:4.58;cr:9.15;verts:25.49,14.06|-18.92,16.49|-10.48,1.85|-6.85,-21.67|8.14,-4.35;
1440	703.25	47.41	v:0.5;t:f;sf:1;nr:4.6;cr:9.2;verts:17.84,18.54|-19,7.68|-18.13,6.33|-14.5,-17.19|41.29,-19.72;
*	id=P16	origin=start	destiny=end	motherId=-
0	317.07	373.8	v:0.5;t:f;sf:1;nr:3.99;cr:7.97;verts:-18.77,21.59|-21.98,12.36|8.81,-3.2|26.53,-10.72|27.88,-6.44;
40	325.87	376.34	v:0.5;t:f;sf:1;nr:4.03;cr:8.06;verts:-27.94,28.43|-8.18,-6.87|-5.18,-9.34|17.73,-8.18|19.08,-3.89;
80	346.87	372.5	v:0.5;t:f;sf:1;nr:4.07;cr:8.13;verts:7.67,4.61|6.65,5.98|-1.92,-7.73|-3.27,-12.01|-0.16,-25.78;
120	357.25	361.3	v:0.5;t:f;sf:1;nr:4.1;cr:8.2;verts:0.1,0.46|-2.72,-6.6|-3.74,-5.22|-12.3,-18.93|1.09,-31.2;
160	353.6	363.14	v:0.5;t:f;sf:1;nr:4.13;cr:8.26;verts:15.44,9.65|6.23,17.11|-22.23,-24.13|-8.65,-17.1|0.93,-4.76;
200	362.37	373.98	v:0.5;t:f;sf:1;nr:4.16;cr:8.32;verts:2.57,9.58|6.67,20.49|-7.84,6.08|-17.42,-6.26|7.79,-19.67;
240	366.61	369.71	v:0.5;t:f;sf:1;nr:4.19;cr:8.38;verts:35.11,35.52|2.43,16.22|-1.68,5.31|-12.08,1.81|-21.66,-10.53|3.55,-23.94;
280	362.93	367.64	v:0.5;t:f;sf:1;nr:4.21;cr:8.42;verts:35.53,22.19|6.12,14.15|-8.39,-0.26|-17.97,-12.6|-15.58,-20.67;
320	374.49	364.67	v:0.5;t:f;sf:1;nr:4.23;cr:8.47;verts:-5.44,11.18|-6.89,9.15|-19.96,-3.23|-10.55,-4.48|-0.24,0.42;
360	373.77	368.51	v:0.5;t:f;sf:1;nr:4.26;cr:8.51;verts:-4.73,15.02|-6.18,12.99|-19.24,0.61|-9.83,-0.63|37.71,-19.24;
400	384.78	376.48	v:0.5;t:f;sf:1;nr:4.27;cr:8.55;verts:-4.21,19.81|-20.84,7.34|-20.21,1.41|-0.43,-0.23|20.06,2.82;
440	386.63	372.6	v:0.5;t:f;sf:1;nr:4.29;cr:8.58;verts:-6.06,15.93|-22.69,3.46|-22.05,-2.47|39.59,-16.1|18.21,-1.06;
480	396.01	382.66	v:0.5;t:f;sf:1;nr:4.31;cr:8.61;verts:-9.68,3.52|-10.04,2.32|-10.95,-2.56|9.68,-3.52;
520	409.74	383.96	v:0.5;t:f;sf:1;nr:4.32;cr:8.64;verts:-15.65,21.54|-23.41,4.82|-23.77,3.62|-24.68,-1.26|38.61,-19.09;
560	416.74	387.59	v:0.5;t:f;sf:1;nr:4.34;cr:8.67;verts:6.91,6.91|2.36,9.48|-5.18,-8.28|15.15,-16.13;
600	416.02	398.66	v:0.5;t:f;sf:1;nr:4.35;cr:8.7;verts:7.63,17.97|3.09,20.54|-2.47,-22.06|15.88,-5.06;
640	423.25	391.8	v:0.5;t:f;sf:1;nr:4.36;cr:8.72;verts:-4.14,13.69|-10.9,-3.33|18.95,-22.59|8.65,-11.92;
680	431.22	384.8	v:0.5;t:f;sf:1;nr:4.37;cr:8.74;verts:34.23,27.02|-12.11,6.69|-18.87,-10.33|0.68,-18.92|9.31,-2.67;
720	438.32	382.67	v:0.5;t:f;sf:1;nr:4.38;cr:8.76;verts:7.95,27.73|-19.22,4.55|-6.43,-21.05|2.2,-4.8|38.85,-20.05;
760	443.19	396.54	v:0.5;t:f;sf:1;nr:4.39;cr:8.78;verts:34.43,27.09|-2.67,9.07|-21.03,0|-11.3,-7.18|11.76,-17.44;
800	455.28	402.53	v:0.5;t:f;sf:1;nr:4.4;cr:8.81;verts:-14.76,15.06|-29.14,7.26|-23.39,-1.19|-0.33,-11.44|43.31,-7.21;
840	463.53	403.68	v:0.5;t:f;sf:1;nr:4.42;cr:8.84;verts:-21.84,27.65|-15.16,-13.18|-8.58,-10.29|13.95,-14.45|20.01,-1.75;
880	478.85	407.75	v:0.5;t:f;sf:1;nr:4.44;cr:8.88;verts:4.69,2.32|19.8,29.32|-23.9,-6.22|-1.37,-10.38|10.78,-17.25;
920	481.09	400.25	v:0.5;t:f;sf:1;nr:4.46;cr:8.92;verts:-0.8,35.51|-3.24,23.04|-3.61,-17.88|8.54,-24.76|2.45,-5.19;
960	493.58	405.73	v:0.5;t:f;sf:1;nr:4.48;cr:8.96;verts:26.18,15.11|18.07,22.08|-16.1,-12.4|-3.95,-19.27;
1000	506.28	404.82	v:0.5;t:f;sf:1;nr:4.5;cr:9;verts:13.47,14.21|5.37,21.17|0.41,0.02|7.54,-7.54;
1040	518.83	406.43	v:0.5;t:f;sf:1;nr:4.52;cr:9.04;verts:0.93,15.81|-7.17,22.78|-12.13,1.62|-5,-5.94|24.47,-37.78;
1080	529.79	412.78	v:0.5;t:f;sf:1;nr:4.54;cr:9.08;verts:-10.03,22.17|-23.09,7.98|-15.97,0.42|-8.46,-16.6|42.27,-16.04;
1120	533.2	410.68	v:0.5;t:f;sf:1;nr:4.56;cr:9.12;verts:-13.44,20.06|-26.5,5.87|-19.37,-1.69|-11.87,-18.7|42.23,-16.66;
1160	544.3	414.16	v:0.5;t:f;sf:1;nr:4.58;cr:9.16;verts:20.58,6.29|16.49,13.83|0.75,21.51|-31.07,-19.11|19.81,-8.41;
1200	546.62	419.03	v:0.5;t:f;sf:1;nr:4.6;cr:9.2;verts:17.5,-3.54|18.27,11.16|14.17,18.7|-1.56,26.38|-27.02,-36.99;
1240	555.2	404.64	v:0.5;t:f;sf:1;nr:4.62;cr:9.25;verts:5.59,4.32|-22.89,18.54|8.92,-17.93|9.69,-3.22;
1280	556.28	408.94	v:0.5;t:f;sf:1;nr:4.65;cr:9.29;verts:4.51,8.62|-5.62,14.07|-8.33,-5.83|8.61,1.08;
1320	570.1	413.81	v:0.5;t:f;sf:1;nr:4.7;cr:9.39;verts:-9.31,13.48|-19.44,18.94|-22.16,-0.97|40.04,-23.55|-5.22,5.94;
1360	585.43	411.97	v:0.5;t:f;sf:1;nr:4.76;cr:9.51;verts:-24.64,11.64|-29.77,4.72|-20.54,4.1|-0.54,0.03|-29.37,-6.78;
1400	597.03	416.36	v:0.5;t:f;sf:1;nr:4.83;cr:9.66;verts:47.52,2.05|-21.02,25.95|-12.15,4.43|-32.66,6.94|16.7,-28.92;
1440	601.43	418.32	v:0.5;t:f;sf:1;nr:4.92;cr:9.83;verts:-10.7,-20.13|-0.42,0.15|-22.77,-1.19|-16.54,6.38;
*	id=P17	origin=start	destiny=end	motherId=-
0	593.18	433.46	v:0.5;t:f;sf:1;nr:3.98;cr:7.96;verts:0.44,-0.13|-9.52,20.41|-19.3,11.6|-16.47,-15.36|4.68,-22.02;
40	609.37	428.06	v:0.5;t:f;sf:1;nr:3.98;cr:7.96;verts:-4.62,17.23|-15.75,8.38|-15.75,-5.53|-12.17,-13.05|38.55,-9.99;
80	602.44	418.33	v:0.5;t:f;sf:1;nr:3.98;cr:7.97;verts:22.51,32.85|2.3,7.51|-8.83,-1.35|-8.83,-15.25|-5.25,-22.77;
120	617.36	411.71	v:0.5;t:f;sf:1;nr:3.98;cr:7.97;verts:1.83,10.35|-12.61,0.89|5.57,-8.92|30.58,-8.94;
160	612.55	411.77	v:0.5;t:f;sf:1;nr:3.98;cr:7.97;verts:5.79,8.59|-7.8,0.95|3.37,-15.96|10.38,-8.86;
200	618.64	416.15	v:0.5;t:f;sf:1;nr:3.98;cr:7.97;verts:-0.3,12.96|-2.73,-11.59|4.29,-4.48|31.14,-6.78;
240	629.04	417.85	v:0.5;t:f;sf:1;nr:3.98;cr:7.97;verts:-10.71,14.66|-6.11,-2.78|20.73,-5.08|31.3,-6.02;
280	638.87	415.76	v:0.5;t:f;sf:1;nr:3.98;cr:7.97;verts:-12.7,22.11|-15.94,-4.87|10.91,-7.17|21.47,-8.11|9,-0.16;
320	654.18	406.64	v:0.5;t:f;sf:1;nr:3.99;cr:7.97;verts:0.92,17.51|-2.78,39.75|-6.31,-9.27|-4.4,-16.29|6.16,-17.23;
360	659.07	400.95	v:0.5;t:f;sf:1;nr:3.99;cr:7.97;verts:16.59,36.23|-3.97,11.82|-11.2,-14.96|-9.29,-21.97|1.27,-22.92;
400	653.7	406.23	v:0.5;t:f;sf:1;nr:3.99;cr:7.97;verts:1.39,17.1|2.12,31.81|-5.83,-9.68|-3.92,-16.69|6.64,-17.64;
440	653.8	413.37	v:0.5;t:f;sf:1;nr:3.99;cr:7.97;verts:28.42,14.47|-22.5,10.02|-5.93,-2.54|-4.02,-9.55|6.54,-10.5;
480	655.68	419.93	v:0.5;t:f;sf:1;nr:3.99;cr:7.97;verts:-10.74,30.03|-7.81,4.02|-5.9,-2.99|12.28,-16.9|4.66,-3.94;
520	659.54	403.45	v:0.5;t:f;sf:1;nr:3.99;cr:7.97;verts:29.9,26.37|-14.61,13.55|-11.67,-12.46|-9.77,-19.48|0.8,-20.42;
560	659.91	402.9	v:0.5;t:f;sf:1;nr:3.99;cr:7.98;verts:32.38,23.26|-14.97,13|-12.04,-13.01|-10.13,-20.02|0.43,-20.97;
600	671.2	417.52	v:0.5;t:f;sf:1;nr:3.99;cr:7.98;verts:0.45,0.09|-23.33,1.61|-32.82,-8.79|-21.43,-5.41|-10.87,-6.35;
640	680.67	421.37	v:0.5;t:f;sf:1;nr:3.99;cr:7.98;verts:39.55,5.08|0.66,9.47|-9.01,3.93|-20.33,-2.51|2.46,-9.17;
680	691.84	424.08	v:0.5;t:f;sf:1;nr:3.99;cr:7.98;verts:20.18,15.76|-10.51,12.19|-20.18,6.65|-8.71,-6.45|16.72,-36.21;
720	692.91	428.17	v:0.5;t:f;sf:1;nr:3.99;cr:7.98;verts:-11.58,16.28|-14.33,10.41|-21.26,10.74|-9.79,-2.36|32.64,-22.92;
760	699.76	415.64	v:0.5;t:f;sf:1;nr:3.99;cr:7.98;verts:-18.43,3.74|-0.42,-0.2|-17.35,-1.21|-21.18,-2.13|-16.63,-14.9;
800	705.52	414.32	v:0.5;t:f;sf:1;nr:3.99;cr:7.98;verts:-4.83,19.36|-23.12,-2.53|-6.18,-1.52|-0.7,-19.94|39.9,-0.06;
840	720.83	427.02	v:0.5;t:f;sf:1;nr:3.99;cr:7.98;verts:-24.74,-6.63|-16.01,-7.23|-0.28,-0.37|-12.42,-22.4|-4.89,-25.15;
880	729.54	435.16	v:0.5;t:f;sf:1;nr:3.99;cr:7.98;verts:24.54,31.46|-8.98,7.77|-22.13,-13.83|-13.59,-17|4.08,-25.78;
920	733.52	443.36	v:0.5;t:f;sf:1;nr:3.99;cr:7.98;verts:16.54,-1.45|39.68,4.25|-12.96,15.97|-17.57,-8.81|0.1,-17.58;
960	755.85	444.21	v:0.5;t:f;sf:1;nr:3.99;cr:7.98;verts:16.86,27.12|-5.79,-0.59|-9.61,-12.75|-4.4,-15.35;
1000	759.62	452.41	v:0.5;t:f;sf:1;nr:3.99;cr:7.98;verts:-0.03,-0.37|-9.57,7.6|-13.38,-4.56|-8.17,-7.15;
1040	773.88	447.15	v:0.5;t:f;sf:1;nr:3.99;cr:7.98;verts:9.01,0.47|39.26,7.22|-23.82,2.35|-14.28,-5.62|-4.78,-7.65;
1080	786.35	445.05	v:0.5;t:f;sf:1;nr:3.99;cr:7.99;verts:9.77,1.03|31.17,6.97|-9.75,1.2|-17.25,-9.76;
1120	789.51	443.56	v:0.5;t:f;sf:1;nr:3.99;cr:7.99;verts:39.81,3.04|-11.97,11.97|-12.91,-0.29|-20.41,-11.25|6.61,-0.46;
1160	792.63	449.09	v:0.5;t:f;sf:1;nr:3.99;cr:7.99;verts:3.49,5.07|-15.09,17.5|-16.03,5.24|3.89,-7.97|-0.1,0.45;
1200	795.82	441.6	v:0.5;t:f;sf:1;nr:3.99;cr:7.99;verts:39.45,6.21|-18.28,10.01|-19.22,-2.26|-3.29,-7.05|0.7,-15.46;
1240	803.25	438.76	v:0.5;t:f;sf:1;nr:3.99;cr:7.99;verts:35,19.24|-4.11,6.85|-10.72,-9.88|-2.99,-7.41|-6.74,-18.29;
1280	814.96	439.77	v:0.5;t:f;sf:1;nr:4;cr:7.99;verts:24.3,10.82|-15.83,7.85|-14.71,-6.4|0.28,0.24;
1320	823.41	445.51	v:0.5;t:f;sf:1;nr:4;cr:7.99;verts:15.86,16.56|-0.22,0.4|-7.35,4.96|-8.16,5.98|-23.15,-0.66;
1360	831.76	444.78	v:0.5;t:f;sf:1;nr:4.04;cr:8.08;verts:7.51,15.83|-16.51,5.24|-15.7,4.23|-8.57,-0.33|21.1,-33.93;
1400	839.79	457.18	v:0.5;t:f;sf:1;nr:4.08;cr:8.16;verts:-6.38,5.95|-16.6,12.07|-8.09,3.27|3.27,-8.09|21.29,-14.67;
1440	848.66	457.19	v:0.5;t:f;sf:1;nr:4.12;cr:8.24;verts:27.09,30.54|-15.26,5.97|-16.97,3.29|-5.61,-8.07|12.42,-14.65;
*	id=P18	origin=start	destiny=end	motherId=-
0	198.91	47.22	v:0.5;t:f;sf:1;nr:3.91;cr:7.82;verts:0.42,0.13|-25.93,17.49|-29.74,9.66|-11.21,-29.2|-4.18,-8.78;
40	207.35	47.71	v:0.5;t:f;sf:1;nr:3.96;cr:7.92;verts:37.65,10.47|-8.02,0.63|-22.23,9.44|-12.63,-8.29|-15.85,-18.23;
80	218.59	43.38	v:0.5;t:f;sf:1;nr:4;cr:8.01;verts:15.44,9.65|8.14,14.02|6.52,-17|8.27,-16.22;
120	224.78	41.49	v:0.5;t:f;sf:1;nr:4.05;cr:8.1;verts:9.24,7.76|1.95,12.13|-12.11,-11.05|0.33,-18.89;
160	241.76	45.18	v:0.5;t:f;sf:1;nr:4.09;cr:8.19;verts:-3.62,8.14|-7.73,11.45|-15.03,15.82|-16.65,-15.19|40.2,-4.95;
200	254.16	46.95	v:0.5;t:f;sf:1;nr:4.13;cr:8.27;verts:-20.13,13.22|-16.02,9.91|-4.2,1.3|-17.52,0.31|-17.52,-0.31;
240	265.33	44.36	v:0.5;t:f;sf:1;nr:4.17;cr:8.34;verts:8.27,7|-2.63,-9.82|9.78,2.8|8.98,4.77;
280	284.14	44.37	v:0.5;t:f;sf:1;nr:4.2;cr:8.41;verts:41.31,5.81|-10.54,7.02|-9.83,4.79|-9.04,2.81|-21.45,-9.81;
320	291.84	57.92	v:0.5;t:f;sf:1;nr:4.24;cr:8.48;verts:26.67,21.59|20.65,27.4|-16.74,16.37|-33.43,7.72|3.12,-41.93;
360	313.11	60.94	v:0.5;t:f;sf:1;nr:4.27;cr:8.53;verts:16.15,7.88|10.31,14.72|5.4,24.61|-17.36,-4.65|-4.74,-42.11;
400	325.98	59.96	v:0.5;t:f;sf:1;nr:4.3;cr:8.59;verts:6.66,-42.15|-7.47,23.63|-2.57,13.74|6.07,-8.67|3.28,6.9;
440	333.65	62.23	v:0.5;t:f;sf:1;nr:4.32;cr:8.64;verts:-4.4,9.16|-10.24,16|-1.6,-6.4|5.61,-28.84|1.1,-8.94;
480	343.84	53.87	v:0.5;t:f;sf:1;nr:4.35;cr:8.7;verts:-20.43,7.64|-14.58,0.8|-0.46,-0.2|-11.79,-14.76|-9.08,-17.3;
520	346.64	49.93	v:0.5;t:f;sf:1;nr:4.37;cr:8.73;verts:-3.27,-4.13|-0.55,-0.23|-23.23,3.71|-17.39,-3.13|-14.6,-18.7|-11.89,-21.24;
560	354.48	45.29	v:0.5;t:f;sf:1;nr:4.38;cr:8.77;verts:0.23,0.45|-8.39,-4.87|-11.1,-8.77|-19.86,-17.88|-1.86,-26.66;
600	369.46	36.4	v:0.5;t:f;sf:1;nr:4.4;cr:8.8;verts:34.99,2.29|8.27,4.97|-5.67,7.8|-14.75,-8.45;
640	384.88	42.02	v:0.5;t:f;sf:1;nr:4.42;cr:8.83;verts:19.57,7.91|-7.15,10.59|-11.78,19.61|-21.09,13.43|15.45,-41.19;
680	383.75	53.96	v:0.5;t:f;sf:1;nr:4.44;cr:8.87;verts:44.16,-0.62|-4.22,19.87|-6.02,22.53|-19.87,-4.22|7.28,-18.97;
720	387.92	58.49	v:0.5;t:f;sf:1;nr:4.45;cr:8.91;verts:-0.42,-0.29|-8.39,24.4|-24.04,0.3|-16.9,-29.27|3.11,-14.44;
760	386.66	48.05	v:0.5;t:f;sf:1;nr:4.47;cr:8.95;verts:34.42,28.28|-7.14,13.96|-22.79,-10.13|4.36,-24.88|0.83,-10.73;
800	402.47	46.12	v:0.5;t:f;sf:1;nr:4.49;cr:8.99;verts:42.59,13.73|-22.95,12.03|-19.34,-5.91|-14.97,-12.66|-2.81,-20.03;
840	416.65	47.35	v:0.5;t:f;sf:1;nr:4.51;cr:9.03;verts:15.72,33.72|-21.34,30.48|-26.76,-25.85|-17,-18.8|30.7,-32.81;
880	423.65	39.31	v:0.5;t:f;sf:1;nr:4.53;cr:9.06;verts:14.21,31.91|-30.84,16.4|-1.83,-34.88|9.63,-33.57|44.17,-9.26;
920	425.58	29.12	v:0.5;t:f;sf:1;nr:4.55;cr:9.1;verts:9.48,0.83|7.7,5.59|12.27,21.71|-4.17,8.55|-3.87,-36.05;
960	425.03	44.45	v:0.5;t:f;sf:1;nr:4.57;cr:9.14;verts:10.03,16.16|8.25,20.93|-3.62,23.89|-3.32,-20.71|-0.05,-0.52;
1000	428.21	33.66	v:0.5;t:f;sf:1;nr:4.59;cr:9.18;verts:5.07,10.14|-6.81,13.1|-3.24,-11.31|8.27,-35.62;
1040	438.22	32.01	v:0.5;t:f;sf:1;nr:4.61;cr:9.22;verts:-4.94,8.48|-7.68,8.53|-16.81,11.44|-13.25,-12.97|45.78,-3.36;
1080	450.79	27.19	v:0.5;t:f;sf:1;nr:4.63;cr:9.26;verts:46.03,2.39|20.48,5.49|-17.51,3.67|-20.25,3.71|-17.98,-11.23;
1120	457.04	38.53	v:0.5;t:f;sf:1;nr:4.65;cr:9.29;verts:14.23,16.82|-14,25.26|-24.23,0.1|-13.56,-25.5|40.86,-21.73;
1160	459.28	26.67	v:0.5;t:f;sf:1;nr:4.66;cr:9.33;verts:11.99,4.97|0.4,0.14|-21.1,-21.85|25.76,-16.1;
1200	480.96	24.38	v:0.5;t:f;sf:1;nr:4.68;cr:9.36;verts:6.47,46.18|-9.69,2.68|-21.27,-2.15|4.09,-18.39|18.93,-12.29;
1240	486.68	15.84	v:0.5;t:f;sf:1;nr:4.7;cr:9.4;verts:4.22,37.21|-15.41,-5.86|-1.63,-26.93|13.21,-20.83|19.87,-6.08;
1280	495.37	27.21	v:0.5;t:f;sf:1;nr:4.72;cr:9.43;verts:44.27,15.73|11.18,5.29|-24.1,5.51|-10.33,-15.56|4.52,-9.46;
1320	509.27	28.11	v:0.5;t:f;sf:1;nr:4.73;cr:9.46;verts:-0.3,0.32|-2.72,6.19|-9.38,-8.57|20.88,-30.96;
1360	511.96	18.56	v:0.5;t:f;sf:1;nr:4.75;cr:9.5;verts:-12.07,-18.12|-2.99,-9.23|0.35,-0.26|3.69,-10.14;
1400	528.6	18.21	v:0.5;t:f;sf:1;nr:4.8;cr:9.6;verts:44.61,16.26|-16.29,-0.6|-25.25,-7.72|-19.63,-9.58|-12.95,-10.48;
1440	542.43	22.17	v:0.5;t:f;sf:1;nr:4.86;cr:9.71;verts:0.19,0.52|-8.25,25.38|-10.86,24.38|-26.78,-6.52|11.7,-23.99;
*	id=P19	origin=start	destiny=death	motherId=-
0	445.6	424.99	v:0.5;t:f;sf:1;nr:3.92;cr:7.84;verts:26.51,3.25|-3.86,-4.01|-4.23,-15.28|8.25,-25.4;
40	457.39	428.37	v:0.5;t:f;sf:1;nr:3.96;cr:7.92;verts:14.72,6.63|27.19,28.21|-15.65,-0.63|-16.02,-11.91|-3.54,-22.03;
80	464.16	448.01	v:0.5;t:f;sf:1;nr:4;cr:7.99;verts:-18.08,20.8|-20.8,18.08|-10.31,-2.39|23.87,-13.78|35.06,-18.41;
120	475.51	448.16	v:0.5;t:f;sf:1;nr:4.03;cr:8.06;verts:-5.63,28.96|0.23,-0.28|12.53,-13.63|29.39,-2.57;
160	495.64	452.84	v:0.5;t:f;sf:1;nr:4.06;cr:8.11;verts:16.78,27.52|-19.9,4.4|-7.6,-8.95|9.05,-26.28|9.26,2.11;
200	503.31	455.12	v:0.5;t:f;sf:1;nr:4.08;cr:8.17;verts:3.77,-7.73|0.21,0.42|1.58,4.39|-15.28,-6.66|1.38,-24;
240	520.77	464.05	v:0.5;t:f;sf:1;nr:4.11;cr:8.22;verts:-15.88,13.32|-17.25,9.34|-13.69,1.19|-0.47,-0.01|-16.09,-15.08;
280	533.92	455.9	v:0.5;t:f;sf:1;nr:4.13;cr:8.27;verts:0.04,-0.38|-16.4,8.72|-13.62,-8.15|-12.67,-13.59;
320	541.56	450.85	v:0.5;t:f;sf:1;nr:4.15;cr:8.31;verts:32.75,4.54|-24.04,3.67|-7.6,-5.43|-12.37,-11.94|16.44,-5.03;
360	552.87	436.59	v:0.5;t:f;sf:1;nr:4.17;cr:8.34;verts:-2.66,41.44|-19.13,-22|-17.95,-22.97|5.13,-19.28|21.44,-9.72;
*	id=P20	origin=start	destiny=end	motherId=-
0	750.3	205.99	v:0.5;t:f;sf:1;nr:3.93;cr:7.87;verts:3.41,30.92|-10.52,-11.01|1.54,-8.73|8.8,-1.08;
40	760.43	207.28	v:0.5;t:f;sf:1;nr:3.98;cr:7.97;verts:18.76,34.59|-17.31,-5.29|-20.65,-9.72|-8.59,-7.43|15.18,-9.86;
80	768.92	206.63	v:0.5;t:f;sf:1;nr:4.03;cr:8.07;verts:14.59,28.33|-17.08,-8.08|-6.75,-4.38|6.68,-10.5|8,-0.84;
120	765.16	209.06	v:0.5;t:f;sf:1;nr:4.09;cr:8.17;verts:-20.01,20.72|-13.32,-5.65|10.45,-8.08|34.32,-21.22|11.76,1.59;
160	764.66	208.51	v:0.5;t:f;sf:1;nr:4.13;cr:8.27;verts:12.27,1.03|-8.84,14.71|10.95,-8.63|29.42,-14.27;
200	782.33	201.21	v:0.5;t:f;sf:1;nr:4.18;cr:8.36;verts:17.31,-3.68|0.69,21.15|-5.41,-6.26|-6.73,-15.93|11.74,-21.56;
240	780.6	193.12	v:0.5;t:f;sf:1;nr:4.22;cr:8.45;verts:2.42,13.06|-14.51,39.18|-3.68,-14.35|-5,-24.02|19.04,-11.77;
280	795.79	191.76	v:0.5;t:f;sf:1;nr:4.27;cr:8.54;verts:0.22,0.43|-12.77,11.71|-27.46,4.84|-18.87,-15.71|3.85,-13.13;
320	807.84	197.35	v:0.5;t:f;sf:1;nr:4.31;cr:8.63;verts:28.17,0.98|-0.86,-3.57|-8.21,-7.55|-20.95,-18.86;
360	807.4	195.89	v:0.5;t:f;sf:1;nr:4.35;cr:8.7;verts:28.26,10.85|28.07,11.34|-27.3,-4.07|-7.76,-9|-0.41,-5.02;
400	819.09	188.65	v:0.5;t:f;sf:1;nr:4.39;cr:8.77;verts:3.54,27.62|-19.45,-16.24|-12.11,-12.26|16.57,3.61|16.38,4.1;
440	823.67	205.03	v:0.5;t:f;sf:1;nr:4.41;cr:8.82;verts:11.99,19.99|11.79,20.48|-0.67,1.04|-16.69,4.12|-24.04,0.14;
480	824.83	217.68	v:0.5;t:f;sf:1;nr:4.43;cr:8.86;verts:-1.83,13.69|-17.84,16.77|-21.48,18.02|-22.97,-16.08|42.9,-10.14;
520	835.55	219.47	v:0.5;t:f;sf:1;nr:4.45;cr:8.89;verts:-8.39,31.31|-12.54,15.48|-0.23,-0.46|12.14,-30.06|30.83,-10.02;
560	836.01	223.93	v:0.5;t:f;sf:1;nr:4.46;cr:8.92;verts:19.44,26.76|-16.54,28.64|-12.39,-30.67|0.38,0.14;
600	833.36	229.55	v:0.5;t:f;sf:1;nr:4.47;cr:8.95;verts:13.74,-0.24|3.98,8.47|3.04,5.77|7.08,-11.78;
640	841.3	237.41	v:0.5;t:f;sf:1;nr:4.48;cr:8.97;verts:39.5,20.99|5.8,7.62|-3.96,16.32|-4.91,13.63|24.69,0.43;
680	838.24	243.78	v:0.5;t:f;sf:1;nr:4.49;cr:8.99;verts:8.85,13.99|-0.91,22.7|-1.85,20|-3.88,-11.28|-4.89,-44.57;
720	847.11	238.51	v:0.5;t:f;sf:1;nr:4.5;cr:9;verts:-0.02,8.71|-9.78,17.42|-10.72,14.72|-12.75,-16.56|34.58,-9.83;
760	862.52	241.49	v:0.5;t:f;sf:1;nr:4.51;cr:9.02;verts:26.61,7.13|-15.42,11.7|-30.86,18.54|10.32,-25.54;
800	859.01	232.89	v:0.5;t:f;sf:1;nr:4.51;cr:9.03;verts:25.34,28.14|14.18,35.11|-11.92,3.1|-35.11,-14.18|-5.53,-28.32;
840	864.19	239.74	v:0.5;t:f;sf:1;nr:4.52;cr:9.04;verts:43.8,10.9|-5.19,8.99|-6.25,8.29|-17.09,9.95|-10.7,-21.47;
880	870.38	230.02	v:0.5;t:f;sf:1;nr:4.52;cr:9.05;verts:13.29,0|45.17,1.27|-23.29,0.22|-11.39,-0.73|-12.44,-1.43;
920	873.27	226.74	v:0.5;t:f;sf:1;nr:4.59;cr:9.17;verts:41.92,17.02|-26.17,-3.05|-14.27,-4.01|-15.33,-4.71|10.4,-3.28;
960	871.5	225.59	v:0.5;t:f;sf:1;nr:4.66;cr:9.31;verts:39.17,23.86|-24.41,-4.2|-12.51,-5.16|-13.57,-5.86|12.16,-4.43;
1000	880.14	234.09	v:0.5;t:f;sf:1;nr:4.72;cr:9.45;verts:3.53,4.07|-0.51,0.16|-8.95,2.91|-21.14,3.34|-22.2,2.64;
1040	896.01	232.79	v:0.5;t:f;sf:1;nr:4.79;cr:9.58;verts:41.93,21.73|-12.34,2.77|-24.82,1.6|-16.38,-1.14|-13.79,-21.23;
1080	907.28	241.63	v:0.5;t:f;sf:1;nr:4.85;cr:9.71;verts:-4.84,8.38|-23.61,11.62|-27.65,7.7|-25.06,-12.39|0.55,-0.04;
1120	905.39	242.08	v:0.5;t:f;sf:1;nr:4.92;cr:9.84;verts:-2.95,8.82|-21.73,12.06|-25.77,8.15|-23.17,-11.94|48.2,-5.69;
1160	919.05	233.09	v:0.5;t:f;sf:1;nr:4.95;cr:9.9;verts:34.78,4.89|11.25,29.4|-35.12,-0.61|23.95,-25.69;
1200	922.06	231.37	v:0.5;t:f;sf:1;nr:4.97;cr:9.95;verts:8.24,27.68|-3.63,12.66|-12.66,3.63|-2.29,-12.97|20.13,-45.23;
1240	924.22	231.74	v:0.5;t:f;sf:1;nr:4.99;cr:9.99;verts:6.08,28.05|-5.79,13.03|-14.82,4|-4.45,-12.6|27.57,-41.4;
1280	927.74	225.23	v:0.5;t:f;sf:1;nr:5.01;cr:10.02;verts:2.56,21.54|-9.31,6.52|-18.34,-2.51|-7.97,-19.11|39.93,1.34;
1320	939.4	221.16	v:0.5;t:f;sf:1;nr:5.03;cr:10.05;verts:0.43,-0.17|-20.97,2.44|-6.02,-21|28.27,-2.73;
1360	948.97	209.83	v:0.5;t:f;sf:1;nr:5.04;cr:10.07;verts:-0.63,40.2|2.44,11.5|-11.3,-3.24|18.69,-14.05;
1400	958.91	216.69	v:0.5;t:f;sf:1;nr:5.05;cr:10.1;verts:-7.49,18.36|-21.24,3.62|28.97,-20.28|34.22,-21.29;
1440	962.76	218.22	v:0.5;t:f;sf:1;nr:5.06;cr:10.12;verts:-11.35,19.89|-31.78,25.73|-25.09,5.15|32.61,-23.83|39.31,-11.27;
*	id=P21	origin=start	destiny=end	motherId=-
0	588.69	563.59	v:0.5;t:f;sf:1;nr:3.93;cr:7.86;verts:7.08,2.59|6.11,30.44|-31.26,-3.29|20.62,-23.73|29.9,-9.71;
40	591.24	574.11	v:0.5;t:f;sf:1;nr:3.97;cr:7.95;verts:38.11,9.53|4.52,13.11|-20.81,18.09|-19.84,-19.16|18.07,-13.2;
80	605.99	576.66	v:0.5;t:f;sf:1;nr:4.02;cr:8.04;verts:4.14,9.56|-10.23,15.66|-1.82,-7.9|7.75,-2.37;
120	621.63	572.99	v:0.5;t:f;sf:1;nr:4.07;cr:8.14;verts:-11.51,5.9|-36.26,13.92|-17.47,-11.56|-7.89,-6.03|0.46,-0.02;
160	636.82	567.09	v:0.5;t:f;sf:1;nr:4.12;cr:8.23;verts:17.98,18.61|12.94,22.41|-25.62,3.6|-14.73,-5.92|18.16,-36.41;
200	640.66	582.68	v:0.5;t:f;sf:1;nr:4.17;cr:8.33;verts:24.9,8.09|23.54,11.48|-18.56,9.67|-19.25,-26.73;
240	647.18	579.88	v:0.5;t:f;sf:1;nr:4.22;cr:8.43;verts:18.38,5.29|17.01,8.68|6.52,6.08|-38.18,-16.68|-7.94,-4.05;
280	648.23	591.56	v:0.5;t:f;sf:1;nr:4.27;cr:8.54;verts:14.35,-22.96|17.33,16.97|-8.99,7.63|-13.2,-31.05;
320	662.09	598.14	v:0.5;t:f;sf:1;nr:4.32;cr:8.65;verts:20.43,9.53|3.47,23.56|-23.27,-24.99|-7.34,-21.31|0.48,-16.37;
360	665.2	605.29	v:0.5;t:f;sf:1;nr:4.39;cr:8.77;verts:-10.45,-14.16|-2.63,-9.22|11.33,1.39|17.32,16.68|-40.02,-16.39;
400	681.59	606.23	v:0.5;t:f;sf:1;nr:4.45;cr:8.9;verts:26.25,9.96|0.93,17.61|-5.06,2.33|-19.02,-8.29|-13.2,-15.73;
440	695.47	603.35	v:0.5;t:f;sf:1;nr:4.48;cr:8.96;verts:15.41,11.19|12.37,7.08|-12.95,14.73|-18.93,-0.56|17.7,-30.88;
480	706.09	595.66	v:0.5;t:f;sf:1;nr:4.51;cr:9.01;verts:4.78,3.51|26.38,23.75|17.21,31.04|-23.57,7.05|-10.29,-43.62;
520	712.3	598.53	v:0.5;t:f;sf:1;nr:4.52;cr:9.05;verts:16.08,14.99|14.99,16.08|9.29,19.93|-1.43,6.38|0.42,0.3;
560	726.66	591.12	v:0.5;t:f;sf:1;nr:4.54;cr:9.08;verts:1.72,7.58|0.64,8.66|-5.07,12.51|-15.79,-1.04|-13.94,-7.12|40.6,-15.42;
600	730.58	579.74	v:0.5;t:f;sf:1;nr:4.6;cr:9.2;verts:40.48,20.55|5.33,10.02|-8.99,1.13|-19.71,-12.42|-17.86,-18.5;
640	732.26	585.9	v:0.5;t:f;sf:1;nr:4.67;cr:9.33;verts:3.65,16.18|-10.67,7.29|-21.39,-6.26|-19.54,-12.34|45.43,-7.2;
680	750.66	581.82	v:0.5;t:f;sf:1;nr:4.73;cr:9.47;verts:-14.74,12.11|-11.54,3.09|-11.88,-1.25|9.15,-7.68|36.9,-5.68;
720	751.16	585.92	v:0.5;t:f;sf:1;nr:4.79;cr:9.59;verts:-15.24,16.2|-12.04,7.19|-12.38,2.85|31.35,-21.23|8.65,-3.58;
760	754.49	587.35	v:0.5;t:f;sf:1;nr:4.85;cr:9.71;verts:-18.58,17.64|-15.37,8.62|-15.71,4.28|40.48,-25.68|5.32,-2.15;
800	762.72	588.23	v:0.5;t:f;sf:1;nr:4.91;cr:9.83;verts:24.58,30.06|-23.61,9.5|-23.95,5.16|2.13,-24.37|9.95,-22.34;
840	771.8	589.79	v:0.5;t:f;sf:1;nr:4.94;cr:9.89;verts:11.62,4|-0.43,39.31|-6.95,-22.81|0.87,-20.79|11.92,-2.97;
880	766.14	576.39	v:0.5;t:f;sf:1;nr:4.97;cr:9.93;verts:5.23,25.92|-11.55,-11.36|-2.65,-21.59|17.28,-9.39;
920	783.15	573.74	v:0.5;t:f;sf:1;nr:4.98;cr:9.96;verts:23.07,32.95|-11.78,23.27|-8.36,-39.35|0.27,-12.04|5.12,-49.4;
960	792.18	570.81	v:0.5;t:f;sf:1;nr:5;cr:9.99;verts:-20.8,20.34|-8.75,-14.98|20.92,-11.59|39.16,-7.41;
1000	801.72	576.93	v:0.5;t:f;sf:1;nr:5.01;cr:10.01;verts:-2.28,39.9|-3.32,9.63|-18.3,-8.85|29.62,-1.28;
1040	806.88	571.53	v:0.5;t:f;sf:1;nr:5.01;cr:10.03;verts:-10.36,30.1|-8.48,4.23|24.46,-6.69|14.51,7.64;
1080	820.76	563.82	v:0.5;t:f;sf:1;nr:5.02;cr:10.03;verts:42.43,-26.71|-17.6,30.48|10.58,-14.39|-22.36,-3.48|2.46,-35.11;
1120	840.25	558.56	v:0.5;t:f;sf:1;nr:5.02;cr:10.04;verts:-28.11,-19.68|-22.96,-25.5|-8.91,-19.65|-0.16,-0.56|18.18,-29.1;
1160	862.93	553.88	v:0.5;t:f;sf:1;nr:5.02;cr:10.04;verts:34.36,20.77|5.24,10.29|-22.84,-5.24|8.71,-7.57;
1200	869.5	553.58	v:0.5;t:f;sf:1;nr:5.02;cr:10.04;verts:49.32,9.39|-1.32,9.98|-29.4,-5.54|2.15,-7.88|11.83,-1.66;
1240	879.81	545.67	v:0.5;t:f;sf:1;nr:5.02;cr:10.04;verts:27.65,29.13|-11.63,2.08|-8.16,-15.78|-4.46,-11.62|1.52,-9.57;
1280	891.49	535.12	v:0.5;t:f;sf:1;nr:5.02;cr:10.04;verts:42.12,27.35|15.97,18.58|-23.31,-8.48|-16.14,-22.18|-10.16,-20.12;
1320	894.96	539.51	v:0.5;t:f;sf:1;nr:5.02;cr:10.04;verts:12.5,22.97|-26.79,-4.09|-19.62,-17.79|-13.63,-15.73|40.17,0.32;
1360	907.74	528.27	v:0.5;t:f;sf:1;nr:5.02;cr:10.04;verts:0.4,11.54|-11.53,-0.6|-40.05,-3.23|27.39,-10.91;
1400	918.9	519.54	v:0.5;t:f;sf:1;nr:5.02;cr:10.04;verts:6.2,49.84|-10.76,2.81|-22.7,-9.34|18.52,-29.64|16.23,-19.65;
1440	936.09	519.21	v:0.5;t:f;sf:1;nr:5.02;cr:10.04;verts:42.53,26.71|-8.08,7.54|-27.94,2.48|-0.95,-19.98|1.34,-29.97;
*	id=P22	origin=start	destiny=death	motherId=-
0	62.59	225.15	v:0.5;t:f;sf:1;nr:4;cr:8;verts:-0.62,8.92|-1.86,8.75|-8.67,-5.85|-1.17,-1.29;
40	62.46	232.24	v:0.5;t:f;sf:1;nr:4.05;cr:8.09;verts:-0.49,16.01|-1.04,5.81|-1.73,15.84|-8.54,1.24|11.1,-30.03;
80	75.15	227.41	v:0.5;t:f;sf:1;nr:4.09;cr:8.18;verts:-13.18,11.18|-14.42,11|-0.45,0.12|-13.73,0.97|-21.23,-3.59;
120	92.95	210.78	v:0.5;t:f;sf:1;nr:4.14;cr:8.28;verts:7.4,4.99|-6.08,6.52|10.93,-23.8|5.12,-7.31;
160	111.37	198.93	v:0.5;t:f;sf:1;nr:4.19;cr:8.38;verts:-29.15,-22.78|-11.02,-6.86|-13.3,-19.15|-0.15,-6.94|27.06,-25.23;
200	118.17	201.09	v:0.5;t:f;sf:1;nr:4.24;cr:8.49;verts:3.29,16.94|-17.82,-4.7|-6.95,-4.78|-5.9,-16.21|32.92,-6.21;
240	134.51	187.83	v:0.5;t:f;sf:1;nr:4.3;cr:8.61;verts:33.26,26.35|-13.05,3.68|-17.86,2.19|-17.21,-5.26|11.32,-13.98;
280	138.68	187.11	v:0.5;t:f;sf:1;nr:4.36;cr:8.73;verts:37.25,21.57|-17.23,2.95|-22.03,1.47|-21.38,-5.98|7.15,-14.71;
320	150.5	179.25	v:0.5;t:f;sf:1;nr:4.42;cr:8.84;verts:22.49,26.69|-6.88,5.37|-8.72,0.15|-2.11,-8.47|-4.67,-22.57;
360	162.96	171.93	v:0.5;t:f;sf:1;nr:4.48;cr:8.97;verts:10.02,19.37|-19.34,-1.95|-21.19,-7.17|-14.57,-15.79|35.37,-0.05;
400	158.33	176.52	v:0.5;t:f;sf:1;nr:4.52;cr:9.03;verts:44.78,2.02|-1.93,9.95|-14.7,2.65|-16.55,-2.57|-9.94,-11.19;
440	162.04	189	v:0.5;t:f;sf:1;nr:4.54;cr:9.09;verts:-20.26,9.9|-13.65,1.28|-18.41,15.12|-0.75,1.02|-5.64,22.42;
480	181.04	184.47	v:0.5;t:f;sf:1;nr:4.56;cr:9.13;verts:8.21,16.83|-15.88,9.92|-19.76,-3.51|-6.09,-17.7|44.58,-8.8;
520	189.18	172.21	v:0.5;t:f;sf:1;nr:4.58;cr:9.16;verts:-5.81,8.3|-24.01,-2.34|-9.69,-2.96|9.87,-2.28|45.45,-4.24;
560	188.77	170.85	v:0.5;t:f;sf:1;nr:4.6;cr:9.19;verts:45.68,3.46|-5.41,6.94|-23.61,-3.69|-9.29,-4.32|10.28,-3.64;
*	id=P23	origin=start	destiny=end	motherId=-
0	457.63	612.31	v:0.5;t:f;sf:1;nr:3.96;cr:7.92;verts:13.06,13.52|-13.79,9.31|-12.82,0.45|-18.57,-2.94|-1.31,-18.75;
40	457.66	617.27	v:0.5;t:f;sf:1;nr:4.01;cr:8.01;verts:13.02,18.48|-13.83,14.27|-12.86,5.41|-18.6,2.02|-1.35,-13.79|28.88,-37.77;
80	456.6	623.13	v:0.5;t:f;sf:1;nr:4.05;cr:8.09;verts:-12.77,20.13|-11.8,11.28|-17.54,7.88|-0.29,-7.93|33.96,-21.25;
120	468.26	613.59	v:0.5;t:f;sf:1;nr:4.08;cr:8.17;verts:12.14,21.03|-11.77,21.24|-23.46,1.73|-11.94,-17.47|31.58,-25.31;
160	482.53	608.35	v:0.5;t:f;sf:1;nr:4.12;cr:8.23;verts:15.41,28.99|-2.13,15.79|-23.21,23.21|11.49,-23.47|32.81,1.15;
200	484.98	601.57	v:0.5;t:f;sf:1;nr:4.15;cr:8.3;verts:5.5,7.3|-4.58,9.01|-4.98,7.66|-6.57,6.35|5.37,-40.82;
240	493.11	602.15	v:0.5;t:f;sf:1;nr:4.18;cr:8.35;verts:-2.62,7.88|-12.71,9.59|-13.1,8.24|-14.7,6.93|31.67,-26.79;
280	512.07	588.63	v:0.5;t:f;sf:1;nr:4.2;cr:8.41;verts:11.07,26.07|-27.8,5.4|-21.59,-5.65|-23.2,-16.24|34.05,-24.2;
320	525.01	584.28	v:0.5;t:f;sf:1;nr:4.23;cr:8.46;verts:16.72,7.1|5.31,17.37|-1.87,21.72|-14.27,-30.46|-2.21,-18.03;
360	532.76	586.5	v:0.5;t:f;sf:1;nr:4.26;cr:8.52;verts:8.97,9.32|-2.44,19.59|0.23,-0.31|8.83,-5.52;
400	546.28	579.7	v:0.5;t:f;sf:1;nr:4.28;cr:8.57;verts:42.3,4.9|-15.96,12.8|-4.55,2.53|-13.29,-7.11|-4.69,-12.31;
440	552.91	575.36	v:0.5;t:f;sf:1;nr:4.31;cr:8.61;verts:-22.59,8.46|-11.18,-1.82|-0.45,-0.2|-19.92,-11.45|-11.32,-16.65;
480	549.87	563.42	v:0.5;t:f;sf:1;nr:4.33;cr:8.66;verts:41.17,12.66|-15.07,11.77|-19.55,-3.49|-8.14,-13.76|2.59,-12.14;
520	566.63	554.99	v:0.5;t:f;sf:1;nr:4.36;cr:8.71;verts:24.4,4.23|19.15,20.04|-25.23,9.69|-14.18,-20.57;
560	570.69	555.47	v:0.5;t:f;sf:1;nr:4.38;cr:8.76;verts:20.35,4.7|17.73,5.76|15.1,20.51|-16.46,8.75|7.81,-33.97;
600	575.04	549.54	v:0.5;t:f;sf:1;nr:4.4;cr:8.8;verts:15.99,-1.22|13.37,-0.16|-20.82,2.83|14.63,-23.92;
640	590.97	542.56	v:0.5;t:f;sf:1;nr:4.42;cr:8.83;verts:11.87,29.37|-22.01,22.79|-2.55,-7.14|0.06,-8.2|0.14,-0.49;
680	597.83	537.55	v:0.5;t:f;sf:1;nr:4.43;cr:8.86;verts:-0.45,4.72|5,24.36|-6.72,-5.5|-9.42,-12.16|-6.8,-13.21;
720	602.26	543.2	v:0.5;t:f;sf:1;nr:4.45;cr:8.89;verts:-4.88,10.38|-11.15,0.15|-13.85,-6.5|-11.23,-7.56|32.86,-13.32;
760	611.82	543.12	v:0.5;t:f;sf:1;nr:4.46;cr:8.91;verts:-14.43,10.3|-0.42,0.29|-20.71,0.07|-23.4,-6.58|-20.79,-7.64;
800	631.34	535.75	v:0.5;t:f;sf:1;nr:4.47;cr:8.94;verts:21.9,38.82|-19.94,-7.09|-14.17,-24.55|-13.74,-24.79|0,-28.35;
840	641.95	535.35	v:0.5;t:f;sf:1;nr:4.48;cr:8.96;verts:26.15,7.01|0.94,27.06|-24.92,10.58|2.77,-35.64|12.29,-24.13;
880	647.58	517.4	v:0.5;t:f;sf:1;nr:4.49;cr:8.98;verts:23.76,23.76|-4.69,9.11|2.46,-0.09|20.52,-10.94;
920	657.34	521.64	v:0.5;t:f;sf:1;nr:4.5;cr:9.01;verts:42.43,14.73|-14.44,13.36|-7.29,4.16|-31.6,-9.06|10.77,-6.69;
960	649.18	525.88	v:0.5;t:f;sf:1;nr:4.51;cr:9.03;verts:0.86,8.4|-6.29,17.6|-23.45,-4.82|41.12,-18.35|18.92,-2.46;
1000	669.19	526.96	v:0.5;t:f;sf:1;nr:4.52;cr:9.05;verts:31.58,17.5|-19.14,9.48|-7.28,-8.38|-0.19,-11.1|10.14,-4.52;
1040	681.89	511.96	v:0.5;t:f;sf:1;nr:4.58;cr:9.17;verts:-17.73,31.54|-10.24,1.26|-2.56,-19.52|18.88,2.5;
1080	695.72	507.54	v:0.5;t:f;sf:1;nr:4.65;cr:9.3;verts:5.05,-1.92|39.59,23.12|-24.07,-3.16|-24.45,-8.42|-18.28,-18.28;
1120	712.13	500.48	v:0.5;t:f;sf:1;nr:4.72;cr:9.44;verts:46.38,3.2|-25.74,11.46|-27.56,5.86|-11.36,-8.98|28.11,-1.97;
1160	722.75	509.23	v:0.5;t:f;sf:1;nr:4.8;cr:9.59;verts:9.42,-1.49|17.48,6.78|2.47,9.21|-8.56,-28.97;
1200	732.36	519.39	v:0.5;t:f;sf:1;nr:4.87;cr:9.74;verts:7.87,16.95|-0.19,8.67|-7.14,19.37|-18.17,-18.81|20.48,-13.55;
1240	739.91	516.46	v:0.5;t:f;sf:1;nr:4.94;cr:9.89;verts:0.33,14.02|-14.69,16.44|-7.74,5.74|18.67,-34.21|12.93,-16.48;
1280	747.25	510.99	v:0.5;t:f;sf:1;nr:4.98;cr:9.95;verts:47.85,12.39|-7.01,8.55|-22.03,10.97|-15.08,0.27|5.59,-21.95;
1320	749.93	510.78	v:0.5;t:f;sf:1;nr:5;cr:10;verts:48.04,12.96|-9.69,8.34|-24.71,10.77|-17.76,0.06|2.91,-22.16;
1360	761.2	516.41	v:0.5;t:f;sf:1;nr:5.01;cr:10.03;verts:-20.96,13.97|-29.03,5.69|-8.53,-7.41|-8.36,-16.53|49.91,-2.75;
1400	765.75	508.13	v:0.5;t:f;sf:1;nr:5.02;cr:10.04;verts:44.36,23.38|-25.51,5.68|-13.07,-15.69|-12.91,-24.81|4.08,-9.6;
1440	774.81	502.91	v:0.5;t:f;sf:1;nr:5.02;cr:10.05;verts:0.27,50.2|-10.3,-12.72|-4.99,-14.81|-3.68,-15.95|10.74,-12.35;
*	id=P24	origin=start	destiny=death	motherId=-
0	806.21	435.33	v:0.5;t:f;sf:1;nr:3.97;cr:7.94;verts:1.64,5.33|-0.37,0.26|19.92,-7.65|20.41,-6.24|21.02,-3.71;
40	825.85	424.22	v:0.5;t:f;sf:1;nr:4.02;cr:8.03;verts:0.28,-18.76|0.76,-17.35|1.37,-14.81|-0.28,-0.63|-18.01,-5.78|-20.02,-10.85;
80	841.04	428.81	v:0.5;t:f;sf:1;nr:4.06;cr:8.13;verts:-15.46,3.96|-2.63,-0.84|-13.81,-10.23|-14.42,-12.76|-14.91,-14.17;
120	856.52	429.09	v:0.5;t:f;sf:1;nr:4.11;cr:8.23;verts:40.57,2.43|2.61,8.04|-18.11,-0.56|-6.28,-5.66|0.15,-8.45;
160	848.15	426.27	v:0.5;t:f;sf:1;nr:4.16;cr:8.33;verts:2.02,26.24|-9.74,-3.38|2.08,-8.47|10.98,5.22;
200	860.84	419.11	v:0.5;t:f;sf:1;nr:4.21;cr:8.42;verts:12.89,18.42|-10.66,19.08|-22.43,-10.54|-10.6,-15.63|35.64,-21.51;
240	876.17	422.46	v:0.5;t:f;sf:1;nr:4.26;cr:8.51;verts:6.34,17.41|4.17,18.05|-2.44,21.76|-9.54,15.88|4.29,-41.89;
280	873.64	426.8	v:0.5;t:f;sf:1;nr:4.29;cr:8.59;verts:8.86,21.75|6.7,22.39|-7.01,20.22|-24.29,-14.6|29.86,-30.32;
320	886.38	424.7	v:0.5;t:f;sf:1;nr:4.33;cr:8.65;verts:-3.87,19.65|-6.04,20.29|-14.3,12.87|-14.3,-12.87|37.35,-21.18;
360	911.54	430.37	v:0.5;t:f;sf:1;nr:4.36;cr:8.71;verts:33.74,27.09|-22.92,19.93|-19.53,-23.27|12.19,-15.51|23.94,-18.7;
*	id=P25	origin=start	destiny=end	motherId=-
0	459.25	381.76	v:0.5;t:f;sf:1;nr:4;cr:8;verts:7.66,-0.24|-5.76,24.96|-19.04,17.14|0.89,-25.6|28.76,-27.13;
40	467.78	376.55	v:0.5;t:f;sf:1;nr:4.04;cr:8.08;verts:-16.28,13.19|-17.37,11.72|-20.9,1.46|-0.87,-5.45|38.53,-10.7;
80	482.78	367.75	v:0.5;t:f;sf:1;nr:4.08;cr:8.15;verts:10.12,30.7|-11.34,-3.25|10.32,-5.72|10.78,4.8;
120	497.8	357.39	v:0.5;t:f;sf:1;nr:4.11;cr:8.22;verts:-4.9,20.33|-18.87,-1.32|-4.24,-5.57|-4.7,-16.08|36.65,-17.86;
160	508.42	351.37	v:0.5;t:f;sf:1;nr:4.13;cr:8.27;verts:40.81,4.69|-15.52,14.31|-14.86,-11.59|-6.72,-8.3|8.85,-5.97;
200	510.33	358.01	v:0.5;t:f;sf:1;nr:4.16;cr:8.31;verts:6.94,0.67|32.46,25.59|-8.63,-1.65|-16.77,-4.94|-15.31,-21.07;
240	514.75	357.75	v:0.5;t:f;sf:1;nr:4.18;cr:8.36;verts:8.65,2.98|28.98,16.31|-13.05,-1.92|-21.19,-5.21|7.49,-5.25;
280	517.47	366.35	v:0.5;t:f;sf:1;nr:4.2;cr:8.41;verts:4.77,3.35|5.93,11.58|-15.77,6.68|-23.91,3.39|23.86,-23.43;
320	518.67	367.17	v:0.5;t:f;sf:1;nr:4.23;cr:8.45;verts:3.57,4.17|4.72,12.4|-16.97,7.5|-17.14,0.6|24.89,-22.62;
360	529.55	375.68	v:0.5;t:f;sf:1;nr:4.25;cr:8.5;verts:-6.15,20.9|-7.3,12.68|-15.32,24.52|12.56,-23.96|14.02,-14.11;
400	542.57	390.48	v:0.5;t:f;sf:1;nr:4.27;cr:8.54;verts:-12.99,-13.45|-8.78,-16.51|-0.08,-0.48|-0.46,-9.15|12.99,-13.45;
440	568.38	401.18	v:0.5;t:f;sf:1;nr:4.29;cr:8.57;verts:23.19,20.16|-30.16,5.86|-12.83,-2.75|28.53,-18.75;
480	582.53	395.31	v:0.5;t:f;sf:1;nr:4.3;cr:8.61;verts:9.05,14.29|3.62,7.77|-8.35,1.93|-8.51,1.04|-5.09,-26.96;
520	592.13	389.33	v:0.5;t:f;sf:1;nr:4.32;cr:8.64;verts:-5.98,1.78|-0.55,8.31|-17.95,-4.06|-18.11,-4.94|-0.49,0.05;
560	607.95	402.31	v:0.5;t:f;sf:1;nr:4.34;cr:8.67;verts:8.77,-3.19|0.65,9.31|-7.25,5.87|-16.32,13.03|20.29,-27.99;
600	615.12	408.6	v:0.5;t:f;sf:1;nr:4.35;cr:8.7;verts:13.12,-21.7|-6.52,15.61|-14.42,12.17|1.11,-34.68;
640	621.14	409.95	v:0.5;t:f;sf:1;nr:4.37;cr:8.74;verts:4.94,35.16|-12.54,16.95|-20.44,13.52|7.1,-20.35|0.21,-0.46;
680	629.21	410.91	v:0.5;t:f;sf:1;nr:4.39;cr:8.77;verts:21.17,27.8|-7.86,0.5|-2.96,-8.59|-0.97,-19.39;
720	643.94	417.51	v:0.5;t:f;sf:1;nr:4.41;cr:8.81;verts:43.56,5.14|-8.51,3.97|-22.59,7.11|-17.69,-1.99|-15.7,-12.79;
760	654.28	424.61	v:0.5;t:f;sf:1;nr:4.43;cr:8.86;verts:-17.16,20.45|-18.85,11.06|-26.55,2.79|18.21,-19.53|35.15,-2.69;
800	656.84	422.4	v:0.5;t:f;sf:1;nr:4.45;cr:8.9;verts:18.19,3.87|-0.32,18.6|1.62,-18.53|15.97,-23.41;
840	669.41	425.26	v:0.5;t:f;sf:1;nr:4.47;cr:8.94;verts:35.33,4.31|5.62,6.73|-12.9,21.45|-10.95,-15.67;
880	678.13	423.24	v:0.5;t:f;sf:1;nr:4.48;cr:8.97;verts:26.62,2.29|1.93,22.08|-3.1,4.7|-19.67,-17.69|-30.23,-32.91;
920	689.32	426.49	v:0.5;t:f;sf:1;nr:4.5;cr:9;verts:31.73,-7.32|15.42,5.54|-14.29,7.95|-42.91,13.04|27.31,-17.73;
960	699.94	424.98	v:0.5;t:f;sf:1;nr:4.52;cr:9.03;verts:-10.3,26.9|-24.91,6.44|16.69,-19.25|21.11,-8.84;
1000	715.01	423.68	v:0.5;t:f;sf:1;nr:4.53;cr:9.06;verts:14.51,16.11|-0.38,21.67|-14.97,-24.72|1.62,-20.54|6.03,-10.13;
1040	717.59	426.91	v:0.5;t:f;sf:1;nr:4.58;cr:9.16;verts:11.92,19.33|-2.96,24.9|-9.23,-44.37|-0.97,-17.32|3.45,-6.91;
1080	726.9	426.01	v:0.5;t:f;sf:1;nr:4.64;cr:9.27;verts:2.61,18.44|-12.27,24.01|-5.86,-7.8|-10.28,-18.21|23.36,-28.25;
1120	742.8	437.3	v:0.5;t:f;sf:1;nr:4.69;cr:9.39;verts:41.88,19.89|-7.81,6.56|-21.75,3.48|-26.17,-6.93|7.46,-16.97;
1160	748.36	430.86	v:0.5;t:f;sf:1;nr:4.75;cr:9.51;verts:9.06,29.63|-27.31,-2.96|-13.38,0.12|1.9,-23.41|18.58,4.97;
1200	765.16	439.76	v:0.5;t:f;sf:1;nr:4.82;cr:9.64;verts:22.55,30.63|1.77,13.87|-14.9,-14.51|10.36,0;
1240	773.26	441	v:0.5;t:f;sf:1;nr:4.88;cr:9.76;verts:42.92,21.9|-6.33,15.11|-31.1,-12.56|-23,-13.27|33.29,-4.09;
1280	777.57	429.2	v:0.5;t:f;sf:1;nr:4.91;cr:9.82;verts:23.01,1.21|-11.52,19.95|-10.64,3.31|-22.03,6.74|31.99,-22.4;
1320	793.93	431.73	v:0.5;t:f;sf:1;nr:4.93;cr:9.87;verts:6.64,3.73|0.35,0.45|-27,5.83|-19.77,-12.84|15.62,-19.88;
1360	807.45	434.1	v:0.5;t:f;sf:1;nr:4.95;cr:9.9;verts:4.53,10.18|-6.87,6.11|-13.17,2.82|12.4,3.66;
1400	812.43	428.64	v:0.5;t:f;sf:1;nr:4.96;cr:9.92;verts:-22.3,28.55|-18.15,-2.64|-11.86,0.65|40.4,-28.58|7.41,-1.8;
1440	822.95	422.51	v:0.5;t:f;sf:1;nr:4.97;cr:9.94;verts:31.22,5.77|7.02,22.96|-22.37,-5.48|-9.77,-21.94|-3.1,-7.93;
*	id=P26	origin=start	destiny=end	motherId=-
0	41.31	618.05	v:0.5;t:f;sf:1;nr:3.98;cr:7.97;verts:31.18,5.5|16.31,27.14|-20.77,23.9|-26.56,-17.25|7.41,-38.68;
40	46.77	621.77	v:0.5;t:f;sf:1;nr:4.03;cr:8.06;verts:-20.58,24.34|-6.53,7.52|9.3,-3.57|8.54,5.13;
80	40.17	616.23	v:0.5;t:f;sf:1;nr:4.08;cr:8.15;verts:15.13,-0.41|-3.44,8.52|-13.98,18.8|0.15,-20.64|15.9,-9.11;
120	37.56	619.07	v:0.5;t:f;sf:1;nr:4.12;cr:8.24;verts:17.75,2.43|-11.36,21.64|-20.82,1.35|2.76,-17.8|18.51,-6.27;
160	48.07	614.57	v:0.5;t:f;sf:1;nr:4.16;cr:8.31;verts:8,-10.77|7.24,-2.07|-7.23,40.55|-7.75,-22.29|12.3,-23.13;
200	56.86	604.41	v:0.5;t:f;sf:1;nr:4.19;cr:8.38;verts:6.09,7.26|-15.3,7.48|-0.79,-20.93|-1.55,-12.23|7.57,-5.7;
240	66.93	611.77	v:0.5;t:f;sf:1;nr:4.22;cr:8.44;verts:16.34,11.44|-3.97,14.62|-11.62,-4.87|7.95,-32.56;
280	78.69	614.48	v:0.5;t:f;sf:1;nr:4.24;cr:8.48;verts:4.58,14.15|-15.73,17.33|-7.1,6.62|-23.38,-2.16|29.79,-29.87;
320	76.83	611.7	v:0.5;t:f;sf:1;nr:4.26;cr:8.52;verts:6.44,11.38|-13.88,14.56|-21.52,-4.93|41.3,-9.67|-5.24,3.85;
360	84.17	605.73	v:0.5;t:f;sf:1;nr:4.28;cr:8.56;verts:-0.91,5.41|-7.45,4.48|-21.22,8.59|-12.58,-2.12|39.85,-15.14;
400	101.36	604.99	v:0.5;t:f;sf:1;nr:4.3;cr:8.6;verts:15.12,40.05|-18.1,4.66|-24.64,3.73|-3.16,-25.75|16.33,-20.16;
440	105.95	602.71	v:0.5;t:f;sf:1;nr:4.32;cr:8.64;verts:30.35,9.28|-22.68,2.38|-30.18,-9.81|-0.36,0.17;
480	103.45	588.36	v:0.5;t:f;sf:1;nr:4.33;cr:8.67;verts:-10.96,24.61|-23.79,12.65|-20.18,-11.97|2.14,-14.19|-0.49,0.05;
520	110.08	586.04	v:0.5;t:f;sf:1;nr:4.35;cr:8.69;verts:41.15,13.61|-15.73,9.83|-7.13,-2.26|-9.55,-15.9|-4.49,-16.51;
560	114.68	595.46	v:0.5;t:f;sf:1;nr:4.36;cr:8.72;verts:26.36,34.56|-11.73,7.16|-14.15,-6.48|-9.09,-7.08|12.85,-16.44;
600	124.74	587.42	v:0.5;t:f;sf:1;nr:4.37;cr:8.74;verts:26.97,34.23|-21.79,-0.89|-19.15,-15.13|3.03,-19.11|2.79,-24.49;
640	125.26	583.57	v:0.5;t:f;sf:1;nr:4.38;cr:8.76;verts:-24.69,31.6|-39.36,7.65|-22.31,-4.73|2.5,-22.96|0.49,-0.14;
680	130.53	582.56	v:0.5;t:f;sf:1;nr:4.39;cr:8.78;verts:6.57,37.25|-37.36,5.92|-2.77,-23.96|-4.79,-1.14|0.43,-0.26;
720	134.03	582.06	v:0.5;t:f;sf:1;nr:4.4;cr:8.8;verts:22,15.41|-26.17,6.04|-8.28,-1.64|26.93,-22.52;
760	145.71	585.43	v:0.5;t:f;sf:1;nr:4.41;cr:8.82;verts:10.32,18.77|-24.52,22.86|-19.96,1.73|15.25,-19.15|0.34,-0.38;
800	160.09	586.12	v:0.5;t:f;sf:1;nr:4.42;cr:8.84;verts:-4.07,19.47|-14.05,0.32|0.87,-18.46|1.75,-9|35.17,-2.77;
840	170.78	587.8	v:0.5;t:f;sf:1;nr:4.43;cr:8.86;verts:-14.75,21.14|-24.73,1.99|-8.94,-7.33|0.51,-0.02|24.48,-1.1;
880	169.58	592.94	v:0.5;t:f;sf:1;nr:4.44;cr:8.88;verts:1.72,5.12|-23.53,7.14|-7.73,-2.18|23,-26.97;
920	178.87	599.38	v:0.5;t:f;sf:1;nr:4.45;cr:8.9;verts:2.17,24.77|-7.57,11.56|-17.02,4.25|26.32,-23.85;
960	186.02	586.2	v:0.5;t:f;sf:1;nr:4.46;cr:8.92;verts:28.63,34.08|-4.99,11.6|-14.73,-1.62|-24.18,-8.92|-1.76,-33.61;
1000	195.64	580.54	v:0.5;t:f;sf:1;nr:4.47;cr:8.95;verts:15.56,30.53|-14.6,5.93|9,-21|33.25,-8.29;
1040	207.08	576.83	v:0.5;t:f;sf:1;nr:4.48;cr:8.97;verts:25.62,12.76|-26.04,2.23|-2.99,-9.19|-2.44,-24.7|21.81,-11.99;
1080	214.21	576.08	v:0.5;t:f;sf:1;nr:4.5;cr:8.99;verts:-25.16,-24.29|14.67,-12.75|18.48,12.01|-35.86,0.78;
1120	225.28	580.35	v:0.5;t:f;sf:1;nr:4.51;cr:9.02;verts:10.92,28.46|-4.77,30.11|-7.12,-44.39|3.61,-8.48|7.42,16.28;
1160	232.81	585.65	v:0.5;t:f;sf:1;nr:4.52;cr:9.05;verts:2.93,9.57|-0.11,21.58|-9.75,-2.25|-3.92,-3.18|19.09,-30.6;
1200	249.22	586.68	v:0.5;t:f;sf:1;nr:4.54;cr:9.08;verts:-13.49,10.6|-26.17,-1.22|-20.34,-2.15|-8.77,-5.07|44.84,-5.89;
1240	269.26	598.09	v:0.5;t:f;sf:1;nr:4.59;cr:9.19;verts:24.8,5.52|11.02,4.49|13.97,15.52|-17.31,-11.68;
1280	286.01	597.74	v:0.5;t:f;sf:1;nr:4.66;cr:9.31;verts:8.06,5.17|-2.77,15.17|-9.07,1.44|19.44,-22.04;
1320	306.29	591.4	v:0.5;t:f;sf:1;nr:4.72;cr:9.44;verts:-3.86,8.68|-23.06,8.84|-12.23,-1.17|8.14,-4.89|43.67,-16.17;
1360	313.38	595.2	v:0.5;t:f;sf:1;nr:4.79;cr:9.58;verts:7.72,6.95|-10.95,12.47|-19.31,2.63|-7.35,-7.35|42.01,-21.57;
1400	323.58	588.8	v:0.5;t:f;sf:1;nr:4.86;cr:9.72;verts:18.39,44.23|-21.15,6.07|-17.55,-13.74|11.84,-19.71|19.06,-12.86;
1440	321.16	578.01	v:0.5;t:f;sf:1;nr:4.93;cr:9.87;verts:-18.73,-4.72|-15.13,-24.54|11.03,-3.16|11.26,37.23;
*	id=P27	origin=start	destiny=end	motherId=-
0	38.19	65.54	v:0.5;t:f;sf:1;nr:4;cr:8;verts:-5.97,22.3|-16.61,16.04|-9.39,-21.09|4.72,-3.46|38.44,-9.21;
40	46.45	59.41	v:0.5;t:f;sf:1;nr:4.04;cr:8.08;verts:1.28,24.44|-14.24,16.18|-3.54,-9.59|7.53,-31.09;
80	45.35	59.97	v:0.5;t:f;sf:1;nr:4.08;cr:8.16;verts:-0.34,0.32|-13.14,16.73|-12.46,12.91|-8.42,-15.84|-2.45,-9.03;
120	49.19	52.96	v:0.5;t:f;sf:1;nr:4.12;cr:8.25;verts:40.15,7.37|-16.98,9.73|-16.3,5.9|-4.18,-6.68|-6.29,-16.04;
160	64.14	42.7	v:0.5;t:f;sf:1;nr:4.16;cr:8.32;verts:6.76,7.78|-1.26,10.23|-10.28,-0.72|-10.12,-1.97|13.28,-30.19;
200	72.34	19.11	v:0.5;t:f;sf:1;nr:4.19;cr:8.39;verts:6.91,5.21|7.54,32.4|-9.46,-13.36|-1.44,-15.81|8.57,1.2;
240	70.14	22.98	v:0.5;t:f;sf:1;nr:4.22;cr:8.45;verts:10.77,5.08|9.11,9.08|-3.12,10.54|0.76,-11.93;
280	94.05	17.87	v:0.5;t:f;sf:1;nr:4.25;cr:8.51;verts:42.22,1.61|-7.68,4.09|-14.8,3.97|-13.14,-0.04|5.82,-6.47;
320	106.19	23.44	v:0.5;t:f;sf:1;nr:4.28;cr:8.56;verts:7.28,9.32|-19.83,9.66|-6.32,-0.89|-11.8,-0.82|29,-31.11;
360	108.87	18.67	v:0.5;t:f;sf:1;nr:4.31;cr:8.62;verts:4.6,4.54|-22.51,4.88|-14.47,-5.6|-9,-5.67|42.72,-2.82;
400	114.45	21.88	v:0.5;t:f;sf:1;nr:4.34;cr:8.67;verts:-0.97,7.75|2.46,28.07|-20.05,-2.39|-14.58,-2.46|22.82,-36.54;
440	117.07	29.58	v:0.5;t:f;sf:1;nr:4.37;cr:8.73;verts:-3.59,15.45|-6.14,7.07|-17.2,5.24|-22.67,5.31|30.74,-30.57;
480	132.37	36.65	v:0.5;t:f;sf:1;nr:4.4;cr:8.79;verts:4.65,18.64|-21.44,14.14|-18.27,-5.94|-7.81,-17.55|40.59,-16.06;
520	142.14	29.89	v:0.5;t:f;sf:1;nr:4.42;cr:8.83;verts:-5.13,11.88|-9.3,-2.32|4.5,-8.46|22.39,-27.12;
560	145.39	41.69	v:0.5;t:f;sf:1;nr:4.43;cr:8.86;verts:21.04,38.82|-8.38,23.68|-12.55,9.48|-14.18,-22.69|19.14,-15.32;
600	156.26	45.17	v:0.5;t:f;sf:1;nr:4.45;cr:8.89;verts:26.75,12.47|-25.81,14.31|3.85,-35.24|8.28,-11.84;
640	165.72	54.28	v:0.5;t:f;sf:1;nr:4.46;cr:8.92;verts:8.09,-4.48|7.19,5.82|-9.18,1.13|11.96,-25.81;
680	173.6	57.34	v:0.5;t:f;sf:1;nr:4.47;cr:8.94;verts:28.29,-3.69|-0.69,8.88|-4.23,19.88|-17.05,4.19|4.09,-22.75;
720	181.39	60.51	v:0.5;t:f;sf:1;nr:4.48;cr:8.97;verts:-12.02,23.05|-8.49,12.05|-24.85,7.36|-3.71,-19.58|20.49,-0.52|42.85,2.5;
760	186.66	63.51	v:0.5;t:f;sf:1;nr:4.5;cr:9;verts:15.23,2.48|2.37,27.07|-13.75,15.05|-8.98,-16.58|8.83,-43.96;
800	185.74	72.58	v:0.5;t:f;sf:1;nr:4.51;cr:9.03;verts:16.15,11.55|-13.25,34.52|-30.65,-20.68|-8.05,-7.51|0.4,-0.33;
840	197.59	77.42	v:0.5;t:f;sf:1;nr:4.53;cr:9.05;verts:4.3,16.39|-21.51,28.54|-11.45,4.5|-19.9,-2.67|25.11,-37.5;
880	197.69	70.25	v:0.5;t:f;sf:1;nr:4.54;cr:9.08;verts:0.36,0.38|4.2,9.22|-11.55,-2.67|-20,-9.84|-10.8,-28.15;
920	205.39	67.79	v:0.5;t:f;sf:1;nr:4.6;cr:9.2;verts:10.44,0|-7.34,-2.09|-19.25,-5.13|22.62,-5.37;
960	212.86	67.5	v:0.5;t:f;sf:1;nr:4.66;cr:9.32;verts:-4.31,24.46|-14.82,-2.38|-26.73,-5.42|32.6,-17.06;
1000	216.57	67.46	v:0.5;t:f;sf:1;nr:4.73;cr:9.46;verts:46.45,-3.73|-8.02,24.42|-19.01,32.93|-18.52,-2.41|5.95,-37.56;
1040	236.57	65.67	v:0.5;t:f;sf:1;nr:4.8;cr:9.59;verts:0.53,-0.12|-14.12,26.55|-30.05,1.05|-14.12,-26.55|26.46,-5.52;
1080	248.63	69.88	v:0.5;t:f;sf:1;nr:4.87;cr:9.73;verts:14.39,-1.31|-38.37,28.76|-11.53,4.09|26.98,-21.08|29.35,-17.63;
1120	260.21	71.86	v:0.5;t:f;sf:1;nr:4.94;cr:9.88;verts:-4.07,19.51|-23.11,6.06|15.4,-19.11|17.77,-15.66|8.24,-5.35;
1160	263.82	63.94	v:0.5;t:f;sf:1;nr:4.97;cr:9.95;verts:42.19,41.61|-7.68,11.59|-26.72,-1.85|4.63,-13.27|11.79,-27.02|14.16,-23.58;
1200	265.35	60.57	v:0.5;t:f;sf:1;nr:5;cr:10;verts:38.89,31.01|-9.21,8.22|-28.25,-5.23|3.1,-16.64|12.63,-26.95;
1240	281.66	57.96	v:0.5;t:f;sf:1;nr:5.01;cr:10.02;verts:3.45,39.46|-25.52,5.61|-13.21,-19.25|-3.68,-29.56|45.45,-20.88;
1280	287.21	59.24	v:0.5;t:f;sf:1;nr:5.02;cr:10.04;verts:40.59,29.41|-31.53,1.65|-18.76,-17.97|-16.73,-26.78|-9.23,-28.28;
1320	298.69	63.6	v:0.5;t:f;sf:1;nr:5.02;cr:10.05;verts:7.51,7.25|-25.15,5.25|4.58,-9.38|9.68,-3.91|10.21,-2.17;
1360	308.68	67.85	v:0.5;t:f;sf:1;nr:5.03;cr:10.05;verts:-2.48,11.5|-18.84,14.72|-23.73,2.91|-5.41,-5.13|45.43,-21.42;
1400	322.12	57.26	v:0.5;t:f;sf:1;nr:5.03;cr:10.05;verts:36.06,14.57|-15.91,0.92|-18.85,-15.71|4.47,-20.09;
1440	339.84	61.97	v:0.5;t:f;sf:1;nr:5.03;cr:10.06;verts:25.24,31.31|18.34,19.28|-13.25,-15.38|22.75,2.79;
*	id=P28	origin=start	destiny=end	motherId=-
0	91.05	28.59	v:0.5;t:f;sf:1;nr:3.92;cr:7.84;verts:26.52,15.99|-8.62,4.39|-8.54,-4.54|4.24,-8.7;
40	103.56	24.39	v:0.5;t:f;sf:1;nr:3.96;cr:7.93;verts:38.52,7.18|14,11.79|-21.13,0.19|-21.06,-8.74|-8.27,-12.9;
80	110.78	22.98	v:0.5;t:f;sf:1;nr:4.01;cr:8.02;verts:6.78,10.39|-22.4,2.35|31.47,-3.97|22.52,0;
120	127.29	26.44	v:0.5;t:f;sf:1;nr:4.05;cr:8.1;verts:14.96,-0.51|6.01,3.46|-9.73,13.84|-16.63,-2.63|26.85,-17.53;
160	129.11	35.4	v:0.5;t:f;sf:1;nr:4.08;cr:8.17;verts:13.14,8.45|4.19,12.42|-18.45,6.33|-8.14,-17.46|38.87,-11.3;
200	147.07	46.8	v:0.5;t:f;sf:1;nr:4.11;cr:8.23;verts:14.08,9.5|-2.07,16.86|-4.82,19.85|0.4,-0.25|20.91,0.1;
240	150.65	35.54	v:0.5;t:f;sf:1;nr:4.15;cr:8.29;verts:-14.89,38.35|-5.65,5.59|-3.18,-11.52|17.33,-11.17|10.5,-1.77;
280	171.16	21.86	v:0.5;t:f;sf:1;nr:4.18;cr:8.35;verts:-23.5,34.15|-10.01,-15.44|14.88,-22.06|24.84,-9.54|26.61,0.46;
320	168.46	32.7	v:0.5;t:f;sf:1;nr:4.21;cr:8.42;verts:6.41,30.16|-28.97,10.54|-7.31,-4.61|24.75,-33.65|17.58,-11.22;
360	178.32	38.01	v:0.5;t:f;sf:1;nr:4.25;cr:8.5;verts:-0.47,-0.13|-17.18,0.7|-11.4,-4.61|7.4,-9.82|7.72,-5.92;
400	184.54	51.53	v:0.5;t:f;sf:1;nr:4.28;cr:8.57;verts:8.45,2.26|1.5,7.6|-6.69,13.39|-17.62,8.91|22.31,-25.64;
440	200.55	47.7	v:0.5;t:f;sf:1;nr:4.32;cr:8.64;verts:40.1,15.06|-22.7,9.56|-14.51,3.77|-7.56,-1.57|-13.96,-19.93;
480	205.92	67.91	v:0.5;t:f;sf:1;nr:4.35;cr:8.71;verts:-12.93,18.65|-19.32,0.29|20.41,-18.63|31.9,-5.62;
520	227.41	62.54	v:0.5;t:f;sf:1;nr:4.37;cr:8.75;verts:-0.09,0.49|-30.78,1.61|-14.47,-27.21|-1.08,-24.01|10.4,-11;
560	242.67	64.62	v:0.5;t:f;sf:1;nr:4.39;cr:8.78;verts:-12.95,17.83|-4.85,-8.92|20.96,-6.81|34.88,-2.76;
600	253.18	68.77	v:0.5;t:f;sf:1;nr:4.4;cr:8.8;verts:-1.92,35.05|-17.05,-9.06|10.45,-2.66|24.37,1.39;
640	260.39	71.37	v:0.5;t:f;sf:1;nr:4.41;cr:8.83;verts:17.16,3.99|18.81,6.48|17.04,30.81|-24.26,-6.47|9.03,-17.72;
680	280.33	58.79	v:0.5;t:f;sf:1;nr:4.42;cr:8.85;verts:-2.89,18.23|-1.13,-6.1|-2.78,-8.59|26.89,-8.62;
720	272.76	70.46	v:0.5;t:f;sf:1;nr:4.43;cr:8.86;verts:0.5,28.66|-27.93,6.45|25.59,-36.08|4.79,3.08|6.44,5.57;
760	274.1	59.45	v:0.5;t:f;sf:1;nr:4.44;cr:8.88;verts:27.67,19.37|-0.84,17.65|-26.82,-35.29|3.45,-7.93|5.09,-5.44;
800	270.75	55.2	v:0.5;t:f;sf:1;nr:4.45;cr:8.9;verts:13.47,25.03|2.51,13.4|6.8,-12.17|8.45,-9.68;
840	283.89	50.32	v:0.5;t:f;sf:1;nr:4.46;cr:8.92;verts:0.33,20.14|-10.63,8.52|-6.35,-17.06|-4.7,-14.57|30.53,-18.3;
880	279.8	51.98	v:0.5;t:f;sf:1;nr:4.47;cr:8.94;verts:4.42,21.8|-6.54,10.18|-2.25,-15.4|-0.6,-12.91|13.64,-42.45;
920	288.2	56.16	v:0.5;t:f;sf:1;nr:4.48;cr:8.96;verts:-3.98,25.98|-14.94,14.36|-9,-8.73|-10.65,-11.22|31.36,-31.83;
960	288.44	63.16	v:0.5;t:f;sf:1;nr:4.49;cr:8.98;verts:8.61,4.01|-15.18,21.35|-9.24,-1.73|-10.89,-4.22|26.03,-36.46;
1000	293.91	65.4	v:0.5;t:f;sf:1;nr:4.5;cr:9.01;verts:44.84,2.42|3.14,6.26|-14.71,0.51|-16.36,-1.98|-7.16,-6.68;
1040	302.27	61.05	v:0.5;t:f;sf:1;nr:4.51;cr:9.03;verts:42.82,13.93|-5.22,1.91|-23.07,-3.84|-24.72,-6.32|-15.52,-11.03;
1080	326.36	62.91	v:0.5;t:f;sf:1;nr:4.53;cr:9.05;verts:43.99,10.16|18.72,15.79|6.1,38.53|-35.35,-16.48|1.36,-38.98;
1120	331.6	71.55	v:0.5;t:f;sf:1;nr:4.54;cr:9.08;verts:22.68,19.03|0.52,29.6|-5.14,29.15|-9.93,-34.82|14.8,-25.64;
1160	348.8	68.05	v:0.5;t:f;sf:1;nr:4.55;cr:9.1;verts:8.49,-4.9|-3.99,8.95|-4.3,-8.81|0.71,-23.22;
1200	348.87	70.53	v:0.5;t:f;sf:1;nr:4.61;cr:9.23;verts:-4.26,45.29|-4.05,11.43|-4.36,-6.33|0.64,-20.75|8.42,-2.42;
1240	369.1	68.9	v:0.5;t:f;sf:1;nr:4.7;cr:9.39;verts:41.13,20.93|-24.29,9.8|-24.6,-7.96|-11.81,-4.05|0,-32.39;
1280	386.56	64.09	v:0.5;t:f;sf:1;nr:4.79;cr:9.57;verts:15.54,12.14|3.42,19.42|-2.74,19.53|-13.62,-35.01|3.09,-19.48;
1320	382.4	67.92	v:0.5;t:f;sf:1;nr:4.89;cr:9.78;verts:1.41,23.36|-20.66,-43.19|7.58,23.25|7.24,-15.65|19.69,15.97;
1360	383.54	66.12	v:0.5;t:f;sf:1;nr:4.99;cr:9.98;verts:0.28,21.56|-21.09,-44.1|6.45,21.45|6.11,-17.45|18.56,14.17;
1400	391.57	64.56	v:0.5;t:f;sf:1;nr:5.04;cr:10.07;verts:10.53,12.61|-1.58,19.89|-7.75,20|-1.92,-19.01|3.53,-49.78;
1440	381.52	65.25	v:0.5;t:f;sf:1;nr:5.07;cr:10.14;verts:20.57,13.3|8.46,20.58|2.29,20.69|-15.24,-28.41|8.12,-18.32;
*	id=P29	origin=start	destiny=end	motherId=-
0	134.89	418.92	v:0.5;t:f;sf:1;nr:4;cr:7.99;verts:5.02,9.92|-20.06,2.61|-2.35,-8.78|9.08,-0.48;
40	145.93	421.63	v:0.5;t:f;sf:1;nr:4.04;cr:8.08;verts:22.6,10.54|1.74,24.88|-13.4,-6.06|0.19,-0.31;
80	143.1	418.45	v:0.5;t:f;sf:1;nr:4.09;cr:8.18;verts:4.57,21.7|-9.29,-0.32|-17.86,-18.72|-10.56,-9.24|3.03,-3.5;
120	164.49	411.07	v:0.5;t:f;sf:1;nr:4.14;cr:8.29;verts:0.36,-0.1|-16.81,14.31|-18.36,-10.88|17.25,-19.15;
160	178.83	408.76	v:0.5;t:f;sf:1;nr:4.2;cr:8.41;verts:-4.4,19.06|-15.62,11.77|-13.98,-2.41|2.9,-21.47|32.79,-4.91;
200	186.85	416.96	v:0.5;t:f;sf:1;nr:4.26;cr:8.52;verts:7.96,32.67|-22,5.79|-5.12,-13.27|15.08,-33.87;
240	183.1	427.8	v:0.5;t:f;sf:1;nr:4.31;cr:8.62;verts:-6.21,6.9|4.5,-8.12|6.57,-6.57|14.82,-9.21;
280	188.52	427.91	v:0.5;t:f;sf:1;nr:4.36;cr:8.72;verts:15.1,23.1|-11.64,7.01|-0.92,-8.01|9.4,-9.1;
320	200.31	424.67	v:0.5;t:f;sf:1;nr:4.4;cr:8.8;verts:3.31,19.86|-23.43,3.77|-12.71,-11.25|-2.39,-12.34|42.21,-10.89;
360	217.81	418.93	v:0.5;t:f;sf:1;nr:4.44;cr:8.89;verts:34.35,27.53|-14.19,14.12|-20.55,-1.44|-10.3,-17.84|17.84,-10.3;
400	228.47	431.58	v:0.5;t:f;sf:1;nr:4.47;cr:8.93;verts:7.18,2.34|1.93,18.39|-20.96,-5.2|25.27,-25.01;
440	244.03	438.14	v:0.5;t:f;sf:1;nr:4.49;cr:8.97;verts:17.88,22.08|-8.78,27.02|-8.38,8.91|-4.35,-44.46|9.71,-18.45;
480	250.08	439.65	v:0.5;t:f;sf:1;nr:4.5;cr:9;verts:11.83,23.59|-14.42,10.41|3.66,-16.94|27.82,-22.67;
520	268.59	430.92	v:0.5;t:f;sf:1;nr:4.51;cr:9.03;verts:21.73,23.3|-9.32,30.47|-6.68,14.86|-0.08,-0.51|-4.43,-31.55;
560	262.05	435.91	v:0.5;t:f;sf:1;nr:4.53;cr:9.06;verts:6.47,4.48|-0.14,19.85|-25.55,37.22|2.11,-26.56|21.63,-16.3;
600	263.24	440.7	v:0.5;t:f;sf:1;nr:4.54;cr:9.08;verts:5.27,9.26|-1.33,24.64|-20.72,20.27|0.92,-21.78|20.44,-11.52;
640	279.32	446.02	v:0.5;t:f;sf:1;nr:4.6;cr:9.21;verts:23.39,17.25|-10.8,14.59|-9.63,-1.87|-15.16,-16.45|4.36,-6.19;
680	288.38	446.17	v:0.5;t:f;sf:1;nr:4.67;cr:9.35;verts:14.33,17.4|-19.87,14.73|-18.69,-1.73|-4.7,-6.05|29.37,-35.45;
720	299.36	450.55	v:0.5;t:f;sf:1;nr:4.74;cr:9.49;verts:18.17,27.98|3.35,21.78|-15.68,-1.66|30.17,-22.07;
760	302.35	449.91	v:0.5;t:f;sf:1;nr:4.81;cr:9.61;verts:-14.19,30.43|-18.67,-2.3|0.36,21.14|13.83,7.09|21.58,25.72;
800	317.51	442.58	v:0.5;t:f;sf:1;nr:4.86;cr:9.72;verts:-0.68,9.78|6.42,18.4|-14.8,13.81|18.4,-44.4|4.75,-8.57;
840	326.06	427.12	v:0.5;t:f;sf:1;nr:4.91;cr:9.82;verts:35.65,33.04|-23.34,-1.65|-26.48,-7.1|-9.23,-5.69|-3.79,-24.04;
880	338.72	423.87	v:0.5;t:f;sf:1;nr:4.94;cr:9.87;verts:35.1,12.09|28.85,23.36|-21.89,-8.93|0.38,-0.24;
920	352.39	405.69	v:0.5;t:f;sf:1;nr:4.96;cr:9.92;verts:15.18,5.18|-14.03,28.31|-13.29,-18.42|-1.69,-12.03|21.43,-6.1;
960	368.81	403.81	v:0.5;t:f;sf:1;nr:4.98;cr:9.95;verts:25.07,42.77|-22.22,-8.53|-18.12,-13.9|1.66,-23.74|5,-7.97;
1000	362.96	405.93	v:0.5;t:f;sf:1;nr:4.98;cr:9.97;verts:16.05,47.1|-16.37,-6.41|-12.27,-11.78|7.51,-21.62|10.85,-5.85;
1040	376.25	410.81	v:0.5;t:f;sf:1;nr:4.99;cr:9.97;verts:45.02,21.36|-10.16,0.35|-29.65,-1.53|-25.56,-6.91|-5.78,-16.74;
1080	380.25	409.46	v:0.5;t:f;sf:1;nr:4.99;cr:9.98;verts:38.88,31.23|-14.15,-0.99|-18.4,-13.37|-14.92,-17.16|-9.77,-18.09;
1120	388.11	400.45	v:0.5;t:f;sf:1;nr:4.99;cr:9.98;verts:11.58,20.05|4.38,7.14|-21.15,-9.42|-22.02,-10;
1160	386.21	402.66	v:0.5;t:f;sf:1;nr:4.99;cr:9.99;verts:6.28,9.34|13.48,22.26|-19.24,-7.21|-0.46,-0.05;
1200	398.97	385.47	v:0.5;t:f;sf:1;nr:4.99;cr:9.99;verts:26.29,30.07|6.8,8.11|-7.48,-7.48|-13.22,-17.23;
1240	414.47	388.57	v:0.5;t:f;sf:1;nr:4.99;cr:9.99;verts:41.66,27.53|-8.69,11.2|-22.98,-4.39|-19,-11.42|3.09,-21.95;
1280	430.98	390.26	v:0.5;t:f;sf:1;nr:4.99;cr:9.99;verts:49.11,9.05|-25.94,15.59|-25.21,12.89|-28.44,-10.35|-13.43,-20.27;
1320	448.76	380.76	v:0.5;t:f;sf:1;nr:4.99;cr:9.99;verts:0.77,21.96|-12.29,18.22|-21.96,0.77|-16.83,-14.12|44.72,-22.23;
1360	466.5	392.57	v:0.5;t:f;sf:1;nr:4.99;cr:9.99;verts:-6.85,8.46|-15.13,13.77|-10.81,1.33|26.97,-10.41;
1400	477.63	378.18	v:0.5;t:f;sf:1;nr:4.99;cr:9.99;verts:15.85,-24.81|0.31,-0.49|-17.98,-5.94|-21.93,-13.07|-26.26,-0.63;
1440	490.44	377.09	v:0.5;t:f;sf:1;nr:4.99;cr:9.99;verts:23.53,21.64|1.57,11.18|-12.49,-1.57|-1.38,-11.2;
*	id=P30	origin=start	destiny=end	motherId=-
0	46.32	236.17	v:0.5;t:f;sf:1;nr:3.91;cr:7.82;verts:-6.51,26.1|-2.59,6.17|-25.94,16.82|19.35,-18.69;
40	60	240.43	v:0.5;t:f;sf:1;nr:3.91;cr:7.82;verts:35.75,15.88|-16.27,10.43|-17.3,4.96|-15.26,-9.54|5.68,-14.43;
80	68.1	242.3	v:0.5;t:f;sf:1;nr:3.91;cr:7.82;verts:-1.5,28.6|-21.06,32.97|-2.43,-12.56|0,-28.64|26.74,-10.26;
120	81.42	247.59	v:0.5;t:f;sf:1;nr:3.91;cr:7.83;verts:13.42,-4.97|15.98,35.71|-15.74,-7.27|-25.68,-10.38|9.02,-26.19;
160	100.37	260.16	v:0.5;t:f;sf:1;nr:3.91;cr:7.83;verts:26.77,28.54|-5.54,7.6|-14.89,-6.95|-9.94,-13.62|2.29,-16.27;
200	110.91	256.27	v:0.5;t:f;sf:1;nr:3.91;cr:7.83;verts:-8.09,20.03|-8.79,19.73|-16.08,3.71|-8.25,-20.16|38.96,-3.63;
240	109.52	258.74	v:0.5;t:f;sf:1;nr:3.91;cr:7.83;verts:-6.7,22.49|-7.39,22.2|-14.68,6.18|-6.86,-17.69|36.25,-14.74;
280	118.03	261.94	v:0.5;t:f;sf:1;nr:3.91;cr:7.83;verts:22,32.37|4.44,8.72|-15.37,-14.49|0.34,-9.78|2.03,-9.57;
320	125.76	261.04	v:0.5;t:f;sf:1;nr:3.91;cr:7.83;verts:31.09,3.76|-3.29,7.82|-5.97,-5.19|-7.39,-10.67|-5.7,-10.47;
360	143.74	263.07	v:0.5;t:f;sf:1;nr:3.92;cr:7.83;verts:24.21,4.71|13.11,5.78|3.86,24.36|-21.27,9.85|18.62,-25.18;
400	155.47	269.37	v:0.5;t:f;sf:1;nr:3.92;cr:7.83;verts:9.64,-3.53|12.48,11|1.38,12.08|-0.72,-20.66|6.89,-18.88;
440	161.74	261.78	v:0.5;t:f;sf:1;nr:3.92;cr:7.83;verts:9.11,-2.61|6.21,3.42|-4.89,4.49|3.37,-11.11|15.33,-19.82;
480	178.87	262.38	v:0.5;t:f;sf:1;nr:3.92;cr:7.83;verts:40.36,24.06|-10.92,4.02|-22.02,5.1|-8.02,-2.01|-13.76,-10.51|-1.8,-19.22;
520	194.95	260.57	v:0.5;t:f;sf:1;nr:3.92;cr:7.83;verts:-6.14,22.92|-6.94,22.7|-13.27,19.68|-20.13,-12.58|34.6,-18.35;
560	212.47	265.46	v:0.5;t:f;sf:1;nr:3.92;cr:7.83;verts:-6.19,30.72|-2.27,7.91|-7.73,2.81|17.08,-13.46;
600	212.64	279.08	v:0.5;t:f;sf:1;nr:3.92;cr:7.83;verts:16.91,0.16|-2.44,21.53|-7.9,16.43|-6.89,7.92|-6.9,-30.57;
640	216.52	283.7	v:0.5;t:f;sf:1;nr:3.92;cr:7.84;verts:13.03,4.78|0.36,-0.01|18.45,19.11|21.76,-15.23;
680	224.33	289.62	v:0.5;t:f;sf:1;nr:3.92;cr:7.84;verts:13.95,-9.31|5.22,10.7|-7.45,5.91|-0.54,-31.34;
720	234.73	286.6	v:0.5;t:f;sf:1;nr:3.92;cr:7.84;verts:22.79,21.52|-17.85,2.89|3.54,-12.33|13.09,-9.17;
760	238.68	286.02	v:0.5;t:f;sf:1;nr:3.92;cr:7.84;verts:38.58,6.87|-21.8,2.31|-3.66,-7.19|9.15,-9.74|-0.4,-12.91;
800	272.05	280.47	v:0.5;t:f;sf:1;nr:3.92;cr:7.84;verts:-1.06,16.02|-14.22,8.89|12.07,-11.65|5.21,1.32;
840	280.07	272.93	v:0.5;t:f;sf:1;nr:3.92;cr:7.84;verts:37.71,10.69|-9.08,8.48|-22.25,1.35|-2.81,-6.22|4.04,-19.19;
880	291.61	269.4	v:0.5;t:f;sf:1;nr:3.92;cr:7.84;verts:39.19,0.42|30.24,5.88|-20.62,4.95|-30.51,-4.29|-14.35,-9.75;
920	300.34	277.63	v:0.5;t:f;sf:1;nr:3.92;cr:7.84;verts:14.47,21.45|2.44,39.12|-23.09,-1.52|3.6,-25.62|22.63,-12.54;
960	315.54	280.52	v:0.5;t:f;sf:1;nr:3.92;cr:7.84;verts:28.8,18.7|-39.19,-0.89|7.43,-9.65|28.8,-18.7|31.37,-13.97;
1000	328.06	278.89	v:0.5;t:f;sf:1;nr:3.97;cr:7.93;verts:8.4,13.98|-13.52,9.12|-0.28,-16.31|26.44,-16.87;
1040	340.35	280.73	v:0.5;t:f;sf:1;nr:4.01;cr:8.02;verts:32.77,22.35|-3.89,15.82|-16.07,6.82|-12.58,-14.46|14.15,-15.03;
1080	353.82	275.45	v:0.5;t:f;sf:1;nr:4.05;cr:8.11;verts:40.1,0.85|-5.15,24.24|-17.36,10.54|-22.98,-9.28|0.68,-20.31;
1120	363.84	275.58	v:0.5;t:f;sf:1;nr:4.09;cr:8.19;verts:11.49,38.87|-24.11,-4.69|-9.34,-20.18|11.91,-21.48|16.11,-18.54;
1160	375.16	278.39	v:0.5;t:f;sf:1;nr:4.14;cr:8.27;verts:8.23,4.75|-13.25,22.6|0.59,-18.66|4.79,-15.72|7.28,-6.11;
1200	387.25	284.05	v:0.5;t:f;sf:1;nr:4.18;cr:8.35;verts:18.45,10.38|-3.87,10.41|-4.82,-0.45|-11.51,-13|-7.3,-10.06;
1240	394.35	292.59	v:0.5;t:f;sf:1;nr:4.21;cr:8.43;verts:11.35,18.92|-10.97,18.94|-11.92,8.09|-14.4,-1.52|-18.61,-4.47|18.11,-46.72;
1280	403.02	282.32	v:0.5;t:f;sf:1;nr:4.25;cr:8.51;verts:41.86,4.92|2.68,8.65|-19.64,8.68|-20.59,-2.18|-0.31,-17.53;
1320	405.54	274.7	v:0.5;t:f;sf:1;nr:4.29;cr:8.58;verts:36.56,21.73|20.65,15.56|-22.16,1.06|-23.11,-9.8|-2.83,-25.15;
1360	411.81	271.94	v:0.5;t:f;sf:1;nr:4.33;cr:8.66;verts:6.94,5.62|14.38,12.8|-21.4,-4.98|-0.62,-8.9|-0.47,-8.91;
1400	422.29	276.52	v:0.5;t:f;sf:1;nr:4.37;cr:8.74;verts:3.9,17.38|-3.54,10.2|-11.1,-4.32|-10.95,-4.33|16.12,-30.66;
1440	430.6	268.76	v:0.5;t:f;sf:1;nr:4.4;cr:8.81;verts:-0.46,-0.21|-4.4,9.62|-11.85,2.44|-19.41,-12.08|-19.25,-12.09;
