# Supplementary material for: A three component model for superdiffusive motion effectively describes migration of eukaryotic cells moving freely or under a directional stimulus
Source: PLoS One. 2022 Aug 2;17(8):e0272259. doi: 10.1371/journal.pone.0272259 (PMC9345344; doi:10.1371/journal.pone.0272259)
Supplement: S1 File — Text files containing information about displacements of experimental and simulated populations used for both preliminary analyses, in “datasets used for preliminary evaluation of cell movement (Tables 1 and 2)”, and further characterization of cell movement, in “further datasets used for cell movement characterization (Figs 2, 4–6; Table 2; S1–S3 Tables; S2 and S3 Figs)”. (ZIP) [file pone.0272259.s007.zip › S1_File/datasets preliminary evaluation/simulated/b0p0.txt]

#	version=2.0	operator=	acqDate=	cellLine=cell	cond=N.T.	type=	well=	ref_angle=	note=Experiment 1	clickId=	date=	acqId=	ps=1	xSize=845	ySize=668	ts=1	unit=um	stackId=	description=
*	id=P1	origin=start	destiny=end	motherId=-
0	279.43	608.77	v:0.5;t:f;sf:1;nr:3.91;cr:7.82;verts:0,28.98|-11.15,11.23|-1.71,-10.23|9.91,-27.23;
40	288.01	608.09	v:0.5;t:f;sf:1;nr:3.96;cr:7.92;verts:21.27,25.35|-19.73,10.55|1.91,-24.96|26.07,-20.37;
80	301.74	602.24	v:0.5;t:f;sf:1;nr:4.01;cr:8.02;verts:7.54,19.49|-2.38,8.3|-7.55,4.18|-0.75,-8.6|6.07,-39.12;
120	313.58	616.27	v:0.5;t:f;sf:1;nr:4.06;cr:8.13;verts:13.83,11.2|8.36,15.72|-12.59,5.43|7.09,-31.28;
160	318.68	612.11	v:0.5;t:f;sf:1;nr:4.12;cr:8.24;verts:32.6,24.26|8.73,7.04|3.25,11.56|-17.69,1.27|-1.92,-27.48;
200	333.58	612.44	v:0.5;t:f;sf:1;nr:4.18;cr:8.36;verts:3.05,29.02|-6.17,7.38|-11.64,11.9|-22.99,-17.96|0.32,-0.35;
240	330.49	609.7	v:0.5;t:f;sf:1;nr:4.24;cr:8.47;verts:-8.55,9.16|-15.1,8.06|3.41,-3.09|22.54,-14.08;
280	333.82	588.92	v:0.5;t:f;sf:1;nr:4.29;cr:8.59;verts:28.11,31.7|-20.14,-2.83|-18.43,-12.73|-11.88,-11.63|0.08,-23.88;
320	325.31	596.24	v:0.5;t:f;sf:1;nr:4.34;cr:8.68;verts:0.41,-0.28|-11.63,4.5|-3.38,-4.31|-9.92,-5.4|8.59,-16.55;
360	312.51	593.51	v:0.5;t:f;sf:1;nr:4.39;cr:8.78;verts:-12.42,29.26|-6.31,3.64|2.88,-8.13|9.42,-7.03;
400	301.6	593.64	v:0.5;t:f;sf:1;nr:4.43;cr:8.87;verts:4.6,3.76|-21.59,-6.21|13.79,-8.01|20.33,-6.91;
440	297.71	600.98	v:0.5;t:f;sf:1;nr:4.46;cr:8.92;verts:17.68,-0.67|24.22,0.43|-17.7,1.13|7.67,-21.37;
480	289.37	584.3	v:0.5;t:f;sf:1;nr:4.48;cr:8.97;verts:-1.02,29.16|-13.7,25.76|-22.99,-17.96|-9.36,-15.54|-0.5,0.12;
520	289.11	573.32	v:0.5;t:f;sf:1;nr:4.5;cr:9.01;verts:9,2.75|-0.75,18.17|-13.43,14.77|-0.24,-10.86|18.49,-30.73;
560	276.79	571.02	v:0.5;t:f;sf:1;nr:4.52;cr:9.04;verts:11.57,15.88|-1.11,12.48|-35.82,-3.87|12.08,-13.16|21.32,0.46;
600	259.96	574.15	v:0.5;t:f;sf:1;nr:4.54;cr:9.08;verts:15.71,15.6|1.49,10.57|-18.99,-0.74|14.16,-33.29;
640	247.61	575.92	v:0.5;t:f;sf:1;nr:4.59;cr:9.18;verts:0.12,-0.4|-6.64,1.03|-10.09,-5.59|-9.67,-6.28;
680	244.7	570.66	v:0.5;t:f;sf:1;nr:4.64;cr:9.28;verts:13.91,43.72|-3.73,-4.23|-7.18,-10.84|-6.76,-11.53|3.03,-5.65;
720	238.2	570.73	v:0.5;t:f;sf:1;nr:4.69;cr:9.39;verts:15.91,43.59|-16.72,-9.27|-0.67,-10.78|-0.26,-11.47|9.53,-5.59;
760	228.5	562.35	v:0.5;t:f;sf:1;nr:4.75;cr:9.5;verts:-17.52,43.53|-7.03,-17.65|9.02,-19.16|9.44,-19.85|19.23,-13.97;
800	225.34	560.01	v:0.5;t:f;sf:1;nr:4.8;cr:9.6;verts:-21.95,42.1|-3.87,-19.99|12.6,-22.18|12.18,-21.49|22.39,-16.3;
840	210.93	562.28	v:0.5;t:f;sf:1;nr:4.86;cr:9.72;verts:6.04,11.36|3.98,12.24|10.54,-17.72|7.75,-10.28|22.31,-10.33;
880	207.8	563.46	v:0.5;t:f;sf:1;nr:4.91;cr:9.83;verts:9.17,12.54|7.11,13.42|-1.14,5.09|10.87,-9.1|25.44,-9.15;
920	204.51	567.76	v:0.5;t:f;sf:1;nr:4.94;cr:9.88;verts:28.74,-4.85|14.17,-4.8|10.4,17.72|2.15,9.39|-38.9,-30.01;
960	199.84	561.85	v:0.5;t:f;sf:1;nr:4.97;cr:9.93;verts:5.43,10.21|6.82,3.48|11.59,-11.31|18.84,-10.71;
1000	200.65	560.01	v:0.5;t:f;sf:1;nr:4.98;cr:9.97;verts:-29.17,40.18|10.78,-13.16|6.01,1.64|4.62,8.37|18.03,-12.55;
1040	204.74	546.79	v:0.5;t:f;sf:1;nr:5;cr:10;verts:5.36,9.68|-12.58,37.84|1.92,-11.58|6.69,-26.37|13.94,-25.77;
1080	201.42	534.17	v:0.5;t:f;sf:1;nr:5.02;cr:10.03;verts:22.23,17.36|-9.26,25.23|-16.66,-36.37|5.24,-24.2|8.68,-2.94;
1120	199.85	528.22	v:0.5;t:f;sf:1;nr:5.03;cr:10.06;verts:23.8,11.41|-0.7,40.02|-7.68,19.27|-20.85,-45.62|10.26,-8.89;
1160	188.53	526.06	v:0.5;t:f;sf:1;nr:5.04;cr:10.09;verts:3.64,17.11|-9.75,17.6|-1.75,-20.04|-0.28,0.37;
1200	181.33	524.8	v:0.5;t:f;sf:1;nr:5.06;cr:10.12;verts:5.44,-21.3|10.83,15.85|-2.56,16.34|-26.35,-30.56;
1240	171.09	518.81	v:0.5;t:f;sf:1;nr:5.07;cr:10.15;verts:24.45,5.64|21.07,9.87|7.68,10.36|-13.72,-15.53|3.49,-24.85;
1280	152.49	518.95	v:0.5;t:f;sf:1;nr:5.09;cr:10.18;verts:26.28,10.49|3.68,16.22|-12.23,-5.7|4.89,-15.39;
1320	134.88	521.07	v:0.5;t:f;sf:1;nr:5.11;cr:10.21;verts:21.29,18.34|-32.55,-1.4|7.21,-7.47|5.37,-3.58|22.49,-13.27;
1360	129.26	514.37	v:0.5;t:f;sf:1;nr:5.12;cr:10.24;verts:26.92,11.64|12.89,22.75|-26.93,-8.11|11,-10.28;
1400	137.55	505.41	v:0.5;t:f;sf:1;nr:5.14;cr:10.27;verts:9.04,7.06|4.6,13.79|-19.82,26.11|2.7,-19.24|18.62,2.68;
1440	145.98	505.26	v:0.5;t:f;sf:1;nr:5.14;cr:10.28;verts:0.61,6.91|-3.83,13.64|-5.73,-19.39|9.27,-5.49;
*	id=P2	origin=start	destiny=end	motherId=-
0	838.63	72.38	v:0.5;t:f;sf:1;nr:3.97;cr:7.94;verts:-0.94,20.07|-6.99,4.37|-7.79,2.68|4.22,-11.62;
40	837.12	68.39	v:0.5;t:f;sf:1;nr:4.01;cr:8.03;verts:17.76,9.89|0.57,16.09|-5.49,0.38|5.73,-15.61;
80	839.51	41.5	v:0.5;t:f;sf:1;nr:4.05;cr:8.1;verts:39.43,7.5|-20.8,13.51|-24.5,3.88|-1.82,-10.8|15.38,-17;
120	840.89	21.72	v:0.5;t:f;sf:1;nr:4.08;cr:8.17;verts:39.06,10.74|-19.76,19.08|-24.89,11.61|-22.18,-6.28|6.18,-26.76;
160	836.73	10.4	v:0.5;t:f;sf:1;nr:4.11;cr:8.23;verts:8.76,7.35|-15.6,7.76|-10.52,4.47|-20.73,0.29|30.81,-26.79;
200	835.98	-7.01	v:0.5;t:f;sf:1;nr:4.14;cr:8.28;verts:28.81,29.35|-24.62,-3.9|-14.85,-9.65|-9.78,-12.94|9.5,-10.06;
240	840.78	-20.1	v:0.5;t:f;sf:1;nr:4.17;cr:8.34;verts:-13.93,30.06|-9.28,16.07|4.71,-23.15|18.41,-2.26;
280	851.71	-32.43	v:0.5;t:f;sf:1;nr:4.2;cr:8.4;verts:-20.21,3.73|-2.52,-1.36|-2.96,-9.12|3.9,-8.76|7.48,-14.6;
320	858.35	-34.03	v:0.5;t:f;sf:1;nr:4.23;cr:8.47;verts:21.41,36.15|-9.16,-2.96|-9.6,-10.72|-2.74,-10.36|0.84,-16.2;
360	860.1	-46.28	v:0.5;t:f;sf:1;nr:4.26;cr:8.52;verts:16.44,39.01|-7.85,4|-10.91,-15.21|-4.48,-22.62|5.78,-6.65;
400	868	-49.8	v:0.5;t:f;sf:1;nr:4.29;cr:8.58;verts:26.26,21.76|-15.75,0.49|-10.26,-2.18|-10.17,-2.54|-2.13,-10.16;
440	872.92	-50.73	v:0.5;t:f;sf:1;nr:4.32;cr:8.64;verts:-20.67,-0.44|-0.45,-0.2|-15.18,-3.11|-15.1,-3.47|-7.05,-11.09;
480	874.89	-62.25	v:0.5;t:f;sf:1;nr:4.34;cr:8.69;verts:-0.47,-0.37|-22.63,-11.97|-17.14,-14.64|-17.06,-14.99|-9.01,-22.61|-2.42,-11.72;
520	874.41	-67.01	v:0.5;t:f;sf:1;nr:4.36;cr:8.73;verts:18.6,39.24|-16.67,-19.39|-16.59,-19.75|0,-5.12|-1.95,-16.48;
560	883.93	-77.09	v:0.5;t:f;sf:1;nr:4.38;cr:8.76;verts:19.27,2.03|-0.4,0.03|-9.51,-15.21|16.06,-10.84;
600	886.68	-73.64	v:0.5;t:f;sf:1;nr:4.4;cr:8.8;verts:16.52,5.48|-9.4,33.78|-12.27,-11.76|14.07,-22.52|13.31,-7.38;
640	904.22	-65.11	v:0.5;t:f;sf:1;nr:4.42;cr:8.83;verts:-1.02,14.01|-5.87,27.63|-13.84,32.36|-3.47,-14|20.32,-19.62;
680	901.9	-49.47	v:0.5;t:f;sf:1;nr:4.44;cr:8.87;verts:-4.15,21.33|-7.57,21.31|18.63,-11.19|20.29,-7.79|22.64,-3.98;
720	905.7	-41.64	v:0.5;t:f;sf:1;nr:4.46;cr:8.91;verts:18.84,3.85|-35.04,5.63|8.3,-8.01|14.82,-3.36|16.48,0.04;
760	906.31	-28.54	v:0.5;t:f;sf:1;nr:4.48;cr:8.96;verts:27.11,23.16|18.23,16.95|15.87,13.14|7.69,5.09|14.21,9.74;
800	901.74	-14.43	v:0.5;t:f;sf:1;nr:4.5;cr:9;verts:12.26,19.2|-8.58,-3.64|0.81,-9.28|9.76,-34.49;
840	899.73	-11.91	v:0.5;t:f;sf:1;nr:4.53;cr:9.05;verts:14.27,21.72|-3.92,20.15|-6.57,-1.13|-5.63,-44.67|2.82,-6.77;
880	894.65	-5.47	v:0.5;t:f;sf:1;nr:4.55;cr:9.09;verts:7.9,-0.33|1.16,26.6|-16.83,-29.16|1.66,-11.75;
920	893.68	-6.76	v:0.5;t:f;sf:1;nr:4.59;cr:9.19;verts:2.13,25.31|-5.53,17.78|2.63,-13.03|8.87,-1.61;
960	892.24	-8.25	v:0.5;t:f;sf:1;nr:4.64;cr:9.28;verts:10.3,-3.1|-4.1,16.29|-10.42,-21.09|4.06,-14.52;
1000	886.2	-2.05	v:0.5;t:f;sf:1;nr:4.69;cr:9.37;verts:1.94,22.49|-15.4,-11.14|-4.38,-14.89|10.11,-8.33;
1040	880.56	6.8	v:0.5;t:f;sf:1;nr:4.73;cr:9.47;verts:2.19,9.5|-9.76,-2.28|-8.31,-9.05|1.26,-6.04;
1080	880.48	13.86	v:0.5;t:f;sf:1;nr:4.78;cr:9.56;verts:2,10.31|2.27,16.55|-9.68,4.77|-8.23,-1.99|18.46,-33.06;
1120	874.99	31.61	v:0.5;t:f;sf:1;nr:4.83;cr:9.66;verts:5.21,9.79|-4.19,22.53|-2.74,15.76|6.59,-4.57|23.95,-15.3;
1160	860.84	35.98	v:0.5;t:f;sf:1;nr:4.89;cr:9.77;verts:20.74,-0.2|0.54,0.14|19.36,14.16|11.41,20.13|9.96,26.9;
1200	860.6	30.65	v:0.5;t:f;sf:1;nr:4.94;cr:9.89;verts:19.59,8.82|11.64,14.8|10.2,21.56|-35.61,-16.12|20.98,-5.53;
1240	856	17.74	v:0.5;t:f;sf:1;nr:4.97;cr:9.95;verts:16.24,1.89|14.8,8.66|-19.75,15.83|-13.09,-15.6|24.19,-4.08;
1280	856.51	6.22	v:0.5;t:f;sf:1;nr:5;cr:9.99;verts:-11.2,22.87|-20.26,4.32|23.68,-15.6|14.29,-2.86;
1320	845.63	3.5599999999999	v:0.5;t:f;sf:1;nr:5.02;cr:10.03;verts:25.17,-5.52|9.43,4.6|-0.32,20.21|-9.38,1.66|-0.43,-49.97;
1360	846.74	-4.62	v:0.5;t:f;sf:1;nr:5.03;cr:10.07;verts:-1.44,12.03|-8.23,14.23|-10.49,-6.53|8.32,-3.58;
1400	844.12	-13.15	v:0.5;t:f;sf:1;nr:5.04;cr:10.08;verts:-6.89,49.86|-5.61,5.7|-7.87,-15.06|11.43,-28.28|10.94,-12.11;
1440	855.9	-15.51	v:0.5;t:f;sf:1;nr:5.04;cr:10.09;verts:42.52,27.07|-8.81,5.3|-17.38,3.34|-19.65,-17.42|-0.84,-14.47;
*	id=P3	origin=start	destiny=end	motherId=-
0	357.54	260.73	v:0.5;t:f;sf:1;nr:3.91;cr:7.82;verts:16.72,4.48|16.19,6.73|-28.61,11.69|4.77,-16.64|16.99,-3.3;
40	343.14	269.8	v:0.5;t:f;sf:1;nr:3.96;cr:7.92;verts:19.17,-7.57|17.89,34.78|-27.44,0.96|0,-27.46|9.39,-25.8;
80	333.37	270.27	v:0.5;t:f;sf:1;nr:4.01;cr:8.01;verts:28.41,27.57|-17.67,1.43|-16.01,-3.11|-15.23,-5.85|11.12,-11.93;
120	325.95	263.97	v:0.5;t:f;sf:1;nr:4.05;cr:8.1;verts:-5.22,29.59|-10.25,-4.87|-8.59,-9.41|-7.81,-12.15|28.2,-28.45;
160	326.76	266.48	v:0.5;t:f;sf:1;nr:4.1;cr:8.2;verts:-2.47,20.1|-11.06,-2.36|-9.4,-6.9|-8.62,-9.64|34.15,-21.78;
200	323.6	266.08	v:0.5;t:f;sf:1;nr:4.15;cr:8.3;verts:0.69,19.7|-7.9,-2.76|-6.24,-7.3|-5.46,-10.04|24.05,-22.27;
240	320.08	245.79	v:0.5;t:f;sf:1;nr:4.2;cr:8.4;verts:9.74,16.21|-1.91,13.46|-11.12,15.3|-4.38,-23.05;
280	306.89	240.59	v:0.5;t:f;sf:1;nr:4.25;cr:8.49;verts:11.28,8.26|2.08,10.1|-12.48,11.23|-16.54,2.92|22.85,-35.21;
320	306	236.24	v:0.5;t:f;sf:1;nr:4.29;cr:8.58;verts:12.17,3.91|2.97,5.75|-11.59,6.88|-15.65,-1.43|34.45,-24.81;
360	297	225.51	v:0.5;t:f;sf:1;nr:4.33;cr:8.66;verts:-10.55,41.56|-8.86,2.38|-6.65,-12.16|11.97,-4.97|21.17,-6.82;
400	295.36	228.51	v:0.5;t:f;sf:1;nr:4.37;cr:8.74;verts:-23.8,25.16|-7.23,5.38|-5.01,-9.16|13.6,-1.97;
440	293.4	236.07	v:0.5;t:f;sf:1;nr:4.4;cr:8.79;verts:15.56,5.58|-1.03,19.56|-5.27,12.93|-8.63,-26.62|11.51,-15.85;
480	300.27	252.77	v:0.5;t:f;sf:1;nr:4.42;cr:8.83;verts:8.69,22.28|9.72,42.89|-15.49,-9.92|-3.26,-23.17|11.7,-20.26;
520	318.42	251.89	v:0.5;t:f;sf:1;nr:4.43;cr:8.87;verts:16.98,22.6|-9.45,21.4|-8.04,-22.08|-6.45,-21.14|2.46,-23.37;
560	331.39	266.91	v:0.5;t:f;sf:1;nr:4.45;cr:8.89;verts:38.91,21.24|-19.42,-6.12|-21.01,-7.06|-10.52,-8.35|-6.23,-6.68;
600	340.92	267.46	v:0.5;t:f;sf:1;nr:4.46;cr:8.92;verts:40.45,18.47|-3.22,8.86|-15.76,-6.12|-20.05,-7.79|3.22,-8.86;
640	343.32	263.33	v:0.5;t:f;sf:1;nr:4.47;cr:8.94;verts:33.91,28.93|-5.62,4.73|-22.45,-11.92|-18.16,-10.25|0.83,-12.99;
680	346.57	256.89	v:0.5;t:f;sf:1;nr:4.48;cr:8.95;verts:15.96,11.17|-33.14,13.37|-8.87,-1.71|-2.42,-19.43|18.81,-5.04;
720	349.68	242.98	v:0.5;t:f;sf:1;nr:4.49;cr:8.97;verts:-16.24,31.92|-11.98,-15.62|15.71,-18.95|12.85,-2.74;
760	359.01	223.36	v:0.5;t:f;sf:1;nr:4.5;cr:8.99;verts:9.96,0|9.88,1.21|-1.9,9.77|-20.72,-19.87;
800	360.12	219.3	v:0.5;t:f;sf:1;nr:4.57;cr:9.14;verts:-34.99,28.22|19.3,-19.98|8.84,-4.07|8.77,-2.85|-3.01,5.71;
840	379.38	218.92	v:0.5;t:f;sf:1;nr:4.65;cr:9.3;verts:-22.27,5.34|-10.49,-3.22|-10.41,-4.44|-0.42,-0.32|0.04,-20.35;
880	386.55	220.07	v:0.5;t:f;sf:1;nr:4.73;cr:9.46;verts:-0.4,-0.36|-7.59,0.82|-17.66,-2.08|-17.59,-3.29|-7.13,-19.21;
920	388.47	223.77	v:0.5;t:f;sf:1;nr:4.8;cr:9.61;verts:44.64,15.62|-9.51,4.53|-19.57,1.62|-19.5,0.41|-9.05,-15.51;
960	397.74	247.35	v:0.5;t:f;sf:1;nr:4.87;cr:9.74;verts:-9,36.08|-13.32,34.71|-31.53,19.7|-18.32,8.07|0.34,-0.44;
1000	402.52	242.59	v:0.5;t:f;sf:1;nr:4.93;cr:9.86;verts:-14.6,18.02|-23.1,3.31|-4.44,-5.2|-9.8,-21.02|29.37,-10.47;
1040	391	246.04	v:0.5;t:f;sf:1;nr:4.96;cr:9.92;verts:-3.08,21.47|-11.58,6.76|1.71,-17.57|0.07,0.45;
1080	393.92	247.88	v:0.5;t:f;sf:1;nr:4.98;cr:9.96;verts:0.41,-0.2|-14.5,8.6|-1.2,-15.73|5.69,-12.78;
1120	390.66	243.42	v:0.5;t:f;sf:1;nr:4.99;cr:9.99;verts:0.57,39.83|-11.24,4.14|2.05,-20.19|8.95,-17.24|3.67,-4.66;
1160	383.07	227.22	v:0.5;t:f;sf:1;nr:5;cr:10;verts:8.16,23.63|-6.84,24.63|-3.65,-12.06|11.26,-20.86|6.28,-7.76;
1200	377.82	234.38	v:0.5;t:f;sf:1;nr:5;cr:10.01;verts:-11.4,23.36|-12.2,22.95|-14.29,-8.01|16.51,-13.7|11.54,-0.6;
1240	372.83	242.3	v:0.5;t:f;sf:1;nr:5;cr:10.01;verts:16.53,7.32|-7.73,6.96|-9.3,-0.09|-15.43,-36.93;
1280	370.55	232.75	v:0.5;t:f;sf:1;nr:5.01;cr:10.01;verts:-7.26,31.2|-5.45,-2.59|17.69,-17.69|18.81,-2.24;
1320	387.97	224.39	v:0.5;t:f;sf:1;nr:5.01;cr:10.01;verts:0.48,0.33|-34.71,3.04|-22.87,-10.95|0.27,-26.05|1.39,-10.59;
1360	398.94	220.48	v:0.5;t:f;sf:1;nr:5.01;cr:10.02;verts:28.93,13.78|4.56,10.25|-10.5,-3.58|-9.07,-6.59|-9.58,-14.5;
1400	401.7	217.55	v:0.5;t:f;sf:1;nr:5.01;cr:10.02;verts:26.18,10.85|1.81,7.31|-25.63,-0.47|-13.25,-6.51|-11.83,-9.53;
1440	406.05	216.69	v:0.5;t:f;sf:1;nr:5.01;cr:10.02;verts:21.82,9.99|-2.55,6.45|-29.99,-1.33|-17.6,-7.37|-16.18,-10.39|59.99,-3.62;
*	id=P4	origin=start	destiny=end	motherId=-
0	193.12	72.9	v:0.5;t:f;sf:1;nr:3.93;cr:7.85;verts:5.34,5.73|2.17,4.73|0.14,7.84|-0.14,7.84|0.64,11.9;
40	200.89	87.75	v:0.5;t:f;sf:1;nr:3.97;cr:7.94;verts:37.15,12.73|-2.42,20.58|-5.6,19.58|-15.38,-12.45|0,-19.79;
80	209.93	94.56	v:0.5;t:f;sf:1;nr:4.02;cr:8.03;verts:37.18,13.97|-23.59,5.88|-24.01,-3.8|-9.04,-12.98|-7.51,-23.12;
120	204.37	97.91	v:0.5;t:f;sf:1;nr:4.06;cr:8.11;verts:0.28,-0.37|-18.03,9.23|-18.45,-0.45|-1.95,-19.77|-3.49,-9.63;
160	190.42	106.36	v:0.5;t:f;sf:1;nr:4.09;cr:8.19;verts:10.47,-1.18|14.24,8.08|-4.07,17.68|-4.49,8|-16.21,-26.6|12,-11.32;
200	178.2	110.63	v:0.5;t:f;sf:1;nr:4.13;cr:8.26;verts:7.72,12.27|8.14,21.96|-17.08,12.16|-3.99,-22.33|22.69,3.09;
240	174.21	108	v:0.5;t:f;sf:1;nr:4.17;cr:8.34;verts:11.71,9.64|12.14,19.33|-13.09,9.53|-3.6,-32.86|3.68,-8.67;
280	169.8	108.75	v:0.5;t:f;sf:1;nr:4.21;cr:8.41;verts:16.12,10.39|-8.68,10.28|-11.61,12.89|-16.12,-14|8.09,-7.93;
320	159.73	107.54	v:0.5;t:f;sf:1;nr:4.24;cr:8.48;verts:1.39,9.07|-1.54,11.68|-13.14,30.97|-6.05,-15.21|18.16,-9.14;
360	147.33	98.53	v:0.5;t:f;sf:1;nr:4.28;cr:8.55;verts:-0.74,21.96|-14.55,16.13|6.35,-24.21|13.79,0.06|10.86,2.67;
400	134.18	89.7	v:0.5;t:f;sf:1;nr:4.31;cr:8.61;verts:12.4,13.13|-1.4,7.29|-17.4,27.85|-9.68,-5.64|24.01,-6.16;
440	122.6	90.55	v:0.5;t:f;sf:1;nr:4.33;cr:8.67;verts:10.19,8.14|-20.47,2.88|-20.64,1.08|1.9,-4.79|40.48,-14.71;
480	109.22	93.33	v:0.5;t:f;sf:1;nr:4.36;cr:8.71;verts:15.28,-2.01|-7.1,5.66|-7.27,3.86|-14.1,-17.13;
520	95.18	96.68	v:0.5;t:f;sf:1;nr:4.38;cr:8.76;verts:6.78,7.21|6.95,9.01|5.6,8.62|-0.06,-13.78|5.75,-27.29;
560	84.14	104.53	v:0.5;t:f;sf:1;nr:4.4;cr:8.79;verts:17.82,15.07|17.99,16.86|16.64,16.48|-33.62,0.77|16.79,-19.43|10.98,-5.92;
600	70.48	95.89	v:0.5;t:f;sf:1;nr:4.41;cr:8.83;verts:-4.68,22.02|-19.69,10.91|-19.96,-7.87|38.83,-20.62|22.5,0.79;
640	67.71	97.31	v:0.5;t:f;sf:1;nr:4.43;cr:8.86;verts:25.27,2.2|-1.91,23.43|-16.92,12.33|-17.19,-6.46|26.69,-23.11;
680	63.66	89.13	v:0.5;t:f;sf:1;nr:4.45;cr:8.89;verts:2.15,15.26|-12.86,4.15|-8.42,-7.86|-13.13,-14.63|34.51,-8.07;
720	48.17	70.93	v:0.5;t:f;sf:1;nr:4.46;cr:8.93;verts:-2.93,22.58|-20.29,14.74|2.62,-14.05|17.63,-2.94;
760	44.95	80.1	v:0.5;t:f;sf:1;nr:4.48;cr:8.96;verts:33.96,-4.77|5.84,-4.87|20.85,6.23|-12.14,-8.17|-5.95,-33.77;
800	46.71	82.6	v:0.5;t:f;sf:1;nr:4.53;cr:9.07;verts:19.09,8.72|-0.37,0.18|-13.9,-5.68|-22.23,-25.57;
840	57.72	99.07	v:0.5;t:f;sf:1;nr:4.59;cr:9.17;verts:8.08,25.2|-11.38,16.65|-24.9,10.79|17.7,-23|29.74,5.24;
880	54.83	105.9	v:0.5;t:f;sf:1;nr:4.64;cr:9.27;verts:22.83,3.62|-1.61,23.06|-8.49,23.48|-25.7,-14.19|20.59,-16.16;
920	54.69	111.82	v:0.5;t:f;sf:1;nr:4.69;cr:9.38;verts:22.98,9.54|-25.55,-8.27|-6.73,-10.12|20.73,-10.24;
960	65.43	123.62	v:0.5;t:f;sf:1;nr:4.74;cr:9.48;verts:12.23,21.33|-19.93,13.38|25.86,-25.86|9.99,1.55;
1000	62.49	133.44	v:0.5;t:f;sf:1;nr:4.79;cr:9.59;verts:2.2,31.49|-8.17,30.49|-29.27,-11.82|32.31,-34.67|12.93,11.37;
1040	64.9	143.45	v:0.5;t:f;sf:1;nr:4.85;cr:9.7;verts:23.26,4.94|10.52,21.38|-32.02,-21.11|-10.8,-21.19|-8.52,-22.2;
1080	68.86	163.2	v:0.5;t:f;sf:1;nr:4.91;cr:9.81;verts:10.92,6.31|-14.75,-1.44|-12.48,-2.45|-12.24,-3.05|37.53,-9.87;
1120	75.73	155.61	v:0.5;t:f;sf:1;nr:4.93;cr:9.87;verts:48.7,5.88|-8.53,8.53|-21.63,-9.03|-19.35,-10.04|-19.11,-10.64;
1160	81.85	150.85	v:0.5;t:f;sf:1;nr:4.95;cr:9.91;verts:10.45,-0.37|47.43,13.57|-14.65,3.77|-25.47,-14.8|-25.23,-15.4;
1200	77.88	144.21	v:0.5;t:f;sf:1;nr:4.96;cr:9.93;verts:14.42,-7.01|-0.85,0.26|-10.68,-2.87|-10.14,-23.9;
1240	79.35	138.22	v:0.5;t:f;sf:1;nr:4.97;cr:9.94;verts:19.43,26.74|-8.32,-0.4|-12.15,-8.85|-2.32,-5.72;
1280	78	126.56	v:0.5;t:f;sf:1;nr:4.97;cr:9.94;verts:20.78,15.08|12.83,21.96|-6.97,-12.06|-10.8,-20.51|-0.97,-17.38;
1320	77.06	121.57	v:0.5;t:f;sf:1;nr:4.97;cr:9.95;verts:21.72,10.08|13.77,16.97|-20.73,14.77|-9.86,-25.51|-0.03,-22.38;
1360	74.26	119.76	v:0.5;t:f;sf:1;nr:4.97;cr:9.95;verts:47.92,13.31|16.57,15.16|-17.93,12.96|-7.06,-27.31|2.77,-24.18;
1400	76.98	108.66	v:0.5;t:f;sf:1;nr:4.98;cr:9.95;verts:38.77,8.97|13.85,4.07|-20.65,1.87|-8.43,-5.47;
1440	83.35	88.92	v:0.5;t:f;sf:1;nr:4.98;cr:9.95;verts:10.21,20.93|6.72,49.29|-14.8,-25.22|7.48,-15.68|11.99,-19.96;
*	id=P5	origin=start	destiny=end	motherId=-
0	174.09	197.81	v:0.5;t:f;sf:1;nr:3.95;cr:7.89;verts:24.98,1.75|-19.18,16.1|-25.04,0|-11.29,-5.19|32.28,-21.9;
40	168.8	193.36	v:0.5;t:f;sf:1;nr:3.95;cr:7.89;verts:24.91,12.15|-13.89,11.65|-19.75,-4.45|-6,-9.64|25.34,-30.27;
80	163.4	196.37	v:0.5;t:f;sf:1;nr:3.95;cr:7.9;verts:-8.49,14.66|-14.35,-1.44|-1.82,-9.38|-0.6,-6.63|38.74,-7.56;
120	157.22	213.15	v:0.5;t:f;sf:1;nr:3.95;cr:7.9;verts:5.58,10.15|4.36,7.41|-8.17,15.34|-5.52,7.89|5.38,-31.12;
160	153.39	230.76	v:0.5;t:f;sf:1;nr:3.95;cr:7.9;verts:-3.6,31.38|-6.36,6.14|0,-8.84|3.02,-8.31|9.21,-13.51;
200	153	229.32	v:0.5;t:f;sf:1;nr:3.95;cr:7.9;verts:-6.58,38.93|-5.97,4.7|0.39,-10.29|3.41,-9.75|9.6,-14.96;
240	151.63	235.79	v:0.5;t:f;sf:1;nr:3.95;cr:7.9;verts:-4.61,11.17|-17.84,-0.62|10.97,-8.48|4.78,-3.28|39.23,-4.51;
280	135.26	249.94	v:0.5;t:f;sf:1;nr:3.95;cr:7.9;verts:5.38,27.68|-1.47,13.53|0.09,0.35|-0.49,-28.19;
320	120.22	256.76	v:0.5;t:f;sf:1;nr:3.95;cr:7.9;verts:0.45,0.03|15.13,7.17|-28.74,7.17|-28.98,-6.16|-24.56,-16.56;
360	107.96	274.93	v:0.5;t:f;sf:1;nr:3.95;cr:7.9;verts:12.71,18.2|-16.72,12.01|-12.3,1.61|12.15,-37.59|5.77,6.18;
400	93.56	285.77	v:0.5;t:f;sf:1;nr:3.95;cr:7.9;verts:2.1,12.45|-2.32,22.85|-7.38,5.56|-8.69,3.16|10.03,-38.21;
440	88.77	297.39	v:0.5;t:f;sf:1;nr:3.95;cr:7.9;verts:0,9.17|-2.59,17.19|-3.9,14.78|-8.93,2.06|17.85,-35.25;
480	93.45	304.59	v:0.5;t:f;sf:1;nr:3.95;cr:7.9;verts:16,-1.96|-8.57,21.98|-4.68,16.37|-13.61,9.26|23.98,-31.41;
520	97.62	305.23	v:0.5;t:f;sf:1;nr:3.95;cr:7.9;verts:23.64,-13.1|-8.85,17.01|-17.78,9.9|10.04,-29.98;
560	110.07	321.72	v:0.5;t:f;sf:1;nr:3.95;cr:7.91;verts:11.19,3.38|-7.37,3.28|-2.41,-13.49|14.61,-6.97;
600	122.36	319.12	v:0.5;t:f;sf:1;nr:3.95;cr:7.91;verts:38.9,7.02|-19.65,0.69|2.33,-9.57|-14.69,-16.09|17.93,-19.92;
640	142.3	315.79	v:0.5;t:f;sf:1;nr:3.95;cr:7.91;verts:18.95,3.69|13.97,28.37|-10.85,13.39|-17.62,-12.9|-2.02,-23.25;
680	147.46	308.03	v:0.5;t:f;sf:1;nr:3.95;cr:7.91;verts:8.81,20.61|-1.11,7.91|-16.01,5.64|6.18,-24.54|13.79,-4.07;
720	152.98	313.04	v:0.5;t:f;sf:1;nr:3.95;cr:7.91;verts:8.28,0.94|-5.78,15.06|-6.63,12.92|8.49,-23.84;
760	164.01	317.95	v:0.5;t:f;sf:1;nr:3.95;cr:7.91;verts:39.06,6.16|-2.75,5.85|-12.16,31.68|-2.54,-18.93|2.37,-33.85;
800	169.83	325.99	v:0.5;t:f;sf:1;nr:3.96;cr:7.91;verts:16.15,16.73|-8.58,13.88|-22.83,4.44|-8.37,-10.89|28.31,-27.62;
840	171.39	333.76	v:0.5;t:f;sf:1;nr:3.96;cr:7.91;verts:17.43,6.69|-21.98,12.56|-9.92,-3.12|11.75,-14.51|12.97,-13.43;
880	170.73	347.46	v:0.5;t:f;sf:1;nr:3.96;cr:7.91;verts:-9.26,10.58|7.96,-2.34|12.41,-0.82|13.63,0.26;
920	170.73	370.67	v:0.5;t:f;sf:1;nr:3.96;cr:7.91;verts:38.14,10.53|12.39,24.32|7.96,20.88|-25.49,-9.78|-14.47,-23.15;
960	169.67	372.8	v:0.5;t:f;sf:1;nr:3.96;cr:7.91;verts:-2.98,24.27|-9.55,22.51|-3.83,-24.15|-0.85,-24.44|22.2,-12.19;
1000	160.55	382.29	v:0.5;t:f;sf:1;nr:3.96;cr:7.92;verts:10.24,-21.95|8.26,-14.95|5.29,-14.66|-10.24,-21.95|-4.01,-31.4;
1040	150.95	402.02	v:0.5;t:f;sf:1;nr:3.96;cr:7.92;verts:19.84,-2.22|17.86,4.79|14.89,5.07|5.59,-11.67|-31.89,23.45;
1080	141.3	412.86	v:0.5;t:f;sf:1;nr:3.96;cr:7.92;verts:18.18,-3.53|15.23,-0.83|5.11,17.81|-16.51,8.41|9.91,-30.08;
1120	130.3	432.97	v:0.5;t:f;sf:1;nr:3.96;cr:7.92;verts:-5.04,39.27|-23.93,5.09|5.92,-23.74|21.99,-10.73|20.92,-9.97;
1160	116.06	439.33	v:0.5;t:f;sf:1;nr:3.96;cr:7.92;verts:24.33,8.86|-4.94,25.42|-9.7,11.45|-9.32,-30.27|1.36,-25.86;
1200	105.03	439.32	v:0.5;t:f;sf:1;nr:3.96;cr:7.92;verts:4.61,7.67|1.34,11.44|-14.59,-14.07|8.3,-3.35;
1240	97.73	442.46	v:0.5;t:f;sf:1;nr:3.96;cr:7.92;verts:11.91,10.81|8.64,14.57|-16.2,-0.81|-7.29,-10.94;
1280	90.39	444.27	v:0.5;t:f;sf:1;nr:4.01;cr:8.01;verts:19.25,12.62|15.98,16.39|-8.86,1|-20.03,-24.55|0.04,-9.13;
1320	89.04	440.47	v:0.5;t:f;sf:1;nr:4.05;cr:8.1;verts:17.33,12.58|-7.51,-2.8|-19.68,-5.78|1.4,-12.93;
1360	89.54	416.85	v:0.5;t:f;sf:1;nr:4.1;cr:8.19;verts:-15.62,37.38|-8.08,-4.48|-4.34,-8.16|2.23,-8.96|16.83,-11.04;
1400	88.96	422.23	v:0.5;t:f;sf:1;nr:4.14;cr:8.28;verts:-23.86,22.45|-7.49,0.9|-3.75,-2.78|2.82,-3.58|17.41,-5.66;
1440	85.1	425.95	v:0.5;t:f;sf:1;nr:4.18;cr:8.36;verts:7.35,15.75|3,-26.32|6.67,0.13|21.27,-1.94;
*	id=P6	origin=start	destiny=end	motherId=-
0	111.56	593.81	v:0.5;t:f;sf:1;nr:4.01;cr:8.02;verts:21.37,7.81|-7.56,3.85|-8.11,-2.48|-20.58,-24.11;
40	107.2	596.87	v:0.5;t:f;sf:1;nr:4.05;cr:8.1;verts:21.03,12.14|24.09,21.16|-24.27,-0.85|10.65,-21.83;
80	101.17	606.28	v:0.5;t:f;sf:1;nr:4.09;cr:8.18;verts:-18.24,8.57|-0.52,-6.77|16.68,-12.41|15.17,-10.24;
120	97.79	610.25	v:0.5;t:f;sf:1;nr:4.13;cr:8.25;verts:18.17,36.64|-14.86,12.54|-15.09,-22.37|20.06,-8.44|18.55,-6.26;
160	85.64	610.08	v:0.5;t:f;sf:1;nr:4.16;cr:8.32;verts:13.49,30.3|-2.71,12.36|-0.21,0.32|-2.94,-22.55;
200	79.7	610.33	v:0.5;t:f;sf:1;nr:4.2;cr:8.4;verts:5.73,0.57|-15.66,21.54|0.97,-27.7|3,-22.3;
240	58.67	607.52	v:0.5;t:f;sf:1;nr:4.23;cr:8.47;verts:5.37,18.73|-8.79,-1.39|-3.62,-8.13|17.55,-28.63;
280	57.88	607.96	v:0.5;t:f;sf:1;nr:4.27;cr:8.54;verts:12.1,31.63|6.16,19.17|-2.83,-7.69|7.59,-19.76;
320	47.67	601.34	v:0.5;t:f;sf:1;nr:4.31;cr:8.61;verts:16.36,12.56|-5.02,25.83|-14.6,-30.9|7.37,-14.3;
360	36.44	594.45	v:0.5;t:f;sf:1;nr:4.34;cr:8.68;verts:10.23,-0.54|6.21,18.94|-9.8,3|7.03,-26.65;
400	30.5	591.86	v:0.5;t:f;sf:1;nr:4.38;cr:8.76;verts:12.15,16.34|13.13,23.69|-8.82,25.62|-11.87,-32.64|16.17,-3.13;
440	33.45	591.04	v:0.5;t:f;sf:1;nr:4.4;cr:8.81;verts:9.2,15.53|10.18,22.88|0.54,31.01|-18.24,-39.83|13.22,-3.95;
480	34.71	582.84	v:0.5;t:f;sf:1;nr:4.43;cr:8.85;verts:7.94,7.32|8.92,14.67|-0.72,22.81|-13.91,-24.52|11.96,-12.15;
520	43.75	564.24	v:0.5;t:f;sf:1;nr:4.44;cr:8.89;verts:-1.5,12.21|-9.76,4.21|-11.83,-3.39|-1.1,-11.27|35.4,-0.14;
560	33.64	555.55	v:0.5;t:f;sf:1;nr:4.46;cr:8.93;verts:-7.75,34.7|-1.71,-12.09|9.02,-19.97|10.05,-17.4|8.61,3.52;
600	11.79	564.32	v:0.5;t:f;sf:1;nr:4.48;cr:8.96;verts:31.26,15.93|-18.07,30.08|-23.93,-25.66|27.98,-34.78|20.13,-3.31;
640	-7.62	566.78	v:0.5;t:f;sf:1;nr:4.5;cr:9;verts:13.59,42.71|-18.42,-1.29|-16.87,-7.51|-4.51,-23.2|14.14,-11.87;
680	-19.47	581.97	v:0.5;t:f;sf:1;nr:4.51;cr:9.03;verts:26,3.33|-6.57,13.91|-5.02,7.68|-16.47,-16.1|7.34,-8.01;
720	-29.81	592.66	v:0.5;t:f;sf:1;nr:4.53;cr:9.06;verts:17.67,2.68|5.32,18.37|3.77,24.59|-6.13,-5.41|-24.14,-38.14;
760	-37.9	599.26	v:0.5;t:f;sf:1;nr:4.55;cr:9.09;verts:17.82,41.64|-18.32,-3.56|-12.24,-14.08|-6.99,-17.3|11.74,-14.5;
800	-44.57	590.57	v:0.5;t:f;sf:1;nr:4.56;cr:9.12;verts:8.42,6.35|13.3,43.47|-11.65,-12.24|-5.57,-22.77|-0.32,-25.99;
840	-52.44	588.54	v:0.5;t:f;sf:1;nr:4.61;cr:9.23;verts:18.68,31.36|-5.06,-12.52|-3.79,-14.28|2.29,-24.8;
880	-66.8	599.53	v:0.5;t:f;sf:1;nr:4.67;cr:9.35;verts:16.66,-13.81|10.58,-3.28|9.31,-1.52|-4.11,-18.45;
920	-69.95	595.83	v:0.5;t:f;sf:1;nr:4.74;cr:9.49;verts:-23.98,40.12|-0.96,-22.16|19.81,-17.52|13.73,-6.99|12.46,-5.23;
960	-82.11	599.31	v:0.5;t:f;sf:1;nr:4.83;cr:9.65;verts:25.89,-3.51|24.61,-1.75|11.25,-1.78|11.2,-18.67|23.96,-29.44;
1000	-98.58	604.16	v:0.5;t:f;sf:1;nr:4.91;cr:9.82;verts:27.72,3.07|34.84,7.41|28.45,21.44|-48.22,2.07|22.9,-27.29;
1040	-96.33	611.72	v:0.5;t:f;sf:1;nr:4.95;cr:9.89;verts:25.47,10.63|3.47,21.91|-20.42,8.67|-7.39,-30.53|20.65,-19.73;
1080	-96.42	613.67	v:0.5;t:f;sf:1;nr:4.97;cr:9.95;verts:6.07,49.09|3.56,23.87|-20.34,10.62|20.73,-17.78|25.55,12.58;
1120	-86.19	616.73	v:0.5;t:f;sf:1;nr:5;cr:9.99;verts:10.51,-14.72|3.05,9.99|-6.67,26.93|-4.59,-39.53;
1160	-83.25	615.38	v:0.5;t:f;sf:1;nr:5.01;cr:10.03;verts:2.78,11.15|0.11,8.64|-9.61,25.57|3.49,-31.78|7.56,-16.08;
1200	-85.1	607.27	v:0.5;t:f;sf:1;nr:5.03;cr:10.06;verts:4.63,3.04|21.46,25.57|-7.76,17.47|-4.85,-19.95|9.41,-24.18;
1240	-90.77	598.29	v:0.5;t:f;sf:1;nr:5.04;cr:10.09;verts:43.66,24.96|-2.09,8.48|-31.56,2.76|0.82,-28.93|10.3,-5.94;
1280	-106.96	600.44	v:0.5;t:f;sf:1;nr:5.05;cr:10.1;verts:26.49,-3.79|14.1,10.64|-15.38,4.91|-23.19,-22.46;
1320	-110.71	604.35	v:0.5;t:f;sf:1;nr:5.05;cr:10.11;verts:21.17,34.42|-11.63,8.82|-19.44,-18.56|30.24,0.12;
1360	-121.36	600.93	v:0.5;t:f;sf:1;nr:5.06;cr:10.11;verts:40.19,4.4|7.91,7.38|-6.05,8.97|-8.79,-21.98;
1400	-123.25	595.16	v:0.5;t:f;sf:1;nr:5.06;cr:10.12;verts:23.5,32.92|-26.89,-8.22|9.8,1.61|-6.9,-27.75|26.89,-8.22;
1440	-128.17	591.54	v:0.5;t:f;sf:1;nr:5.06;cr:10.12;verts:34.07,37.38|-3.76,21.32|-21.96,-11.84|2.64,-21.49|14.73,-2.01;
*	id=P7	origin=start	destiny=end	motherId=-
0	102.76	622.59	v:0.5;t:f;sf:1;nr:3.89;cr:7.78;verts:15.35,0.8|15.93,2.59|-13.31,7.69|-15.29,1.61|21.4,-22.08;
40	93.17	618.76	v:0.5;t:f;sf:1;nr:3.94;cr:7.87;verts:-0.34,9.64|9.47,-1.84|-3.73,3.85|19.3,-24.43;
80	83.08	621.13	v:0.5;t:f;sf:1;nr:3.98;cr:7.96;verts:19.56,0.53|6.36,6.23|9.75,12.02|1.71,1.33|11.09,28.89;
120	71.03	631.17	v:0.5;t:f;sf:1;nr:4.03;cr:8.06;verts:13.76,11.38|-12.08,29.48|2.36,-22.49|5.85,-21.85|19.97,-10.62;
160	70.2	627.27	v:0.5;t:f;sf:1;nr:4.07;cr:8.14;verts:2.67,16.87|-17.06,0.89|6.33,-24.99|9.8,-13.99;
200	74.91	615.56	v:0.5;t:f;sf:1;nr:4.11;cr:8.22;verts:-2.23,25.54|-19.64,16.48|-21.77,-10.82|32.27,-24.8|-2.04,5.16;
240	60.95	607.18	v:0.5;t:f;sf:1;nr:4.15;cr:8.3;verts:11.73,17.17|1.11,26.29|-7.81,-19.19|11.92,-3.22;
280	55.32	596.74	v:0.5;t:f;sf:1;nr:4.19;cr:8.37;verts:14.05,16.17|6.75,15.85|17.56,-13.66|13.58,-0.8|17.36,6.72;
320	49.02	590.99	v:0.5;t:f;sf:1;nr:4.22;cr:8.44;verts:23.66,0.97|20.35,10.42|13.05,10.1|-0.33,-0.35|19.88,-6.55;
360	44.56	593.32	v:0.5;t:f;sf:1;nr:4.25;cr:8.49;verts:24.34,-4.22|1.4,8.83|-8.81,1.55|-15.83,-29.81;
400	37.47	612.93	v:0.5;t:f;sf:1;nr:4.28;cr:8.55;verts:-1.72,21.16|-10.39,-2.21|5.78,-8.9|33.75,-3.89;
440	33.78	620.55	v:0.5;t:f;sf:1;nr:4.3;cr:8.61;verts:-11.87,32.08|-6.7,5.41|7.58,-17.03|9.47,-1.29;
480	26.57	615.8	v:0.5;t:f;sf:1;nr:4.33;cr:8.66;verts:1.45,9.18|-10.75,13.97|-4.65,-8.05|7.43,-5.6;
520	16.49	606.99	v:0.5;t:f;sf:1;nr:4.36;cr:8.72;verts:-23.01,25.92|5.44,-16.86|-0.67,5.17|17.51,-14.4|11.54,0.38;
560	10.06	607.09	v:0.5;t:f;sf:1;nr:4.38;cr:8.76;verts:-39.17,19.09|11.86,-16.76|17.96,0.47|22.82,0.8|5.75,5.26;
600	1.88	605.95	v:0.5;t:f;sf:1;nr:4.4;cr:8.8;verts:12.96,41.84|4.97,28.21|13.94,4.13|26.15,-0.66|28.21,4.97;
640	-11.97	598.36	v:0.5;t:f;sf:1;nr:4.42;cr:8.84;verts:43.74,4.83|22.44,6.01|-20.32,11.26|-13.98,-18.55|-9.45,-21.22;
680	-20.97	598.65	v:0.5;t:f;sf:1;nr:4.44;cr:8.87;verts:-8.18,43.43|-11.32,11.55|-4.98,-18.27|-0.45,-20.94|21.82,-26;
720	-22.77	595.2	v:0.5;t:f;sf:1;nr:4.46;cr:8.91;verts:21.04,39.07|-6.12,10.19|-9.52,8.11|-3.18,-21.71|1.35,-24.38;
760	-38.79	580.34	v:0.5;t:f;sf:1;nr:4.48;cr:8.95;verts:14.74,10.32|4.35,-17.46|6.49,-6.76|9.89,-4.67|27.6,-7.17;
800	-51.19	572.24	v:0.5;t:f;sf:1;nr:4.49;cr:8.99;verts:-15.16,22.48|-26.62,5.17|18.9,-14.86|22.3,-12.77|40.91,-18.14;
840	-61.33	563.35	v:0.5;t:f;sf:1;nr:4.51;cr:9.03;verts:20.35,23.41|-5.03,13.6|-16.49,-3.71|-20.35,-23.41|22.38,-18.08;
880	-71.62	553.67	v:0.5;t:f;sf:1;nr:4.53;cr:9.06;verts:0.48,0.2|5.26,3.91|-35.34,3.09|-23.27,-26.77|-6.19,-13.4;
920	-91.08	544.89	v:0.5;t:f;sf:1;nr:4.54;cr:9.09;verts:-16.79,42.07|-15.88,-5.68|13.27,-22.17|19.94,-8.57|24.73,-4.87;
960	-93.2	536.11	v:0.5;t:f;sf:1;nr:4.56;cr:9.12;verts:0.2,-0.37|-4.62,9.48|-13.75,-14.46|-7.06,-7.84;
1000	-88.9	523.65	v:0.5;t:f;sf:1;nr:4.57;cr:9.15;verts:27.59,36.3|-8.92,-2.98|-11.36,-20.29|-4.11,-12.83|-0.71,-10.1;
1040	-91.89	512.63	v:0.5;t:f;sf:1;nr:4.62;cr:9.24;verts:12.76,34.29|-9.38,7.6|-5.94,-14.01|-1.12,-23.85|2.28,-21.12;
1080	-89.78	515.72	v:0.5;t:f;sf:1;nr:4.68;cr:9.36;verts:-11.5,10.69|-0.15,-9.69|-8.05,-10.92|0.17,-18.03|-3.23,-20.76;
1120	-81.77	529.22	v:0.5;t:f;sf:1;nr:4.74;cr:9.48;verts:46.65,3.4|-8.16,3.81|-16.06,2.59|-7.84,-4.53|-11.24,-7.26;
1160	-77.56	530.81	v:0.5;t:f;sf:1;nr:4.8;cr:9.61;verts:-12.37,5.4|-15.45,-5.67|-12.05,-2.94|-0.43,0.09;
1200	-70.68	536.08	v:0.5;t:f;sf:1;nr:4.86;cr:9.72;verts:-7.3,5.37|-19.24,10.67|-18.93,2.33|-22.33,-0.4|46.25,-12.99;
1240	-64.93	530.75	v:0.5;t:f;sf:1;nr:4.89;cr:9.78;verts:48.59,-0.06|-25,5.34|-13.06,0.03|-24.68,-3.01|-28.08,-5.74;
1280	-59.8	520.81	v:0.5;t:f;sf:1;nr:4.91;cr:9.82;verts:30.57,14.26|2.35,33.65|-31.89,10.98|-18.18,-9.91|12.41,-47.29;
1320	-57.85	499.61	v:0.5;t:f;sf:1;nr:4.93;cr:9.86;verts:28.62,-6.94|9.74,-3.94|0.4,12.45|-12.18,-37.35;
1360	-55.22	482.29	v:0.5;t:f;sf:1;nr:4.94;cr:9.89;verts:38.71,7.5|9.38,21.07|-23.06,0.4|7.11,-21.26;
1400	-54.8	461.68	v:0.5;t:f;sf:1;nr:4.95;cr:9.91;verts:35.58,17.25|11.94,2.76|-11.52,4.19|5.75,-10.82;
1440	-60.25	458.68	v:0.5;t:f;sf:1;nr:4.97;cr:9.93;verts:27.69,15.45|-26.75,5.69|-6.07,1.2|11.2,-13.82;
*	id=P8	origin=start	destiny=end	motherId=-
0	688.28	615.38	v:0.5;t:f;sf:1;nr:3.92;cr:7.83;verts:19.18,17.89|-25.45,6.35|3.46,-16.62|30.93,-1;
40	682.85	609.8	v:0.5;t:f;sf:1;nr:3.96;cr:7.92;verts:38.98,3.78|4.76,6.8|-20.02,0.76|-3.77,-7.4|8.18,-1.44;
80	667.43	600.34	v:0.5;t:f;sf:1;nr:4;cr:8.01;verts:16.41,27.11|-25.26,-6.77|-4.61,-8.69|11.65,-16.85|20.18,-2.65;
120	666.71	584.39	v:0.5;t:f;sf:1;nr:4.04;cr:8.09;verts:17.14,11.15|1.49,8.44|-7.27,4.54|-8,3.07|-17.62,-26.75;
160	662.91	567.39	v:0.5;t:f;sf:1;nr:4.08;cr:8.16;verts:-4.2,-13.93|-3.47,-12.46|5.28,-8.56|0.78,-0.83|20.93,-5.85;
200	658.15	563.01	v:0.5;t:f;sf:1;nr:4.12;cr:8.24;verts:10.05,-12.94|5.55,-5.21|1.29,-16.84|0.56,-18.31|4.94,-32.26;
240	652.96	569.99	v:0.5;t:f;sf:1;nr:4.15;cr:8.3;verts:10.74,1.78|-29.46,14.74|5.75,-11.32|6.48,-9.85|15.24,-5.95;
280	657.22	582.19	v:0.5;t:f;sf:1;nr:4.18;cr:8.37;verts:12.96,11.67|10.97,6.24|6.47,13.98|-0.67,-10.86|7.65,-15.67;
320	654.16	589.04	v:0.5;t:f;sf:1;nr:4.21;cr:8.42;verts:10.71,-8.82|14.04,13.09|2.4,-4.01|16.03,18.52|9.54,20.83|-31.17,-39.34;
360	650.06	582.34	v:0.5;t:f;sf:1;nr:4.24;cr:8.47;verts:46.29,20.24|20.13,11.82|18.14,6.4|13.64,14.13|6.5,-10.71|14.81,-15.52;
400	656.25	570.81	v:0.5;t:f;sf:1;nr:4.27;cr:8.53;verts:13.93,0.29|7.44,2.6|0.31,-22.24|4.06,-7.91|11.95,-5.13;
440	660.68	559.12	v:0.5;t:f;sf:1;nr:4.3;cr:8.59;verts:-0.37,-19.6|3.02,-9.09|0.12,-0.48|7.52,-16.83|9.51,-11.4;
480	669.68	546.12	v:0.5;t:f;sf:1;nr:4.33;cr:8.65;verts:13.29,40.84|3.33,21.04|-8.88,-13.48|-5.98,-22.09|0.51,-24.4;
520	677.93	542.2	v:0.5;t:f;sf:1;nr:4.35;cr:8.69;verts:10.47,0.18|-4.92,17.12|-17.14,-17.4|34.05,-6.2;
560	670.01	528.77	v:0.5;t:f;sf:1;nr:4.36;cr:8.72;verts:13.69,23.71|-26.45,7.09|20.68,-38.22|18.4,-13.25|21.87,-16.48;
600	662.73	531.41	v:0.5;t:f;sf:1;nr:4.38;cr:8.75;verts:26.27,6.06|-1.41,26.92|-19.17,9.73|-7.43,-25.92|9.96,-42.47;
640	651.9	526.44	v:0.5;t:f;sf:1;nr:4.39;cr:8.78;verts:9.43,21.95|3.84,27.31|-22.86,15.42|-8.34,4.76|0.06,0.5;
680	633.53	519.98	v:0.5;t:f;sf:1;nr:4.41;cr:8.81;verts:-4.5,8.96|-30.98,2.71|18.42,-5.96|42.73,-10.14|10.02,-1.7;
720	623.02	521.6	v:0.5;t:f;sf:1;nr:4.42;cr:8.84;verts:20.54,-0.09|6.02,10.58|-9.62,2.58|-20.46,4.33|-21.13,-7.91;
760	620.04	517.77	v:0.5;t:f;sf:1;nr:4.43;cr:8.87;verts:7.61,34.53|-17.49,0.5|-6.65,-1.25|-18.16,-11.74|23.52,-3.91;
800	608.26	504.35	v:0.5;t:f;sf:1;nr:4.45;cr:8.89;verts:0.29,0.42|-5.71,-12.92|-19.05,-25.28|-6.37,-25.16|5.13,-14.66;
840	597.05	510.66	v:0.5;t:f;sf:1;nr:4.46;cr:8.92;verts:11.5,6.73|4.22,33.89|-7.84,-18.97|4.83,-18.85|5.5,-6.61|16.34,-8.36;
880	574.96	508.64	v:0.5;t:f;sf:1;nr:4.47;cr:8.95;verts:35.56,26.9|-23.73,16.01|-25.51,-13|-18.02,-22.25|14.25,-20.99;
920	570.94	502.79	v:0.5;t:f;sf:1;nr:4.49;cr:8.98;verts:44.07,7.63|-16.21,11.78|-19.71,10.16|-9.1,-17.86|-8.15,-18.31;
960	574.84	496.79	v:0.5;t:f;sf:1;nr:4.51;cr:9.01;verts:-1.94,9.96|-20.11,5.78|-23.61,4.16|-4.92,-8.87|44.13,-8.18;
1000	579.84	497.75	v:0.5;t:f;sf:1;nr:4.52;cr:9.04;verts:-6.93,10.92|-25.11,6.74|-9.92,-7.91|3.21,-10.51|44.93,-3.39;
1040	582.45	502.98	v:0.5;t:f;sf:1;nr:4.58;cr:9.16;verts:-9.54,16.15|-9.42,-1.16|-12.53,-2.68|0.61,-5.29|39.93,-21.22;
1080	590.94	512.46	v:0.5;t:f;sf:1;nr:4.64;cr:9.28;verts:-0.45,-0.28|-7.89,4.2|-17.92,8.33|-21.02,6.8|-23.79,-27.36;
1120	586.72	521.99	v:0.5;t:f;sf:1;nr:4.71;cr:9.42;verts:3.77,9.25|-3.66,13.72|-13.69,17.85|-16.8,16.32|-19.56,-17.84|42.91,-11.95;
1160	592.81	535.1	v:0.5;t:f;sf:1;nr:4.79;cr:9.57;verts:20.21,23.25|9.52,29.3|-2.32,22.36|-25.66,-4.72|3.51,-46.97;
1200	601.63	530.46	v:0.5;t:f;sf:1;nr:4.87;cr:9.73;verts:10.15,-1.97|11.39,18.61|0.7,24.65|-11.14,17.72|-0.71,-38.28;
1240	614.13	525.8	v:0.5;t:f;sf:1;nr:4.95;cr:9.89;verts:-1.11,13.95|-11.8,20|-23.64,13.06|-2.35,-6.63|35.79,-32.96;
1280	627.63	523.91	v:0.5;t:f;sf:1;nr:4.98;cr:9.97;verts:-3.36,14.55|-14.61,12.05|-14.83,1.82|-15.85,-8.53|30.18,-25.59;
1320	636.72	527.85	v:0.5;t:f;sf:1;nr:5.01;cr:10.02;verts:-12.45,18.5|-23.7,16|-23.92,5.76|-24.94,-4.58|45.87,-19.48;
1360	644.62	531.92	v:0.5;t:f;sf:1;nr:5.03;cr:10.07;verts:-21.36,45.33|-19.67,12.77|2.86,-23.28|18.97,-13.79|22.94,-4.88;
1400	648.32	540.76	v:0.5;t:f;sf:1;nr:5.05;cr:10.11;verts:19.24,3.96|4.58,15.84|15.28,-4.95|40.35,-11.57;
1440	664.88	561.39	v:0.5;t:f;sf:1;nr:5.06;cr:10.12;verts:23.79,9.06|2.68,24.59|-1.29,15.68|-23.42,-32.95|-3.26,-31.06;
*	id=P9	origin=start	destiny=end	motherId=-
0	742.84	47.6	v:0.5;t:f;sf:1;nr:3.95;cr:7.9;verts:10.97,-18.4|7.41,-2.7|0.14,7.89|-11.09,-29.2;
40	737.73	54.7	v:0.5;t:f;sf:1;nr:3.99;cr:7.99;verts:12.52,4.4|5.25,14.98|-17.61,26.24|-5.98,-22.1|16.08,-11.3;
80	725.56	57.97	v:0.5;t:f;sf:1;nr:4.03;cr:8.07;verts:-2.39,31.85|-7.87,3.34|6.19,-18.83|4.53,-7.25|8.33,-1.92;
120	710.5	38.69	v:0.5;t:f;sf:1;nr:4.07;cr:8.15;verts:12.66,12.57|0.7,-1.63|7.19,-15.94|18.63,-17.99;
160	697.89	41.4	v:0.5;t:f;sf:1;nr:4.12;cr:8.23;verts:27.63,-6.38|13.31,1.08|0.2,-0.42|-13.31,-25.03|19.8,-13.23;
200	691.82	42.74	v:0.5;t:f;sf:1;nr:4.16;cr:8.32;verts:1.81,32.88|-4.19,10.38|-5.43,9.79|19.37,2.42;
240	680.51	47.33	v:0.5;t:f;sf:1;nr:4.2;cr:8.41;verts:12.71,22.93|7.12,14.97|5.89,14.38|-1.36,6.85|-15.78,20.94;
280	674.34	48.46	v:0.5;t:f;sf:1;nr:4.25;cr:8.49;verts:13.29,16.11|12.06,15.52|4.81,7.98|-0.23,7.05|-9.6,22.07;
320	666.25	41.47	v:0.5;t:f;sf:1;nr:4.28;cr:8.56;verts:7.86,0.07|12.9,1|20.15,8.53|21.38,9.12|-1.52,15.08|-35.25,-36.79;
360	663.74	24.85	v:0.5;t:f;sf:1;nr:4.31;cr:8.63;verts:-34.74,25.02|10.37,-16.56|15.41,-15.63|22.66,-8.09|23.89,-7.5;
400	651.68	19.25	v:0.5;t:f;sf:1;nr:4.34;cr:8.68;verts:2.01,9.45|-17.63,1.13|0.17,-9.66|9.59,-1.18;
440	644.27	28.84	v:0.5;t:f;sf:1;nr:4.37;cr:8.74;verts:7.58,-0.07|17,8.42|9.42,19.04|-10.23,10.72|-13.96,-31.81;
480	625.23	39.84	v:0.5;t:f;sf:1;nr:4.39;cr:8.77;verts:24.69,24.74|8.82,21.72|-5.26,-17.22|5.09,-20.81;
520	615.68	39.8	v:0.5;t:f;sf:1;nr:4.4;cr:8.8;verts:7.82,19.36|-18.93,8.83|14.63,-20.85|30,-18.22;
560	605.95	42.06	v:0.5;t:f;sf:1;nr:4.41;cr:8.83;verts:28.05,-2.56|-13.83,24.95|-17.17,22.78|-9.19,11.08|4.46,-28.17;
600	611.51	45.59	v:0.5;t:f;sf:1;nr:4.43;cr:8.85;verts:10.45,26.25|-14.76,14.61|-1.1,-24.65|8.14,-5.92;
640	613.44	63.99	v:0.5;t:f;sf:1;nr:4.44;cr:8.87;verts:-19.98,29.24|-3.03,-6.25|3.53,-8.31|9,-0.79;
680	613.27	73.39	v:0.5;t:f;sf:1;nr:4.45;cr:8.89;verts:9.17,8.62|-24.51,26.29|-33.08,14.04|-6.24,-35.4|0.51,-0.06;
720	619.24	85.19	v:0.5;t:f;sf:1;nr:4.46;cr:8.91;verts:3.2,20.42|-5.46,11.75|-10.85,18.79|-12.21,-23.59|27.47,-7.42;
760	635.01	108.71	v:0.5;t:f;sf:1;nr:4.47;cr:8.93;verts:11.7,16.1|6.32,27.35|-27.92,2.93|25.17,-36.77|19.85,-19.85;
800	639.55	100.75	v:0.5;t:f;sf:1;nr:4.48;cr:8.95;verts:10.57,19.87|7.17,8.14|2.58,-4.04|6.96,-21.41;
840	651.35	96.79	v:0.5;t:f;sf:1;nr:4.48;cr:8.97;verts:21.9,28.33|-1.23,15.91|-4.63,4.17|-9.22,-8.01|-4.84,-25.37;
880	659.1	100.42	v:0.5;t:f;sf:1;nr:4.49;cr:8.99;verts:0.42,0.31|-8.98,19.54|-12.39,7.8|-16.97,-4.38|-12.6,-21.74;
920	673.41	103.58	v:0.5;t:f;sf:1;nr:4.54;cr:9.08;verts:1.61,44.91|-13.89,3.47|0,-22.29|4.63,-21.8|12.46,-18.48;
960	683.18	101.56	v:0.5;t:f;sf:1;nr:4.59;cr:9.17;verts:34.64,29.32|-23.66,1.45|2.7,-20.5|-9.77,-24.31|-5.13,-23.82;
1000	702.16	98.86	v:0.5;t:f;sf:1;nr:4.63;cr:9.27;verts:-2.94,20.89|-19.12,8.92|-9.87,-15.98|20.84,3.3;
1040	702.45	98.52	v:0.5;t:f;sf:1;nr:4.69;cr:9.37;verts:20.55,2.96|-3.22,20.55|-19.41,8.57|-10.16,-16.32|27.11,-37.59;
1080	712.39	87.99	v:0.5;t:f;sf:1;nr:4.74;cr:9.48;verts:23.92,40.3|-13.16,10.02|-25.8,-18.06|10.61,-7.57|29.59,-10.77;
1120	715.06	91.22	v:0.5;t:f;sf:1;nr:4.79;cr:9.58;verts:26.93,-7.53|2.84,12.29|-15.83,13.25|5.64,-37.5;
1160	710.66	104.58	v:0.5;t:f;sf:1;nr:4.84;cr:9.68;verts:18.01,7.78|7.23,25.64|-12.4,1.96|10.03,-24.15;
1200	714.07	121.68	v:0.5;t:f;sf:1;nr:4.88;cr:9.77;verts:14.6,24.88|2.45,35.05|-15.8,19.06|0.03,-0.56|6.63,-7.05;
1240	718.49	120.72	v:0.5;t:f;sf:1;nr:4.93;cr:9.85;verts:-20.23,18.1|6.86,-48.36|2.2,-8|23.84,0|10.18,23.92;
1280	731.87	113.42	v:0.5;t:f;sf:1;nr:4.95;cr:9.9;verts:24.65,19.67|3.73,9.23|-3.2,16.62|-11.18,-15.31;
1320	737.47	106.19	v:0.5;t:f;sf:1;nr:4.96;cr:9.93;verts:19.05,12.44|23.16,32.1|-16.78,-22.53|10.86,-10.12;
1360	763.27	109.58	v:0.5;t:f;sf:1;nr:4.98;cr:9.95;verts:34.3,20.01|-6.75,15.83|-14.94,-6.74|-9.19,-18.04|-3.17,-20;
1400	767.33	112.37	v:0.5;t:f;sf:1;nr:4.98;cr:9.97;verts:49.41,5.82|-10.8,18.62|-19,-3.95|-13.25,-15.26|-7.22,-17.21;
1440	770.06	110.88	v:0.5;t:f;sf:1;nr:4.99;cr:9.98;verts:-0.5,0.28|-13.54,17.13|-21.74,-5.43|-15.99,-16.74|-9.96,-18.7;
*	id=P10	origin=start	destiny=end	motherId=-
0	783.9	271.99	v:0.5;t:f;sf:1;nr:3.96;cr:7.91;verts:15.17,24.28|4.48,28.27|-6.44,27.89|-0.01,0.45|10.92,6.99;
40	790.31	287.1	v:0.5;t:f;sf:1;nr:4;cr:8;verts:17.67,2.8|4.51,22.1|-1.56,17.82|-6.41,15.55|-15.97,-36.21;
80	805.51	297.82	v:0.5;t:f;sf:1;nr:4.04;cr:8.08;verts:13.89,9.72|12.99,10.9|2.46,13.52|-15.93,-5.8|-1.18,-25.57;
120	803.87	308.08	v:0.5;t:f;sf:1;nr:4.08;cr:8.15;verts:-0.37,0.07|-14.3,4.46|-17.71,-9.02|0.46,-15.3;
160	813.19	300.53	v:0.5;t:f;sf:1;nr:4.11;cr:8.22;verts:40.13,7.17|-1.59,8.16|-23.61,-3.09|-9.68,-7.48|0.72,-8.29;
200	816.01	292.43	v:0.5;t:f;sf:1;nr:4.14;cr:8.29;verts:8.02,40.32|-12.78,-13.71|-12.5,-15.58|-2.09,-16.38|7.62,-17.12;
240	807.65	280.9	v:0.5;t:f;sf:1;nr:4.18;cr:8.36;verts:39.74,11.75|-9.36,1.31|-9.38,-1.15|-7.92,-5.15|-7.13,-6.2;
280	799.24	270.83	v:0.5;t:f;sf:1;nr:4.21;cr:8.42;verts:-0.95,-8.76|-0.97,-11.22|0.48,-15.22|0.01,-0.48|1.28,-16.27;
320	799.44	251.72	v:0.5;t:f;sf:1;nr:4.25;cr:8.49;verts:40.39,11.94|-10.05,26.19|-10.51,26.01|-20.84,-18.77|-0.19,-19.58;
360	802.04	250.04	v:0.5;t:f;sf:1;nr:4.28;cr:8.56;verts:9.92,4.84|-3.23,10.56|-3.23,10.56|-8.81,-32.8;
400	796.13	234.95	v:0.5;t:f;sf:1;nr:4.32;cr:8.64;verts:2.69,-4.54|2.69,-4.54|7.09,-5.54|0.75,-0.6|15.83,-10.25;
440	783.38	227.63	v:0.5;t:f;sf:1;nr:4.36;cr:8.72;verts:-35.78,24.24|15.44,-11.86|15.44,-11.86|19.84,-12.86|13.51,-7.92;
480	782.19	218.06	v:0.5;t:f;sf:1;nr:4.38;cr:8.76;verts:28,0|-27.84,33.57|-7.25,-27.05|14.69,-17.49|27.89,-2.44;
520	783.54	212.3	v:0.5;t:f;sf:1;nr:4.4;cr:8.8;verts:34.81,4.12|-7.83,5.48|-5.2,-8.01|9.44,-1.49;
560	775.86	204.16	v:0.5;t:f;sf:1;nr:4.41;cr:8.82;verts:-1.89,43.94|-11.66,-28.87|-5.94,-30.57|2.47,-16.15|17.11,-9.64;
600	760.19	197.49	v:0.5;t:f;sf:1;nr:4.42;cr:8.85;verts:13.52,20.04|0.84,24.16|-23.56,5.44|11.26,-33.45|19.31,-14.55;
640	762.64	195.21	v:0.5;t:f;sf:1;nr:4.43;cr:8.87;verts:11.07,17.76|-1.6,21.88|-26,3.16|28.52,-33.81|16.86,-16.83;
680	765.46	178.15	v:0.5;t:f;sf:1;nr:4.44;cr:8.89;verts:-4.42,4.82|-17.61,23.37|-25.08,-15.07|43.95,-5.84|8.25,0.7;
720	780.37	164.85	v:0.5;t:f;sf:1;nr:4.45;cr:8.91;verts:2.73,35.45|-20.94,-8.89|-19.33,-8.48|-6.66,-12.59|22.74,0.79;
760	789.66	150.61	v:0.5;t:f;sf:1;nr:4.46;cr:8.93;verts:-0.49,-28.06|16.89,22.41|-6.56,21.2|-31.37,-16.91;
800	793.69	138.61	v:0.5;t:f;sf:1;nr:4.47;cr:8.95;verts:-35.75,26.75|-10.59,9.2|-3.42,11.19|11.67,0.82|12.85,10.42;
840	799.92	138.08	v:0.5;t:f;sf:1;nr:4.55;cr:9.1;verts:6.63,9.89|-9.64,10.66|-16.82,8.68|-0.45,0.26|5.44,0.29;
880	813.16	129.67	v:0.5;t:f;sf:1;nr:4.63;cr:9.26;verts:44.52,9.3|-6.62,1.47|-22.89,2.24|-13.69,-8.16|-7.8,-8.13;
920	818	126.05	v:0.5;t:f;sf:1;nr:4.72;cr:9.44;verts:43.33,16.37|-27.72,-1.37|-11.45,-2.14|-18.53,-11.77|-12.63,-11.74;
960	827.49	116.96	v:0.5;t:f;sf:1;nr:4.8;cr:9.6;verts:8.38,46.43|-20.94,-11.24|-3.54,-20.07|0,-20.38|15.62,-13.1;
1000	832.52	112.32	v:0.5;t:f;sf:1;nr:4.88;cr:9.76;verts:30.76,36.88|-31.94,1.67|-8.57,-24.71|-5.03,-25.02|10.59,-17.74;
1040	831.02	119.25	v:0.5;t:f;sf:1;nr:4.92;cr:9.84;verts:33.82,19.53|-26.86,16.14|-7.07,-17.78|-3.53,-18.09|12.09,-10.8;
1080	830.63	134.51	v:0.5;t:f;sf:1;nr:4.95;cr:9.89;verts:12.48,4.45|10.43,16.68|-34.85,-18.27|-6.68,-2.52;
1120	830.55	137.56	v:0.5;t:f;sf:1;nr:4.97;cr:9.93;verts:12.55,7.5|16.16,22.24|10.5,19.74|-6.6,0.53|-27.39,-41.18;
1160	822.29	145.99	v:0.5;t:f;sf:1;nr:4.98;cr:9.97;verts:27.62,23.17|1.66,8.96|34.29,-11.14|38.07,-11.36;
1200	819.15	162.37	v:0.5;t:f;sf:1;nr:5;cr:10;verts:24.37,21.19|4.8,25.34|-8.36,31.19|-22.02,-23.62|12.37,-48.28;
1240	817.56	158.32	v:0.5;t:f;sf:1;nr:5.02;cr:10.03;verts:8.56,10.95|6.39,21.29|-6.77,27.14|-12.89,-5.21|10.7,-48.84;
1280	812.95	166.13	v:0.5;t:f;sf:1;nr:5.03;cr:10.06;verts:13.16,18.77|-8.28,2.61|-13.39,-9.53|20.56,-26.32;
1320	820.23	184.98	v:0.5;t:f;sf:1;nr:5.04;cr:10.09;verts:-1.2,34.38|-15.56,21.45|-20.66,9.31|23.18,-44.63|13.29,-7.48;
1360	816.9	193.85	v:0.5;t:f;sf:1;nr:5.06;cr:10.11;verts:13.41,-0.47|16.62,1.4|0.47,13.41|-17.34,18.19|11.7,-49.06;
1400	821.76	215.46	v:0.5;t:f;sf:1;nr:5.07;cr:10.14;verts:11.76,23|8.55,21.14|-2.77,40.36|-2.39,-34.2|6.84,-27.46;
1440	828.62	236.88	v:0.5;t:f;sf:1;nr:5.08;cr:10.16;verts:-9.26,-12.78|-0.02,-6.04|24.33,-21.15|0.43,-0.4|27.92,-16.12;
*	id=P11	origin=start	destiny=end	motherId=-
0	532.31	461.86	v:0.5;t:f;sf:1;nr:3.93;cr:7.86;verts:18.96,11.84|2.52,30.94|-16.87,-14.66|17.12,-14.37;
40	543.03	457.56	v:0.5;t:f;sf:1;nr:3.93;cr:7.86;verts:8.24,7.54|4.95,8.93|-12.7,9.88|1.77,-10.06;
80	559.3	461.55	v:0.5;t:f;sf:1;nr:3.93;cr:7.86;verts:37.75,10.85|-8.03,11.53|-11.32,12.92|-14.5,-6.07|8.49,-13.59;
120	574.09	457.51	v:0.5;t:f;sf:1;nr:3.93;cr:7.86;verts:36.52,14.48|-15.12,8.04|-16.29,5.29|-8.04,-15.12|-6.29,-17.62;
160	572.11	449.02	v:0.5;t:f;sf:1;nr:3.93;cr:7.86;verts:0.43,24.51|-17.63,17.03|-13.15,-0.45|-14.31,-3.2|22.9,-31.91;
200	582.57	444.33	v:0.5;t:f;sf:1;nr:3.93;cr:7.86;verts:-10.03,19.82|-4.82,-8.01|7.37,-5.76|30.13,-8.96;
240	581.63	438.16	v:0.5;t:f;sf:1;nr:3.93;cr:7.86;verts:-9.09,13.65|-19.54,13.18|-3.87,-14.19|8.31,-11.93|39.25,1.77;
280	583.42	418.2	v:0.5;t:f;sf:1;nr:3.93;cr:7.86;verts:5.13,32.37|-21.33,-6.78|-10.88,-6.31|-18.33,-27.17|15.18,5.35;
320	582.74	422.83	v:0.5;t:f;sf:1;nr:3.93;cr:7.86;verts:15.86,9.98|19.74,24.47|-20.65,-2.15|12.2,-13.55;
360	592.49	427.92	v:0.5;t:f;sf:1;nr:3.93;cr:7.86;verts:21.3,22.05|6.11,15.07|-30.43,-3.74|2.45,-8.47|32.75,-21.73;
400	600.64	444.89	v:0.5;t:f;sf:1;nr:3.93;cr:7.86;verts:19.39,8.63|-8.94,-5.12|-3.32,-20.96|-2.22,-21.11;
440	601.27	455.6	v:0.5;t:f;sf:1;nr:3.93;cr:7.86;verts:-14.54,36.52|-9.57,5.59|-3.95,-10.25|-2.85,-10.4|20.67,-14.48;
480	591.06	462.89	v:0.5;t:f;sf:1;nr:3.93;cr:7.86;verts:7.36,-3.11|6.26,-2.97|15.39,8.89|0.63,12.88|-19.02,-25.05;
520	584.65	468.44	v:0.5;t:f;sf:1;nr:3.93;cr:7.86;verts:7.04,18.43|1,31.44|-12.61,-19.5|13.76,2.44;
560	565.55	468.13	v:0.5;t:f;sf:1;nr:3.93;cr:7.87;verts:-7.69,28.72|-17.47,24.05|3.62,-29.51|6.49,-19.82|32.72,-21.82;
600	553.18	469.46	v:0.5;t:f;sf:1;nr:3.93;cr:7.87;verts:4.1,8.41|-8.95,2.74|-7.19,-7.38|-4.1,-8.41;
640	540.99	473.42	v:0.5;t:f;sf:1;nr:3.93;cr:7.87;verts:8.09,-4.45|16.3,12.38|3.24,6.7|-21.47,-23.01;
680	536.84	473.37	v:0.5;t:f;sf:1;nr:3.93;cr:7.87;verts:8.67,5.42|7.39,6.65|-1.07,10.17|-21.94,-12.36|12.24,-4.5;
720	516.69	472.16	v:0.5;t:f;sf:1;nr:3.93;cr:7.87;verts:12,11.59|-23.65,8.65|-1.78,-13.56|15.24,-6.78;
760	512.87	465.99	v:0.5;t:f;sf:1;nr:3.94;cr:7.87;verts:15.82,5.42|0.17,31.48|-19.83,2.48|2.03,-19.73|19.06,-12.95;
800	508.9	448.88	v:0.5;t:f;sf:1;nr:3.94;cr:7.87;verts:22.82,17.19|4.14,14.37|-0.3,0.2|19.79,-11.69;
840	506.63	436.8	v:0.5;t:f;sf:1;nr:3.94;cr:7.87;verts:-10.83,16.05|-17.78,25.99|1.96,-11.89|11.65,-15.46;
880	503.33	428.28	v:0.5;t:f;sf:1;nr:3.94;cr:7.87;verts:2.87,15.86|-14.47,17.47|-7.52,7.53|5.26,-20.41|6.92,-14.84;
920	497.07	424.46	v:0.5;t:f;sf:1;nr:3.94;cr:7.87;verts:9.13,12.04|-8.22,13.65|-22.07,16.63|20.94,-33.33|13.18,-18.66;
960	492.75	415.31	v:0.5;t:f;sf:1;nr:3.94;cr:7.88;verts:0.45,0.07|13.45,2.9|-3.89,4.5|-17.75,7.48|-24.09,-16.25;
1000	483.86	412.75	v:0.5;t:f;sf:1;nr:3.94;cr:7.88;verts:5,1.93|-8.86,4.92|-20.12,-1.19|9.34,-2.5|22.34,0.33;
1040	464.16	397.08	v:0.5;t:f;sf:1;nr:3.94;cr:7.88;verts:23.79,11.6|10.55,29.69|-18.05,-19.35|-0.43,-16.87|10.84,-10.75;
1080	456.52	404.35	v:0.5;t:f;sf:1;nr:3.98;cr:7.97;verts:30.29,25.17|-23.81,-3.77|-10.41,-12.08|7.21,-9.59|18.48,-3.48;
1120	456.46	408.13	v:0.5;t:f;sf:1;nr:4.03;cr:8.05;verts:36.09,16.86|-23.74,0.01|-10.34,-8.3|7.28,-5.81|18.55,0.3;
1160	444.91	416.77	v:0.5;t:f;sf:1;nr:4.07;cr:8.14;verts:18.83,2.83|-13.28,29.35|-12.19,8.65|6.75,-25.2|16.77,-19.99;
1200	436.09	422.38	v:0.5;t:f;sf:1;nr:4.11;cr:8.22;verts:39.88,8.03|-3.37,14.26|-6.61,15.58|-15.46,-6.88|-1.47,-16.86;
1240	432.18	424.22	v:0.5;t:f;sf:1;nr:4.15;cr:8.3;verts:0.54,16.1|-2.7,17.41|2.43,-15.02|20.82,-3;
1280	428.73	435.12	v:0.5;t:f;sf:1;nr:4.19;cr:8.37;verts:-1.05,20.05|-18.19,8.48|17,-28.49|5.88,-4.12|19.48,-4.86;
1320	434.07	435.89	v:0.5;t:f;sf:1;nr:4.22;cr:8.45;verts:-6.39,20.82|-10.44,25.85|-20.16,17.64|16.78,-22.26|14.13,-4.08;
1360	447.68	436.99	v:0.5;t:f;sf:1;nr:4.26;cr:8.52;verts:3.17,-21.17|2.37,-22.51|9.21,20.68|3.93,22.29|-8.03,-41.46;
1400	462.24	424.77	v:0.5;t:f;sf:1;nr:4.29;cr:8.59;verts:41.49,9.63|-5.35,8.46|-10.63,10.07|-28.01,-8.03|-22.64,-18.33;
1440	473.36	411.13	v:0.5;t:f;sf:1;nr:4.33;cr:8.66;verts:42.94,0.68|-5.95,10.74|-21.76,-3.57|-16.48,-5.18|-8.22,-9.13;
*	id=P12	origin=start	destiny=end	motherId=-
0	671.61	367.45	v:0.5;t:f;sf:1;nr:3.94;cr:7.88;verts:10.88,22.42|-7.13,-4.46|1.17,-8.33|7.18,-1.55;
40	671.24	358.56	v:0.5;t:f;sf:1;nr:3.99;cr:7.97;verts:11.25,13.54|-0.2,25.22|-6.76,-13.34|1.54,-17.22|7.55,-10.44;
80	672.45	357.54	v:0.5;t:f;sf:1;nr:4.03;cr:8.06;verts:10.03,12.52|1.94,31.83|-7.98,-14.36|0.33,-18.23|6.34,-11.46;
120	683.39	354.07	v:0.5;t:f;sf:1;nr:4.06;cr:8.13;verts:16.79,2.06|-0.91,9.05|-3.71,32.01|-10.61,-21.71;
160	694.14	349.29	v:0.5;t:f;sf:1;nr:4.1;cr:8.2;verts:9.54,39.51|-11.65,4.27|-17.45,-18.07|6.04,-2.72|22.95,-10.22;
200	686.23	347.1	v:0.5;t:f;sf:1;nr:4.13;cr:8.26;verts:12.25,39.11|-1.65,10.44|-10.34,-2.2|-9.54,-20.26|13.95,-4.92;
240	686.52	356.01	v:0.5;t:f;sf:1;nr:4.16;cr:8.32;verts:13.66,4|-1.94,19.35|-10.63,6.71|-9.83,-11.35|11.51,-39.67;
280	693.52	362.65	v:0.5;t:f;sf:1;nr:4.19;cr:8.38;verts:6.66,10.64|-17.63,13.36|-16.83,-4.71|-17.67,-11.92|38.44,-15.97;
320	705.05	361.96	v:0.5;t:f;sf:1;nr:4.22;cr:8.43;verts:16.62,21.05|-4.87,9.95|-8.14,-6.59|7.01,-7.79;
360	724.6	369.52	v:0.5;t:f;sf:1;nr:4.24;cr:8.48;verts:8.18,5.52|-9.48,2.72|-3.62,-16.88|2.39,-9.57;
400	733.02	364	v:0.5;t:f;sf:1;nr:4.26;cr:8.52;verts:41.7,-7.6|-8.65,14.98|-17.91,-2.8|-11.12,-13.25|-6.04,-15.09;
440	761.55	350.59	v:0.5;t:f;sf:1;nr:4.28;cr:8.55;verts:1.52,9.59|-13.13,31.44|-0.51,-9.7|0.17,-9.71|13.18,-21;
480	761.98	342.12	v:0.5;t:f;sf:1;nr:4.29;cr:8.59;verts:29.22,-5.68|27.6,11.15|-0.26,-18.19|-0.94,-18.17|-9.94,41.59;
520	764.14	337.46	v:0.5;t:f;sf:1;nr:4.31;cr:8.62;verts:1.85,26.47|-23.64,12.04|-3.1,-22.83|-2.43,-22.84|36.68,-22.31;
560	758	329.54	v:0.5;t:f;sf:1;nr:4.32;cr:8.64;verts:17.04,-8.31|16.74,8.9|8,18.54|-17.49,4.12|-5.89,-33.96;
600	739.96	314.85	v:0.5;t:f;sf:1;nr:4.33;cr:8.67;verts:43.11,2.85|-19.53,0|0.54,-10.57|-15.39,-12.02|-13.32,-14.28;
640	732.39	306.73	v:0.5;t:f;sf:1;nr:4.34;cr:8.69;verts:7.96,42.59|-11.96,-8.12|-7.82,-20.15|-5.75,-22.41|8.12,-18.69;
680	728.46	291.38	v:0.5;t:f;sf:1;nr:4.36;cr:8.71;verts:3.97,9.36|2.29,9.91|-1.64,43.42|-8.03,-23.47|9.21,-4.3;
720	726.31	281.45	v:0.5;t:f;sf:1;nr:4.37;cr:8.73;verts:8.53,33.79|-16.62,-8.83|-15.03,-11.33|11.36,-14.23|6.12,-0.58;
760	727.55	270.78	v:0.5;t:f;sf:1;nr:4.38;cr:8.75;verts:7.28,23.12|-26.1,-9.98|4.87,-11.24|14.05,-13.1|18.86,-3.67;
800	723.17	244.18	v:0.5;t:f;sf:1;nr:4.39;cr:8.78;verts:3.7,17.54|-6.45,6.92|-6.57,6.8|11.67,-3.47;
840	720.42	235.77	v:0.5;t:f;sf:1;nr:4.4;cr:8.8;verts:16.84,30.8|6.44,9.13|-15.34,11.14|14.41,-11.89;
880	711.94	226.06	v:0.5;t:f;sf:1;nr:4.41;cr:8.82;verts:14.92,-0.58|11.02,16.97|-6.85,1.43|-11.41,-33.28;
920	712.77	218.94	v:0.5;t:f;sf:1;nr:4.42;cr:8.83;verts:10.19,9.85|3.64,8.5|-8.39,3.91|-7.68,-5.69;
960	716.29	217.86	v:0.5;t:f;sf:1;nr:4.42;cr:8.85;verts:6.67,8.77|0.12,7.41|-11.91,2.83|-11.2,-6.77|41.33,-15.58;
1000	715.78	210.51	v:0.5;t:f;sf:1;nr:4.43;cr:8.86;verts:7.18,1.42|-22.5,23.3|-11.4,-4.53|-10.69,-14.12|43,-10.44;
1040	711.63	203.63	v:0.5;t:f;sf:1;nr:4.44;cr:8.87;verts:20.12,19.99|-18.35,16.42|-7.25,-11.4|-6.54,-21|11.33,-5.46;
1080	715.07	192.85	v:0.5;t:f;sf:1;nr:4.44;cr:8.89;verts:16.68,9.21|33.08,29.57|-21.79,5.64|-10.69,-22.18|7.89,-16.24;
1120	737.1	187.56	v:0.5;t:f;sf:1;nr:4.45;cr:8.9;verts:19.7,29.58|-5.35,3.92|-14.14,-21.53|-7.5,-26.14;
1160	740.61	192.98	v:0.5;t:f;sf:1;nr:4.45;cr:8.91;verts:39.99,19.47|-10.67,14.68|-8.86,9.34|-17.65,-16.11|-11.01,-20.72;
1200	744.3	192.5	v:0.5;t:f;sf:1;nr:4.46;cr:8.92;verts:5.6,22.47|-14.35,14.21|-12.55,8.86|-14.7,-21.2|29.14,-20.51;
1240	740.18	199.36	v:0.5;t:f;sf:1;nr:4.46;cr:8.93;verts:11.66,43.04|-10.24,21.07|-8.43,15.72|-10.58,-14.34|12.66,-32.97;
1280	731.81	204.65	v:0.5;t:f;sf:1;nr:4.47;cr:8.94;verts:-0.06,21.01|-27.1,9.05|-2.2,-9.05|29.88,-10.29;
1320	726.1	205.5	v:0.5;t:f;sf:1;nr:4.48;cr:8.95;verts:5.66,21.87|-21.38,9.91|-28.17,-5.48|3.51,-8.19|-0.52,-0;
1360	729.72	201.36	v:0.5;t:f;sf:1;nr:4.48;cr:8.96;verts:2.03,17.72|-25.01,5.76|-4.14,-4.15|-0.12,-12.34|39.61,-20.84;
1400	743.34	194.69	v:0.5;t:f;sf:1;nr:4.49;cr:8.97;verts:44.79,-1.36|-0.32,18.28|-11.58,11.05|-17.76,-10.82|-13.73,-19.01;
1440	761.67	186.62	v:0.5;t:f;sf:1;nr:4.49;cr:8.99;verts:0.8,11.46|-18.65,10.21|11.44,1|-33.39,-13.19;
*	id=P13	origin=start	destiny=end	motherId=-
0	761.73	173.02	v:0.5;t:f;sf:1;nr:3.9;cr:7.8;verts:5,8.32|0.98,12.02|-15.46,-12.25|5.15,-8.23|5.57,-7.95;
40	762.86	175.96	v:0.5;t:f;sf:1;nr:3.95;cr:7.89;verts:3.87,11.26|-0.15,14.96|-16.6,-9.31|4.44,-5.01|38.24,-7.71;
80	762.54	180.44	v:0.5;t:f;sf:1;nr:3.99;cr:7.98;verts:4.76,-0.53|4.19,15.75|0.17,19.44|-16.28,-4.83|18.23,-25.78;
120	755.46	183	v:0.5;t:f;sf:1;nr:4.03;cr:8.06;verts:11.84,2.02|11.27,18.3|7.25,22|-9.19,-2.27|-6.75,-31.19;
160	760.52	187.33	v:0.5;t:f;sf:1;nr:4.07;cr:8.15;verts:6.77,6.36|6.21,22.63|-14.26,2.06|2.11,-9.93|10.7,-38.86;
200	763.63	185.54	v:0.5;t:f;sf:1;nr:4.12;cr:8.25;verts:3.66,4.56|3.09,20.84|-17.37,0.27|-1,-11.73|31.65,-25.66;
240	770.54	183.76	v:0.5;t:f;sf:1;nr:4.18;cr:8.36;verts:40.95,4.86|-3.82,19.06|-24.28,-1.52|-7.91,-13.51|-3.75,-26.71;
280	771.03	176.44	v:0.5;t:f;sf:1;nr:4.24;cr:8.48;verts:18.53,37.48|-4.3,11.74|-8.4,-20.83|3.72,-8.78|8.17,-4.91;
320	779.49	162.85	v:0.5;t:f;sf:1;nr:4.3;cr:8.61;verts:0.38,-0.1|-12.77,-1.85|-4.74,-22.37|-0.29,-18.5;
360	789.09	164.32	v:0.5;t:f;sf:1;nr:4.38;cr:8.76;verts:37.05,21.93|-9.22,1.38|-22.36,-0.38|-14.33,-20.89|-9.89,-17.03;
400	792.9	165.16	v:0.5;t:f;sf:1;nr:4.41;cr:8.83;verts:42.77,9.36|-17.94,9.14|-13.03,2.22|-26.18,0.46|-13.7,-16.19;
440	810.65	167.87	v:0.5;t:f;sf:1;nr:4.44;cr:8.88;verts:-4.41,27.9|-8.99,2.24|3.62,-8.53|8.26,-4.21;
480	831.1	170.25	v:0.5;t:f;sf:1;nr:4.47;cr:8.93;verts:16.01,8.87|-5.66,17.4|-12.2,-1.83|-16.83,-6.16|5.54,-35.1;
520	848.7	170.24	v:0.5;t:f;sf:1;nr:4.49;cr:8.97;verts:-1.59,8.87|-6.69,28.98|-29.45,-4.14|-26.95,-12.57|0.47,-0.22;
560	852.52	180.96	v:0.5;t:f;sf:1;nr:4.5;cr:9.01;verts:22.3,38.93|-5.41,19.59|-3.36,10.5|-18.14,-16.33|17.85,-16.64;
600	851.66	180.28	v:0.5;t:f;sf:1;nr:4.52;cr:9.04;verts:16.21,42.01|-4.55,18.91|-2.5,9.82|-17.28,-17.01|18.71,-17.32;
640	844.29	174.5	v:0.5;t:f;sf:1;nr:4.53;cr:9.06;verts:44.62,7.08|4.87,4.04|2.82,13.12|-17.45,5.34|-9.91,-22.79;
680	828.78	167.2	v:0.5;t:f;sf:1;nr:4.59;cr:9.19;verts:10.16,5.4|5.82,-1.77|11.33,-2|20.38,-3.27;
720	813.1	171.96	v:0.5;t:f;sf:1;nr:4.67;cr:9.35;verts:0.56,45.93|-31.19,-10.13|28.11,-16.89|21.49,2.99|27.01,2.76;
760	808.38	177.36	v:0.5;t:f;sf:1;nr:4.77;cr:9.54;verts:26.22,8.39|-4.05,23.59|-26.46,-4.74|9.42,-18.49;
800	800.65	171.22	v:0.5;t:f;sf:1;nr:4.88;cr:9.76;verts:47.54,3.9|3.67,17.45|-29.43,7.34|-18.74,-10.87|-11.36,-28.13;
840	808.78	176.88	v:0.5;t:f;sf:1;nr:4.93;cr:9.87;verts:-4.46,23.11|-26.87,-5.21|-9.05,-4.81|44.49,-20.1|10.24,-0.54;
880	806.12	194.57	v:0.5;t:f;sf:1;nr:4.97;cr:9.94;verts:24.59,18.53|12.9,17.15|0.04,0.57|-6.39,12.87|-24.21,12.48;
920	809.03	197.57	v:0.5;t:f;sf:1;nr:5;cr:10;verts:9.99,20.15|-10.2,20.02|-9.3,15.88|-22.3,-2.74|29.65,-39.91;
960	818.81	205.54	v:0.5;t:f;sf:1;nr:5.02;cr:10.05;verts:19.43,9.9|0.21,28.12|-19.3,-25.53|-7.81,-20.35;
1000	839.52	212.97	v:0.5;t:f;sf:1;nr:5.04;cr:10.09;verts:-21.47,7.39|-9.24,20.74|0.38,0.43|-1.28,17.33|14.6,17.4;
1040	850.54	207.51	v:0.5;t:f;sf:1;nr:5.06;cr:10.12;verts:3.58,11.93|-12.3,11.87|-20.26,15.28|-10.64,-5.03|40.35,-30.25;
1080	860.63	206.56	v:0.5;t:f;sf:1;nr:5.07;cr:10.13;verts:47.57,17.23|-6.51,10.98|-22.39,10.91|-20.73,-5.98|-17.51,-31.6;
1120	877.6	203.99	v:0.5;t:f;sf:1;nr:5.07;cr:10.14;verts:0.28,0.37|-23.49,8.41|-20.94,-9.76|22.97,-2.41;
1160	878.36	200.63	v:0.5;t:f;sf:1;nr:5.07;cr:10.14;verts:14.53,29.8|-21.69,-13.12|27.76,-16.79|22.22,-5.77;
1200	886.85	192.9	v:0.5;t:f;sf:1;nr:5.07;cr:10.15;verts:13.83,19.04|6.04,22.07|-30.85,-10.11|13.73,-13.51|21.15,-10.32;
1240	889.88	178.69	v:0.5;t:f;sf:1;nr:5.07;cr:10.15;verts:10.8,4.84|3.01,7.86|-6.85,35.26|1.84,-32.42|10.7,-27.71;
1280	891.47	175.52	v:0.5;t:f;sf:1;nr:5.08;cr:10.15;verts:30.23,13.46|9.21,1.67|-5.99,40.15|-9.12,-31.81|19.91,-26.42;
1320	888.8	164.01	v:0.5;t:f;sf:1;nr:5.08;cr:10.15;verts:5.3,21.27|-6.41,-20.97|0.96,-10.6|11.88,-9.84;
1360	895.22	165.44	v:0.5;t:f;sf:1;nr:5.08;cr:10.15;verts:5.46,-8.42|6.65,1.48|-5.46,-9.18|-12.83,-19.54;
1400	906.88	162.54	v:0.5;t:f;sf:1;nr:5.08;cr:10.15;verts:27.17,1.42|-23.07,14.42|-17.12,-12.08|-6.2,-11.32|49.43,-11.54;
1440	914.68	159.13	v:0.5;t:f;sf:1;nr:5.08;cr:10.15;verts:27.53,42.64|6.3,9.71|-24.92,-15.48|-13.99,-14.73|19.38,-1.98;
*	id=P14	origin=start	destiny=end	motherId=-
0	304.39	154.9	v:0.5;t:f;sf:1;nr:3.91;cr:7.82;verts:5.79,25.06|-28.57,11.75|-0.66,7.9|6.66,-24.84|24.46,7.95;
40	313.3	168.04	v:0.5;t:f;sf:1;nr:3.91;cr:7.82;verts:16.16,7.88|-9.58,21.04|-11.35,-37.4|-2.26,-11.7|17.85,2.19;
80	313.02	178.12	v:0.5;t:f;sf:1;nr:3.91;cr:7.82;verts:18.13,12.27|14.06,19.35|-22.33,8.57|-23.21,-5.79|20.76,-33.12;
120	308.65	180.59	v:0.5;t:f;sf:1;nr:3.91;cr:7.82;verts:38.17,8.46|-17.96,11.05|-18.84,-3.31|12.67,-11.41|13.79,-10.02;
160	307.04	169.45	v:0.5;t:f;sf:1;nr:3.91;cr:7.82;verts:-8.23,16.87|-13.27,13.27|-16.35,-0.1|-17.23,-14.46|38.52,-6.68;
200	297.48	151.22	v:0.5;t:f;sf:1;nr:3.91;cr:7.82;verts:-6.8,-18.32|25.51,-1.78|-3.72,-4.95|22.15,12.79|-38.54,-6.62;
240	298.09	146.52	v:0.5;t:f;sf:1;nr:3.91;cr:7.82;verts:-14.59,9.12|-4.32,-9.65|-4.25,-12.09|15.05,-8.34;
280	295.43	142.44	v:0.5;t:f;sf:1;nr:3.91;cr:7.82;verts:-9.39,37.96|-11.93,5.03|-1.67,-13.74|-1.59,-16.17|17.71,-12.43;
320	283.85	140.2	v:0.5;t:f;sf:1;nr:3.91;cr:7.82;verts:-2.8,8.14|-17.7,25.8|10,-18.42|9.92,-15.98|6.59,-5.53;
360	277.08	136.97	v:0.5;t:f;sf:1;nr:3.91;cr:7.82;verts:24.55,7.98|3.97,4.91|5.27,-15.13|13.36,-8.76;
400	258.39	128.97	v:0.5;t:f;sf:1;nr:3.91;cr:7.83;verts:19.19,17.28|-17.93,25.65|-20.89,-15.18|12.12,-22.8|22.66,-3.09;
440	246.89	125.22	v:0.5;t:f;sf:1;nr:3.91;cr:7.83;verts:8.2,-0.57|29.22,11.23|-8.07,1.57|-9.4,-18.93;
480	251.21	126.08	v:0.5;t:f;sf:1;nr:3.91;cr:7.83;verts:20,33.63|-12.38,2.42|-15.34,-5.89|-13.72,-18.07|15.24,-6.16;
520	258.26	134.83	v:0.5;t:f;sf:1;nr:3.91;cr:7.83;verts:8.19,2.6|-19.43,11.18|-22.39,2.87|-20.76,-9.31|38.76,-5.39;
560	265.26	136.14	v:0.5;t:f;sf:1;nr:3.91;cr:7.83;verts:-25.23,29.92|1.27,-24.16|3.78,-23.89|13.17,-20.29|23.82,-4.2;
600	264.56	142.67	v:0.5;t:f;sf:1;nr:3.91;cr:7.83;verts:21.11,-1.11|-29.81,25.37|1.96,-17.62|4.48,-17.36|13.87,-13.75;
640	276.13	151.52	v:0.5;t:f;sf:1;nr:3.92;cr:7.83;verts:15.18,27.4|-9.61,-8.78|2.3,-4.91|9.54,7.74;
680	278.79	149.99	v:0.5;t:f;sf:1;nr:3.92;cr:7.83;verts:8.19,3.14|6.88,6.21|-12.77,-1.28|-12.27,-10.31;
720	275.3	155.34	v:0.5;t:f;sf:1;nr:3.92;cr:7.83;verts:11.68,8.49|10.37,11.56|-9.28,4.07|-8.78,-4.96|3.4,-39.01;
760	272.79	167.16	v:0.5;t:f;sf:1;nr:3.92;cr:7.83;verts:6.88,4.64|5.22,6.45|-6.77,15.89|-6.27,6.86|5.85,-38.72;
800	259.29	170.59	v:0.5;t:f;sf:1;nr:3.92;cr:7.83;verts:20.39,8.08|18.73,9.89|0.34,0.3|7.24,10.3|6.74,19.33;
840	252.2	176.93	v:0.5;t:f;sf:1;nr:3.92;cr:7.83;verts:14.32,16.64|-26.38,8.57|22.44,-16.3|30.8,-5.75;
880	249.19	166.55	v:0.5;t:f;sf:1;nr:3.92;cr:7.84;verts:17.34,6.25|-11.52,17.74|3.31,-20.89|13.69,-28.19;
920	237.33	147.52	v:0.5;t:f;sf:1;nr:3.92;cr:7.84;verts:15.64,7.63|25.58,18.11|-16.88,4.21|8.17,-15.36;
960	234.04	145.1	v:0.5;t:f;sf:1;nr:3.92;cr:7.84;verts:-8.17,23.71|-13.59,1.79|7.25,-4.36|18.93,5.21;
1000	227.56	143.95	v:0.5;t:f;sf:1;nr:3.92;cr:7.84;verts:13.73,-5.52|-1.69,22.55|-6.13,8.43|10.6,-29.5;
1040	200.48	138.43	v:0.5;t:f;sf:1;nr:3.92;cr:7.84;verts:20.95,2.91|10.04,24.86|-35.75,-16.07|25.77,-7.39|26.48,-4.19;
1080	186.12	138.04	v:0.5;t:f;sf:1;nr:3.92;cr:7.84;verts:18.54,12.04|-0.43,20.06|-3.84,-21.77|20.77,-7.56;
1120	178.65	140.17	v:0.5;t:f;sf:1;nr:3.97;cr:7.93;verts:7.04,22.19|-20.64,19.25|3.63,-19.64|-0.09,-0.35;
1160	180.57	156.95	v:0.5;t:f;sf:1;nr:4.01;cr:8.02;verts:9.76,-3.57|-8.86,0.62|-4.17,-7.84|5.94,-6.6;
1200	176.45	165.04	v:0.5;t:f;sf:1;nr:4.05;cr:8.1;verts:-12.12,28.56|-4.74,8.7|5.47,-3.91|13.89,4.51;
1240	171.03	169.47	v:0.5;t:f;sf:1;nr:4.09;cr:8.19;verts:19.31,8.94|0.68,13.13|0.06,-0.46|14.1,-14.1|10.9,0.52;
1280	175.54	165.22	v:0.5;t:f;sf:1;nr:4.14;cr:8.27;verts:14.8,4.7|-3.83,8.89|-25.77,20.21|9.58,-18.34|6.38,-3.72;
1320	180.57	155.7	v:0.5;t:f;sf:1;nr:4.18;cr:8.35;verts:-16.65,8.12|-8.85,-0.63|9.77,-4.82|0.52,1.04;
1360	186.36	148.43	v:0.5;t:f;sf:1;nr:4.22;cr:8.43;verts:0.27,0.4|-22.45,0.85|-14.65,-7.9|-5.28,-6.23|3.97,-12.09;
1400	194.16	140.8	v:0.5;t:f;sf:1;nr:4.26;cr:8.52;verts:27.23,32.2|-25.75,-9.88|-7.53,-7.23|-13.07,-13.86|-3.82,-19.72;
1440	188.86	128.1	v:0.5;t:f;sf:1;nr:4.3;cr:8.59;verts:-7.57,41.9|-15.69,14.63|-2.23,-19.93|19.29,-9.41|20.16,-7.34;
*	id=P15	origin=start	destiny=end	motherId=-
0	372.15	185.71	v:0.5;t:f;sf:1;nr:3.96;cr:7.92;verts:-21.79,32.51|-1.41,-8.89|5.29,-7.28|5.67,-4.29|8.91,-1.25;
40	375.94	175.66	v:0.5;t:f;sf:1;nr:4;cr:8;verts:0.23,39.6|-5.2,-18.94|1.5,-17.33|1.88,-14.34|5.12,-11.3;
80	387.99	166.7	v:0.5;t:f;sf:1;nr:4.04;cr:8.08;verts:6.27,6.06|1.06,8.66|-8.83,-18.48|-6.92,-20.26;
120	396.25	186.14	v:0.5;t:f;sf:1;nr:4.08;cr:8.15;verts:-7.92,15.55|-1.45,1.02|-17.09,0.96|-15.18,-0.82|-17.19,-3.03;
160	405.32	190.88	v:0.5;t:f;sf:1;nr:4.11;cr:8.22;verts:18.19,18.69|-10.53,5.76|3.91,-8.79|9.62,0;
200	404.86	205.53	v:0.5;t:f;sf:1;nr:4.14;cr:8.28;verts:13.56,9.85|10.08,14.65|-10.07,20.41|0.11,0.46|4.37,5.86;
240	398.21	221.92	v:0.5;t:f;sf:1;nr:4.17;cr:8.34;verts:11.02,22.25|6.75,16.85|16.21,-7.56|17.75,2.18|32.08,8.26;
280	419.32	234.38	v:0.5;t:f;sf:1;nr:4.2;cr:8.39;verts:14.18,-22.7|10.97,20.73|-4.9,4.9|-6.49,-32.71;
320	432.25	234.93	v:0.5;t:f;sf:1;nr:4.22;cr:8.44;verts:-1.96,21.28|-14.94,11.68|-17.83,5.46|1.25,-22.14|31.69,-11.05;
360	430.84	241.72	v:0.5;t:f;sf:1;nr:4.25;cr:8.5;verts:-13.53,18.46|-8.35,7.26|-16.42,12.25|2.66,-15.35|22.36,-15.17;
400	417.03	252.91	v:0.5;t:f;sf:1;nr:4.28;cr:8.55;verts:-10.75,-41.1|-2.6,23.44|5.46,18.45|16.48,-4.16|18.32,9.34;
440	404.45	256.31	v:0.5;t:f;sf:1;nr:4.3;cr:8.61;verts:-10.48,20.58|-18.44,-13.9|16.04,-16.61|32.14,-11.73;
480	390.1	261.28	v:0.5;t:f;sf:1;nr:4.33;cr:8.65;verts:23.59,14.2|-3.85,7.89|-8.78,0|-4.09,-8.93;
520	378.45	268.44	v:0.5;t:f;sf:1;nr:4.35;cr:8.7;verts:24.74,12.45|7.8,15.05|2.87,7.17|-25.68,-13.65|7.56,-1.76;
560	371.42	271.98	v:0.5;t:f;sf:1;nr:4.37;cr:8.74;verts:9.9,10.7|14.83,18.59|-18.65,-10.12|-8.84,-11.18;
600	364.86	290.73	v:0.5;t:f;sf:1;nr:4.39;cr:8.79;verts:-2.27,7.58|-12.08,8.64|-9.25,-10.94|29.08,-10.58;
640	357.19	294.87	v:0.5;t:f;sf:1;nr:4.41;cr:8.82;verts:20.12,25.76|5.39,11.71|-4.42,12.78|-13.85,-41.69|-1.58,-6.8;
680	360.04	292.67	v:0.5;t:f;sf:1;nr:4.42;cr:8.84;verts:2.54,9.51|-7.27,10.57|-4.43,-9|-4.87,-9.98|19.68,-20.22;
720	380.04	296.63	v:0.5;t:f;sf:1;nr:4.44;cr:8.87;verts:43.37,8.61|-17.45,13.47|-24.43,-5.04|-24.87,-6.02|-0.32,-16.26;
760	386.74	298.5	v:0.5;t:f;sf:1;nr:4.45;cr:8.9;verts:9.41,15.66|-5.04,17.57|-10.22,15.15|-7.01,-14.38|17.06,-40.94;
800	406.34	298.28	v:0.5;t:f;sf:1;nr:4.46;cr:8.92;verts:9.68,4.72|-1.5,10.66|-10.2,15.44|-9.62,-20.65|8.93,-6.02;
840	414.12	302.2	v:0.5;t:f;sf:1;nr:4.47;cr:8.95;verts:1.9,8.64|-9.27,14.59|-17.97,19.36|-17.39,-16.73|43.04,-11.76;
880	426.41	313.86	v:0.5;t:f;sf:1;nr:4.49;cr:8.98;verts:35.25,6.26|-10.39,20.3|-8.85,-15.97|15.81,-9.13;
920	425.21	322.06	v:0.5;t:f;sf:1;nr:4.5;cr:9;verts:17.01,-0.93|-16.76,41.64|-7.65,-7.77|-2.14,-30.63|27.36,-13.94;
960	412.51	334.06	v:0.5;t:f;sf:1;nr:4.52;cr:9.03;verts:-5.2,28.34|-5.24,7.76|10.56,-18.63|5.05,4.23;
1000	403.9	334.09	v:0.5;t:f;sf:1;nr:4.53;cr:9.06;verts:13.66,4.26|1.23,45.15|3.37,7.79|-20.49,-22.76|19.17,-18.6;
1040	389.4	341.47	v:0.5;t:f;sf:1;nr:4.55;cr:9.1;verts:17.88,15.17|-2.07,19.65|-19.52,-3.09|-5.99,-15.38|24.82,-37.92;
1080	379.71	340.37	v:0.5;t:f;sf:1;nr:4.57;cr:9.14;verts:1.54,36.36|-9.83,-4.19|3.69,-16.47|7.88,-5.72;
1120	367.64	353.83	v:0.5;t:f;sf:1;nr:4.62;cr:9.24;verts:10.66,37.16|-7.57,-1.21|15.77,-3.01|19.95,7.74;
1160	366.08	371.11	v:0.5;t:f;sf:1;nr:4.67;cr:9.35;verts:4.42,20.79|-21.09,2.59|-6.01,16.07|3.1,7.11|17.33,14.27;
1200	368.73	379.88	v:0.5;t:f;sf:1;nr:4.73;cr:9.45;verts:14.68,23.03|0.45,15.87|-8.66,24.84|-23.75,11.35|18.24,-43.04;
1240	368.65	390.05	v:0.5;t:f;sf:1;nr:4.78;cr:9.55;verts:0.52,26.05|-6.1,14.24|5.58,-9.66|9.85,-5.24|11.07,1.36;
1280	374.15	387.46	v:0.5;t:f;sf:1;nr:4.82;cr:9.64;verts:5.58,-1.23|-4.97,23.45|0.09,-12.26|4.36,-7.83|23.05,-30.47;
1320	388.47	403.14	v:0.5;t:f;sf:1;nr:4.86;cr:9.72;verts:-8.74,14.44|-9.97,7.84|8.73,-14.8|19.62,-2.27;
1360	384.24	411.07	v:0.5;t:f;sf:1;nr:4.9;cr:9.8;verts:23.85,5.67|-4.51,22.38|-5.73,15.78|-18.77,-34.05|12.96,-6.86;
1400	384.3	416.73	v:0.5;t:f;sf:1;nr:4.92;cr:9.84;verts:23.79,11.33|-5.79,21.44|-0.45,0.06|12.9,-1.21;
1440	374	416.89	v:0.5;t:f;sf:1;nr:4.94;cr:9.87;verts:23.2,-1.04|9.84,0.22|4.5,21.6|-28.37,16.38|16.32,-35.81;
*	id=P16	origin=start	destiny=end	motherId=-
0	75	162	v:0.5;t:f;sf:1;nr:3.9;cr:7.79;verts:7.79,0;
40	67.05	170.98	v:0.5;t:f;sf:1;nr:3.9;cr:7.8;verts:23.61,0.41|15.75,8.98|-19.95,0.37|-2.88,-23.44|6.91,-22.59;
80	69.44	170.91	v:0.5;t:f;sf:1;nr:3.9;cr:7.8;verts:21.22,0.35|13.35,8.91|2.62,4.53|4.51,-22.65;
120	71.79	167.37	v:0.5;t:f;sf:1;nr:3.9;cr:7.8;verts:18.37,-4.92|11.01,5.37|-15.77,10.64|-0.08,-31.18;
160	72.02	170.29	v:0.5;t:f;sf:1;nr:3.9;cr:7.8;verts:18.14,-2|-16,13.56|-0.58,-8.24|6.49,-30.5;
200	73.72	185.6	v:0.5;t:f;sf:1;nr:3.9;cr:7.8;verts:-2.28,7.06|-19.84,12.4|4.79,-15.2|20.9,-23.15;
240	70.67	181.79	v:0.5;t:f;sf:1;nr:3.9;cr:7.8;verts:14.44,20.35|-16.78,8.59|7.85,-19.01|4.59,-7.06;
280	52.88	179.48	v:0.5;t:f;sf:1;nr:3.9;cr:7.8;verts:24.32,30.48|-3.92,18.46|1.01,6.28|-13.11,-13.58|10.28,-15.83;
320	33.46	180.45	v:0.5;t:f;sf:1;nr:3.9;cr:7.8;verts:20.43,7.24|-18.75,16.48|-3.63,-17.09|6.31,-12.61|8.2,-15.43;
360	29.95	178.89	v:0.5;t:f;sf:1;nr:3.9;cr:7.8;verts:5,24.46|-15.25,14.92|-0.13,-18.65|11.71,-16.98|9.81,-14.16;
400	20.32	174.99	v:0.5;t:f;sf:1;nr:3.9;cr:7.8;verts:27.84,15.43|-20.81,32.99|-5.61,11.02|-12.44,-29.3|30.44,-9.31;
440	4.35	174.81	v:0.5;t:f;sf:1;nr:3.9;cr:7.8;verts:10.36,10.84|8.86,37.99|-24.4,-12.43|-23.95,-13.28|20.98,-17.6;
480	-8.35	172.84	v:0.5;t:f;sf:1;nr:3.9;cr:7.8;verts:11.34,37.33|-32.69,-4.59|-11.7,-14.4|-11.26,-15.25|31.73,-9.1;
520	-29.58	173.84	v:0.5;t:f;sf:1;nr:3.9;cr:7.81;verts:-15.38,35.86|-11.46,-3.59|9.97,-14.24|9.53,-13.4|15.98,-11.19;
560	-38.87	184	v:0.5;t:f;sf:1;nr:3.9;cr:7.81;verts:-2.16,6.57|-23.53,8.39|6.76,-4.06|19.27,-4.08|18.82,-3.24;
600	-56.06	197.13	v:0.5;t:f;sf:1;nr:3.9;cr:7.81;verts:-0.45,-0.01|-6.34,21.52|-24.32,1.27|-17.81,-16.61|16.3,-18.1;
640	-65.04	215.22	v:0.5;t:f;sf:1;nr:3.9;cr:7.81;verts:8.53,18.07|-22.4,21.76|-8.83,1.47|-1.71,-19.6|15.29,-12.38;
680	-60.7	226.16	v:0.5;t:f;sf:1;nr:3.9;cr:7.81;verts:10.95,-1.44|38.5,6.46|-13.17,12.41|-22.82,-17.2|-6.05,-8.66;
720	-55.05	241.88	v:0.5;t:f;sf:1;nr:3.9;cr:7.81;verts:0.03,-0.36|-11.71,7.06|5.91,-14.63|11.9,-10.35;
760	-49.12	232.53	v:0.5;t:f;sf:1;nr:3.91;cr:7.81;verts:20.23,33.4|-16.36,-1.14|-17.64,-2.29|-5.9,-9.71|5.98,-19.7;
800	-50.66	238.35	v:0.5;t:f;sf:1;nr:3.91;cr:7.81;verts:-0.13,-0.43|-14.82,4.68|-16.1,3.54|-4.36,-3.88|7.52,-13.87;
840	-44.99	236.74	v:0.5;t:f;sf:1;nr:3.91;cr:7.81;verts:19.75,22.58|-20.49,3.07|-21.77,1.93|-10.03,-5.49|-5.8,-2.04|1.84,-15.48;
880	-27.83	228.62	v:0.5;t:f;sf:1;nr:3.91;cr:7.81;verts:3.18,7.14|2.6,14.46|-6.96,-3.55|-6.24,-4.7|6.14,-24.23;
920	-17.58	221.88	v:0.5;t:f;sf:1;nr:3.91;cr:7.81;verts:30.04,8.63|-7.65,7.71|-7.07,0.39|-17.21,-10.29|-16.49,-11.45;
960	-26.12	227.64	v:0.5;t:f;sf:1;nr:3.91;cr:7.82;verts:1.47,6.16|0.89,13.48|-8.67,-4.53|-7.94,-5.68|-1.49,-0.86;
1000	-31.7	234.03	v:0.5;t:f;sf:1;nr:3.91;cr:7.82;verts:11.94,11.94|4.09,5.52|7.05,12.54|6.46,19.86|-18.82,-34.25;
1040	-44.19	236.02	v:0.5;t:f;sf:1;nr:3.91;cr:7.82;verts:28.77,-2.01|16.58,7.52|-18.15,-22.41|-17.21,-26.1|-8.43,-27.58;
1080	-59.73	238.21	v:0.5;t:f;sf:1;nr:3.91;cr:7.82;verts:33.18,20.66|-18.41,19.06|-26.46,-1.39|-2.61,-20.22|25.47,-7.3;
1120	-71.9	228.49	v:0.5;t:f;sf:1;nr:3.91;cr:7.82;verts:-0.06,0.45|-6.23,9.34|-17.42,21.51|-14.29,-11.11|2.41,-27.57;
1160	-84.74	232.77	v:0.5;t:f;sf:1;nr:3.91;cr:7.82;verts:12.78,4.73|6.61,13.62|-8.09,1.43|-1.45,-6.83|15.95,-35.7;
1200	-104.5	243.73	v:0.5;t:f;sf:1;nr:3.91;cr:7.82;verts:18.31,4.13|11.67,12.38|-21.65,22.57|5.61,-26.39|21.26,-16.61;
1240	-109.14	246.96	v:0.5;t:f;sf:1;nr:3.91;cr:7.82;verts:16.31,15.62|23.44,31.3|-16.4,-11.48|-9.71,-17.51|-5.85,-19.15;
1280	-117.46	254.88	v:0.5;t:f;sf:1;nr:3.91;cr:7.82;verts:14.82,27.56|-8.08,-3.57|-1.38,-9.6|7.87,-5.11;
1320	-124.11	255.23	v:0.5;t:f;sf:1;nr:3.91;cr:7.82;verts:-15.59,-21.45|5.26,-9.24|0.44,0.09|14.52,-4.76|26.12,4.61;
1360	-127.3	261.11	v:0.5;t:f;sf:1;nr:3.91;cr:7.82;verts:3.63,5.97|8.46,-3.37|12.72,-1.61|17.71,1.12;
1400	-130.03	270.97	v:0.5;t:f;sf:1;nr:3.91;cr:7.83;verts:20.44,10.98|15.45,8.26|11.19,6.5|5.2,6.35|6.37,15.83;
1440	-134.12	276.24	v:0.5;t:f;sf:1;nr:3.96;cr:7.92;verts:26.93,-1.88|3.2,1.04|15.28,11.77|9.29,11.62|16.25,21.56;
*	id=P17	origin=start	destiny=end	motherId=-
0	664.54	620.49	v:0.5;t:f;sf:1;nr:3.98;cr:7.96;verts:9.54,12.98|0,8.42|4.95,6.81|8.05,2.46|11.32,3.49;
40	659.32	621.68	v:0.5;t:f;sf:1;nr:3.98;cr:7.96;verts:13.27,3.66|16.54,4.68|10.17,8|14.76,14.17|5.22,9.61|-38.02,-28.87;
80	645.51	625.34	v:0.5;t:f;sf:1;nr:3.98;cr:7.96;verts:19.03,13.27|-22.17,20.68|-12.81,-27.48|0.25,0.27;
120	628.91	625.33	v:0.5;t:f;sf:1;nr:3.98;cr:7.96;verts:16.84,0.26|-5.58,20.66|-12.22,22.98|-4.1,-31.56|10.58,-23.77;
160	619.97	633.71	v:0.5;t:f;sf:1;nr:3.98;cr:7.96;verts:6.36,6.36|3.23,12.63|-6.89,5.78|-4.63,-7.71;
200	613.54	632.63	v:0.5;t:f;sf:1;nr:3.98;cr:7.96;verts:12.79,5.28|9.66,11.55|-0.46,4.7|-18.57,-17.43|1.8,-8.79;
240	602.01	627.99	v:0.5;t:f;sf:1;nr:3.98;cr:7.96;verts:6,39.34|-7.04,-22.06|11.07,0.07|13.33,-13.42|21.19,6.92;
280	593.73	624.64	v:0.5;t:f;sf:1;nr:3.98;cr:7.96;verts:-21.53,23.46|-4.63,-7.71|8.83,-1.72|19.35,-3.29;
320	583.75	621.59	v:0.5;t:f;sf:1;nr:3.98;cr:7.96;verts:18.81,-4.76|-11.55,20.41|3.6,-31.64|5.35,-10.76;
360	599.85	630.83	v:0.5;t:f;sf:1;nr:3.98;cr:7.96;verts:2.72,4.48|4.65,23.92|-10.75,-1.51|-19.46,-14.66|14.83,-13.98;
400	609.17	635.36	v:0.5;t:f;sf:1;nr:3.98;cr:7.96;verts:-6.61,9.01|-20.07,3.02|5.51,-9.45|5.7,-5.9|39.71,-3;
440	612.87	641.59	v:0.5;t:f;sf:1;nr:3.98;cr:7.97;verts:3.29,20.77|-10.31,15.24|-18.02,10.83|-13.52,-16.11|34.66,-19.61;
480	629.51	643.12	v:0.5;t:f;sf:1;nr:3.98;cr:7.97;verts:4.51,31.54|-24.09,7.83|-2.65,-25.19|24.35,-6.98;
520	644.99	645.62	v:0.5;t:f;sf:1;nr:3.98;cr:7.97;verts:-0.47,26.76|3.02,1.62|8.87,-4.47|16.48,-21.09|18.93,-18.93;
560	658.63	639.2	v:0.5;t:f;sf:1;nr:3.98;cr:7.97;verts:25.01,4.97|9.55,14.7|-10.63,-4.81|-14.53,-9.8|-4.77,-10.9;
600	674.86	635.7	v:0.5;t:f;sf:1;nr:3.98;cr:7.97;verts:39.83,-0.89|8.78,1.47|-6.68,11.2|-16.33,-1.72|-9.65,-13.28;
640	679.24	637.64	v:0.5;t:f;sf:1;nr:3.99;cr:7.97;verts:4.4,3.42|-11.06,13.14|-20.71,0.23|-14.03,-11.34|39.43,-5.74;
680	682.98	641.48	v:0.5;t:f;sf:1;nr:3.99;cr:7.97;verts:0.66,7.26|-14.8,16.99|-17.77,-7.49|37.34,-13.93|8.79,-1.55;
720	675.64	642.84	v:0.5;t:f;sf:1;nr:3.99;cr:7.97;verts:16.13,-0.19|8,8.62|-7.46,18.35|-10.43,-6.13|13.01,-29.11;
760	668.94	631.06	v:0.5;t:f;sf:1;nr:3.99;cr:7.97;verts:-2.6,39.78|-0.76,6.56|-9.64,-14.84|-3.73,-17.92|14.7,-3.16;
800	668.43	638.61	v:0.5;t:f;sf:1;nr:3.99;cr:7.97;verts:15.21,4.39|-0.25,14.12|-3.22,-10.36|-9.41,-30.48;
840	666.74	642.03	v:0.5;t:f;sf:1;nr:3.99;cr:7.98;verts:16.9,7.8|-8.65,-9.79|-1.53,-6.95|1.3,-24.85;
880	664.28	642.68	v:0.5;t:f;sf:1;nr:3.99;cr:7.98;verts:19.36,8.46|10.68,12.36|-6.19,-9.13|0.94,-6.29|-1.12,-16.07;
920	658	643.12	v:0.5;t:f;sf:1;nr:3.99;cr:7.98;verts:11.16,29.89|0.09,-8.7|7.21,-5.86|5.15,-15.64|16.96,12.79;
960	650.96	648.38	v:0.5;t:f;sf:1;nr:3.99;cr:7.98;verts:-0.33,9.41|7.13,-3.43|12.2,-10.37|9.8,-3.65|14.26,-0.59;
1000	638.65	661.06	v:0.5;t:f;sf:1;nr:3.99;cr:7.98;verts:22.11,9.02|19.44,9.24|16.32,22.46|-24.05,13.88|9.29,-30.53;
1040	633.08	673.69	v:0.5;t:f;sf:1;nr:3.99;cr:7.98;verts:-11.29,29.85|-6.08,-5.29|4.62,-6.6|14.86,-17.9|6.6,-4.62;
1080	619.97	680.46	v:0.5;t:f;sf:1;nr:4.04;cr:8.07;verts:17.73,0.17|7.02,1.49|-8.43,0.74|-30.09,-10.67;
1120	611.77	670.42	v:0.5;t:f;sf:1;nr:4.08;cr:8.16;verts:23.73,32.63|-24.39,3.86|-0.22,-9.3|13.81,-20.47|15.23,-8.55;
1160	612.39	656.02	v:0.5;t:f;sf:1;nr:4.12;cr:8.25;verts:0.12,0.45|-28.2,-16.28|-13.24,-29.74|-0.85,-23.7|21.79,-24.2;
1200	611.83	654.6	v:0.5;t:f;sf:1;nr:4.17;cr:8.33;verts:16.37,-10.23|12.41,14.78|-17.63,7.85|-24.02,-22.62;
1240	606.58	654.6	v:0.5;t:f;sf:1;nr:4.21;cr:8.42;verts:17.66,14.78|-12.38,7.84|-16.83,-13.11|-2.86,-8.8;
1280	595.26	655.06	v:0.5;t:f;sf:1;nr:4.25;cr:8.5;verts:-2.53,33.58|-1.07,8.31|-5.52,-12.65|8.45,-8.33;
1320	582.27	657.23	v:0.5;t:f;sf:1;nr:4.29;cr:8.59;verts:11.92,10.48|-1.99,8.62|5.67,0.65|7.48,-10.48|21.45,-6.16;
1360	573.15	659.42	v:0.5;t:f;sf:1;nr:4.33;cr:8.67;verts:14.79,2.84|21.05,12.67|7.14,10.81|-30.97,-14.85|16.6,-8.29;
1400	557.9	673.56	v:0.5;t:f;sf:1;nr:4.38;cr:8.75;verts:14.06,23.41|-5.46,27.2|6.61,-26.5|17.92,-20.61;
1440	557.57	686.77	v:0.5;t:f;sf:1;nr:4.42;cr:8.84;verts:1.37,26.22|-11.63,19.15|4.56,-25.86|6.93,-13.29|18.24,-7.4;
*	id=P18	origin=start	destiny=end	motherId=-
0	549.23	527.63	v:0.5;t:f;sf:1;nr:3.91;cr:7.81;verts:17.47,5.67|-17.03,6.88|0.64,-18.35|24.5,-3.04;
40	557.32	539.85	v:0.5;t:f;sf:1;nr:3.95;cr:7.9;verts:16.41,9.18|9.37,17.89|-7.45,-6.14|4.8,-30.87;
80	557.72	536.99	v:0.5;t:f;sf:1;nr:3.99;cr:7.97;verts:17.64,1.23|16.02,6.32|8.98,15.03|-28.35,-13.92|-7.85,-9;
120	554.2	537.62	v:0.5;t:f;sf:1;nr:4.02;cr:8.04;verts:21.16,1.86|19.53,6.95|12.5,15.66|-29.86,-11.19|-4.33,-8.37;
160	549.49	535.5	v:0.5;t:f;sf:1;nr:4.05;cr:8.1;verts:-39.1,-9.37|17.21,13.54|8.57,-3.46|3.61,-8.51|0.38,-10.49;
200	559.51	531.86	v:0.5;t:f;sf:1;nr:4.07;cr:8.15;verts:7.18,9.9|14.98,28.72|-9.64,-14.13|-6.41,-12.15|-1.45,-7.1;
240	559.87	525.7	v:0.5;t:f;sf:1;nr:4.1;cr:8.19;verts:6.83,3.74|11.57,23.36|-10,-20.29|-6.77,-18.31|-1.81,-13.26;
280	562.8	509.1	v:0.5;t:f;sf:1;nr:4.11;cr:8.23;verts:8.63,6.76|-16.77,-0.1|3.89,-12.86|6.62,-5.36;
320	562.95	497.3	v:0.5;t:f;sf:1;nr:4.13;cr:8.26;verts:8.48,-5.03|0.47,0.06|-31.63,-6.72|-16.92,-11.9|6.47,-17.16;
360	561.79	493.14	v:0.5;t:f;sf:1;nr:4.15;cr:8.29;verts:9.65,-9.2|0.05,0.47|-15.76,-16.06|-3.69,-30.01|7.63,-21.32;
400	555.45	493.04	v:0.5;t:f;sf:1;nr:4.16;cr:8.32;verts:-13.21,30.43|-9.42,-16.16|2.61,-9.09|15.98,-9.3|6.39,0.37;
440	534.4	496.99	v:0.5;t:f;sf:1;nr:4.18;cr:8.35;verts:-35.98,-20.91|15.08,10.96|11.63,-12.21|11.73,-14.49|23.66,-5.14;
480	520.16	497.87	v:0.5;t:f;sf:1;nr:4.19;cr:8.38;verts:17.71,28.33|1.4,8.83|-7.41,-5|3.2,-8.34;
520	515.41	483.87	v:0.5;t:f;sf:1;nr:4.2;cr:8.41;verts:11.83,16.28|4.02,13.13|6.16,-5.18|-2.65,-19.01|7.96,-22.35;
560	515.62	464.69	v:0.5;t:f;sf:1;nr:4.22;cr:8.43;verts:9.21,-6.06|11.61,-2.9|7.16,5.59|3.8,-6.04|5.94,-24.35;
600	514.69	455.96	v:0.5;t:f;sf:1;nr:4.23;cr:8.46;verts:-25.87,33.3|4.73,-14.77|10.14,-14.79|12.54,-11.63|8.09,-3.14;
640	503.18	446.89	v:0.5;t:f;sf:1;nr:4.24;cr:8.48;verts:-4.99,25.65|-9.36,24.39|-25.53,8.97|4.09,-25.8|19.6,-12.21;
680	488.83	442.42	v:0.5;t:f;sf:1;nr:4.25;cr:8.5;verts:9.37,21.18|4.99,19.92|-11.18,4.5|-10.21,-3.92|10,-41.18;
720	476	429.29	v:0.5;t:f;sf:1;nr:4.26;cr:8.52;verts:22.2,8.05|17.82,6.8|-20.67,6.78|2.62,-17.05|1.66,-8.63;
760	475.1	416.28	v:0.5;t:f;sf:1;nr:4.27;cr:8.54;verts:-4.9,42.3|-19.77,-6.24|2.55,-21.64|18.72,-6.22|23.09,-4.97;
800	478.12	412.6	v:0.5;t:f;sf:1;nr:4.28;cr:8.56;verts:15.7,-9.9|20.07,-8.65|0.37,0.33|-22.79,-9.92|-0.47,-25.32;
840	479.58	412.56	v:0.5;t:f;sf:1;nr:4.29;cr:8.59;verts:-7.3,42.18|-8.27,7.19|-1.93,-25.36|14.24,-9.94|18.61,-8.68;
880	493.5	416.9	v:0.5;t:f;sf:1;nr:4.3;cr:8.61;verts:41.5,10.97|-22.19,11.52|-7.04,-16.6|0.32,-5.6|4.69,-4.35;
920	509.48	426.65	v:0.5;t:f;sf:1;nr:4.32;cr:8.63;verts:-1.67,19.04|-11.28,5.41|-0.46,0.19|-15.66,4.16|-23.02,-6.84;
960	507.54	418.08	v:0.5;t:f;sf:1;nr:4.33;cr:8.66;verts:13.32,4.76|0.27,10.47|-13.73,-4.41|-9.35,-3.16;
1000	520	420.58	v:0.5;t:f;sf:1;nr:4.34;cr:8.69;verts:1.61,9.13|0.86,7.26|-12.19,12.97|-21.81,-0.66|37.62,-21.43;
1040	530.56	428.52	v:0.5;t:f;sf:1;nr:4.36;cr:8.71;verts:4.4,8.28|-8.95,17.07|-9.69,15.2|-9.37,-0.33|21.8,-37.56;
1080	545.87	426.15	v:0.5;t:f;sf:1;nr:4.37;cr:8.74;verts:-4.58,8.61|-10.91,5.91|-24.68,-2.7|9.04,-3.65|43.38,-3.86;
1120	549.11	423.57	v:0.5;t:f;sf:1;nr:4.38;cr:8.77;verts:34.87,2.31|-7.82,6.03|-14.15,3.33|10.93,-5.1;
1160	560.58	423.24	v:0.5;t:f;sf:1;nr:4.4;cr:8.79;verts:23.4,1.98|-19.29,5.7|-25.62,3|-0.54,-5.43|42.51,-10.66;
1200	561.58	423.15	v:0.5;t:f;sf:1;nr:4.41;cr:8.82;verts:22.4,1.89|40.75,16.53|-20.29,5.61|-18.17,-20.91|-1.54,-5.52;
1240	562.91	412.29	v:0.5;t:f;sf:1;nr:4.42;cr:8.84;verts:34.95,4.79|-12.87,26.4|-21.62,-5.25|-2.87,-16.37|21.07,-8.97;
1280	566.59	412.09	v:0.5;t:f;sf:1;nr:4.43;cr:8.86;verts:-8.04,43.47|-25.3,-5.45|-6.55,-16.58|20.91,-31.01|17.39,-9.17;
1320	574.81	414.7	v:0.5;t:f;sf:1;nr:4.44;cr:8.88;verts:28.61,20.94|6.67,7.94|-7.33,7.33|-14.78,-13.97;
1360	594.13	414.65	v:0.5;t:f;sf:1;nr:4.45;cr:8.9;verts:6.66,6.66|9.29,20.89|-12.65,7.9|9.14,-34.33;
1400	602.2	415.5	v:0.5;t:f;sf:1;nr:4.46;cr:8.92;verts:8.17,4.16|1.22,21.74|-1.41,7.51|-20.72,8.75|17.72,-30.89;
1440	616.61	419.81	v:0.5;t:f;sf:1;nr:4.47;cr:8.94;verts:-2.66,30.4|-6.23,8.47|-15.82,11.82|-0.53,-30.52|28.31,3.74;
*	id=P19	origin=start	destiny=end	motherId=-
0	586.82	101.79	v:0.5;t:f;sf:1;nr:4;cr:8;verts:10.09,2.79|-14.26,11.54|0,-18.34|8.83,-30.37;
40	585.22	117.15	v:0.5;t:f;sf:1;nr:4.04;cr:8.08;verts:17.82,19.79|11.68,18.15|4.87,6.82|10.43,-15;
80	581.88	130.12	v:0.5;t:f;sf:1;nr:4.08;cr:8.15;verts:29.6,10.77|8.22,19.79|0.43,-0.19|16.69,-26.71|13.77,-2.04;
120	585.47	135.39	v:0.5;t:f;sf:1;nr:4.11;cr:8.22;verts:-7.96,23.13|-24.43,-1.28|32.7,-24.35|-3.16,5.09|10.18,3.23;
160	600.89	145.16	v:0.5;t:f;sf:1;nr:4.14;cr:8.29;verts:-5.24,13|-18.59,14.85|-18.71,-1.31|17.28,-14.58|39.86,-10.12;
200	621.98	152.8	v:0.5;t:f;sf:1;nr:4.17;cr:8.35;verts:15.65,7.63|-16.89,4.21|-32.87,4.33|18.77,-2.47;
240	624.21	155.26	v:0.5;t:f;sf:1;nr:4.2;cr:8.4;verts:13.42,10.08|9.44,19.17|-8.35,-14.46|16.54,-0.02;
280	623.25	158.83	v:0.5;t:f;sf:1;nr:4.22;cr:8.45;verts:14.37,13.66|10.39,22.74|-29.85,-29.53|-7.39,-10.88|17.5,3.56;
320	623.18	164.63	v:0.5;t:f;sf:1;nr:4.25;cr:8.49;verts:19.54,23.29|14.45,19.46|-7.32,-5.08|-2.06,-2.04|17.57,9.36;
360	620.72	176.91	v:0.5;t:f;sf:1;nr:4.27;cr:8.55;verts:-4.86,7.19|0.39,10.24|-23.81,14.3|-27.57,-3.38|0.46,-0.16;
400	628.27	186.24	v:0.5;t:f;sf:1;nr:4.3;cr:8.6;verts:-7.15,19.57|-7.08,9.17|-21.88,0.1|17.47,-20.82;
440	638.05	198.89	v:0.5;t:f;sf:1;nr:4.33;cr:8.66;verts:-8.73,3.18|7.68,-8.17|6.34,-6.79|8.13,-3.92;
480	641.22	219.56	v:0.5;t:f;sf:1;nr:4.36;cr:8.73;verts:4.51,12.5|4.96,16.76|3.17,13.88|-2.14,2.07|-21.53,4.58;
520	631.16	220.21	v:0.5;t:f;sf:1;nr:4.39;cr:8.78;verts:7.92,2.72|14.58,13.15|13.23,14.53|15.02,17.4|-11.46,5.22|-16.81,-38.37;
560	628.8	216.48	v:0.5;t:f;sf:1;nr:4.41;cr:8.82;verts:10.28,-1.01|16.93,9.42|15.59,10.8|17.38,13.68|-9.11,1.5|-28.1,-31.43;
600	625.68	213.6	v:0.5;t:f;sf:1;nr:4.43;cr:8.85;verts:20.05,6.54|18.71,7.92|20.5,10.8|-5.99,-1.38|-0.48,-0.17;
640	606.29	206.45	v:0.5;t:f;sf:1;nr:4.44;cr:8.89;verts:18.91,-7.32|13.4,-8.53|17.91,40.49|-31.79,-14.15|9.59,-33.45;
680	608.81	204.25	v:0.5;t:f;sf:1;nr:4.46;cr:8.92;verts:26.18,35.9|-15.84,8.07|-12.12,-13|10.88,-10.73|16.39,-9.52;
720	626.54	197.66	v:0.5;t:f;sf:1;nr:4.47;cr:8.94;verts:-10.3,34.14|-6.85,-17.32|-1.34,-16.11|18.61,-19.95;
760	635.84	179.34	v:0.5;t:f;sf:1;nr:4.48;cr:8.97;verts:10.67,19.24|-8.95,20.1|-19.6,15.82|-6.8,-20.92|30.52,-32.68;
800	645.1	171.6	v:0.5;t:f;sf:1;nr:4.49;cr:8.99;verts:29.16,3.06|-18.2,12.36|-12.02,-19.55|24.31,-16.4;
840	648.25	169.78	v:0.5;t:f;sf:1;nr:4.5;cr:9.01;verts:26.36,24.44|-21.35,10.54|-15.18,-21.38|1.45,-27.73|26.01,1.24;
880	647.79	158.08	v:0.5;t:f;sf:1;nr:4.56;cr:9.11;verts:4.78,27.14|-20.9,-1.16|-7.6,-26.49|0.01,-0.42;
920	658.18	142.45	v:0.5;t:f;sf:1;nr:4.63;cr:9.26;verts:18.02,31.69|-5.61,11.51|-10.38,-16.05|21.04,-4.47;
960	664.54	144.06	v:0.5;t:f;sf:1;nr:4.72;cr:9.44;verts:20.48,41.53|-11.97,13.12|-16.74,-14.43|17.14,-12|14.68,-2.86;
1000	681.32	135.51	v:0.5;t:f;sf:1;nr:4.81;cr:9.62;verts:-8.49,-34.06|-2.09,-11.41|0.37,-20.55|1.58,-7.76|13.71,-32.31;
1040	686.02	132.57	v:0.5;t:f;sf:1;nr:4.89;cr:9.79;verts:7.53,8.36|10.58,28.9|-6.79,-14.35|-3.12,-10.7|-4.33,-23.5;
1080	685.17	115.66	v:0.5;t:f;sf:1;nr:4.93;cr:9.87;verts:31.81,5.61|11.42,11.99|-0.29,-0.49|-2.28,-27.61|8.37,-8.55;
1120	694.8	118.05	v:0.5;t:f;sf:1;nr:4.97;cr:9.93;verts:22.18,8.01|1.79,14.39|-9.92,1.91|-11.91,-25.22|6.16,-24.5;
1160	701.85	108.36	v:0.5;t:f;sf:1;nr:4.99;cr:9.98;verts:24.93,4.99|2.96,11.03|-5.26,4.7|-16.97,-7.78;
1200	700.04	98.3	v:0.5;t:f;sf:1;nr:5.01;cr:10.02;verts:-15.43,13.4|-15.15,-17.84|-3.45,-5.37|5.78,-8.26|26.74,-5.07;
1240	699.3	98.43	v:0.5;t:f;sf:1;nr:5.03;cr:10.05;verts:38.69,31.82|-2.71,-5.23|-14.42,-17.71|6.52,-8.12|27.48,-4.94;
1280	695.99	98.93	v:0.5;t:f;sf:1;nr:5.04;cr:10.08;verts:26.83,19.5|-32.66,5.76|-11.1,-17.21|9.83,-7.62|49.26,-9.93;
1320	668.96	107.33	v:0.5;t:f;sf:1;nr:5.05;cr:10.1;verts:-0.19,-0.42|-5.64,14.16|-20.02,-23.85|15.92,-8.81;
1360	662.24	107.1	v:0.5;t:f;sf:1;nr:5.06;cr:10.12;verts:1.08,13.92|-8.74,39.44|-13.29,-24.09|22.64,-9.05|6.53,-0.66;
1400	653.09	101.68	v:0.5;t:f;sf:1;nr:5.07;cr:10.13;verts:-4.15,-29.5|15.68,-6.07|25.78,4.08|10.23,8.51|-44.67,-23.73;
1440	648.48	84.31	v:0.5;t:f;sf:1;nr:5.07;cr:10.15;verts:-11.33,38.91|-9.34,8.71|-3.52,-12.27|14.85,-8.86;
*	id=P20	origin=start	destiny=end	motherId=-
0	125.24	81.64	v:0.5;t:f;sf:1;nr:3.93;cr:7.87;verts:21.64,18.82|-13.02,25.55|-27.57,-7.91|-6.46,1.64|0.18,-0.41;
40	145.06	79.79	v:0.5;t:f;sf:1;nr:3.98;cr:7.95;verts:13.69,12.77|1.82,16.96|0.33,18.72|-19.64,-2.26|10.77,-37.83;
80	146.86	66.54	v:0.5;t:f;sf:1;nr:4.02;cr:8.04;verts:11.89,-0.48|-1.47,5.47|-6.97,-4.88|-20.77,-24.09;
120	151.03	56.99	v:0.5;t:f;sf:1;nr:4.06;cr:8.11;verts:6.6,31.46|-5.65,-4.08|-11.15,-14.43|7.71,-10.03;
160	158.92	47.26	v:0.5;t:f;sf:1;nr:4.1;cr:8.19;verts:-0.15,0.34|-1.29,21.73|-13.54,-13.81|-0.18,-19.76;
200	164.17	37.98	v:0.5;t:f;sf:1;nr:4.14;cr:8.27;verts:-6.54,12.45|-27.3,10.48|-5.39,-8.93|10.95,-27.11|20.47,-4.55;
240	174.42	37.53	v:0.5;t:f;sf:1;nr:4.18;cr:8.36;verts:12.18,15.05|-16.78,12|-15.64,-9.39|34.58,-22.71|10.23,-5.01;
280	179.49	28.19	v:0.5;t:f;sf:1;nr:4.23;cr:8.46;verts:7.11,5.71|18.58,25.57|-21.86,2.66|12.59,-39.87|5.15,-14.35;
320	191.65	17.02	v:0.5;t:f;sf:1;nr:4.27;cr:8.55;verts:12.23,25.08|6.43,14.4|-27.19,-6.28|-5.05,-5.47|34.34,-24.67;
360	189.89	21.28	v:0.5;t:f;sf:1;nr:4.31;cr:8.63;verts:8.18,18.67|4.47,17.91|-15.3,10.32|-25.44,-2.01|31.09,-29.31;
400	191.48	20.41	v:0.5;t:f;sf:1;nr:4.35;cr:8.7;verts:6.59,17.79|2.88,17.03|-9.6,15.97|-16.89,9.44|16.37,-39.91;
440	202.46	25.17	v:0.5;t:f;sf:1;nr:4.37;cr:8.75;verts:10.57,4.93|4.74,10.65|-4.39,22.55|-8.1,21.79|-1.4,-43.5;
480	195.51	29.91	v:0.5;t:f;sf:1;nr:4.39;cr:8.79;verts:2.5,-10.02|9.97,-2.67|17.52,9.68|11.69,15.4|-38.49,-20.8;
520	194.3	36.97	v:0.5;t:f;sf:1;nr:4.41;cr:8.82;verts:18.73,16.74|12.91,22.46|-29.2,-32.84|-14.49,-17.89|11.19,4.39;
560	187.52	46.44	v:0.5;t:f;sf:1;nr:4.43;cr:8.85;verts:17.97,13.85|-7.18,19.73|-7.71,-8.43|-0.3,0.27;
600	185.75	50.74	v:0.5;t:f;sf:1;nr:4.44;cr:8.88;verts:9.74,2.98|-5.42,24.03|-5.94,-4.13|17.68,-22.13;
640	189.14	52.18	v:0.5;t:f;sf:1;nr:4.46;cr:8.91;verts:-10.56,33.92|-9.33,-2.69|14.3,-20.69|6.84,-6.6|6.35,4.42;
680	180.87	47.26	v:0.5;t:f;sf:1;nr:4.47;cr:8.94;verts:0.56,10.68|-27.98,5.5|15.1,-11.52|14.61,-0.5;
720	178.44	38.4	v:0.5;t:f;sf:1;nr:4.49;cr:8.97;verts:28.21,4.8|4.9,8.84|1.41,10.01|-25.55,-3.37;
760	172.86	34.66	v:0.5;t:f;sf:1;nr:4.5;cr:9;verts:10.48,5.1|3.53,9.7|-19.97,-7.1|21.85,-18.64;
800	155.86	25.47	v:0.5;t:f;sf:1;nr:4.52;cr:9.03;verts:20.53,0.5|2.38,27.18|-18.31,-22.25|-2.97,-16.3;
840	159.5	14.31	v:0.5;t:f;sf:1;nr:4.53;cr:9.06;verts:6.51,9.66|-1.25,16.02|-2.01,4.41|16.9,-10.66|11.47,-2.02;
880	166.68	15.48	v:0.5;t:f;sf:1;nr:4.54;cr:9.08;verts:-0.66,10.83|-8.43,17.18|-9.19,5.58|18.05,-31.4|9.72,-9.49;
920	178.31	20.26	v:0.5;t:f;sf:1;nr:4.55;cr:9.1;verts:-12.3,15.61|-20.83,10.37|-9.98,-1.94|-1.92,-4.7|-0.47,0.23;
960	179.78	19.66	v:0.5;t:f;sf:1;nr:4.56;cr:9.12;verts:-13.77,15.01|-22.29,9.76|-11.44,-2.54|-3.38,-5.31|41.91,-17.67;
1000	182.93	13.13	v:0.5;t:f;sf:1;nr:4.57;cr:9.14;verts:45.34,4.69|-16.92,8.48|-25.44,3.23|-14.6,-9.07|-6.53,-11.83;
1040	184	6.67	v:0.5;t:f;sf:1;nr:4.58;cr:9.16;verts:44.23,11.48|-17.99,2.02|-26.52,-3.23|-15.67,-15.54|-7.61,-18.3;
1080	176.81	-0.65999999999997	v:0.5;t:f;sf:1;nr:4.59;cr:9.18;verts:20.53,40.95|-10.8,-5.3|-19.32,-10.55|-8.48,-22.86|-0.41,-25.62;
1120	160.93	-17.17	v:0.5;t:f;sf:1;nr:4.6;cr:9.2;verts:12.25,15.13|13.57,34.13|7.92,17.78|-3.45,-27.07|5.08,-21.82;
1160	156.9	-30.87	v:0.5;t:f;sf:1;nr:4.61;cr:9.23;verts:16.28,1.44|11.95,4.09|17.6,20.44|-22.21,-7.87|21.65,-25.81;
1200	148.63	-51.36	v:0.5;t:f;sf:1;nr:4.62;cr:9.25;verts:-18.71,42.16|-22.08,-23.68|20.22,-16.4|25.88,-0.05|32.38,0;
1240	159.56	-62.28	v:0.5;t:f;sf:1;nr:4.69;cr:9.37;verts:18.94,0.21|19.27,8.99|14.95,-10.97|21.45,-10.92|20.23,-6.57;
1280	169.95	-73.51	v:0.5;t:f;sf:1;nr:4.76;cr:9.52;verts:-17.33,41.51|4.55,-22.2|11.06,-22.15|9.83,-17.8|8.54,-11.02|8.88,-2.24;
1320	183.76	-77.86	v:0.5;t:f;sf:1;nr:4.85;cr:9.69;verts:14.16,55.36|-4.93,-6.6|-5.26,-15.37|-9.25,-26.56|-3.97,-22.16|-2.75,-26.5;
1360	187.96	-83.73	v:0.5;t:f;sf:1;nr:4.94;cr:9.89;verts:38.65,-3.21|-16.59,10.77|-16.4,-11.06|-9.13,-12.47|-9.47,-21.24;
1400	193.53	-90.01	v:0.5;t:f;sf:1;nr:4.99;cr:9.97;verts:43.63,23.23|-22.16,4.5|-9.95,-4.85|-21.97,-17.33|-14.7,-18.74;
1440	199.65	-99.27	v:0.5;t:f;sf:1;nr:5.01;cr:10.03;verts:47.45,15.29|-4.91,11.56|-28.28,-4.76|-16.07,-14.12|0.88,-12.53;
*	id=P21	origin=start	destiny=end	motherId=-
0	466.41	476.7	v:0.5;t:f;sf:1;nr:3.97;cr:7.95;verts:1.35,8.54|-0.92,4.12|3.45,-4.3|6.72,-5.44;
40	478.81	478.03	v:0.5;t:f;sf:1;nr:4.02;cr:8.04;verts:-11.05,9.86|-13.32,5.44|-8.95,-2.97|-5.68,-4.11|-0.42,-0.17;
80	488.86	484.98	v:0.5;t:f;sf:1;nr:4.07;cr:8.14;verts:10.06,18.15|-0.14,0.56|-10.47,6.78|-15.73,2.84|-19,3.98;
120	490.27	489.83	v:0.5;t:f;sf:1;nr:4.12;cr:8.24;verts:-1.55,5.41|-11.88,11.63|-20.41,8.83|-17.14,7.69|-0.45,0.15;
160	496.42	501.17	v:0.5;t:f;sf:1;nr:4.18;cr:8.35;verts:-7.71,16.75|-6.6,11.48|-10.66,13.64|3.89,-16.87|18.15,-10.77;
200	501.92	509.34	v:0.5;t:f;sf:1;nr:4.23;cr:8.46;verts:12.65,-2.59|2.07,-6.69|-1.6,-8.69|-6.2,-29.16;
240	502.18	521.63	v:0.5;t:f;sf:1;nr:4.28;cr:8.56;verts:2.83,33.73|1.81,5.6|-6.46,-16.87|12.39,9.7;
280	497.88	534.12	v:0.5;t:f;sf:1;nr:4.33;cr:8.65;verts:6.11,18.09|-15.28,14.25|-2.16,-4.38|15.83,-39.78|10.76,-17.91;
320	502.6	532.32	v:0.5;t:f;sf:1;nr:4.37;cr:8.74;verts:1.39,16.29|-19.99,12.45|-6.88,-6.18|6.05,-19.71|37.9,-20.89;
360	507.3	518.09	v:0.5;t:f;sf:1;nr:4.39;cr:8.79;verts:7.92,18.66|2.82,20.07|-24.69,-1.78|-11.58,-20.41|43.52,-3.79;
400	509.59	518.47	v:0.5;t:f;sf:1;nr:4.41;cr:8.83;verts:20.9,38.64|5.63,19.04|0.53,20.45|-13.87,-20.04|-4.56,-37.15;
440	513.4	517.94	v:0.5;t:f;sf:1;nr:4.43;cr:8.86;verts:1.82,18.51|-3.28,19.93|17.08,-6.22|17.71,-4.09|17.11,5.82;
480	519.05	516.22	v:0.5;t:f;sf:1;nr:4.45;cr:8.9;verts:11.46,4.1|-3.83,16.79|-8.93,18.21|-4.57,-26.84|11.44,-7.94|12.07,-5.81;
520	544.76	524.46	v:0.5;t:f;sf:1;nr:4.46;cr:8.93;verts:-14.25,12.34|-13.65,2.43|-14.28,0.3|1.38,-11.21|35.54,-1.69;
560	555.47	531.97	v:0.5;t:f;sf:1;nr:4.48;cr:8.96;verts:24.83,5.82|-24.36,9.94|-24.99,7.81|-9.33,-3.7|32.56,-30.54;
600	567.03	542.91	v:0.5;t:f;sf:1;nr:4.5;cr:8.99;verts:13.27,16.76|-20.89,7.24|17.38,-23.92|22.59,-3.97;
640	567.51	541.55	v:0.5;t:f;sf:1;nr:4.51;cr:9.02;verts:22.11,-5.33|12.79,15.41|-27.89,-4.92|5.38,-28.27;
680	562.58	522.1	v:0.5;t:f;sf:1;nr:4.52;cr:9.05;verts:6.93,8.55|-9.33,5.83|-18.38,1.9|5.99,-9.23;
720	551.78	515.71	v:0.5;t:f;sf:1;nr:4.54;cr:9.08;verts:-7.58,-4.49|16.79,-15.62|18.02,-8.02|17.72,2.17|-23.71,27.36;
760	547.22	505.28	v:0.5;t:f;sf:1;nr:4.55;cr:9.1;verts:0.65,18.5|-3.01,-14.92|2.98,-11.52|22.29,-8.27;
800	540.91	491.92	v:0.5;t:f;sf:1;nr:4.59;cr:9.19;verts:6.95,5.14|-8.34,35.44|-7.11,-8.17|9.29,-24.88|9.28,-5.58;
840	540.91	488.39	v:0.5;t:f;sf:1;nr:4.64;cr:9.28;verts:-10.19,35.31|-7.1,-11.7|9.29,-9.11|10.1,-1.42|6.96,1.62;
880	531.61	476.95	v:0.5;t:f;sf:1;nr:4.69;cr:9.38;verts:-0.9,23.88|-24.27,37.37|2.19,-23.14|18.58,-20.54|19.39,-12.86|16.25,-9.82;
920	523.27	469.55	v:0.5;t:f;sf:1;nr:4.74;cr:9.48;verts:7.45,16.47|-34.88,10|-29.73,-20.81|-28.6,-22.34|0.54,-0.02;
960	513.09	466.77	v:0.5;t:f;sf:1;nr:4.79;cr:9.58;verts:17.62,13.7|-24.71,7.23|-21.21,-2.98|34.67,-15.33;
1000	506.82	457.28	v:0.5;t:f;sf:1;nr:4.85;cr:9.69;verts:38.13,29.01|-18.43,-2.27|-14.93,-12.48|9.08,-3.86|23.9,4.2;
1040	504.46	448.48	v:0.5;t:f;sf:1;nr:4.9;cr:9.8;verts:-6.84,38.17|-16.08,-11.07|11.44,-12.65|26.26,-4.6;
1080	497.56	446.79	v:0.5;t:f;sf:1;nr:4.93;cr:9.86;verts:34.4,0.6|-0.04,0.56|-9.18,-12.75|9.48,-33.07|18.34,-14.34;
1120	498.42	445.57	v:0.5;t:f;sf:1;nr:4.95;cr:9.9;verts:7.83,10.02|-1.55,12.62|-1.36,6.47|17.48,-15.56;
1160	499.06	438.91	v:0.5;t:f;sf:1;nr:4.97;cr:9.93;verts:7.18,3.36|-2.19,5.96|3.95,-12.36|16.84,-22.22;
1200	515.33	436.63	v:0.5;t:f;sf:1;nr:4.98;cr:9.96;verts:31.69,38.23|-18.46,3.68|-9.08,1.08|-12.31,-14.64|0.57,-24.5;
1240	531.26	436.88	v:0.5;t:f;sf:1;nr:5;cr:9.99;verts:16.52,47|-25.01,1.33|-15.36,-24.25|-6.5,-33.45|14.4,-30.88;
1280	549.5	430.98	v:0.5;t:f;sf:1;nr:5.01;cr:10.02;verts:5.6,9.69|-13.66,15.24|-2.14,-10.99|5.08,-9.97;
1320	550.54	438	v:0.5;t:f;sf:1;nr:5.03;cr:10.05;verts:28.32,19.83|4.55,16.71|-14.7,22.26|-6.52,-31.4|26.87,-21.76;
1360	553.27	437.19	v:0.5;t:f;sf:1;nr:5.03;cr:10.06;verts:1.82,15.9|-13.47,18.54|-17.43,21.46|-19.22,-12.48|43.55,-25.07;
1400	566.82	442.74	v:0.5;t:f;sf:1;nr:5.03;cr:10.07;verts:50.09,4.7|-11.73,21.46|-22.45,5.6|5.6,-22.45|10.51,-20.62;
1440	570.53	448.56	v:0.5;t:f;sf:1;nr:5.04;cr:10.07;verts:0.53,0.23|-26.16,11.42|-38.67,-20.56|1.89,-16.64|6.8,-14.8;
*	id=P22	origin=start	destiny=end	motherId=-
0	2	212.59	v:0.5;t:f;sf:1;nr:3.93;cr:7.86;verts:7.76,-2.41|4.74,8.91|2.95,9.65|-5.79,8.27|4.55,-38.56;
40	5.25	203.83	v:0.5;t:f;sf:1;nr:3.97;cr:7.94;verts:-0.36,0.05|-9.04,-0.49|4.51,-11.17|22.22,-10.36;
80	20.42	193.09	v:0.5;t:f;sf:1;nr:4.01;cr:8.02;verts:29.29,26.84|-22.54,9.11|-15.53,-10.69|-20.15,-13.59|7.05,-21.1;
120	18.05	175.54	v:0.5;t:f;sf:1;nr:4.05;cr:8.1;verts:19.23,-1.01|18.42,5.63|-17.66,10.49|-20.17,-8.44|-11.86,-15.18;
160	12.15	168.1	v:0.5;t:f;sf:1;nr:4.08;cr:8.17;verts:6.86,4.46|28.35,28.93|-11.76,3.05|-14.27,-15.89|-5.95,-22.62;
200	-3.49	159.6	v:0.5;t:f;sf:1;nr:4.12;cr:8.23;verts:22.5,-4.04|3.88,-5.45|-0.24,0.4|-18.05,-18.69|1.37,-24.38;
240	-13.15	164.59	v:0.5;t:f;sf:1;nr:4.15;cr:8.3;verts:-8.62,31.79|-8.38,-13.7|11.03,-19.39|9.42,5.39|13.54,-0.46;
280	-19.88	162.37	v:0.5;t:f;sf:1;nr:4.18;cr:8.36;verts:16.15,3.17|-4.44,0.33|-8.97,-17.59|-1.66,-15.92;
320	-21.09	158.17	v:0.5;t:f;sf:1;nr:4.21;cr:8.42;verts:15.07,38.98|-3.23,-3.86|-7.75,-21.79|-0.44,-20.12|17.36,-1.02;
360	-28.72	157.84	v:0.5;t:f;sf:1;nr:4.24;cr:8.48;verts:4.4,-4.2|0.2,0.34|-0.12,-22.13|7.19,-20.45;
400	-45.4	155.01	v:0.5;t:f;sf:1;nr:4.27;cr:8.54;verts:-35.11,23.81|-5.22,-7.74|-4.09,-8.39|21.08,-7.02|16.87,-2.49;
440	-46.44	156.14	v:0.5;t:f;sf:1;nr:4.3;cr:8.6;verts:17.91,-1.37|-10.88,-2.63|-4.18,-6.61|-3.06,-7.26;
480	-52.5	186.02	v:0.5;t:f;sf:1;nr:4.33;cr:8.66;verts:12.89,12.89|3.01,22.62|1.88,23.27|-12.67,-13.12|-4.1,-42.81;
520	-46.81	198.41	v:0.5;t:f;sf:1;nr:4.36;cr:8.71;verts:21.16,15.94|-18.36,-0.72|-22.71,-13.64|-21.16,-15.94|41.95,-10.66;
560	-53.48	202.45	v:0.5;t:f;sf:1;nr:4.38;cr:8.77;verts:42.8,8.16|7.04,6.12|-11.69,3.32|-16.04,-9.61|-14.49,-11.91;
600	-63.76	197.16	v:0.5;t:f;sf:1;nr:4.41;cr:8.82;verts:17.31,0.82|5.8,27.27|-22.13,-27.21|-5.76,-14.9|-4.21,-17.2;
640	-70.48	190.31	v:0.5;t:f;sf:1;nr:4.43;cr:8.86;verts:12.52,20.42|-14.84,24.01|2.51,-24.05|0.96,-21.75|24.04,-6.03;
680	-88.13	197.95	v:0.5;t:f;sf:1;nr:4.44;cr:8.89;verts:9.94,4.01|10.71,0.19|0.92,-0.39|18.61,-14.11|20.16,-16.41;
720	-85.61	201.05	v:0.5;t:f;sf:1;nr:4.46;cr:8.92;verts:7.42,7.12|8.2,3.29|2.95,-0.78|17.64,-13.3|16.09,-11.01;
760	-74.66	199.25	v:0.5;t:f;sf:1;nr:4.47;cr:8.94;verts:17.21,41.13|-3.53,5.31|-8,-2.59|5.14,-12.81|6.69,-15.11;
800	-70.02	191.21	v:0.5;t:f;sf:1;nr:4.49;cr:8.97;verts:17.56,41.13|-8.17,-2.72|-12.64,-10.62|0.5,-20.84|2.05,-23.14;
840	-61.01	185.16	v:0.5;t:f;sf:1;nr:4.5;cr:9;verts:26.18,11.78|-9.77,15.05|-17.18,-8.78|-12.24,-13.12;
880	-55.56	177.69	v:0.5;t:f;sf:1;nr:4.51;cr:9.02;verts:-9.22,4.7|-15.23,7.57|-10.16,-1.97|0,-0.41;
920	-54.47	171.1	v:0.5;t:f;sf:1;nr:4.52;cr:9.05;verts:39.4,21.96|-16.31,0.99|-10.3,-1.89|-11.24,-8.56|-1.08,-7;
960	-52.33	172.09	v:0.5;t:f;sf:1;nr:4.54;cr:9.08;verts:-0.51,0.11|-12.44,-0.9|-18.45,1.98|-13.38,-7.57|-3.23,-6.01;
1000	-34.96	172.12	v:0.5;t:f;sf:1;nr:4.55;cr:9.11;verts:44.11,10.71|0,19.43|-17.88,0.14|-20.6,-5.98|6.32,-18.37;
1040	-20.32	179.14	v:0.5;t:f;sf:1;nr:4.6;cr:9.2;verts:25.49,26.04|10.71,14.74|-17.68,-4.41|17.99,-2.85;
1080	-9.15	194.33	v:0.5;t:f;sf:1;nr:4.65;cr:9.31;verts:9.49,20.34|6.83,12.34|21.35,-6.94|22.39,-1.57|23.11,4.55;
1120	-16.65	204.06	v:0.5;t:f;sf:1;nr:4.71;cr:9.42;verts:20.8,21.33|14.33,22.07|3.85,-10.58|8.88,-6.93|10.44,-4.22;
1160	-25.02	212.75	v:0.5;t:f;sf:1;nr:4.76;cr:9.52;verts:33.33,33.24|-36.36,-13.24|18.81,4.47|12.22,-1.89|17.24,1.76;
1200	-23.06	227.47	v:0.5;t:f;sf:1;nr:4.81;cr:9.62;verts:15.28,16.48|16.85,19.19|10.26,12.83|0.34,0.43|18.02,25.74;
1240	-24.78	235.47	v:0.5;t:f;sf:1;nr:4.85;cr:9.71;verts:11.5,5.16|11.98,20.83|-13.85,-16.5|-12.05,-17.86;
1280	-17.04	234.7	v:0.5;t:f;sf:1;nr:4.89;cr:9.79;verts:31.05,-0.82|3.76,4.39|4.24,20.05|-21.58,-17.28|-19.78,-18.64;
1320	-4.73	241.46	v:0.5;t:f;sf:1;nr:4.92;cr:9.84;verts:-29.95,0|42.35,-24.53|-8.55,11.15|18.73,5.94|-8.07,26.81;
1360	13.55	245.19	v:0.5;t:f;sf:1;nr:4.94;cr:9.87;verts:2.65,30.28|0.46,9.67|-16.55,25.49|5.66,-30.96|15.65,-26.05;
1400	12.97	240.75	v:0.5;t:f;sf:1;nr:4.95;cr:9.91;verts:3.23,25.84|-5.79,10.9|-15.97,21.05|-9.98,-7.25|20.66,-44.84;
1440	6.47	236.4	v:0.5;t:f;sf:1;nr:4.96;cr:9.92;verts:9.73,21.48|0.71,6.54|-9.47,16.69|-3.48,-11.61|9.35,-48.64;
*	id=P23	origin=start	destiny=end	motherId=-
0	281.31	119.7	v:0.5;t:f;sf:1;nr:3.92;cr:7.85;verts:7.19,38.09|-6.97,-4.35|-5.17,-6.39|0.72,-8.19|4.94,-6.56;
40	274.04	109.97	v:0.5;t:f;sf:1;nr:3.97;cr:7.94;verts:-14.66,36.39|0.3,-14.08|2.1,-16.11|7.99,-17.91|12.22,-16.29;
80	272.19	99.86	v:0.5;t:f;sf:1;nr:4.02;cr:8.03;verts:6.41,39.17|-22.07,-7.6|-20.8,-10.6|8.74,-21.64|16.5,-16.5;
120	262.9	87.66	v:0.5;t:f;sf:1;nr:4.06;cr:8.12;verts:27.79,-2.92|13.39,9.55|-25.53,-11.37|-12.78,-19.8|-9.1,-26.42;
160	250.74	82.44	v:0.5;t:f;sf:1;nr:4.1;cr:8.2;verts:26.33,30.88|-17.6,1.85|-14.84,-9.64|-13.37,-16.59|3.98,-17.24;
200	239.56	74.78	v:0.5;t:f;sf:1;nr:4.14;cr:8.28;verts:17.77,27.58|-0.29,16.73|-6.42,-5.82|-3.66,-17.3|-2.19,-24.25;
240	229.9	62.5	v:0.5;t:f;sf:1;nr:4.18;cr:8.36;verts:9.37,4.46|-12.95,23.12|1.07,-20.51|3.24,-18.09;
280	222.78	47.36	v:0.5;t:f;sf:1;nr:4.22;cr:8.44;verts:-9.34,32.11|-5.83,7.97|-20.96,14.67|12.79,-22.15;
320	221.1	27.38	v:0.5;t:f;sf:1;nr:4.25;cr:8.51;verts:5.38,17.59|-7.66,12.13|-19.27,-5.31|-4.15,-12.01|40.08,-13.16;
360	219.62	28.37	v:0.5;t:f;sf:1;nr:4.29;cr:8.58;verts:6.85,18.58|-6.18,13.12|-17.79,-4.31|-2.67,-11.02|36.43,-21.97;
400	204.04	26.67	v:0.5;t:f;sf:1;nr:4.32;cr:8.65;verts:33.77,6.16|-18.18,-0.63|-2.21,-6.01|12.91,-12.71;
440	202.69	13.75	v:0.5;t:f;sf:1;nr:4.35;cr:8.71;verts:0.03,-0.4|-9.32,-4.95|-16.83,-13.56|-0.86,-18.93;
480	204.41	3.98	v:0.5;t:f;sf:1;nr:4.37;cr:8.74;verts:32.07,13.59|-6.22,7.96|-11.04,-14.73|-1.69,-10.17;
520	210.93	1.3099999999999	v:0.5;t:f;sf:1;nr:4.39;cr:8.78;verts:38.2,21.28|-12.74,5.3|-24.26,-19.65|-17.55,-17.39|-8.21,-12.84;
560	219.82	5.25	v:0.5;t:f;sf:1;nr:4.41;cr:8.81;verts:32.71,29.28|-21.63,9.23|-17.11,-8.9|5.53,-26.02|25.57,-7.33;
600	227.8	8.58	v:0.5;t:f;sf:1;nr:4.42;cr:8.85;verts:37.37,23.35|-11.11,20.04|-25.08,-5.57|-2.44,-22.69|17.6,-4;
640	229.79	11.63	v:0.5;t:f;sf:1;nr:4.44;cr:8.88;verts:15.61,-0.96|43.68,6.93|-27.5,10.56|-29.34,2.57|-4.43,-19.65;
680	221.71	10.57	v:0.5;t:f;sf:1;nr:4.45;cr:8.91;verts:3.81,44.22|-19.43,9.5|-21.27,1.51|3.64,-20.7|23.68,-2.01;
720	237.17	6.02	v:0.5;t:f;sf:1;nr:4.47;cr:8.94;verts:18.76,-12.65|-9.2,20.67|8.23,-6.56|-15.72,16.28|23.57,-37.8;
760	244.23	-1.36	v:0.5;t:f;sf:1;nr:4.49;cr:8.98;verts:43.34,10.96|-16.26,13.3|-22.78,8.9|1.16,-13.94|11.7,-20.03;
800	246.79	8.41	v:0.5;t:f;sf:1;nr:4.51;cr:9.02;verts:18.21,30.95|-6.04,7.46|-5.78,-7.67|9.14,-10.26;
840	258.42	19.46	v:0.5;t:f;sf:1;nr:4.53;cr:9.06;verts:44.81,4.94|-17.67,18.51|-13.85,12.91|-17.41,3.38|0,-18.93;
880	251.54	24.86	v:0.5;t:f;sf:1;nr:4.58;cr:9.15;verts:-6.97,18.31|-10.8,23.91|-10.53,8.78|6.88,-13.53|25.84,-37.22;
920	238.55	40.24	v:0.5;t:f;sf:1;nr:4.63;cr:9.26;verts:19.87,1.85|2.46,24.16|-26.55,-25.22|9.61,-16.65|18.57,-4.98;
960	230.89	43.95	v:0.5;t:f;sf:1;nr:4.68;cr:9.35;verts:26.23,-1.27|22.27,5.55|17.27,-12.94|8.97,-21.13|-29.69,35.49;
1000	217.33	41.08	v:0.5;t:f;sf:1;nr:4.72;cr:9.44;verts:10.9,0.95|9.75,4.97|-22.09,9.21|2.09,-10.74|10.28,-3.74;
1040	214.21	33.73	v:0.5;t:f;sf:1;nr:4.77;cr:9.54;verts:-2.69,36.17|-18.97,1.86|5.21,-18.09|13.4,-11.09|14.02,-6.4|12.87,-2.38;
1080	205.35	34.23	v:0.5;t:f;sf:1;nr:4.81;cr:9.62;verts:-37.24,26.61|-10.11,2.36|14.07,-17.59|22.26,-10.59|22.88,-5.89|21.73,-1.88;
1120	186.55	41.02	v:0.5;t:f;sf:1;nr:4.85;cr:9.7;verts:8.69,9.15|-16.98,27.18|0.35,-0.27|31.23,7.21;
1160	177.76	44.28	v:0.5;t:f;sf:1;nr:4.89;cr:9.78;verts:17.48,12.41|6.45,10.96|-15.46,-12.98|9.15,2.99;
1200	170.52	50.65	v:0.5;t:f;sf:1;nr:4.92;cr:9.85;verts:16.38,9.36|13.69,17.33|-24.43,-5.42|-8.23,-6.6;
1240	164.71	50.49	v:0.5;t:f;sf:1;nr:4.94;cr:9.88;verts:22.19,9.2|-18.62,-5.58|-7.21,-7.39|-2.42,-6.77;
1280	146.37	48.01	v:0.5;t:f;sf:1;nr:4.96;cr:9.92;verts:-24.09,31.36|-0.29,-8.07|11.12,-9.87|15.92,-9.25|10.97,0;
1320	146.4	49.33	v:0.5;t:f;sf:1;nr:4.97;cr:9.95;verts:-20.63,24.12|-0.31,-6.74|15.89,-7.92|10.95,1.33;
1360	138.3	53.67	v:0.5;t:f;sf:1;nr:4.99;cr:9.97;verts:7.78,-2.4|19.04,5.66|-6.23,-5.56|-2.41,-22.95;
1400	138.41	50.18	v:0.5;t:f;sf:1;nr:5;cr:10;verts:7.56,39.18|-6.33,-9.05|-2.52,-26.44|7.68,-5.89|18.94,2.17;
1440	143.47	52.55	v:0.5;t:f;sf:1;nr:5.01;cr:10.02;verts:13.87,4.55|-17.46,32.84|-11.39,-6.67|-7.58,-24.07|24.65,-31.49;
*	id=P24	origin=start	destiny=end	motherId=-
0	604.85	513.02	v:0.5;t:f;sf:1;nr:3.99;cr:7.98;verts:-23.24,9.83|-8.2,0|7.24,-3.85|22.03,2.02;
40	599.73	518.7	v:0.5;t:f;sf:1;nr:4.04;cr:8.07;verts:12.36,1.83|-3.08,5.68|-18.11,15.51|-5.35,-7.64|33.97,-20.89;
80	588.61	523.2	v:0.5;t:f;sf:1;nr:4.08;cr:8.16;verts:8.04,10.18|-7,20.02|-9.23,14.21|-0.26,0.38|5.76,-3.14;
120	590.72	530.5	v:0.5;t:f;sf:1;nr:4.13;cr:8.26;verts:5.93,17.49|-11.33,21.52|-2.36,7.69|4.75,-40.55|3.66,4.16;
160	588.3	531.71	v:0.5;t:f;sf:1;nr:4.18;cr:8.36;verts:-8.91,22.72|-0.67,-41.32|0.06,8.89|6.08,5.36|8.35,18.69;
200	577.41	523.98	v:0.5;t:f;sf:1;nr:4.23;cr:8.47;verts:16.97,-2.36|19.24,10.96|10.94,1.16|1.98,14.99|-25.41,-33.21;
240	586.87	527.97	v:0.5;t:f;sf:1;nr:4.28;cr:8.56;verts:7.5,1.63|9.78,14.95|1.48,5.15|-7.49,18.98|-13.08,-31.23;
280	606.02	527.09	v:0.5;t:f;sf:1;nr:4.33;cr:8.67;verts:26.91,21.2|-9.37,14.07|-17.66,4.27|12.08,-20.92;
320	606.93	525.86	v:0.5;t:f;sf:1;nr:4.39;cr:8.78;verts:-0.33,0.38|-10.28,12.84|-18.58,3.04|-7.66,-18.97|11.16,-22.14;
360	615.32	532.27	v:0.5;t:f;sf:1;nr:4.45;cr:8.9;verts:13.18,41.89|-8.72,6.79|-16.06,-12.56|2.77,-15.73|16.58,-20.48;
400	620.03	515.34	v:0.5;t:f;sf:1;nr:4.48;cr:8.95;verts:8.48,24.96|-32.11,15.34|-13.42,-10.14|25.97,-16.86|30.89,2.16;
440	629.21	491.88	v:0.5;t:f;sf:1;nr:4.5;cr:9;verts:22.49,17.75|-0.95,18.06|-3.45,17.75|-9.04,-15.66|0,-18.09;
480	630.99	474.91	v:0.5;t:f;sf:1;nr:4.54;cr:9.09;verts:20.72,0.78|-5.55,7.64|-7.64,5.55|-5.23,0.78|-31.17,-32.44;
520	631.16	470.03	v:0.5;t:f;sf:1;nr:4.6;cr:9.19;verts:-25.21,26.18|-7.82,0.68|-5.4,-4.1|20.54,-4.1;
560	647.11	467.68	v:0.5;t:f;sf:1;nr:4.66;cr:9.31;verts:43.36,15.24|-23.76,-1.68|-21.35,-6.45|4.59,-6.46|9.74,-5.18;
600	654.95	458.95	v:0.5;t:f;sf:1;nr:4.72;cr:9.44;verts:-16.65,33.31|-3.25,-15.19|1.9,-13.91|1.84,-10.45|8.25,6.68;
640	671.55	446.48	v:0.5;t:f;sf:1;nr:4.79;cr:9.58;verts:-1,19.04|-18.13,5.89|-8.34,-5.79|-14.75,-22.92|27.87,-11.64;
680	674.55	430.12	v:0.5;t:f;sf:1;nr:4.86;cr:9.73;verts:44.89,16.75|-0.68,12.92|-21.13,-10.46|-8.49,-9.76|-11.35,-22.14;
720	682.6	418.18	v:0.5;t:f;sf:1;nr:4.93;cr:9.86;verts:-1.57,30.01|-8.73,0.97|-0.05,0.45|-16.54,-21.71;
760	673.8	408.13	v:0.5;t:f;sf:1;nr:4.96;cr:9.93;verts:7.91,19.57|7.23,19.97|-0.95,3.25|0.07,-9.07;
800	656.22	405.52	v:0.5;t:f;sf:1;nr:4.99;cr:9.98;verts:-33,22.11|-22.34,6.4|18.06,-14.62|17.65,-11.68|16.63,0.64;
840	655.59	402.48	v:0.5;t:f;sf:1;nr:5.01;cr:10.02;verts:-4.02,31.68|-21.7,3.36|18.69,-17.67|17.26,-2.41;
880	657.33	389.21	v:0.5;t:f;sf:1;nr:5.02;cr:10.05;verts:48.56,12.27|-5.76,18.41|-20.5,4.73|-23.45,-9.91|15.51,-15.67;
920	643.16	387.36	v:0.5;t:f;sf:1;nr:5.04;cr:10.07;verts:8.41,16.57|-4.18,10.88|-6.33,2.89|-9.28,-11.75|10.57,-30.36;
960	630.17	384.55	v:0.5;t:f;sf:1;nr:5.05;cr:10.1;verts:6.67,0.07|21.4,13.75|-6.52,-8.31|3.71,-14.57;
1000	626.99	384.31	v:0.5;t:f;sf:1;nr:5.06;cr:10.12;verts:24.58,13.51|-14.98,14.26|-3.34,-8.56|6.89,-14.81;
1040	618.22	379.26	v:0.5;t:f;sf:1;nr:5.07;cr:10.14;verts:-26.66,43.01|-6.21,9.21|5.43,-13.61|15.66,-19.86|20.06,-24.78;
1080	621.27	370.79	v:0.5;t:f;sf:1;nr:5.08;cr:10.15;verts:-0.33,0.33|-24.48,22.83|-9.26,0.74|2.38,-22.08;
1120	613.28	366.87	v:0.5;t:f;sf:1;nr:5.08;cr:10.16;verts:7.33,14.93|-16.48,18.91|-12.73,2.02|10.38,-26;
1160	610.18	371.69	v:0.5;t:f;sf:1;nr:5.08;cr:10.16;verts:10.42,19.76|-13.39,23.74|-9.64,6.84|6.85,-40.05|13.47,-21.17;
1200	617.35	385.18	v:0.5;t:f;sf:1;nr:5.08;cr:10.16;verts:1.03,25.99|-16.81,20.33|-0.32,-26.56|16.2,-19.3|6.3,-7.68;
1240	616.98	383.2	v:0.5;t:f;sf:1;nr:5.08;cr:10.16;verts:28.02,42.4|1.4,24.01|-16.44,18.35|0.05,-28.55|16.57,-21.29;
1280	605.47	380.74	v:0.5;t:f;sf:1;nr:5.08;cr:10.17;verts:12.91,21.55|-4.93,15.89|-23.91,-23.09|29.3,-14.14;
1320	588.04	378.83	v:0.5;t:f;sf:1;nr:5.08;cr:10.17;verts:12.5,13.98|-3.39,12.67|-7.71,10.61|25.39,-31.76;
1360	598.64	382.1	v:0.5;t:f;sf:1;nr:5.08;cr:10.17;verts:1.9,17.25|-14,15.94|-18.31,13.88|25.92,-43.72|7.1,-9.42;
1400	610.72	383.78	v:0.5;t:f;sf:1;nr:5.08;cr:10.17;verts:50.48,5.95|-10.18,18.93|-29.08,16.12|-4.98,-7.74|-5.77,-32.74;
1440	628.07	384.81	v:0.5;t:f;sf:1;nr:5.08;cr:10.17;verts:25.45,44|-23.3,-3.69|-22.33,-6.71|-21.38,-9.97|16.97,-16.38;
*	id=P25	origin=start	destiny=end	motherId=-
0	604.99	219.15	v:0.5;t:f;sf:1;nr:4.01;cr:8.02;verts:13.84,20.52|11.24,22.05|-24.11,-5.57|20.18,-24.49|4.94,-5.85;
40	606.4	209.61	v:0.5;t:f;sf:1;nr:4.06;cr:8.11;verts:12.43,10.98|9.83,12.51|-11.86,22.77|3.53,-15.39|17.05,-17.66;
80	618.33	215.35	v:0.5;t:f;sf:1;nr:4.1;cr:8.19;verts:0.5,16.72|-2.11,18.25|-8.4,-9.65|25.88,1.99;
120	636.71	211.79	v:0.5;t:f;sf:1;nr:4.13;cr:8.27;verts:-17.88,13.16|7.51,-1.57|13.37,-1.15|25.95,2.27;
160	625.02	207.66	v:0.5;t:f;sf:1;nr:4.17;cr:8.34;verts:-3.22,32.92|-6.19,9.04|-30.73,10.58|21.32,-24.53;
200	604.62	199.7	v:0.5;t:f;sf:1;nr:4.2;cr:8.41;verts:14.21,1.07|0.33,9.58|-7.95,-5.36|25.06,-9.15;
240	595.36	194.19	v:0.5;t:f;sf:1;nr:4.24;cr:8.47;verts:9.6,4.07|8.6,5.58|-29.3,16.49|1.31,-10.87|23.47,-4.44;
280	576.11	187.76	v:0.5;t:f;sf:1;nr:4.27;cr:8.55;verts:42.12,4.63|-10.05,10.06|-20.84,17.49|-25.87,8.41|7.5,-26.15;
320	569.82	186.63	v:0.5;t:f;sf:1;nr:4.31;cr:8.62;verts:-14.54,16.36|-19.58,7.28|-3.76,8.93|25.71,9.32|21.72,14.1;
360	554.03	187.19	v:0.5;t:f;sf:1;nr:4.34;cr:8.68;verts:-20.8,19.39|-3.79,7.84|0.15,9.03|12.03,9.49|1.24,16.92;
400	560.74	201.03	v:0.5;t:f;sf:1;nr:4.37;cr:8.75;verts:5.32,23.33|-6.56,22.87|-10.5,21.68|-20.68,-13.43|29.58,-31.79;
440	570.11	204.14	v:0.5;t:f;sf:1;nr:4.39;cr:8.79;verts:-3.11,27.82|-10.19,3.71|2.81,-10.48|10.65,2.07;
480	593.9	208.56	v:0.5;t:f;sf:1;nr:4.41;cr:8.82;verts:7.33,7.33|-13.14,6.49|-10.24,-1.62|-20.98,-6.06|41.92,-13.16;
520	597.87	218.47	v:0.5;t:f;sf:1;nr:4.42;cr:8.85;verts:3.36,17.24|-17.11,16.4|-14.21,8.29|-24.95,3.86|28.72,-33.47;
560	597.42	216.68	v:0.5;t:f;sf:1;nr:4.44;cr:8.87;verts:3.81,15.45|-16.66,14.61|-13.76,6.49|-24.5,2.06|30.45,-32.09;
600	594.2	212.8	v:0.5;t:f;sf:1;nr:4.45;cr:8.89;verts:7.03,11.57|-13.44,10.73|-10.54,2.61|-21.28,-1.82|40.72,-17.61;
640	587.21	210.29	v:0.5;t:f;sf:1;nr:4.46;cr:8.91;verts:14.02,9.06|17.45,22.48|-6.45,8.22|-0.5,-28.81;
680	578.43	219.69	v:0.5;t:f;sf:1;nr:4.47;cr:8.93;verts:29.9,33.05|2.33,17.62|-19.85,-19.85|3.91,-27.8|8.28,-19.42;
720	574.5	223.24	v:0.5;t:f;sf:1;nr:4.47;cr:8.95;verts:6.26,21.17|5,44.38|-15.93,-16.3|7.83,-24.25|12.2,-15.87;
760	564.74	231.15	v:0.5;t:f;sf:1;nr:4.48;cr:8.97;verts:-32.73,30.51|-6.17,-8.39|17.59,-16.34|22.42,-18.81|21.96,-7.96;
800	545.18	231.64	v:0.5;t:f;sf:1;nr:4.49;cr:8.98;verts:-32.85,30.51|-7.66,6.9|5.91,-8.45|8.74,-5.46|13.4,-7.9;
840	542.7	234.87	v:0.5;t:f;sf:1;nr:4.5;cr:9;verts:-30.46,19.05|8.39,-5.22|11.22,-2.23|15.87,-4.67|-5.19,10.13;
880	537.02	242.85	v:0.5;t:f;sf:1;nr:4.51;cr:9.01;verts:10.06,10.77|0.5,18.11|14.08,2.76|21.56,3.31|16.91,5.74;
920	521.2	245.23	v:0.5;t:f;sf:1;nr:4.51;cr:9.03;verts:16.31,20.49|14.87,25.76|13.5,26.5|6.69,-28.98|13.44,-18.76;
960	505.71	246.58	v:0.5;t:f;sf:1;nr:4.57;cr:9.15;verts:7.15,7.4|-8,6.48|-10.24,1.08|20.98,-29.39;
1000	480.96	247.5	v:0.5;t:f;sf:1;nr:4.65;cr:9.29;verts:7.66,33.16|-13.84,31.09|-0.5,-0.18|14.52,2|16.75,7.4;
1040	472.76	246.34	v:0.5;t:f;sf:1;nr:4.72;cr:9.45;verts:22.71,0.84|24.95,6.24|7.7,-1.34|-0.77,-15.2|1.85,-35.35;
1080	474.56	245.14	v:0.5;t:f;sf:1;nr:4.81;cr:9.62;verts:20.92,-0.36|23.15,5.04|-22.81,8.06|-2.56,-16.41|5.9,-2.54;
1120	492.91	253.01	v:0.5;t:f;sf:1;nr:4.89;cr:9.78;verts:4.8,12.91|2.56,7.51|-12.45,5.33|-20.92,-8.53|46.03,-13.95;
1160	505.28	244.9	v:0.5;t:f;sf:1;nr:4.96;cr:9.92;verts:-7.57,4.8|-24.1,9.25|-24.81,-2.78|-9.8,-0.6|0.56,-0.09;
1200	512.92	248.65	v:0.5;t:f;sf:1;nr:5;cr:9.99;verts:-0.56,-0.12|-7.08,3.66|-15.21,8.55|-17.44,3.15|-22.8,-13.7;
1240	515.24	248.76	v:0.5;t:f;sf:1;nr:5.01;cr:10.02;verts:49,9.8|-9.4,3.77|-17.53,8.66|-19.76,3.26|-25.12,-13.58;
1280	535.05	259.58	v:0.5;t:f;sf:1;nr:5.02;cr:10.04;verts:23.97,9.69|37.31,33.45|-25.76,2.25|-23.04,-11.74|10.93,-23.43;
1320	541.46	256.47	v:0.5;t:f;sf:1;nr:5.02;cr:10.05;verts:-12.56,48.6|-21.02,-27.9|4.51,-26.54|34.29,-6.67|17.56,6.58;
1360	546.59	256.37	v:0.5;t:f;sf:1;nr:5.03;cr:10.06;verts:29.16,-6.76|17.93,9.94|12.43,6.48|-18.34,-9.34|-0.62,-26.64;
1400	558.46	261.99	v:0.5;t:f;sf:1;nr:5.03;cr:10.06;verts:6.06,15.55|-2.38,32.09|-12.49,-21.02|17.29,-1.15;
1440	578.16	267.26	v:0.5;t:f;sf:1;nr:5.03;cr:10.06;verts:46.66,18.77|-13.63,20.82|-34.28,5.43|-33.19,-10.15|13.56,-31.95;
*	id=P26	origin=start	destiny=death	motherId=-
0	716.96	456.18	v:0.5;t:f;sf:1;nr:3.9;cr:7.8;verts:0.09,0.43|-0.25,6.18|-9.96,-21.36|-8.06,-22.15|2.05,-23.48;
40	719.75	450.52	v:0.5;t:f;sf:1;nr:3.95;cr:7.89;verts:14.27,13.95|-21.86,16.47|-2.7,-5.23|14.91,-22.95;
80	722.73	426.5	v:0.5;t:f;sf:1;nr:4;cr:7.99;verts:5.16,31.14|-7.03,-16.56|4.05,-17.53|11.3,-10.07|17.82,2.5;
120	722.84	417.23	v:0.5;t:f;sf:1;nr:4.04;cr:8.08;verts:5.05,21.88|-23.3,10.52|11.19,-19.33|17.71,-6.76;
160	717.76	423.36	v:0.5;t:f;sf:1;nr:4.08;cr:8.16;verts:22.78,-0.63|12.05,38.57|-25.32,-2.66|-1.78,-25.4|16.26,-13.21;
200	709.23	436.48	v:0.5;t:f;sf:1;nr:4.12;cr:8.24;verts:24.41,32.72|-16.79,10.46|-22.97,-17.94|6.75,-12.28|29.08,-2.03;
240	707.7	439.78	v:0.5;t:f;sf:1;nr:4.15;cr:8.31;verts:27.1,-12.64|3.13,29.74|8.28,-8.98|-15.26,13.76|2.82,-41.09;
280	702.38	439.36	v:0.5;t:f;sf:1;nr:4.19;cr:8.38;verts:7.56,5.29|-9.94,13.35|7.91,-4.75|13.61,-9.39|-39.52,12.8;
320	696.3	440.68	v:0.5;t:f;sf:1;nr:4.23;cr:8.46;verts:5.57,-41.54|-3.86,14.66|13.98,-3.44|19.68,-8.08|13.63,6.6;
360	689.42	443.51	v:0.5;t:f;sf:1;nr:4.28;cr:8.56;verts:20.86,-0.61|20.51,9.43|3.02,17.49|-16.92,4.22|-6.88,-33.15;
400	681.07	449.4	v:0.5;t:f;sf:1;nr:4.33;cr:8.65;verts:19.46,17.52|-8.57,10.11|-25.51,5.89|-18.83,-18.19|41.93,-8.5;
440	677.54	452.1	v:0.5;t:f;sf:1;nr:4.37;cr:8.74;verts:4.37,7.57|-5.03,12.81|-21.98,8.59|-15.3,-15.49|42.74,-6.68;
480	677.3	472.01	v:0.5;t:f;sf:1;nr:4.42;cr:8.84;verts:11.83,1.87|9.81,6.87|-3.7,11.39|-15.06,4.42|4.48,-34.68;
520	666.43	475.77	v:0.5;t:f;sf:1;nr:4.45;cr:8.89;verts:22.7,5.63|20.68,10.62|7.17,15.15|-24.46,-25.52;
560	655.66	480.87	v:0.5;t:f;sf:1;nr:4.47;cr:8.93;verts:27.16,27.16|26.19,28.09|-34.22,17.44|-13.7,-20.42|31.61,-31.25;
600	630.49	489.59	v:0.5;t:f;sf:1;nr:4.48;cr:8.96;verts:0.43,35.72|0.19,-10.81|9.63,4.91|11.48,-11.69;
640	623.29	481.82	v:0.5;t:f;sf:1;nr:4.5;cr:9;verts:7.38,-18.58|21.82,1.53|-15.47,15.47|-35.74,2.92;
680	621.87	477.66	v:0.5;t:f;sf:1;nr:4.51;cr:9.02;verts:-15.98,23.94|-14.05,11.3|12.51,-14.39|23.24,-2.64;
720	621.83	470.24	v:0.5;t:f;sf:1;nr:4.55;cr:9.1;verts:-23.73,38.38|-15.93,16.52|-14.01,3.88|12.55,-21.81|23.28,-10.06;
760	619.12	474.45	v:0.5;t:f;sf:1;nr:4.6;cr:9.19;verts:-13.22,20.73|-11.3,8.09|-10.84,4.98|25.99,-5.85;
800	631.67	481.88	v:0.5;t:f;sf:1;nr:4.65;cr:9.3;verts:-23.39,12.42|-9.26,6.49|-11.26,4.28|10.97,-2.74|13.44,1.59;
840	651.14	478.08	v:0.5;t:f;sf:1;nr:4.7;cr:9.4;verts:14.65,-4.17|-14.43,16.03|-6.03,-2.21|-8.5,-6.54|-7.02,-20.4;
*	id=P27	origin=start	destiny=end	motherId=-
0	840.4	237.71	v:0.5;t:f;sf:1;nr:3.96;cr:7.92;verts:21.56,22.72|-8.12,4.88|-9.11,-2.61|-3.57,-8.29|7.36,-5.96;
40	840.92	238.45	v:0.5;t:f;sf:1;nr:4;cr:8.01;verts:26.59,17.24|-8.65,5.62|-4.09,-7.55|6.84,-5.22;
80	853.16	243.2	v:0.5;t:f;sf:1;nr:4.05;cr:8.1;verts:-18.2,11.38|-20.88,10.38|-16.33,-2.8|-5.4,-0.47|0.45,-0.12;
120	860.08	254.68	v:0.5;t:f;sf:1;nr:4.09;cr:8.19;verts:3.8,7.15|-0.99,8.04|-6.47,11.35|-12.31,11.01|18.49,-36.03;
160	865.26	250.8	v:0.5;t:f;sf:1;nr:4.14;cr:8.28;verts:-24.82,20.1|-11.66,7.47|-6.17,4.16|-17.5,7.13|27.13,-18.36;
200	879.36	246.29	v:0.5;t:f;sf:1;nr:4.2;cr:8.39;verts:41.2,4.26|-0.17,9.94|-20.27,-0.35|-6.12,-7.83|5.84,-8.04;
240	888.66	237.73	v:0.5;t:f;sf:1;nr:4.25;cr:8.51;verts:27.28,31.88|-9.48,1.39|-15.43,-16.39|-3.46,-16.6|30.54,-3.21;
280	892.56	232.25	v:0.5;t:f;sf:1;nr:4.32;cr:8.63;verts:29.99,30.17|-13.38,-4.1|-12.53,-15.47|-7.36,-22.09|19.54,-3.8;
320	887.2	221.56	v:0.5;t:f;sf:1;nr:4.37;cr:8.75;verts:12.4,23.32|-9.03,24.82|-21.63,15.15|-8.01,-14.79|21.49,-37.42;
360	894.9	217.7	v:0.5;t:f;sf:1;nr:4.43;cr:8.86;verts:4.7,19.46|-27.44,16.49|-29.68,-11.99|-15.71,-18.65|0.5,-0.09;
400	899.99	213.73	v:0.5;t:f;sf:1;nr:4.48;cr:8.97;verts:6.1,-6.54|6.65,5.98|-4.6,-4.07|-4.19,-28.02;
440	918.43	203.78	v:0.5;t:f;sf:1;nr:4.51;cr:9.02;verts:31.32,32.07|8.8,9.44|-11.79,-3.96|-12.34,-16.48|-3.34,-12.47;
480	932.68	203.11	v:0.5;t:f;sf:1;nr:4.53;cr:9.07;verts:35.93,27.29|-5.45,8.77|-26.04,-4.63|-17.59,-13.15|2.84,-23.11;
520	941.16	205.82	v:0.5;t:f;sf:1;nr:4.56;cr:9.11;verts:28.88,-2.87|6.13,9.43|-13.92,11.48|-10.27,-4.57|-5.64,-20.39;
560	943.38	212.84	v:0.5;t:f;sf:1;nr:4.58;cr:9.15;verts:26.67,4.15|3.91,16.45|-12.49,2.45|-7.86,-13.37|20.43,-30.18;
600	949.96	208.28	v:0.5;t:f;sf:1;nr:4.59;cr:9.19;verts:35.81,28.48|-2.68,11.89|-19.08,-2.12|-14.45,-17.94|20.08,-0.41;
640	967.03	191.41	v:0.5;t:f;sf:1;nr:4.61;cr:9.22;verts:18.75,11.61|-8.77,12.23|-19.74,-4.98|20.94,0.73;
680	978.07	193.84	v:0.5;t:f;sf:1;nr:4.63;cr:9.26;verts:9.9,3.16|-19.81,14.66|-10.84,1.72|15.66,-33.41;
720	977.71	183.67	v:0.5;t:f;sf:1;nr:4.67;cr:9.34;verts:33.44,15.91|-19.46,4.5|-10.48,-8.45|10.25,-7;
760	974.54	176.06	v:0.5;t:f;sf:1;nr:4.71;cr:9.43;verts:27.43,37.79|-16.28,-3.12|-29,-30.03|-7.31,-16.06|13.43,-14.62;
800	959.48	155.03	v:0.5;t:f;sf:1;nr:4.76;cr:9.51;verts:20.35,31.74|-0.84,9.58|-9.52,-1.34|-1.22,-24.14;
840	947.65	140	v:0.5;t:f;sf:1;nr:4.8;cr:9.59;verts:21.18,21.85|-13,20.81|-11.52,-21.67|2.3,-16.37|10.99,-5.45;
880	951.51	132.33	v:0.5;t:f;sf:1;nr:4.84;cr:9.68;verts:17.32,14.18|-16.87,13.14|-1.56,-24.04|30.36,-4.58;
920	945.28	117.12	v:0.5;t:f;sf:1;nr:4.89;cr:9.78;verts:-20.14,33.08|-10.63,-2.08|1.17,-11.17|10.9,-2.72|23.55,-1.04;
960	937.18	117.97	v:0.5;t:f;sf:1;nr:4.91;cr:9.83;verts:2.56,9.54|0.52,9.87|-28.88,12.06|9.27,-10.32|19,-1.86;
1000	923.31	131.04	v:0.5;t:f;sf:1;nr:4.93;cr:9.86;verts:9.98,-48.12|-15.01,25.13|23.14,2.76|14.39,22.94|16.43,22.62;
1040	911.13	131.46	v:0.5;t:f;sf:1;nr:4.95;cr:9.89;verts:3.52,22.21|-2.82,25.55|-20.55,-9.15|33.77,-20.41;
1080	910.38	137.85	v:0.5;t:f;sf:1;nr:4.96;cr:9.91;verts:0.41,-0.2|-19.8,-2.76|11.62,-17.22|13.63,-15.68;
1120	904.48	134.27	v:0.5;t:f;sf:1;nr:4.97;cr:9.93;verts:-13.79,37.18|-13.9,-6.34|17.52,-20.8|19.53,-19.26|6.31,-3.78;
1160	907.44	140.56	v:0.5;t:f;sf:1;nr:4.97;cr:9.95;verts:0.09,0.45|14.56,-14.5|16.57,-12.96|28.78,-8.8;
1200	904.54	144.87	v:0.5;t:f;sf:1;nr:4.98;cr:9.95;verts:3,4.76|-27.78,28.49|1.49,-14.15|17.46,-10.2|19.47,-8.65;
1240	906.7	163.25	v:0.5;t:f;sf:1;nr:4.98;cr:9.96;verts:15.3,8.18|17.31,9.72|15.78,13.71|0.83,23.13|-24.18,-43.51;
1280	905.16	165.32	v:0.5;t:f;sf:1;nr:4.98;cr:9.96;verts:16.84,10.26|18.85,11.8|17.31,15.79|2.37,25.21|-24.85,-43.15;
1320	895.45	174.14	v:0.5;t:f;sf:1;nr:4.98;cr:9.96;verts:24.3,0|-8.31,22.84|-20.83,12.52|6.52,-31.2;
1360	886.64	183.08	v:0.5;t:f;sf:1;nr:4.98;cr:9.96;verts:-12.02,21.46|-9.83,7.96|21.6,-33.48|15.33,-22.26;
1400	873.98	193.99	v:0.5;t:f;sf:1;nr:4.98;cr:9.96;verts:2.82,18.87|-5.11,11.47|-7.38,10.16|-10.76,6.47|15.31,-47.41;
1440	874.58	202.4	v:0.5;t:f;sf:1;nr:4.98;cr:9.96;verts:2.22,27.28|-5.71,19.88|-7.98,18.57|-11.36,14.88|10.72,-48.65;
*	id=P28	origin=start	destiny=end	motherId=-
0	664.58	85.28	v:0.5;t:f;sf:1;nr:4.01;cr:8.02;verts:19.93,17.32|10.74,24.12|-20.52,16.62|-7.28,-25.38|16.34,-36.12;
40	660.95	79.96	v:0.5;t:f;sf:1;nr:4.05;cr:8.1;verts:10.77,20.25|-16.89,11.29|2,-22.85|12.77,-29.42;
80	658.24	81.26	v:0.5;t:f;sf:1;nr:4.09;cr:8.18;verts:22.95,11.7|-3.14,25.57|-14.18,12.59|-19.09,-26.19|4.71,-21.55;
120	643.33	84.03	v:0.5;t:f;sf:1;nr:4.13;cr:8.25;verts:38.74,13.07|0.74,15.36|-24.32,4.73|-13.13,-21.01|-4.17,-23.41;
160	640.21	88.88	v:0.5;t:f;sf:1;nr:4.17;cr:8.33;verts:3.86,20.21|-21.2,9.58|-10.01,-16.16|-1.05,-18.57|40.34,-8.73;
200	626.28	91.69	v:0.5;t:f;sf:1;nr:4.21;cr:8.42;verts:3.92,-13.35|14.57,8.75|-7.27,12.39|-29.21,-16.05;
240	619.72	88.05	v:0.5;t:f;sf:1;nr:4.26;cr:8.51;verts:21.13,5.12|-0.72,8.75|-5.24,33.26|10.48,-16.99;
280	607.67	80.95	v:0.5;t:f;sf:1;nr:4.31;cr:8.62;verts:11.34,1.65|12.3,12.74|-6.06,16.64|-10.9,-13.95|-0.73,-42.55;
320	605.38	67.09	v:0.5;t:f;sf:1;nr:4.37;cr:8.73;verts:13.63,-12.21|14.58,-1.12|10.13,13.94|-3.29,16.92|-32.26,-28.55;
360	605.69	42.54	v:0.5;t:f;sf:1;nr:4.4;cr:8.79;verts:-36.25,24.36|-3.59,-7.64|9.82,-10.61|16.15,-10.09|18.94,-1.99;
400	610.24	42.05	v:0.5;t:f;sf:1;nr:4.42;cr:8.83;verts:11.59,-10.58|14.38,-2.48|5.27,-11.1|-8.15,-8.13|0.14,43.96;
440	618.66	44.49	v:0.5;t:f;sf:1;nr:4.43;cr:8.87;verts:5.97,-0.04|-16.56,-5.69|-3.7,-4.63|-3.15,-8.66;
480	627.02	44.38	v:0.5;t:f;sf:1;nr:4.45;cr:8.89;verts:-24.92,-5.8|-18.83,-6.85|-12.06,-4.75|-0.47,-0.2|-11.51,-8.77;
520	636.83	47.22	v:0.5;t:f;sf:1;nr:4.46;cr:8.91;verts:17.93,6.88|-10.29,2.64|-21.87,-1.9|-21.32,-5.93|44.28,-3.94;
560	635.36	44.79	v:0.5;t:f;sf:1;nr:4.47;cr:8.94;verts:19.4,4.46|43.25,10.8|-8.81,0.22|-20.4,-4.33|-19.85,-8.36;
600	611.14	54.32	v:0.5;t:f;sf:1;nr:4.48;cr:8.96;verts:15.4,9.75|8.21,23.83|-23.37,9.44|-0,-0.52|3.81,5.2;
640	593.83	51.69	v:0.5;t:f;sf:1;nr:4.49;cr:8.98;verts:21.13,2.56|-6.05,6.81|-28.08,-5.77|19,-3.69|17.31,-3.15;
680	586.17	45.78	v:0.5;t:f;sf:1;nr:4.5;cr:9;verts:0.78,44.89|-10.76,-2.48|-20.43,-11.68|-4.49,-10.09|24.97,-9.06;
720	590.46	42.02	v:0.5;t:f;sf:1;nr:4.51;cr:9.01;verts:-11.61,43.46|-15.05,-6.24|-8.78,-13.85|8.45,-31.54|20.68,-12.82;
760	586.67	31.14	v:0.5;t:f;sf:1;nr:4.51;cr:9.02;verts:0.17,-9.55|-0.3,0.28|-11.26,-17.12|-4.99,-24.73;
800	586.86	27.52	v:0.5;t:f;sf:1;nr:4.52;cr:9.04;verts:31.14,32.65|-15.33,11.14|-11.45,-20.74|-0.02,-13.17|9.47,-16.41;
840	591.68	28.45	v:0.5;t:f;sf:1;nr:4.52;cr:9.05;verts:40.66,19.7|-20.15,12.07|-16.27,-19.81|-4.84,-12.24|4.65,-15.48;
880	607.32	23.27	v:0.5;t:f;sf:1;nr:4.53;cr:9.06;verts:33.17,30.75|-3.2,22.76|-20.48,-17.41|-10.99,-20.65|3.99,-22.63;
920	603.85	33.76	v:0.5;t:f;sf:1;nr:4.57;cr:9.14;verts:9.28,44.33|-17.01,-6.93|-7.52,-10.17|7.46,-12.15|13.55,-13.09;
960	610.38	42.14	v:0.5;t:f;sf:1;nr:4.62;cr:9.23;verts:-0.53,0|-23.54,1.46|-14.05,-1.78|15.24,-14.21|7.02,-4.7;
1000	610.61	50.75	v:0.5;t:f;sf:1;nr:4.67;cr:9.34;verts:15.01,-5.6|6.79,3.91|-0.76,8.61|-14.27,6.83|-23.77,10.07|29.98,-32.65;
1040	615.76	61.5	v:0.5;t:f;sf:1;nr:4.72;cr:9.43;verts:9.86,5.15|1.64,14.66|-5.91,19.36|-19.43,17.57|23.83,-40.14;
1080	617.16	57.27	v:0.5;t:f;sf:1;nr:4.76;cr:9.53;verts:8.45,0.92|0.23,10.43|-7.31,15.13|-20.83,13.34|21.68,-30.89;
1120	609.59	45.67	v:0.5;t:f;sf:1;nr:4.81;cr:9.61;verts:-0.93,38.09|-13.25,1.74|-3.72,-9.69|16.03,-10.69;
1160	597.95	46.06	v:0.5;t:f;sf:1;nr:4.85;cr:9.7;verts:29.12,4.09|26.43,12.89|10.06,27.63|-41.77,-23.76|7.92,-9.3;
1200	604.03	45.75	v:0.5;t:f;sf:1;nr:4.9;cr:9.79;verts:23.04,3.79|20.35,12.59|3.98,27.33|-27.56,-27.29|1.84,-9.61;
1240	613.42	42.48	v:0.5;t:f;sf:1;nr:4.94;cr:9.88;verts:13.65,0.52|10.96,9.32|-5.41,24.06|1.64,-39.13;
1280	623.77	43.23	v:0.5;t:f;sf:1;nr:4.97;cr:9.94;verts:13.44,-31.66|0.61,10.07|-15.76,24.81|-5.26,-39.18;
1320	634.21	37.43	v:0.5;t:f;sf:1;nr:4.99;cr:9.98;verts:-30.14,21.9|-9.84,4.27|-30.72,-8.2|36.9,5.19;
1360	639.98	21.72	v:0.5;t:f;sf:1;nr:5.01;cr:10.02;verts:22.04,24.47|-14.95,29.34|-15.6,-11.45|-0.34,0.31;
1400	645.3	20.27	v:0.5;t:f;sf:1;nr:5.03;cr:10.05;verts:16.71,23.03|-5.34,9.64|-5.67,-1.13|-20.93,-12.89|-3.48,-25.4;
1440	644.11	21.14	v:0.5;t:f;sf:1;nr:5.04;cr:10.08;verts:34.64,20.4|17.9,23.89|-19.73,-12.03|-2.29,-24.54;
*	id=P29	origin=start	destiny=death	motherId=-
0	317.8	594.27	v:0.5;t:f;sf:1;nr:3.98;cr:7.96;verts:2.04,-8.17|6.06,-5.85|20.08,9.27|2.74,7.97|-34.29,-19.34;
40	304.65	602.32	v:0.5;t:f;sf:1;nr:4.03;cr:8.06;verts:15.19,-0.12|15.89,16.01|-2.72,9.49|-15.18,-28.01;
80	304.89	594.18	v:0.5;t:f;sf:1;nr:4.08;cr:8.16;verts:15.65,7.88|-6.28,15.26|-8.52,-2.12|14.95,-8.26;
120	315.77	588.52	v:0.5;t:f;sf:1;nr:4.13;cr:8.25;verts:0.45,0.13|4.77,2.22|-17.16,9.6|-19.41,-7.79|4.07,-13.92;
160	325.15	574.81	v:0.5;t:f;sf:1;nr:4.17;cr:8.34;verts:20.04,26.23|-8.93,-13.57|-4.61,-11.49|19.81,-22.79;
200	329.49	574.95	v:0.5;t:f;sf:1;nr:4.21;cr:8.41;verts:0.37,0.3|-22.94,-13.78|-19.57,-18.25|-13.27,-13.44|-8.95,-11.35;
*	id=P30	origin=start	destiny=end	motherId=-
0	539.56	119.97	v:0.5;t:f;sf:1;nr:4;cr:8.01;verts:20.35,5.97|32.73,22.25|-23.81,-2.92|-16.05,-17.82|-11.26,-21.18;
40	525.82	136.18	v:0.5;t:f;sf:1;nr:4;cr:8.01;verts:24.94,1.31|-10.06,13.29|-15.11,-20.69|2.48,-4.96;
80	512.57	146.18	v:0.5;t:f;sf:1;nr:4;cr:8.01;verts:15.73,5.03|3.19,23.29|-25.66,-19.16|-1.86,-10.69|17.54,-3.73;
120	507.95	151.16	v:0.5;t:f;sf:1;nr:4;cr:8.01;verts:22.16,1.24|20.35,10.01|-3.93,18.48|-18.74,-35.37|2.75,-5.71;
160	506.57	143.87	v:0.5;t:f;sf:1;nr:4;cr:8.01;verts:21.73,2.72|-22.36,14.52|4.13,-13|14.47,-28.57;
200	497.47	131.25	v:0.5;t:f;sf:1;nr:4;cr:8.01;verts:-13.86,25|-13.26,1.91|19.86,-20.57|6.01,3.01;
240	488.67	112.31	v:0.5;t:f;sf:1;nr:4;cr:8.01;verts:-7.89,39.26|-5.06,6.06|-4.46,-17.04|1.85,-8.7|14.81,-15.93;
280	475.76	110.39	v:0.5;t:f;sf:1;nr:4.01;cr:8.01;verts:7.85,4.14|-2.58,8.43|0.42,-0.18|8.45,-18.96|14.76,-10.62;
320	468.02	119.79	v:0.5;t:f;sf:1;nr:4.01;cr:8.01;verts:15.59,13.54|8.16,9.22|5.16,17.83|-3.66,2.25|22.49,-1.22;
360	471.48	137.95	v:0.5;t:f;sf:1;nr:4.01;cr:8.01;verts:19.72,-3.48|-6.53,-5.29|2.79,-19.83|5.86,-19.15;
400	472.32	141.69	v:0.5;t:f;sf:1;nr:4.01;cr:8.01;verts:5.3,31.61|-7.37,-1.55|1.95,-16.1|5.02,-15.42;
440	477.2	150.82	v:0.5;t:f;sf:1;nr:4.01;cr:8.01;verts:-12.25,7.58|-15.48,4.73|-2.93,-6.96|0.14,-6.28|40.01,-2.07;
480	469.53	157.47	v:0.5;t:f;sf:1;nr:4.01;cr:8.02;verts:7.8,0.36|-4.58,14.23|-7.82,11.38|15.49,-28.07;
520	467.24	169.87	v:0.5;t:f;sf:1;nr:4.01;cr:8.02;verts:21.05,21.79|10.09,12.77|-0.42,-0.2|2.64,-30.18|17.78,-15.66;
560	465.3	190.33	v:0.5;t:f;sf:1;nr:4.01;cr:8.02;verts:1.53,20.26|-25.49,2.84|4.59,-9.73|19.73,4.8;
600	463.78	205.69	v:0.5;t:f;sf:1;nr:4.01;cr:8.02;verts:6.11,5.64|0.26,-0.38|-15.12,-9.08|1.84,-17.54|15.12,-9.08;
640	465.85	212.67	v:0.5;t:f;sf:1;nr:4.01;cr:8.02;verts:25.87,18.96|4.04,12.62|-1.81,6.6|-17.19,-2.1|-0.23,-10.56;
680	472.92	213.34	v:0.5;t:f;sf:1;nr:4.01;cr:8.02;verts:-3.04,13.28|-2.15,30.72|-8.88,7.26|-7.3,-9.9|0.05,0.46;
720	493.02	219.07	v:0.5;t:f;sf:1;nr:4.05;cr:8.11;verts:1.22,17.44|-12.99,11.7|-20.05,6.2|-9,-14.99|37.69,-13.7;
760	516.79	233.52	v:0.5;t:f;sf:1;nr:4.1;cr:8.19;verts:22.12,17.91|4.94,28.03|-3.96,28.18|-0.17,-0.43|13.92,0.74;
800	529.58	233.27	v:0.5;t:f;sf:1;nr:4.14;cr:8.28;verts:9.32,17.67|-4.62,8.68|-8.52,4.92|-12.97,-0.68|10.52,-39.6;
840	540.12	229.2	v:0.5;t:f;sf:1;nr:4.18;cr:8.36;verts:-1.21,13.59|-15.15,4.6|-19.05,0.84|-23.5,-4.76|39.14,-13.45;
880	539.04	229.88	v:0.5;t:f;sf:1;nr:4.22;cr:8.44;verts:-0.14,14.27|-14.07,5.28|-17.97,1.52|-22.42,-4.07|38.34,-16.64;
920	527.84	243.28	v:0.5;t:f;sf:1;nr:4.26;cr:8.52;verts:1.43,27.3|-2.87,18.68|-0.13,0.47|-6.77,14.92|-11.22,9.33;
960	523.38	244.35	v:0.5;t:f;sf:1;nr:4.3;cr:8.59;verts:32.62,7.53|1.59,19.76|-2.31,15.99|-6.76,10.4|-29.26,-30.95;
1000	507.65	264.15	v:0.5;t:f;sf:1;nr:4.33;cr:8.67;verts:19.78,8.4|-24.08,13.28|-13.53,-11.15|19.78,-8.4|21.48,0.37;
1040	492.57	262.73	v:0.5;t:f;sf:1;nr:4.37;cr:8.74;verts:38.93,19.05|-9,11.86|-18.25,-4.21|-9.36,-16.22|1.55,-12.57;
1080	490.22	265.11	v:0.5;t:f;sf:1;nr:4.41;cr:8.81;verts:41.7,13.09|-6.65,14.24|-15.89,-1.83|-7.01,-13.84|3.9,-10.19;
1120	485.73	274.32	v:0.5;t:f;sf:1;nr:4.44;cr:8.88;verts:8.39,-0.98|-2.16,23.45|-11.41,7.38|-2.52,-4.62|16.74,-31.03;
1160	482.1	288.06	v:0.5;t:f;sf:1;nr:4.48;cr:8.95;verts:12.01,12.76|1.11,9.12|0.04,0.51|-4.68,18.79|-7.78,21.12;
1200	485.23	289.54	v:0.5;t:f;sf:1;nr:4.51;cr:9.02;verts:8.89,14.25|-2.02,10.6|-0.03,0.52|-7.81,20.27|-10.9,22.6;
1240	496.79	296.18	v:0.5;t:f;sf:1;nr:4.55;cr:9.09;verts:-2.67,20.88|-13.58,17.23|-11.6,7.15|-1.96,-18.66|26.42,-24.58;
1280	494.17	304.95	v:0.5;t:f;sf:1;nr:4.58;cr:9.16;verts:-8.98,15.92|-5.41,9.37|-10.62,-2.06|0.66,-9.89|35.09,-9.52;
1320	495.48	311.53	v:0.5;t:f;sf:1;nr:4.61;cr:9.23;verts:0.53,30.22|-6.72,15.95|-10.29,22.5|-11.93,4.51|16.92,-42.55;
1360	494.36	322.68	v:0.5;t:f;sf:1;nr:4.65;cr:9.29;verts:15.97,11.61|-5.6,27.1|-10.81,15.67|-11.61,15.97|-2.59,-46.06;
1400	485.59	326.75	v:0.5;t:f;sf:1;nr:4.68;cr:9.36;verts:8.77,5.06|-2.03,19.74|-2.83,20.04|-7.98,-6.24|4.61,-46.24;
1440	476.84	336.79	v:0.5;t:f;sf:1;nr:4.71;cr:9.43;verts:17.52,15.1|10.99,18.29|-5.16,20.71|-14,16.11|-4.27,-46.61;
