# Supplementary material for: A three component model for superdiffusive motion effectively describes migration of eukaryotic cells moving freely or under a directional stimulus
Source: PLoS One. 2022 Aug 2;17(8):e0272259. doi: 10.1371/journal.pone.0272259 (PMC9345344; doi:10.1371/journal.pone.0272259)
Supplement: S1 File — Text files containing information about displacements of experimental and simulated populations used for both preliminary analyses, in “datasets used for preliminary evaluation of cell movement (Tables 1 and 2)”, and further characterization of cell movement, in “further datasets used for cell movement characterization (Figs 2, 4–6; Table 2; S1–S3 Tables; S2 and S3 Figs)”. (ZIP) [file pone.0272259.s007.zip › S1_File/datasets preliminary evaluation/simulated/b8p8.txt]

#	version=2.0	operator=	acqDate=	cellLine=cell	cond=N.T.	type=	well=	ref_angle=	note=Experiment 1	clickId=	date=	acqId=	ps=1	xSize=845	ySize=668	ts=1	unit=um	stackId=	description=
*	id=P1	origin=start	destiny=end	motherId=-
0	305.71	328.73	v:0.5;t:f;sf:1;nr:3.89;cr:7.79;verts:24.13,-4.86|12.39,12.83|-12.83,-12.39|-2.48,-17.67;
40	319.29	327.09	v:0.5;t:f;sf:1;nr:3.94;cr:7.88;verts:-1.18,11.19|-5.25,8.75|10.55,-6.5|8.44,-4.68;
80	329.7	340.72	v:0.5;t:f;sf:1;nr:3.98;cr:7.97;verts:0.14,7.13|-1.03,9.8|-1.97,8.95|-0.83,0.73|-9.63,2.05;
120	349.03	328.81	v:0.5;t:f;sf:1;nr:4.02;cr:8.05;verts:-20.36,-2.11|-21.3,-2.96|-0.44,-0.14|-19.2,-4.78|-20.17,-11.18;
160	374.86	313.43	v:0.5;t:f;sf:1;nr:4.06;cr:8.12;verts:-4.95,7.34|-12.67,-3.63|2.14,-8.59|8.21,-3.32;
200	399.51	301.14	v:0.5;t:f;sf:1;nr:4.09;cr:8.18;verts:12.35,11.51|-9.68,13.83|-16.45,-15.6|-6.05,-15.76|40.37,-4.11;
240	421.24	291.14	v:0.5;t:f;sf:1;nr:4.12;cr:8.24;verts:-14.29,38.32|-9.38,1.51|-8.59,-0.15|-4.42,-7.36|18.64,-14.12;
280	430.09	283.04	v:0.5;t:f;sf:1;nr:4.15;cr:8.3;verts:14.16,38.68|-18.24,-6.6|-17.44,-8.26|-13.28,-15.47|9.79,-22.22;
320	453.52	275.29	v:0.5;t:f;sf:1;nr:4.18;cr:8.36;verts:7.94,5.15|-5.56,7.66|-0.82,-9.43|-1.37,-33.17;
360	457.6	282.29	v:0.5;t:f;sf:1;nr:4.2;cr:8.41;verts:26.14,6.03|3.85,12.15|-9.64,14.65|-4.91,-2.43|-20.86,-36.21;
400	461.18	283.1	v:0.5;t:f;sf:1;nr:4.23;cr:8.45;verts:22.56,6.84|0.28,12.96|-13.22,15.46|-8.48,-1.62|27.08,-32.15;
440	472.71	275.68	v:0.5;t:f;sf:1;nr:4.24;cr:8.49;verts:-18.32,20.35|-11.25,5.54|-20.01,-9.04|41.9,-5.46|11.03,-0.57;
480	491.85	267.85	v:0.5;t:f;sf:1;nr:4.26;cr:8.52;verts:2.37,8.85|-13.16,11.35|8.24,-4.02|8.67,2.98;
520	493.67	260.56	v:0.5;t:f;sf:1;nr:4.28;cr:8.55;verts:15.88,14.95|-14.98,4.07|-10.73,0.37|6.84,-4.3;
560	509.9	240.61	v:0.5;t:f;sf:1;nr:4.29;cr:8.58;verts:5.19,18.09|-18.33,-4.23|-0.34,-5|28.64,-18.71;
600	534.77	230.6	v:0.5;t:f;sf:1;nr:4.31;cr:8.61;verts:28.01,32.52|-19.69,8.08|-25.31,-10.23|-20.28,-18.26|16.8,-21.51;
640	550.15	231.69	v:0.5;t:f;sf:1;nr:4.32;cr:8.64;verts:-13.24,40.98|-1.02,-19.44|1.43,-20.41|6.34,-18.41|12.51,-14.91;
680	578	223.64	v:0.5;t:f;sf:1;nr:4.33;cr:8.67;verts:1.35,34.54|-2.59,9.68|-3.26,-9.48|9.68,-2.59;
720	603.32	229.07	v:0.5;t:f;sf:1;nr:4.35;cr:8.69;verts:23.81,25.2|-15.64,2.83|-19.19,1.34|18.58,-4.98;
760	609.86	240.61	v:0.5;t:f;sf:1;nr:4.36;cr:8.71;verts:12.05,6.56|11.19,14.85|-14.89,23.49|-3.23,-18.32|12.68,-13.6;
800	623.76	250.2	v:0.5;t:f;sf:1;nr:4.37;cr:8.73;verts:19.71,11.85|-1.85,16.16|-2.7,24.44|-17.13,-8.72|7.01,-42.99;
840	631.9	269.69	v:0.5;t:f;sf:1;nr:4.38;cr:8.76;verts:20.79,28.07|-0.78,8.96|-8.76,2.02|-1.13,-23.5;
880	636.77	275.8	v:0.5;t:f;sf:1;nr:4.39;cr:8.78;verts:-5.65,15.07|-8.03,4.83|-13.63,8.13|-6,-17.39|20.03,-10.05;
920	662.22	276.44	v:0.5;t:f;sf:1;nr:4.4;cr:8.81;verts:25.99,9.46|5.74,27.51|-22.38,-16.26|-5.41,-9.41|15.87,-22.66;
960	672.05	288.83	v:0.5;t:f;sf:1;nr:4.42;cr:8.83;verts:21.67,18.03|-15.25,2.98|6.03,-10.27|9.16,1.29;
1000	672.13	297.6	v:0.5;t:f;sf:1;nr:4.43;cr:8.86;verts:9.08,10.05|-15.33,11.74|-29.84,-2.61|0.5,-0.09|5.95,-1.5;
1040	681.78	300.7	v:0.5;t:f;sf:1;nr:4.44;cr:8.88;verts:-0.57,13.16|-9.15,3.02|-9.93,2.29|-10.19,-0.18|29.74,-32.83;
1080	688.6	306.89	v:0.5;t:f;sf:1;nr:4.45;cr:8.91;verts:-7.39,19.35|-15.97,9.21|-16.74,8.48|-17,6.01|31.14,-31.68;
1120	690.41	311.48	v:0.5;t:f;sf:1;nr:4.46;cr:8.93;verts:-9.2,23.93|-17.78,13.79|-18.55,13.06|-18.81,10.59|28.3,-34.38;
1160	703.67	328.75	v:0.5;t:f;sf:1;nr:4.52;cr:9.04;verts:3.69,44.49|-15.93,-8.83|-7.99,-16.37|3.48,-17.88|15.04,-17.11;
1200	708.74	334.43	v:0.5;t:f;sf:1;nr:4.58;cr:9.17;verts:27.95,35.53|-21,-3.15|-13.05,-10.69|-1.59,-12.2|9.97,-11.43;
1240	727.03	334.6	v:0.5;t:f;sf:1;nr:4.65;cr:9.29;verts:37.57,26.27|2.08,10.71|-19.88,-12.02|-8.31,-11.26|10.91,-0.19;
1280	744.45	326.26	v:0.5;t:f;sf:1;nr:4.71;cr:9.41;verts:20.15,17.93|-3.3,9.58|-15.34,2.37|-6.51,-8.53|-25.41,-38.89;
1320	760.96	326.57	v:0.5;t:f;sf:1;nr:4.76;cr:9.53;verts:3.64,18.24|-19.81,9.88|-19.44,5.94|-23.02,-8.22|41.54,-22.1;
1360	769.46	334	v:0.5;t:f;sf:1;nr:4.82;cr:9.64;verts:-4.87,25.66|-20.56,19.85|-28.47,-2.49|-11.17,-26.31|47.19,-6.46;
1400	775.51	342.14	v:0.5;t:f;sf:1;nr:4.88;cr:9.75;verts:42.2,23.29|-26.13,17.63|-17.21,-18.17|-20.68,-23.79|-7.63,-30.59;
1440	790.99	348.24	v:0.5;t:f;sf:1;nr:4.93;cr:9.86;verts:34.75,9.31|-19.6,30.17|-22.15,28.35|-30.51,19.07|5.95,-48.39;
*	id=P2	origin=start	destiny=end	motherId=-
0	516.52	215.42	v:0.5;t:f;sf:1;nr:3.98;cr:7.95;verts:26.33,29.2|-18.67,1.31|-19.66,-4.58|3.25,-18.43|6.09,-17.69;
40	546.95	212.11	v:0.5;t:f;sf:1;nr:3.98;cr:7.95;verts:3.18,31.66|-0.96,-9.1|8.15,4.15|7.58,-5.12;
80	567.46	207.34	v:0.5;t:f;sf:1;nr:3.98;cr:7.96;verts:19.09,16.6|-0.96,8.29|-12.37,-0.62|-12.93,-9.89;
120	578.86	205.82	v:0.5;t:f;sf:1;nr:3.98;cr:7.96;verts:7.69,15.07|-26.12,22.7|-12.36,6.76|-23.76,-2.15|35.05,-18.8;
160	606.21	200.85	v:0.5;t:f;sf:1;nr:3.98;cr:7.96;verts:3.43,19.43|-19.65,10.11|-19.66,1.72|-7.07,-18.42|37.61,-12.96;
200	627.61	194.25	v:0.5;t:f;sf:1;nr:3.98;cr:7.96;verts:11.4,24.45|-3.29,26.77|-17.97,12.83|-26.64,-4.22|20.71,-33.97;
240	642.02	192.02	v:0.5;t:f;sf:1;nr:3.98;cr:7.96;verts:-3.01,22.21|-12.49,10.86|-12.68,10.64|-15,-6.99|30.41,-25.66;
280	649.71	189.18	v:0.5;t:f;sf:1;nr:3.98;cr:7.96;verts:-10.7,19.37|-20.18,8.02|-20.37,7.8|-0.87,-8.23|33.72,-21.13;
320	676.4	177.96	v:0.5;t:f;sf:1;nr:3.98;cr:7.96;verts:-5.31,30.1|-24.81,19.95|11.45,-28.34|22.71,-20.45;
360	691.05	168.99	v:0.5;t:f;sf:1;nr:3.98;cr:7.96;verts:3.83,15.85|-8.65,3.67|-9.28,-1.47|9.11,2.27;
400	714.01	167.68	v:0.5;t:f;sf:1;nr:3.98;cr:7.96;verts:19.26,14.52|-13.85,0.97|-24.66,-6.38|12.78,-20.46;
440	733.4	162.2	v:0.5;t:f;sf:1;nr:3.98;cr:7.96;verts:-0.13,9.03|-5.06,6.25|-7.1,-3.78|-5.28,-6.07|28.75,-13.7;
480	751.92	158.53	v:0.5;t:f;sf:1;nr:3.98;cr:7.96;verts:10.97,-0.58|34.92,19.12|-18.65,5.36|-23.58,2.58|10.23,-17.37;
520	769.65	163.48	v:0.5;t:f;sf:1;nr:3.98;cr:7.96;verts:0.16,0.33|-7.49,-12.42|-1.2,-22.9|19.24,-12.49;
560	791.08	166.33	v:0.5;t:f;sf:1;nr:3.98;cr:7.97;verts:32.66,22.78|-21.28,3.18|-2.2,-9.64|8.08,-6.09|9.62,-3.13;
600	806.74	166	v:0.5;t:f;sf:1;nr:3.98;cr:7.97;verts:-0.23,-0.4|-6.04,-3.46|-7.58,-6.42|-17.86,-9.98|-10.74,-26.59;
640	822.8	169.77	v:0.5;t:f;sf:1;nr:3.98;cr:7.97;verts:15.43,15.43|-16.29,3.38|-22.09,0.31|-23.64,-2.65|28.47,-27.86;
680	840.94	174.76	v:0.5;t:f;sf:1;nr:3.98;cr:7.97;verts:27.12,15.66|-2.71,20.42|-27.12,15.66|8.26,-38.97|14.7,-27.65;
720	837.74	176.34	v:0.5;t:f;sf:1;nr:4.03;cr:8.06;verts:8.43,-3.58|4.44,8.01|0.5,22|-1.28,9.07|-15.22,-36.82;
760	845.05	182.81	v:0.5;t:f;sf:1;nr:4.07;cr:8.15;verts:10.29,1.45|-2.87,14.49|-8.59,15.55|-8.3,6.26|22.61,-33.35;
800	860.74	189.98	v:0.5;t:f;sf:1;nr:4.12;cr:8.24;verts:7.52,3.35|-5.4,8.61|-16.41,3.02|2.68,-7.78;
840	880.39	200.26	v:0.5;t:f;sf:1;nr:4.16;cr:8.32;verts:-12.13,13.63|-16.97,2.5|-7.63,-4.41|-5.78,-6.65|38.79,-13.81;
880	901.28	214.63	v:0.5;t:f;sf:1;nr:4.2;cr:8.41;verts:17.81,3.46|15.04,10.15|-33.08,3.74|11.42,-14.1|17.9,0.56;
920	917.91	215.12	v:0.5;t:f;sf:1;nr:4.24;cr:8.49;verts:38.09,17.78|-1.59,10.64|-25.7,6.41|-5.21,-13.6|9.92,-24.56;
960	940.96	214.53	v:0.5;t:f;sf:1;nr:4.28;cr:8.57;verts:10.7,0|0.46,0.16|8.54,6.44|15.04,17.18|9.17,-5.51;
1000	947.11	201.97	v:0.5;t:f;sf:1;nr:4.32;cr:8.65;verts:5.33,40.78|-5.69,-12.39|3.02,-18.06|4.55,-12.55|2.39,-6.12|8.89,4.63;
1040	960.53	206.55	v:0.5;t:f;sf:1;nr:4.36;cr:8.72;verts:39.95,11.21|-4.52,9.2|-11.02,-1.54|-19.1,-7.82|-8.87,-7.98|-10.39,-13.49;
1080	958.03	203.88	v:0.5;t:f;sf:1;nr:4.4;cr:8.79;verts:32.04,26.93|-2.02,6.53|-8.52,-4.21|-16.61,-10.49|-6.37,-10.65|-7.9,-16.16;
1120	975.6	199	v:0.5;t:f;sf:1;nr:4.43;cr:8.86;verts:14.47,22.05|1.44,-11.69|3.64,-11.21|21.94,-27.49;
1160	987.5	192.73	v:0.5;t:f;sf:1;nr:4.47;cr:8.93;verts:2.57,15.78|-5.37,43.99|-10.47,-17.96|-8.26,-17.47|16.73,-20.66;
1200	1005.03	192.47	v:0.5;t:f;sf:1;nr:4.5;cr:9;verts:35.68,-1.79|-14.96,15.52|-19.93,-12.94|-0.8,-20.92;
1240	1023.55	191.19	v:0.5;t:f;sf:1;nr:4.53;cr:9.07;verts:9.24,1.46|7.85,5.1|-6.26,6.96|-20.18,-11.12|17.16,-3.07;
1280	1039.34	191.11	v:0.5;t:f;sf:1;nr:4.57;cr:9.13;verts:44.27,9.77|-7.93,5.02|-6.54,1.38|-22.05,6.87|-25.97,-18.87;
1320	1050.58	194.85	v:0.5;t:f;sf:1;nr:4.6;cr:9.2;verts:-6.38,32.81|-19.17,8.76|-17.78,5.13|-11.98,-31.21|35.49,-8.65;
1360	1056.82	205.14	v:0.5;t:f;sf:1;nr:4.63;cr:9.26;verts:16.35,24.25|1.53,29.21|-27.97,8.55|3.56,-29.03|29.82,-35;
1400	1075.54	214.24	v:0.5;t:f;sf:1;nr:4.66;cr:9.32;verts:30.08,35.19|-10.48,-1.29|-8.09,-6.78|-15.16,-19.93|-2.91,-10.15;
1440	1079.44	225.99	v:0.5;t:f;sf:1;nr:4.69;cr:9.38;verts:-6.81,1.61|-14.38,10.47|-11.99,4.97|-19.06,-8.18|46.49,-3.07;
*	id=P3	origin=start	destiny=end	motherId=-
0	729.91	587.99	v:0.5;t:f;sf:1;nr:4;cr:8;verts:-13.09,20.94|-22.38,10.44|-24.39,-3.86|-4,-7.01|0.43,-0.15;
40	743.8	599.82	v:0.5;t:f;sf:1;nr:4.05;cr:8.09;verts:38.61,10.53|-13.45,11.68|-17.88,4.82|-20.49,0.36|-5.3,-19.79;
80	757.31	610.34	v:0.5;t:f;sf:1;nr:4.09;cr:8.18;verts:-11.58,18.53|-19.64,-9.58|-18.81,-9.27|40.17,-4.88|21.8,-1.52;
120	770.55	615.52	v:0.5;t:f;sf:1;nr:4.13;cr:8.26;verts:3.19,-3.01|8.55,3.65|18.92,11.37|-17.63,-13.28;
160	788.66	608.15	v:0.5;t:f;sf:1;nr:4.17;cr:8.34;verts:31.52,26.68|-9.06,2.26|-9.56,-3.72|-14.92,-10.38|0.49,-9.32;
200	806.12	600.59	v:0.5;t:f;sf:1;nr:4.21;cr:8.43;verts:23.89,11.92|14.06,19.13|-16.97,-16.88|5.16,-8.58;
240	827.21	593.62	v:0.5;t:f;sf:1;nr:4.25;cr:8.5;verts:39.1,15.72|2.8,4.95|-7.03,12.16|-15.93,-15.55|6.99,-4.71;
280	841.17	578.37	v:0.5;t:f;sf:1;nr:4.28;cr:8.57;verts:26.95,20.75|-20.99,-3.09|-11.16,-10.3|-6.98,-19.96|25.13,0.47;
320	869.91	565.94	v:0.5;t:f;sf:1;nr:4.31;cr:8.62;verts:6.14,18.91|2.68,17.34|-1.8,8.31|1.39,-19.83;
360	879.49	555.39	v:0.5;t:f;sf:1;nr:4.34;cr:8.67;verts:-3.43,8.37|-12.65,34.77|-6.9,6.8|-11.37,-2.23|18.46,-29.15;
400	895.44	531.16	v:0.5;t:f;sf:1;nr:4.36;cr:8.72;verts:31.58,15.4|13.16,32.58|-28.78,20.15|-19.38,-15.87|9.01,-42.43;
440	896.98	528.65	v:0.5;t:f;sf:1;nr:4.39;cr:8.77;verts:6.8,18.69|-7.13,18.57|-19.89,0.35|-2.77,-19.7|39.37,-18.78;
480	909.18	530.6	v:0.5;t:f;sf:1;nr:4.41;cr:8.83;verts:24.14,25|-5.39,20.64|-30.68,-16.31|-14.97,-17.75|34.57,-27.02;
520	936.16	541.46	v:0.5;t:f;sf:1;nr:4.43;cr:8.87;verts:38.32,21.93|-19.88,4.96|-20.41,1.79|-20.37,-2.14|7.58,-16.16;
560	948.23	546.18	v:0.5;t:f;sf:1;nr:4.45;cr:8.9;verts:6.02,19.68|-20.26,-3.57|-18.8,-8.37|-4.49,-11.43|44.13,-4.38;
600	966.86	553.8	v:0.5;t:f;sf:1;nr:4.47;cr:8.93;verts:25.49,3.23|8.19,5.53|3.91,2.75|0.34,-9.88;
640	997.08	552.07	v:0.5;t:f;sf:1;nr:4.48;cr:8.96;verts:-18.81,5.04|-22.02,3.8|-26.3,1.02|44.18,-6.56|-4.72,1.51;
680	1000.32	560.32	v:0.5;t:f;sf:1;nr:4.49;cr:8.98;verts:-7.97,9.75|-22.06,13.29|-9.06,1.76|-8.87,-2.54|38.91,-22.2;
720	1009.64	564.28	v:0.5;t:f;sf:1;nr:4.5;cr:9;verts:-17.29,13.72|-18.38,5.73|-0.49,0.17|-18.19,1.43|-28.56,-0.5;
760	1034.42	557.54	v:0.5;t:f;sf:1;nr:4.51;cr:9.03;verts:19.33,7.42|-2.52,20.56|-25.27,-6.58|-18.61,-9.08|43.19,-12.71;
800	1055.59	563.13	v:0.5;t:f;sf:1;nr:4.53;cr:9.05;verts:-1.83,13.01|-21.2,13.77|-25.14,-2.64|22.02,-7.12|-0.28,0.44;
840	1073.96	558.73	v:0.5;t:f;sf:1;nr:4.54;cr:9.08;verts:44.71,7.02|-10.47,5.57|-20.21,8.61|-18.65,-3.96|3.65,-11.52;
880	1094.58	561.39	v:0.5;t:f;sf:1;nr:4.55;cr:9.11;verts:-0.03,-0.42|-8.66,6.76|-10.82,-1.91|-16.97,-8.86;
920	1115.22	559.87	v:0.5;t:f;sf:1;nr:4.57;cr:9.13;verts:34.96,-14.84|0.42,0.32|-20.67,-1.94|-37.97,-0.66|-5.29,-37.61;
960	1129.75	557.76	v:0.5;t:f;sf:1;nr:4.58;cr:9.16;verts:3.9,36.33|-17.64,16.45|-14.11,-1.79|10.95,-21.49|20.43,-16.95;
1000	1146.12	559.85	v:0.5;t:f;sf:1;nr:4.59;cr:9.19;verts:5.02,9.05|-0.42,0|-5.42,-19.39|3.88,-9.6;
1040	1160.52	564.17	v:0.5;t:f;sf:1;nr:4.61;cr:9.21;verts:22.04,8.19|-9.38,13.37|-14.82,4.32|-10.52,-5.28|-19.82,-15.08;
1080	1179.48	562.78	v:0.5;t:f;sf:1;nr:4.62;cr:9.24;verts:3.08,6.8|-12.3,19.69|-12.98,19.25|-22.42,6.01|33.54,-31.57;
1120	1195.93	568.03	v:0.5;t:f;sf:1;nr:4.67;cr:9.34;verts:23.1,16.78|-2.98,28.4|-13.36,12.05|-28.4,-2.98|6.84,-45.69;
1160	1215.06	560.39	v:0.5;t:f;sf:1;nr:4.72;cr:9.44;verts:12.54,23.59|-2.33,26.61|-21.05,16.45|0.11,-0.53|3.97,9.14;
1200	1233.25	553.43	v:0.5;t:f;sf:1;nr:4.77;cr:9.55;verts:-3.8,8.95|-5.65,16.62|-14.22,2.18|-18.08,-7.49|25.55,-16.15;
1240	1240.7	550.78	v:0.5;t:f;sf:1;nr:4.83;cr:9.66;verts:42.64,38.27|-13.1,13.97|-11.25,6.3|-21.67,-0.47|-25.53,-10.14|18.09,-18.8;
1280	1255.88	553.97	v:0.5;t:f;sf:1;nr:4.88;cr:9.76;verts:42.43,23.03|-26.43,9.49|-24.17,-14.52|-17.74,-21.91|2.92,-15.61;
1320	1264.7	553.69	v:0.5;t:f;sf:1;nr:4.91;cr:9.81;verts:8.19,48.11|-8.54,-6.67|-5.9,-15.88|9.74,-4.75|10.6,-2.25;
1360	1281.89	561.88	v:0.5;t:f;sf:1;nr:4.93;cr:9.86;verts:49.04,1.8|-6.6,5.94|-7.46,3.44|-25.73,1.52|-23.1,-7.69;
1400	1289.99	566.8	v:0.5;t:f;sf:1;nr:4.94;cr:9.89;verts:0.36,-0.28|-14.7,10.86|-15.56,8.36|-5.6,-35.34;
1440	1300.48	568.84	v:0.5;t:f;sf:1;nr:4.96;cr:9.92;verts:-25.18,12.89|-10.12,1.76|9.27,-7.24|39.51,-1.8;
*	id=P4	origin=start	destiny=end	motherId=-
0	478.03	28.9	v:0.5;t:f;sf:1;nr:4.01;cr:8.02;verts:7.29,16.37|-21.02,14.21|2.18,-17.78|8.96,-15.52|8.9,-2.1;
40	472.2	14.61	v:0.5;t:f;sf:1;nr:4.01;cr:8.02;verts:-15.49,36.98|-15.19,-0.08|14.72,-16.39|14.8,-9.61|13.11,2.08;
80	476.98	5.0599999999999	v:0.5;t:f;sf:1;nr:4.01;cr:8.02;verts:10.18,22.86|2.75,4.63|8.34,-7.47|10.02,-19.15;
120	502.18	-4.4299999999999	v:0.5;t:f;sf:1;nr:4.01;cr:8.02;verts:-0.39,0.25|-15.03,13.36|-22.45,-4.86|-14.91,-6.33|-16.86,-16.96;
160	517.54	-15.17	v:0.5;t:f;sf:1;nr:4.01;cr:8.02;verts:29.25,13.19|2.95,16.74|-15.74,-10.5|-12.44,-11.6|-6.37,-15.76;
200	531.54	-23.75	v:0.5;t:f;sf:1;nr:4.01;cr:8.02;verts:-16.69,27.4|-7.37,-3.92|4.3,-7.15|15.25,4.61;
240	543.1	-30.52	v:0.5;t:f;sf:1;nr:4.01;cr:8.02;verts:29.15,27.55|-23.89,8.23|-18.93,-10.69|-7.26,-13.92|17.23,-18.48;
280	555.02	-45.82	v:0.5;t:f;sf:1;nr:4.01;cr:8.02;verts:17.23,12.25|3.67,9.85|-20.57,18.52|18.16,-20.89;
320	563.1	-51.61	v:0.5;t:f;sf:1;nr:4.01;cr:8.02;verts:9.14,6.47|4.85,7.76|-4.42,4.07|-9.73,-30.58;
360	578.27	-59.12	v:0.5;t:f;sf:1;nr:4.01;cr:8.03;verts:24.82,31.53|-10.32,0.24|-6.02,-1.05|-19.58,-3.45|6.38,-16.63;
400	599.51	-68.67	v:0.5;t:f;sf:1;nr:4.01;cr:8.03;verts:7.16,-3.97|3.97,7.16|3.58,21.98|-8.17,0.57|2.19,-32.03;
440	614.14	-69.28	v:0.5;t:f;sf:1;nr:4.01;cr:8.03;verts:-11.05,21.37|-10.66,6.56|-22.8,-0.03|-7.47,-4.57|37.96,-13.03;
480	628.46	-75.96	v:0.5;t:f;sf:1;nr:4.01;cr:8.03;verts:23.27,20.95|-0.02,0.46|1.09,-31.29|19.28,-24.67|23.63,-20.54;
520	639.02	-79.77	v:0.5;t:f;sf:1;nr:4.01;cr:8.03;verts:18.14,0|12.71,17.14|-10.58,-3.35|-12.96,-29.38;
560	645.71	-76.6	v:0.5;t:f;sf:1;nr:4.02;cr:8.03;verts:27.6,4.37|6.02,20.31|-17.27,-0.18|15.69,-20.35;
600	654.97	-59.77	v:0.5;t:f;sf:1;nr:4.02;cr:8.03;verts:-0.34,-9.71|2.02,-9.51|6.42,-3.52|28.49,-14.85;
640	658.05	-60.21	v:0.5;t:f;sf:1;nr:4.06;cr:8.12;verts:21.66,33.82|-18.44,-16.61|-3.41,-10.16|-1.05,-9.95|3.35,-3.96;
680	682.28	-59.91	v:0.5;t:f;sf:1;nr:4.1;cr:8.2;verts:2.69,19.13|-8.17,17.51|-20.89,-3.66|32.14,-24.79|17.65,-7.86;
720	701.6	-65.04	v:0.5;t:f;sf:1;nr:4.14;cr:8.28;verts:32.5,4.47|-6.12,8.43|-16.63,14.01|-1.67,-12.98;
760	718.36	-71.17	v:0.5;t:f;sf:1;nr:4.18;cr:8.36;verts:25.45,9.26|-26.75,4.24|-22.89,2.29|13.48,-30.26;
800	725.83	-68.16	v:0.5;t:f;sf:1;nr:4.22;cr:8.44;verts:32.41,8.26|10.33,5.5|17.98,12.27|0.2,-11.7|3.03,-11.31;
840	740.56	-60.01	v:0.5;t:f;sf:1;nr:4.25;cr:8.51;verts:17.68,16.41|3.25,20.42|-4.39,13.65|-11.7,-3.15|-14.52,-3.55|-5.95,-50.27;
880	757.76	-45.56	v:0.5;t:f;sf:1;nr:4.29;cr:8.58;verts:17.68,-0.93|6.05,16.63|-23.8,-13.24|14.14,-10.65;
920	768.6	-46.8	v:0.5;t:f;sf:1;nr:4.33;cr:8.65;verts:-16.08,22.26|5.71,-8.47|-4.78,15.39|6.84,-2.17;
960	777.36	-37.59	v:0.5;t:f;sf:1;nr:4.36;cr:8.72;verts:26.46,0.92|43.14,3.25|-1.92,7.04|-25.8,5.96|-20.87,-16.3;
1000	776.68	-35.56	v:0.5;t:f;sf:1;nr:4.4;cr:8.8;verts:8.66,30.19|-17.56,26.04|-20.19,-14.28|0.26,-0.43|-1.24,9.07;
1040	772.85	-23.01	v:0.5;t:f;sf:1;nr:4.43;cr:8.86;verts:4.09,12.12|2.59,21.62|-16.36,-1.72|-6.97,-5.65|15.76,-31.45;
1080	774.61	-28.17	v:0.5;t:f;sf:1;nr:4.47;cr:8.93;verts:2.33,6.96|0.83,16.46|-18.12,-6.89|-8.74,-10.81|43.92,-5.93;
1120	784.72	-27.49	v:0.5;t:f;sf:1;nr:4.5;cr:9;verts:-9.27,17.14|-7.77,7.64|-9.23,-3.36|-18.84,-10.13|43.94,-8;
1160	807.02	-16.68	v:0.5;t:f;sf:1;nr:4.53;cr:9.07;verts:-0.28,36|-19.61,-0.68|10.4,-16.64|21.63,2.81;
1200	814.92	-24.17	v:0.5;t:f;sf:1;nr:4.56;cr:9.13;verts:24.22,-15.13|13.73,-4.68|2.49,-24.13|-10.7,-26.48|-1.61,-36.23;
1240	817.3	-35.37	v:0.5;t:f;sf:1;nr:4.6;cr:9.19;verts:-11.59,34.63|-4.14,-8.13|1.74,-8.96|11.36,-15.88|7.74,-4.84;
1280	842.01	-39.13	v:0.5;t:f;sf:1;nr:4.63;cr:9.25;verts:21.95,11.18|-0.22,0.36|-22.97,-12.72|-13.35,-19.63;
1320	863.34	-41.62	v:0.5;t:f;sf:1;nr:4.66;cr:9.31;verts:0.62,8.69|8.1,19.08|-20.7,-1.08|-21.55,-2.13|0.17,-0.51;
1360	889.83	-39.16	v:0.5;t:f;sf:1;nr:4.69;cr:9.37;verts:30.75,29.7|-21.37,37.02|-26.33,1.95|-37.02,-21.37|0.23,-0.48;
1400	894.41	-46.32	v:0.5;t:f;sf:1;nr:4.72;cr:9.43;verts:17.67,13.31|-5.35,21.46|-20.05,-9.35|-4.35,-7.65|20.3,-42.24;
1440	903.57	-49.43	v:0.5;t:f;sf:1;nr:4.75;cr:9.49;verts:8.51,10.2|-8.54,7.43|-14.51,18.36|-13.5,-10.76|46.64,-6.98;
*	id=P5	origin=start	destiny=end	motherId=-
0	11.34	354.56	v:0.5;t:f;sf:1;nr:3.94;cr:7.89;verts:-9.14,37.87|-7.18,-5.61|0.45,-11.44|4.42,-7.97|9.05,1.11;
40	24.56	363.55	v:0.5;t:f;sf:1;nr:3.98;cr:7.97;verts:-4.17,10.1|-20.4,3.37|-8.8,1.01|-12.77,-2.45|38.24,-9.61;
80	45.08	366.51	v:0.5;t:f;sf:1;nr:4.02;cr:8.04;verts:25.31,19.37|8.11,21.13|-20.16,-10.27|17.71,-6.64|22.62,-0.79;
120	54.39	376.12	v:0.5;t:f;sf:1;nr:4.06;cr:8.11;verts:8.41,2.97|13.31,8.82|5.84,9.72|-10.36,4.61|-11.49,-30.05;
160	67.07	384.25	v:0.5;t:f;sf:1;nr:4.09;cr:8.18;verts:0.63,16.95|-6.84,17.85|-4.27,11.1|-4.29,-7.73|11,-39.03;
200	93.64	387.29	v:0.5;t:f;sf:1;nr:4.12;cr:8.24;verts:24.68,2.16|21.23,12.76|-25.91,19.95|-13.49,-20.77|22.8,-9.68;
240	106.02	381.22	v:0.5;t:f;sf:1;nr:4.15;cr:8.29;verts:8.85,6.69|21.38,35.2|-24.4,-5.63|10.42,-15.75|12.29,-3.91;
280	115.79	374.24	v:0.5;t:f;sf:1;nr:4.17;cr:8.35;verts:13.46,10.52|7.32,32.36|-8.02,-15.09|0.65,-22.73|2.53,-10.89;
320	121.09	370.1	v:0.5;t:f;sf:1;nr:4.2;cr:8.4;verts:-31.47,-11.18|8.16,6.38|-13.32,-19.22|-2.77,-15.03;
360	149.76	365.62	v:0.5;t:f;sf:1;nr:4.23;cr:8.45;verts:-20.51,1.9|-17.68,-5.4|17.01,7.22|22.6,14.56;
400	164.73	361.16	v:0.5;t:f;sf:1;nr:4.25;cr:8.5;verts:12.45,12.89|7.64,10.1|-17.14,5.24|-17.53,-3.73|36.22,-21.78;
440	179.45	356.71	v:0.5;t:f;sf:1;nr:4.28;cr:8.55;verts:19.5,7.1|-2.27,8.44|-7.08,5.65|0.39,-0.01;
480	203.5	353.89	v:0.5;t:f;sf:1;nr:4.3;cr:8.6;verts:25.1,24.24|-4.55,4.28|-34.13,7.26|-23.66,-2.83|23.36,-35.82;
520	219.64	354.63	v:0.5;t:f;sf:1;nr:4.32;cr:8.64;verts:21.56,15.09|-25.42,6.81|13.16,-22.79|26.87,-21.48;
560	236.85	347.13	v:0.5;t:f;sf:1;nr:4.34;cr:8.69;verts:34.53,1.8|4.35,7.59|-18.26,-1.6|15.37,-9.98;
600	258.55	341.94	v:0.5;t:f;sf:1;nr:4.36;cr:8.73;verts:39.93,17.09|-12.31,12.75|-17.36,2.4|-6.33,-15.17|12.83,-3.38;
640	276.28	340.91	v:0.5;t:f;sf:1;nr:4.38;cr:8.76;verts:-4.9,-4.41|0.36,0.35|19.7,23.47|-28.41,-11.48|-12.95,-27.77;
680	287.35	332.51	v:0.5;t:f;sf:1;nr:4.39;cr:8.78;verts:8.63,15.07|-8.87,26.59|-15.97,-12.81|-10.71,-8.05|25.9,-15.56;
720	310.52	329.27	v:0.5;t:f;sf:1;nr:4.4;cr:8.81;verts:34.8,4.89|-14.55,11.83|2.73,-18.81|4.78,-7.37;
760	335.66	331.56	v:0.5;t:f;sf:1;nr:4.41;cr:8.83;verts:42.47,11.64|9.66,7.18|-9.49,4.03|-20.35,-5.07|0.72,-10.28;
800	354.55	328.89	v:0.5;t:f;sf:1;nr:4.43;cr:8.85;verts:23.57,8.97|5.42,13.41|-9.24,4.51|-18.18,-12.95;
840	364.3	318.49	v:0.5;t:f;sf:1;nr:4.44;cr:8.87;verts:23.66,15.57|-4.33,3|5.75,-7.63|13.82,-1.44;
880	375.73	303.77	v:0.5;t:f;sf:1;nr:4.45;cr:8.89;verts:14.32,32.47|-15.75,-11.71|-5.67,-22.35|2.4,-16.16|12.23,0.86;
920	380.53	289.65	v:0.5;t:f;sf:1;nr:4.46;cr:8.91;verts:7.43,-13.26|11.3,-1.99|9.52,18.36|-22.98,-27.15;
960	386.97	285.82	v:0.5;t:f;sf:1;nr:4.46;cr:8.93;verts:17.97,30.78|-10.07,-2.7|0.99,-17.09|4.86,-5.82;
1000	388.9	297.45	v:0.5;t:f;sf:1;nr:4.47;cr:8.95;verts:2.93,5.8|-12,8.93|-0.94,-5.46|14.94,-32.44;
1040	402.28	299.93	v:0.5;t:f;sf:1;nr:4.48;cr:8.97;verts:-10.45,8.28|-14.32,-2.98|9.84,-1.38|0.09,0.4;
1080	418.32	301.76	v:0.5;t:f;sf:1;nr:4.49;cr:8.98;verts:3.64,8.58|-6.71,6.48|-6.2,0.45|-15.95,2.23|27.49,-23.03;
1120	432.91	307.07	v:0.5;t:f;sf:1;nr:4.5;cr:9;verts:-10.95,13.89|-21.3,11.78|-20.8,5.75|12.9,-17.73|35.06,-7.92;
1160	454.46	303.65	v:0.5;t:f;sf:1;nr:4.51;cr:9.02;verts:25.51,13|-34.99,8.52|-8.65,-21.14|13.51,-11.33|28.52,-2.5;
1200	478.09	304.28	v:0.5;t:f;sf:1;nr:4.52;cr:9.04;verts:1.88,13.63|-3.35,19.01|-10.12,-10.7|20.15,-20.67;
1240	501.55	292.54	v:0.5;t:f;sf:1;nr:4.57;cr:9.13;verts:22.31,19.39|-5.58,35.72|-21.58,1.89|-17.79,-23.61|15.22,-25.34;
1280	501.91	289.88	v:0.5;t:f;sf:1;nr:4.62;cr:9.23;verts:41.46,19.12|-21.26,5.3|-21.94,-0.77|-6.77,-20.84|19.17,-10.62;
1320	505.84	280.63	v:0.5;t:f;sf:1;nr:4.67;cr:9.34;verts:18.56,25.54|-9.76,30.02|-25.19,-3.94|-2.6,-36.83|15.24,-19.87;
1360	514.2	277.77	v:0.5;t:f;sf:1;nr:4.72;cr:9.44;verts:4.85,11.43|-1.72,23.84|6.87,-22.73|8.93,-8.63;
1400	538.04	278.06	v:0.5;t:f;sf:1;nr:4.77;cr:9.55;verts:37.71,2.21|-18.98,11.72|-14.9,-8.34|-16.96,-22.45;
1440	540.21	295.98	v:0.5;t:f;sf:1;nr:4.82;cr:9.64;verts:34.07,1.19|28.91,18.06|-19.14,-4.52|0.99,-30.54;
*	id=P6	origin=start	destiny=end	motherId=-
0	674.27	350.6	v:0.5;t:f;sf:1;nr:3.98;cr:7.95;verts:13.25,37.01|-8.69,2.49|-4.41,-14.4|6.82,-5.93|8.95,-1.26;
40	681.74	343.21	v:0.5;t:f;sf:1;nr:3.98;cr:7.95;verts:1.48,-8.65|-0.19,-0.42|-16.16,-4.9|-0.65,-13.32|10.49,-22.49;
80	708.19	341.78	v:0.5;t:f;sf:1;nr:3.98;cr:7.95;verts:13.25,20.41|10.29,22.06|-31.68,2.91|1.7,-24.28|24.1,-3.39;
120	724.72	344.74	v:0.5;t:f;sf:1;nr:3.98;cr:7.95;verts:-3.27,23.37|3.21,-1.16|7.57,-0.43|12.65,-11.39|16.76,2.96;
160	737.74	344.38	v:0.5;t:f;sf:1;nr:3.98;cr:7.96;verts:19.79,24.91|-9.81,-1.52|-5.45,-0.79|-0.38,-11.76;
200	760.86	350.15	v:0.5;t:f;sf:1;nr:3.98;cr:7.96;verts:31.74,2.29|-3.39,8.84|-9.43,-0.83|-7.85,-5.29|-4.3,-8.43;
240	774.53	350.77	v:0.5;t:f;sf:1;nr:3.98;cr:7.96;verts:18.07,2.9|-17.06,9.45|-23.1,-0.21|-21.51,-4.68|-17.96,-7.82|46.87,-9.05;
280	788.41	345.75	v:0.5;t:f;sf:1;nr:3.98;cr:7.96;verts:15.32,-11.13|4.19,-2.11|-15.88,-10.31|-11.4,-15.12|-22.02,-22.98;
320	815.58	337.56	v:0.5;t:f;sf:1;nr:3.98;cr:7.96;verts:7.35,7.61|4.8,9.43|9.93,23.45|-11.85,-19.33;
360	842.7	338.05	v:0.5;t:f;sf:1;nr:3.98;cr:7.96;verts:0.36,20.37|-19.77,8.11|-6.47,-15.24|14.48,-8.03;
400	856.25	338.62	v:0.5;t:f;sf:1;nr:3.98;cr:7.96;verts:21.61,23.38|13.75,20.39|-22.11,-10.78|21.3,-12.3;
440	883.7	341.41	v:0.5;t:f;sf:1;nr:3.98;cr:7.96;verts:33.19,0|-17.62,18.39|-6.16,-9.51|10.81,-31.39;
480	888.78	351.93	v:0.5;t:f;sf:1;nr:3.98;cr:7.96;verts:16.04,16.61|-11.23,1.01|-5.29,-19.68|5.74,-20.87;
520	902.67	357.59	v:0.5;t:f;sf:1;nr:3.98;cr:7.96;verts:2.15,22.27|-4.37,16.3|-19.18,-14.02|-8.16,-15.21|39.75,-2.2;
560	901.15	351.91	v:0.5;t:f;sf:1;nr:3.98;cr:7.96;verts:31.74,-2.6|0.52,9.94|-2.85,10.63|-6.64,-20.88;
600	911.51	344.1	v:0.5;t:f;sf:1;nr:3.98;cr:7.96;verts:-27.87,28.43|-9.84,2.13|-13.21,2.82|17.27,-18.52|21.39,-10.41;
640	931.21	336.96	v:0.5;t:f;sf:1;nr:3.98;cr:7.97;verts:15.27,13.27|-11.6,16.57|-12.45,-15.94|-6.73,-31.14|1.68,-17.56;
680	946.18	336.69	v:0.5;t:f;sf:1;nr:3.98;cr:7.97;verts:26.74,8.17|0.3,13.01|-0.28,0.23|25.13,-12.26;
720	964.86	334.39	v:0.5;t:f;sf:1;nr:3.98;cr:7.97;verts:39.81,-1.35|8.06,5.87|-18.38,10.71|-18.96,-2.07|6.45,-14.56;
760	973.31	330.02	v:0.5;t:f;sf:1;nr:3.98;cr:7.97;verts:-8.37,-3.73|-2.01,-18.93|-2.06,8.93|13.15,-29.03;
800	992.18	316.97	v:0.5;t:f;sf:1;nr:3.98;cr:7.97;verts:39.84,-0.18|8.21,3.49|-4.86,7.48|-20.93,-4.13|6.93,-5.62;
840	1005.01	329.28	v:0.5;t:f;sf:1;nr:3.98;cr:7.97;verts:-0.96,27.47|-4.61,15.8|-5.89,6.7|17.1,-26.9;
880	1013.66	344.66	v:0.5;t:f;sf:1;nr:3.98;cr:7.97;verts:30.39,9.61|-16.69,-1.17|-14.91,-7.6|8.45,-11.52;
920	1040.56	359.79	v:0.5;t:f;sf:1;nr:3.99;cr:7.97;verts:28.69,17.24|27.08,19.67|13.61,30.58|-18.45,3.61|0.4,-0.22;
960	1044.08	358.37	v:0.5;t:f;sf:1;nr:3.99;cr:7.97;verts:39.64,4.13|3.35,19|-21.97,2.19|-17.34,-8.46|3.68,-18.93;
1000	1060.89	346.7	v:0.5;t:f;sf:1;nr:3.99;cr:7.97;verts:38.59,9.94|-23.68,17.85|-13.46,7.33|-27.68,10.63|-7.67,-28.64;
1040	1073.8	336.16	v:0.5;t:f;sf:1;nr:3.99;cr:7.97;verts:17.31,10.81|-10.21,30.21|-12,-16.51|11.41,-16.92;
1080	1088.27	327.97	v:0.5;t:f;sf:1;nr:3.99;cr:7.97;verts:7.6,4.21|-2.09,-10.24|2.69,-8.26|3.53,-7.94;
1120	1098.08	326.15	v:0.5;t:f;sf:1;nr:4.03;cr:8.06;verts:24.02,7.34|-18.16,9.31|-11.91,-12.06|-7.13,-10.09|-6.28,-9.76;
1160	1121.39	332.98	v:0.5;t:f;sf:1;nr:4.08;cr:8.15;verts:7.46,-5.23|2.05,8.88|0.71,14.18|-8.12,4.14|9.45,-30.83;
1200	1130.48	348.49	v:0.5;t:f;sf:1;nr:4.12;cr:8.24;verts:-0.17,-0.33|-1.63,10.28|0.36,-15.33|1.88,-9.68;
1240	1122.98	351.61	v:0.5;t:f;sf:1;nr:4.16;cr:8.33;verts:31.91,8.23|7.33,2.78|9.38,-6.56|7.86,-12.21;
1280	1117.79	352.19	v:0.5;t:f;sf:1;nr:4.21;cr:8.41;verts:12.52,3.37|-23.38,23.72|2.99,-21.27|13.05,-11.63|14.57,-5.98;
1320	1112.8	346.2	v:0.5;t:f;sf:1;nr:4.25;cr:8.5;verts:-23.81,23.78|-9.39,1.49|18.04,-17.62|19.57,-11.97|17.52,-2.62;
1360	1113.25	349.11	v:0.5;t:f;sf:1;nr:4.29;cr:8.59;verts:17.06,0.28|-23.52,13.66|-9.84,4.4|17.59,-14.71|19.11,-9.06;
1400	1116.84	379.31	v:0.5;t:f;sf:1;nr:4.34;cr:8.67;verts:14,15.49|3.69,10.72|0.4,11.33|-9.5,-6.17|-7.38,-33.54;
1440	1117.53	384.94	v:0.5;t:f;sf:1;nr:4.38;cr:8.76;verts:13.31,21.12|3.01,16.35|-0.29,16.96|-10.19,-0.54|-11.07,-41.92;
*	id=P7	origin=start	destiny=death	motherId=-
0	515.75	577.54	v:0.5;t:f;sf:1;nr:3.99;cr:7.97;verts:-6.87,-9.46|-4.29,-6.61|-4.18,-6.68|-1.54,-3.01|-2.17,-7.58;
40	541.47	569.44	v:0.5;t:f;sf:1;nr:4.03;cr:8.07;verts:29.44,26.87|-10.94,14.52|-17.71,4.09|-2.53,-18|13.51,-12.16;
80	555.45	581.13	v:0.5;t:f;sf:1;nr:4.08;cr:8.16;verts:36.48,17.23|-0.5,9.51|-9.48,-0.83|-16.51,-6.31|5.46,-7.8;
120	564.64	586.99	v:0.5;t:f;sf:1;nr:4.13;cr:8.26;verts:-9.69,15.36|-7.11,5.36|-18.67,5.02|-8.76,-1.55|34.63,-21.6;
160	585.01	596.8	v:0.5;t:f;sf:1;nr:4.19;cr:8.37;verts:4.09,8.39|-26.44,0.37|-8.88,-2.89|-5.75,-7.36|14.27,-11.79;
200	608.37	597.62	v:0.5;t:f;sf:1;nr:4.24;cr:8.48;verts:9.2,1.29|0.81,9.26|-19.27,9.22|-9.09,-10.97|39.54,-13.73;
240	640.96	598.5	v:0.5;t:f;sf:1;nr:4.29;cr:8.58;verts:24.67,6.15|-41.58,8.17|-23.39,2.17|6.95,-12.85|23.4,-9.93;
280	661.33	595.99	v:0.5;t:f;sf:1;nr:4.34;cr:8.68;verts:4.31,3.64|-5.69,33.83|-13.41,-15.36|3.04,-12.45|16.58,-7.04;
320	680.25	592.75	v:0.5;t:f;sf:1;nr:4.38;cr:8.76;verts:-2.34,-10.28|-0.41,-0.29|-14.61,0.4|-15.88,-15.69|-8.08,-35;
360	695.42	600.95	v:0.5;t:f;sf:1;nr:4.41;cr:8.82;verts:-6.07,28.55|-15.58,7.91|-17.52,-2.08|33.64,-9.87;
400	724.07	588.69	v:0.5;t:f;sf:1;nr:4.43;cr:8.86;verts:22.69,10.58|-4.33,35|-18.31,-17.08|4.99,-22.13|21.9,-12.14;
440	734.51	585.67	v:0.5;t:f;sf:1;nr:4.45;cr:8.9;verts:12.25,7.57|-7.77,34.58|-9.57,-1.86|-5.45,-25.15|11.46,-15.16;
480	745.68	569.01	v:0.5;t:f;sf:1;nr:4.47;cr:8.94;verts:4.14,9.75|0,10.59|-18.94,17.92|1.09,-9.1|27.75,-34.8;
520	750.22	560.64	v:0.5;t:f;sf:1;nr:4.49;cr:8.97;verts:44.65,-1.87|-0.93,10.59|-4.54,2.22|-23.48,9.55|-3.45,-17.47;
560	758.26	543.13	v:0.5;t:f;sf:1;nr:4.5;cr:9.01;verts:26.12,11.92|-8.96,-6.91|8.82,-3.04|9.09,-2.1;
600	772.27	536.37	v:0.5;t:f;sf:1;nr:4.52;cr:9.04;verts:12.11,5.15|27.66,23.08|-22.98,-13.68|-4.92,-8.87|-5.19,-9.81;
640	786.06	524.83	v:0.5;t:f;sf:1;nr:4.53;cr:9.07;verts:13.88,11.55|3.27,10.06|-1.65,10.45|-16.6,-32.13|-1.68,-6.38;
680	805.61	533.11	v:0.5;t:f;sf:1;nr:4.58;cr:9.16;verts:-5.68,19.83|-16.29,18.34|-21.23,1.9|1.57,-8.93|37.99,-24.77;
720	816.86	535.53	v:0.5;t:f;sf:1;nr:4.63;cr:9.26;verts:18.12,4.52|10.45,15.49|-17.19,7.3|-9.68,-6.51|1.99,-45.74;
760	823.66	532.44	v:0.5;t:f;sf:1;nr:4.7;cr:9.39;verts:11.33,1.43|3.65,12.39|-23.99,4.21|-16.48,-9.6|45.79,-6.96;
800	839.81	540.47	v:0.5;t:f;sf:1;nr:4.77;cr:9.54;verts:-12.5,20.43|-12.7,3.4|-11.82,5.76|31.58,-34.76|-4.82,9.46;
840	856.34	535.41	v:0.5;t:f;sf:1;nr:4.85;cr:9.69;verts:35.43,1.86|15.59,26.24|-28.34,0.7|13.29,-32.9;
880	876.43	523.87	v:0.5;t:f;sf:1;nr:4.93;cr:9.86;verts:8.72,34.99|-4.51,14.7|-35.62,5.64|34.8,-33.74|15.34,-9.69;
920	889.62	526.89	v:0.5;t:f;sf:1;nr:4.97;cr:9.94;verts:20.04,25.64|-17.7,17.72|-0.97,-49.3|2.15,-6.66|10.6,-30.77;
960	900.38	522.1	v:0.5;t:f;sf:1;nr:5;cr:9.99;verts:9.28,20.85|3.72,9.73|-0.37,-10.53|2.19,-10.31;
1000	911.73	521.42	v:0.5;t:f;sf:1;nr:5.02;cr:10.03;verts:-2.08,20.17|-7.63,9.06|-11.72,-11.2|-9.16,-10.98|-0.45,-0.35;
1040	930.66	517.71	v:0.5;t:f;sf:1;nr:5.03;cr:10.06;verts:38.23,4.69|-21,16.46|-26.56,5.35|-19.38,-4.06|24.33,-43.86;
1080	949.98	519.94	v:0.5;t:f;sf:1;nr:5.04;cr:10.08;verts:22.39,7.27|18.91,6.92|-6.09,22.74|-3.55,-40.08;
1120	976.83	531.83	v:0.5;t:f;sf:1;nr:5.05;cr:10.11;verts:25.4,7.28|19.01,18.35|-4.46,19.17|-7.94,18.81|-29.68,-40.76;
1160	999.01	525.4	v:0.5;t:f;sf:1;nr:5.06;cr:10.13;verts:-3.17,11.93|-26.64,12.74|-0.64,-16.55|25.91,-14.96;
1200	1031.5	526.75	v:0.5;t:f;sf:1;nr:5.07;cr:10.15;verts:10.85,21.3|-23.61,3.74|-20.49,-12.31|-6.58,-13.61|49.78,-9.31;
1240	1048.87	533.83	v:0.5;t:f;sf:1;nr:5.08;cr:10.16;verts:-6.52,28.38|-23.95,-6.53|9.39,-6.58|0.52,-0.27|10.84,-3.73;
1280	1051.41	536.38	v:0.5;t:f;sf:1;nr:5.08;cr:10.17;verts:38.09,18.58|-0.74,-1.63|8.3,-1.19|6.85,-4.03;
1320	1064.16	527.88	v:0.5;t:f;sf:1;nr:5.09;cr:10.17;verts:25.35,10.09|17.05,11.96|-13.48,-10.12|-4.45,-9.68|-5.9,-12.52;
1360	1079.44	515.94	v:0.5;t:f;sf:1;nr:5.09;cr:10.18;verts:30.14,27.35|-17.41,17.41|-19.73,-21.63|11.56,-21.74|10.06,-1.86;
1400	1095.97	511.83	v:0.5;t:f;sf:1;nr:5.09;cr:10.18;verts:9.43,-5.02|-13.43,15.94|-6.46,-5.97|-4.97,-25.85;
*	id=P8	origin=start	destiny=end	motherId=-
0	261.4	155.72	v:0.5;t:f;sf:1;nr:3.93;cr:7.85;verts:21.77,12.57|-9.42,23.31|-7.64,7.72|-21.32,-13.32|33.11,-20.23;
40	263.72	160.01	v:0.5;t:f;sf:1;nr:3.98;cr:7.95;verts:-9.96,12.01|-16.78,0.88|-16.5,-3.21|-16.44,-3.49|37.59,-11.35;
80	278.66	167.1	v:0.5;t:f;sf:1;nr:4.03;cr:8.06;verts:22.92,-10.69|24.43,-6.55|22.65,-4.25|-14.51,-20.72|-8.51,-30.65;
120	290.9	183.64	v:0.5;t:f;sf:1;nr:4.08;cr:8.17;verts:10.68,5.85|12.19,9.99|10.42,12.28|2.07,8.29|-23.73,-32.56;
160	310.17	194.69	v:0.5;t:f;sf:1;nr:4.15;cr:8.29;verts:-6.04,34.27|-7.09,21.04|-8.59,16.9|0,-34.8|11.14,-7.42;
200	318.79	200.84	v:0.5;t:f;sf:1;nr:4.21;cr:8.42;verts:9.36,24.39|-20.87,15.72|-24.39,9.36|1.82,-26.06|34.14,-23.55;
240	329.43	192.12	v:0.5;t:f;sf:1;nr:4.26;cr:8.53;verts:-1.28,15.67|-10.43,18.07|-9.15,-18.76|0.09,-0.38;
280	339.76	200.26	v:0.5;t:f;sf:1;nr:4.33;cr:8.65;verts:8.64,2|-2.45,8.53|-10.24,7.76|-19.48,-10.62|42.19,-6.23;
320	349.76	201.51	v:0.5;t:f;sf:1;nr:4.39;cr:8.77;verts:16.91,6.15|14.56,10.58|-12.44,9.78|-20.24,9.01|-2.32,-34.52;
360	365.59	204.14	v:0.5;t:f;sf:1;nr:4.45;cr:8.91;verts:29.32,19.28|1.08,8.78|-22.32,-6.82|19.79,-12.37;
400	387.42	212.23	v:0.5;t:f;sf:1;nr:4.49;cr:8.97;verts:12.17,27.34|-20.79,21.53|-21.53,20.79|-1.57,-29.88|24.88,-36.93;
440	401.07	216.93	v:0.5;t:f;sf:1;nr:4.51;cr:9.02;verts:8.71,-6.33|8.13,7.06|-10.53,-2.24|-1.68,-10.63|7.6,-35.08;
480	430.73	207.16	v:0.5;t:f;sf:1;nr:4.53;cr:9.06;verts:38.35,23.73|19.9,19.9|-21.54,-2.71|-20.95,-16.1|-10.09,-26.27;
520	453.91	214.2	v:0.5;t:f;sf:1;nr:4.54;cr:9.08;verts:-3.28,26.94|-0.08,0.52|-7.23,28.99|-6.21,-29.23|21.5,-20.76;
560	468.57	220	v:0.5;t:f;sf:1;nr:4.55;cr:9.11;verts:19.09,22.76|-14.75,6.32|-35.01,-9.72|26.7,-13.02;
600	496.45	210.84	v:0.5;t:f;sf:1;nr:4.62;cr:9.25;verts:17.07,15.89|-9.46,29.11|-8.78,13.6|-15.3,-26.51|-1.17,-22.18;
640	505.04	202.28	v:0.5;t:f;sf:1;nr:4.71;cr:9.42;verts:8.48,7.33|-5.56,19.38|-18.05,20.55|-17.37,5.04|25.55,-38.55;
680	514.61	208.49	v:0.5;t:f;sf:1;nr:4.8;cr:9.6;verts:8.8,5.29|0.36,10.26|-1.1,13.54|-9.82,-3|6.36,-29.47;
720	514.88	210.81	v:0.5;t:f;sf:1;nr:4.9;cr:9.79;verts:23.73,30.19|0.09,12.58|-1.36,15.86|-10.08,-0.68|6.09,-27.15;
760	537.94	219.05	v:0.5;t:f;sf:1;nr:4.94;cr:9.88;verts:32.2,-5.1|-14.2,36.5|-16.97,-18.9|-10.62,-30.83|15.81,-28.52;
800	550.13	202.99	v:0.5;t:f;sf:1;nr:4.97;cr:9.93;verts:-27.05,41.31|-8.03,7.75|4,-10.42|5.91,-9.46|20.02,-21.16;
840	561.87	198.95	v:0.5;t:f;sf:1;nr:4.99;cr:9.97;verts:25.38,42.7|-19.77,3.71|-7.74,-14.46|-5.83,-13.51|8.27,-25.2;
880	581.12	189.79	v:0.5;t:f;sf:1;nr:5;cr:10;verts:-14.76,28.3|-7.28,-8.99|2.41,-11.32|10.57,4.71;
920	591.59	176.35	v:0.5;t:f;sf:1;nr:5.01;cr:10.03;verts:44.97,21.92|-25.23,14.86|-17.75,-22.43|-8.07,-24.76|0.1,-8.73;
960	602.08	162.05	v:0.5;t:f;sf:1;nr:5.02;cr:10.05;verts:25.14,19.95|-10.14,6.09|-11.43,-3.06|10.35,-5.74;
1000	623.07	149.97	v:0.5;t:f;sf:1;nr:5.03;cr:10.06;verts:4.15,7.86|11.35,38.55|-11.88,-7.71|-10.64,-17.82|5.31,-13.13;
1040	633.25	142.34	v:0.5;t:f;sf:1;nr:5.04;cr:10.08;verts:0.46,0.36|-6.04,0.23|-32.15,-10.45|-22.06,-15.34|-4.88,-20.76;
1080	649.32	142.9	v:0.5;t:f;sf:1;nr:5.05;cr:10.09;verts:19.18,46.59|-22.1,0.8|-15.61,0.92|-20.94,-20.19|28.31,-11.44;
1120	674.86	132.75	v:0.5;t:f;sf:1;nr:5.05;cr:10.1;verts:-22.86,28.23|-32.65,15.92|-36.32,-0.63|2.76,-21.59|49.78,-8.23;
1160	691.16	131.15	v:0.5;t:f;sf:1;nr:5.06;cr:10.11;verts:0.25,0.53|-34.16,-2.39|-20.13,-27.71|-13.54,-23.19|17.12,-29.66;
1200	711.26	123.61	v:0.5;t:f;sf:1;nr:5.06;cr:10.12;verts:32.66,9.37|16.53,36.92|-19.85,-7.02|-15.95,-30|2.96,-33.85;
1240	723.53	109.53	v:0.5;t:f;sf:1;nr:5.07;cr:10.13;verts:12.95,33.74|-31.61,-17.52|20.4,-4.71|40.46,-1.56;
1280	743.38	102.94	v:0.5;t:f;sf:1;nr:5.07;cr:10.14;verts:-6.9,27.15|-19.3,7.41|29.28,-28.02|20.61,-8.14;
1320	766.48	91.98	v:0.5;t:f;sf:1;nr:5.07;cr:10.15;verts:37.58,3.29|42.8,27.19|-37.26,-5.9|-31.27,-21.09|-2.49,-19.11;
1360	793.37	92.41	v:0.5;t:f;sf:1;nr:5.08;cr:10.16;verts:10.69,3.72|4.75,9.31|-14.79,7.59|-1.27,-10.38;
1400	816.89	89.25	v:0.5;t:f;sf:1;nr:5.08;cr:10.17;verts:49.55,11.17|-18.78,6.16|-12.83,0.56|-10.56,-0.18|-24.8,-13.54;
1440	831.85	68.63	v:0.5;t:f;sf:1;nr:5.09;cr:10.18;verts:13.1,38.5|-10.91,-1.92|-2.11,-10.88|3.05,-10.65|5.87,-9.4;
*	id=P9	origin=start	destiny=end	motherId=-
0	51.03	582.38	v:0.5;t:f;sf:1;nr:3.97;cr:7.94;verts:17,19.55|3.16,25.71|1.82,4.38|-6.31,-24.32|22.66,-12.56;
40	58.92	589.02	v:0.5;t:f;sf:1;nr:4.01;cr:8.02;verts:18.89,17|-2.12,24.21|-14.2,-17.67|14.77,-5.92;
80	68.17	588.89	v:0.5;t:f;sf:1;nr:4.05;cr:8.1;verts:9.64,16.87|-14.05,12.21|-18.33,-3.23|5.52,-6.05|28.85,-27.89;
120	80.17	588.34	v:0.5;t:f;sf:1;nr:4.08;cr:8.17;verts:-2.36,16.32|-17.21,11.55|-6.48,-6.6|19.93,-5.71;
160	100.04	584.71	v:0.5;t:f;sf:1;nr:4.12;cr:8.23;verts:0.05,-9.33|0.18,0.44|-22.89,-24.55|-16.27,-29.35|-2.93,-33.44;
200	119.73	577.3	v:0.5;t:f;sf:1;nr:4.15;cr:8.3;verts:37.65,16.63|-4.81,16.78|-16.5,-5.68|-19.51,-6.98|5.1,-16.69;
240	137.28	578.38	v:0.5;t:f;sf:1;nr:4.18;cr:8.37;verts:34.71,22.75|-24.28,15.17|-12.45,-15.61|-17.23,-22.87|28.01,-5.95;
280	162.41	585.22	v:0.5;t:f;sf:1;nr:4.22;cr:8.44;verts:22.61,24.68|-18.18,-5.21|2.63,-18.73|10.02,-16.04;
320	185.32	580.96	v:0.5;t:f;sf:1;nr:4.26;cr:8.52;verts:33,7.16|-0.29,20.42|-0.92,17.53|-15.91,-7.42|-12.88,-20.3;
360	202.94	577.54	v:0.5;t:f;sf:1;nr:4.31;cr:8.61;verts:15.38,3.74|7.9,4.38|0.24,0.43|-17.91,17|-18.54,14.11;
400	215.93	580.91	v:0.5;t:f;sf:1;nr:4.35;cr:8.71;verts:2.39,7.11|-5.09,7.75|-9.36,2.33|-12.75,3.8|18.68,-28.95;
440	241.62	584.81	v:0.5;t:f;sf:1;nr:4.38;cr:8.76;verts:18.74,-1.64|18.8,-0.66|40.94,14.84|-23.3,11.02|-7.01,-25.04;
480	255.27	581.51	v:0.5;t:f;sf:1;nr:4.4;cr:8.8;verts:26.28,9.74|7.68,6.92|5.09,-4.94|5.15,-3.96|8.47,-5.93;
520	274.96	577.6	v:0.5;t:f;sf:1;nr:4.42;cr:8.83;verts:52.09,8.57|6.59,5.83|-12.01,3.01|-14.55,-7.87|-14.61,-8.85|-11.23,-9.84;
560	289.3	568.84	v:0.5;t:f;sf:1;nr:4.43;cr:8.86;verts:2.1,20.02|-19.94,2.8|-7.74,-2.93|-1.4,-20.08|31.19,-16.57;
600	300.47	556.13	v:0.5;t:f;sf:1;nr:4.44;cr:8.88;verts:34.38,8.54|-9.07,7.31|-18.92,-15.64|9.69,-1.02|9.71,-0.85;
640	317.12	557.05	v:0.5;t:f;sf:1;nr:4.45;cr:8.91;verts:17.74,9.47|9.35,6.31|0.39,0.33|-6.94,0.07|-6.96,-0.09;
680	326.07	567.23	v:0.5;t:f;sf:1;nr:4.46;cr:8.93;verts:8.79,19.64|0.4,16.48|-0.11,0.61|-8.56,10.51|-15.89,10.25|-15.91,10.08;
720	344.92	578.55	v:0.5;t:f;sf:1;nr:4.48;cr:8.95;verts:-12.08,23.71|-18.96,11.93|-26.12,-5.08|23.5,-12.49|43.77,-8.82;
760	353.43	578	v:0.5;t:f;sf:1;nr:4.49;cr:8.98;verts:44.19,7.19|-22.23,17.37|-28.05,2.95|-25.56,-11.92|14.99,-13.05;
800	380.09	580.01	v:0.5;t:f;sf:1;nr:4.5;cr:9;verts:17.53,9.2|-4.67,8.09|-11.67,-11.04|10.04,-26.92;
840	393.94	585.34	v:0.5;t:f;sf:1;nr:4.56;cr:9.11;verts:44.95,2.37|3.67,14.52|-18.52,13.41|-25.53,-5.71|-3.81,-21.59;
880	414.47	582.86	v:0.5;t:f;sf:1;nr:4.62;cr:9.24;verts:24.42,-0.11|-19.29,32.1|-16.85,12.05|6.31,-35.89|21.48,-30.67;
920	429.87	575.03	v:0.5;t:f;sf:1;nr:4.7;cr:9.4;verts:-30.49,34.72|-23.23,20.19|13.01,-27.89|9.02,-7.94|29.27,-9.51;
960	438.11	575.81	v:0.5;t:f;sf:1;nr:4.79;cr:9.58;verts:18.92,24.22|0.38,-0.39|0.79,-7.16|4.77,-27.11|21.03,-8.73;
1000	451.75	559.96	v:0.5;t:f;sf:1;nr:4.9;cr:9.8;verts:5.28,8.36|9.32,47.01|-13.27,-16.25|-12.86,-23.02|7.39,-24.58;
1040	463.42	546.29	v:0.5;t:f;sf:1;nr:4.95;cr:9.9;verts:27.34,21.36|22.77,26.19|-28.07,20.4|-6.39,-5.31|0.53,0.19;
1080	476.78	532.44	v:0.5;t:f;sf:1;nr:4.98;cr:9.97;verts:13.99,7.52|9.41,12.34|-24.14,-20.51|-12.82,-13.66;
1120	496.39	526.34	v:0.5;t:f;sf:1;nr:5.01;cr:10.02;verts:0.01,0.57|-5.62,1.42|-10.2,6.24|-17.17,-35.21|25.18,-30.01;
1160	511.95	527.55	v:0.5;t:f;sf:1;nr:5.03;cr:10.06;verts:-25.76,7.46|-31.63,3.88|-21.18,2.63|-15.56,1.79|0.57,-0.11;
1200	522.29	529.6	v:0.5;t:f;sf:1;nr:5.05;cr:10.1;verts:-18.87,32.68|-25.9,3.83|-9.78,1.93|27.6,-25.74|39.96,-30.58;
1240	535.46	531.36	v:0.5;t:f;sf:1;nr:5.06;cr:10.13;verts:-5.84,30.04|-22.95,3.7|14.43,-23.97|0.29,0.37;
1280	536.35	530.42	v:0.5;t:f;sf:1;nr:5.08;cr:10.15;verts:13.4,38.23|-6.73,29.1|-23.83,2.76|-6.96,-27.91|13.54,-24.91;
1320	550.82	528.81	v:0.5;t:f;sf:1;nr:5.09;cr:10.18;verts:0.58,0.05|-22.83,33.84|-39.03,11.93|-30.33,-27.31|-0.93,-26.52;
1360	570.45	529.28	v:0.5;t:f;sf:1;nr:5.09;cr:10.19;verts:0.55,-0.22|-19.13,29.45|-19.04,0.52|-23.5,-26.1|-7.3,-34.35;
1400	588.79	516.78	v:0.5;t:f;sf:1;nr:5.1;cr:10.19;verts:-26.6,24.81|-29.43,21.38|-31.18,18.73|-17.8,-12.72|48.55,-15.44;
1440	587.76	524.88	v:0.5;t:f;sf:1;nr:5.1;cr:10.2;verts:1.94,36.95|-28.76,23.29|-16.77,-4.61|0.34,-0.48|35.39,10.82;
*	id=P10	origin=start	destiny=end	motherId=-
0	643.1	636.54	v:0.5;t:f;sf:1;nr:3.9;cr:7.8;verts:15.61,7.54|-14.7,11.49|-18.52,2.27|-18.64,0.65|30.24,-6.03;
40	635.82	632.21	v:0.5;t:f;sf:1;nr:3.95;cr:7.9;verts:22.89,3.21|-11.23,-2.05|-11.36,-3.68|-7.31,-23.88;
80	640.94	638.5	v:0.5;t:f;sf:1;nr:4;cr:8;verts:39.07,5.83|17.77,9.5|-16.35,4.24|-16.48,2.61|-12.43,-17.59;
120	647.17	629.6	v:0.5;t:f;sf:1;nr:4.05;cr:8.1;verts:11.54,0.6|39.53,6.2|-30.89,-2.16|-22.58,-4.66|-22.71,-6.29;
160	660.1	632.62	v:0.5;t:f;sf:1;nr:4.1;cr:8.2;verts:29.74,27.52|-23.76,8.65|-22.11,-12.26|-18.79,-16.92|11.08,-22.73;
200	670.17	629.48	v:0.5;t:f;sf:1;nr:4.15;cr:8.29;verts:40.92,2.52|13.44,13.92|11.38,15.66|-19.25,-2.02|-9.09,-17.09;
240	696.99	643.34	v:0.5;t:f;sf:1;nr:4.19;cr:8.37;verts:25.68,25.68|8.17,35.38|-21.34,29.38|0.16,-0.45|14.1,16.38;
280	707.04	651.94	v:0.5;t:f;sf:1;nr:4.23;cr:8.46;verts:-0.16,9.21|-9.88,8.15|-7.98,-4.61|-1.11,-17.11|2.54,-8.85;
320	721.92	654.02	v:0.5;t:f;sf:1;nr:4.27;cr:8.54;verts:-15.04,11.3|-22.86,-2.52|-0.43,0.22|-12.34,-6.77|-15.99,-15.02;
360	750.77	656.23	v:0.5;t:f;sf:1;nr:4.32;cr:8.63;verts:16,14.9|-6.74,5.66|-7.84,-3.99|-4.79,-7.38;
400	775.92	640.81	v:0.5;t:f;sf:1;nr:4.36;cr:8.72;verts:32.49,11.67|-7.98,4.99|-9.15,-0.52|-0.16,-9.41;
440	789.91	638.84	v:0.5;t:f;sf:1;nr:4.41;cr:8.81;verts:43.59,-0.94|18.5,9.7|-21.97,3.02|-23.14,-2.49|-14.15,-11.38;
480	799.87	632.59	v:0.5;t:f;sf:1;nr:4.43;cr:8.87;verts:8.54,3.46|13.88,12.5|-18.5,2.6|-18.67,0.65|15.41,-31.71;
520	813.89	621.89	v:0.5;t:f;sf:1;nr:4.46;cr:8.91;verts:-3.4,44.2|-10.24,19.26|-5.48,-7.24|1.14,-21.78|14.02,-16.71;
560	826.38	629.37	v:0.5;t:f;sf:1;nr:4.48;cr:8.95;verts:40.94,17.58|2.94,9.63|-17.97,0.23|-11.35,-14.31|1.52,-9.24;
600	836.27	634.84	v:0.5;t:f;sf:1;nr:4.49;cr:8.98;verts:42.82,13.01|-6.94,15.11|-21.24,-8.83|-8.36,-3.76|-1.04,-19.84;
640	841.1	634.45	v:0.5;t:f;sf:1;nr:4.51;cr:9.01;verts:40.65,19.11|-11.77,14.72|-31.94,-5.06|-13.19,-4.15|-5.87,-20.23;
680	859.62	625.33	v:0.5;t:f;sf:1;nr:4.52;cr:9.04;verts:30.71,-2.69|30.53,4.29|22.14,9.99|-25.78,-12.94|-15.42,-26.7;
720	878	635.95	v:0.5;t:f;sf:1;nr:4.59;cr:9.17;verts:12.33,7.93|12.15,14.91|3.75,20.61|-9.99,5.09|-4.49,-35.89;
760	889.69	638.93	v:0.5;t:f;sf:1;nr:4.66;cr:9.31;verts:0.46,17.89|0.64,10.91|-7.93,23.59|-21.68,8.07|23.52,-28.15;
800	912.69	646.27	v:0.5;t:f;sf:1;nr:4.73;cr:9.46;verts:15.39,15.94|-21.07,6.85|-6.65,-17.87|0.52,-20.81;
840	928.45	637.97	v:0.5;t:f;sf:1;nr:4.81;cr:9.63;verts:30.7,22.14|-0.37,7.63|-19.23,1.68|0.34,-19.3;
880	950.43	632.88	v:0.5;t:f;sf:1;nr:4.9;cr:9.81;verts:-7.93,6.42|-22.35,2.55|8.04,-6.28|0.32,-0.31;
920	959.37	626.51	v:0.5;t:f;sf:1;nr:5.01;cr:10.02;verts:-13.92,36.68|-16.87,0.05|-8.62,-6.68|-0.9,-12.65|27.72,-23.26;
960	980.44	630.31	v:0.5;t:f;sf:1;nr:5.05;cr:10.11;verts:24.37,33.55|-21.97,-8.85|6.65,-19.46|35.23,-19.09;
1000	987.24	626.15	v:0.5;t:f;sf:1;nr:5.08;cr:10.17;verts:32.65,23.84|-3.77,10.35|-10.35,3.77|-3.77,-10.35|-0.14,-23.62;
1040	1008.5	612.75	v:0.5;t:f;sf:1;nr:5.11;cr:10.21;verts:17.21,12.97|11.38,10.44|12.36,17.66|-25.03,-3.05|4.79,-25.58;
1080	1027.95	612.61	v:0.5;t:f;sf:1;nr:5.13;cr:10.25;verts:38.06,14.85|-2.24,12.83|-7.09,17.51|-8.07,10.3|-14.66,-25.73;
1120	1046.2	617.05	v:0.5;t:f;sf:1;nr:5.14;cr:10.28;verts:19.81,19.29|-20.49,17.27|-26.32,14.74|-18.25,-29.21|39.14,-12.23;
1160	1068.8	620.75	v:0.5;t:f;sf:1;nr:5.15;cr:10.31;verts:-2.79,23|-0.4,-11.41|12.62,-11.16|16.54,-8.53;
1200	1074.55	618.74	v:0.5;t:f;sf:1;nr:5.16;cr:10.32;verts:18.47,36.87|-6.14,-13.42|6.87,-13.17|10.8,-10.54;
1240	1083.97	626.15	v:0.5;t:f;sf:1;nr:5.16;cr:10.33;verts:12.1,35.13|-15.57,-6|-2.55,-5.76|-0.27,-41.28;
1280	1110.23	638.46	v:0.5;t:f;sf:1;nr:5.17;cr:10.33;verts:-6.66,23.23|-28.81,6.55|-24.03,-2.53|44.96,-25.4|24.17,0;
1320	1122.02	640.61	v:0.5;t:f;sf:1;nr:5.17;cr:10.33;verts:7.23,10.33|12.38,2.15|-4.31,11.84|21.9,-35.05;
1360	1130.78	641.8	v:0.5;t:f;sf:1;nr:5.17;cr:10.34;verts:-1.53,11.52|-13.07,13.04|-37.87,13.78|-40.25,-2.11|0.57,-0.16;
1400	1149.82	637.79	v:0.5;t:f;sf:1;nr:5.17;cr:10.34;verts:0,23.57|-20.57,7.51|-18.46,-4.17|32.68,-25.33|22.87,-5.7;
1440	1171.49	626.22	v:0.5;t:f;sf:1;nr:5.17;cr:10.34;verts:-16.93,27.09|-21.67,11.99|-30.99,7.73|1.19,-17.27|48.94,-16.62;
*	id=P11	origin=start	destiny=end	motherId=-
0	414	100.68	v:0.5;t:f;sf:1;nr:3.95;cr:7.91;verts:15.17,11.02|7.93,17|-18.65,-1.96|-11.18,-3.32|2.08,-39.01;
40	441.56	88.45	v:0.5;t:f;sf:1;nr:4;cr:8;verts:39.52,-0.98|-21.5,25.62|-19.64,4.76|-12.4,-1.21|15.18,-29.8;
80	449.87	84.57	v:0.5;t:f;sf:1;nr:4.05;cr:8.09;verts:15.14,6.12|17.01,27.12|-20.7,-5.09|-8.65,-13.85|10.05,-12.87;
120	471.71	75.3	v:0.5;t:f;sf:1;nr:4.09;cr:8.18;verts:-4.83,17.85|-6.71,-3.16|-5.07,-7.52|-4.67,-7.77|25.61,-19.8;
160	493.35	78.17	v:0.5;t:f;sf:1;nr:4.13;cr:8.26;verts:-0.3,-0.36|-10.23,-2.55|-6.92,-7.96|3.97,-16.93|3.43,-9.97;
200	520.25	73.81	v:0.5;t:f;sf:1;nr:4.17;cr:8.35;verts:-0.07,0.37|-5.36,25.2|-8.81,-24.21|12.88,-22.31;
240	532.53	64.85	v:0.5;t:f;sf:1;nr:4.21;cr:8.43;verts:41.65,2.54|-17.64,16.24|-16.05,-6.16|-12.35,-8.58|15.45,-7.54;
280	544.19	65.42	v:0.5;t:f;sf:1;nr:4.26;cr:8.51;verts:26.42,20.95|-8.59,0.3|-1.49,-8.47|3.79,-6.98;
320	554.12	68.15	v:0.5;t:f;sf:1;nr:4.3;cr:8.6;verts:-0.49,0.02|-18.52,3.03|-29.36,-14.96|-11.42,-5.73|-6.14,-4.24;
360	565.93	58.56	v:0.5;t:f;sf:1;nr:4.34;cr:8.69;verts:26.91,-7.21|14.83,9.5|-12.3,-9.57|-17.95,-13.83|-7.68,-26.78;
400	579.14	69.13	v:0.5;t:f;sf:1;nr:4.39;cr:8.77;verts:13.69,3.36|1.61,20.06|-25.51,0.99|-10.93,-15.04|38.63,-19.86;
440	587.86	63.87	v:0.5;t:f;sf:1;nr:4.41;cr:8.82;verts:31.18,27.1|-7.1,14.81|-17.09,-22.27|4.98,-1.9|40.91,5.75;
480	594.19	47.73	v:0.5;t:f;sf:1;nr:4.43;cr:8.86;verts:29.68,19.06|-5.7,7.85|-1.35,-18.04|9.58,-1.52;
520	603.81	41.91	v:0.5;t:f;sf:1;nr:4.44;cr:8.89;verts:20.06,13.25|35.81,26.05|-15.32,2.04|-10.97,-23.85|-0.04,-7.33;
560	629.74	37.4	v:0.5;t:f;sf:1;nr:4.46;cr:8.92;verts:9.88,21.54|-5.87,8.73|-16.02,-11.22|-16.02,-11.22|14.91,-24.22;
600	656.58	33.77	v:0.5;t:f;sf:1;nr:4.47;cr:8.94;verts:42.75,12.61|-17.38,23.07|-16.96,17.91|-28.03,-6.99|-6.5,-28.14;
640	678.57	28.66	v:0.5;t:f;sf:1;nr:4.48;cr:8.95;verts:-5.28,33.36|-0.67,4.75|20.77,7.5|32.3,-9.88|32.63,8.74;
680	697.16	17.62	v:0.5;t:f;sf:1;nr:4.48;cr:8.97;verts:3.01,44.67|-19.26,-6.29|-6.39,-8.18|13.72,-20.92|14.04,-2.3;
720	712.6	13.83	v:0.5;t:f;sf:1;nr:4.49;cr:8.98;verts:-1.4,-6.09|-0.16,-0.49|-21.84,-11.97|-1.73,-24.7|3.25,-20.55;
760	720.87	0.95000000000005	v:0.5;t:f;sf:1;nr:4.5;cr:8.99;verts:-27.66,24.04|-36.44,-3.83|-9.67,-18.96|-8.43,-13.37|0.52,-0.03;
800	727.73	-0.87	v:0.5;t:f;sf:1;nr:4.5;cr:9;verts:-7.29,44.37|-6.34,-1.85|-15.28,-15.19|-16.53,-20.78|27.23,-7.81;
840	745.98	4.3099999999999	v:0.5;t:f;sf:1;nr:4.51;cr:9.01;verts:25.61,10.87|28.64,21.84|-24.59,3.32|-3.87,-27.55;
880	754.52	-3.65	v:0.5;t:f;sf:1;nr:4.51;cr:9.03;verts:20.09,13.87|-6.91,18.01|-10.51,-16.18|-7.13,-35.35;
920	772.38	-6.63	v:0.5;t:f;sf:1;nr:4.52;cr:9.04;verts:44.31,8.55|2.24,10.9|-4.7,29.68|-29.28,-6.76|-3.14,-29.89;
960	796.87	-10.28	v:0.5;t:f;sf:1;nr:4.58;cr:9.15;verts:-18.24,29.2|-23.48,25.18|-22.26,7.25|13.93,-25.34|19.81,4.9;
1000	809.66	-10.91	v:0.5;t:f;sf:1;nr:4.64;cr:9.28;verts:7.03,4.28|7.6,35.81|-4.65,18.65|-14.5,-12.61|1.14,-25.97;
1040	807.92	-14.12	v:0.5;t:f;sf:1;nr:4.71;cr:9.42;verts:20.19,12.54|-2.91,15.43|-12.77,-15.82|8.77,1.06;
1080	813.69	-27.35	v:0.5;t:f;sf:1;nr:4.77;cr:9.55;verts:-16.77,13.1|-8.68,2.2|3,-12.17|-0.1,0.42;
1120	825.55	-25.88	v:0.5;t:f;sf:1;nr:4.83;cr:9.66;verts:46.91,8.8|-22.02,6.32|-20.55,3.67|-11.97,1.89|-8.87,-10.7;
1160	837.41	-34.35	v:0.5;t:f;sf:1;nr:4.88;cr:9.76;verts:0.12,0.54|8.57,5.78|-5.63,8.67|-23.83,-6.58|-20.73,-19.17;
1200	859.22	-31.3	v:0.5;t:f;sf:1;nr:4.91;cr:9.81;verts:-3.97,11.54|-0.44,0.35|-13.24,8.83|-11.98,2.33|-21.68,3.59;
1240	866.46	-22.01	v:0.5;t:f;sf:1;nr:4.93;cr:9.86;verts:-11.21,20.83|-7.68,9.64|-0.42,0.38|-20.48,18.12|-19.22,11.62;
1280	888.32	-19.06	v:0.5;t:f;sf:1;nr:4.95;cr:9.89;verts:11.81,18.19|3.01,19.96|-22.28,3.34|13.35,-17.09;
1320	906.52	-25.43	v:0.5;t:f;sf:1;nr:4.96;cr:9.92;verts:39.3,-4.58|-6.39,11.81|-15.2,13.59|-5.76,-9.58|-4.85,-23.46;
1360	928.84	-14.6	v:0.5;t:f;sf:1;nr:4.97;cr:9.94;verts:16.98,6.25|38.01,31.86|-28.07,1.25|-1.56,-22.36|3.89,-22.08;
1400	944.22	-5.21	v:0.5;t:f;sf:1;nr:4.98;cr:9.97;verts:1.6,15.64|-20.47,27.16|-16.94,-12.97|-11.49,-12.68|41.24,-27.78;
1440	945.36	12.11	v:0.5;t:f;sf:1;nr:4.99;cr:9.99;verts:14.55,17.97|-12.63,4.64|-18.09,4.36|33.28,-21.95;
*	id=P12	origin=start	destiny=end	motherId=-
0	150.74	333	v:0.5;t:f;sf:1;nr:3.95;cr:7.89;verts:5.31,6.33|-16.16,11.72|-7.37,-3.75|13.06,-7;
40	157.67	336.46	v:0.5;t:f;sf:1;nr:3.99;cr:7.99;verts:-1.62,9.79|-12.38,14.75|-14.3,-0.29|32.26,-22.71|6.12,-3.54;
80	178.49	339.13	v:0.5;t:f;sf:1;nr:4.04;cr:8.08;verts:-14.69,-0.87|-6.36,-4.97|-4.63,-6.61|-0.26,-2.73|11.45,-20.05;
120	185.83	346.94	v:0.5;t:f;sf:1;nr:4.09;cr:8.17;verts:48.23,5|-7.59,5.08|-22.03,6.94|-13.69,2.84|-11.96,1.2|4.11,-12.24;
160	196.99	347.43	v:0.5;t:f;sf:1;nr:4.13;cr:8.26;verts:3.27,11.39|-18.75,5.57|-23.13,1.69|-7.05,-11.75|40.61,-4.46;
200	205.83	337.52	v:0.5;t:f;sf:1;nr:4.17;cr:8.33;verts:13.52,21.63|5.8,20.32|-5.58,1.48|18.96,-17.07;
240	217.26	325.75	v:0.5;t:f;sf:1;nr:4.2;cr:8.4;verts:2.09,9.87|6.65,26.68|-5.63,8.56|-17.01,-10.29|6.42,-20.34;
280	223.72	313.31	v:0.5;t:f;sf:1;nr:4.23;cr:8.46;verts:0.19,14.24|-3.26,26.68|-12.09,-3.88|-4.37,-2.57|15.36,-24.58;
320	247.76	318.51	v:0.5;t:f;sf:1;nr:4.26;cr:8.51;verts:4.36,10.28|13.31,40.16|-5.75,-9.57|-8.68,-19.38|0.19,-11.17;
360	261.01	320.63	v:0.5;t:f;sf:1;nr:4.28;cr:8.57;verts:41.96,7.17|-8.89,12.4|-19,-7.46|-13.06,-9.05|3.29,-8.13;
400	276.73	329.98	v:0.5;t:f;sf:1;nr:4.31;cr:8.61;verts:3.6,18.5|-5.51,18.02|-12.44,1.22|-18.74,-1.97|20.83,-37.42;
440	283.01	329.05	v:0.5;t:f;sf:1;nr:4.33;cr:8.66;verts:-2.68,17.57|-11.78,17.09|-18.71,0.29|-25.02,-2.9|34.55,-25.73;
480	306.96	321.73	v:0.5;t:f;sf:1;nr:4.35;cr:8.71;verts:10.32,42.06|-26.44,8.59|-27.6,3.39|6.73,-26.98|22.2,-16.73;
520	325.53	338.25	v:0.5;t:f;sf:1;nr:4.38;cr:8.75;verts:13.5,17.73|0.95,9.01|8.79,-2.19|8.97,-1.26;
560	336.15	334.86	v:0.5;t:f;sf:1;nr:4.4;cr:8.8;verts:2.88,14.35|-9.67,5.62|-1.65,-4.64|-1.83,-5.57|21.84,-37.92;
600	344.82	340.59	v:0.5;t:f;sf:1;nr:4.42;cr:8.84;verts:-5.78,20.08|-18.34,11.35|-10.32,1.08|-10.5,0.15|30.54,-31.65;
640	349.12	327.81	v:0.5;t:f;sf:1;nr:4.44;cr:8.88;verts:43.7,6.75|-10.08,7.3|-22.64,-1.43|-14.62,-11.7|-14.8,-12.63;
680	357.76	326.16	v:0.5;t:f;sf:1;nr:4.45;cr:8.9;verts:-8.63,7.25|-18.72,5.64|24.85,-13.75|10.98,-2.54;
720	374.24	326.06	v:0.5;t:f;sf:1;nr:4.47;cr:8.93;verts:0.68,19.58|-25.12,7.15|-5.5,-2.63|8.37,-13.84|34.69,-27.9;
760	390.66	323.46	v:0.5;t:f;sf:1;nr:4.48;cr:8.96;verts:17.3,10.39|-15.73,16.97|-21.92,-5.23|-8.05,-16.45|41.14,-17.36;
800	398.66	313.02	v:0.5;t:f;sf:1;nr:4.49;cr:8.98;verts:-23.74,6.53|40.47,-19.17|-17.89,6.87|9.3,-0.05|-15.31,11.53;
840	411.13	319.95	v:0.5;t:f;sf:1;nr:4.5;cr:9;verts:5.25,19.6|-5.93,19.41|-3.17,6.88|-13.31,15.32|8.77,-44.03;
880	426.9	317.47	v:0.5;t:f;sf:1;nr:4.51;cr:9.02;verts:7.79,8.97|-10.52,17.13|-18.94,4.41|4.45,-11.02|33.04,-30.55;
920	432.04	306.98	v:0.5;t:f;sf:1;nr:4.52;cr:9.04;verts:8.67,3.33|31.64,17.34|-15.66,6.63|-24.08,-6.09|-0.69,-21.51;
960	458.58	292.94	v:0.5;t:f;sf:1;nr:4.53;cr:9.05;verts:5.1,3.29|13.62,12.7|-17.87,-10.72|-23.63,-16.67|-15.44,-10.41;
1000	480.34	300.15	v:0.5;t:f;sf:1;nr:4.53;cr:9.07;verts:8.42,27.72|-8.14,19.91|3.14,-19.85|19.9,-2.8;
1040	496.08	301.78	v:0.5;t:f;sf:1;nr:4.54;cr:9.08;verts:39.74,21.81|1.64,23.51|-23.34,-3.28|-12.6,-18.22|9.21,-21.7;
1080	511.17	292.21	v:0.5;t:f;sf:1;nr:4.54;cr:9.09;verts:11.44,-1.4|11.5,0.8|-1,11.48|-13.44,13.95|11.25,-43.97;
1120	521.29	280.67	v:0.5;t:f;sf:1;nr:4.55;cr:9.1;verts:-0.46,-0.24|-11.13,-0.06|-23.56,2.4|1.32,-12.95|1.38,-10.74;
1160	529.14	272.75	v:0.5;t:f;sf:1;nr:4.55;cr:9.1;verts:29.31,34.78|-18.98,-7.97|-8.31,-8.16|-6.47,-18.65|-6.53,-20.86;
1200	544.82	263.04	v:0.5;t:f;sf:1;nr:4.56;cr:9.11;verts:-17.35,42.08|-4.81,-11.9|-1.34,-12.77|3.75,-12.28|12.21,-3.97;
1240	544.61	254.04	v:0.5;t:f;sf:1;nr:4.56;cr:9.12;verts:-9.77,44.49|-4.6,-20.9|-1.13,-21.77|3.96,-21.28|12.42,-12.97;
1280	559.13	243.96	v:0.5;t:f;sf:1;nr:4.61;cr:9.22;verts:42.77,15.76|-18.59,12.54|-22.3,2.34|-22.02,-4.28|-2.1,-23.05;
1320	563.2	231.93	v:0.5;t:f;sf:1;nr:4.67;cr:9.34;verts:22.08,-1.54|-22.67,0.5|-12.04,-1.02|-12.69,-18.13;
1360	573.53	212.29	v:0.5;t:f;sf:1;nr:4.73;cr:9.46;verts:-18.56,32.4|-8.68,-11.11|11.76,-21.18|13.68,-3.41;
1400	572.19	199.73	v:0.5;t:f;sf:1;nr:4.79;cr:9.57;verts:16.16,34.2|-17.22,19.84|-16.55,17.14|-7.34,-23.67|15.01,-15.97;
1440	587.64	179.51	v:0.5;t:f;sf:1;nr:4.85;cr:9.69;verts:9.61,2.22|0.71,13.98|-4.78,8.63|-9.57,-2.39|2.39,-38.23;
*	id=P13	origin=start	destiny=end	motherId=-
0	89.3	496.94	v:0.5;t:f;sf:1;nr:3.98;cr:7.95;verts:7.47,38.59|-2.56,16.15|-6.44,-18.06|-1.14,-16.31|6.39,-15.05;
40	93.71	499.4	v:0.5;t:f;sf:1;nr:4.02;cr:8.04;verts:22.69,11.52|-6.97,18.61|-10.85,-15.6|-5.55,-13.85|1.98,-12.59;
80	122.24	507.59	v:0.5;t:f;sf:1;nr:4.06;cr:8.12;verts:17.81,36.03|-5.84,19.71|-29.59,-2.07|6.67,-28.9|24.87,-16.15;
120	146.54	506.4	v:0.5;t:f;sf:1;nr:4.1;cr:8.21;verts:-0.95,27.27|0.57,-17.34|5.59,-12.08|27.03,-3.8;
160	171.09	519.49	v:0.5;t:f;sf:1;nr:4.15;cr:8.29;verts:2.48,9.3|-26.75,11.35|-18.96,1.02|-23.98,-4.25|38.25,-14.87;
200	181.25	521.78	v:0.5;t:f;sf:1;nr:4.19;cr:8.38;verts:-7.68,11.59|-8.62,-0.3|-6.98,-5.07|-3.37,-7.94|40.95,-6.51;
240	194.35	531.62	v:0.5;t:f;sf:1;nr:4.24;cr:8.47;verts:-21.72,9.54|-20.08,4.77|-16.47,1.9|0.38,-0.07;
280	210.18	526.27	v:0.5;t:f;sf:1;nr:4.28;cr:8.56;verts:27.64,32.12|-18.88,1.98|-15.45,-5.42|-12.45,-14.33|4.27,-18.5;
320	239.01	522.55	v:0.5;t:f;sf:1;nr:4.32;cr:8.64;verts:5.74,7.89|-8.77,-4.28|-3.34,-9.17|19.28,-10.42;
360	254.32	514.91	v:0.5;t:f;sf:1;nr:4.36;cr:8.73;verts:29.8,31.29|-9.51,16.46|-9.57,0.25|-18.65,-16.82|3.97,-18.07;
400	275.39	523.24	v:0.5;t:f;sf:1;nr:4.41;cr:8.81;verts:35.01,26.04|-3.72,10.81|-17.1,-9.74|-0.2,-11.43|6.88,-9.13;
440	305.64	525.74	v:0.5;t:f;sf:1;nr:4.45;cr:8.9;verts:29.02,33.16|-23.37,-6.63|2.2,-11.33|5.77,-10|11.5,1.01;
480	323.47	516.83	v:0.5;t:f;sf:1;nr:4.47;cr:8.94;verts:-0.51,-0.06|-31.14,9.52|-15.62,-20.24|-12.05,-18.9|-6.32,-7.9;
520	346.08	513.18	v:0.5;t:f;sf:1;nr:4.49;cr:8.98;verts:35.65,3.07|-7.26,5.67|-9.21,0.32|-23.12,-3.72|9.01,-1.92;
560	363.85	517.71	v:0.5;t:f;sf:1;nr:4.55;cr:9.11;verts:34.69,-2.43|17.87,7.6|-30.69,18.7|-8.41,-33.74;
600	380.92	510.6	v:0.5;t:f;sf:1;nr:4.63;cr:9.26;verts:-14.07,23.42|-27.32,-0.48|0.25,-0.33|17.62,-9.53;
640	403.06	516.73	v:0.5;t:f;sf:1;nr:4.72;cr:9.43;verts:0.07,0.42|-4.52,-3.4|-21.89,5.8|2.19,-31.32;
680	420.01	523.52	v:0.5;t:f;sf:1;nr:4.81;cr:9.62;verts:46.52,7.78|-16.88,7.2|-21.47,3.38|-13.17,-17.48|-8.9,-19.99;
720	435.93	513.34	v:0.5;t:f;sf:1;nr:4.91;cr:9.82;verts:6.55,7.81|3.32,9.64|-2.98,9.75|-10.04,1.77|10.43,-37.03;
760	458.37	511.73	v:0.5;t:f;sf:1;nr:4.95;cr:9.91;verts:-15.89,6.19|-19.12,8.02|-25.42,8.13|-29.76,-4.18|0.56,-0.05;
800	484.62	504.88	v:0.5;t:f;sf:1;nr:4.98;cr:9.97;verts:11.72,21.14|-8.66,22.57|-25.68,-6.9|-9.45,-22.25|-0.47,0.32;
840	484.26	490.63	v:0.5;t:f;sf:1;nr:5;cr:10.01;verts:41.37,9.55|12.08,6.89|-8.3,8.31|-35.34,-18.44;
880	501.56	479.81	v:0.5;t:f;sf:1;nr:5.02;cr:10.04;verts:11.33,29.95|-25.6,-2.5|19.61,-9.56|24.07,-1.27;
920	500.08	479.14	v:0.5;t:f;sf:1;nr:5.03;cr:10.06;verts:-37.49,19.94|-24.12,-3.18|21.08,-10.24|49.87,-5.69|25.55,-1.94;
960	493.16	469.7	v:0.5;t:f;sf:1;nr:5.04;cr:10.08;verts:11.4,38.6|-17.2,-12.61|10.55,-7.39|11.27,-6.24;
1000	502.69	467.67	v:0.5;t:f;sf:1;nr:5.05;cr:10.1;verts:48.23,14.67|-21.92,9.76|-18.91,-14.77|1.02,-9.41|1.74,-8.27;
1040	519.44	446.7	v:0.5;t:f;sf:1;nr:5.06;cr:10.11;verts:41,29.47|-22.33,6.4|-23.17,1.62|-17.53,-15.24|0,-23.23;
1080	540.8	435.68	v:0.5;t:f;sf:1;nr:5.06;cr:10.13;verts:19.64,18.44|-3.25,26.5|-24,-11.71|-23.35,-12.95|11.71,-38.73;
1120	555.3	425.78	v:0.5;t:f;sf:1;nr:5.07;cr:10.14;verts:19.35,6.66|5.15,8.55|-17.75,16.61|7.65,-24.78|19.35,-6.66;
1160	554.25	425.99	v:0.5;t:f;sf:1;nr:5.07;cr:10.15;verts:20.39,6.87|6.19,8.76|-34.48,21.38|8.69,-24.57|20.39,-6.46;
1200	552.73	421.77	v:0.5;t:f;sf:1;nr:5.08;cr:10.15;verts:17.5,15.76|7.71,4.54|0.58,-0.03|21.91,-10.67|21.91,2.65;
1240	559.76	427.81	v:0.5;t:f;sf:1;nr:5.08;cr:10.15;verts:14.88,-4.64|14.88,8.68|10.47,21.79|0.68,10.57|-6.44,6|-28.75,-53.7;
1280	579.25	427.62	v:0.5;t:f;sf:1;nr:5.08;cr:10.16;verts:-9.02,21.61|-4.61,8.5|-18.81,10.39|-25.93,5.82|-4.61,-4.82|52.3,-31.25;
1320	595.9	426.87	v:0.5;t:f;sf:1;nr:5.08;cr:10.16;verts:2.65,11.48|-21.26,7.75|-21.26,-5.58|7.41,-9.16|50.47,-5.55;
1360	600.74	416.7	v:0.5;t:f;sf:1;nr:5.08;cr:10.16;verts:33.64,3.54|-5.29,33.4|-26.09,-2.42|5.09,-40.31|2.58,-19.32;
1400	621.27	417.6	v:0.5;t:f;sf:1;nr:5.08;cr:10.16;verts:13.1,4.43|17.67,24.32|-2.62,29.95|-17.96,-18.43|4.32,-40.4;
1440	644.55	425.39	v:0.5;t:f;sf:1;nr:5.08;cr:10.16;verts:30.43,-1.59|27.84,12.39|-10.18,12.22|-21.55,21.55|0.59,-40.63;
*	id=P14	origin=start	destiny=end	motherId=-
0	314.86	68.9	v:0.5;t:f;sf:1;nr:4;cr:7.99;verts:13.63,12.27|13.19,12.74|-5.96,4.9|16.29,-27.1;
40	337.82	64.48	v:0.5;t:f;sf:1;nr:4.04;cr:8.09;verts:18.64,1.63|1.3,18.66|-9.33,7.85|-9.77,8.32|20.77,-24.32;
80	361.55	67.5	v:0.5;t:f;sf:1;nr:4.09;cr:8.18;verts:0.37,0.28|-5.09,4.66|-27.29,-5.8|-21.37,-17.93|-2.96,-21.29;
120	381.91	54.87	v:0.5;t:f;sf:1;nr:4.14;cr:8.27;verts:-6.68,9.2|-11.33,0.99|-0.47,-0.03|-11.12,-2.36|-19.99,-12.35;
160	406.61	59.22	v:0.5;t:f;sf:1;nr:4.18;cr:8.36;verts:20.14,15.74|25.46,-2.23|-0.45,0.16|22.35,-12.39|5.31,-25;
200	412.88	58.48	v:0.5;t:f;sf:1;nr:4.22;cr:8.44;verts:19.19,-2.97|13.87,14.99|-6.72,-0.58|-41.36,-6.08|16.08,-13.13;
240	419.67	61.17	v:0.5;t:f;sf:1;nr:4.26;cr:8.52;verts:12.4,-0.28|7.08,17.68|-13.51,2.11|-7.61,-32.91;
280	427.79	70.46	v:0.5;t:f;sf:1;nr:4.3;cr:8.6;verts:-0.01,0.49|4.28,9.01|-21.63,11.4|-22.39,6|5.61,-22.5;
320	451.36	73.62	v:0.5;t:f;sf:1;nr:4.34;cr:8.68;verts:-19.28,38.46|-19.29,12.17|-23.58,3.65|15.95,-26.55|29.78,-8.54;
360	468.31	72.95	v:0.5;t:f;sf:1;nr:4.38;cr:8.76;verts:13.7,-25.76|20.27,-20.99|0.4,-0.3|12.82,-9.21|29.16,-1.02;
400	478.9	73.58	v:0.5;t:f;sf:1;nr:4.4;cr:8.8;verts:-26.34,45.46|-10.19,0.32|3.11,-25.14|2.24,-8.58|9.68,-20.36|18.57,-0.39;
440	504.8	71.58	v:0.5;t:f;sf:1;nr:4.42;cr:8.83;verts:25.48,21.38|4.92,34.85|-7.33,-2.39|-23.67,-10.57|17.13,-28.51;
480	514.56	65.85	v:0.5;t:f;sf:1;nr:4.43;cr:8.86;verts:15.72,15.64|6.01,10.4|-7.88,9.07|-17.09,-8.12|23.63,-26.27;
520	526.07	66.41	v:0.5;t:f;sf:1;nr:4.44;cr:8.89;verts:4.21,16.21|-5.51,10.97|-19.4,9.63|-10.17,-3.11|37,-24.39;
560	544.42	56.96	v:0.5;t:f;sf:1;nr:4.45;cr:8.91;verts:24.94,36.77|-14.15,6.76|-23.86,1.52|-1.03,-29.57|6.66,-28.83;
600	557.34	48.22	v:0.5;t:f;sf:1;nr:4.46;cr:8.93;verts:28.09,13.1|-0.25,-0.32|-21.92,-21.92|22.3,-21.53;
640	568.22	47.81	v:0.5;t:f;sf:1;nr:4.47;cr:8.95;verts:-31.54,16.74|-11.14,-0.73|11.42,-21.94|10.15,-0.71;
680	580.95	39.37	v:0.5;t:f;sf:1;nr:4.48;cr:8.96;verts:39.95,20.12|-30.99,7.73|-23.87,-9.17|-2.58,-9.15|25.51,-19.22;
720	593.19	43.65	v:0.5;t:f;sf:1;nr:4.49;cr:8.98;verts:10.93,43.47|-9,1.59|-14.82,-4.87|0.16,-9.14|13.26,-14.94;
760	611.98	49.09	v:0.5;t:f;sf:1;nr:4.5;cr:9;verts:16.63,9.99|8.2,17.58|-5.53,-9.5|7.41,-35.15;
800	627.15	50.28	v:0.5;t:f;sf:1;nr:4.51;cr:9.01;verts:1.46,11.18|-6.97,18.77|-20.69,-8.31|-5,-8.33|42.5,-14.73;
840	650.91	50.02	v:0.5;t:f;sf:1;nr:4.51;cr:9.03;verts:1.77,9.11|-22.3,10.92|-1.13,-9.21|36.02,-1.39;
880	662.78	45.33	v:0.5;t:f;sf:1;nr:4.52;cr:9.04;verts:3.46,45|-10.1,4.42|-14.09,-12.68|-13,-13.9|24.14,-6.08;
920	673.89	46.66	v:0.5;t:f;sf:1;nr:4.59;cr:9.17;verts:-18.08,17.46|-21.21,5.75|-24.99,-2.63|13.04,-4.75|0.5,-0.13;
960	696.02	50.73	v:0.5;t:f;sf:1;nr:4.67;cr:9.34;verts:45.51,5.64|-21.62,3.94|-11.2,1.37|-9.09,-0.68|10.6,-3.86;
1000	715.43	47.1	v:0.5;t:f;sf:1;nr:4.77;cr:9.55;verts:-9.27,21.85|-17.47,7.81|-8.81,-7.49|26.1,2.01;
1040	725.26	49.02	v:0.5;t:f;sf:1;nr:4.89;cr:9.79;verts:16.27,3.94|2.91,30.42|-18.65,-5.57|24.99,-16.23;
1080	747.15	49.21	v:0.5;t:f;sf:1;nr:4.95;cr:9.89;verts:28.4,39.87|-5.62,4.12|-10.61,-1.87|-2.61,-10.45|3.1,-16.04;
1120	755.79	42.72	v:0.5;t:f;sf:1;nr:4.98;cr:9.96;verts:-14.26,-2.37|-19.24,-8.36|-0.29,-0.49|-11.24,-16.94|-5.54,-22.53;
1160	766.23	43.74	v:0.5;t:f;sf:1;nr:4.99;cr:9.99;verts:-0.44,-0.37|-10.73,0.52|-24.7,-1.35|-21.68,-15.92|-15.98,-21.52;
1200	796.24	52.07	v:0.5;t:f;sf:1;nr:5;cr:10;verts:18.89,-7.63|-0.33,0.32|-11.69,-16.69|1.42,-20.33;
1240	820.7	52.27	v:0.5;t:f;sf:1;nr:5.01;cr:10.01;verts:46.79,17.68|-20.49,5.49|-24.79,0.53|-19.8,-7.6|-5.57,-7.43;
1280	826.05	55.03	v:0.5;t:f;sf:1;nr:5.01;cr:10.02;verts:-25.84,8.24|-28.42,0.99|-25.15,-4.85|-10.92,-4.67|49.93,-3.82;
1320	833.2	63.43	v:0.5;t:f;sf:1;nr:5.01;cr:10.02;verts:49.64,6.77|-16.42,15.31|-21.47,6.56|-18.07,3.73|-1.17,-22.42;
1360	856.6	68.58	v:0.5;t:f;sf:1;nr:5.01;cr:10.03;verts:10.27,-1.81|-0.16,-0.43|-7.87,6.84|-24.57,-17.27;
1400	866.64	67.44	v:0.5;t:f;sf:1;nr:5.01;cr:10.03;verts:3.72,10.81|-8.88,7.19|-17.91,5.7|-10.2,-1.57|47.33,-16.54;
1440	875.38	63.29	v:0.5;t:f;sf:1;nr:5.01;cr:10.03;verts:-5.01,6.66|-17.62,3.05|-26.64,1.55|-18.94,-5.72|50.11,-1.86;
*	id=P15	origin=start	destiny=death	motherId=-
0	523.12	308.19	v:0.5;t:f;sf:1;nr:3.97;cr:7.94;verts:16.86,6.47|1.73,20.03|-12.27,2.19|2.51,-17.88;
40	538.92	290.21	v:0.5;t:f;sf:1;nr:4.02;cr:8.03;verts:37.4,13.39|-5.58,5.98|-14.06,2.05|1.07,-11.51|2.12,-7.9;
80	554.83	280.83	v:0.5;t:f;sf:1;nr:4.06;cr:8.12;verts:21.49,4|34.78,20.07|-21.49,-3.4|-21.87,-10.67|-13.79,-17.29;
120	562.16	270.11	v:0.5;t:f;sf:1;nr:4.1;cr:8.21;verts:14.15,-6.71|-0.37,-0.02|-18.53,-7.87|-14.96,-13.47;
160	575.06	269.85	v:0.5;t:f;sf:1;nr:4.15;cr:8.3;verts:32.56,4.11|3.05,8.84|-13.27,-0.29|1.26,-6.98;
200	601.68	261.99	v:0.5;t:f;sf:1;nr:4.2;cr:8.39;verts:-6.21,24.89|-16.49,19.65|-23.57,0.99|0.37,-0.31|5.95,-3.75;
240	618.05	265.31	v:0.5;t:f;sf:1;nr:4.24;cr:8.47;verts:27.76,31.47|-16,3.01|-10.42,-0.43|-30.97,0|8.54,-29.77;
280	630.56	263.84	v:0.5;t:f;sf:1;nr:4.27;cr:8.55;verts:40.62,12.01|4.12,8.45|-22.94,-1.9|1.31,-9.31|8.94,-2.91;
320	648.85	260.46	v:0.5;t:f;sf:1;nr:4.31;cr:8.63;verts:22.34,8.63|-14.16,5.08|-16.98,-12.69|33.28,-7.87;
360	666.93	249.53	v:0.5;t:f;sf:1;nr:4.35;cr:8.71;verts:29.98,1.57|4.25,-2.29|-16.9,-5.14|15.19,-18.8;
400	686	242.8	v:0.5;t:f;sf:1;nr:4.4;cr:8.79;verts:10.92,-5.16|3.59,43.39|-14.81,-9.02|-3.87,-25.53|12.02,-24.65;
440	693.68	249.46	v:0.5;t:f;sf:1;nr:4.42;cr:8.84;verts:29.58,32.52|-12.26,1.07|-22.49,-2.36|-11.55,-18.87|4.35,-17.99;
480	708.89	246.89	v:0.5;t:f;sf:1;nr:4.44;cr:8.88;verts:-0.99,18.9|-16.05,10.03|-18,-5.85|-10.87,-20.56|-0.33,-0.39;
520	716.03	248.37	v:0.5;t:f;sf:1;nr:4.46;cr:8.92;verts:-8.13,20.38|-23.19,11.51|-25.14,-4.37|-7.47,1.09|-18.01,-19.08|52.35,-10;
560	735.69	253.46	v:0.5;t:f;sf:1;nr:4.47;cr:8.94;verts:32.32,1.69|9.46,30.95|-33.43,12.41|-16.18,-28.03|24.43,-21.23;
600	746.69	246.91	v:0.5;t:f;sf:1;nr:4.48;cr:8.96;verts:-1.54,24.41|-18.73,24.85|-30.55,-5.94|37.77,-23.92|21.31,-4.85;
640	757.36	236.3	v:0.5;t:f;sf:1;nr:4.49;cr:8.98;verts:34.68,28.39|-12.21,13.79|-19.91,-4.6|4.6,-19.91|10.64,-15.46;
680	769.24	227.69	v:0.5;t:f;sf:1;nr:4.5;cr:9;verts:23.1,13.88|16.96,20.94|-1.24,-24.07|13.17,-18.86;
720	793.06	227.95	v:0.5;t:f;sf:1;nr:4.51;cr:9.02;verts:3.98,9.85|-0.72,14.14|-6.86,21.2|-10.65,-18.6|17.93,-14.48;
760	815.16	234.95	v:0.5;t:f;sf:1;nr:4.52;cr:9.04;verts:6.77,7.01|-18.11,16.85|-8.26,-5.16|-4.16,-7.48|15.04,-42.53;
800	825.02	240.18	v:0.5;t:f;sf:1;nr:4.53;cr:9.06;verts:26.98,7.23|-3.1,12.24|-18.13,0.07|-14.03,-2.25|-10.95,-43.85;
840	840.97	245.18	v:0.5;t:f;sf:1;nr:4.54;cr:9.07;verts:35.02,9.26|-19.05,17.24|1.52,-29.03|7.03,-28.21;
880	849.38	254.94	v:0.5;t:f;sf:1;nr:4.54;cr:9.09;verts:23.56,14.16|32.37,31.77|-25.99,-8.95|-6.89,-19.27|-1.38,-18.44;
920	840.72	268.68	v:0.5;t:f;sf:1;nr:4.55;cr:9.1;verts:18.92,13.53|-17.33,4.79|-9.99,1.94|7.28,-4.7;
960	851.81	281.07	v:0.5;t:f;sf:1;nr:4.61;cr:9.22;verts:7.84,25.92|-21.07,14.32|-3.8,7.68|11.35,-44.08|9.91,-11.4;
*	id=P16	origin=start	destiny=death	motherId=-
0	826.08	34.54	v:0.5;t:f;sf:1;nr:3.97;cr:7.94;verts:39.26,-0.57|-6.5,15.32|-16.39,2.89|-10.22,-5.46|8.57,-14.27;
40	841.18	30.78	v:0.5;t:f;sf:1;nr:4.02;cr:8.03;verts:12.77,25.06|-5.85,27.51|-10.99,25.89|-6.53,-18.03|5.85,-39.29;
80	859.6	17.02	v:0.5;t:f;sf:1;nr:4.06;cr:8.11;verts:11.55,0.61|2.01,11.39|-5.65,11.3|-8.18,8.18|21.76,-33.74;
120	872.98	21.15	v:0.5;t:f;sf:1;nr:4.1;cr:8.19;verts:2.35,8.77|-1.84,4.74|-11.38,15.52|-7.26,5.47|17.34,-36.66;
160	890.97	27.41	v:0.5;t:f;sf:1;nr:4.14;cr:8.27;verts:-19.83,11|28.06,-29.86|-15.64,15.04|27.38,-13.95|-15.37,26.61;
200	926.03	39.98	v:0.5;t:f;sf:1;nr:4.17;cr:8.35;verts:-3.36,27.34|-9.96,4.28|-7.68,-1.38|27.04,5.26;
240	950.37	57.44	v:0.5;t:f;sf:1;nr:4.21;cr:8.42;verts:6.85,16.13|1.83,17.43|2.7,22.71|-17.08,3.94|14.51,-39.13;
280	963.42	69.19	v:0.5;t:f;sf:1;nr:4.24;cr:8.49;verts:9.85,0|9.8,1.03|1.71,9.7|6.25,-12.3;
*	id=P17	origin=start	destiny=end	motherId=-
0	77.05	304.03	v:0.5;t:f;sf:1;nr:3.93;cr:7.86;verts:-6.46,9.22|-10.29,-6.97|-5.8,-9.65|22.41,-10.72;
40	89.13	302.91	v:0.5;t:f;sf:1;nr:3.97;cr:7.94;verts:37.07,13.02|-18.54,8.1|-24.21,9.29|-17.88,-10.77|10.33,-11.85;
80	110.34	304.53	v:0.5;t:f;sf:1;nr:4.01;cr:8.03;verts:15.86,14.64|9.06,38.67|-10.88,-10.22|-7.09,-26.47|2.39,-27.3;
120	120.29	300.59	v:0.5;t:f;sf:1;nr:4.05;cr:8.11;verts:-2.22,10.44|-9.6,-4.68|0.74,-10.65|2.73,-12.87;
160	140	297.72	v:0.5;t:f;sf:1;nr:4.09;cr:8.19;verts:40.52,-1.17|-10.77,14.82|-21.93,7.57|-18.96,-13.52|-16.98,-15.74;
200	162.23	300.67	v:0.5;t:f;sf:1;nr:4.14;cr:8.27;verts:18.29,1.78|29.12,28.77|-24.94,-12.17|-9.49,-26.08|-3.86,-27.48;
240	177.17	296.35	v:0.5;t:f;sf:1;nr:4.18;cr:8.36;verts:13.05,24.54|-10.41,25.77|1.94,27.72|-24.98,-12.18|30.3,-28.15;
280	192.41	305.3	v:0.5;t:f;sf:1;nr:4.23;cr:8.45;verts:3.13,7.75|-11.2,12.95|0,-8.36|8.34,0.58;
320	202.28	314.1	v:0.5;t:f;sf:1;nr:4.28;cr:8.55;verts:-0.36,-0.33|-1.53,9.39|-6.73,16.55|-9.87,0.44|-11.12,-22.79;
360	209.25	324.47	v:0.5;t:f;sf:1;nr:4.33;cr:8.66;verts:-8.49,19.76|-7.32,10.04|-16.83,10.82|-18.08,-12.42|41.44,-10.62;
400	217.75	340.39	v:0.5;t:f;sf:1;nr:4.38;cr:8.76;verts:10.23,1.26|-4.19,9.41|-18.97,-11.46|9.62,-3.69;
440	233.79	348.96	v:0.5;t:f;sf:1;nr:4.41;cr:8.82;verts:11.52,-1.01|-6.42,4.88|-10.94,-3.77|27.53,-5.33;
480	234.52	361.71	v:0.5;t:f;sf:1;nr:4.43;cr:8.86;verts:40.86,-16.6|-21.67,-1.14|-11.67,8.98|10.79,11.74|-7.15,17.62;
520	232.83	360.34	v:0.5;t:f;sf:1;nr:4.45;cr:8.9;verts:12.48,10.37|-5.46,16.25|-9.98,7.61|-19.97,-2.51|15.84,-31.71;
560	228.04	350.96	v:0.5;t:f;sf:1;nr:4.46;cr:8.93;verts:17.27,0.99|-0.67,6.87|-5.19,-1.77|-30.29,-18.68;
600	236.79	349.41	v:0.5;t:f;sf:1;nr:4.48;cr:8.96;verts:-0.07,0.41|-9.42,5.33|-13.94,-3.32|8.52,-0.56;
640	251.84	343.14	v:0.5;t:f;sf:1;nr:4.49;cr:8.99;verts:8.89,19.97|-24.47,-0.95|-15.12,-5.87|-6.53,-6.83|39.57,-20.98;
680	271.38	331.68	v:0.5;t:f;sf:1;nr:4.51;cr:9.01;verts:0.26,0.45|-10.65,8.51|-28.01,-16.17|-23.66,-22.06|15.19,-28.56;
720	287.53	321.45	v:0.5;t:f;sf:1;nr:4.52;cr:9.04;verts:43.09,13.2|-26.8,-1.72|-8.26,-4.03|-15.89,-9.78|-7.15,-5.79;
760	311.79	318.34	v:0.5;t:f;sf:1;nr:4.57;cr:9.15;verts:18.83,10.09|-0.99,11.35|-11.09,-26.73|8.2,-7.92;
800	325.27	321.55	v:0.5;t:f;sf:1;nr:4.63;cr:9.27;verts:5.35,13.3|-14.47,14.56|-22.9,9.25|-5.28,-4.71|-0.41,0.33;
840	337.4	329.53	v:0.5;t:f;sf:1;nr:4.7;cr:9.41;verts:-17.41,3.27|31.84,-33.66|-12.54,8.31|8.43,4.87|-6.79,21.28;
880	353.67	330.13	v:0.5;t:f;sf:1;nr:4.78;cr:9.56;verts:26.37,14.51|-3.61,10.49|-7.57,-8.12|6.83,-8.75;
920	378.97	332.41	v:0.5;t:f;sf:1;nr:4.86;cr:9.72;verts:4.11,9.68|-18.46,-6.46|5.26,-9.11|37.49,-7.53;
960	400.2	324.64	v:0.5;t:f;sf:1;nr:4.89;cr:9.79;verts:38.94,29.06|-33.73,10.31|-17.13,1.91|-15.98,-16.87|16.25,-15.29;
1000	406.92	328.74	v:0.5;t:f;sf:1;nr:4.92;cr:9.84;verts:26.84,20.97|-22.69,-12.77|9.53,-11.2|37.99,-9.47;
1040	431.26	339.5	v:0.5;t:f;sf:1;nr:4.94;cr:9.88;verts:-21.34,29.37|-25.22,26.12|-14.81,-0.43|24.18,-20.16|13.65,1.29;
1080	446.39	341.96	v:0.5;t:f;sf:1;nr:4.95;cr:9.9;verts:-27.8,28.07|-9.49,7.42|9.05,-17.7|10.22,-6.39;
1120	463.1	336.87	v:0.5;t:f;sf:1;nr:4.96;cr:9.93;verts:39.61,0.87|21.16,11.25|-26.21,2.32|-6.5,-11.48;
1160	475.42	328.32	v:0.5;t:f;sf:1;nr:4.97;cr:9.94;verts:8.85,2.71|0.53,0.21|-33.2,15.48|-18.81,-20.03|27.29,-7.68;
1200	484.64	316.54	v:0.5;t:f;sf:1;nr:4.98;cr:9.96;verts:-9.01,21.23|-8.69,-11.58|-0.37,-9.08|0.28,0.37;
1240	481.07	315.93	v:0.5;t:f;sf:1;nr:4.99;cr:9.97;verts:35.61,10.21|-5.44,20.63|-33.62,-36.73|-5.11,-12.18|3.2,-9.68;
1280	473.81	311.03	v:0.5;t:f;sf:1;nr:4.99;cr:9.99;verts:37.17,33.23|1.82,15.72|-21.55,-6.59|2.15,-17.09|10.46,-14.59;
1320	485.79	313.36	v:0.5;t:f;sf:1;nr:5;cr:10;verts:-18.9,46.21|-10.16,18.05|-9.84,-14.76|-1.53,-12.26|35.62,-28.84;
1360	495.73	309.9	v:0.5;t:f;sf:1;nr:5;cr:10.01;verts:47.15,16.6|-20.11,14.59|-19.78,-18.22|-11.47,-15.72|3.13,-11.68;
1400	519.3	305.25	v:0.5;t:f;sf:1;nr:5.01;cr:10.02;verts:31.93,2.45|23.58,11.96|-0.71,13.49|-20.44,-16.33|10.2,-8.86;
1440	541.09	297.37	v:0.5;t:f;sf:1;nr:5.01;cr:10.03;verts:9.72,4.53|36,17.6|-22.49,5.61|-11.59,-16.75|10.15,-5.43;
*	id=P18	origin=start	destiny=end	motherId=-
0	525.39	42.25	v:0.5;t:f;sf:1;nr:3.99;cr:7.99;verts:29.87,13.3|0.41,0.2|-32.38,-4.55|-24.68,-21.45|-2.49,-10.75;
40	547.13	43.45	v:0.5;t:f;sf:1;nr:4.04;cr:8.08;verts:8.13,14.5|-2.56,18.2|-21.33,1.4|-18.36,0.64|16.19,-36.52;
80	564.56	46.97	v:0.5;t:f;sf:1;nr:4.08;cr:8.16;verts:14.25,21.95|-9.3,18.02|-6.35,-31.68|8.52,-24.74|10.23,-24.09;
120	577.34	46.96	v:0.5;t:f;sf:1;nr:4.11;cr:8.22;verts:-0.09,-0.37|1.48,21.94|-7.28,-29.2|-2.55,-24.1;
160	592.74	52.24	v:0.5;t:f;sf:1;nr:4.14;cr:8.29;verts:8.85,-0.77|-15.49,4.91|3.04,-8.35|24.2,-10.36;
200	622.82	62.2	v:0.5;t:f;sf:1;nr:4.18;cr:8.35;verts:40.98,6.15|-21.23,9.18|-5.88,-0.4|-17.71,-9.42|2.1,-19.95;
240	632.38	77.88	v:0.5;t:f;sf:1;nr:4.21;cr:8.42;verts:3.44,41.62|-15.44,15.29|-7.46,-4.26|-21.75,-18.91|27.08,-9.86;
280	655.05	94.7	v:0.5;t:f;sf:1;nr:4.24;cr:8.48;verts:8.5,2.44|4.41,6.96|0.62,8.82|-17.7,-28.64;
320	665.62	100.47	v:0.5;t:f;sf:1;nr:4.27;cr:8.54;verts:-0.38,22.04|-2.08,8.21|-6.17,12.73|-9.96,14.59|9.28,-41.37;
360	678.45	107.26	v:0.5;t:f;sf:1;nr:4.3;cr:8.6;verts:8.19,20.28|-12.23,18.13|-14.9,15|0.76,-21.86|19.9,-37.8;
400	684.02	115.19	v:0.5;t:f;sf:1;nr:4.33;cr:8.66;verts:-0.49,-0.08|-7.87,3.67|-5.92,-6.35|-4.81,-13.92|-0.76,-8.65;
440	683.41	125.77	v:0.5;t:f;sf:1;nr:4.36;cr:8.72;verts:0.12,10.49|-7.27,14.25|-5.32,4.22|-4.2,-3.35|20.09,-38.35;
480	684.58	134.51	v:0.5;t:f;sf:1;nr:4.39;cr:8.78;verts:-8.44,22.99|-6.49,12.97|-5.38,5.4|20.73,18.66;
520	677.3	149.86	v:0.5;t:f;sf:1;nr:4.41;cr:8.82;verts:1.9,20.74|-13.77,16.41|-21.3,2.24|29.57,-32.44|19.41,-9.05;
560	681.39	151.35	v:0.5;t:f;sf:1;nr:4.43;cr:8.86;verts:-2.18,22.23|-17.86,17.9|-25.39,3.73|33.13,-29.11|15.33,-7.56;
600	694.93	158.31	v:0.5;t:f;sf:1;nr:4.44;cr:8.89;verts:26.94,8.24|-27.96,3.43|-44.28,0.82|-28.13,-1.47|25.73,-11.46;
640	709.97	165.25	v:0.5;t:f;sf:1;nr:4.46;cr:8.92;verts:-6.72,34.92|-2.39,-9.57|3.7,-9.15|10.69,-4.52;
680	729.85	162.53	v:0.5;t:f;sf:1;nr:4.47;cr:8.94;verts:-22.27,-12.29|-16.19,-11.87|-9.19,-7.24|-1.37,-3.57|8.01,-18.88;
720	758.97	161.12	v:0.5;t:f;sf:1;nr:4.48;cr:8.96;verts:19.94,4.24|7.76,5.26|-13.9,14.91|19.6,-5.62;
760	772.59	157.56	v:0.5;t:f;sf:1;nr:4.49;cr:8.98;verts:6.32,0.68|-0.51,44.81|-5.86,1.7|-1.73,-33.03|5.98,-9.18;
800	788.38	155.06	v:0.5;t:f;sf:1;nr:4.5;cr:9;verts:42.78,13.68|-5.2,7.43|-21.65,-0.8|-9.47,-1.82|-9.82,-11.68;
840	805.85	147.28	v:0.5;t:f;sf:1;nr:4.51;cr:9.02;verts:-7.9,29.47|-22.67,-0.35|0.35,-0.38|25.31,5.9|29.18,8.92;
880	838.82	138.88	v:0.5;t:f;sf:1;nr:4.52;cr:9.03;verts:9.17,1.95|4.11,8.43|-1.95,9.17|-5.19,-35.69;
920	835.12	134.4	v:0.5;t:f;sf:1;nr:4.52;cr:9.05;verts:1.74,4.69|-24.83,37.71|6.05,-31.12|12.87,-2.53|7.8,3.95;
960	833.47	130.44	v:0.5;t:f;sf:1;nr:4.53;cr:9.06;verts:8.3,-16.28|14.52,-6.5|0.32,0.41|9.46,-0.02|14.78,10.74;
1000	842.49	116.58	v:0.5;t:f;sf:1;nr:4.54;cr:9.08;verts:3.79,45.15|-8.7,-13.45|0.44,-13.88|5.76,-3.12|5.5,-20.36;
1040	865.85	118.53	v:0.5;t:f;sf:1;nr:4.55;cr:9.09;verts:41.81,17.63|3.91,8.79|-17.6,-1.16|-22.92,-11.92|-17.86,-18.4;
1080	880.62	127.79	v:0.5;t:f;sf:1;nr:4.55;cr:9.11;verts:22.68,39.39|-10.86,18.05|-18.14,-9.65|1.43,-20.5|19.75,-5.66;
1120	896.69	131.29	v:0.5;t:f;sf:1;nr:4.56;cr:9.12;verts:16.45,23.5|-20.28,20.28|-26.6,10.75|-14.64,-17|32.82,-31.56;
1160	903.68	121.36	v:0.5;t:f;sf:1;nr:4.57;cr:9.14;verts:11.33,-2.82|9.46,13.57|-15.8,-17.2|7.03,-9.33;
1200	905.85	116.81	v:0.5;t:f;sf:1;nr:4.58;cr:9.15;verts:7.29,9.02|-12.57,-18.64|-2.93,-7.08|4.85,-13.87;
1240	921.64	112.56	v:0.5;t:f;sf:1;nr:4.58;cr:9.17;verts:11.42,44.32|-8.49,4.76|-18.71,-11.34|-10.93,-18.13|18.96,-18.31;
1280	946.85	107.57	v:0.5;t:f;sf:1;nr:4.59;cr:9.18;verts:45.83,-1.08|9.49,31.04|-32.22,3.96|-19.53,-25.92|-6.25,-23.3;
1320	960.58	121.63	v:0.5;t:f;sf:1;nr:4.65;cr:9.29;verts:36.12,28.37|-21.19,-6.08|-19.99,-9.24|-19.64,-10.01|-10.69,-19.28;
1360	971.81	128.76	v:0.5;t:f;sf:1;nr:4.7;cr:9.4;verts:17.88,9.51|-5.24,19.56|-18.5,8.24|-21.92,-12.16|32.86,-32.83;
1400	987.74	124.37	v:0.5;t:f;sf:1;nr:4.76;cr:9.53;verts:1.95,5.12|-21.17,15.18|-11.14,-1.76|2.73,-10.95|37.31,-4.69;
1440	987.72	121.62	v:0.5;t:f;sf:1;nr:4.84;cr:9.67;verts:25.64,28.19|-11.12,-4.52|2.76,-13.7|16.11,-10.87;
*	id=P19	origin=start	destiny=end	motherId=-
0	547.92	558.44	v:0.5;t:f;sf:1;nr:3.96;cr:7.92;verts:24.62,-1.29|20.91,13.07|0.41,0.2|3.91,8.44|1.72,24.6;
40	553.65	561.57	v:0.5;t:f;sf:1;nr:4.01;cr:8.02;verts:18.89,1.84|15.18,16.2|-1.83,11.57|-5.33,3.33|-8.53,-38.67;
80	572.06	563.22	v:0.5;t:f;sf:1;nr:4.06;cr:8.12;verts:15.72,13.19|5.66,19.73|-3.23,17.85|-19.4,6.68|3.49,-39.93;
120	591.54	557.18	v:0.5;t:f;sf:1;nr:4.1;cr:8.21;verts:17.24,26.55|-3.76,7.16|-13.82,13.69|-10.83,-29.75|-0,-0.47;
160	607.88	557.91	v:0.5;t:f;sf:1;nr:4.15;cr:8.3;verts:8.78,3.91|-20.1,7.88|-9.14,2.97|-16.35,0.26|39.2,-12.19;
200	622.88	553.57	v:0.5;t:f;sf:1;nr:4.19;cr:8.38;verts:4.83,8.04|-6.22,-0.43|-24.13,-1.37|1.63,-9.24|32.71,-5.67;
240	635.38	556.39	v:0.5;t:f;sf:1;nr:4.23;cr:8.46;verts:-7.67,10.86|-10.87,-6.41|20.21,-2.84|33.49,-1.65;
280	656.21	563.69	v:0.5;t:f;sf:1;nr:4.27;cr:8.55;verts:7.87,3.34|12.66,5.65|2.64,8.13|-24.32,-11.91|8.48,-1.04;
320	663.75	578.98	v:0.5;t:f;sf:1;nr:4.32;cr:8.64;verts:5.11,20.94|0.94,14.25|0.32,18.63|-4.91,23.42|-3.97,-42.55;
360	673.92	587.58	v:0.5;t:f;sf:1;nr:4.37;cr:8.74;verts:8.99,14.96|-9.22,22.85|-13.94,-10.5|-3.93,-17|31.09,-29.98;
400	688.77	597.35	v:0.5;t:f;sf:1;nr:4.4;cr:8.8;verts:1.65,43.68|-5.87,24.73|-18.78,-7.23|-3.8,-27.01|16.24,-20.21;
440	697.26	591.96	v:0.5;t:f;sf:1;nr:4.42;cr:8.85;verts:-2.46,28.14|-14.35,19.33|-19.97,19.97|22.47,-16.97|28.23,-0.99;
480	717.1	598.44	v:0.5;t:f;sf:1;nr:4.44;cr:8.88;verts:3.75,19.28|-18.21,-7.36|2.63,-10.48|30.64,-17.69;
520	737.85	583.59	v:0.5;t:f;sf:1;nr:4.46;cr:8.91;verts:-9.42,4.39|-17,4.43|-8.72,-5.66|1.09,-10.34|27.32,-7.85;
560	750.35	574.35	v:0.5;t:f;sf:1;nr:4.47;cr:8.94;verts:14.82,-17.09|0.07,-0.51|-11.41,-19.58|-21.92,-4.85|-21.22,-14.9;
600	770.82	560.95	v:0.5;t:f;sf:1;nr:4.49;cr:8.97;verts:24.89,25.69|4.93,19.78|-20.4,-13.91|8.62,-18.48;
640	789.32	566.35	v:0.5;t:f;sf:1;nr:4.5;cr:9;verts:23.13,0.81|-9.04,21.31|-23.06,-2.02|-9.88,-13.09|44.68,-4.01;
680	797.04	569.65	v:0.5;t:f;sf:1;nr:4.56;cr:9.12;verts:15.41,4.11|29.8,33.71|-29.89,2.09|-17.6,-9.78|12.19,-27.38;
720	812.03	583.73	v:0.5;t:f;sf:1;nr:4.63;cr:9.26;verts:44.04,11.83|0.42,18.2|-25.01,-8.61|-21.93,-14.79|-2.81,-13.29;
760	829.67	595.6	v:0.5;t:f;sf:1;nr:4.71;cr:9.41;verts:-15.24,18.16|-22.55,7.33|-20.45,-1.42|-19.88,-12.91|45.53,-8.42;
800	849.3	590.71	v:0.5;t:f;sf:1;nr:4.78;cr:9.56;verts:37.12,6.34|-7.18,11.94|-12.3,-6.54|11.13,-8.38;
840	855.92	598.47	v:0.5;t:f;sf:1;nr:4.85;cr:9.7;verts:20.46,-0.36|17.54,10.54|-13.79,19.7|-18.92,1.22|15.45,-34.99;
880	871.47	604.07	v:0.5;t:f;sf:1;nr:4.92;cr:9.83;verts:19.56,-1.03|4.91,5.24|-12.79,15.19|17.6,-8.59;
920	893.16	603.4	v:0.5;t:f;sf:1;nr:4.95;cr:9.9;verts:-25.48,42.04|-16.78,4.57|-4.08,-9.25|19.07,-30.52|28.36,-22.16;
960	902.98	603.33	v:0.5;t:f;sf:1;nr:4.97;cr:9.94;verts:40.75,28.07|1.91,10.82|-26.6,4.5|-13.9,-9.32|18.54,-22.23;
1000	923.57	594	v:0.5;t:f;sf:1;nr:4.99;cr:9.98;verts:19.49,9.93|-3.42,21.6|-18.69,1.49|8.25,-38.9;
1040	929.43	584.46	v:0.5;t:f;sf:1;nr:5;cr:10.01;verts:31.99,23.87|-9.28,12.06|-24.55,-8.05|13.72,-20.35|13.63,0.39;
1080	941.35	572.23	v:0.5;t:f;sf:1;nr:5.02;cr:10.03;verts:20.07,11.64|39.24,31.04|-21.2,-0.17|-18.17,-25.01|1.72,-11.84;
1120	964.54	571.53	v:0.5;t:f;sf:1;nr:5.03;cr:10.05;verts:5.51,39.74|-3.13,10.94|-21.48,-12.54|24.87,-23.19;
1160	983.94	580.17	v:0.5;t:f;sf:1;nr:5.03;cr:10.06;verts:-0.34,0.47|-22.53,19.57|-24.19,12.32|-11.47,-24.6|5.47,-14.56;
1200	995.21	593.98	v:0.5;t:f;sf:1;nr:5.03;cr:10.07;verts:-11.61,14.28|-21.98,-8.44|-22.74,-10.79|-5.8,-0.75|-0.58,0.01;
1240	1004.52	595.73	v:0.5;t:f;sf:1;nr:5.04;cr:10.07;verts:-20.92,16.04|-33.55,-8.99|-15.11,1.01|-9.89,1.76|-0.58,0.04;
1280	1022.11	588.79	v:0.5;t:f;sf:1;nr:5.04;cr:10.07;verts:49.33,10.11|0.74,10.55|-27.48,-5.18|-18.17,-6.9|3.79,-9.87;
1320	1038.93	581.22	v:0.5;t:f;sf:1;nr:5.04;cr:10.07;verts:17.86,22.86|-16.08,2.99|-20.87,-20.15|0.16,-0.44;
1360	1052.76	589.65	v:0.5;t:f;sf:1;nr:5.04;cr:10.08;verts:25.64,19.54|-11.18,19.37|-13.67,7.99|-18.32,-12.83|-3.88,-22.03;
1400	1075.7	597.12	v:0.5;t:f;sf:1;nr:5.04;cr:10.08;verts:9.54,-6.93|9.17,-5.26|-9.89,-6.42|-4.03,-11.08;
1440	1098.95	592.56	v:0.5;t:f;sf:1;nr:5.04;cr:10.08;verts:22.16,45.24|-14.09,-9.82|-13.72,-11.49|-12.41,-15.88|0.35,-20.15;
*	id=P20	origin=start	destiny=end	motherId=-
0	738.48	226.34	v:0.5;t:f;sf:1;nr:3.94;cr:7.89;verts:8.32,-7.66|4.07,-8.34|-5.32,-7.6|-9.24,0.81|25.83,29.19;
40	749.24	216.21	v:0.5;t:f;sf:1;nr:3.99;cr:7.97;verts:29.69,25.96|-8.57,4.55|-20,-9.32|-6.69,-18.47|-2.44,-17.79;
80	769.73	202.71	v:0.5;t:f;sf:1;nr:4.02;cr:8.04;verts:9.19,12.46|3.22,30.68|-30.17,6.41|3.76,-30.62|35.45,-18.2;
120	785.62	209.26	v:0.5;t:f;sf:1;nr:4.05;cr:8.1;verts:12.92,25.36|3.96,28.19|-6.7,19.01|0.06,-32.16|19.56,-11.65;
160	802.56	206.28	v:0.5;t:f;sf:1;nr:4.08;cr:8.15;verts:12.67,23.82|-4.02,22.38|-26.48,-5.15|2.62,-14.63|31.53,-25.43;
200	825.14	208.74	v:0.5;t:f;sf:1;nr:4.1;cr:8.2;verts:36.71,17.73|14.43,10.1|-17.16,3.96|-19.96,-12.17|15.69,-8;
240	839.43	208.76	v:0.5;t:f;sf:1;nr:4.12;cr:8.25;verts:5.56,-8.9|1.4,-7.98|5.25,9.09|0.14,10.12|-10.46,-39.65;
280	858.54	203.5	v:0.5;t:f;sf:1;nr:4.15;cr:8.3;verts:-0.44,-0.19|-13.86,3.83|-18.97,4.86|-17.71,-13.24|-13.55,-14.16;
320	864.86	195.37	v:0.5;t:f;sf:1;nr:4.17;cr:8.34;verts:8.25,1.45|32.37,7.28|-7.33,4.06|-20.18,-4.3|-6.76,-8.32;
360	860.18	193.08	v:0.5;t:f;sf:1;nr:4.19;cr:8.39;verts:33.88,24.33|-23.47,-5.85|-15.5,-6.59|12.93,-0.84|-2.07,-10.61;
400	845.31	195.65	v:0.5;t:f;sf:1;nr:4.22;cr:8.44;verts:15.65,29.68|-8.61,-3.28|8.32,1.62|12.79,-8.04;
440	846.32	210.36	v:0.5;t:f;sf:1;nr:4.24;cr:8.49;verts:11.78,6.67|7.31,16.33|1.56,9.83|-9.62,11.43|-0.46,0.17;
480	854.68	216.83	v:0.5;t:f;sf:1;nr:4.27;cr:8.54;verts:-17.98,17.9|26.96,-43.2|-8.81,6.63|-6.8,16.3|3.43,13.14|-1.05,22.79;
520	878.06	223.63	v:0.5;t:f;sf:1;nr:4.29;cr:8.59;verts:30.11,4.77|15.7,26.13|-33.55,-6.38|-3.19,-30.31|6.86,-29.7;
560	892.36	227.59	v:0.5;t:f;sf:1;nr:4.32;cr:8.64;verts:15.8,8.73|-12.32,15.22|-19.34,-3.06|-3.06,-19.34|41.76,-10.03;
600	898.08	228.43	v:0.5;t:f;sf:1;nr:4.34;cr:8.68;verts:10.09,9.57|-18.04,16.07|-25.05,-2.22|-8.78,-18.49|42.71,-6.42;
640	917.24	222.55	v:0.5;t:f;sf:1;nr:4.36;cr:8.72;verts:-6.11,34.19|-20.13,8.13|-9.07,3.69|2.27,-21.59|21.23,-4.51;
680	944.65	216.92	v:0.5;t:f;sf:1;nr:4.38;cr:8.75;verts:30.46,17|-14.75,9.95|-6.18,-10.14|3.09,-17.52;
720	967.64	220.39	v:0.5;t:f;sf:1;nr:4.39;cr:8.79;verts:9.84,4.38|7.46,20.46|-9.23,5.55|-19.91,-14.05|10.82,-19.62;
760	968.01	214.97	v:0.5;t:f;sf:1;nr:4.41;cr:8.82;verts:9.47,-1.04|7.09,15.05|-10.28,3.34|9.27,-26.54;
800	984.11	210.05	v:0.5;t:f;sf:1;nr:4.43;cr:8.86;verts:-2.42,9.03|-9.01,10.13|-26.38,-1.58|-6.63,-5.96|43.59,-6.74;
840	1010.91	203.35	v:0.5;t:f;sf:1;nr:4.45;cr:8.9;verts:33.15,12.52|11.39,3.92|-11.96,1.47|16.79,-13.44;
880	1024.68	202.75	v:0.5;t:f;sf:1;nr:4.47;cr:8.93;verts:19.38,11.92|-7.24,19.9|-25.73,0.87|3.02,-14.04|30.09,-32.76;
920	1042.14	226.97	v:0.5;t:f;sf:1;nr:4.49;cr:8.97;verts:33.68,11.93|-10.28,26.77|-14.44,10.18|-18.05,-22.29|12.63,-8.54;
960	1052.03	233.35	v:0.5;t:f;sf:1;nr:4.5;cr:9.01;verts:13.81,13.34|7.19,17.8|-1.34,19.15|-14.49,12.59|0.07,-44.85;
1000	1071.98	234.94	v:0.5;t:f;sf:1;nr:4.52;cr:9.04;verts:-6.14,14.93|-12.76,19.39|-7.7,-6.24|28.36,-22.24|9.25,-3.55;
1040	1077.95	239.33	v:0.5;t:f;sf:1;nr:4.54;cr:9.08;verts:-12.1,19.32|-27.79,10.12|-13.66,-1.84|-24.8,-16.11|42.79,-14.64;
1080	1090.24	232.8	v:0.5;t:f;sf:1;nr:4.55;cr:9.1;verts:10.1,4.08|2.08,10.69|-11.89,-26.49|-0.19,-10.89;
1120	1107.39	222.52	v:0.5;t:f;sf:1;nr:4.56;cr:9.13;verts:17.09,7.26|-18.52,1.3|-7.05,-6.2|34.96,-10.16;
1160	1123.53	209.43	v:0.5;t:f;sf:1;nr:4.58;cr:9.15;verts:0.95,-5.84|0.42,-0.03|-20.18,-9.84|13.82,-17.69;
1200	1151.51	193.28	v:0.5;t:f;sf:1;nr:4.59;cr:9.17;verts:5.87,9.39|4.33,10.19|0.58,11.06|-11.01,1.16|11.07,-34.89;
1240	1163.96	196.87	v:0.5;t:f;sf:1;nr:4.6;cr:9.19;verts:-6.58,12.98|-8.12,13.79|-11.87,14.65|-23.46,4.75|39.05,-24.05;
1280	1188.15	190.41	v:0.5;t:f;sf:1;nr:4.61;cr:9.21;verts:22.8,0|-16.4,15.84|-19.51,-13.16|22.21,-5.13|22.3,-4.74;
1320	1208.79	183.64	v:0.5;t:f;sf:1;nr:4.61;cr:9.23;verts:45.96,2.97|-36.12,10.36|1.57,-11.89|1.65,-11.5|2.15,-6.77;
1360	1236.45	175.21	v:0.5;t:f;sf:1;nr:4.62;cr:9.24;verts:11.5,44.68|-21.78,0|-11.54,-18.47|18.47,-11.54|18.3,-5.46;
1400	1257.46	168.77	v:0.5;t:f;sf:1;nr:4.67;cr:9.34;verts:33.21,8.9|0.97,-1.31|-2.71,-11.9|-15.61,-30.64|-2.54,-17.98;
1440	1277.45	161.72	v:0.5;t:f;sf:1;nr:4.73;cr:9.45;verts:25.31,27.48|-19.02,-8.35|0.91,-10.42|13.22,1.85;
*	id=P21	origin=start	destiny=end	motherId=-
0	537.59	232.5	v:0.5;t:f;sf:1;nr:3.97;cr:7.94;verts:39.09,3.25|-21.58,10.52|-23.08,6.62|-23.48,4.99|18.39,-15.43;
40	565.27	245.08	v:0.5;t:f;sf:1;nr:4.01;cr:8.03;verts:15.89,-3.09|11.42,15.84|-9.28,-2.85|-17.81,-18.11;
80	577.84	255.17	v:0.5;t:f;sf:1;nr:4.06;cr:8.11;verts:3.32,7|-7.84,22.77|-21.86,7.24|-18.98,-14.83|37.02,-15.49;
120	595.57	256.61	v:0.5;t:f;sf:1;nr:4.1;cr:8.19;verts:0.29,-0.23|-14.41,8.43|-0.92,-13.19|19.3,-14.06;
160	615.83	262.88	v:0.5;t:f;sf:1;nr:4.13;cr:8.26;verts:16.1,6.51|-19.97,6.04|-21.18,-6.92|-0.96,-7.79|40.95,-0.77;
200	630.5	263.84	v:0.5;t:f;sf:1;nr:4.16;cr:8.33;verts:1.43,7.46|-16.84,37.71|-15.64,-6.83|13.9,-28.51|26.9,-16.81;
240	651.63	261.11	v:0.5;t:f;sf:1;nr:4.19;cr:8.38;verts:35.4,21.9|-0.54,10.31|-9.92,2.85|-19.7,4.73|5.78,-19.54;
280	667.49	270.09	v:0.5;t:f;sf:1;nr:4.22;cr:8.44;verts:41.11,8.2|-18.32,7.03|-18.19,-7.35|-16.64,-10.4|-10.09,-10.56;
320	676.82	270.75	v:0.5;t:f;sf:1;nr:4.25;cr:8.49;verts:11.25,23.06|-1.79,25.59|-4.9,25.18|-19.42,-9.9|14.67,-39.56;
360	704.48	264.71	v:0.5;t:f;sf:1;nr:4.27;cr:8.54;verts:35.02,-3.06|-10.94,41.02|-16.41,17.02|-14.86,-31.86|14.86,-31.86;
400	721.8	274.36	v:0.5;t:f;sf:1;nr:4.3;cr:8.6;verts:17.69,6.59|9.91,4.21|8.33,11.25|-2.47,-22.21;
440	730	286.26	v:0.5;t:f;sf:1;nr:4.33;cr:8.65;verts:9.49,18.49|1.71,16.11|0.13,23.15|-10.67,-10.31|4.49,-34.1;
480	749.59	292.11	v:0.5;t:f;sf:1;nr:4.35;cr:8.7;verts:7.41,8.23|-7.95,11.73|-5.7,-9.49|-3.79,-10.4;
520	762.07	309.5	v:0.5;t:f;sf:1;nr:4.38;cr:8.75;verts:31.37,15.08|-18.19,7.9|-16.27,6.98|-14.25,-22.8|26.3,-5.59;
560	765.95	322.48	v:0.5;t:f;sf:1;nr:4.4;cr:8.8;verts:22.42,7.39|-10.29,14.16|0.26,-0.31|17.06,-3.94;
600	768.56	337.7	v:0.5;t:f;sf:1;nr:4.42;cr:8.84;verts:16.87,-12.71|20.81,3.67|14.45,11.29|-2.35,14.91|-27.38,-6.61;
640	773.54	341.69	v:0.5;t:f;sf:1;nr:4.44;cr:8.88;verts:11.89,-8.72|15.83,7.66|9.47,15.28|-7.32,18.91|-21.65,-27.98;
680	787.62	347.57	v:0.5;t:f;sf:1;nr:4.46;cr:8.92;verts:1.75,13.54|-4.61,21.16|-10.8,-15.43|1.37,-18.14;
720	806.74	344.23	v:0.5;t:f;sf:1;nr:4.48;cr:8.96;verts:-2.22,8.92|-17.38,10.2|6.94,-6.03|32.88,-13.9;
760	818.29	352.04	v:0.5;t:f;sf:1;nr:4.5;cr:8.99;verts:-13.77,16.73|-26.54,15.32|-4.61,1.78|-0.24,-0.46|21.33,-6.1;
800	823.54	358.31	v:0.5;t:f;sf:1;nr:4.51;cr:9.03;verts:-5.5,5.81|-8.86,3.24|9.99,-2.68|16.07,0.18;
840	847.73	365.44	v:0.5;t:f;sf:1;nr:4.57;cr:9.14;verts:28.97,0.51|-8.12,7.31|-14.2,4.46|4.51,-35.82;
880	866.79	380.37	v:0.5;t:f;sf:1;nr:4.63;cr:9.27;verts:9.91,15.43|3.1,10.8|6.2,36.02|-14.55,-20.9|6.28,-9.32;
920	871.49	385.8	v:0.5;t:f;sf:1;nr:4.71;cr:9.42;verts:32.28,33.24|5.21,20.86|-1.6,16.24|-19.25,-15.46|3.68,-23.25;
960	881.31	387.44	v:0.5;t:f;sf:1;nr:4.78;cr:9.56;verts:-4.61,22.5|-11.42,17.88|-4.7,-8.48|-6.14,-21.61|18.4,-15.57;
1000	908.2	392.4	v:0.5;t:f;sf:1;nr:4.85;cr:9.7;verts:31.87,21.14|-6.07,10.95|-8.22,9.45|-8.48,-10.61|3.24,-12.1;
1040	919.4	401.95	v:0.5;t:f;sf:1;nr:4.92;cr:9.84;verts:-17.28,20.5|-19.42,19|-19.69,-1.06|-7.97,-2.55|43.27,-21.89;
1080	933.86	399.77	v:0.5;t:f;sf:1;nr:4.95;cr:9.91;verts:29.44,26.12|-22.42,-4.73|-18.57,-9.06|-3.59,-20.35|20.55,-2.16;
1120	941.69	394.96	v:0.5;t:f;sf:1;nr:4.98;cr:9.95;verts:15.1,47.17|-23.35,-6.26|-11.42,-25.16|8.27,-22.71|12.72,-6.97;
1160	955.78	385.64	v:0.5;t:f;sf:1;nr:5;cr:9.99;verts:20.07,7.71|-4.1,19.97|-20.21,-7.35|-1.37,-16.29;
1200	964.4	369.55	v:0.5;t:f;sf:1;nr:5.01;cr:10.02;verts:-1.87,-3.86|11.45,-8.38|-12.72,3.88|31.26,-11.38;
1240	978.69	371.55	v:0.5;t:f;sf:1;nr:5.02;cr:10.05;verts:46.89,17.66|-27.02,5.89|-16.17,-1.86|-2.84,-6.38|16.97,-9.38;
1280	999.62	374	v:0.5;t:f;sf:1;nr:5.04;cr:10.08;verts:-17.26,13.49|-23.77,-3.93|-3.96,-6.93|21.88,-1.15|0.58,-0.03;
1320	1011.86	382.14	v:0.5;t:f;sf:1;nr:5.05;cr:10.1;verts:-11.66,8.11|-16.19,1.21|18.46,-11.53|35.14,-19.75;
1360	1038.19	385.04	v:0.5;t:f;sf:1;nr:5.07;cr:10.13;verts:-13.09,38.24|-7.87,-8.63|8.81,-16.84|17.17,-26.44;
1400	1045.48	384.56	v:0.5;t:f;sf:1;nr:5.08;cr:10.16;verts:12.53,49.1|-15.16,-9.11|-6.85,-7.88|1.51,-17.32|9.88,-26.91;
1440	1070.61	377.33	v:0.5;t:f;sf:1;nr:5.09;cr:10.18;verts:41.42,10.33|5.94,42.27|-36.2,22.62|-15.99,-39.58|18.24,-47.43;
*	id=P22	origin=start	destiny=end	motherId=-
0	87.63	522.7	v:0.5;t:f;sf:1;nr:3.99;cr:7.98;verts:-10.25,29.77|-19.05,6.73|6.27,2.7|30.11,-9.21|31.1,4.93;
40	110.79	543.12	v:0.5;t:f;sf:1;nr:4.04;cr:8.07;verts:11.29,11.29|6.95,11.21|-15.94,0.84|-15.49,-3.86|28.43,-28.01;
80	121.18	546.45	v:0.5;t:f;sf:1;nr:4.08;cr:8.16;verts:11.98,23.52|0.9,14.62|-3.44,14.54|1.27,-25.8|16.61,-20.51;
120	141.54	559	v:0.5;t:f;sf:1;nr:4.12;cr:8.24;verts:-19.09,-13.25|-3.75,-7.96|-0.16,-0.44|-5.41,-20.17|1.09,-20.86;
160	139.05	569.81	v:0.5;t:f;sf:1;nr:4.16;cr:8.32;verts:39.29,12.41|2.32,10.37|-16.6,-2.44|-2.92,-9.37|3.58,-10.05;
200	138.79	575.33	v:0.5;t:f;sf:1;nr:4.2;cr:8.4;verts:2.58,15.89|-16.35,3.08|-2.66,-3.85|3.84,-4.53|30.04,-28.78;
240	146.17	594.63	v:0.5;t:f;sf:1;nr:4.24;cr:8.48;verts:25.02,8.62|-3.54,14.77|-10.04,15.45|-9.65,-25.09|22.67,-9.48;
280	153.59	608.68	v:0.5;t:f;sf:1;nr:4.28;cr:8.56;verts:15.25,4.57|24.76,11.14|-27.42,-14.58|-17.07,-11.03|-25.74,-17.36;
320	175.13	616.5	v:0.5;t:f;sf:1;nr:4.32;cr:8.63;verts:13.51,25.4|3.22,18.95|-6.29,12.39|-26.28,11.7|0.05,-0.49;
360	190.09	618.08	v:0.5;t:f;sf:1;nr:4.35;cr:8.7;verts:-11.74,20.53|-23.26,16.9|-21.25,13.97|-14.91,1.09|33.79,-26.86;
400	207.74	621.01	v:0.5;t:f;sf:1;nr:4.38;cr:8.76;verts:-9.74,16.87|-18.97,29.15|2.37,-19.33|17.04,-9.44|18.06,-7.3;
440	236.64	628.42	v:0.5;t:f;sf:1;nr:4.4;cr:8.8;verts:8.5,3.26|-10.83,0.11|-11.86,-2.04|20.24,-19.39;
480	254.22	633.49	v:0.5;t:f;sf:1;nr:4.42;cr:8.84;verts:27.45,3.86|-9.08,8.34|-20.04,-10.29|2.66,-14.31;
520	268.41	631.58	v:0.5;t:f;sf:1;nr:4.44;cr:8.87;verts:19.65,29.38|-23.27,6.43|-11.54,-16.23|13.92,-24.11|13.26,1.94;
560	284.71	639.23	v:0.5;t:f;sf:1;nr:4.45;cr:8.9;verts:-10.59,33.86|-3.04,9.59|-2.38,-16.46|9.86,-1.21;
600	288.63	647.88	v:0.5;t:f;sf:1;nr:4.46;cr:8.92;verts:5.94,7.45|-6.96,18.25|-6.3,-7.8|13.75,-32.83;
640	290.28	657.87	v:0.5;t:f;sf:1;nr:4.47;cr:8.95;verts:12.1,-22.84|20.81,22.32|-7.95,2.19|-19.65,-29.8;
680	292.2	677.46	v:0.5;t:f;sf:1;nr:4.48;cr:8.97;verts:-9.87,21.77|-21.57,-10.21|-4.44,-9.97|10.18,-3.25|44.61,-3.36;
720	302.57	698.29	v:0.5;t:f;sf:1;nr:4.49;cr:8.99;verts:-2.52,10.1|-0.19,17.58|-14.81,10.86|-1.27,-10.33|29.27,-33.98;
760	332.06	690.5	v:0.5;t:f;sf:1;nr:4.5;cr:9;verts:26.9,5.72|32.14,31.42|-27.35,-2.87|-18.04,-20.76|-3.83,-27.24;
800	345.7	689.92	v:0.5;t:f;sf:1;nr:4.51;cr:9.02;verts:17.36,20.69|-19.1,19.1|0.5,0.12|26.68,-4.23|13.25,5.13;
840	368.79	698.68	v:0.5;t:f;sf:1;nr:4.51;cr:9.03;verts:11.91,2.53|3.59,4.54|-9.83,13.9|-22.58,8.89|31.9,-31.86;
880	383.69	697.81	v:0.5;t:f;sf:1;nr:4.52;cr:9.04;verts:6.28,8.04|-8.36,5.85|-9.01,4.79|-11.31,3.67|15.96,-32.39;
920	398.8	702.34	v:0.5;t:f;sf:1;nr:4.52;cr:9.05;verts:-1.86,9.58|-8.83,12.57|-23.47,10.38|-24.12,9.32|35.95,-27.38;
960	408.19	692.9	v:0.5;t:f;sf:1;nr:4.53;cr:9.06;verts:8.42,5.47|-11.24,0.14|-4.87,-8.78|28.84,-2.51;
1000	417.71	696.44	v:0.5;t:f;sf:1;nr:4.53;cr:9.07;verts:19.32,1.04|-20.77,3.68|-14.39,-5.24|31.21,-18.41;
1040	429.17	692.53	v:0.5;t:f;sf:1;nr:4.59;cr:9.18;verts:7.86,-2.87|11,26.86|-9.28,-19.89|-4.19,-21.54;
1080	450.72	693.82	v:0.5;t:f;sf:1;nr:4.65;cr:9.29;verts:-9.43,6.85|-11.08,-3.6|11.59,-1.22|36.67,-1.59;
1120	460.04	692.46	v:0.5;t:f;sf:1;nr:4.71;cr:9.41;verts:36.27,8.17|-18.74,5.49|-20.4,-4.96|27.35,-2.94;
1160	468.82	689.07	v:0.5;t:f;sf:1;nr:4.77;cr:9.53;verts:27.49,4.78|0.94,37.64|-27.52,2.1|0.62,-35.29|18.57,-6.33;
1200	486.52	676.94	v:0.5;t:f;sf:1;nr:4.82;cr:9.64;verts:0.37,0.24|-22.02,19.14|-22.02,19.14|0.87,-18.47;
1240	501.18	676.88	v:0.5;t:f;sf:1;nr:4.87;cr:9.74;verts:34.68,33.5|-8.97,3.81|-14.3,0.19|-13.79,-18.52|4.72,-8.52;
1280	520.67	680.66	v:0.5;t:f;sf:1;nr:4.91;cr:9.83;verts:8.67,6.3|14.94,13.22|-14.77,-4.75|-9.93,-4.01;
1320	536.04	688.14	v:0.5;t:f;sf:1;nr:4.94;cr:9.88;verts:-0.43,20.7|-6.71,13.78|-25.31,3.47|-12.37,-0.65|42.93,-23.93;
1360	554.81	690.07	v:0.5;t:f;sf:1;nr:4.96;cr:9.91;verts:21.22,13.74|3.17,9.77|-8.71,5.44|-0.72,-10.25;
1400	563.79	692.24	v:0.5;t:f;sf:1;nr:4.97;cr:9.94;verts:12.25,15.91|-5.8,11.94|-17.69,7.61|-9.69,-8.08|32.06,-37.79;
1440	585.02	704.16	v:0.5;t:f;sf:1;nr:4.99;cr:9.97;verts:-8.98,27.82|-6.69,-49.27|0.71,20.47|10.84,-25.87|14.74,14.23;
*	id=P23	origin=start	destiny=end	motherId=-
0	677.96	404.08	v:0.5;t:f;sf:1;nr:3.93;cr:7.85;verts:38.57,4.24|-7.32,4.4|-8.28,2.07|-13.19,-0.92|-6.44,-5.6;
40	701.1	407.38	v:0.5;t:f;sf:1;nr:3.97;cr:7.94;verts:15.43,7.54|23.56,31.42|-25.43,-0.89|-19.21,-16.7|21.58,-13.49;
80	711.96	424.79	v:0.5;t:f;sf:1;nr:4.01;cr:8.03;verts:10.72,3.92|2.99,8.21|-16.25,0.77|-2.84,-8.26;
120	729.1	429.05	v:0.5;t:f;sf:1;nr:4.06;cr:8.12;verts:-6.42,8.18|-14.15,12.47|-19.98,-4|-4.01,-6.95|39.76,-5.59;
160	749.89	445.68	v:0.5;t:f;sf:1;nr:4.1;cr:8.2;verts:18.96,11.04|-12.97,12.97|-12.27,-13.63|32.46,0.55;
200	767.8	464.34	v:0.5;t:f;sf:1;nr:4.14;cr:8.28;verts:14.55,19.21|13.79,12.86|4.24,18.38|3.21,-10.26|17.23,-7.67;
240	775.94	471.25	v:0.5;t:f;sf:1;nr:4.18;cr:8.36;verts:9.09,-0.76|5.66,19.77|-0.51,9.76|-3.26,-32.97;
280	775.16	473.99	v:0.5;t:f;sf:1;nr:4.22;cr:8.44;verts:0.27,12.5|6.44,22.52|-31.03,-2.17|34.46,-23.68|9.87,1.98;
320	773.95	485.86	v:0.5;t:f;sf:1;nr:4.26;cr:8.51;verts:11.08,13.86|1.47,24.38|-17.93,-28.6|9.19,-14.16|12.74,-11.07;
360	769.35	482.67	v:0.5;t:f;sf:1;nr:4.29;cr:8.58;verts:6.07,21.19|-2.13,-6.81|13.79,-17.35|17.34,-14.26;
400	766.32	471.85	v:0.5;t:f;sf:1;nr:4.33;cr:8.65;verts:9.1,10.37|-3.47,9.05|-6.16,-21.08|0.9,-17.64;
440	771.38	457.58	v:0.5;t:f;sf:1;nr:4.37;cr:8.74;verts:8.63,9.58|11.44,18.97|-7.02,-10.81|4.05,-3.9;
480	784.71	453.78	v:0.5;t:f;sf:1;nr:4.41;cr:8.83;verts:27.41,5.51|-1.89,15.17|-4.7,5.78|-20.35,-14.62|-9.28,-7.7;
520	795.34	439.53	v:0.5;t:f;sf:1;nr:4.44;cr:8.88;verts:26.57,17.92|-5.65,10.1|-12.53,0.92|16.77,-8.74;
560	792.58	443.7	v:0.5;t:f;sf:1;nr:4.46;cr:8.92;verts:19.53,-4.57|-2.89,14.26|-14.43,13.94|-9.77,5.09|28.62,-33.93;
600	793.7	450.3	v:0.5;t:f;sf:1;nr:4.47;cr:8.94;verts:-4.01,20.86|-15.55,20.54|-10.89,11.69|15.63,-16.63|18.41,2.03;
640	792.74	451.42	v:0.5;t:f;sf:1;nr:4.48;cr:8.97;verts:19.38,3.15|-3.05,21.99|-14.59,21.66|-9.92,12.81|-2.28,-34.27|16.6,-15.51;
680	803.21	449.59	v:0.5;t:f;sf:1;nr:4.5;cr:8.99;verts:-13.52,20.16|-20.4,10.98|6.12,-17.34|33.8,-12.04;
720	802.11	458.03	v:0.5;t:f;sf:1;nr:4.51;cr:9.02;verts:-24.99,37.38|-1.52,-9.59|7.23,-8.9|7.33,-6.37|9.42,-2.35;
760	799.88	452.55	v:0.5;t:f;sf:1;nr:4.52;cr:9.04;verts:-21.6,39.57|0.71,-15.07|9.46,-14.38|9.56,-11.85|11.65,-7.83;
800	804.02	462.87	v:0.5;t:f;sf:1;nr:4.53;cr:9.07;verts:-21.42,19.45|5.31,-4.06|5.41,-1.53|7.51,2.49;
840	807.62	465.59	v:0.5;t:f;sf:1;nr:4.54;cr:9.09;verts:3.91,5.21|-9.08,3.67|-9.79,-0.34|23.08,2.47;
880	820.39	474.74	v:0.5;t:f;sf:1;nr:4.56;cr:9.11;verts:10.31,11.62|-8.86,14.36|-21.85,12.82|-22.56,8.81|26.49,-36.93;
920	830.25	484.43	v:0.5;t:f;sf:1;nr:4.6;cr:9.21;verts:37.6,25.72|0.45,21.32|-30.62,8.21|2.21,-31.63|14.88,-27.99;
960	841.63	491.5	v:0.5;t:f;sf:1;nr:4.67;cr:9.33;verts:20.16,21.62|17.16,42.72|-20.53,-21.26|-9.18,-24.56|3.5,-20.93;
1000	854.95	498.23	v:0.5;t:f;sf:1;nr:4.74;cr:9.48;verts:19.53,31.8|-1.75,11.06|-9.82,-14.2|-2.9,-10.82|4.37,-10.31;
1040	863.72	493.05	v:0.5;t:f;sf:1;nr:4.81;cr:9.63;verts:37.3,29.21|-10.52,5.89|-18.59,-19.38|-11.67,-15.99|-4.39,-15.48;
1080	879.31	482.82	v:0.5;t:f;sf:1;nr:4.9;cr:9.79;verts:21.72,18.98|-1.15,32.91|0.1,-0.43|23.29,-23.29;
1120	900	486.28	v:0.5;t:f;sf:1;nr:4.93;cr:9.86;verts:47.34,12.52|1.03,22.43|-20.58,3.02|-36.52,-11.17|2.6,-19.83;
1160	908.48	476.91	v:0.5;t:f;sf:1;nr:4.96;cr:9.91;verts:-7.46,13.07|-18.63,9.49|-10.04,-8.15|20.53,-3.99;
1200	917.46	472.27	v:0.5;t:f;sf:1;nr:4.97;cr:9.95;verts:47.8,13.11|-16.43,8.43|-27.61,4.85|-19.01,-12.79|11.55,-8.63;
1240	938.96	468.58	v:0.5;t:f;sf:1;nr:4.99;cr:9.97;verts:26.3,9.42|4.77,14.67|-3.47,15.02|-9.95,-12.32|-27.42,-41.5;
1280	948	458.23	v:0.5;t:f;sf:1;nr:5;cr:9.99;verts:35.08,19|-4.27,4.31|-12.5,4.67|-18.98,-22.68;
1320	975.15	446.1	v:0.5;t:f;sf:1;nr:5.01;cr:10.01;verts:28.78,17.3|7.92,6.87|1.17,33.56|-8.07,-24.28|26.46,-20.67;
1360	999.94	440.87	v:0.5;t:f;sf:1;nr:5.01;cr:10.02;verts:4,12.07|4.15,49.88|-16.86,1.65|1.68,-25.9|16.65,-41.21;
1400	1023.91	434.85	v:0.5;t:f;sf:1;nr:5.02;cr:10.04;verts:48.1,14.08|-9.29,7.8|-19.97,6.05|-4.74,-11.16|10.5,-6.06;
1440	1033.49	433.38	v:0.5;t:f;sf:1;nr:5.02;cr:10.04;verts:49.31,9.28|-18.87,6.33|-29.55,4.58|-14.32,-12.63|0.92,-7.53;
*	id=P24	origin=start	destiny=end	motherId=-
0	10.44	119.94	v:0.5;t:f;sf:1;nr:3.98;cr:7.97;verts:15.3,7.79|15.3,7.79|-2.57,7.94|-15.43,7.53|0.47,-31.49;
40	26.57	129.06	v:0.5;t:f;sf:1;nr:3.98;cr:7.97;verts:-0.84,16.91|-0.84,16.91|-1.81,2.9|-7.73,-5.62|-7.21,-6.27;
80	42.84	127.88	v:0.5;t:f;sf:1;nr:3.98;cr:7.97;verts:-17.1,15.73|-17.1,15.73|-18.08,1.72|28.46,-14.34|28.39,-5.52;
120	64.21	142.58	v:0.5;t:f;sf:1;nr:3.98;cr:7.97;verts:7.09,0.36|7.02,9.18|-1.03,9.82|-22.34,-12.28;
160	63.21	140.8	v:0.5;t:f;sf:1;nr:3.98;cr:7.97;verts:8.08,-1.42|8.01,7.41|-4.43,6.82|-3.6,-25.24;
200	66.43	144.94	v:0.5;t:f;sf:1;nr:3.98;cr:7.97;verts:15.1,-6.18|4.87,2.73|4.8,11.55|-6.82,-21.1;
240	80.51	140.17	v:0.5;t:f;sf:1;nr:3.98;cr:7.97;verts:7.21,39.19|1.02,-10.95|0.9,-17.19|-9.29,6.77|-9.22,-2.05;
280	106.07	140.49	v:0.5;t:f;sf:1;nr:3.99;cr:7.97;verts:33.39,21.75|-1.9,18.07|-18.15,-0.95|-5.31,-17.38|9.9,-15.24;
320	116.45	134.4	v:0.5;t:f;sf:1;nr:3.99;cr:7.97;verts:39.41,5.92|-12.28,11.97|-23.43,11.43|-26.06,0|-0.48,-21.34;
360	138.73	133.95	v:0.5;t:f;sf:1;nr:3.99;cr:7.97;verts:17.12,5.47|-7.73,5.22|-10.75,-17.34|-0.49,-9.31;
400	164.87	144.1	v:0.5;t:f;sf:1;nr:3.99;cr:7.97;verts:16.74,0|-9.01,15.62|-16.17,-4.33|3.81,-31.66;
440	182.82	138.49	v:0.5;t:f;sf:1;nr:3.99;cr:7.97;verts:37.04,-4.55|16.36,33.54|-0.41,-0.21|-1.21,-5.61|-5.19,-36.95;
480	204.26	125.49	v:0.5;t:f;sf:1;nr:3.99;cr:7.97;verts:33.19,22.08|-5.08,20.53|-20.31,19.61|-10.12,-26.35|15.6,-17.55;
520	214.75	124.17	v:0.5;t:f;sf:1;nr:3.99;cr:7.98;verts:11.41,11.82|-19.51,6.01|-1.43,-16.37|5.11,-18.87;
560	225.36	117.48	v:0.5;t:f;sf:1;nr:3.99;cr:7.98;verts:18.33,15.38|4.57,23.49|-23.87,-1.67|-0.01,-0.46|0.8,5.12;
600	240.17	122.36	v:0.5;t:f;sf:1;nr:3.99;cr:7.98;verts:3.52,20.26|-21.12,16.5|-14.01,10|-14.81,4.42|21.9,-33.33;
640	247.53	115.18	v:0.5;t:f;sf:1;nr:3.99;cr:7.98;verts:37.23,14.31|-3.84,13.08|-21.37,2.82|-22.18,-2.76|-5.71,-24.72;
680	269.76	103.43	v:0.5;t:f;sf:1;nr:3.99;cr:7.98;verts:4.78,7.36|-17.92,9.8|4.25,-7.68|8.78,0;
720	297.81	98.22	v:0.5;t:f;sf:1;nr:3.99;cr:7.98;verts:1.99,9.36|-23.27,2.14|-19.28,-5.22|39.49,-5.64|9.57,-0.33;
760	319.18	97.63	v:0.5;t:f;sf:1;nr:3.99;cr:7.98;verts:29.07,27.33|-19.38,8.78|-11.8,-0.92|-20.84,-14.06|18.12,-6.23;
800	340.22	91.68	v:0.5;t:f;sf:1;nr:3.99;cr:7.98;verts:21.72,13.57|-24.51,-7.16|-2.92,-12.18|15.77,-20.19;
840	344.6	81.62	v:0.5;t:f;sf:1;nr:3.99;cr:7.98;verts:17.35,3.51|14.92,20.73|-7.71,3.27|-7.3,-22.24;
880	362.22	83.06	v:0.5;t:f;sf:1;nr:3.99;cr:7.98;verts:-0.27,4.95|9.74,21.87|-2.7,22.17|-20.52,-12.33|36.68,-15.71;
920	374.8	82.28	v:0.5;t:f;sf:1;nr:3.99;cr:7.98;verts:-2.85,21.09|-12.86,4.17|-25.38,-2.9|24.6,-3.9;
960	391.11	69.07	v:0.5;t:f;sf:1;nr:4.04;cr:8.07;verts:32.78,22.77|-19.15,7.88|-25.39,-4.94|8.29,-17.1|15.57,-20.66;
1000	403.48	62.45	v:0.5;t:f;sf:1;nr:4.08;cr:8.16;verts:36.72,16.75|-11.43,25.66|-27.58,5.36|-4.08,-23.73|21.2,-18.43;
1040	423.27	54.48	v:0.5;t:f;sf:1;nr:4.12;cr:8.25;verts:16.93,8.78|-0.29,-0.24|5.04,-35.88|29.68,-20.78;
1080	434.94	48.47	v:0.5;t:f;sf:1;nr:4.17;cr:8.34;verts:5.26,2.77|27.66,30.59|-11.96,-6.25|-15.15,-11.42|-9.77,-16.26;
1120	447.88	56.74	v:0.5;t:f;sf:1;nr:4.21;cr:8.43;verts:33.89,24.27|-7.68,11.04|-24.9,2.02|-22.71,-7.99|0,-31.26;
1160	462.55	63.27	v:0.5;t:f;sf:1;nr:4.26;cr:8.51;verts:9.9,-0.87|9.22,3.72|-9.22,3.72|-4.49,-26.58;
1200	485.47	62.68	v:0.5;t:f;sf:1;nr:4.3;cr:8.6;verts:20.62,2.53|-13.02,-1.45|-20.39,-3.96|32.36,-10.6;
1240	508.11	73.71	v:0.5;t:f;sf:1;nr:4.34;cr:8.69;verts:10.76,3.35|-2.03,13.56|9.72,0.42|27.83,1.46;
1280	518.09	86.57	v:0.5;t:f;sf:1;nr:4.38;cr:8.77;verts:17.85,14.32|-0.02,0.5|0.78,16.21|-0.27,13.28|-21.54,24.78;
1320	534.12	86.29	v:0.5;t:f;sf:1;nr:4.42;cr:8.85;verts:1.82,14.04|-15.25,15.93|-16.29,13|-16.05,0.22|31.09,-30.91;
1360	556.6	83.58	v:0.5;t:f;sf:1;nr:4.46;cr:8.93;verts:15.47,11.24|-15.47,11.24|6.19,-27.64|16.88,-8.97;
1400	563.13	74.43	v:0.5;t:f;sf:1;nr:4.5;cr:9.01;verts:19.74,20.66|-22,2.09|10.35,-18.12|8.93,2.09;
1440	568.41	52.7	v:0.5;t:f;sf:1;nr:4.54;cr:9.08;verts:20.64,29.53|-8.62,-3.66|7.94,-4.96|3.65,-19.64;
*	id=P25	origin=start	destiny=end	motherId=-
0	447	153	v:0.5;t:f;sf:1;nr:3.9;cr:7.8;verts:7.8,0;
40	455.91	167.4	v:0.5;t:f;sf:1;nr:3.94;cr:7.89;verts:4.58,6.79|-1.11,14.4|-2.68,4.49|-6.54,4.93|-3.46,-7.42;
80	462.59	175	v:0.5;t:f;sf:1;nr:3.98;cr:7.96;verts:-2.1,14.39|-7.8,22|-9.37,12.09|-13.22,12.53|-10.14,0.18|24.8,-28.6;
120	473.75	184.12	v:0.5;t:f;sf:1;nr:4.01;cr:8.03;verts:31.84,-0.6|-21.29,9.3|-0.42,-8.03|13.64,-19.48;
160	490.05	190.43	v:0.5;t:f;sf:1;nr:4.04;cr:8.08;verts:15.54,5.72|24.36,20.91|-16.72,-1.72|-2.66,-13.16;
200	506.88	195.92	v:0.5;t:f;sf:1;nr:4.07;cr:8.14;verts:39.14,10.06|10.45,13.38|-1.3,11.2|-19.49,-7.68|-4.68,-16.32;
240	531.63	191.94	v:0.5;t:f;sf:1;nr:4.09;cr:8.19;verts:-26.2,18.34|-14.3,9.4|31.98,-0.56|14.4,6.09|19.28,7.9;
280	543.07	195.94	v:0.5;t:f;sf:1;nr:4.12;cr:8.24;verts:20.54,3.44|7.84,11.89|14,24.25|2.96,10.08|-31.42,-26.25;
320	551.07	198.12	v:0.5;t:f;sf:1;nr:4.15;cr:8.3;verts:12.53,5.62|0.45,1.38|-0.17,14.07|-1.48,9.36|-5.05,12.26;
360	556.18	203.79	v:0.5;t:f;sf:1;nr:4.18;cr:8.36;verts:7.43,11.29|-5.27,19.75|-6.59,15.03|-4.66,7.05|-10.15,17.94|1.46,-49.76;
400	577.63	203.57	v:0.5;t:f;sf:1;nr:4.21;cr:8.42;verts:7.51,21.81|-14.03,11.07|-22.17,6.36|-0.46,-0.13|22.98,2.01;
440	594.64	203.64	v:0.5;t:f;sf:1;nr:4.24;cr:8.48;verts:5.97,2.08|-9.49,21.88|-17.47,-0.07|11.66,-24.29;
480	605.13	215.76	v:0.5;t:f;sf:1;nr:4.26;cr:8.52;verts:18.3,-0.32|13.17,12.72|-4.52,14.2|-23.78,-24.16|1.17,-12.17;
520	620.66	211.07	v:0.5;t:f;sf:1;nr:4.28;cr:8.57;verts:41.98,7.39|-2.36,8.02|-20.05,9.51|-14.36,-16.86|2.78,-5.01;
560	642.52	220.89	v:0.5;t:f;sf:1;nr:4.3;cr:8.61;verts:-9.65,18.93|-18.76,9.98|-19.09,4.81|7.96,-19.7|33.14,-8.75;
600	641.24	219.17	v:0.5;t:f;sf:1;nr:4.32;cr:8.64;verts:43,-1.7|-8.37,17.21|-17.48,8.25|-17.8,3.09|9.24,-21.42;
640	648.25	199.86	v:0.5;t:f;sf:1;nr:4.34;cr:8.68;verts:23.04,19.34|-27.89,11.27|-15.38,-2.09|-11.75,-27.69|29.78,-17.57;
680	655.49	200.92	v:0.5;t:f;sf:1;nr:4.35;cr:8.71;verts:15.8,20.39|-0.22,3.72|-7.83,5.9|-9.63,1.87|-22.62,-1.04;
720	668.65	219.5	v:0.5;t:f;sf:1;nr:4.37;cr:8.73;verts:-13.37,22.3|-14.11,12.7|-17.47,-7.42|16.44,-9.49|43.16,-5.7;
760	677	218.29	v:0.5;t:f;sf:1;nr:4.38;cr:8.75;verts:7.98,6.23|-22.46,11.49|8.09,-10.7|31.04,-16;
800	701.47	224.05	v:0.5;t:f;sf:1;nr:4.39;cr:8.77;verts:15.34,10.74|-16.48,12|6.58,-10.24|29.75,-18.45;
840	722.75	233.92	v:0.5;t:f;sf:1;nr:4.39;cr:8.79;verts:0.33,-0.23|-14.71,-0.37|21.55,-20.1|8.47,-8.59;
880	732.75	230.81	v:0.5;t:f;sf:1;nr:4.4;cr:8.8;verts:11.9,33.07|-24.71,-3.48|-9.67,-3.34|-1.54,-11.69|11.55,-23.2;
920	750.45	222.84	v:0.5;t:f;sf:1;nr:4.41;cr:8.82;verts:33.39,19.28|-5.8,25.1|-37.57,8.67|2.69,-38.46|39.64,-19.13;
960	772.56	230.81	v:0.5;t:f;sf:1;nr:4.42;cr:8.83;verts:0.49,0.12|-29.32,-1.54|-25.92,-13.78|-23.14,-18.08|17.53,-11.16;
1000	794.18	227.13	v:0.5;t:f;sf:1;nr:4.42;cr:8.85;verts:41.62,14.76|-7.49,7.49|-21.12,-3.56|-4.09,-14.85|10.28,-2.56;
1040	799.74	221.3	v:0.5;t:f;sf:1;nr:4.43;cr:8.86;verts:26.57,35.36|-13.05,1.67|-13.6,-19.42|-9.65,-20.68|4.73,-8.39;
1080	812.44	227.81	v:0.5;t:f;sf:1;nr:4.44;cr:8.87;verts:32.69,29.91|-3.59,11.04|-7.98,-1.88|-22.35,-14.17|9.02,-7.3;
1120	829.04	222.51	v:0.5;t:f;sf:1;nr:4.44;cr:8.89;verts:41.5,15.72|-20.18,5.74|-24.57,-7.18|-7.57,-12.6|7.71,-5.4;
1160	853.48	212.78	v:0.5;t:f;sf:1;nr:4.45;cr:8.9;verts:25.39,9.75|38.52,22.16|17.05,5.99|-16.74,-15.13|-17.12,-21.14;
1200	870.27	203.05	v:0.5;t:f;sf:1;nr:4.46;cr:8.92;verts:8.6,0.02|13.98,4.16|21.73,12.43|-0.78,-8.87|2.3,-8.6;
1240	877.77	196.37	v:0.5;t:f;sf:1;nr:4.46;cr:8.93;verts:14.24,5.75|11.08,8.59|6.49,-2.52|1.1,-6.66|-8.27,-15.55|-5.19,-15.28;
1280	892.6	192.72	v:0.5;t:f;sf:1;nr:4.47;cr:8.94;verts:28.45,21.58|-3.74,4.94|-13.72,-10.3|-8.34,-6.17|-3.58,-8.86;
1320	909.85	186.79	v:0.5;t:f;sf:1;nr:4.48;cr:8.95;verts:10.33,0.9|11.2,15.64|-21,-0.99|-20.83,-14.79|43.7,-9.4;
1360	932.88	190.62	v:0.5;t:f;sf:1;nr:4.48;cr:8.96;verts:33.27,29.93|-11.83,19.48|-12.7,4.74|-27.34,-24.62|20.67,-5.57;
1400	947.62	198.48	v:0.5;t:f;sf:1;nr:4.48;cr:8.97;verts:5.93,2.29|-13.44,31.67|-23.9,-24.75|-23.47,-25.16|44.58,-4.45;
1440	968.38	190.1	v:0.5;t:f;sf:1;nr:4.49;cr:8.98;verts:18.3,10.99|14.28,15.86|-14.83,-6.09|-18.67,-10.35|-15.96,-23.85;
*	id=P26	origin=start	destiny=end	motherId=-
0	752.45	17.66	v:0.5;t:f;sf:1;nr:4;cr:7.99;verts:24.51,6.57|8.45,15.66|-15.62,19.99|-21.97,12.69|1.6,-39.49;
40	760.18	29.41	v:0.5;t:f;sf:1;nr:4;cr:7.99;verts:0.43,0.15|-33.14,18.37|-36.92,-8.52|-11.71,-36.04|34.06,-16.61;
80	776.11	42.4	v:0.5;t:f;sf:1;nr:4;cr:8;verts:-1.29,24.67|-4.29,24.33|-15.5,13.15|11.8,-22.7|18.12,-3.62;
120	792.67	46.86	v:0.5;t:f;sf:1;nr:4;cr:8;verts:11.73,11.33|4.22,15.75|-2.71,2.11|14.53,-7.4;
160	806.71	38.66	v:0.5;t:f;sf:1;nr:4;cr:8;verts:31.01,25.24|-9.82,7.56|-16.75,-6.09|-21.81,-17.66|0.49,-15.6;
200	818.04	30.01	v:0.5;t:f;sf:1;nr:4;cr:8;verts:1.41,26.83|-24.15,11.78|-21.15,-1.1|-17.63,-20.28|36.37,-16.61;
240	837.05	32.24	v:0.5;t:f;sf:1;nr:4;cr:8;verts:17.35,-14.37|18.61,-1.96|12.76,13.69|-10.73,15.33|-32.45,-23.37;
280	855.6	28.91	v:0.5;t:f;sf:1;nr:4;cr:8;verts:-5.61,24.32|-4.29,12.38|-5.78,10.35|-1.19,-17.71|0.07,-5.29;
320	883.77	40.71	v:0.5;t:f;sf:1;nr:4;cr:8;verts:5.89,31.45|-8.27,1.46|-2.87,-7.89|4.07,-7.35|7.2,-4.33;
360	913.36	52.74	v:0.5;t:f;sf:1;nr:4;cr:8;verts:-22.39,7.7|19.1,-35.15|-14.95,8.98|17.18,3.03|11.44,13.16;
400	929.8	62.28	v:0.5;t:f;sf:1;nr:4;cr:8;verts:0.74,12.57|-5,22.71|-4.02,7.56|-5.27,-6.75|16.63,-27.35;
440	936.41	70.04	v:0.5;t:f;sf:1;nr:4;cr:8;verts:-5.88,20.33|-10.64,15.32|-11.89,1.02|28.66,-14.25;
480	947.96	86.03	v:0.5;t:f;sf:1;nr:4;cr:8;verts:26.03,2.74|7.7,31.07|-24.59,-8.95|16.47,-20.34|17.11,1.74;
520	982.66	98.23	v:0.5;t:f;sf:1;nr:4;cr:8;verts:38.09,12.27|-8.68,14.93|-17.59,13.93|-18.23,-8.14|-3.68,-26.15;
560	1007.03	92.97	v:0.5;t:f;sf:1;nr:4;cr:8.01;verts:13.72,7|1.76,31.97|-13.4,-9.04|3.09,-15.87|11.03,-11.83;
600	1024.64	84.11	v:0.5;t:f;sf:1;nr:4;cr:8.01;verts:0.43,-0.17|-16.44,-5.34|-6.59,-20.69|5.91,-16.25|13.63,-10.65;
640	1039.54	84.22	v:0.5;t:f;sf:1;nr:4;cr:8.01;verts:0.41,0.21|-14.46,-0.06|-30.48,1.06|-8.98,-16.14|-1.27,-10.53;
680	1064.69	74.11	v:0.5;t:f;sf:1;nr:4;cr:8.01;verts:25.44,8.76|20.61,17.29|12.63,23.75|-22.56,14.65|-11.6,-38.32;
720	1079.88	83.79	v:0.5;t:f;sf:1;nr:4;cr:8.01;verts:10.25,18.44|3.61,12.61|1.49,9.41|-4.76,-8.25|8.56,4.18;
760	1092.65	92.9	v:0.5;t:f;sf:1;nr:4;cr:8.01;verts:-4.2,13.28|-9.16,21.72|-11.28,18.52|-17.53,0.85|29.4,-27.19;
800	1107.88	100.38	v:0.5;t:f;sf:1;nr:4.01;cr:8.01;verts:26.52,14.1|21.24,21.24|-28.87,8.28|-21.61,-20.86|32.91,-22.81;
840	1111.03	102.25	v:0.5;t:f;sf:1;nr:4.01;cr:8.01;verts:0.96,18.24|-12.69,13.14|-12.91,12.91|6.25,-17.16|19.25,-35.12;
880	1132.8	109.3	v:0.5;t:f;sf:1;nr:4.01;cr:8.01;verts:22.34,-22.97|-10.45,14.39|17.57,2.78|16.82,5.79;
920	1134.73	112.6	v:0.5;t:f;sf:1;nr:4.01;cr:8.01;verts:15.64,6.08|14.89,9.08|-12.38,17.68|-6.81,-4.94|2.93,-39.95;
960	1158.48	118.37	v:0.5;t:f;sf:1;nr:4.01;cr:8.01;verts:20.59,12.87|-8.87,14.86|-7.12,-31.25|-2.96,-24.1;
1000	1180.92	115.82	v:0.5;t:f;sf:1;nr:4.01;cr:8.01;verts:-1.84,10.31|-8.88,16.7|-18.68,2.96|24.82,-20.28|17.77,-6.47;
1040	1200.98	117.38	v:0.5;t:f;sf:1;nr:4.01;cr:8.02;verts:11.24,22.07|-5.65,15.41|-2.29,-4.91|13.12,-21;
1080	1225.23	133.19	v:0.5;t:f;sf:1;nr:4.01;cr:8.02;verts:28.93,13.83|-20.61,-4.01|-11.13,-5.19|-9.86,-18.54|19.61,-7.53;
1120	1252.62	133.44	v:0.5;t:f;sf:1;nr:4.01;cr:8.02;verts:8.92,3.6|7.37,6.18|-7.79,-7.28|-4.81,-19.95;
1160	1265.6	136.36	v:0.5;t:f;sf:1;nr:4.01;cr:8.02;verts:5.18,6.63|-4.06,6.53|-5.61,9.11|-20.76,-4.36|38.12,-12.4;
1200	1277.5	137.61	v:0.5;t:f;sf:1;nr:4.01;cr:8.02;verts:-6.72,7.89|-17.51,10.36|-15.96,7.78|7.39,-5.37|33.74,-21.65;
1240	1301.48	141.47	v:0.5;t:f;sf:1;nr:4.01;cr:8.02;verts:28.79,12.82|-23.42,21.09|-16.58,-1.51|14.6,-37.34|9.77,-17.79;
1280	1310.32	151.74	v:0.5;t:f;sf:1;nr:4.01;cr:8.02;verts:12.47,13.37|-6.55,17.07|-18.27,0.64|11.23,-38.49|0.93,-7.52;
1320	1321.55	164.59	v:0.5;t:f;sf:1;nr:4.01;cr:8.02;verts:10.23,13.58|-15.87,-6.09|15.01,-7.98|31.85,-3.88;
1360	1333.47	161.26	v:0.5;t:f;sf:1;nr:4.05;cr:8.11;verts:10.46,30.33|-17.54,-3.09|3.1,-11.32|19.93,-7.22;
1400	1336.12	161.25	v:0.5;t:f;sf:1;nr:4.09;cr:8.19;verts:3.13,29.75|-20.19,-3.09|0.44,-11.32|25.43,-20.12;
1440	1362.94	166.2	v:0.5;t:f;sf:1;nr:4.14;cr:8.27;verts:2.25,8.39|0.6,32.75|-4.08,-7.67|-1.39,-15.18|4.6,-7.36;
*	id=P27	origin=start	destiny=death	motherId=-
0	531.25	614.48	v:0.5;t:f;sf:1;nr:3.93;cr:7.86;verts:18.78,0.98|6.12,17.78|-4.23,18.32|-4.48,-3.52|-14.65,-27.41;
40	548.83	622.66	v:0.5;t:f;sf:1;nr:3.98;cr:7.96;verts:0.43,0.14|1.19,9.16|-22.06,4.66|-27.35,-0.95|-13.27,-23.93;
80	565.35	628.48	v:0.5;t:f;sf:1;nr:4.03;cr:8.06;verts:-15.32,14.99|-16.08,5.97|-8.19,0.43|-7.8,-2.53|34.87,-19.16;
120	567.33	632.24	v:0.5;t:f;sf:1;nr:4.07;cr:8.15;verts:-10.17,4.19|-9.78,1.23|4.78,-7.36|0.3,-1.09;
160	577.7	627.81	v:0.5;t:f;sf:1;nr:4.11;cr:8.23;verts:0.27,0.38|-20.54,-0.25|-20.15,-3.21|-10.07,-5.53|-5.58,-11.8;
200	590.82	620.56	v:0.5;t:f;sf:1;nr:4.15;cr:8.3;verts:8.59,40.23|-12.85,-6.86|-5.07,-9.14|9.55,-4.25|10.14,-2.53;
240	604.09	609.38	v:0.5;t:f;sf:1;nr:4.19;cr:8.37;verts:33.17,-1.7|7.77,4.48|-3.13,-13.7|-3.72,-15.43;
280	622.75	608.72	v:0.5;t:f;sf:1;nr:4.22;cr:8.44;verts:14.51,-2.37|-5.12,7.05|-10.89,3.82|-9.98,-18.97;
320	647.79	627.47	v:0.5;t:f;sf:1;nr:4.25;cr:8.5;verts:42.18,-0.95|24.26,15.16|-10.53,16.38|-28.59,-1|-1,-28.59;
360	672.1	640.84	v:0.5;t:f;sf:1;nr:4.28;cr:8.56;verts:17.87,12.42|-20.52,22.01|-26.32,-14.59|-23.39,-18.94|38.55,-17.92;
*	id=P28	origin=start	destiny=end	motherId=-
0	407.39	193.08	v:0.5;t:f;sf:1;nr:3.91;cr:7.82;verts:13.33,-3.92|21.87,12.62|11.46,22.5|-35.08,-16.11|6.53,-24.39;
40	421.52	193.39	v:0.5;t:f;sf:1;nr:3.91;cr:7.82;verts:7.07,9.05|7.74,12.93|-2.67,22.8|-5.57,10.05|1.46,-39.05;
80	444.16	191.69	v:0.5;t:f;sf:1;nr:3.91;cr:7.82;verts:6.41,25.71|-14.91,11.23|-15.57,7.36|-24.9,-9.06|28.75,-26.47;
120	469.68	179.48	v:0.5;t:f;sf:1;nr:3.91;cr:7.82;verts:-0.39,0.23|-19.11,13.5|-26.78,11.92|10.51,-27.37|17.23,-23.72;
160	484.8	171.95	v:0.5;t:f;sf:1;nr:3.91;cr:7.82;verts:36.83,13.1|-3.62,7.1|-6.37,4.8|-15.51,-7.3|6.37,-4.8;
200	498.64	164.28	v:0.5;t:f;sf:1;nr:3.91;cr:7.82;verts:-17.46,-0.56|-20.21,-2.86|-7.47,-12.46|-0.17,-0.42|3.2,-26.07;
240	520.28	156.79	v:0.5;t:f;sf:1;nr:3.91;cr:7.82;verts:9.28,23.24|-21.81,-7.91|-7.79,-2.83|-5.33,-6.35|8.24,-0.87;
280	542.02	163.89	v:0.5;t:f;sf:1;nr:3.91;cr:7.82;verts:7.45,3.63|0.58,8.27|-13.49,6.23|23.41,-20.74;
320	569.85	168.84	v:0.5;t:f;sf:1;nr:3.91;cr:7.82;verts:38.27,8.02|-20.38,8.58|-7.17,-3.5|-4.41,-15.79|-3.12,-7.34;
360	586.06	170.37	v:0.5;t:f;sf:1;nr:3.91;cr:7.82;verts:38.96,3.38|6.71,4.87|-23.38,-1.96|-19.33,-5.81|-7.84,-2.7;
400	590.16	160.92	v:0.5;t:f;sf:1;nr:3.91;cr:7.82;verts:9.24,13.2|10.51,29.47|-11.94,-12.15|-1.12,-16.08|2.61,-4.58;
440	602.71	150.11	v:0.5;t:f;sf:1;nr:3.91;cr:7.82;verts:-1.76,8.26|-2.05,18.67|-7.66,-3.57|-9.95,-15.38|7.58,-6.91;
480	615.39	144.34	v:0.5;t:f;sf:1;nr:3.91;cr:7.83;verts:36.72,13.49|-14.73,12.89|-14.43,2.49|-20.33,-9.35|-5.1,-12.69;
520	625.07	152.99	v:0.5;t:f;sf:1;nr:3.91;cr:7.83;verts:10.33,15.31|-0.32,18.47|-14.79,-4.03|-14.35,-11.62|20.79,-33.15;
560	638.77	158.85	v:0.5;t:f;sf:1;nr:3.91;cr:7.83;verts:15.69,1.93|15.52,3.02|-3.37,21.17|-15.34,3.82|18.33,-25.38;
600	642.67	161.44	v:0.5;t:f;sf:1;nr:3.91;cr:7.83;verts:11.79,4.52|11.62,5.61|-19.24,6.42|-5.66,-6.28|35.39,-16.71;
640	656.92	181.44	v:0.5;t:f;sf:1;nr:3.96;cr:7.92;verts:25.5,2.23|21.14,3.29|18.72,17.46|-28.04,-13.93|-20.97,-14.68;
680	668.37	206.52	v:0.5;t:f;sf:1;nr:4;cr:8.01;verts:30.18,3.71|-23.96,18.72|-28.75,-9.9|39.31,-4.69|30.36,1.59;
720	676.45	223.45	v:0.5;t:f;sf:1;nr:4.04;cr:8.09;verts:18.05,1.26|12.11,13.45|-5.89,-17.11|5.31,-25.06;
760	693.91	230.07	v:0.5;t:f;sf:1;nr:4.08;cr:8.17;verts:0.58,7.88|-5.36,20.07|-12.16,-18.44|-0.04,-0.37;
800	707.75	234.52	v:0.5;t:f;sf:1;nr:4.12;cr:8.25;verts:-13.25,12.34|-22.69,13.63|-25.68,6.4|-13.88,4.08|-0.41,0.24;
840	722.01	228.7	v:0.5;t:f;sf:1;nr:4.16;cr:8.32;verts:40.54,7.55|-8.78,7.37|-14.67,-5.58|-9.61,-6.24|-6.24,-9.61;
880	738.36	223.95	v:0.5;t:f;sf:1;nr:4.2;cr:8.4;verts:24.18,2.79|-0.38,0|13.72,-29.42|21.72,-24.12;
920	758.65	212.01	v:0.5;t:f;sf:1;nr:4.23;cr:8.47;verts:-6.49,17.83|3.89,-9.14|10.61,2.93|18.56,3.94;
960	773.62	201.83	v:0.5;t:f;sf:1;nr:4.27;cr:8.54;verts:39.34,15.63|-21.46,7.65|-4.36,-7.25|-11.08,-19.33|3.59,-6.24;
1000	789.96	192.65	v:0.5;t:f;sf:1;nr:4.3;cr:8.61;verts:23,6.46|23.63,15.35|23.52,24.76|-12.75,-15.41|0,-28.18;
1040	812.91	193.1	v:0.5;t:f;sf:1;nr:4.34;cr:8.68;verts:0.68,15.79|0.05,6.9|23.39,-15.19|16.94,-4.89;
1080	814.17	183.93	v:0.5;t:f;sf:1;nr:4.38;cr:8.75;verts:-0.57,6.63|0.4,-0.31|15.69,-14.06|18.58,-34.95|35.58,-17.35;
1120	824.03	180.01	v:0.5;t:f;sf:1;nr:4.41;cr:8.82;verts:23.57,36.87|-10.44,2.7|-18.93,-5.07|-9.47,-4.23|5.82,-17.98;
1160	837.63	181.27	v:0.5;t:f;sf:1;nr:4.45;cr:8.89;verts:43.74,5.64|-17.55,11.84|-24.03,3.96|-23.07,-2.97|-7.78,-16.73;
1200	851.81	184.49	v:0.5;t:f;sf:1;nr:4.48;cr:8.96;verts:34.88,27.56|3.05,9.39|2.39,9.58|-21.96,-13.51|4.48,-8.79;
1240	866.72	178.59	v:0.5;t:f;sf:1;nr:4.51;cr:9.03;verts:4,20.58|-11.86,3.49|-12.52,3.68|-10.43,-14.69|31.69,-16.74;
1280	879.74	179.5	v:0.5;t:f;sf:1;nr:4.55;cr:9.1;verts:-9.02,21.49|-25.54,4.59|-24.88,4.4|18.67,-15.83|40.46,-20.04;
1320	903.58	175.74	v:0.5;t:f;sf:1;nr:4.58;cr:9.16;verts:13.28,27.23|1.06,30.27|-0.38,-0.17|-5.17,-19.6;
1360	925.4	185.64	v:0.5;t:f;sf:1;nr:4.61;cr:9.23;verts:-4.43,17.78|-22.2,9.73|-16.87,-7.16|-13.4,-12.5|43.59,-14.12;
1400	941.34	204.57	v:0.5;t:f;sf:1;nr:4.65;cr:9.3;verts:16.61,28.78|-36.91,-0.62|19.53,-26.88|32.98,-4.05|33.22,0.58;
1440	960.9	211.9	v:0.5;t:f;sf:1;nr:4.68;cr:9.37;verts:13.42,3.28|13.66,7.91|-24.63,16.69|-0.03,-19.55|13.26,0.93;
*	id=P29	origin=start	destiny=death	motherId=-
0	261.48	109.18	v:0.5;t:f;sf:1;nr:3.9;cr:7.8;verts:3.22,6.18|-14.46,35.7|-7.29,-18.99|12.52,-16.03|17.61,-10.17;
40	283.3	105.28	v:0.5;t:f;sf:1;nr:3.95;cr:7.89;verts:33.48,19.98|-17.99,5.16|-18.6,2.28|-9.3,-19.93|-4.21,-14.07;
*	id=P30	origin=start	destiny=end	motherId=-
0	514	67	v:0.5;t:f;sf:1;nr:3.91;cr:7.83;verts:7.83,0;
40	525.29	75.68	v:0.5;t:f;sf:1;nr:3.96;cr:7.92;verts:31.68,22.98|-3.46,8.68|-10.48,11.63|-10.88,-11.26|8.53,-13.13;
80	542.41	87.24	v:0.5;t:f;sf:1;nr:4.01;cr:8.02;verts:24.74,13.71|6.68,30.98|-8.6,-1.57|-24.74,-13.71|18.93,-21.02;
120	567.76	85.15	v:0.5;t:f;sf:1;nr:4.06;cr:8.13;verts:37.39,14.5|-0.61,11.62|-16.43,5.98|-12.58,-12.15|-6.42,-23.11;
160	589.71	85.14	v:0.5;t:f;sf:1;nr:4.11;cr:8.23;verts:15.52,6.27|-15.58,20.82|-7.34,-15.04|6.27,-15.52;
200	602.51	76.65	v:0.5;t:f;sf:1;nr:4.16;cr:8.31;verts:22.66,17.08|-15.04,24.07|-25.06,13.32|-23.53,-15.87|28.54,-29.61;
240	617.07	83.19	v:0.5;t:f;sf:1;nr:4.2;cr:8.39;verts:-12.33,30.52|-17.45,27.92|-25.22,21.16|-19.35,-26.63|-0.41,-0.25;
280	627.07	87.16	v:0.5;t:f;sf:1;nr:4.23;cr:8.46;verts:8.45,8.16|-10.42,3.72|-21.45,1.06|11.63,1.63;
320	640.98	88.3	v:0.5;t:f;sf:1;nr:4.26;cr:8.51;verts:-5.69,18.6|-5.46,9.31|-24.33,4.87|-6.33,-18.39|42.15,-3.36;
360	667.61	81.63	v:0.5;t:f;sf:1;nr:4.28;cr:8.57;verts:26.01,1.36|16.39,20.24|-42.41,3.6|5.86,-25.38|15.52,-10.04;
400	681.35	87.28	v:0.5;t:f;sf:1;nr:4.31;cr:8.62;verts:19.18,0.33|1.78,-4.39|12.27,7.01|-28.59,-18.89;
440	699.84	94.04	v:0.5;t:f;sf:1;nr:4.33;cr:8.66;verts:30.84,30.12|0.7,7.1|-6.22,13.78|-16.71,2.37|5.1,-32.19;
480	714.51	96.24	v:0.5;t:f;sf:1;nr:4.35;cr:8.7;verts:0.92,10.53|-5.91,8.76|-13.97,9.3|-2.38,-10.3|30.4,-16.61;
520	737.47	99.02	v:0.5;t:f;sf:1;nr:4.37;cr:8.73;verts:-1.21,9.84|-22.04,13.3|-8.59,-4.96|7.44,-13.84|41.57,-12.75;
560	754.76	110.71	v:0.5;t:f;sf:1;nr:4.38;cr:8.77;verts:34.3,6.61|-25.91,13.2|-9.85,-2.15|-22.28,-18.69|24.29,-1.05;
600	774.25	122.09	v:0.5;t:f;sf:1;nr:4.4;cr:8.8;verts:12.96,15.45|14.82,17.99|4.8,10.32|-15.28,-31.57;
640	777.53	130.03	v:0.5;t:f;sf:1;nr:4.41;cr:8.82;verts:9.68,23.39|1.52,18.27|-5.44,-13.35|5.79,-29.79|9.38,-28.86;
680	783.05	134.95	v:0.5;t:f;sf:1;nr:4.42;cr:8.84;verts:21.03,28.34|-4.01,23.19|-10.96,-8.43|0.27,-24.87|3.86,-23.95;
720	787.31	140.07	v:0.5;t:f;sf:1;nr:4.43;cr:8.86;verts:30.63,31.89|-17.51,2.46|-15.22,-3.31|-3.98,-19.76|-0.4,-18.83;
760	798.74	138.62	v:0.5;t:f;sf:1;nr:4.44;cr:8.88;verts:11.71,14.46|6.59,43.81|-15.41,-21.21|-11.83,-20.28|9.58,-15.95;
800	814.97	136.54	v:0.5;t:f;sf:1;nr:4.45;cr:8.9;verts:18.6,30.26|-4.52,12.38|-6.96,7.47|-6.65,-18.03|5.86,-8.36;
840	826.63	146.18	v:0.5;t:f;sf:1;nr:4.46;cr:8.91;verts:-18.3,-8.39|-25.99,-8.95|-0.22,0.34|-5.8,1.28;
880	840.61	152.24	v:0.5;t:f;sf:1;nr:4.46;cr:8.93;verts:0.35,-0.22|-14.21,6.41|-19.79,7.34|6.96,-20.22;
920	862.36	152.21	v:0.5;t:f;sf:1;nr:4.47;cr:8.94;verts:16.7,41.39|-21.4,-0.25|-18.6,-19.26|-14.78,-20.26|23.65,-12.57;
960	878.16	147.85	v:0.5;t:f;sf:1;nr:4.48;cr:8.95;verts:18.36,3.9|16.09,9.67|-26.99,9.48|5.18,-18.05|7.84,-16.93;
1000	899.13	132.98	v:0.5;t:f;sf:1;nr:4.48;cr:8.97;verts:14.16,16.87|18.02,30.95|-15.3,-15.84|-2.61,-10.97;
1040	927.49	121.76	v:0.5;t:f;sf:1;nr:4.49;cr:8.98;verts:-1.91,10.86|-10.33,19.73|-10.3,3.95|-14.2,5.66|25.7,-25.02;
1080	943.3	121.64	v:0.5;t:f;sf:1;nr:4.49;cr:8.99;verts:-17.72,10.74|-26.1,3.83|-10.86,0.19|-9.76,-4.76|43.77,-9.97;
1120	959.89	109.98	v:0.5;t:f;sf:1;nr:4.5;cr:9;verts:5.3,44.64|-30.6,-10.54|10.54,-30.6|11.07,-30.41|21.65,-24.05;
1160	976.56	111.44	v:0.5;t:f;sf:1;nr:4.51;cr:9.02;verts:10.24,43.83|-19.33,-7.42|-15.86,-13.31|4.98,-22.6|12.46,-16.54;
1200	989.96	114.29	v:0.5;t:f;sf:1;nr:4.52;cr:9.03;verts:39.34,22|13.85,12.91|-18.92,0.66|-8.42,-19.74|-0.94,-13.68;
1240	1007.7	106.17	v:0.5;t:f;sf:1;nr:4.56;cr:9.11;verts:31.12,1.63|21.61,13.88|-3.89,4.79|-28.1,-6.76|-4.34,-30.86;
1280	1013.26	118.88	v:0.5;t:f;sf:1;nr:4.61;cr:9.22;verts:-1.75,25.09|-9.45,17.5|-9.9,-18.14|-9.83,-23.15|24.47,-15.87;
1320	1026.92	129.1	v:0.5;t:f;sf:1;nr:4.66;cr:9.32;verts:10.81,-5.65|0.36,0.39|-23.56,-7.93|-23.49,-12.94|-24.05,-26.71;
1360	1053.66	143.01	v:0.5;t:f;sf:1;nr:4.71;cr:9.42;verts:3.72,11.44|-15.93,8.26|-11.8,-2.29|-3.72,-11.44|43.37,-17.05;
1400	1071.92	145.06	v:0.5;t:f;sf:1;nr:4.76;cr:9.52;verts:-3.37,19.11|-14.55,13.49|-18.75,-5.02|-21.98,-9.38|41.6,-22.1;
1440	1089.81	145.63	v:0.5;t:f;sf:1;nr:4.81;cr:9.62;verts:20.78,5.57|-7.55,37.33|-11.72,-18.05|11.72,-18.05|20.58,-6.29;
