# Supplementary material for: A three component model for superdiffusive motion effectively describes migration of eukaryotic cells moving freely or under a directional stimulus
Source: PLoS One. 2022 Aug 2;17(8):e0272259. doi: 10.1371/journal.pone.0272259 (PMC9345344; doi:10.1371/journal.pone.0272259)
Supplement: S1 File — Text files containing information about displacements of experimental and simulated populations used for both preliminary analyses, in “datasets used for preliminary evaluation of cell movement (Tables 1 and 2)”, and further characterization of cell movement, in “further datasets used for cell movement characterization (Figs 2, 4–6; Table 2; S1–S3 Tables; S2 and S3 Figs)”. (ZIP) [file pone.0272259.s007.zip › S1_File/datasets preliminary evaluation/experimental/no_wound/NIH-Ras.txt]

433	212	1.00	0.00
437	213	1.00	0.00
453	230	1.00	0.00
497	228	1.00	0.00
476	223	1.00	0.00
436	227	1.00	0.00
407	204	1.00	0.00
394	204	1.00	0.00
386	212	1.00	0.00
392	206	1.00	0.00
412	190	1.00	0.00
422	185	1.00	0.00
385	204	1.00	0.00
394	210	1.00	115.00
148	307	2.00	0.00
145	302	2.00	0.00
144	298	2.00	0.00
144	297	2.00	0.00
145	305	2.00	0.00
153	302	2.00	0.00
160	302	2.00	0.00
172	291	2.00	0.00
178	283	2.00	0.00
185	264	2.00	115.00
264	228	3.00	0.00
258	230	3.00	0.00
249	229	3.00	0.00
245	229	3.00	0.00
240	224	3.00	0.00
234	223	3.00	0.00
224	231	3.00	0.00
217	235	3.00	0.00
216	236	3.00	0.00
215	232	3.00	0.00
214	219	3.00	0.00
213	213	3.00	0.00
202	214	3.00	0.00
197	211	3.00	0.00
192	208	3.00	0.00
181	200	3.00	0.00
175	191	3.00	0.00
173	181	3.00	0.00
170	171	3.00	0.00
169	165	3.00	0.00
169	158	3.00	0.00
172	149	3.00	0.00
178	146	3.00	0.00
177	142	3.00	0.00
185	142	3.00	0.00
193	160	3.00	115.00
502	247	4.00	0.00
511	246	4.00	0.00
514	239	4.00	0.00
521	207	4.00	0.00
536	213	4.00	0.00
541	229	4.00	0.00
549	269	4.00	0.00
545	279	4.00	0.00
547	268	4.00	0.00
541	250	4.00	0.00
541	240	4.00	0.00
544	219	4.00	0.00
545	193	4.00	0.00
538	178	4.00	0.00
527	162	4.00	0.00
517	146	4.00	0.00
510	127	4.00	0.00
512	111	4.00	0.00
520	104	4.00	0.00
529	91	4.00	0.00
547	73	4.00	0.00
570	63	4.00	0.00
591	58	4.00	0.00
588	54	4.00	0.00
573	58	4.00	115.00
418	396	5.00	0.00
429	408	5.00	0.00
439	418	5.00	0.00
439	426	5.00	0.00
443	435	5.00	0.00
445	430	5.00	0.00
448	427	5.00	0.00
425	401	5.00	0.00
401	390	5.00	0.00
405	365	5.00	0.00
399	337	5.00	0.00
396	330	5.00	0.00
382	344	5.00	0.00
383	355	5.00	0.00
384	355	5.00	0.00
389	347	5.00	0.00
386	331	5.00	0.00
386	326	5.00	0.00
390	324	5.00	115.00
224	463	6.00	0.00
230	459	6.00	0.00
233	449	6.00	0.00
248	428	6.00	0.00
259	427	6.00	0.00
258	445	6.00	0.00
291	468	6.00	0.00
300	465	6.00	0.00
303	462	6.00	0.00
316	451	6.00	0.00
327	441	6.00	0.00
341	433	6.00	0.00
353	427	6.00	0.00
357	408	6.00	0.00
355	394	6.00	0.00
352	386	6.00	0.00
347	379	6.00	0.00
341	372	6.00	0.00
337	365	6.00	108.00
73	219	7.00	0.00
92	223	7.00	0.00
105	224	7.00	0.00
114	227	7.00	0.00
121	224	7.00	0.00
121	215	7.00	0.00
114	212	7.00	0.00
126	211	7.00	0.00
129	198	7.00	0.00
134	203	7.00	0.00
138	200	7.00	0.00
154	199	7.00	0.00
155	214	7.00	0.00
148	231	7.00	0.00
154	247	7.00	0.00
173	263	7.00	0.00
182	261	7.00	0.00
191	248	7.00	0.00
192	247	7.00	0.00
199	242	7.00	0.00
205	246	7.00	115.00
343	347	8.00	0.00
343	352	8.00	0.00
343	354	8.00	0.00
342	361	8.00	0.00
344	365	8.00	0.00
346	371	8.00	0.00
347	368	8.00	0.00
345	368	8.00	0.00
345	363	8.00	0.00
341	361	8.00	0.00
341	367	8.00	0.00
342	364	8.00	0.00
339	360	8.00	0.00
336	356	8.00	0.00
334	354	8.00	0.00
332	351	8.00	0.00
331	344	8.00	0.00
326	335	8.00	0.00
321	319	8.00	0.00
315	309	8.00	0.00
306	294	8.00	0.00
309	301	8.00	0.00
319	307	8.00	115.00
591	400	9.00	0.00
598	408	9.00	0.00
592	402	9.00	0.00
568	398	9.00	0.00
577	386	9.00	0.00
564	389	9.00	0.00
564	404	9.00	0.00
552	405	9.00	0.00
547	398	9.00	0.00
533	393	9.00	0.00
523	375	9.00	0.00
519	355	9.00	0.00
510	347	9.00	0.00
510	345	9.00	0.00
505	348	9.00	0.00
505	351	9.00	0.00
499	350	9.00	0.00
499	355	9.00	0.00
499	350	9.00	0.00
506	340	9.00	0.00
514	330	9.00	0.00
527	314	9.00	0.00
535	300	9.00	0.00
541	303	9.00	0.00
547	299	9.00	0.00
559	295	9.00	0.00
563	285	9.00	0.00
552	336	9.00	0.00
543	355	9.00	0.00
548	367	9.00	115.00
149	123	10.00	0.00
141	130	10.00	0.00
128	148	10.00	0.00
118	144	10.00	0.00
115	143	10.00	0.00
115	147	10.00	0.00
118	157	10.00	0.00
125	157	10.00	0.00
131	158	10.00	0.00
132	166	10.00	0.00
135	166	10.00	0.00
146	162	10.00	0.00
154	157	10.00	0.00
164	146	10.00	0.00
175	139	10.00	0.00
194	133	10.00	0.00
202	121	10.00	0.00
213	116	10.00	0.00
227	108	10.00	0.00
233	106	10.00	0.00
253	110	10.00	0.00
264	110	10.00	0.00
276	113	10.00	0.00
288	107	10.00	0.00
307	101	10.00	0.00
316	101	10.00	0.00
330	101	10.00	0.00
362	92	10.00	0.00
381	75	10.00	0.00
388	64	10.00	0.00
392	63	10.00	0.00
395	66	10.00	0.00
400	61	10.00	0.00
404	53	10.00	0.00
406	54	10.00	0.00
403	58	10.00	0.00
401	57	10.00	111.00
136	95	11.00	0.00
133	103	11.00	0.00
131	109	11.00	0.00
127	111	11.00	0.00
124	117	11.00	0.00
126	122	11.00	0.00
125	129	11.00	0.00
121	135	11.00	0.00
126	135	11.00	0.00
134	135	11.00	0.00
139	139	11.00	0.00
145	139	11.00	0.00
143	139	11.00	0.00
139	137	11.00	0.00
136	137	11.00	0.00
127	139	11.00	0.00
125	139	11.00	115.00
485	378	12.00	0.00
487	365	12.00	0.00
491	346	12.00	0.00
476	349	12.00	0.00
456	362	12.00	0.00
449	356	12.00	0.00
441	346	12.00	0.00
440	318	12.00	0.00
454	327	12.00	0.00
426	331	12.00	115.00
393	295	13.00	0.00
392	296	13.00	0.00
389	297	13.00	0.00
389	293	13.00	0.00
384	291	13.00	0.00
383	289	13.00	0.00
370	292	13.00	0.00
376	290	13.00	0.00
384	303	13.00	0.00
402	307	13.00	0.00
421	298	13.00	0.00
421	293	13.00	0.00
422	292	13.00	0.00
427	284	13.00	0.00
430	283	13.00	0.00
430	277	13.00	0.00
432	263	13.00	0.00
438	255	13.00	0.00
441	263	13.00	0.00
441	273	13.00	0.00
436	281	13.00	0.00
428	290	13.00	0.00
425	294	13.00	0.00
430	295	13.00	0.00
434	295	13.00	0.00
435	293	13.00	0.00
441	303	13.00	0.00
441	307	13.00	0.00
451	313	13.00	0.00
462	309	13.00	0.00
464	311	13.00	0.00
472	311	13.00	0.00
475	315	13.00	0.00
477	321	13.00	0.00
480	320	13.00	0.00
478	321	13.00	0.00
478	321	13.00	111.00
452	75	14.00	0.00
447	85	14.00	0.00
440	94	14.00	0.00
424	104	14.00	0.00
409	106	14.00	0.00
404	120	14.00	0.00
403	131	14.00	0.00
407	142	14.00	0.00
405	129	14.00	0.00
403	128	14.00	0.00
389	130	14.00	0.00
385	130	14.00	0.00
382	130	14.00	0.00
377	131	14.00	0.00
375	125	14.00	0.00
365	117	14.00	0.00
348	119	14.00	0.00
336	126	14.00	0.00
324	130	14.00	0.00
313	134	14.00	0.00
310	135	14.00	0.00
304	136	14.00	0.00
296	145	14.00	0.00
292	137	14.00	0.00
300	133	14.00	0.00
300	128	14.00	0.00
294	121	14.00	0.00
292	120	14.00	0.00
292	118	14.00	0.00
291	115	14.00	0.00
305	110	14.00	115.00
391	440	15.00	0.00
390	440	15.00	0.00
382	440	15.00	0.00
378	442	15.00	0.00
385	458	15.00	0.00
388	473	15.00	0.00
398	473	15.00	115.00
275	341	16.00	0.00
277	346	16.00	0.00
274	349	16.00	0.00
264	372	16.00	0.00
255	391	16.00	0.00
265	387	16.00	0.00
266	371	16.00	0.00
295	386	16.00	0.00
294	395	16.00	0.00
275	378	16.00	0.00
256	379	16.00	0.00
276	378	16.00	0.00
270	364	16.00	100.00
182	458	17.00	0.00
179	467	17.00	0.00
172	468	17.00	0.00
158	478	17.00	0.00
137	482	17.00	0.00
135	482	17.00	0.00
115	490	17.00	0.00
106	492	17.00	0.00
100	484	17.00	0.00
98	463	17.00	0.00
94	455	17.00	0.00
84	445	17.00	0.00
85	450	17.00	115.00
517	335	18.00	0.00
527	335	18.00	0.00
547	339	18.00	0.00
577	350	18.00	0.00
598	333	18.00	0.00
599	316	18.00	0.00
618	302	18.00	0.00
628	299	18.00	0.00
643	283	18.00	103.00
598	175	19.00	0.00
600	178	19.00	0.00
603	174	19.00	0.00
603	176	19.00	0.00
593	195	19.00	0.00
586	198	19.00	0.00
575	202	19.00	0.00
580	203	19.00	0.00
597	209	19.00	0.00
604	211	19.00	0.00
607	209	19.00	0.00
607	208	19.00	0.00
607	208	19.00	0.00
607	210	19.00	0.00
606	210	19.00	0.00
606	211	19.00	0.00
613	216	19.00	0.00
615	211	19.00	0.00
615	207	19.00	0.00
615	206	19.00	0.00
608	210	19.00	0.00
607	209	19.00	0.00
606	211	19.00	0.00
603	210	19.00	0.00
602	208	19.00	0.00
600	209	19.00	0.00
598	210	19.00	0.00
593	213	19.00	0.00
590	211	19.00	0.00
589	210	19.00	0.00
591	213	19.00	0.00
593	219	19.00	0.00
603	224	19.00	0.00
602	226	19.00	0.00
599	223	19.00	0.00
599	222	19.00	0.00
600	217	19.00	111.00
132	61	20.00	0.00
132	64	20.00	0.00
130	62	20.00	0.00
119	61	20.00	0.00
112	61	20.00	0.00
111	61	20.00	0.00
109	55	20.00	0.00
105	52	20.00	0.00
94	51	20.00	0.00
96	49	20.00	0.00
92	48	20.00	0.00
72	46	20.00	0.00
70	46	20.00	0.00
61	47	20.00	0.00
48	45	20.00	0.00
44	47	20.00	0.00
35	49	20.00	0.00
33	52	20.00	0.00
30	51	20.00	0.00
27	51	20.00	0.00
25	56	20.00	0.00
26	52	20.00	0.00
31	54	20.00	0.00
34	54	20.00	0.00
34	56	20.00	0.00
32	58	20.00	0.00
28	57	20.00	0.00
28	55	20.00	0.00
31	56	20.00	0.00
61	44	20.00	0.00
87	36	20.00	115.00
344	184	21.00	0.00
350	183	21.00	0.00
356	176	21.00	0.00
360	175	21.00	0.00
353	174	21.00	115.00
481	126	22.00	0.00
477	132	22.00	0.00
469	138	22.00	0.00
453	143	22.00	0.00
438	153	22.00	0.00
434	154	22.00	0.00
424	157	22.00	0.00
403	170	22.00	0.00
407	150	22.00	115.00
183	373	23.00	0.00
179	377	23.00	0.00
190	358	23.00	0.00
185	357	23.00	0.00
181	348	23.00	0.00
179	343	23.00	0.00
179	346	23.00	0.00
181	363	23.00	0.00
177	362	23.00	0.00
211	368	23.00	115.00
525	168	24.00	0.00
523	165	24.00	0.00
519	166	24.00	0.00
519	163	24.00	0.00
521	169	24.00	0.00
526	166	24.00	0.00
522	166	24.00	0.00
515	167	24.00	0.00
499	160	24.00	0.00
492	155	24.00	0.00
476	162	24.00	0.00
461	169	24.00	0.00
457	172	24.00	0.00
451	170	24.00	0.00
443	176	24.00	0.00
441	181	24.00	0.00
435	197	24.00	0.00
429	208	24.00	0.00
430	219	24.00	0.00
430	223	24.00	0.00
432	226	24.00	0.00
432	237	24.00	0.00
435	238	24.00	0.00
434	239	24.00	0.00
432	237	24.00	0.00
431	231	24.00	0.00
428	224	24.00	0.00
428	220	24.00	0.00
426	214	24.00	0.00
423	211	24.00	0.00
423	208	24.00	0.00
422	204	24.00	0.00
415	200	24.00	0.00
415	200	24.00	0.00
416	199	24.00	0.00
416	200	24.00	0.00
418	202	24.00	111.00
