# Supplementary material for: A three component model for superdiffusive motion effectively describes migration of eukaryotic cells moving freely or under a directional stimulus
Source: PLoS One. 2022 Aug 2;17(8):e0272259. doi: 10.1371/journal.pone.0272259 (PMC9345344; doi:10.1371/journal.pone.0272259)
Supplement: S1 File — Text files containing information about displacements of experimental and simulated populations used for both preliminary analyses, in “datasets used for preliminary evaluation of cell movement (Tables 1 and 2)”, and further characterization of cell movement, in “further datasets used for cell movement characterization (Figs 2, 4–6; Table 2; S1–S3 Tables; S2 and S3 Figs)”. (ZIP) [file pone.0272259.s007.zip › S1_File/datasets preliminary evaluation/experimental/no_wound/NIH-3T3.txt]

#	ps=1.3	ts=40	movie=	timeInt=4
279	391	1.00	start	1	-	f
286	389	1.00	0.00	2	-	f
284	388	1.00	0.00	3	-	f
267	392	1.00	0.00	4	-	f
269	376	1.00	0.00	5	-	f
288	385	1.00	0.00	6	-	f
303	407	1.00	0.00	7	-	f
292	426	1.00	0.00	8	-	f
287	430	1.00	0.00	9	-	f
278	430	1.00	0.00	10	-	f
274	435	1.00	0.00	11	-	f
268	444	1.00	0.00	12	-	f
267	463	1.00	0.00	13	-	f
269	493	1.00	0.00	14	-	f
270	503	1.00	0.00	15	-	f
275	492	1.00	0.00	16	-	f
286	465	1.00	0.00	17	-	f
300	447	1.00	0.00	18	-	f
325	437	1.00	0.00	19	-	f
352	428	1.00	0.00	20	-	f
367	438	1.00	0.00	21	-	f
362	437	1.00	115.00	22	-	f
362	437	2.00	newborn	22	1	f
369	452	2.00	0.00	23	1	f
375	448	2.00	0.00	24	1	f
385	453	2.00	0.00	25	1	f
382	453	2.00	0.00	26	1	f
365	436	2.00	0.00	27	1	f
356	428	2.00	0.00	28	1	f
354	430	2.00	0.00	29	1	f
360	439	2.00	0.00	30	1	f
366	447	2.00	0.00	31	1	f
362	444	2.00	0.00	32	1	f
366	439	2.00	0.00	33	1	f
356	429	2.00	0.00	34	1	f
355	417	2.00	0.00	35	1	f
349	409	2.00	0.00	36	1	f
341	403	2.00	111.00	37	1	f
362	437	3.00	newborn	22	1	f
361	433	3.00	0.00	23	1	f
353	411	3.00	0.00	24	1	f
355	398	3.00	0.00	25	1	f
338	373	3.00	0.00	26	1	f
325	380	3.00	0.00	27	1	f
315	400	3.00	0.00	28	1	f
315	393	3.00	0.00	29	1	f
322	383	3.00	0.00	30	1	f
322	376	3.00	0.00	31	1	f
316	374	3.00	0.00	32	1	f
307	373	3.00	0.00	33	1	f
302	370	3.00	0.00	34	1	f
301	369	3.00	0.00	35	1	f
301	370	3.00	0.00	36	1	f
299	370	3.00	111.00	37	1	f
358	329	4.00	start	1	-	f
358	330	4.00	0.00	2	-	f
358	331	4.00	0.00	3	-	f
358	333	4.00	0.00	4	-	f
359	334	4.00	0.00	5	-	f
356	328	4.00	0.00	6	-	f
357	329	4.00	0.00	7	-	f
357	325	4.00	0.00	8	-	f
355	321	4.00	0.00	9	-	f
354	320	4.00	0.00	10	-	f
355	316	4.00	0.00	11	-	f
355	312	4.00	0.00	12	-	f
357	308	4.00	0.00	13	-	f
359	309	4.00	0.00	14	-	f
364	309	4.00	0.00	15	-	f
371	309	4.00	0.00	16	-	f
373	311	4.00	0.00	17	-	f
376	310	4.00	0.00	18	-	f
369	305	4.00	115.00	19	-	f
369	305	5.00	newborn	19	4	f
364	320	5.00	0.00	20	4	f
353	332	5.00	0.00	21	4	f
345	330	5.00	0.00	22	4	f
342	329	5.00	0.00	23	4	f
342	327	5.00	0.00	24	4	f
343	329	5.00	0.00	25	4	f
341	323	5.00	0.00	26	4	f
346	320	5.00	0.00	27	4	f
346	322	5.00	0.00	28	4	f
340	322	5.00	0.00	29	4	f
338	322	5.00	0.00	30	4	f
335	320	5.00	0.00	31	4	f
330	315	5.00	0.00	32	4	f
328	309	5.00	0.00	33	4	f
328	303	5.00	0.00	34	4	f
328	299	5.00	0.00	35	4	f
328	297	5.00	0.00	36	4	f
330	293	5.00	111.00	37	4	f
369	305	6.00	newborn	19	4	f
369	279	6.00	0.00	20	4	f
369	264	6.00	0.00	21	4	f
364	258	6.00	0.00	22	4	f
364	256	6.00	0.00	23	4	f
363	250	6.00	0.00	24	4	f
365	246	6.00	0.00	25	4	f
371	241	6.00	0.00	26	4	f
374	241	6.00	0.00	27	4	f
375	245	6.00	0.00	28	4	f
378	248	6.00	0.00	29	4	f
379	251	6.00	0.00	30	4	f
378	255	6.00	0.00	31	4	f
370	256	6.00	0.00	32	4	f
368	256	6.00	0.00	33	4	f
363	258	6.00	0.00	34	4	f
363	255	6.00	0.00	35	4	f
366	255	6.00	0.00	36	4	f
367	256	6.00	111.00	37	4	f
247	248	7.00	start	1	-	f
251	251	7.00	0.00	2	-	f
252	257	7.00	0.00	3	-	f
252	261	7.00	0.00	4	-	f
240	259	7.00	115.00	5	-	f
240	259	8.00	newborn	5	7	f
233	261	8.00	0.00	6	7	f
221	259	8.00	0.00	7	7	f
217	259	8.00	0.00	8	7	f
216	262	8.00	0.00	9	7	f
208	263	8.00	0.00	10	7	f
196	267	8.00	0.00	11	7	f
188	281	8.00	0.00	12	7	f
185	296	8.00	0.00	13	7	f
181	306	8.00	0.00	14	7	f
183	315	8.00	0.00	15	7	f
183	317	8.00	0.00	16	7	f
183	315	8.00	0.00	17	7	f
187	313	8.00	0.00	18	7	f
190	307	8.00	0.00	19	7	f
186	306	8.00	0.00	20	7	f
183	301	8.00	0.00	21	7	f
182	295	8.00	0.00	22	7	f
178	284	8.00	0.00	23	7	f
183	285	8.00	0.00	24	7	f
183	282	8.00	0.00	25	7	f
182	273	8.00	0.00	26	7	f
185	273	8.00	0.00	27	7	f
191	271	8.00	0.00	28	7	f
191	262	8.00	0.00	29	7	f
192	263	8.00	0.00	30	7	f
189	262	8.00	0.00	31	7	f
193	253	8.00	0.00	32	7	f
193	248	8.00	0.00	33	7	f
196	248	8.00	0.00	34	7	f
196	245	8.00	0.00	35	7	f
199	227	8.00	115.00	36	7	f
199	227	9.00	newborn	36	8	f
208	234	9.00	111.00	37	8	f
199	227	10.00	newborn	36	8	f
210	239	10.00	111.00	37	8	f
240	259	11.00	newborn	5	7	f
257	251	11.00	0.00	6	7	f
270	251	11.00	0.00	7	7	f
273	251	11.00	0.00	8	7	f
281	245	11.00	0.00	9	7	f
288	244	11.00	0.00	10	7	f
297	247	11.00	0.00	11	7	f
310	240	11.00	0.00	12	7	f
316	232	11.00	0.00	13	7	f
306	219	11.00	0.00	14	7	f
302	223	11.00	0.00	15	7	f
296	223	11.00	0.00	16	7	f
294	229	11.00	0.00	17	7	f
303	233	11.00	0.00	18	7	f
310	240	11.00	0.00	19	7	f
311	252	11.00	0.00	20	7	f
306	258	11.00	0.00	21	7	f
298	262	11.00	0.00	22	7	f
284	262	11.00	0.00	23	7	f
269	261	11.00	0.00	24	7	f
266	260	11.00	0.00	25	7	f
264	254	11.00	0.00	26	7	f
265	249	11.00	0.00	27	7	f
260	239	11.00	0.00	28	7	f
261	234	11.00	0.00	29	7	f
262	226	11.00	0.00	30	7	f
263	215	11.00	0.00	31	7	f
267	210	11.00	0.00	32	7	f
268	192	11.00	115.00	33	7	f
268	192	12.00	newborn	33	11	f
256	189	12.00	0.00	34	11	f
244	190	12.00	0.00	35	11	f
233	193	12.00	0.00	36	11	f
227	191	12.00	111.00	37	11	f
268	192	13.00	newborn	33	11	f
279	183	13.00	0.00	34	11	f
282	186	13.00	0.00	35	11	f
281	191	13.00	0.00	36	11	f
280	195	13.00	111.00	37	11	f
342	286	14.00	start	1	-	f
324	285	14.00	0.00	2	-	f
331	292	14.00	0.00	3	-	f
316	314	14.00	0.00	4	-	f
302	328	14.00	0.00	5	-	f
270	339	14.00	0.00	6	-	f
260	347	14.00	0.00	7	-	f
253	354	14.00	0.00	8	-	f
246	373	14.00	0.00	9	-	f
221	399	14.00	0.00	10	-	f
220	405	14.00	0.00	11	-	f
199	404	14.00	0.00	12	-	f
184	395	14.00	0.00	13	-	f
170	379	14.00	0.00	14	-	f
176	369	14.00	0.00	15	-	f
191	378	14.00	0.00	16	-	f
187	375	14.00	0.00	17	-	f
181	370	14.00	0.00	18	-	f
175	363	14.00	0.00	19	-	f
159	351	14.00	0.00	20	-	f
150	351	14.00	0.00	21	-	f
152	355	14.00	0.00	22	-	f
153	356	14.00	0.00	23	-	f
152	352	14.00	0.00	24	-	f
151	356	14.00	0.00	25	-	f
144	350	14.00	0.00	26	-	f
134	349	14.00	0.00	27	-	f
138	353	14.00	0.00	28	-	f
143	351	14.00	0.00	29	-	f
146	353	14.00	0.00	30	-	f
148	358	14.00	0.00	31	-	f
148	360	14.00	0.00	32	-	f
148	358	14.00	0.00	33	-	f
150	363	14.00	0.00	34	-	f
150	362	14.00	0.00	35	-	f
152	361	14.00	0.00	36	-	f
156	360	14.00	111.00	37	-	f
151	148	15.00	start	1	-	f
151	150	15.00	0.00	2	-	f
152	154	15.00	0.00	3	-	f
166	153	15.00	0.00	4	-	f
160	133	15.00	0.00	5	-	f
171	140	15.00	0.00	6	-	f
182	162	15.00	0.00	7	-	f
201	200	15.00	0.00	8	-	f
204	219	15.00	0.00	9	-	f
207	224	15.00	0.00	10	-	f
174	203	15.00	115.00	11	-	f
174	203	16.00	newborn	11	15	f
154	166	16.00	0.00	12	15	f
145	175	16.00	0.00	13	15	f
147	194	16.00	0.00	14	15	f
167	195	16.00	0.00	15	15	f
175	188	16.00	0.00	16	15	f
184	183	16.00	0.00	17	15	f
202	185	16.00	0.00	18	15	f
210	185	16.00	0.00	19	15	f
219	178	16.00	0.00	20	15	f
228	179	16.00	0.00	21	15	f
233	183	16.00	0.00	22	15	f
237	193	16.00	0.00	23	15	f
232	211	16.00	0.00	24	15	f
226	222	16.00	0.00	25	15	f
224	227	16.00	0.00	26	15	f
227	233	16.00	0.00	27	15	f
229	244	16.00	0.00	28	15	f
234	258	16.00	0.00	29	15	f
236	265	16.00	0.00	30	15	f
245	274	16.00	0.00	31	15	f
252	274	16.00	0.00	32	15	f
268	274	16.00	0.00	33	15	f
278	273	16.00	0.00	34	15	f
227	256	16.00	115.00	35	15	f
227	256	17.00	newborn	35	16	f
236	253	17.00	0.00	36	16	f
240	253	17.00	111.00	37	16	f
227	256	18.00	newborn	35	16	f
221	258	18.00	0.00	36	16	f
214	261	18.00	111.00	37	16	f
174	203	19.00	newborn	11	15	f
164	141	19.00	0.00	12	15	f
164	113	19.00	0.00	13	15	f
154	79	19.00	0.00	14	15	f
130	59	19.00	0.00	15	15	f
142	40	19.00	0.00	16	15	f
147	31	19.00	0.00	17	15	f
147	24	19.00	0.00	18	15	f
144	19	19.00	0.00	19	15	f
145	16	19.00	0.00	20	15	f
147	11	19.00	0.00	21	15	f
157	6	19.00	0.00	22	15	f
151	2	19.00	103.00	23	15	f
148	375	20.00	start	1	-	f
153	379	20.00	0.00	2	-	f
153	376	20.00	0.00	3	-	f
151	376	20.00	0.00	4	-	f
153	377	20.00	0.00	5	-	f
153	382	20.00	0.00	6	-	f
153	382	20.00	0.00	7	-	f
155	386	20.00	0.00	8	-	f
153	388	20.00	0.00	9	-	f
149	395	20.00	0.00	10	-	f
149	394	20.00	0.00	11	-	f
155	395	20.00	0.00	12	-	f
170	412	20.00	0.00	13	-	f
182	421	20.00	0.00	14	-	f
194	425	20.00	0.00	15	-	f
198	419	20.00	0.00	16	-	f
197	411	20.00	0.00	17	-	f
197	409	20.00	0.00	18	-	f
197	401	20.00	0.00	19	-	f
206	402	20.00	0.00	20	-	f
201	403	20.00	0.00	21	-	f
202	401	20.00	115.00	22	-	f
202	401	21.00	newborn	22	20	f
207	408	21.00	0.00	23	20	f
206	405	21.00	0.00	24	20	f
207	406	21.00	0.00	25	20	f
203	405	21.00	0.00	26	20	f
200	409	21.00	0.00	27	20	f
198	413	21.00	0.00	28	20	f
197	414	21.00	0.00	29	20	f
203	414	21.00	0.00	30	20	f
205	414	21.00	0.00	31	20	f
207	414	21.00	0.00	32	20	f
215	406	21.00	0.00	33	20	f
217	404	21.00	0.00	34	20	f
214	400	21.00	0.00	35	20	f
219	401	21.00	0.00	36	20	f
216	401	21.00	111.00	37	20	f
202	401	22.00	newborn	22	20	f
222	405	22.00	0.00	23	20	f
230	395	22.00	0.00	24	20	f
234	393	22.00	0.00	25	20	f
233	393	22.00	0.00	26	20	f
234	390	22.00	0.00	27	20	f
237	394	22.00	0.00	28	20	f
245	389	22.00	0.00	29	20	f
247	389	22.00	0.00	30	20	f
247	383	22.00	0.00	31	20	f
246	382	22.00	0.00	32	20	f
242	375	22.00	0.00	33	20	f
242	372	22.00	0.00	34	20	f
237	370	22.00	0.00	35	20	f
233	367	22.00	0.00	36	20	f
235	362	22.00	111.00	37	20	f
427	396	23.00	start	1	-	f
425	396	23.00	0.00	2	-	f
428	397	23.00	0.00	3	-	f
423	395	23.00	0.00	4	-	f
420	390	23.00	0.00	5	-	f
411	404	23.00	115.00	6	-	f
411	404	24.00	newborn	6	23	f
418	412	24.00	0.00	7	23	f
432	432	24.00	0.00	8	23	f
438	431	24.00	0.00	9	23	f
435	430	24.00	108.00	10	23	f
411	404	25.00	newborn	6	23	f
412	437	25.00	0.00	7	23	f
411	439	25.00	0.00	8	23	f
415	440	25.00	108.00	9	23	f
446	290	26.00	start	1	-	f
446	293	26.00	0.00	2	-	f
442	291	26.00	0.00	3	-	f
442	294	26.00	0.00	4	-	f
442	296	26.00	0.00	5	-	f
438	303	26.00	0.00	6	-	f
438	319	26.00	0.00	7	-	f
440	316	26.00	0.00	8	-	f
436	245	26.00	115.00	9	-	f
436	245	27.00	newborn	9	26	f
441	257	27.00	0.00	10	26	f
447	275	27.00	0.00	11	26	f
445	293	27.00	0.00	12	26	f
451	295	27.00	0.00	13	26	f
449	290	27.00	0.00	14	26	f
439	292	27.00	0.00	15	26	f
438	294	27.00	0.00	16	26	f
429	284	27.00	0.00	17	26	f
422	283	27.00	0.00	18	26	f
429	274	27.00	0.00	19	26	f
441	267	27.00	0.00	20	26	f
445	263	27.00	0.00	21	26	f
447	261	27.00	0.00	22	26	f
457	263	27.00	0.00	23	26	f
457	269	27.00	0.00	24	26	f
454	272	27.00	0.00	25	26	f
451	279	27.00	0.00	26	26	f
445	276	27.00	0.00	27	26	f
444	272	27.00	0.00	28	26	f
445	273	27.00	0.00	29	26	f
444	277	27.00	0.00	30	26	f
439	274	27.00	0.00	31	26	f
432	248	27.00	115.00	32	26	f
432	248	28.00	newborn	32	27	f
442	251	28.00	0.00	33	27	f
449	255	28.00	0.00	34	27	f
445	259	28.00	0.00	35	27	f
436	261	28.00	0.00	36	27	f
427	253	28.00	111.00	37	27	f
432	248	29.00	newborn	32	27	f
421	249	29.00	0.00	33	27	f
422	261	29.00	0.00	34	27	f
419	273	29.00	0.00	35	27	f
416	284	29.00	0.00	36	27	f
405	284	29.00	111.00	37	27	f
436	245	30.00	newborn	9	26	f
430	235	30.00	0.00	10	26	f
420	238	30.00	0.00	11	26	f
411	224	30.00	0.00	12	26	f
387	225	30.00	0.00	13	26	f
379	233	30.00	0.00	14	26	f
383	237	30.00	0.00	15	26	f
386	237	30.00	0.00	16	26	f
386	246	30.00	0.00	17	26	f
383	252	30.00	0.00	18	26	f
384	244	30.00	0.00	19	26	f
387	233	30.00	0.00	20	26	f
390	228	30.00	0.00	21	26	f
390	220	30.00	0.00	22	26	f
393	214	30.00	0.00	23	26	f
394	210	30.00	0.00	24	26	f
394	208	30.00	0.00	25	26	f
396	206	30.00	0.00	26	26	f
396	210	30.00	0.00	27	26	f
393	216	30.00	0.00	28	26	f
399	214	30.00	0.00	29	26	f
407	218	30.00	0.00	30	26	f
405	223	30.00	0.00	31	26	f
412	227	30.00	0.00	32	26	f
413	222	30.00	0.00	33	26	f
419	223	30.00	0.00	34	26	f
422	216	30.00	0.00	35	26	f
429	218	30.00	0.00	36	26	f
440	217	30.00	111.00	37	26	f
165	37	31.00	start	1	-	f
171	37	31.00	0.00	2	-	f
174	35	31.00	0.00	3	-	f
178	37	31.00	0.00	4	-	f
179	37	31.00	0.00	5	-	f
183	39	31.00	0.00	6	-	f
183	43	31.00	0.00	7	-	f
184	49	31.00	0.00	8	-	f
186	62	31.00	0.00	9	-	f
188	83	31.00	0.00	10	-	f
191	86	31.00	0.00	11	-	f
197	97	31.00	0.00	12	-	f
210	94	31.00	0.00	13	-	f
212	86	31.00	0.00	14	-	f
210	86	31.00	0.00	15	-	f
209	81	31.00	0.00	16	-	f
204	86	31.00	0.00	17	-	f
203	90	31.00	0.00	18	-	f
204	93	31.00	0.00	19	-	f
202	91	31.00	0.00	20	-	f
211	94	31.00	0.00	21	-	f
206	90	31.00	0.00	22	-	f
212	92	31.00	0.00	23	-	f
211	90	31.00	0.00	24	-	f
223	98	31.00	0.00	25	-	f
229	98	31.00	0.00	26	-	f
227	97	31.00	0.00	27	-	f
235	96	31.00	0.00	28	-	f
235	101	31.00	0.00	29	-	f
246	100	31.00	0.00	30	-	f
243	92	31.00	115.00	31	-	f
243	92	32.00	newborn	31	31	f
246	101	32.00	0.00	32	31	f
253	110	32.00	0.00	33	31	f
256	111	32.00	0.00	34	31	f
248	110	32.00	0.00	35	31	f
245	109	32.00	0.00	36	31	f
239	108	32.00	111.00	37	31	f
243	92	33.00	newborn	31	31	f
243	74	33.00	0.00	32	31	f
242	68	33.00	0.00	33	31	f
236	61	33.00	0.00	34	31	f
229	46	33.00	0.00	35	31	f
228	44	33.00	0.00	36	31	f
235	45	33.00	111.00	37	31	f
495	355	34.00	start	1	-	f
498	355	34.00	0.00	2	-	f
500	353	34.00	0.00	3	-	f
499	347	34.00	0.00	4	-	f
506	351	34.00	0.00	5	-	f
513	357	34.00	0.00	6	-	f
511	353	34.00	0.00	7	-	f
516	355	34.00	0.00	8	-	f
526	359	34.00	0.00	9	-	f
521	356	34.00	0.00	10	-	f
520	349	34.00	0.00	11	-	f
522	350	34.00	0.00	12	-	f
518	342	34.00	0.00	13	-	f
514	341	34.00	0.00	14	-	f
513	340	34.00	0.00	15	-	f
517	344	34.00	0.00	16	-	f
516	340	34.00	0.00	17	-	f
518	349	34.00	0.00	18	-	f
514	338	34.00	0.00	19	-	f
518	345	34.00	0.00	20	-	f
518	341	34.00	0.00	21	-	f
524	347	34.00	0.00	22	-	f
524	349	34.00	0.00	23	-	f
523	357	34.00	0.00	24	-	f
520	359	34.00	0.00	25	-	f
527	371	34.00	0.00	26	-	f
530	395	34.00	115.00	27	-	f
530	395	35.00	newborn	27	34	f
528	403	35.00	0.00	28	34	f
525	404	35.00	0.00	29	34	f
515	406	35.00	0.00	30	34	f
513	400	35.00	0.00	31	34	f
509	400	35.00	0.00	32	34	f
509	397	35.00	0.00	33	34	f
511	401	35.00	0.00	34	34	f
509	403	35.00	0.00	35	34	f
510	406	35.00	0.00	36	34	f
511	409	35.00	111.00	37	34	f
530	395	36.00	newborn	27	34	f
518	374	36.00	0.00	28	34	f
512	368	36.00	0.00	29	34	f
500	362	36.00	0.00	30	34	f
490	355	36.00	0.00	31	34	f
490	353	36.00	0.00	32	34	f
490	347	36.00	0.00	33	34	f
487	339	36.00	0.00	34	34	f
487	332	36.00	0.00	35	34	f
487	332	36.00	0.00	36	34	f
485	331	36.00	111.00	37	34	f
593	332	37.00	start	1	-	f
592	338	37.00	0.00	2	-	f
587	336	37.00	0.00	3	-	f
581	336	37.00	0.00	4	-	f
585	336	37.00	0.00	5	-	f
588	336	37.00	0.00	6	-	f
588	342	37.00	0.00	7	-	f
583	353	37.00	0.00	8	-	f
583	361	37.00	0.00	9	-	f
585	371	37.00	0.00	10	-	f
593	377	37.00	0.00	11	-	f
593	377	37.00	0.00	12	-	f
590	385	37.00	0.00	13	-	f
590	381	37.00	0.00	14	-	f
585	373	37.00	0.00	15	-	f
588	362	37.00	0.00	16	-	f
581	346	37.00	0.00	17	-	f
578	342	37.00	0.00	18	-	f
577	344	37.00	0.00	19	-	f
577	346	37.00	0.00	20	-	f
577	349	37.00	0.00	21	-	f
583	355	37.00	115.00	22	-	f
583	355	38.00	newborn	22	37	f
591	354	38.00	0.00	23	37	f
594	371	38.00	0.00	24	37	f
602	388	38.00	0.00	25	37	f
595	379	38.00	0.00	26	37	f
595	382	38.00	0.00	27	37	f
600	379	38.00	0.00	28	37	f
603	374	38.00	0.00	29	37	f
596	363	38.00	0.00	30	37	f
596	361	38.00	0.00	31	37	f
596	368	38.00	0.00	32	37	f
594	369	38.00	0.00	33	37	f
593	369	38.00	0.00	34	37	f
593	370	38.00	0.00	35	37	f
592	370	38.00	0.00	36	37	f
598	377	38.00	111.00	37	37	f
583	355	39.00	newborn	22	37	f
576	344	39.00	0.00	23	37	f
566	336	39.00	0.00	24	37	f
562	337	39.00	0.00	25	37	f
558	350	39.00	0.00	26	37	f
560	367	39.00	0.00	27	37	f
553	379	39.00	0.00	28	37	f
553	378	39.00	0.00	29	37	f
548	386	39.00	0.00	30	37	f
546	388	39.00	0.00	31	37	f
545	390	39.00	0.00	32	37	f
541	390	39.00	0.00	33	37	f
537	397	39.00	0.00	34	37	f
537	401	39.00	0.00	35	37	f
538	398	39.00	0.00	36	37	f
539	400	39.00	111.00	37	37	f
24	124	40.00	start	1	-	f
19	126	40.00	0.00	2	-	f
10	124	40.00	0.00	3	-	f
7	122	40.00	0.00	4	-	f
10	120	40.00	0.00	5	-	f
11	115	40.00	0.00	6	-	f
18	113	40.00	0.00	7	-	f
41	106	40.00	0.00	8	-	f
48	105	40.00	0.00	9	-	f
48	96	40.00	0.00	10	-	f
48	79	40.00	0.00	11	-	f
38	67	40.00	0.00	12	-	f
35	60	40.00	0.00	13	-	f
21	45	40.00	0.00	14	-	f
19	38	40.00	0.00	15	-	f
19	31	40.00	0.00	16	-	f
10	28	40.00	0.00	17	-	f
8	19	40.00	103.00	18	-	f
467	473	41.00	start	1	-	f
463	474	41.00	0.00	2	-	f
461	467	41.00	0.00	3	-	f
457	459	41.00	0.00	4	-	f
457	454	41.00	0.00	5	-	f
457	459	41.00	0.00	6	-	f
456	458	41.00	0.00	7	-	f
453	463	41.00	115.00	8	-	f
453	463	42.00	newborn	8	41	f
423	474	42.00	0.00	9	41	f
406	476	42.00	0.00	10	41	f
386	470	42.00	0.00	11	41	f
374	457	42.00	0.00	12	41	f
369	457	42.00	0.00	13	41	f
365	446	42.00	0.00	14	41	f
365	446	42.00	0.00	15	41	f
348	429	42.00	0.00	16	41	f
327	413	42.00	0.00	17	41	f
328	397	42.00	0.00	18	41	f
336	394	42.00	0.00	19	41	f
339	396	42.00	0.00	20	41	f
344	400	42.00	0.00	21	41	f
359	392	42.00	0.00	22	41	f
372	392	42.00	0.00	23	41	f
376	385	42.00	0.00	24	41	f
373	368	42.00	0.00	25	41	f
383	353	42.00	0.00	26	41	f
386	332	42.00	0.00	27	41	f
388	331	42.00	0.00	28	41	f
383	329	42.00	0.00	29	41	f
381	328	42.00	0.00	30	41	f
381	327	42.00	0.00	31	41	f
399	347	42.00	115.00	32	41	f
399	347	43.00	newborn	32	42	f
402	360	43.00	0.00	33	42	f
393	365	43.00	0.00	34	42	f
379	368	43.00	0.00	35	42	f
364	362	43.00	0.00	36	42	f
368	367	43.00	111.00	37	42	f
399	347	44.00	newborn	32	42	f
405	343	44.00	0.00	33	42	f
399	345	44.00	0.00	34	42	f
377	333	44.00	0.00	35	42	f
374	324	44.00	0.00	36	42	f
369	319	44.00	111.00	37	42	f
453	463	45.00	newborn	8	41	f
451	457	45.00	0.00	9	41	f
464	461	45.00	0.00	10	41	f
469	465	45.00	0.00	11	41	f
469	466	45.00	0.00	12	41	f
468	479	45.00	0.00	13	41	f
475	484	45.00	0.00	14	41	f
484	489	45.00	0.00	15	41	f
488	492	45.00	0.00	16	41	f
500	493	45.00	0.00	17	41	f
523	500	45.00	0.00	18	41	f
536	506	45.00	0.00	19	41	f
539	510	45.00	103.00	20	41	f
287	85	46.00	start	1	-	f
291	86	46.00	0.00	2	-	f
292	90	46.00	0.00	3	-	f
285	101	46.00	0.00	4	-	f
279	119	46.00	0.00	5	-	f
291	145	46.00	0.00	6	-	f
303	151	46.00	0.00	7	-	f
294	147	46.00	0.00	8	-	f
295	146	46.00	0.00	9	-	f
298	147	46.00	0.00	10	-	f
294	156	46.00	0.00	11	-	f
288	165	46.00	0.00	12	-	f
280	167	46.00	0.00	13	-	f
271	172	46.00	0.00	14	-	f
249	184	46.00	0.00	15	-	f
237	190	46.00	0.00	16	-	f
231	192	46.00	0.00	17	-	f
220	196	46.00	0.00	18	-	f
215	212	46.00	0.00	19	-	f
221	216	46.00	0.00	20	-	f
228	221	46.00	0.00	21	-	f
228	228	46.00	0.00	22	-	f
221	233	46.00	0.00	23	-	f
218	238	46.00	0.00	24	-	f
205	240	46.00	0.00	25	-	f
199	230	46.00	0.00	26	-	f
194	229	46.00	0.00	27	-	f
191	224	46.00	0.00	28	-	f
193	229	46.00	0.00	29	-	f
187	228	46.00	0.00	30	-	f
193	221	46.00	115.00	31	-	f
193	221	47.00	newborn	31	46	f
198	218	47.00	0.00	32	46	f
198	214	47.00	0.00	33	46	f
197	203	47.00	0.00	34	46	f
202	194	47.00	0.00	35	46	f
199	186	47.00	0.00	36	46	f
193	185	47.00	111.00	37	46	f
193	221	48.00	newborn	31	46	f
166	222	48.00	0.00	32	46	f
164	228	48.00	0.00	33	46	f
161	231	48.00	0.00	34	46	f
160	226	48.00	0.00	35	46	f
156	232	48.00	0.00	36	46	f
155	238	48.00	111.00	37	46	f
32	261	49.00	start	1	-	f
32	264	49.00	0.00	2	-	f
31	267	49.00	0.00	3	-	f
25	267	49.00	0.00	4	-	f
25	267	49.00	0.00	5	-	f
30	267	49.00	0.00	6	-	f
31	266	49.00	0.00	7	-	f
20	262	49.00	115.00	8	-	f
20	262	50.00	newborn	8	49	f
27	264	50.00	0.00	9	49	f
36	263	50.00	0.00	10	49	f
48	272	50.00	0.00	11	49	f
50	278	50.00	0.00	12	49	f
54	278	50.00	0.00	13	49	f
56	278	50.00	0.00	14	49	f
57	276	50.00	0.00	15	49	f
56	282	50.00	0.00	16	49	f
57	282	50.00	0.00	17	49	f
56	290	50.00	0.00	18	49	f
61	291	50.00	0.00	19	49	f
62	295	50.00	0.00	20	49	f
62	297	50.00	0.00	21	49	f
63	302	50.00	0.00	22	49	f
67	305	50.00	0.00	23	49	f
62	316	50.00	0.00	24	49	f
60	320	50.00	0.00	25	49	f
60	322	50.00	0.00	26	49	f
53	329	50.00	0.00	27	49	f
53	338	50.00	0.00	28	49	f
51	344	50.00	0.00	29	49	f
43	346	50.00	0.00	30	49	f
45	357	50.00	0.00	31	49	f
50	354	50.00	0.00	32	49	f
44	362	50.00	0.00	33	49	f
47	365	50.00	0.00	34	49	f
44	366	50.00	0.00	35	49	f
37	373	50.00	0.00	36	49	f
36	374	50.00	111.00	37	49	f
20	262	51.00	newborn	8	49	f
11	249	51.00	0.00	9	49	f
3	237	51.00	0.00	10	49	f
3	231	51.00	0.00	11	49	f
9	228	51.00	0.00	12	49	f
8	224	51.00	0.00	13	49	f
8	223	51.00	0.00	14	49	f
16	229	51.00	0.00	15	49	f
15	228	51.00	0.00	16	49	f
19	232	51.00	0.00	17	49	f
19	232	51.00	0.00	18	49	f
17	234	51.00	0.00	19	49	f
17	236	51.00	0.00	20	49	f
17	241	51.00	0.00	21	49	f
15	234	51.00	0.00	22	49	f
15	236	51.00	0.00	23	49	f
18	238	51.00	0.00	24	49	f
22	233	51.00	0.00	25	49	f
28	236	51.00	0.00	26	49	f
31	236	51.00	0.00	27	49	f
34	239	51.00	0.00	28	49	f
38	243	51.00	0.00	29	49	f
36	244	51.00	0.00	30	49	f
40	247	51.00	0.00	31	49	f
44	248	51.00	0.00	32	49	f
45	249	51.00	0.00	33	49	f
54	258	51.00	0.00	34	49	f
51	267	51.00	0.00	35	49	f
54	270	51.00	0.00	36	49	f
55	272	51.00	111.00	37	49	f
322	155	52.00	start	1	-	f
323	154	52.00	0.00	2	-	f
313	156	52.00	0.00	3	-	f
317	158	52.00	0.00	4	-	f
299	163	52.00	0.00	5	-	f
298	169	52.00	0.00	6	-	f
301	172	52.00	0.00	7	-	f
306	170	52.00	0.00	8	-	f
307	174	52.00	0.00	9	-	f
312	174	52.00	0.00	10	-	f
314	181	52.00	0.00	11	-	f
318	179	52.00	0.00	12	-	f
316	179	52.00	0.00	13	-	f
315	181	52.00	0.00	14	-	f
321	175	52.00	0.00	15	-	f
323	171	52.00	0.00	16	-	f
322	169	52.00	0.00	17	-	f
322	165	52.00	0.00	18	-	f
323	164	52.00	0.00	19	-	f
322	167	52.00	0.00	20	-	f
322	172	52.00	0.00	21	-	f
322	173	52.00	0.00	22	-	f
324	173	52.00	0.00	23	-	f
319	171	52.00	115.00	24	-	f
319	171	53.00	newborn	24	52	f
318	176	53.00	0.00	25	52	f
321	182	53.00	0.00	26	52	f
320	182	53.00	0.00	27	52	f
320	188	53.00	0.00	28	52	f
317	189	53.00	0.00	29	52	f
314	192	53.00	0.00	30	52	f
315	194	53.00	0.00	31	52	f
310	195	53.00	0.00	32	52	f
314	189	53.00	0.00	33	52	f
311	184	53.00	0.00	34	52	f
313	185	53.00	0.00	35	52	f
313	188	53.00	0.00	36	52	f
313	190	53.00	111.00	37	52	f
319	171	54.00	newborn	24	52	f
321	154	54.00	0.00	25	52	f
330	157	54.00	0.00	26	52	f
326	155	54.00	0.00	27	52	f
321	149	54.00	0.00	28	52	f
324	148	54.00	0.00	29	52	f
325	147	54.00	0.00	30	52	f
327	141	54.00	0.00	31	52	f
325	132	54.00	0.00	32	52	f
323	136	54.00	0.00	33	52	f
317	138	54.00	0.00	34	52	f
315	142	54.00	0.00	35	52	f
310	141	54.00	0.00	36	52	f
314	142	54.00	111.00	37	52	f
445	92	55.00	start	1	-	f
449	92	55.00	0.00	2	-	f
449	96	55.00	0.00	3	-	f
451	97	55.00	0.00	4	-	f
451	104	55.00	0.00	5	-	f
457	108	55.00	0.00	6	-	f
454	111	55.00	0.00	7	-	f
457	113	55.00	0.00	8	-	f
451	113	55.00	0.00	9	-	f
453	113	55.00	0.00	10	-	f
450	122	55.00	115.00	11	-	f
450	122	56.00	newborn	11	55	f
454	131	56.00	0.00	12	55	f
462	138	56.00	0.00	13	55	f
463	140	56.00	0.00	14	55	f
467	133	56.00	0.00	15	55	f
465	127	56.00	0.00	16	55	f
466	127	56.00	0.00	17	55	f
458	127	56.00	0.00	18	55	f
450	131	56.00	0.00	19	55	f
447	136	56.00	0.00	20	55	f
446	138	56.00	0.00	21	55	f
440	143	56.00	0.00	22	55	f
437	146	56.00	0.00	23	55	f
437	152	56.00	0.00	24	55	f
438	156	56.00	0.00	25	55	f
441	163	56.00	0.00	26	55	f
432	164	56.00	0.00	27	55	f
429	171	56.00	0.00	28	55	f
429	179	56.00	0.00	29	55	f
429	183	56.00	0.00	30	55	f
433	190	56.00	0.00	31	55	f
438	191	56.00	0.00	32	55	f
437	185	56.00	0.00	33	55	f
442	189	56.00	0.00	34	55	f
436	185	56.00	0.00	35	55	f
435	182	56.00	0.00	36	55	f
432	182	56.00	111.00	37	55	f
450	122	57.00	newborn	11	55	f
434	112	57.00	0.00	12	55	f
421	107	57.00	0.00	13	55	f
409	103	57.00	0.00	14	55	f
405	100	57.00	0.00	15	55	f
411	106	57.00	0.00	16	55	f
416	111	57.00	0.00	17	55	f
428	113	57.00	0.00	18	55	f
436	111	57.00	0.00	19	55	f
432	108	57.00	0.00	20	55	f
435	109	57.00	0.00	21	55	f
430	107	57.00	0.00	22	55	f
428	107	57.00	0.00	23	55	f
431	104	57.00	0.00	24	55	f
433	101	57.00	0.00	25	55	f
433	104	57.00	0.00	26	55	f
435	107	57.00	0.00	27	55	f
438	114	57.00	0.00	28	55	f
442	123	57.00	0.00	29	55	f
446	126	57.00	0.00	30	55	f
445	128	57.00	0.00	31	55	f
444	130	57.00	0.00	32	55	f
443	131	57.00	0.00	33	55	f
441	129	57.00	0.00	34	55	f
441	125	57.00	0.00	35	55	f
447	126	57.00	0.00	36	55	f
451	127	57.00	111.00	37	55	f
188	465	58.00	start	1	-	f
188	468	58.00	0.00	2	-	f
188	465	58.00	0.00	3	-	f
185	464	58.00	0.00	4	-	f
185	462	58.00	0.00	5	-	f
185	460	58.00	0.00	6	-	f
180	461	58.00	0.00	7	-	f
180	465	58.00	0.00	8	-	f
188	463	58.00	0.00	9	-	f
192	452	58.00	0.00	10	-	f
201	450	58.00	0.00	11	-	f
197	453	58.00	0.00	12	-	f
191	451	58.00	0.00	13	-	f
192	450	58.00	0.00	14	-	f
202	454	58.00	0.00	15	-	f
204	448	58.00	0.00	16	-	f
212	446	58.00	0.00	17	-	f
223	435	58.00	0.00	18	-	f
220	421	58.00	0.00	19	-	f
221	413	58.00	115.00	20	-	f
221	413	59.00	newborn	20	58	f
222	415	59.00	0.00	21	58	f
225	425	59.00	0.00	22	58	f
230	427	59.00	0.00	23	58	f
234	430	59.00	0.00	24	58	f
237	430	59.00	0.00	25	58	f
240	426	59.00	0.00	26	58	f
245	425	59.00	0.00	27	58	f
245	426	59.00	0.00	28	58	f
249	426	59.00	0.00	29	58	f
252	426	59.00	0.00	30	58	f
248	432	59.00	0.00	31	58	f
245	434	59.00	0.00	32	58	f
240	437	59.00	0.00	33	58	f
240	440	59.00	0.00	34	58	f
236	432	59.00	0.00	35	58	f
239	424	59.00	0.00	36	58	f
247	424	59.00	111.00	37	58	f
221	413	60.00	newborn	20	58	f
233	409	60.00	0.00	21	58	f
228	404	60.00	0.00	22	58	f
238	405	60.00	0.00	23	58	f
245	399	60.00	0.00	24	58	f
253	400	60.00	0.00	25	58	f
261	402	60.00	0.00	26	58	f
260	403	60.00	0.00	27	58	f
268	405	60.00	0.00	28	58	f
264	407	60.00	0.00	29	58	f
271	404	60.00	0.00	30	58	f
273	403	60.00	0.00	31	58	f
283	398	60.00	0.00	32	58	f
290	400	60.00	0.00	33	58	f
299	404	60.00	0.00	34	58	f
305	407	60.00	0.00	35	58	f
307	410	60.00	0.00	36	58	f
302	410	60.00	111.00	37	58	f
466	196	61.00	start	1	-	f
462	198	61.00	0.00	2	-	f
457	194	61.00	0.00	3	-	f
451	193	61.00	0.00	4	-	f
443	195	61.00	0.00	5	-	f
440	195	61.00	0.00	6	-	f
437	195	61.00	0.00	7	-	f
433	204	61.00	0.00	8	-	f
434	216	61.00	0.00	9	-	f
443	223	61.00	0.00	10	-	f
445	237	61.00	0.00	11	-	f
451	243	61.00	0.00	12	-	f
463	256	61.00	0.00	13	-	f
458	261	61.00	0.00	14	-	f
455	264	61.00	0.00	15	-	f
450	262	61.00	0.00	16	-	f
448	259	61.00	115.00	17	-	f
448	259	62.00	newborn	17	61	f
436	257	62.00	0.00	18	61	f
444	258	62.00	0.00	19	61	f
463	250	62.00	0.00	20	61	f
466	245	62.00	0.00	21	61	f
470	245	62.00	0.00	22	61	f
465	239	62.00	0.00	23	61	f
468	243	62.00	0.00	24	61	f
468	243	62.00	0.00	25	61	f
463	241	62.00	0.00	26	61	f
462	236	62.00	0.00	27	61	f
468	235	62.00	0.00	28	61	f
465	233	62.00	0.00	29	61	f
465	235	62.00	0.00	30	61	f
466	236	62.00	0.00	31	61	f
468	238	62.00	0.00	32	61	f
469	239	62.00	0.00	33	61	f
473	240	62.00	0.00	34	61	f
471	240	62.00	0.00	35	61	f
476	246	62.00	0.00	36	61	f
478	251	62.00	111.00	37	61	f
448	259	63.00	newborn	17	61	f
426	253	63.00	0.00	18	61	f
426	243	63.00	0.00	19	61	f
426	223	63.00	0.00	20	61	f
434	217	63.00	0.00	21	61	f
434	208	63.00	0.00	22	61	f
435	208	63.00	0.00	23	61	f
426	204	63.00	0.00	24	61	f
420	221	63.00	0.00	25	61	f
423	257	63.00	0.00	26	61	f
419	260	63.00	0.00	27	61	f
411	267	63.00	0.00	28	61	f
401	279	63.00	0.00	29	61	f
400	281	63.00	0.00	30	61	f
398	279	63.00	0.00	31	61	f
401	279	63.00	0.00	32	61	f
392	283	63.00	0.00	33	61	f
394	287	63.00	0.00	34	61	f
384	291	63.00	0.00	35	61	f
374	293	63.00	0.00	36	61	f
370	295	63.00	111.00	37	61	f
385	122	64.00	start	1	-	f
389	127	64.00	0.00	2	-	f
388	131	64.00	0.00	3	-	f
394	138	64.00	0.00	4	-	f
384	141	64.00	0.00	5	-	f
382	137	64.00	0.00	6	-	f
382	140	64.00	0.00	7	-	f
382	148	64.00	0.00	8	-	f
385	151	64.00	0.00	9	-	f
389	148	64.00	0.00	10	-	f
388	146	64.00	0.00	11	-	f
365	158	64.00	115.00	12	-	f
365	158	65.00	newborn	12	64	f
378	156	65.00	0.00	13	64	f
379	162	65.00	0.00	14	64	f
375	170	65.00	0.00	15	64	f
372	174	65.00	0.00	16	64	f
375	173	65.00	0.00	17	64	f
373	169	65.00	0.00	18	64	f
373	167	65.00	0.00	19	64	f
373	169	65.00	0.00	20	64	f
375	176	65.00	0.00	21	64	f
377	176	65.00	0.00	22	64	f
378	182	65.00	0.00	23	64	f
377	185	65.00	0.00	24	64	f
375	189	65.00	0.00	25	64	f
374	190	65.00	0.00	26	64	f
369	192	65.00	0.00	27	64	f
364	192	65.00	0.00	28	64	f
363	194	65.00	0.00	29	64	f
363	196	65.00	0.00	30	64	f
364	201	65.00	0.00	31	64	f
364	197	65.00	0.00	32	64	f
364	202	65.00	0.00	33	64	f
360	202	65.00	0.00	34	64	f
362	202	65.00	0.00	35	64	f
362	206	65.00	0.00	36	64	f
358	209	65.00	111.00	37	64	f
365	158	66.00	newborn	12	64	f
382	146	66.00	0.00	13	64	f
393	135	66.00	0.00	14	64	f
393	130	66.00	0.00	15	64	f
392	131	66.00	0.00	16	64	f
386	131	66.00	0.00	17	64	f
381	132	66.00	0.00	18	64	f
381	134	66.00	0.00	19	64	f
378	137	66.00	0.00	20	64	f
374	139	66.00	0.00	21	64	f
379	138	66.00	0.00	22	64	f
382	142	66.00	0.00	23	64	f
380	146	66.00	0.00	24	64	f
377	147	66.00	0.00	25	64	f
378	147	66.00	0.00	26	64	f
380	146	66.00	0.00	27	64	f
381	149	66.00	0.00	28	64	f
379	150	66.00	0.00	29	64	f
373	149	66.00	0.00	30	64	f
368	153	66.00	0.00	31	64	f
369	150	66.00	0.00	32	64	f
365	152	66.00	0.00	33	64	f
364	155	66.00	0.00	34	64	f
359	153	66.00	0.00	35	64	f
356	156	66.00	0.00	36	64	f
363	157	66.00	111.00	37	64	f
566	63	67.00	start	1	-	f
570	65	67.00	0.00	2	-	f
570	68	67.00	0.00	3	-	f
570	68	67.00	0.00	4	-	f
572	67	67.00	0.00	5	-	f
574	69	67.00	0.00	6	-	f
570	69	67.00	0.00	7	-	f
571	80	67.00	0.00	8	-	f
578	83	67.00	0.00	9	-	f
581	90	67.00	0.00	10	-	f
588	88	67.00	0.00	11	-	f
591	94	67.00	0.00	12	-	f
591	94	67.00	0.00	13	-	f
594	95	67.00	0.00	14	-	f
589	92	67.00	0.00	15	-	f
579	85	67.00	115.00	16	-	f
579	85	68.00	newborn	16	67	f
587	98	68.00	0.00	17	67	f
581	103	68.00	0.00	18	67	f
575	107	68.00	0.00	19	67	f
573	120	68.00	0.00	20	67	f
569	132	68.00	0.00	21	67	f
570	126	68.00	0.00	22	67	f
568	121	68.00	0.00	23	67	f
560	115	68.00	0.00	24	67	f
560	108	68.00	0.00	25	67	f
560	106	68.00	0.00	26	67	f
562	104	68.00	0.00	27	67	f
556	100	68.00	0.00	28	67	f
548	104	68.00	0.00	29	67	f
541	99	68.00	0.00	30	67	f
540	102	68.00	0.00	31	67	f
544	100	68.00	0.00	32	67	f
557	99	68.00	0.00	33	67	f
556	98	68.00	0.00	34	67	f
569	94	68.00	0.00	35	67	f
577	96	68.00	0.00	36	67	f
576	98	68.00	111.00	37	67	f
579	85	69.00	newborn	16	67	f
594	84	69.00	0.00	17	67	f
594	77	69.00	0.00	18	67	f
599	78	69.00	0.00	19	67	f
607	79	69.00	0.00	20	67	f
614	76	69.00	0.00	21	67	f
618	78	69.00	0.00	22	67	f
618	81	69.00	0.00	23	67	f
621	82	69.00	0.00	24	67	f
620	80	69.00	0.00	25	67	f
610	84	69.00	0.00	26	67	f
609	80	69.00	0.00	27	67	f
608	80	69.00	0.00	28	67	f
603	82	69.00	0.00	29	67	f
601	81	69.00	0.00	30	67	f
609	81	69.00	0.00	31	67	f
617	81	69.00	0.00	32	67	f
626	86	69.00	0.00	33	67	f
634	87	69.00	0.00	34	67	f
636	90	69.00	0.00	35	67	f
632	97	69.00	0.00	36	67	f
628	101	69.00	111.00	37	67	f
639	90	70.00	start	1	-	f
639	88	70.00	0.00	2	-	f
635	85	70.00	0.00	3	-	f
635	85	70.00	0.00	4	-	f
637	88	70.00	0.00	5	-	f
639	88	70.00	0.00	6	-	f
639	85	70.00	0.00	7	-	f
639	83	70.00	0.00	8	-	f
637	89	70.00	0.00	9	-	f
636	92	70.00	0.00	10	-	f
635	95	70.00	0.00	11	-	f
635	92	70.00	0.00	12	-	f
638	103	70.00	0.00	13	-	f
635	106	70.00	115.00	14	-	f
635	106	71.00	newborn	14	70	f
635	106	71.00	0.00	15	70	f
622	113	71.00	0.00	16	70	f
614	121	71.00	0.00	17	70	f
609	120	71.00	0.00	18	70	f
607	121	71.00	0.00	19	70	f
609	123	71.00	0.00	20	70	f
607	123	71.00	0.00	21	70	f
601	120	71.00	0.00	22	70	f
603	121	71.00	0.00	23	70	f
597	119	71.00	0.00	24	70	f
592	115	71.00	0.00	25	70	f
591	115	71.00	0.00	26	70	f
594	115	71.00	0.00	27	70	f
592	115	71.00	0.00	28	70	f
592	117	71.00	0.00	29	70	f
593	118	71.00	0.00	30	70	f
593	117	71.00	0.00	31	70	f
591	115	71.00	0.00	32	70	f
598	117	71.00	0.00	33	70	f
599	123	71.00	0.00	34	70	f
591	126	71.00	0.00	35	70	f
582	125	71.00	0.00	36	70	f
583	128	71.00	111.00	37	70	f
635	106	72.00	newborn	14	70	f
635	106	72.00	0.00	15	70	f
644	102	72.00	0.00	16	70	f
646	103	72.00	0.00	17	70	f
645	111	72.00	0.00	18	70	f
646	112	72.00	0.00	19	70	f
646	112	72.00	0.00	20	70	f
645	107	72.00	0.00	21	70	f
645	102	72.00	0.00	22	70	f
644	106	72.00	0.00	23	70	f
641	110	72.00	0.00	24	70	f
640	112	72.00	0.00	25	70	f
642	112	72.00	0.00	26	70	f
641	114	72.00	0.00	27	70	f
637	117	72.00	0.00	28	70	f
635	121	72.00	0.00	29	70	f
635	123	72.00	0.00	30	70	f
635	124	72.00	0.00	31	70	f
633	124	72.00	0.00	32	70	f
628	125	72.00	0.00	33	70	f
629	131	72.00	0.00	34	70	f
630	128	72.00	0.00	35	70	f
631	134	72.00	0.00	36	70	f
636	129	72.00	111.00	37	70	f
85	490	73.00	start	1	-	f
90	492	73.00	0.00	2	-	f
86	489	73.00	0.00	3	-	f
85	491	73.00	0.00	4	-	f
79	497	73.00	115.00	5	-	f
79	497	74.00	newborn	5	73	f
75	494	74.00	0.00	6	73	f
81	484	74.00	0.00	7	73	f
83	479	74.00	0.00	8	73	f
83	464	74.00	0.00	9	73	f
83	454	74.00	0.00	10	73	f
82	458	74.00	0.00	11	73	f
79	460	74.00	0.00	12	73	f
73	454	74.00	0.00	13	73	f
79	457	74.00	0.00	14	73	f
83	461	74.00	0.00	15	73	f
80	458	74.00	0.00	16	73	f
79	458	74.00	0.00	17	73	f
81	461	74.00	0.00	18	73	f
85	467	74.00	0.00	19	73	f
88	468	74.00	0.00	20	73	f
96	464	74.00	0.00	21	73	f
105	463	74.00	0.00	22	73	f
113	458	74.00	0.00	23	73	f
123	455	74.00	0.00	24	73	f
133	462	74.00	0.00	25	73	f
145	466	74.00	0.00	26	73	f
152	462	74.00	0.00	27	73	f
166	455	74.00	0.00	28	73	f
177	456	74.00	0.00	29	73	f
188	461	74.00	0.00	30	73	f
184	465	74.00	0.00	31	73	f
184	458	74.00	0.00	32	73	f
187	455	74.00	0.00	33	73	f
190	453	74.00	0.00	34	73	f
181	454	74.00	0.00	35	73	f
186	458	74.00	115.00	36	73	f
186	458	75.00	newborn	36	74	f
183	451	75.00	111.00	37	74	f
186	458	76.00	newborn	36	74	f
185	447	76.00	111.00	37	74	f
79	497	77.00	newborn	5	73	f
71	502	77.00	0.00	6	73	f
57	503	77.00	0.00	7	73	f
49	508	77.00	103.00	8	73	f
487	157	78.00	start	1	-	f
482	161	78.00	0.00	2	-	f
475	165	78.00	0.00	3	-	f
463	162	78.00	0.00	4	-	f
449	153	78.00	0.00	5	-	f
438	160	78.00	0.00	6	-	f
447	173	78.00	115.00	7	-	f
447	173	79.00	newborn	7	78	f
464	175	79.00	0.00	8	78	f
488	181	79.00	0.00	9	78	f
497	178	79.00	0.00	10	78	f
505	163	79.00	0.00	11	78	f
518	161	79.00	0.00	12	78	f
526	174	79.00	0.00	13	78	f
538	174	79.00	0.00	14	78	f
562	179	79.00	0.00	15	78	f
575	178	79.00	0.00	16	78	f
589	175	79.00	0.00	17	78	f
594	178	79.00	0.00	18	78	f
598	182	79.00	0.00	19	78	f
605	180	79.00	0.00	20	78	f
612	185	79.00	0.00	21	78	f
619	185	79.00	0.00	22	78	f
629	185	79.00	0.00	23	78	f
638	177	79.00	0.00	24	78	f
640	177	79.00	0.00	25	78	f
644	174	79.00	103.00	26	78	f
447	173	80.00	newborn	7	78	f
448	151	80.00	0.00	8	78	f
428	142	80.00	0.00	9	78	f
422	141	80.00	0.00	10	78	f
423	155	80.00	0.00	11	78	f
422	163	80.00	0.00	12	78	f
414	175	80.00	0.00	13	78	f
419	177	80.00	0.00	14	78	f
425	168	80.00	0.00	15	78	f
427	164	80.00	0.00	16	78	f
417	153	80.00	0.00	17	78	f
416	143	80.00	0.00	18	78	f
415	141	80.00	0.00	19	78	f
395	121	80.00	0.00	20	78	f
380	108	80.00	0.00	21	78	f
374	101	80.00	0.00	22	78	f
372	97	80.00	0.00	23	78	f
365	100	80.00	0.00	24	78	f
363	103	80.00	0.00	25	78	f
365	94	80.00	0.00	26	78	f
369	88	80.00	0.00	27	78	f
369	90	80.00	0.00	28	78	f
372	89	80.00	0.00	29	78	f
364	81	80.00	0.00	30	78	f
357	92	80.00	0.00	31	78	f
348	94	80.00	0.00	32	78	f
352	98	80.00	0.00	33	78	f
341	91	80.00	0.00	34	78	f
335	86	80.00	0.00	35	78	f
331	84	80.00	0.00	36	78	f
331	81	80.00	111.00	37	78	f
79	308	81.00	start	1	-	f
79	308	81.00	0.00	2	-	f
79	308	81.00	0.00	3	-	f
77	307	81.00	0.00	4	-	f
74	305	81.00	0.00	5	-	f
74	301	81.00	0.00	6	-	f
77	301	81.00	0.00	7	-	f
80	306	81.00	0.00	8	-	f
80	308	81.00	0.00	9	-	f
77	315	81.00	115.00	10	-	f
77	315	82.00	newborn	10	81	f
71	326	82.00	0.00	11	81	f
72	349	82.00	0.00	12	81	f
71	342	82.00	0.00	13	81	f
70	340	82.00	0.00	14	81	f
69	342	82.00	0.00	15	81	f
75	342	82.00	108.00	16	81	f
77	315	83.00	newborn	10	81	f
70	317	83.00	0.00	11	81	f
70	308	83.00	0.00	12	81	f
71	302	83.00	0.00	13	81	f
76	296	83.00	0.00	14	81	f
86	290	83.00	0.00	15	81	f
90	285	83.00	0.00	16	81	f
97	286	83.00	0.00	17	81	f
104	288	83.00	0.00	18	81	f
106	295	83.00	0.00	19	81	f
110	297	83.00	0.00	20	81	f
113	299	83.00	0.00	21	81	f
115	300	83.00	0.00	22	81	f
115	298	83.00	0.00	23	81	f
118	297	83.00	0.00	24	81	f
122	297	83.00	0.00	25	81	f
124	301	83.00	0.00	26	81	f
117	301	83.00	0.00	27	81	f
123	310	83.00	0.00	28	81	f
125	306	83.00	0.00	29	81	f
127	301	83.00	0.00	30	81	f
126	298	83.00	0.00	31	81	f
124	291	83.00	0.00	32	81	f
131	286	83.00	0.00	33	81	f
133	282	83.00	0.00	34	81	f
136	275	83.00	0.00	35	81	f
136	280	83.00	0.00	36	81	f
136	281	83.00	111.00	37	81	f
574	452	84.00	start	1	-	f
574	452	84.00	0.00	2	-	f
574	452	84.00	0.00	3	-	f
573	453	84.00	0.00	4	-	f
573	454	84.00	0.00	5	-	f
573	452	84.00	0.00	6	-	f
577	455	84.00	0.00	7	-	f
574	453	84.00	0.00	8	-	f
570	453	84.00	0.00	9	-	f
561	453	84.00	0.00	10	-	f
556	452	84.00	0.00	11	-	f
551	454	84.00	0.00	12	-	f
551	457	84.00	0.00	13	-	f
551	459	84.00	0.00	14	-	f
549	459	84.00	115.00	15	-	f
549	459	85.00	newborn	15	84	f
549	457	85.00	0.00	16	84	f
570	458	85.00	0.00	17	84	f
564	453	85.00	0.00	18	84	f
566	441	85.00	0.00	19	84	f
572	433	85.00	0.00	20	84	f
577	428	85.00	0.00	21	84	f
580	428	85.00	0.00	22	84	f
587	425	85.00	0.00	23	84	f
595	425	85.00	0.00	24	84	f
604	422	85.00	0.00	25	84	f
601	420	85.00	0.00	26	84	f
603	419	85.00	0.00	27	84	f
611	419	85.00	0.00	28	84	f
618	408	85.00	0.00	29	84	f
620	404	85.00	0.00	30	84	f
620	405	85.00	0.00	31	84	f
615	409	85.00	0.00	32	84	f
621	409	85.00	0.00	33	84	f
626	411	85.00	0.00	34	84	f
631	409	85.00	0.00	35	84	f
638	405	85.00	0.00	36	84	f
642	404	85.00	111.00	37	84	f
549	459	86.00	newborn	15	84	f
521	468	86.00	0.00	16	84	f
520	465	86.00	0.00	17	84	f
512	460	86.00	0.00	18	84	f
512	459	86.00	0.00	19	84	f
510	459	86.00	0.00	20	84	f
507	459	86.00	0.00	21	84	f
511	457	86.00	0.00	22	84	f
515	455	86.00	0.00	23	84	f
511	452	86.00	0.00	24	84	f
510	454	86.00	0.00	25	84	f
511	454	86.00	0.00	26	84	f
508	456	86.00	0.00	27	84	f
501	456	86.00	0.00	28	84	f
497	458	86.00	0.00	29	84	f
491	462	86.00	0.00	30	84	f
487	467	86.00	0.00	31	84	f
483	466	86.00	0.00	32	84	f
490	463	86.00	0.00	33	84	f
495	463	86.00	0.00	34	84	f
500	462	86.00	0.00	35	84	f
503	462	86.00	0.00	36	84	f
505	462	86.00	111.00	37	84	f
580	241	87.00	start	1	-	f
586	243	87.00	0.00	2	-	f
585	239	87.00	0.00	3	-	f
586	238	87.00	0.00	4	-	f
585	238	87.00	0.00	5	-	f
585	238	87.00	0.00	6	-	f
580	238	87.00	0.00	7	-	f
588	240	87.00	0.00	8	-	f
589	236	87.00	0.00	9	-	f
593	234	87.00	0.00	10	-	f
603	238	87.00	0.00	11	-	f
622	240	87.00	0.00	12	-	f
620	238	87.00	0.00	13	-	f
624	236	87.00	0.00	14	-	f
630	233	87.00	0.00	15	-	f
636	234	87.00	0.00	16	-	f
646	239	87.00	103.00	17	-	f
104	405	88.00	start	1	-	f
107	409	88.00	0.00	2	-	f
109	407	88.00	0.00	3	-	f
122	404	88.00	0.00	4	-	f
122	400	88.00	0.00	5	-	f
122	400	88.00	0.00	6	-	f
128	404	88.00	0.00	7	-	f
123	404	88.00	0.00	8	-	f
122	397	88.00	0.00	9	-	f
130	402	88.00	0.00	10	-	f
127	409	88.00	0.00	11	-	f
130	413	88.00	0.00	12	-	f
130	412	88.00	0.00	13	-	f
128	402	88.00	0.00	14	-	f
125	397	88.00	0.00	15	-	f
125	395	88.00	0.00	16	-	f
131	392	88.00	0.00	17	-	f
135	387	88.00	0.00	18	-	f
134	386	88.00	0.00	19	-	f
139	392	88.00	0.00	20	-	f
144	403	88.00	0.00	21	-	f
144	408	88.00	0.00	22	-	f
134	413	88.00	0.00	23	-	f
136	408	88.00	0.00	24	-	f
143	411	88.00	115.00	25	-	f
143	411	89.00	newborn	25	88	f
140	407	89.00	0.00	26	88	f
152	426	89.00	0.00	27	88	f
153	426	89.00	0.00	28	88	f
154	426	89.00	0.00	29	88	f
150	424	89.00	0.00	30	88	f
149	424	89.00	0.00	31	88	f
152	423	89.00	0.00	32	88	f
151	432	89.00	0.00	33	88	f
145	443	89.00	0.00	34	88	f
143	449	89.00	0.00	35	88	f
142	453	89.00	0.00	36	88	f
143	451	89.00	111.00	37	88	f
143	411	90.00	newborn	25	88	f
137	395	90.00	0.00	26	88	f
134	394	90.00	0.00	27	88	f
137	391	90.00	0.00	28	88	f
140	397	90.00	0.00	29	88	f
142	398	90.00	0.00	30	88	f
142	400	90.00	0.00	31	88	f
142	398	90.00	0.00	32	88	f
145	390	90.00	0.00	33	88	f
141	397	90.00	0.00	34	88	f
144	398	90.00	0.00	35	88	f
149	401	90.00	0.00	36	88	f
157	404	90.00	111.00	37	88	f
100	15	91.00	start	1	-	f
103	16	91.00	0.00	2	-	f
103	24	91.00	0.00	3	-	f
102	27	91.00	0.00	4	-	f
105	31	91.00	0.00	5	-	f
110	39	91.00	0.00	6	-	f
114	51	91.00	0.00	7	-	f
114	57	91.00	0.00	8	-	f
116	65	91.00	0.00	9	-	f
116	68	91.00	0.00	10	-	f
119	74	91.00	0.00	11	-	f
125	85	91.00	0.00	12	-	f
130	97	91.00	0.00	13	-	f
127	107	91.00	0.00	14	-	f
117	102	91.00	115.00	15	-	f
117	102	92.00	newborn	15	91	f
111	100	92.00	0.00	16	91	f
103	127	92.00	0.00	17	91	f
105	126	92.00	0.00	18	91	f
109	135	92.00	0.00	19	91	f
114	140	92.00	0.00	20	91	f
118	141	92.00	0.00	21	91	f
134	146	92.00	0.00	22	91	f
148	143	92.00	0.00	23	91	f
154	149	92.00	0.00	24	91	f
161	149	92.00	0.00	25	91	f
168	150	92.00	0.00	26	91	f
173	152	92.00	0.00	27	91	f
182	150	92.00	0.00	28	91	f
188	146	92.00	0.00	29	91	f
189	143	92.00	0.00	30	91	f
189	142	92.00	0.00	31	91	f
184	139	92.00	0.00	32	91	f
190	139	92.00	0.00	33	91	f
187	131	92.00	0.00	34	91	f
189	131	92.00	0.00	35	91	f
186	128	92.00	0.00	36	91	f
179	123	92.00	111.00	37	91	f
117	102	93.00	newborn	15	91	f
116	87	93.00	0.00	16	91	f
124	83	93.00	0.00	17	91	f
137	86	93.00	0.00	18	91	f
147	95	93.00	0.00	19	91	f
153	99	93.00	0.00	20	91	f
147	98	93.00	0.00	21	91	f
139	100	93.00	0.00	22	91	f
147	107	93.00	0.00	23	91	f
150	101	93.00	0.00	24	91	f
143	96	93.00	0.00	25	91	f
130	88	93.00	0.00	26	91	f
127	84	93.00	0.00	27	91	f
127	83	93.00	0.00	28	91	f
123	92	93.00	0.00	29	91	f
125	99	93.00	0.00	30	91	f
128	102	93.00	0.00	31	91	f
134	107	93.00	0.00	32	91	f
134	104	93.00	0.00	33	91	f
136	113	93.00	0.00	34	91	f
137	110	93.00	0.00	35	91	f
141	109	93.00	0.00	36	91	f
136	104	93.00	111.00	37	91	f
39	414	94.00	start	1	-	f
37	417	94.00	0.00	2	-	f
37	419	94.00	0.00	3	-	f
36	425	94.00	0.00	4	-	f
33	431	94.00	0.00	5	-	f
33	436	94.00	0.00	6	-	f
37	443	94.00	0.00	7	-	f
38	439	94.00	0.00	8	-	f
42	439	94.00	0.00	9	-	f
43	439	94.00	0.00	10	-	f
46	437	94.00	0.00	11	-	f
54	439	94.00	0.00	12	-	f
55	439	94.00	0.00	13	-	f
62	441	94.00	0.00	14	-	f
67	443	94.00	0.00	15	-	f
76	438	94.00	115.00	16	-	f
76	438	95.00	newborn	16	94	f
79	438	95.00	0.00	17	94	f
66	447	95.00	0.00	18	94	f
58	448	95.00	0.00	19	94	f
46	454	95.00	0.00	20	94	f
44	457	95.00	0.00	21	94	f
37	465	95.00	0.00	22	94	f
29	465	95.00	0.00	23	94	f
26	470	95.00	0.00	24	94	f
31	476	95.00	0.00	25	94	f
37	487	95.00	0.00	26	94	f
30	494	95.00	0.00	27	94	f
29	502	95.00	0.00	28	94	f
31	509	95.00	0.00	29	94	f
33	508	95.00	0.00	30	94	f
40	510	95.00	0.00	31	94	f
43	510	95.00	103.00	32	94	f
76	438	96.00	newborn	16	94	f
88	435	96.00	0.00	17	94	f
92	437	96.00	0.00	18	94	f
92	436	96.00	0.00	19	94	f
95	440	96.00	0.00	20	94	f
85	447	96.00	0.00	21	94	f
85	443	96.00	0.00	22	94	f
77	445	96.00	0.00	23	94	f
74	450	96.00	0.00	24	94	f
74	449	96.00	0.00	25	94	f
74	456	96.00	0.00	26	94	f
80	460	96.00	0.00	27	94	f
86	456	96.00	0.00	28	94	f
91	449	96.00	0.00	29	94	f
97	443	96.00	0.00	30	94	f
102	443	96.00	0.00	31	94	f
98	442	96.00	0.00	32	94	f
98	442	96.00	0.00	33	94	f
104	441	96.00	0.00	34	94	f
107	434	96.00	0.00	35	94	f
114	431	96.00	0.00	36	94	f
115	426	96.00	111.00	37	94	f
95	190	97.00	start	1	-	f
105	181	97.00	0.00	2	-	f
102	180	97.00	0.00	3	-	f
101	186	97.00	0.00	4	-	f
107	189	97.00	0.00	5	-	f
120	185	97.00	0.00	6	-	f
134	183	97.00	0.00	7	-	f
147	173	97.00	0.00	8	-	f
147	168	97.00	0.00	9	-	f
149	165	97.00	0.00	10	-	f
143	150	97.00	0.00	11	-	f
146	142	97.00	0.00	12	-	f
147	136	97.00	0.00	13	-	f
153	158	97.00	0.00	14	-	f
163	155	97.00	0.00	15	-	f
171	158	97.00	0.00	16	-	f
161	149	97.00	0.00	17	-	f
152	134	97.00	115.00	18	-	f
152	134	98.00	newborn	18	97	f
150	121	98.00	0.00	19	97	f
145	135	98.00	0.00	20	97	f
138	124	98.00	0.00	21	97	f
131	117	98.00	0.00	22	97	f
130	126	98.00	0.00	23	97	f
122	125	98.00	0.00	24	97	f
116	126	98.00	0.00	25	97	f
110	137	98.00	0.00	26	97	f
107	144	98.00	0.00	27	97	f
96	162	98.00	0.00	28	97	f
97	169	98.00	0.00	29	97	f
99	177	98.00	0.00	30	97	f
95	180	98.00	0.00	31	97	f
93	186	98.00	0.00	32	97	f
88	191	98.00	0.00	33	97	f
83	196	98.00	0.00	34	97	f
84	197	98.00	0.00	35	97	f
82	197	98.00	0.00	36	97	f
81	199	98.00	111.00	37	97	f
152	134	99.00	newborn	18	97	f
157	118	99.00	0.00	19	97	f
172	114	99.00	0.00	20	97	f
190	121	99.00	0.00	21	97	f
190	131	99.00	0.00	22	97	f
183	132	99.00	0.00	23	97	f
175	132	99.00	0.00	24	97	f
175	132	99.00	0.00	25	97	f
178	135	99.00	0.00	26	97	f
176	128	99.00	0.00	27	97	f
180	124	99.00	0.00	28	97	f
179	121	99.00	0.00	29	97	f
177	119	99.00	0.00	30	97	f
177	117	99.00	0.00	31	97	f
183	112	99.00	0.00	32	97	f
184	103	99.00	0.00	33	97	f
177	94	99.00	0.00	34	97	f
172	84	99.00	0.00	35	97	f
168	74	99.00	0.00	36	97	f
162	72	99.00	111.00	37	97	f
578	25	100.00	start	1	-	f
578	27	100.00	0.00	2	-	f
574	26	100.00	0.00	3	-	f
582	24	100.00	0.00	4	-	f
580	23	100.00	0.00	5	-	f
577	25	100.00	0.00	6	-	f
581	26	100.00	0.00	7	-	f
587	30	100.00	0.00	8	-	f
587	31	100.00	0.00	9	-	f
582	38	100.00	0.00	10	-	f
574	37	100.00	0.00	11	-	f
579	36	100.00	115.00	12	-	f
579	36	101.00	newborn	12	100	f
590	44	101.00	0.00	13	100	f
565	41	101.00	0.00	14	100	f
572	38	101.00	0.00	15	100	f
577	46	101.00	0.00	16	100	f
570	48	101.00	0.00	17	100	f
568	51	101.00	0.00	18	100	f
567	55	101.00	0.00	19	100	f
564	56	101.00	0.00	20	100	f
564	56	101.00	0.00	21	100	f
569	53	101.00	0.00	22	100	f
570	53	101.00	0.00	23	100	f
572	53	101.00	0.00	24	100	f
566	50	101.00	0.00	25	100	f
567	54	101.00	0.00	26	100	f
568	57	101.00	0.00	27	100	f
559	55	101.00	0.00	28	100	f
563	55	101.00	0.00	29	100	f
559	47	101.00	0.00	30	100	f
556	48	101.00	0.00	31	100	f
554	46	101.00	108.00	32	100	f
579	36	102.00	newborn	12	100	f
577	24	102.00	0.00	13	100	f
573	25	102.00	0.00	14	100	f
591	4	102.00	103.00	15	100	f
311	18	103.00	start	1	-	f
318	34	103.00	0.00	2	-	f
319	41	103.00	0.00	3	-	f
319	39	103.00	0.00	4	-	f
321	38	103.00	0.00	5	-	f
324	36	103.00	0.00	6	-	f
324	39	103.00	0.00	7	-	f
326	41	103.00	0.00	8	-	f
326	37	103.00	0.00	9	-	f
326	35	103.00	0.00	10	-	f
326	37	103.00	0.00	11	-	f
328	32	103.00	0.00	12	-	f
329	30	103.00	0.00	13	-	f
334	30	103.00	0.00	14	-	f
334	27	103.00	0.00	15	-	f
338	26	103.00	0.00	16	-	f
345	21	103.00	0.00	17	-	f
347	18	103.00	0.00	18	-	f
352	16	103.00	0.00	19	-	f
351	16	103.00	0.00	20	-	f
350	12	103.00	0.00	21	-	f
354	8	103.00	0.00	22	-	f
357	6	103.00	0.00	23	-	f
360	6	103.00	0.00	24	-	f
362	7	103.00	0.00	25	-	f
365	7	103.00	0.00	26	-	f
365	4	103.00	0.00	27	-	f
363	7	103.00	103.00	28	-	f
