# Supplementary material for: A three component model for superdiffusive motion effectively describes migration of eukaryotic cells moving freely or under a directional stimulus
Source: PLoS One. 2022 Aug 2;17(8):e0272259. doi: 10.1371/journal.pone.0272259 (PMC9345344; doi:10.1371/journal.pone.0272259)
Supplement: S1 File — Text files containing information about displacements of experimental and simulated populations used for both preliminary analyses, in “datasets used for preliminary evaluation of cell movement (Tables 1 and 2)”, and further characterization of cell movement, in “further datasets used for cell movement characterization (Figs 2, 4–6; Table 2; S1–S3 Tables; S2 and S3 Figs)”. (ZIP) [file pone.0272259.s007.zip › S1_File/datasets preliminary evaluation/experimental/no_wound/T24.txt]

#	ps=1.3	ts=40	movie=	timeInt=4
241	373	1.00	start	1
238	365	1.00	0.00	2
243	359	1.00	0.00	3
243	359	1.00	0.00	4
236	359	1.00	0.00	5
216	376	1.00	0.00	6
182	406	1.00	0.00	7
178	423	1.00	0.00	8
184	435	1.00	0.00	9
211	437	1.00	0.00	10
227	439	1.00	0.00	11
254	429	1.00	0.00	12
276	435	1.00	0.00	13
287	431	1.00	0.00	14
309	431	1.00	0.00	15
331	442	1.00	0.00	16
340	444	1.00	0.00	17
348	445	1.00	0.00	18
354	445	1.00	0.00	19
352	440	1.00	0.00	20
352	437	1.00	0.00	21
367	444	1.00	0.00	22
383	458	1.00	0.00	23
386	452	1.00	0.00	24
392	451	1.00	0.00	25
395	442	1.00	0.00	26
385	438	1.00	0.00	27
402	432	1.00	115.00	28
402	432	2.00	newborn	28	1
392	422	2.00	0.00	29
378	416	2.00	0.00	30
361	407	2.00	0.00	31
346	396	2.00	0.00	32
335	394	2.00	0.00	33
335	393	2.00	0.00	34
332	387	2.00	0.00	35
327	383	2.00	0.00	36
318	382	2.00	111.00	37
213	297	3.00	start	1
216	277	3.00	0.00	2
221	279	3.00	0.00	3
205	283	3.00	0.00	4
200	281	3.00	0.00	5
235	290	3.00	0.00	6
242	272	3.00	0.00	7
227	264	3.00	0.00	8
211	264	3.00	0.00	9
208	277	3.00	0.00	10
213	299	3.00	0.00	11
219	320	3.00	0.00	12
228	323	3.00	0.00	13
252	310	3.00	0.00	14
263	299	3.00	0.00	15
262	305	3.00	0.00	16
282	306	3.00	0.00	17
295	305	3.00	0.00	18
295	294	3.00	0.00	19
292	283	3.00	0.00	20
292	270	3.00	0.00	21
288	270	3.00	0.00	22
272	262	3.00	0.00	23
267	257	3.00	0.00	24
264	245	3.00	0.00	25
249	235	3.00	0.00	26
242	240	3.00	0.00	27
244	231	3.00	0.00	28
240	228	3.00	0.00	29
239	217	3.00	0.00	30
239	217	3.00	0.00	31
241	216	3.00	0.00	32
249	215	3.00	0.00	33
261	213	3.00	0.00	34
265	214	3.00	0.00	35
264	220	3.00	0.00	36
264	217	3.00	111.00	37
460	291	4.00	start	1
464	287	4.00	115.00	2
464	287	5.00	newborn	2	4
463	274	5.00	0.00	3
463	267	5.00	0.00	4
457	250	5.00	0.00	5
460	248	5.00	0.00	6
463	252	5.00	0.00	7
485	254	5.00	0.00	8
485	249	5.00	0.00	9
473	255	5.00	0.00	10
461	249	5.00	0.00	11
456	244	5.00	0.00	12
411	219	5.00	0.00	13
407	215	5.00	0.00	14
402	210	5.00	0.00	15
387	209	5.00	0.00	16
411	166	5.00	0.00	17
430	175	5.00	0.00	18
438	177	5.00	0.00	19
450	163	5.00	0.00	20
458	152	5.00	0.00	21
474	159	5.00	0.00	22
481	164	5.00	0.00	23
484	154	5.00	0.00	24
486	151	5.00	0.00	25
493	154	5.00	0.00	26
505	154	5.00	0.00	27
528	153	5.00	0.00	28
542	151	5.00	0.00	29
545	144	5.00	108.00	30
464	287	6.00	newborn	2	4
469	281	6.00	0.00	3
465	278	6.00	0.00	4
461	271	6.00	0.00	5
468	274	6.00	0.00	6
475	280	6.00	0.00	7
465	269	6.00	0.00	8
452	249	6.00	0.00	9
441	243	6.00	0.00	10
437	235	6.00	0.00	11
439	238	6.00	0.00	12
441	231	6.00	0.00	13
440	238	6.00	0.00	14
449	265	6.00	0.00	15
479	314	6.00	0.00	16
501	351	6.00	0.00	17
525	369	6.00	0.00	18
552	394	6.00	0.00	19
588	403	6.00	0.00	20
597	418	6.00	0.00	21
598	419	6.00	0.00	22
612	417	6.00	0.00	23
619	419	6.00	0.00	24
614	426	6.00	0.00	25
620	429	6.00	0.00	26
627	420	6.00	0.00	27
638	406	6.00	103.00	28
163	38	7.00	start	1
169	37	7.00	0.00	2
169	42	7.00	0.00	3
172	42	7.00	0.00	4
172	36	7.00	0.00	5
163	43	7.00	0.00	6
170	48	7.00	0.00	7
184	55	7.00	0.00	8
193	52	7.00	0.00	9
213	52	7.00	0.00	10
220	58	7.00	0.00	11
248	54	7.00	0.00	12
263	50	7.00	0.00	13
275	47	7.00	0.00	14
277	52	7.00	0.00	15
277	62	7.00	0.00	16
276	58	7.00	0.00	17
283	42	7.00	0.00	18
288	21	7.00	0.00	19
282	8	7.00	103.00	20
344	263	8.00	start	1
345	275	8.00	0.00	2
342	273	8.00	0.00	3
340	277	8.00	0.00	4
336	268	8.00	0.00	5
332	273	8.00	0.00	6
330	278	8.00	0.00	7
328	279	8.00	0.00	8
327	287	8.00	0.00	9
319	295	8.00	115.00	10
319	295	9.00	newborn	10	8
297	285	9.00	0.00	11
293	310	9.00	0.00	12
296	325	9.00	0.00	13
303	331	9.00	0.00	14
301	337	9.00	0.00	15
300	341	9.00	0.00	16
310	340	9.00	0.00	17
328	335	9.00	0.00	18
339	333	9.00	0.00	19
347	339	9.00	0.00	20
353	339	9.00	0.00	21
368	348	9.00	0.00	22
377	345	9.00	0.00	23
387	346	9.00	0.00	24
388	346	9.00	0.00	25
391	357	9.00	0.00	26
363	343	9.00	115.00	27
363	343	10.00	newborn	27	9
376	353	10.00	0.00	28
395	342	10.00	0.00	29
397	337	10.00	0.00	30
393	341	10.00	0.00	31
395	341	10.00	0.00	32
419	346	10.00	0.00	33
419	355	10.00	0.00	34
418	389	10.00	0.00	35
422	395	10.00	0.00	36
435	402	10.00	111.00	37
363	343	11.00	newborn	27	9
362	355	11.00	0.00	28
358	364	11.00	0.00	29
362	372	11.00	0.00	30
363	373	11.00	0.00	31
368	373	11.00	0.00	32
379	368	11.00	0.00	33
392	377	11.00	0.00	34
390	386	11.00	0.00	35
388	389	11.00	0.00	36
387	398	11.00	111.00	37
319	295	12.00	newborn	10	8
289	277	12.00	0.00	11
276	244	12.00	0.00	12
276	249	12.00	0.00	13
263	255	12.00	0.00	14
248	266	12.00	0.00	15
237	278	12.00	0.00	16
218	274	12.00	0.00	17
209	274	12.00	0.00	18
209	281	12.00	0.00	19
212	279	12.00	0.00	20
209	269	12.00	0.00	21
211	255	12.00	0.00	22
209	230	12.00	0.00	23
210	220	12.00	0.00	24
211	217	12.00	0.00	25
212	216	12.00	0.00	26
208	209	12.00	0.00	27
210	196	12.00	0.00	28
210	185	12.00	0.00	29
206	167	12.00	0.00	30
208	147	12.00	0.00	31
211	138	12.00	0.00	32
211	135	12.00	0.00	33
199	130	12.00	0.00	34
187	121	12.00	0.00	35
169	108	12.00	0.00	36
167	109	12.00	111.00	37
377	170	13.00	start	1
373	149	13.00	0.00	2
373	135	13.00	0.00	3
390	146	13.00	0.00	4
382	129	13.00	0.00	5
377	118	13.00	0.00	6
376	108	13.00	0.00	7
362	114	13.00	0.00	8
355	117	13.00	0.00	9
370	128	13.00	0.00	10
361	125	13.00	0.00	11
349	118	13.00	0.00	12
350	118	13.00	108.00	13
86	49	14.00	start	1
83	50	14.00	0.00	2
81	59	14.00	0.00	3
72	61	14.00	0.00	4
73	61	14.00	0.00	5
101	45	14.00	0.00	6
152	50	14.00	0.00	7
148	66	14.00	0.00	8
144	69	14.00	0.00	9
136	74	14.00	0.00	10
133	78	14.00	0.00	11
120	73	14.00	0.00	12
109	59	14.00	0.00	13
99	50	14.00	0.00	14
73	26	14.00	0.00	15
65	26	14.00	0.00	16
59	27	14.00	0.00	17
49	21	14.00	0.00	18
55	13	14.00	115.00	19
317	322	15.00	start	1
317	326	15.00	0.00	2
313	329	15.00	0.00	3
306	318	15.00	0.00	4
309	307	15.00	0.00	5
311	302	15.00	0.00	6
312	306	15.00	0.00	7
307	295	15.00	0.00	8
306	294	15.00	0.00	9
304	302	15.00	0.00	10
298	308	15.00	0.00	11
291	320	15.00	0.00	12
268	322	15.00	0.00	13
260	326	15.00	0.00	14
258	333	15.00	0.00	15
247	334	15.00	0.00	16
233	338	15.00	0.00	17
225	357	15.00	0.00	18
218	370	15.00	0.00	19
216	375	15.00	0.00	20
218	383	15.00	0.00	21
212	406	15.00	0.00	22
197	415	15.00	0.00	23
187	416	15.00	0.00	24
173	416	15.00	0.00	25
168	425	15.00	0.00	26
164	438	15.00	0.00	27
167	448	15.00	0.00	28
164	477	15.00	0.00	29
173	483	15.00	0.00	30
168	494	15.00	0.00	31
163	501	15.00	0.00	32
163	505	15.00	103.00	33
406	170	16.00	start	1
401	169	16.00	0.00	2
401	168	16.00	0.00	3
396	168	16.00	0.00	4
398	146	16.00	0.00	5
392	156	16.00	0.00	6
371	178	16.00	0.00	7
357	186	16.00	0.00	8
342	193	16.00	0.00	9
325	184	16.00	0.00	10
324	153	16.00	0.00	11
320	144	16.00	0.00	12
306	160	16.00	0.00	13
296	167	16.00	0.00	14
282	170	16.00	0.00	15
277	164	16.00	0.00	16
278	185	16.00	0.00	17
272	191	16.00	0.00	18
268	193	16.00	0.00	19
262	195	16.00	0.00	20
289	197	16.00	0.00	21
286	189	16.00	0.00	22
270	192	16.00	0.00	23
253	197	16.00	0.00	24
249	201	16.00	0.00	25
258	184	16.00	0.00	26
263	189	16.00	0.00	27
271	198	16.00	0.00	28
258	211	16.00	0.00	29
271	196	16.00	0.00	30
272	202	16.00	0.00	31
286	203	16.00	0.00	32
306	204	16.00	0.00	33
325	217	16.00	0.00	34
329	241	16.00	0.00	35
328	239	16.00	0.00	36
324	232	16.00	111.00	37
568	177	17.00	start	1
558	177	17.00	0.00	2
553	185	17.00	0.00	3
550	192	17.00	0.00	4
550	199	17.00	0.00	5
552	215	17.00	115.00	6
552	215	18.00	newborn	6	17
548	196	18.00	0.00	7
546	172	18.00	0.00	8
534	138	18.00	0.00	9
512	152	18.00	0.00	10
496	154	18.00	0.00	11
495	167	18.00	0.00	12
499	190	18.00	0.00	13
483	206	18.00	0.00	14
475	203	18.00	0.00	15
485	203	18.00	0.00	16
496	196	18.00	0.00	17
518	191	18.00	0.00	18
538	195	18.00	0.00	19
541	195	18.00	0.00	20
546	187	18.00	0.00	21
548	196	18.00	0.00	22
547	202	18.00	0.00	23
544	211	18.00	0.00	24
531	236	18.00	0.00	25
529	247	18.00	0.00	26
523	261	18.00	0.00	27
521	271	18.00	0.00	28
517	281	18.00	0.00	29
518	294	18.00	0.00	30
523	289	18.00	0.00	31
537	282	18.00	0.00	32
543	273	18.00	0.00	33
548	265	18.00	0.00	34
562	259	18.00	0.00	35
568	251	18.00	0.00	36
567	238	18.00	111.00	37
182	233	19.00	start	1
193	248	19.00	0.00	2
184	251	19.00	0.00	3
183	251	19.00	0.00	4
161	260	19.00	0.00	5
148	256	19.00	0.00	6
144	247	19.00	0.00	7
137	245	19.00	0.00	8
133	240	19.00	0.00	9
138	240	19.00	0.00	10
143	246	19.00	0.00	11
143	249	19.00	0.00	12
137	239	19.00	0.00	13
133	231	19.00	0.00	14
124	225	19.00	0.00	15
115	220	19.00	0.00	16
114	187	19.00	0.00	17
135	170	19.00	0.00	18
143	155	19.00	0.00	19
162	145	19.00	0.00	20
178	145	19.00	0.00	21
181	157	19.00	0.00	22
185	161	19.00	0.00	23
191	167	19.00	0.00	24
189	181	19.00	0.00	25
177	186	19.00	0.00	26
169	197	19.00	0.00	27
174	190	19.00	0.00	28
181	183	19.00	0.00	29
189	160	19.00	0.00	30
188	140	19.00	0.00	31
179	122	19.00	0.00	32
180	118	19.00	0.00	33
163	110	19.00	0.00	34
146	105	19.00	0.00	35
141	105	19.00	0.00	36
144	108	19.00	111.00	37
197	222	20.00	start	1
205	216	20.00	0.00	2
219	224	20.00	0.00	3
227	226	20.00	0.00	4
237	223	20.00	0.00	5
242	221	20.00	0.00	6
248	218	20.00	0.00	7
260	217	20.00	0.00	8
272	219	20.00	0.00	9
283	226	20.00	0.00	10
297	227	20.00	0.00	11
306	228	20.00	0.00	12
310	237	20.00	0.00	13
314	245	20.00	0.00	14
324	249	20.00	0.00	15
332	258	20.00	0.00	16
335	263	20.00	0.00	17
340	264	20.00	0.00	18
366	253	20.00	0.00	19
377	243	20.00	0.00	20
384	243	20.00	0.00	21
387	240	20.00	0.00	22
390	241	20.00	0.00	23
390	247	20.00	0.00	24
390	247	20.00	0.00	25
393	242	20.00	0.00	26
390	242	20.00	0.00	27
395	236	20.00	0.00	28
411	228	20.00	0.00	29
411	231	20.00	0.00	30
419	222	20.00	0.00	31
429	213	20.00	0.00	32
455	212	20.00	0.00	33
467	209	20.00	0.00	34
472	198	20.00	0.00	35
476	197	20.00	0.00	36
483	197	20.00	111.00	37
396	333	21.00	start	1
396	331	21.00	0.00	2
404	335	21.00	0.00	3
409	340	21.00	0.00	4
409	346	21.00	0.00	5
408	349	21.00	0.00	6
403	335	21.00	0.00	7
400	338	21.00	0.00	8
398	332	21.00	0.00	9
404	330	21.00	0.00	10
409	329	21.00	115.00	11
394	402	22.00	start	1
395	412	22.00	0.00	2
398	426	22.00	0.00	3
404	435	22.00	0.00	4
412	431	22.00	0.00	5
422	424	22.00	0.00	6
417	408	22.00	0.00	7
418	406	22.00	0.00	8
415	378	22.00	115.00	9
147	136	23.00	start	1
148	132	23.00	0.00	2
150	139	23.00	0.00	3
154	143	23.00	0.00	4
156	141	23.00	0.00	5
157	138	23.00	0.00	6
155	129	23.00	0.00	7
188	109	23.00	0.00	8
190	101	23.00	0.00	9
197	100	23.00	0.00	10
202	103	23.00	0.00	11
202	100	23.00	0.00	12
188	87	23.00	0.00	13
194	85	23.00	0.00	14
182	66	23.00	0.00	15
175	61	23.00	0.00	16
159	58	23.00	0.00	17
146	55	23.00	0.00	18
134	53	23.00	0.00	19
122	42	23.00	0.00	20
122	42	23.00	0.00	21
113	42	23.00	115.00	22
113	42	24.00	newborn	22	23
105	36	24.00	0.00	23
90	49	24.00	0.00	24
76	51	24.00	0.00	25
39	50	24.00	0.00	26
7	61	24.00	0.00	27
3	56	24.00	103.00	28
113	42	25.00	newborn	22	23
122	41	25.00	0.00	23
136	38	25.00	0.00	24
151	22	25.00	0.00	25
158	9	25.00	0.00	26
162	6	25.00	103.00	27
545	144	26.00	start	1
503	144	26.00	0.00	2
475	148	26.00	0.00	3
464	162	26.00	0.00	4
469	174	26.00	0.00	5
482	194	26.00	0.00	6
474	216	26.00	0.00	7
478	229	26.00	0.00	8
485	227	26.00	0.00	9
503	230	26.00	0.00	10
512	240	26.00	0.00	11
528	250	26.00	0.00	12
546	250	26.00	0.00	13
556	250	26.00	0.00	14
556	242	26.00	0.00	15
564	245	26.00	0.00	16
572	251	26.00	0.00	17
580	269	26.00	0.00	18
587	279	26.00	0.00	19
591	271	26.00	0.00	20
592	261	26.00	0.00	21
597	262	26.00	0.00	22
599	272	26.00	0.00	23
588	280	26.00	115.00	24
588	280	27.00	newborn	24	26
593	269	27.00	0.00	25
601	261	27.00	0.00	26
611	263	27.00	0.00	27
610	271	27.00	0.00	28
615	278	27.00	0.00	29
599	282	27.00	0.00	30
580	287	27.00	0.00	31
568	287	27.00	0.00	32
570	283	27.00	0.00	33
575	276	27.00	0.00	34
581	265	27.00	0.00	35
580	246	27.00	0.00	36
581	226	27.00	111.00	37
588	280	28.00	newborn	24	26
571	283	28.00	0.00	25
552	295	28.00	0.00	26
562	298	28.00	0.00	27
586	298	28.00	0.00	28
602	297	28.00	0.00	29
611	305	28.00	0.00	30
606	306	28.00	0.00	31
576	306	28.00	0.00	32
565	312	28.00	0.00	33
551	322	28.00	0.00	34
559	319	28.00	0.00	35
568	319	28.00	0.00	36
553	319	28.00	111.00	37
