# Supplementary material for: A three component model for superdiffusive motion effectively describes migration of eukaryotic cells moving freely or under a directional stimulus
Source: PLoS One. 2022 Aug 2;17(8):e0272259. doi: 10.1371/journal.pone.0272259 (PMC9345344; doi:10.1371/journal.pone.0272259)
Supplement: S1 File — Text files containing information about displacements of experimental and simulated populations used for both preliminary analyses, in “datasets used for preliminary evaluation of cell movement (Tables 1 and 2)”, and further characterization of cell movement, in “further datasets used for cell movement characterization (Figs 2, 4–6; Table 2; S1–S3 Tables; S2 and S3 Figs)”. (ZIP) [file pone.0272259.s007.zip › S1_File/datasets preliminary evaluation/experimental/no_wound/MDA-MB-231.txt]

#	ps=1.3	ts=40	movie=	timeInt=4
113	295	1.00	start	1	-	f
113	295	1.00	0.00	2	-	f
113	295	1.00	0.00	3	-	f
111	295	1.00	0.00	4	-	f
93	301	1.00	0.00	5	-	f
93	301	1.00	0.00	6	-	f
92	307	1.00	0.00	7	-	f
88	312	1.00	0.00	8	-	f
86	314	1.00	0.00	9	-	f
82	320	1.00	0.00	10	-	f
79	323	1.00	0.00	11	-	f
68	334	1.00	0.00	12	-	f
63	336	1.00	0.00	13	-	f
59	339	1.00	0.00	14	-	f
56	335	1.00	0.00	15	-	f
55	336	1.00	0.00	16	-	f
49	339	1.00	0.00	17	-	f
46	340	1.00	0.00	18	-	f
41	337	1.00	0.00	19	-	f
41	332	1.00	0.00	20	-	f
37	330	1.00	0.00	21	-	f
40	334	1.00	115.00	22	-	f
40	334	2.00	newborn	22	1	f
47	330	2.00	0.00	23	1	f
50	323	2.00	0.00	24	1	f
49	316	2.00	0.00	25	1	f
50	312	2.00	0.00	26	1	f
52	311	2.00	0.00	27	1	f
52	309	2.00	0.00	28	1	f
52	309	2.00	0.00	29	1	f
54	304	2.00	0.00	30	1	f
54	304	2.00	0.00	31	1	f
57	308	2.00	0.00	32	1	f
57	308	2.00	0.00	33	1	f
63	305	2.00	0.00	34	1	f
66	301	2.00	0.00	35	1	f
73	302	2.00	0.00	36	1	f
73	310	2.00	111.00	37	1	f
40	334	3.00	newborn	22	1	f
37	335	3.00	0.00	23	1	f
35	334	3.00	0.00	24	1	f
34	337	3.00	0.00	25	1	f
27	333	3.00	0.00	26	1	f
27	333	3.00	0.00	27	1	f
33	336	3.00	0.00	28	1	f
38	342	3.00	0.00	29	1	f
38	343	3.00	0.00	30	1	f
32	339	3.00	0.00	31	1	f
22	333	3.00	0.00	32	1	f
22	333	3.00	0.00	33	1	f
22	333	3.00	0.00	34	1	f
26	330	3.00	0.00	35	1	f
26	330	3.00	0.00	36	1	f
29	325	3.00	111.00	37	1	f
279	305	4.00	start	1	-	f
279	309	4.00	0.00	2	-	f
279	307	4.00	0.00	3	-	f
279	307	4.00	0.00	4	-	f
279	307	4.00	0.00	5	-	f
274	306	4.00	0.00	6	-	f
270	305	4.00	0.00	7	-	f
257	295	4.00	0.00	8	-	f
257	295	4.00	0.00	9	-	f
257	289	4.00	0.00	10	-	f
264	279	4.00	0.00	11	-	f
270	279	4.00	0.00	12	-	f
273	273	4.00	0.00	13	-	f
273	273	4.00	0.00	14	-	f
273	282	4.00	0.00	15	-	f
279	302	4.00	0.00	16	-	f
277	309	4.00	0.00	17	-	f
277	309	4.00	115.00	18	-	f
277	309	5.00	newborn	18	4	f
269	311	5.00	0.00	19	4	f
269	312	5.00	0.00	20	4	f
274	308	5.00	0.00	21	4	f
279	301	5.00	0.00	22	4	f
270	298	5.00	0.00	23	4	f
263	300	5.00	0.00	24	4	f
257	299	5.00	0.00	25	4	f
257	290	5.00	0.00	26	4	f
256	287	5.00	0.00	27	4	f
254	287	5.00	0.00	28	4	f
265	298	5.00	0.00	29	4	f
257	292	5.00	0.00	30	4	f
256	289	5.00	0.00	31	4	f
261	284	5.00	0.00	32	4	f
270	279	5.00	0.00	33	4	f
273	279	5.00	0.00	34	4	f
274	272	5.00	0.00	35	4	f
274	268	5.00	0.00	36	4	f
274	273	5.00	111.00	37	4	f
277	309	6.00	newborn	18	4	f
275	321	6.00	0.00	19	4	f
277	321	6.00	0.00	20	4	f
273	324	6.00	0.00	21	4	f
272	321	6.00	0.00	22	4	f
276	321	6.00	0.00	23	4	f
275	323	6.00	0.00	24	4	f
270	323	6.00	0.00	25	4	f
268	325	6.00	0.00	26	4	f
263	323	6.00	0.00	27	4	f
260	323	6.00	0.00	28	4	f
265	328	6.00	0.00	29	4	f
263	324	6.00	0.00	30	4	f
258	323	6.00	0.00	31	4	f
257	321	6.00	0.00	32	4	f
259	321	6.00	0.00	33	4	f
262	321	6.00	0.00	34	4	f
262	321	6.00	0.00	35	4	f
263	320	6.00	0.00	36	4	f
256	317	6.00	111.00	37	4	f
331	91	7.00	start	1	-	f
334	92	7.00	0.00	2	-	f
340	105	7.00	0.00	3	-	f
347	106	7.00	115.00	4	-	f
347	106	8.00	newborn	4	7	f
350	103	8.00	0.00	5	7	f
350	103	8.00	0.00	6	7	f
349	104	8.00	0.00	7	7	f
349	104	8.00	0.00	8	7	f
346	104	8.00	0.00	9	7	f
346	104	8.00	0.00	10	7	f
346	104	8.00	0.00	11	7	f
345	107	8.00	0.00	12	7	f
340	108	8.00	0.00	13	7	f
340	108	8.00	0.00	14	7	f
340	108	8.00	0.00	15	7	f
340	108	8.00	0.00	16	7	f
340	108	8.00	0.00	17	7	f
338	109	8.00	0.00	18	7	f
338	109	8.00	0.00	19	7	f
336	113	8.00	0.00	20	7	f
336	113	8.00	0.00	21	7	f
335	114	8.00	0.00	22	7	f
334	117	8.00	0.00	23	7	f
334	121	8.00	0.00	24	7	f
341	127	8.00	0.00	25	7	f
340	131	8.00	0.00	26	7	f
340	131	8.00	0.00	27	7	f
342	133	8.00	0.00	28	7	f
342	136	8.00	0.00	29	7	f
342	136	8.00	0.00	30	7	f
338	143	8.00	0.00	31	7	f
333	146	8.00	0.00	32	7	f
329	149	8.00	0.00	33	7	f
332	146	8.00	115.00	34	7	f
347	106	9.00	newborn	4	7	f
362	102	9.00	0.00	5	7	f
366	98	9.00	0.00	6	7	f
369	99	9.00	0.00	7	7	f
369	99	9.00	0.00	8	7	f
369	96	9.00	0.00	9	7	f
367	96	9.00	0.00	10	7	f
364	97	9.00	0.00	11	7	f
364	97	9.00	0.00	12	7	f
367	98	9.00	0.00	13	7	f
367	98	9.00	0.00	14	7	f
367	98	9.00	0.00	15	7	f
368	97	9.00	0.00	16	7	f
366	100	9.00	0.00	17	7	f
366	102	9.00	0.00	18	7	f
367	107	9.00	0.00	19	7	f
362	118	9.00	0.00	20	7	f
366	115	9.00	108.00	21	7	f
130	145	10.00	start	1	-	f
132	141	10.00	0.00	2	-	f
134	141	10.00	0.00	3	-	f
137	144	10.00	0.00	4	-	f
136	142	10.00	0.00	5	-	f
136	143	10.00	0.00	6	-	f
136	143	10.00	0.00	7	-	f
136	143	10.00	0.00	8	-	f
136	143	10.00	0.00	9	-	f
136	143	10.00	0.00	10	-	f
136	141	10.00	0.00	11	-	f
135	145	10.00	0.00	12	-	f
138	143	10.00	0.00	13	-	f
138	143	10.00	0.00	14	-	f
138	137	10.00	0.00	15	-	f
134	137	10.00	0.00	16	-	f
134	138	10.00	0.00	17	-	f
134	138	10.00	0.00	18	-	f
134	138	10.00	0.00	19	-	f
133	136	10.00	0.00	20	-	f
134	133	10.00	0.00	21	-	f
134	133	10.00	0.00	22	-	f
134	131	10.00	0.00	23	-	f
134	131	10.00	0.00	24	-	f
134	131	10.00	0.00	25	-	f
134	131	10.00	0.00	26	-	f
134	129	10.00	115.00	27	-	f
134	129	11.00	newborn	27	10	f
127	125	11.00	0.00	28	10	f
122	123	11.00	0.00	29	10	f
122	123	11.00	0.00	30	10	f
125	121	11.00	0.00	31	10	f
127	116	11.00	0.00	32	10	f
134	113	11.00	0.00	33	10	f
132	114	11.00	0.00	34	10	f
134	119	11.00	0.00	35	10	f
134	119	11.00	0.00	36	10	f
134	119	11.00	111.00	37	10	f
134	129	12.00	newborn	27	10	f
130	136	12.00	0.00	28	10	f
130	140	12.00	0.00	29	10	f
134	140	12.00	0.00	30	10	f
139	144	12.00	0.00	31	10	f
141	144	12.00	0.00	32	10	f
143	143	12.00	0.00	33	10	f
151	143	12.00	0.00	34	10	f
151	145	12.00	0.00	35	10	f
151	146	12.00	0.00	36	10	f
150	153	12.00	111.00	37	10	f
441	132	13.00	start	1	-	f
441	132	13.00	0.00	2	-	f
444	132	13.00	0.00	3	-	f
444	122	13.00	0.00	4	-	f
443	132	13.00	0.00	5	-	f
443	132	13.00	0.00	6	-	f
443	126	13.00	0.00	7	-	f
443	122	13.00	0.00	8	-	f
443	119	13.00	0.00	9	-	f
443	114	13.00	0.00	10	-	f
433	116	13.00	0.00	11	-	f
428	115	13.00	0.00	12	-	f
422	120	13.00	0.00	13	-	f
418	123	13.00	0.00	14	-	f
413	132	13.00	0.00	15	-	f
410	140	13.00	0.00	16	-	f
410	146	13.00	0.00	17	-	f
404	150	13.00	108.00	18	-	f
304	422	14.00	start	1	-	f
309	422	14.00	0.00	2	-	f
309	422	14.00	0.00	3	-	f
317	424	14.00	0.00	4	-	f
313	424	14.00	0.00	5	-	f
313	424	14.00	0.00	6	-	f
324	424	14.00	0.00	7	-	f
315	425	14.00	0.00	8	-	f
317	424	14.00	0.00	9	-	f
321	422	14.00	0.00	10	-	f
322	420	14.00	0.00	11	-	f
322	420	14.00	0.00	12	-	f
323	420	14.00	0.00	13	-	f
323	418	14.00	0.00	14	-	f
325	416	14.00	0.00	15	-	f
325	416	14.00	0.00	16	-	f
325	416	14.00	0.00	17	-	f
325	416	14.00	0.00	18	-	f
325	416	14.00	0.00	19	-	f
325	416	14.00	0.00	20	-	f
325	416	14.00	0.00	21	-	f
325	416	14.00	0.00	22	-	f
325	416	14.00	0.00	23	-	f
325	416	14.00	0.00	24	-	f
325	416	14.00	0.00	25	-	f
325	416	14.00	0.00	26	-	f
329	415	14.00	0.00	27	-	f
329	415	14.00	0.00	28	-	f
329	415	14.00	0.00	29	-	f
334	413	14.00	0.00	30	-	f
335	418	14.00	0.00	31	-	f
337	413	14.00	115.00	32	-	f
337	413	15.00	newborn	32	14	f
335	408	15.00	0.00	33	14	f
335	407	15.00	0.00	34	14	f
335	406	15.00	0.00	35	14	f
334	405	15.00	0.00	36	14	f
334	405	15.00	111.00	37	14	f
337	413	16.00	newborn	32	14	f
338	423	16.00	0.00	33	14	f
345	423	16.00	0.00	34	14	f
342	422	16.00	0.00	35	14	f
342	422	16.00	0.00	36	14	f
336	424	16.00	111.00	37	14	f
193	25	17.00	start	1	-	f
190	25	17.00	0.00	2	-	f
187	26	17.00	0.00	3	-	f
185	21	17.00	0.00	4	-	f
185	21	17.00	0.00	5	-	f
176	13	17.00	0.00	6	-	f
173	7	17.00	0.00	7	-	f
158	6	17.00	0.00	8	-	f
147	7	17.00	0.00	9	-	f
145	16	17.00	0.00	10	-	f
137	13	17.00	0.00	11	-	f
134	8	17.00	0.00	12	-	f
127	6	17.00	0.00	13	-	f
115	3	17.00	103.00	14	-	f
561	388	18.00	start	1	-	f
562	382	18.00	0.00	2	-	f
565	374	18.00	0.00	3	-	f
566	364	18.00	0.00	4	-	f
566	363	18.00	0.00	5	-	f
558	355	18.00	0.00	6	-	f
557	354	18.00	0.00	7	-	f
558	357	18.00	0.00	8	-	f
560	360	18.00	0.00	9	-	f
560	360	18.00	0.00	10	-	f
560	360	18.00	0.00	11	-	f
560	360	18.00	0.00	12	-	f
554	352	18.00	0.00	13	-	f
553	349	18.00	115.00	14	-	f
553	349	19.00	newborn	14	18	f
562	347	19.00	0.00	15	18	f
563	351	19.00	0.00	16	18	f
563	351	19.00	0.00	17	18	f
566	353	19.00	0.00	18	18	f
570	348	19.00	0.00	19	18	f
573	344	19.00	0.00	20	18	f
576	342	19.00	0.00	21	18	f
576	331	19.00	0.00	22	18	f
575	329	19.00	0.00	23	18	f
576	326	19.00	0.00	24	18	f
576	328	19.00	0.00	25	18	f
573	341	19.00	0.00	26	18	f
569	360	19.00	0.00	27	18	f
572	371	19.00	0.00	28	18	f
574	374	19.00	0.00	29	18	f
575	382	19.00	0.00	30	18	f
575	388	19.00	0.00	31	18	f
575	388	19.00	0.00	32	18	f
578	379	19.00	0.00	33	18	f
570	385	19.00	0.00	34	18	f
569	380	19.00	0.00	35	18	f
571	363	19.00	0.00	36	18	f
571	357	19.00	111.00	37	18	f
553	349	20.00	newborn	14	18	f
545	344	20.00	0.00	15	18	f
543	342	20.00	0.00	16	18	f
543	341	20.00	0.00	17	18	f
543	341	20.00	0.00	18	18	f
543	341	20.00	0.00	19	18	f
543	341	20.00	0.00	20	18	f
541	336	20.00	0.00	21	18	f
539	336	20.00	0.00	22	18	f
536	328	20.00	0.00	23	18	f
536	328	20.00	0.00	24	18	f
533	326	20.00	0.00	25	18	f
536	330	20.00	0.00	26	18	f
540	336	20.00	0.00	27	18	f
555	342	20.00	0.00	28	18	f
565	340	20.00	0.00	29	18	f
565	335	20.00	0.00	30	18	f
567	328	20.00	0.00	31	18	f
569	323	20.00	0.00	32	18	f
571	323	20.00	0.00	33	18	f
555	332	20.00	0.00	34	18	f
549	334	20.00	0.00	35	18	f
548	330	20.00	0.00	36	18	f
547	323	20.00	111.00	37	18	f
124	381	21.00	start	1	-	f
124	381	21.00	0.00	2	-	f
124	378	21.00	0.00	3	-	f
124	378	21.00	0.00	4	-	f
124	378	21.00	0.00	5	-	f
127	383	21.00	0.00	6	-	f
127	383	21.00	0.00	7	-	f
128	385	21.00	0.00	8	-	f
128	379	21.00	0.00	9	-	f
128	379	21.00	0.00	10	-	f
128	379	21.00	0.00	11	-	f
128	379	21.00	0.00	12	-	f
127	381	21.00	0.00	13	-	f
128	382	21.00	115.00	14	-	f
128	382	22.00	newborn	14	21	f
136	391	22.00	0.00	15	21	f
136	389	22.00	0.00	16	21	f
136	389	22.00	0.00	17	21	f
137	391	22.00	0.00	18	21	f
140	391	22.00	0.00	19	21	f
140	396	22.00	0.00	20	21	f
140	396	22.00	0.00	21	21	f
142	400	22.00	0.00	22	21	f
142	400	22.00	0.00	23	21	f
142	400	22.00	0.00	24	21	f
142	400	22.00	0.00	25	21	f
147	409	22.00	0.00	26	21	f
148	408	22.00	0.00	27	21	f
149	409	22.00	0.00	28	21	f
149	409	22.00	0.00	29	21	f
150	411	22.00	0.00	30	21	f
156	412	22.00	0.00	31	21	f
156	412	22.00	0.00	32	21	f
154	412	22.00	0.00	33	21	f
154	412	22.00	0.00	34	21	f
157	418	22.00	0.00	35	21	f
158	420	22.00	0.00	36	21	f
158	418	22.00	111.00	37	21	f
128	382	23.00	newborn	14	21	f
121	372	23.00	0.00	15	21	f
125	374	23.00	0.00	16	21	f
119	368	23.00	0.00	17	21	f
119	368	23.00	0.00	18	21	f
118	368	23.00	0.00	19	21	f
120	367	23.00	0.00	20	21	f
120	360	23.00	0.00	21	21	f
120	360	23.00	0.00	22	21	f
121	356	23.00	0.00	23	21	f
123	354	23.00	0.00	24	21	f
130	346	23.00	0.00	25	21	f
139	342	23.00	0.00	26	21	f
147	336	23.00	0.00	27	21	f
147	336	23.00	0.00	28	21	f
145	334	23.00	0.00	29	21	f
150	334	23.00	0.00	30	21	f
150	334	23.00	0.00	31	21	f
153	331	23.00	0.00	32	21	f
153	331	23.00	0.00	33	21	f
153	331	23.00	0.00	34	21	f
157	327	23.00	0.00	35	21	f
157	327	23.00	0.00	36	21	f
157	327	23.00	111.00	37	21	f
385	197	24.00	start	1	-	f
386	200	24.00	0.00	2	-	f
386	200	24.00	0.00	3	-	f
387	202	24.00	0.00	4	-	f
388	202	24.00	0.00	5	-	f
389	199	24.00	0.00	6	-	f
389	199	24.00	0.00	7	-	f
389	202	24.00	0.00	8	-	f
389	202	24.00	0.00	9	-	f
390	206	24.00	0.00	10	-	f
390	206	24.00	0.00	11	-	f
389	210	24.00	0.00	12	-	f
389	210	24.00	0.00	13	-	f
386	209	24.00	0.00	14	-	f
382	213	24.00	0.00	15	-	f
378	213	24.00	0.00	16	-	f
379	210	24.00	0.00	17	-	f
384	213	24.00	115.00	18	-	f
384	213	25.00	newborn	18	24	f
390	213	25.00	0.00	19	24	f
390	211	25.00	0.00	20	24	f
390	211	25.00	0.00	21	24	f
390	211	25.00	0.00	22	24	f
389	208	25.00	0.00	23	24	f
391	208	25.00	0.00	24	24	f
391	208	25.00	0.00	25	24	f
392	204	25.00	0.00	26	24	f
392	204	25.00	0.00	27	24	f
392	204	25.00	0.00	28	24	f
392	204	25.00	0.00	29	24	f
392	205	25.00	0.00	30	24	f
392	213	25.00	0.00	31	24	f
392	213	25.00	0.00	32	24	f
393	210	25.00	0.00	33	24	f
395	207	25.00	0.00	34	24	f
399	204	25.00	0.00	35	24	f
399	202	25.00	0.00	36	24	f
397	202	25.00	111.00	37	24	f
384	213	26.00	newborn	18	24	f
377	212	26.00	0.00	19	24	f
380	212	26.00	0.00	20	24	f
380	212	26.00	0.00	21	24	f
379	212	26.00	0.00	22	24	f
379	212	26.00	0.00	23	24	f
377	212	26.00	0.00	24	24	f
377	210	26.00	0.00	25	24	f
375	207	26.00	0.00	26	24	f
375	207	26.00	0.00	27	24	f
375	207	26.00	0.00	28	24	f
375	207	26.00	0.00	29	24	f
375	212	26.00	0.00	30	24	f
372	213	26.00	0.00	31	24	f
375	213	26.00	0.00	32	24	f
375	213	26.00	0.00	33	24	f
376	212	26.00	0.00	34	24	f
376	210	26.00	0.00	35	24	f
375	205	26.00	0.00	36	24	f
375	205	26.00	111.00	37	24	f
400	313	27.00	start	1	-	f
400	313	27.00	0.00	2	-	f
400	313	27.00	0.00	3	-	f
400	313	27.00	0.00	4	-	f
400	312	27.00	0.00	5	-	f
400	312	27.00	0.00	6	-	f
400	312	27.00	0.00	7	-	f
400	312	27.00	0.00	8	-	f
400	312	27.00	0.00	9	-	f
398	313	27.00	0.00	10	-	f
398	313	27.00	0.00	11	-	f
398	313	27.00	0.00	12	-	f
398	313	27.00	0.00	13	-	f
398	313	27.00	0.00	14	-	f
398	313	27.00	0.00	15	-	f
398	313	27.00	0.00	16	-	f
400	309	27.00	0.00	17	-	f
400	309	27.00	0.00	18	-	f
400	309	27.00	0.00	19	-	f
400	309	27.00	0.00	20	-	f
402	310	27.00	0.00	21	-	f
402	310	27.00	0.00	22	-	f
402	310	27.00	0.00	23	-	f
402	310	27.00	0.00	24	-	f
407	309	27.00	0.00	25	-	f
406	309	27.00	0.00	26	-	f
406	309	27.00	0.00	27	-	f
406	309	27.00	0.00	28	-	f
406	305	27.00	0.00	29	-	f
406	305	27.00	0.00	30	-	f
405	301	27.00	0.00	31	-	f
404	300	27.00	0.00	32	-	f
404	300	27.00	0.00	33	-	f
404	299	27.00	0.00	34	-	f
401	298	27.00	0.00	35	-	f
401	298	27.00	0.00	36	-	f
401	298	27.00	111.00	37	-	f
554	198	28.00	start	1	-	f
554	199	28.00	0.00	2	-	f
554	205	28.00	0.00	3	-	f
556	204	28.00	0.00	4	-	f
555	204	28.00	0.00	5	-	f
557	211	28.00	0.00	6	-	f
557	211	28.00	0.00	7	-	f
558	213	28.00	0.00	8	-	f
560	218	28.00	0.00	9	-	f
561	223	28.00	0.00	10	-	f
560	224	28.00	0.00	11	-	f
558	231	28.00	0.00	12	-	f
558	225	28.00	0.00	13	-	f
558	218	28.00	0.00	14	-	f
557	213	28.00	0.00	15	-	f
554	220	28.00	0.00	16	-	f
556	224	28.00	0.00	17	-	f
556	228	28.00	0.00	18	-	f
552	230	28.00	0.00	19	-	f
550	233	28.00	0.00	20	-	f
544	238	28.00	0.00	21	-	f
540	245	28.00	0.00	22	-	f
537	243	28.00	0.00	23	-	f
532	244	28.00	0.00	24	-	f
539	239	28.00	0.00	25	-	f
535	243	28.00	115.00	26	-	f
535	243	29.00	newborn	26	28	f
533	235	29.00	0.00	27	28	f
533	235	29.00	0.00	28	28	f
533	233	29.00	0.00	29	28	f
535	233	29.00	0.00	30	28	f
530	231	29.00	0.00	31	28	f
523	230	29.00	0.00	32	28	f
523	230	29.00	0.00	33	28	f
523	230	29.00	0.00	34	28	f
532	230	29.00	0.00	35	28	f
532	230	29.00	0.00	36	28	f
532	231	29.00	111.00	37	28	f
535	243	30.00	newborn	26	28	f
532	246	30.00	0.00	27	28	f
531	246	30.00	0.00	28	28	f
528	246	30.00	0.00	29	28	f
524	249	30.00	0.00	30	28	f
523	251	30.00	0.00	31	28	f
523	251	30.00	0.00	32	28	f
522	253	30.00	0.00	33	28	f
519	254	30.00	0.00	34	28	f
516	256	30.00	0.00	35	28	f
513	260	30.00	0.00	36	28	f
521	260	30.00	111.00	37	28	f
14	161	31.00	start	1	-	f
24	161	31.00	0.00	2	-	f
24	161	31.00	0.00	3	-	f
32	166	31.00	0.00	4	-	f
44	169	31.00	0.00	5	-	f
78	174	31.00	0.00	6	-	f
93	192	31.00	0.00	7	-	f
104	180	31.00	0.00	8	-	f
114	180	31.00	0.00	9	-	f
149	167	31.00	0.00	10	-	f
153	167	31.00	0.00	11	-	f
155	165	31.00	0.00	12	-	f
152	165	31.00	0.00	13	-	f
152	165	31.00	0.00	14	-	f
156	162	31.00	0.00	15	-	f
162	165	31.00	0.00	16	-	f
162	165	31.00	0.00	17	-	f
162	165	31.00	0.00	18	-	f
165	165	31.00	0.00	19	-	f
166	165	31.00	0.00	20	-	f
166	165	31.00	0.00	21	-	f
166	163	31.00	0.00	22	-	f
166	163	31.00	0.00	23	-	f
166	163	31.00	0.00	24	-	f
169	161	31.00	0.00	25	-	f
165	160	31.00	0.00	26	-	f
165	160	31.00	115.00	27	-	f
165	160	32.00	newborn	27	31	f
171	157	32.00	0.00	28	31	f
169	154	32.00	0.00	29	31	f
170	155	32.00	0.00	30	31	f
171	156	32.00	0.00	31	31	f
173	155	32.00	0.00	32	31	f
176	155	32.00	0.00	33	31	f
185	155	32.00	0.00	34	31	f
185	155	32.00	0.00	35	31	f
183	150	32.00	0.00	36	31	f
180	149	32.00	111.00	37	31	f
165	160	33.00	newborn	27	31	f
161	165	33.00	0.00	28	31	f
161	165	33.00	0.00	29	31	f
161	165	33.00	0.00	30	31	f
162	167	33.00	0.00	31	31	f
160	169	33.00	0.00	32	31	f
150	169	33.00	0.00	33	31	f
150	169	33.00	0.00	34	31	f
149	169	33.00	0.00	35	31	f
147	169	33.00	0.00	36	31	f
147	169	33.00	111.00	37	31	f
567	37	34.00	start	1	-	f
567	37	34.00	0.00	2	-	f
571	36	34.00	0.00	3	-	f
575	37	34.00	0.00	4	-	f
575	37	34.00	0.00	5	-	f
591	33	34.00	0.00	6	-	f
598	33	34.00	0.00	7	-	f
598	33	34.00	0.00	8	-	f
598	33	34.00	0.00	9	-	f
601	38	34.00	0.00	10	-	f
602	50	34.00	0.00	11	-	f
601	44	34.00	0.00	12	-	f
592	36	34.00	0.00	13	-	f
598	35	34.00	0.00	14	-	f
598	35	34.00	0.00	15	-	f
598	32	34.00	0.00	16	-	f
599	30	34.00	0.00	17	-	f
599	30	34.00	115.00	18	-	f
599	30	35.00	newborn	18	34	f
598	23	35.00	0.00	19	34	f
599	22	35.00	0.00	20	34	f
601	20	35.00	0.00	21	34	f
601	20	35.00	0.00	22	34	f
599	21	35.00	0.00	23	34	f
598	21	35.00	0.00	24	34	f
600	20	35.00	0.00	25	34	f
600	20	35.00	0.00	26	34	f
600	20	35.00	0.00	27	34	f
601	17	35.00	0.00	28	34	f
601	17	35.00	0.00	29	34	f
599	20	35.00	0.00	30	34	f
598	25	35.00	0.00	31	34	f
598	25	35.00	0.00	32	34	f
598	25	35.00	0.00	33	34	f
598	25	35.00	0.00	34	34	f
598	25	35.00	0.00	35	34	f
590	30	35.00	0.00	36	34	f
587	30	35.00	111.00	37	34	f
599	30	36.00	newborn	18	34	f
601	37	36.00	0.00	19	34	f
595	40	36.00	0.00	20	34	f
595	40	36.00	0.00	21	34	f
595	40	36.00	0.00	22	34	f
599	49	36.00	0.00	23	34	f
602	46	36.00	0.00	24	34	f
599	50	36.00	0.00	25	34	f
598	50	36.00	0.00	26	34	f
601	50	36.00	0.00	27	34	f
601	49	36.00	0.00	28	34	f
601	48	36.00	0.00	29	34	f
606	44	36.00	0.00	30	34	f
609	41	36.00	0.00	31	34	f
611	43	36.00	0.00	32	34	f
611	43	36.00	0.00	33	34	f
612	46	36.00	0.00	34	34	f
610	48	36.00	0.00	35	34	f
610	48	36.00	0.00	36	34	f
610	48	36.00	111.00	37	34	f
209	233	37.00	start	1	-	f
209	233	37.00	0.00	2	-	f
211	231	37.00	0.00	3	-	f
211	231	37.00	0.00	4	-	f
212	231	37.00	0.00	5	-	f
213	235	37.00	0.00	6	-	f
214	237	37.00	0.00	7	-	f
214	237	37.00	0.00	8	-	f
214	238	37.00	0.00	9	-	f
219	246	37.00	0.00	10	-	f
219	246	37.00	0.00	11	-	f
222	249	37.00	0.00	12	-	f
222	249	37.00	0.00	13	-	f
222	249	37.00	0.00	14	-	f
222	252	37.00	0.00	15	-	f
218	252	37.00	0.00	16	-	f
222	255	37.00	0.00	17	-	f
222	257	37.00	0.00	18	-	f
220	259	37.00	0.00	19	-	f
213	254	37.00	0.00	20	-	f
213	246	37.00	0.00	21	-	f
212	243	37.00	0.00	22	-	f
212	237	37.00	0.00	23	-	f
217	233	37.00	0.00	24	-	f
221	232	37.00	0.00	25	-	f
230	228	37.00	0.00	26	-	f
233	226	37.00	0.00	27	-	f
233	226	37.00	115.00	28	-	f
233	226	38.00	newborn	28	37	f
242	224	38.00	0.00	29	37	f
234	235	38.00	0.00	30	37	f
234	231	38.00	0.00	31	37	f
234	233	38.00	0.00	32	37	f
242	235	38.00	0.00	33	37	f
248	235	38.00	0.00	34	37	f
244	235	38.00	0.00	35	37	f
237	235	38.00	0.00	36	37	f
235	229	38.00	111.00	37	37	f
233	226	39.00	newborn	28	37	f
225	223	39.00	0.00	29	37	f
228	218	39.00	0.00	30	37	f
228	218	39.00	0.00	31	37	f
231	213	39.00	0.00	32	37	f
231	213	39.00	0.00	33	37	f
233	211	39.00	0.00	34	37	f
233	211	39.00	0.00	35	37	f
236	209	39.00	0.00	36	37	f
236	209	39.00	111.00	37	37	f
486	469	40.00	start	1	-	f
489	468	40.00	0.00	2	-	f
482	468	40.00	0.00	3	-	f
482	466	40.00	0.00	4	-	f
482	466	40.00	0.00	5	-	f
482	466	40.00	0.00	6	-	f
468	466	40.00	0.00	7	-	f
468	466	40.00	0.00	8	-	f
468	466	40.00	0.00	9	-	f
464	469	40.00	0.00	10	-	f
464	467	40.00	0.00	11	-	f
464	467	40.00	0.00	12	-	f
464	467	40.00	0.00	13	-	f
464	467	40.00	0.00	14	-	f
460	471	40.00	0.00	15	-	f
459	468	40.00	0.00	16	-	f
459	468	40.00	0.00	17	-	f
459	468	40.00	0.00	18	-	f
459	468	40.00	0.00	19	-	f
459	468	40.00	0.00	20	-	f
459	466	40.00	0.00	21	-	f
460	466	40.00	0.00	22	-	f
460	466	40.00	0.00	23	-	f
460	466	40.00	0.00	24	-	f
460	466	40.00	0.00	25	-	f
460	466	40.00	0.00	26	-	f
460	466	40.00	0.00	27	-	f
460	466	40.00	0.00	28	-	f
465	463	40.00	115.00	29	-	f
465	463	41.00	newborn	29	40	f
460	463	41.00	0.00	30	40	f
457	459	41.00	0.00	31	40	f
467	461	41.00	0.00	32	40	f
466	466	41.00	0.00	33	40	f
468	457	41.00	0.00	34	40	f
467	455	41.00	0.00	35	40	f
459	462	41.00	0.00	36	40	f
460	460	41.00	111.00	37	40	f
465	463	42.00	newborn	29	40	f
459	477	42.00	0.00	30	40	f
459	462	42.00	0.00	31	40	f
456	466	42.00	0.00	32	40	f
456	469	42.00	0.00	33	40	f
463	472	42.00	0.00	34	40	f
466	474	42.00	0.00	35	40	f
467	477	42.00	0.00	36	40	f
466	478	42.00	111.00	37	40	f
605	257	43.00	start	1	-	f
608	261	43.00	0.00	2	-	f
605	261	43.00	0.00	3	-	f
609	257	43.00	0.00	4	-	f
607	261	43.00	0.00	5	-	f
607	260	43.00	0.00	6	-	f
599	251	43.00	0.00	7	-	f
599	248	43.00	0.00	8	-	f
599	245	43.00	0.00	9	-	f
599	245	43.00	0.00	10	-	f
596	241	43.00	0.00	11	-	f
596	241	43.00	0.00	12	-	f
595	248	43.00	0.00	13	-	f
596	252	43.00	0.00	14	-	f
597	254	43.00	0.00	15	-	f
597	254	43.00	0.00	16	-	f
590	246	43.00	0.00	17	-	f
594	240	43.00	0.00	18	-	f
597	239	43.00	0.00	19	-	f
597	239	43.00	0.00	20	-	f
604	233	43.00	0.00	21	-	f
609	226	43.00	0.00	22	-	f
614	226	43.00	0.00	23	-	f
614	224	43.00	0.00	24	-	f
620	233	43.00	108.00	25	-	f
