# Supplementary material for: A three component model for superdiffusive motion effectively describes migration of eukaryotic cells moving freely or under a directional stimulus
Source: PLoS One. 2022 Aug 2;17(8):e0272259. doi: 10.1371/journal.pone.0272259 (PMC9345344; doi:10.1371/journal.pone.0272259)
Supplement: S1 File — Text files containing information about displacements of experimental and simulated populations used for both preliminary analyses, in “datasets used for preliminary evaluation of cell movement (Tables 1 and 2)”, and further characterization of cell movement, in “further datasets used for cell movement characterization (Figs 2, 4–6; Table 2; S1–S3 Tables; S2 and S3 Figs)”. (ZIP) [file pone.0272259.s007.zip › S1_File/datasets preliminary evaluation/experimental/no_wound/HeLa.txt]

#	ps=1.3	ts=40	movie=	timeInt=4
190	239	1.00	start	1	-	f
191	236	1.00	0.00	2	-	f
189	233	1.00	0.00	3	-	f
193	229	1.00	0.00	4	-	f
195	224	1.00	0.00	5	-	f
198	224	1.00	0.00	6	-	f
197	226	1.00	0.00	7	-	f
192	227	1.00	0.00	8	-	f
192	227	1.00	0.00	9	-	f
192	227	1.00	0.00	10	-	f
209	235	1.00	0.00	11	-	f
201	239	1.00	0.00	12	-	f
191	231	1.00	0.00	13	-	f
191	225	1.00	0.00	14	-	f
189	230	1.00	0.00	15	-	f
189	230	1.00	0.00	16	-	f
191	228	1.00	0.00	17	-	f
191	228	1.00	0.00	18	-	f
191	228	1.00	0.00	19	-	f
188	231	1.00	0.00	20	-	f
186	227	1.00	0.00	21	-	f
185	224	1.00	0.00	22	-	f
185	224	1.00	0.00	23	-	f
186	224	1.00	0.00	24	-	f
189	230	1.00	0.00	25	-	f
189	230	1.00	0.00	26	-	f
191	229	1.00	0.00	27	-	f
191	229	1.00	0.00	28	-	f
191	229	1.00	0.00	29	-	f
191	229	1.00	0.00	30	-	f
191	229	1.00	0.00	31	-	f
191	229	1.00	0.00	32	-	f
191	229	1.00	0.00	33	-	f
191	229	1.00	0.00	34	-	f
191	229	1.00	0.00	35	-	f
196	230	1.00	0.00	36	-	f
189	230	1.00	111.00	37	-	f
237	312	2.00	start	1	-	f
244	306	2.00	0.00	2	-	f
247	305	2.00	0.00	3	-	f
247	305	2.00	0.00	4	-	f
247	311	2.00	0.00	5	-	f
247	311	2.00	0.00	6	-	f
251	315	2.00	0.00	7	-	f
251	315	2.00	0.00	8	-	f
251	315	2.00	0.00	9	-	f
251	315	2.00	0.00	10	-	f
250	318	2.00	0.00	11	-	f
248	319	2.00	0.00	12	-	f
247	319	2.00	0.00	13	-	f
247	319	2.00	0.00	14	-	f
248	316	2.00	115.00	15	-	f
248	316	3.00	newborn	15	2	f
254	306	3.00	0.00	16	2	f
253	304	3.00	0.00	17	2	f
254	302	3.00	0.00	18	2	f
260	302	3.00	0.00	19	2	f
260	302	3.00	0.00	20	2	f
260	302	3.00	0.00	21	2	f
253	301	3.00	0.00	22	2	f
250	305	3.00	0.00	23	2	f
247	310	3.00	0.00	24	2	f
250	312	3.00	0.00	25	2	f
250	312	3.00	0.00	26	2	f
250	312	3.00	0.00	27	2	f
258	311	3.00	0.00	28	2	f
258	311	3.00	0.00	29	2	f
259	314	3.00	0.00	30	2	f
258	318	3.00	0.00	31	2	f
258	323	3.00	0.00	32	2	f
259	322	3.00	0.00	33	2	f
259	322	3.00	0.00	34	2	f
267	330	3.00	0.00	35	2	f
272	330	3.00	0.00	36	2	f
272	330	3.00	111.00	37	2	f
248	316	4.00	newborn	15	2	f
246	327	4.00	0.00	16	2	f
240	324	4.00	0.00	17	2	f
245	327	4.00	0.00	18	2	f
242	329	4.00	0.00	19	2	f
236	329	4.00	0.00	20	2	f
230	343	4.00	0.00	21	2	f
237	346	4.00	0.00	22	2	f
263	339	4.00	0.00	23	2	f
273	338	4.00	0.00	24	2	f
260	331	4.00	0.00	25	2	f
253	337	4.00	0.00	26	2	f
252	343	4.00	0.00	27	2	f
265	343	4.00	0.00	28	2	f
288	333	4.00	0.00	29	2	f
296	336	4.00	0.00	30	2	f
299	334	4.00	0.00	31	2	f
304	345	4.00	0.00	32	2	f
299	351	4.00	0.00	33	2	f
298	353	4.00	0.00	34	2	f
303	357	4.00	0.00	35	2	f
305	357	4.00	0.00	36	2	f
306	358	4.00	111.00	37	2	f
290	203	5.00	start	1	-	f
294	201	5.00	0.00	2	-	f
301	199	5.00	115.00	3	-	f
301	199	6.00	newborn	3	5	f
304	203	6.00	0.00	4	5	f
292	194	6.00	0.00	5	5	f
280	182	6.00	0.00	6	5	f
265	171	6.00	0.00	7	5	f
261	173	6.00	0.00	8	5	f
261	171	6.00	0.00	9	5	f
270	174	6.00	0.00	10	5	f
277	175	6.00	0.00	11	5	f
286	185	6.00	0.00	12	5	f
292	196	6.00	0.00	13	5	f
295	204	6.00	0.00	14	5	f
295	200	6.00	0.00	15	5	f
293	201	6.00	0.00	16	5	f
294	198	6.00	0.00	17	5	f
294	198	6.00	0.00	18	5	f
298	193	6.00	0.00	19	5	f
290	183	6.00	0.00	20	5	f
284	181	6.00	0.00	21	5	f
275	178	6.00	0.00	22	5	f
270	177	6.00	0.00	23	5	f
285	188	6.00	0.00	24	5	f
289	182	6.00	0.00	25	5	f
289	178	6.00	0.00	26	5	f
288	181	6.00	0.00	27	5	f
288	180	6.00	0.00	28	5	f
288	180	6.00	0.00	29	5	f
288	181	6.00	0.00	30	5	f
288	182	6.00	0.00	31	5	f
288	182	6.00	0.00	32	5	f
288	182	6.00	0.00	33	5	f
289	179	6.00	0.00	34	5	f
289	178	6.00	0.00	35	5	f
289	178	6.00	0.00	36	5	f
289	178	6.00	111.00	37	5	f
301	199	7.00	newborn	3	5	f
318	211	7.00	0.00	4	5	f
324	217	7.00	0.00	5	5	f
324	211	7.00	0.00	6	5	f
328	212	7.00	0.00	7	5	f
321	222	7.00	0.00	8	5	f
317	233	7.00	0.00	9	5	f
308	246	7.00	0.00	10	5	f
301	252	7.00	0.00	11	5	f
307	257	7.00	0.00	12	5	f
312	250	7.00	0.00	13	5	f
313	247	7.00	0.00	14	5	f
309	244	7.00	0.00	15	5	f
306	243	7.00	0.00	16	5	f
306	243	7.00	0.00	17	5	f
307	240	7.00	0.00	18	5	f
305	244	7.00	0.00	19	5	f
296	247	7.00	0.00	20	5	f
282	258	7.00	0.00	21	5	f
262	268	7.00	0.00	22	5	f
258	274	7.00	0.00	23	5	f
251	282	7.00	0.00	24	5	f
244	282	7.00	0.00	25	5	f
244	285	7.00	0.00	26	5	f
240	286	7.00	0.00	27	5	f
244	282	7.00	0.00	28	5	f
252	281	7.00	0.00	29	5	f
256	279	7.00	0.00	30	5	f
256	279	7.00	0.00	31	5	f
256	279	7.00	0.00	32	5	f
256	277	7.00	0.00	33	5	f
256	277	7.00	0.00	34	5	f
256	277	7.00	0.00	35	5	f
256	277	7.00	0.00	36	5	f
256	279	7.00	111.00	37	5	f
479	151	8.00	start	1	-	f
483	147	8.00	0.00	2	-	f
483	147	8.00	0.00	3	-	f
490	136	8.00	0.00	4	-	f
495	132	8.00	0.00	5	-	f
495	132	8.00	0.00	6	-	f
488	142	8.00	0.00	7	-	f
487	153	8.00	0.00	8	-	f
484	147	8.00	0.00	9	-	f
484	144	8.00	0.00	10	-	f
484	144	8.00	0.00	11	-	f
482	147	8.00	0.00	12	-	f
482	146	8.00	0.00	13	-	f
484	145	8.00	0.00	14	-	f
485	145	8.00	0.00	15	-	f
484	151	8.00	0.00	16	-	f
484	147	8.00	115.00	17	-	f
484	147	9.00	newborn	17	8	f
484	139	9.00	0.00	18	8	f
489	132	9.00	0.00	19	8	f
497	123	9.00	0.00	20	8	f
491	126	9.00	0.00	21	8	f
495	119	9.00	0.00	22	8	f
501	108	9.00	0.00	23	8	f
502	108	9.00	0.00	24	8	f
503	107	9.00	0.00	25	8	f
506	103	9.00	0.00	26	8	f
510	96	9.00	0.00	27	8	f
508	101	9.00	0.00	28	8	f
495	122	9.00	0.00	29	8	f
492	121	9.00	0.00	30	8	f
504	107	9.00	0.00	31	8	f
506	103	9.00	0.00	32	8	f
508	100	9.00	0.00	33	8	f
508	102	9.00	0.00	34	8	f
504	106	9.00	0.00	35	8	f
503	113	9.00	0.00	36	8	f
505	113	9.00	111.00	37	8	f
484	147	10.00	newborn	17	8	f
475	144	10.00	0.00	18	8	f
473	145	10.00	0.00	19	8	f
473	145	10.00	0.00	20	8	f
469	141	10.00	0.00	21	8	f
466	136	10.00	0.00	22	8	f
472	147	10.00	0.00	23	8	f
461	142	10.00	0.00	24	8	f
461	138	10.00	0.00	25	8	f
471	143	10.00	0.00	26	8	f
472	148	10.00	0.00	27	8	f
462	144	10.00	0.00	28	8	f
465	137	10.00	0.00	29	8	f
460	134	10.00	0.00	30	8	f
460	134	10.00	0.00	31	8	f
460	134	10.00	0.00	32	8	f
462	139	10.00	0.00	33	8	f
464	140	10.00	0.00	34	8	f
464	140	10.00	0.00	35	8	f
458	132	10.00	0.00	36	8	f
458	132	10.00	111.00	37	8	f
440	197	11.00	start	1	-	f
440	197	11.00	0.00	2	-	f
443	191	11.00	0.00	3	-	f
445	187	11.00	0.00	4	-	f
448	183	11.00	0.00	5	-	f
452	179	11.00	0.00	6	-	f
454	182	11.00	0.00	7	-	f
453	180	11.00	0.00	8	-	f
450	180	11.00	0.00	9	-	f
451	183	11.00	0.00	10	-	f
451	183	11.00	0.00	11	-	f
445	179	11.00	0.00	12	-	f
445	178	11.00	0.00	13	-	f
451	177	11.00	0.00	14	-	f
448	181	11.00	0.00	15	-	f
451	182	11.00	0.00	16	-	f
451	182	11.00	0.00	17	-	f
449	179	11.00	0.00	18	-	f
449	182	11.00	115.00	19	-	f
449	182	12.00	newborn	19	11	f
443	188	12.00	0.00	20	11	f
442	192	12.00	0.00	21	11	f
437	195	12.00	0.00	22	11	f
437	195	12.00	0.00	23	11	f
437	195	12.00	0.00	24	11	f
429	199	12.00	0.00	25	11	f
427	205	12.00	0.00	26	11	f
429	197	12.00	0.00	27	11	f
433	198	12.00	0.00	28	11	f
433	198	12.00	0.00	29	11	f
433	198	12.00	0.00	30	11	f
434	199	12.00	0.00	31	11	f
436	199	12.00	0.00	32	11	f
436	199	12.00	0.00	33	11	f
436	199	12.00	0.00	34	11	f
436	199	12.00	0.00	35	11	f
437	198	12.00	0.00	36	11	f
437	198	12.00	111.00	37	11	f
449	182	13.00	newborn	19	11	f
448	173	13.00	0.00	20	11	f
454	173	13.00	0.00	21	11	f
454	172	13.00	0.00	22	11	f
455	176	13.00	0.00	23	11	f
459	179	13.00	0.00	24	11	f
453	173	13.00	0.00	25	11	f
453	173	13.00	0.00	26	11	f
453	174	13.00	0.00	27	11	f
454	179	13.00	0.00	28	11	f
458	181	13.00	0.00	29	11	f
459	178	13.00	0.00	30	11	f
458	178	13.00	0.00	31	11	f
459	181	13.00	0.00	32	11	f
459	181	13.00	0.00	33	11	f
460	180	13.00	0.00	34	11	f
460	180	13.00	0.00	35	11	f
470	185	13.00	0.00	36	11	f
471	185	13.00	111.00	37	11	f
166	190	14.00	start	1	-	f
165	187	14.00	0.00	2	-	f
174	188	14.00	0.00	3	-	f
184	188	14.00	0.00	4	-	f
196	186	14.00	0.00	5	-	f
208	181	14.00	0.00	6	-	f
209	181	14.00	0.00	7	-	f
199	180	14.00	0.00	8	-	f
195	180	14.00	0.00	9	-	f
191	181	14.00	0.00	10	-	f
201	181	14.00	0.00	11	-	f
207	190	14.00	0.00	12	-	f
213	192	14.00	0.00	13	-	f
215	200	14.00	0.00	14	-	f
217	206	14.00	0.00	15	-	f
225	213	14.00	0.00	16	-	f
222	212	14.00	0.00	17	-	f
222	218	14.00	0.00	18	-	f
220	219	14.00	0.00	19	-	f
216	226	14.00	0.00	20	-	f
219	236	14.00	0.00	21	-	f
219	237	14.00	0.00	22	-	f
217	233	14.00	0.00	23	-	f
220	224	14.00	0.00	24	-	f
215	224	14.00	0.00	25	-	f
211	217	14.00	0.00	26	-	f
208	210	14.00	0.00	27	-	f
208	209	14.00	0.00	28	-	f
213	207	14.00	0.00	29	-	f
212	201	14.00	0.00	30	-	f
210	200	14.00	0.00	31	-	f
206	194	14.00	0.00	32	-	f
205	183	14.00	0.00	33	-	f
203	180	14.00	0.00	34	-	f
200	180	14.00	0.00	35	-	f
200	186	14.00	0.00	36	-	f
190	189	14.00	111.00	37	-	f
132	231	15.00	start	1	-	f
141	244	15.00	0.00	2	-	f
145	244	15.00	0.00	3	-	f
142	242	15.00	0.00	4	-	f
141	236	15.00	0.00	5	-	f
140	233	15.00	0.00	6	-	f
139	230	15.00	0.00	7	-	f
148	232	15.00	0.00	8	-	f
151	230	15.00	0.00	9	-	f
151	226	15.00	0.00	10	-	f
151	224	15.00	0.00	11	-	f
151	224	15.00	0.00	12	-	f
151	226	15.00	0.00	13	-	f
152	229	15.00	0.00	14	-	f
152	229	15.00	0.00	15	-	f
151	230	15.00	0.00	16	-	f
148	226	15.00	0.00	17	-	f
141	216	15.00	0.00	18	-	f
136	216	15.00	0.00	19	-	f
133	219	15.00	0.00	20	-	f
133	224	15.00	0.00	21	-	f
140	224	15.00	0.00	22	-	f
141	221	15.00	0.00	23	-	f
140	221	15.00	0.00	24	-	f
139	221	15.00	0.00	25	-	f
139	221	15.00	0.00	26	-	f
141	221	15.00	0.00	27	-	f
141	221	15.00	0.00	28	-	f
141	221	15.00	0.00	29	-	f
141	221	15.00	0.00	30	-	f
141	221	15.00	0.00	31	-	f
142	223	15.00	0.00	32	-	f
142	223	15.00	0.00	33	-	f
142	223	15.00	0.00	34	-	f
142	223	15.00	0.00	35	-	f
145	222	15.00	0.00	36	-	f
147	223	15.00	111.00	37	-	f
394	383	16.00	start	1	-	f
396	383	16.00	0.00	2	-	f
397	381	16.00	0.00	3	-	f
396	382	16.00	0.00	4	-	f
391	396	16.00	0.00	5	-	f
392	401	16.00	0.00	6	-	f
392	398	16.00	0.00	7	-	f
392	392	16.00	0.00	8	-	f
388	398	16.00	0.00	9	-	f
382	408	16.00	0.00	10	-	f
381	417	16.00	0.00	11	-	f
386	405	16.00	0.00	12	-	f
386	405	16.00	0.00	13	-	f
389	400	16.00	0.00	14	-	f
385	400	16.00	0.00	15	-	f
385	402	16.00	0.00	16	-	f
387	401	16.00	0.00	17	-	f
387	401	16.00	0.00	18	-	f
389	395	16.00	0.00	19	-	f
391	391	16.00	0.00	20	-	f
392	395	16.00	0.00	21	-	f
388	400	16.00	0.00	22	-	f
386	403	16.00	0.00	23	-	f
386	403	16.00	0.00	24	-	f
386	403	16.00	0.00	25	-	f
386	403	16.00	0.00	26	-	f
394	398	16.00	0.00	27	-	f
395	394	16.00	0.00	28	-	f
394	398	16.00	0.00	29	-	f
391	400	16.00	0.00	30	-	f
391	400	16.00	0.00	31	-	f
391	400	16.00	0.00	32	-	f
391	400	16.00	115.00	33	-	f
391	400	17.00	newborn	33	16	f
399	395	17.00	0.00	34	16	f
398	392	17.00	0.00	35	16	f
400	391	17.00	0.00	36	16	f
399	391	17.00	111.00	37	16	f
391	400	18.00	newborn	33	16	f
395	404	18.00	0.00	34	16	f
394	407	18.00	0.00	35	16	f
394	409	18.00	0.00	36	16	f
394	409	18.00	111.00	37	16	f
379	474	19.00	start	1	-	f
380	473	19.00	0.00	2	-	f
377	464	19.00	0.00	3	-	f
374	454	19.00	0.00	4	-	f
373	450	19.00	0.00	5	-	f
373	450	19.00	0.00	6	-	f
375	463	19.00	0.00	7	-	f
378	466	19.00	0.00	8	-	f
381	469	19.00	0.00	9	-	f
376	464	19.00	0.00	10	-	f
378	462	19.00	0.00	11	-	f
379	469	19.00	0.00	12	-	f
383	476	19.00	0.00	13	-	f
380	480	19.00	0.00	14	-	f
378	475	19.00	0.00	15	-	f
378	475	19.00	0.00	16	-	f
373	475	19.00	0.00	17	-	f
373	471	19.00	0.00	18	-	f
375	473	19.00	0.00	19	-	f
375	474	19.00	0.00	20	-	f
374	474	19.00	0.00	21	-	f
378	478	19.00	0.00	22	-	f
379	477	19.00	0.00	23	-	f
378	474	19.00	0.00	24	-	f
378	474	19.00	115.00	25	-	f
378	474	20.00	newborn	25	19	f
380	466	20.00	0.00	26	19	f
379	460	20.00	0.00	27	19	f
380	454	20.00	0.00	28	19	f
378	448	20.00	0.00	29	19	f
371	438	20.00	0.00	30	19	f
363	425	20.00	0.00	31	19	f
363	424	20.00	0.00	32	19	f
363	429	20.00	0.00	33	19	f
364	431	20.00	0.00	34	19	f
364	434	20.00	0.00	35	19	f
369	441	20.00	0.00	36	19	f
372	441	20.00	111.00	37	19	f
378	474	21.00	newborn	25	19	f
383	481	21.00	0.00	26	19	f
381	485	21.00	0.00	27	19	f
378	485	21.00	0.00	28	19	f
380	482	21.00	0.00	29	19	f
380	482	21.00	0.00	30	19	f
380	481	21.00	0.00	31	19	f
378	477	21.00	0.00	32	19	f
378	477	21.00	0.00	33	19	f
379	484	21.00	0.00	34	19	f
385	492	21.00	0.00	35	19	f
386	493	21.00	0.00	36	19	f
389	494	21.00	111.00	37	19	f
171	66	22.00	start	1	-	f
171	66	22.00	0.00	2	-	f
175	64	22.00	0.00	3	-	f
182	63	22.00	0.00	4	-	f
182	63	22.00	0.00	5	-	f
182	63	22.00	0.00	6	-	f
182	63	22.00	0.00	7	-	f
182	63	22.00	0.00	8	-	f
183	61	22.00	0.00	9	-	f
183	61	22.00	0.00	10	-	f
188	58	22.00	0.00	11	-	f
188	58	22.00	0.00	12	-	f
188	58	22.00	0.00	13	-	f
191	60	22.00	0.00	14	-	f
193	56	22.00	0.00	15	-	f
193	56	22.00	0.00	16	-	f
193	56	22.00	0.00	17	-	f
197	53	22.00	0.00	18	-	f
197	53	22.00	0.00	19	-	f
197	53	22.00	0.00	20	-	f
194	58	22.00	0.00	21	-	f
191	66	22.00	0.00	22	-	f
198	60	22.00	0.00	23	-	f
200	48	22.00	0.00	24	-	f
188	47	22.00	0.00	25	-	f
191	54	22.00	0.00	26	-	f
198	60	22.00	0.00	27	-	f
199	66	22.00	0.00	28	-	f
199	63	22.00	0.00	29	-	f
198	63	22.00	0.00	30	-	f
200	68	22.00	0.00	31	-	f
200	68	22.00	0.00	32	-	f
200	68	22.00	0.00	33	-	f
200	64	22.00	0.00	34	-	f
200	64	22.00	0.00	35	-	f
203	66	22.00	0.00	36	-	f
203	66	22.00	111.00	37	-	f
586	160	23.00	start	1	-	f
587	160	23.00	0.00	2	-	f
576	141	23.00	0.00	3	-	f
573	135	23.00	0.00	4	-	f
570	133	23.00	0.00	5	-	f
570	133	23.00	0.00	6	-	f
566	137	23.00	0.00	7	-	f
571	149	23.00	0.00	8	-	f
568	140	23.00	0.00	9	-	f
568	142	23.00	0.00	10	-	f
571	145	23.00	0.00	11	-	f
575	140	23.00	0.00	12	-	f
572	141	23.00	0.00	13	-	f
571	142	23.00	0.00	14	-	f
571	142	23.00	115.00	15	-	f
571	142	24.00	newborn	15	23	f
559	138	24.00	0.00	16	23	f
552	143	24.00	0.00	17	23	f
559	144	24.00	0.00	18	23	f
559	140	24.00	0.00	19	23	f
556	130	24.00	0.00	20	23	f
556	130	24.00	0.00	21	23	f
563	138	24.00	0.00	22	23	f
562	138	24.00	0.00	23	23	f
560	130	24.00	0.00	24	23	f
562	135	24.00	0.00	25	23	f
572	143	24.00	0.00	26	23	f
567	131	24.00	0.00	27	23	f
558	130	24.00	0.00	28	23	f
558	131	24.00	0.00	29	23	f
563	131	24.00	0.00	30	23	f
566	133	24.00	0.00	31	23	f
568	140	24.00	0.00	32	23	f
568	140	24.00	0.00	33	23	f
568	135	24.00	0.00	34	23	f
568	137	24.00	0.00	35	23	f
570	141	24.00	0.00	36	23	f
573	144	24.00	111.00	37	23	f
571	142	25.00	newborn	15	23	f
576	147	25.00	0.00	16	23	f
582	154	25.00	0.00	17	23	f
594	157	25.00	0.00	18	23	f
596	145	25.00	0.00	19	23	f
601	142	25.00	0.00	20	23	f
597	148	25.00	0.00	21	23	f
596	151	25.00	0.00	22	23	f
597	155	25.00	0.00	23	23	f
598	158	25.00	0.00	24	23	f
599	159	25.00	0.00	25	23	f
602	158	25.00	0.00	26	23	f
599	142	25.00	0.00	27	23	f
597	134	25.00	0.00	28	23	f
599	126	25.00	0.00	29	23	f
601	120	25.00	0.00	30	23	f
605	119	25.00	0.00	31	23	f
599	136	25.00	0.00	32	23	f
600	153	25.00	0.00	33	23	f
602	148	25.00	0.00	34	23	f
600	141	25.00	0.00	35	23	f
600	141	25.00	0.00	36	23	f
600	141	25.00	111.00	37	23	f
312	132	26.00	start	1	-	f
311	133	26.00	0.00	2	-	f
311	133	26.00	0.00	3	-	f
309	134	26.00	0.00	4	-	f
309	134	26.00	0.00	5	-	f
309	134	26.00	0.00	6	-	f
309	134	26.00	0.00	7	-	f
309	132	26.00	0.00	8	-	f
326	125	26.00	115.00	9	-	f
326	125	27.00	newborn	9	26	f
326	133	27.00	0.00	10	26	f
319	132	27.00	0.00	11	26	f
314	136	27.00	0.00	12	26	f
309	136	27.00	0.00	13	26	f
309	137	27.00	0.00	14	26	f
309	137	27.00	0.00	15	26	f
308	140	27.00	0.00	16	26	f
304	145	27.00	0.00	17	26	f
301	140	27.00	0.00	18	26	f
296	146	27.00	0.00	19	26	f
296	146	27.00	0.00	20	26	f
300	140	27.00	0.00	21	26	f
300	140	27.00	0.00	22	26	f
300	140	27.00	0.00	23	26	f
299	141	27.00	0.00	24	26	f
299	141	27.00	0.00	25	26	f
299	141	27.00	0.00	26	26	f
299	141	27.00	0.00	27	26	f
299	141	27.00	0.00	28	26	f
299	141	27.00	0.00	29	26	f
299	141	27.00	0.00	30	26	f
298	142	27.00	0.00	31	26	f
300	143	27.00	0.00	32	26	f
300	143	27.00	0.00	33	26	f
301	142	27.00	0.00	34	26	f
301	141	27.00	0.00	35	26	f
301	140	27.00	0.00	36	26	f
301	142	27.00	111.00	37	26	f
326	125	28.00	newborn	9	26	f
325	118	28.00	0.00	10	26	f
321	118	28.00	0.00	11	26	f
320	116	28.00	0.00	12	26	f
317	116	28.00	0.00	13	26	f
328	116	28.00	0.00	14	26	f
327	115	28.00	0.00	15	26	f
330	113	28.00	0.00	16	26	f
324	114	28.00	0.00	17	26	f
320	114	28.00	0.00	18	26	f
323	114	28.00	0.00	19	26	f
323	114	28.00	0.00	20	26	f
323	114	28.00	0.00	21	26	f
331	111	28.00	0.00	22	26	f
344	105	28.00	0.00	23	26	f
334	109	28.00	0.00	24	26	f
329	111	28.00	0.00	25	26	f
329	115	28.00	0.00	26	26	f
332	115	28.00	0.00	27	26	f
332	115	28.00	0.00	28	26	f
331	114	28.00	0.00	29	26	f
332	113	28.00	0.00	30	26	f
328	115	28.00	0.00	31	26	f
335	113	28.00	0.00	32	26	f
334	114	28.00	0.00	33	26	f
335	113	28.00	0.00	34	26	f
336	116	28.00	0.00	35	26	f
336	118	28.00	0.00	36	26	f
337	119	28.00	111.00	37	26	f
465	29	29.00	start	1	-	f
465	32	29.00	0.00	2	-	f
465	32	29.00	0.00	3	-	f
465	32	29.00	0.00	4	-	f
466	32	29.00	0.00	5	-	f
470	28	29.00	0.00	6	-	f
468	29	29.00	0.00	7	-	f
464	23	29.00	0.00	8	-	f
464	24	29.00	0.00	9	-	f
464	24	29.00	0.00	10	-	f
465	28	29.00	0.00	11	-	f
465	28	29.00	0.00	12	-	f
465	28	29.00	0.00	13	-	f
465	28	29.00	0.00	14	-	f
465	28	29.00	0.00	15	-	f
465	24	29.00	0.00	16	-	f
462	26	29.00	0.00	17	-	f
462	26	29.00	0.00	18	-	f
462	26	29.00	0.00	19	-	f
462	26	29.00	0.00	20	-	f
462	26	29.00	0.00	21	-	f
462	26	29.00	0.00	22	-	f
462	26	29.00	0.00	23	-	f
462	26	29.00	0.00	24	-	f
462	26	29.00	0.00	25	-	f
462	26	29.00	0.00	26	-	f
463	28	29.00	0.00	27	-	f
463	28	29.00	0.00	28	-	f
463	28	29.00	0.00	29	-	f
463	28	29.00	0.00	30	-	f
463	28	29.00	0.00	31	-	f
469	27	29.00	0.00	32	-	f
469	28	29.00	0.00	33	-	f
469	27	29.00	0.00	34	-	f
469	26	29.00	0.00	35	-	f
468	27	29.00	0.00	36	-	f
468	26	29.00	111.00	37	-	f
133	53	30.00	start	1	-	f
133	50	30.00	0.00	2	-	f
133	50	30.00	0.00	3	-	f
137	54	30.00	0.00	4	-	f
134	50	30.00	115.00	5	-	f
134	50	31.00	newborn	5	30	f
142	52	31.00	0.00	6	30	f
143	53	31.00	0.00	7	30	f
145	55	31.00	0.00	8	30	f
145	64	31.00	0.00	9	30	f
142	76	31.00	0.00	10	30	f
147	83	31.00	0.00	11	30	f
146	87	31.00	0.00	12	30	f
146	95	31.00	0.00	13	30	f
149	101	31.00	0.00	14	30	f
150	103	31.00	0.00	15	30	f
152	103	31.00	0.00	16	30	f
152	103	31.00	0.00	17	30	f
152	103	31.00	0.00	18	30	f
152	103	31.00	0.00	19	30	f
152	101	31.00	0.00	20	30	f
153	100	31.00	0.00	21	30	f
154	99	31.00	0.00	22	30	f
153	99	31.00	0.00	23	30	f
153	98	31.00	0.00	24	30	f
153	98	31.00	0.00	25	30	f
153	98	31.00	0.00	26	30	f
153	98	31.00	0.00	27	30	f
153	98	31.00	0.00	28	30	f
153	98	31.00	0.00	29	30	f
154	97	31.00	0.00	30	30	f
157	95	31.00	0.00	31	30	f
157	95	31.00	0.00	32	30	f
157	95	31.00	0.00	33	30	f
157	95	31.00	0.00	34	30	f
157	95	31.00	0.00	35	30	f
160	90	31.00	0.00	36	30	f
156	88	31.00	111.00	37	30	f
134	50	32.00	newborn	5	30	f
123	61	32.00	0.00	6	30	f
124	59	32.00	0.00	7	30	f
129	56	32.00	0.00	8	30	f
131	54	32.00	0.00	9	30	f
135	51	32.00	0.00	10	30	f
136	46	32.00	0.00	11	30	f
134	50	32.00	0.00	12	30	f
128	55	32.00	0.00	13	30	f
132	53	32.00	0.00	14	30	f
132	53	32.00	0.00	15	30	f
135	54	32.00	0.00	16	30	f
129	54	32.00	0.00	17	30	f
120	60	32.00	0.00	18	30	f
110	69	32.00	0.00	19	30	f
109	73	32.00	0.00	20	30	f
109	70	32.00	0.00	21	30	f
113	68	32.00	0.00	22	30	f
119	63	32.00	0.00	23	30	f
124	60	32.00	0.00	24	30	f
125	57	32.00	0.00	25	30	f
127	53	32.00	0.00	26	30	f
127	51	32.00	0.00	27	30	f
126	48	32.00	0.00	28	30	f
126	48	32.00	0.00	29	30	f
126	48	32.00	0.00	30	30	f
122	53	32.00	0.00	31	30	f
122	55	32.00	0.00	32	30	f
122	55	32.00	0.00	33	30	f
122	55	32.00	0.00	34	30	f
122	55	32.00	0.00	35	30	f
120	59	32.00	0.00	36	30	f
120	59	32.00	111.00	37	30	f
123	317	33.00	start	1	-	f
127	318	33.00	0.00	2	-	f
123	294	33.00	0.00	3	-	f
116	276	33.00	0.00	4	-	f
116	270	33.00	0.00	5	-	f
102	279	33.00	0.00	6	-	f
93	285	33.00	0.00	7	-	f
90	293	33.00	0.00	8	-	f
115	294	33.00	0.00	9	-	f
115	293	33.00	0.00	10	-	f
116	287	33.00	0.00	11	-	f
108	278	33.00	0.00	12	-	f
108	291	33.00	0.00	13	-	f
118	292	33.00	0.00	14	-	f
125	282	33.00	0.00	15	-	f
107	281	33.00	0.00	16	-	f
107	287	33.00	0.00	17	-	f
120	287	33.00	0.00	18	-	f
115	281	33.00	0.00	19	-	f
103	291	33.00	0.00	20	-	f
107	301	33.00	0.00	21	-	f
112	300	33.00	0.00	22	-	f
118	289	33.00	0.00	23	-	f
114	283	33.00	0.00	24	-	f
114	283	33.00	0.00	25	-	f
114	283	33.00	0.00	26	-	f
100	277	33.00	0.00	27	-	f
98	271	33.00	0.00	28	-	f
107	279	33.00	0.00	29	-	f
107	282	33.00	0.00	30	-	f
102	279	33.00	0.00	31	-	f
98	279	33.00	0.00	32	-	f
98	279	33.00	0.00	33	-	f
98	277	33.00	0.00	34	-	f
98	274	33.00	0.00	35	-	f
96	275	33.00	0.00	36	-	f
96	275	33.00	111.00	37	-	f
93	353	34.00	start	1	-	f
115	353	34.00	0.00	2	-	f
126	353	34.00	0.00	3	-	f
131	350	34.00	0.00	4	-	f
121	346	34.00	0.00	5	-	f
119	350	34.00	0.00	6	-	f
109	348	34.00	0.00	7	-	f
107	349	34.00	0.00	8	-	f
109	350	34.00	0.00	9	-	f
107	349	34.00	0.00	10	-	f
114	353	34.00	0.00	11	-	f
116	352	34.00	0.00	12	-	f
119	353	34.00	0.00	13	-	f
119	354	34.00	0.00	14	-	f
119	352	34.00	0.00	15	-	f
119	351	34.00	0.00	16	-	f
122	360	34.00	0.00	17	-	f
119	353	34.00	0.00	18	-	f
120	355	34.00	115.00	19	-	f
120	355	35.00	newborn	19	34	f
109	356	35.00	0.00	20	34	f
106	358	35.00	0.00	21	34	f
103	361	35.00	0.00	22	34	f
107	360	35.00	0.00	23	34	f
104	367	35.00	0.00	24	34	f
108	361	35.00	0.00	25	34	f
107	358	35.00	0.00	26	34	f
104	356	35.00	0.00	27	34	f
104	361	35.00	0.00	28	34	f
106	365	35.00	0.00	29	34	f
107	377	35.00	0.00	30	34	f
107	378	35.00	0.00	31	34	f
105	368	35.00	0.00	32	34	f
110	375	35.00	0.00	33	34	f
110	388	35.00	0.00	34	34	f
110	399	35.00	0.00	35	34	f
112	396	35.00	0.00	36	34	f
111	386	35.00	111.00	37	34	f
120	355	36.00	newborn	19	34	f
127	351	36.00	0.00	20	34	f
135	347	36.00	0.00	21	34	f
139	344	36.00	0.00	22	34	f
147	343	36.00	0.00	23	34	f
152	340	36.00	0.00	24	34	f
155	338	36.00	0.00	25	34	f
149	341	36.00	0.00	26	34	f
144	344	36.00	0.00	27	34	f
142	344	36.00	0.00	28	34	f
151	341	36.00	0.00	29	34	f
151	341	36.00	0.00	30	34	f
145	344	36.00	0.00	31	34	f
145	340	36.00	0.00	32	34	f
145	340	36.00	0.00	33	34	f
142	344	36.00	0.00	34	34	f
145	339	36.00	0.00	35	34	f
133	338	36.00	0.00	36	34	f
131	340	36.00	111.00	37	34	f
546	410	37.00	start	1	-	f
546	412	37.00	0.00	2	-	f
548	408	37.00	0.00	3	-	f
548	404	37.00	0.00	4	-	f
546	404	37.00	0.00	5	-	f
546	405	37.00	0.00	6	-	f
547	405	37.00	0.00	7	-	f
556	402	37.00	0.00	8	-	f
552	402	37.00	0.00	9	-	f
552	402	37.00	0.00	10	-	f
545	402	37.00	0.00	11	-	f
544	403	37.00	0.00	12	-	f
547	403	37.00	0.00	13	-	f
549	401	37.00	0.00	14	-	f
549	403	37.00	0.00	15	-	f
548	404	37.00	0.00	16	-	f
545	402	37.00	0.00	17	-	f
543	404	37.00	0.00	18	-	f
541	403	37.00	0.00	19	-	f
539	401	37.00	0.00	20	-	f
541	401	37.00	0.00	21	-	f
549	398	37.00	0.00	22	-	f
553	395	37.00	0.00	23	-	f
554	395	37.00	0.00	24	-	f
553	395	37.00	0.00	25	-	f
543	396	37.00	0.00	26	-	f
537	396	37.00	0.00	27	-	f
544	400	37.00	0.00	28	-	f
543	397	37.00	0.00	29	-	f
542	399	37.00	0.00	30	-	f
542	399	37.00	0.00	31	-	f
545	399	37.00	0.00	32	-	f
545	399	37.00	0.00	33	-	f
546	396	37.00	0.00	34	-	f
542	392	37.00	0.00	35	-	f
541	396	37.00	0.00	36	-	f
541	396	37.00	111.00	37	-	f
493	483	38.00	start	1	-	f
491	486	38.00	0.00	2	-	f
491	483	38.00	115.00	3	-	f
491	483	39.00	newborn	3	38	f
503	474	39.00	0.00	4	38	f
499	473	39.00	0.00	5	38	f
498	483	39.00	0.00	6	38	f
504	497	39.00	0.00	7	38	f
507	494	39.00	0.00	8	38	f
501	487	39.00	0.00	9	38	f
504	489	39.00	0.00	10	38	f
497	472	39.00	0.00	11	38	f
493	462	39.00	0.00	12	38	f
487	452	39.00	0.00	13	38	f
483	449	39.00	0.00	14	38	f
483	451	39.00	0.00	15	38	f
481	453	39.00	0.00	16	38	f
488	455	39.00	0.00	17	38	f
499	479	39.00	0.00	18	38	f
498	485	39.00	0.00	19	38	f
499	476	39.00	0.00	20	38	f
489	456	39.00	0.00	21	38	f
482	448	39.00	0.00	22	38	f
485	446	39.00	0.00	23	38	f
487	443	39.00	0.00	24	38	f
482	453	39.00	0.00	25	38	f
492	463	39.00	0.00	26	38	f
494	473	39.00	0.00	27	38	f
488	460	39.00	0.00	28	38	f
482	451	39.00	0.00	29	38	f
486	454	39.00	0.00	30	38	f
496	464	39.00	0.00	31	38	f
485	460	39.00	0.00	32	38	f
487	451	39.00	0.00	33	38	f
491	459	39.00	0.00	34	38	f
498	464	39.00	0.00	35	38	f
497	461	39.00	0.00	36	38	f
491	456	39.00	111.00	37	38	f
491	483	40.00	newborn	3	38	f
480	483	40.00	0.00	4	38	f
475	495	40.00	0.00	5	38	f
472	501	40.00	0.00	6	38	f
475	510	40.00	0.00	7	38	f
474	507	40.00	0.00	8	38	f
473	508	40.00	0.00	9	38	f
473	508	40.00	0.00	10	38	f
474	499	40.00	0.00	11	38	f
477	495	40.00	0.00	12	38	f
478	495	40.00	0.00	13	38	f
467	500	40.00	0.00	14	38	f
462	503	40.00	0.00	15	38	f
457	506	40.00	0.00	16	38	f
471	497	40.00	0.00	17	38	f
471	502	40.00	0.00	18	38	f
468	507	40.00	0.00	19	38	f
474	507	40.00	0.00	20	38	f
475	495	40.00	0.00	21	38	f
470	500	40.00	0.00	22	38	f
470	503	40.00	0.00	23	38	f
461	498	40.00	0.00	24	38	f
461	504	40.00	0.00	25	38	f
457	504	40.00	0.00	26	38	f
469	502	40.00	0.00	27	38	f
477	500	40.00	0.00	28	38	f
478	500	40.00	0.00	29	38	f
459	503	40.00	0.00	30	38	f
435	503	40.00	0.00	31	38	f
435	503	40.00	0.00	32	38	f
439	503	40.00	0.00	33	38	f
457	500	40.00	0.00	34	38	f
474	496	40.00	0.00	35	38	f
474	496	40.00	0.00	36	38	f
468	499	40.00	111.00	37	38	f
358	271	41.00	start	1	-	f
358	270	41.00	0.00	2	-	f
358	267	41.00	0.00	3	-	f
354	265	41.00	0.00	4	-	f
353	265	41.00	0.00	5	-	f
352	265	41.00	0.00	6	-	f
352	265	41.00	0.00	7	-	f
353	266	41.00	0.00	8	-	f
353	266	41.00	0.00	9	-	f
354	267	41.00	0.00	10	-	f
355	269	41.00	0.00	11	-	f
367	273	41.00	0.00	12	-	f
361	270	41.00	115.00	13	-	f
361	270	42.00	newborn	13	41	f
372	277	42.00	0.00	14	41	f
379	277	42.00	0.00	15	41	f
377	279	42.00	0.00	16	41	f
374	280	42.00	0.00	17	41	f
374	280	42.00	0.00	18	41	f
376	278	42.00	0.00	19	41	f
381	276	42.00	0.00	20	41	f
377	279	42.00	0.00	21	41	f
382	281	42.00	0.00	22	41	f
383	283	42.00	0.00	23	41	f
383	280	42.00	0.00	24	41	f
381	280	42.00	0.00	25	41	f
381	280	42.00	0.00	26	41	f
381	280	42.00	0.00	27	41	f
380	282	42.00	0.00	28	41	f
380	282	42.00	0.00	29	41	f
380	282	42.00	0.00	30	41	f
380	283	42.00	0.00	31	41	f
380	283	42.00	0.00	32	41	f
382	283	42.00	0.00	33	41	f
384	282	42.00	0.00	34	41	f
385	283	42.00	0.00	35	41	f
385	283	42.00	0.00	36	41	f
385	283	42.00	111.00	37	41	f
361	270	43.00	newborn	13	41	f
348	267	43.00	0.00	14	41	f
343	261	43.00	0.00	15	41	f
341	263	43.00	0.00	16	41	f
341	265	43.00	0.00	17	41	f
341	262	43.00	0.00	18	41	f
341	262	43.00	0.00	19	41	f
344	261	43.00	0.00	20	41	f
345	262	43.00	0.00	21	41	f
344	263	43.00	0.00	22	41	f
344	261	43.00	0.00	23	41	f
340	262	43.00	0.00	24	41	f
340	262	43.00	0.00	25	41	f
341	265	43.00	0.00	26	41	f
344	264	43.00	0.00	27	41	f
344	264	43.00	0.00	28	41	f
344	264	43.00	0.00	29	41	f
344	264	43.00	0.00	30	41	f
344	264	43.00	0.00	31	41	f
344	263	43.00	0.00	32	41	f
344	263	43.00	0.00	33	41	f
345	263	43.00	0.00	34	41	f
346	263	43.00	0.00	35	41	f
346	263	43.00	0.00	36	41	f
346	263	43.00	111.00	37	41	f
470	303	44.00	start	1	-	f
470	302	44.00	0.00	2	-	f
471	296	44.00	0.00	3	-	f
471	296	44.00	0.00	4	-	f
472	295	44.00	0.00	5	-	f
468	293	44.00	0.00	6	-	f
468	296	44.00	0.00	7	-	f
468	296	44.00	0.00	8	-	f
468	296	44.00	0.00	9	-	f
468	296	44.00	0.00	10	-	f
468	296	44.00	0.00	11	-	f
468	296	44.00	0.00	12	-	f
468	296	44.00	0.00	13	-	f
468	293	44.00	0.00	14	-	f
468	293	44.00	0.00	15	-	f
465	295	44.00	0.00	16	-	f
463	298	44.00	0.00	17	-	f
463	301	44.00	0.00	18	-	f
463	302	44.00	0.00	19	-	f
463	298	44.00	0.00	20	-	f
464	295	44.00	0.00	21	-	f
465	296	44.00	0.00	22	-	f
467	296	44.00	0.00	23	-	f
467	296	44.00	0.00	24	-	f
467	296	44.00	0.00	25	-	f
467	296	44.00	0.00	26	-	f
466	295	44.00	0.00	27	-	f
466	295	44.00	0.00	28	-	f
466	295	44.00	0.00	29	-	f
461	295	44.00	0.00	30	-	f
464	295	44.00	0.00	31	-	f
465	299	44.00	0.00	32	-	f
466	300	44.00	0.00	33	-	f
466	300	44.00	0.00	34	-	f
468	300	44.00	0.00	35	-	f
462	293	44.00	0.00	36	-	f
456	293	44.00	111.00	37	-	f
36	129	45.00	start	1	-	f
37	129	45.00	0.00	2	-	f
38	128	45.00	0.00	3	-	f
37	124	45.00	0.00	4	-	f
33	118	45.00	0.00	5	-	f
32	119	45.00	0.00	6	-	f
29	116	45.00	0.00	7	-	f
29	116	45.00	0.00	8	-	f
32	116	45.00	0.00	9	-	f
32	116	45.00	0.00	10	-	f
40	123	45.00	0.00	11	-	f
42	125	45.00	0.00	12	-	f
42	129	45.00	0.00	13	-	f
45	129	45.00	0.00	14	-	f
45	129	45.00	0.00	15	-	f
45	131	45.00	0.00	16	-	f
45	136	45.00	0.00	17	-	f
49	133	45.00	0.00	18	-	f
50	130	45.00	0.00	19	-	f
50	130	45.00	0.00	20	-	f
48	127	45.00	0.00	21	-	f
47	127	45.00	0.00	22	-	f
47	127	45.00	0.00	23	-	f
46	127	45.00	0.00	24	-	f
45	128	45.00	0.00	25	-	f
44	126	45.00	0.00	26	-	f
43	124	45.00	0.00	27	-	f
43	123	45.00	0.00	28	-	f
43	124	45.00	0.00	29	-	f
43	128	45.00	0.00	30	-	f
43	128	45.00	0.00	31	-	f
46	128	45.00	0.00	32	-	f
46	128	45.00	0.00	33	-	f
48	126	45.00	0.00	34	-	f
48	127	45.00	0.00	35	-	f
48	127	45.00	0.00	36	-	f
48	129	45.00	111.00	37	-	f
607	387	46.00	start	1	-	f
610	383	46.00	0.00	2	-	f
613	384	46.00	0.00	3	-	f
616	386	46.00	0.00	4	-	f
609	386	46.00	0.00	5	-	f
599	377	46.00	0.00	6	-	f
586	371	46.00	0.00	7	-	f
578	364	46.00	0.00	8	-	f
575	362	46.00	0.00	9	-	f
558	351	46.00	0.00	10	-	f
549	340	46.00	0.00	11	-	f
536	336	46.00	0.00	12	-	f
523	327	46.00	0.00	13	-	f
503	322	46.00	0.00	14	-	f
487	331	46.00	0.00	15	-	f
482	344	46.00	0.00	16	-	f
483	345	46.00	0.00	17	-	f
477	339	46.00	0.00	18	-	f
466	340	46.00	0.00	19	-	f
455	337	46.00	0.00	20	-	f
449	333	46.00	0.00	21	-	f
446	341	46.00	0.00	22	-	f
445	355	46.00	0.00	23	-	f
441	364	46.00	0.00	24	-	f
444	364	46.00	0.00	25	-	f
445	371	46.00	0.00	26	-	f
444	377	46.00	0.00	27	-	f
444	382	46.00	0.00	28	-	f
450	389	46.00	0.00	29	-	f
457	388	46.00	0.00	30	-	f
460	388	46.00	0.00	31	-	f
462	392	46.00	0.00	32	-	f
460	389	46.00	0.00	33	-	f
460	388	46.00	0.00	34	-	f
463	386	46.00	0.00	35	-	f
465	389	46.00	0.00	36	-	f
470	387	46.00	111.00	37	-	f
228	24	47.00	start	1	-	f
222	20	47.00	0.00	2	-	f
213	16	47.00	0.00	3	-	f
213	16	47.00	0.00	4	-	f
215	14	47.00	0.00	5	-	f
209	12	47.00	0.00	6	-	f
208	11	47.00	0.00	7	-	f
207	11	47.00	0.00	8	-	f
207	11	47.00	0.00	9	-	f
206	9	47.00	0.00	10	-	f
203	7	47.00	0.00	11	-	f
199	10	47.00	0.00	12	-	f
198	5	47.00	0.00	13	-	f
197	7	47.00	0.00	14	-	f
198	9	47.00	0.00	15	-	f
197	10	47.00	0.00	16	-	f
194	11	47.00	0.00	17	-	f
191	10	47.00	0.00	18	-	f
188	9	47.00	0.00	19	-	f
189	7	47.00	0.00	20	-	f
190	6	47.00	0.00	21	-	f
191	6	47.00	0.00	22	-	f
194	6	47.00	0.00	23	-	f
192	7	47.00	0.00	24	-	f
192	6	47.00	0.00	25	-	f
192	6	47.00	0.00	26	-	f
196	6	47.00	0.00	27	-	f
196	6	47.00	0.00	28	-	f
195	8	47.00	0.00	29	-	f
195	11	47.00	0.00	30	-	f
200	12	47.00	0.00	31	-	f
212	20	47.00	0.00	32	-	f
220	17	47.00	0.00	33	-	f
216	9	47.00	0.00	34	-	f
218	5	47.00	0.00	35	-	f
218	3	47.00	0.00	36	-	f
216	5	47.00	111.00	37	-	f
69	407	48.00	start	1	-	f
78	401	48.00	0.00	2	-	f
87	402	48.00	0.00	3	-	f
93	417	48.00	0.00	4	-	f
85	431	48.00	0.00	5	-	f
80	441	48.00	0.00	6	-	f
83	435	48.00	0.00	7	-	f
79	436	48.00	0.00	8	-	f
71	441	48.00	0.00	9	-	f
68	447	48.00	0.00	10	-	f
71	454	48.00	0.00	11	-	f
80	448	48.00	0.00	12	-	f
85	445	48.00	0.00	13	-	f
87	443	48.00	0.00	14	-	f
91	455	48.00	0.00	15	-	f
85	451	48.00	0.00	16	-	f
85	452	48.00	0.00	17	-	f
84	450	48.00	0.00	18	-	f
80	450	48.00	0.00	19	-	f
80	450	48.00	0.00	20	-	f
87	455	48.00	0.00	21	-	f
90	453	48.00	0.00	22	-	f
87	453	48.00	0.00	23	-	f
85	455	48.00	0.00	24	-	f
83	455	48.00	0.00	25	-	f
83	455	48.00	0.00	26	-	f
84	454	48.00	0.00	27	-	f
85	453	48.00	0.00	28	-	f
82	453	48.00	0.00	29	-	f
82	453	48.00	0.00	30	-	f
82	452	48.00	0.00	31	-	f
82	453	48.00	0.00	32	-	f
82	453	48.00	0.00	33	-	f
82	453	48.00	0.00	34	-	f
82	451	48.00	0.00	35	-	f
96	449	48.00	0.00	36	-	f
98	449	48.00	111.00	37	-	f
385	100	49.00	start	1	-	f
388	102	49.00	0.00	2	-	f
386	103	49.00	0.00	3	-	f
393	100	49.00	0.00	4	-	f
381	111	49.00	115.00	5	-	f
381	111	50.00	newborn	5	49	f
391	96	50.00	0.00	6	49	f
397	98	50.00	0.00	7	49	f
397	101	50.00	0.00	8	49	f
401	101	50.00	0.00	9	49	f
403	97	50.00	0.00	10	49	f
403	92	50.00	0.00	11	49	f
401	93	50.00	0.00	12	49	f
400	96	50.00	0.00	13	49	f
393	102	50.00	0.00	14	49	f
392	104	50.00	0.00	15	49	f
396	100	50.00	0.00	16	49	f
398	96	50.00	0.00	17	49	f
400	96	50.00	0.00	18	49	f
400	101	50.00	0.00	19	49	f
396	98	50.00	0.00	20	49	f
400	101	50.00	0.00	21	49	f
400	103	50.00	0.00	22	49	f
400	103	50.00	0.00	23	49	f
400	103	50.00	0.00	24	49	f
406	108	50.00	0.00	25	49	f
409	103	50.00	0.00	26	49	f
406	94	50.00	0.00	27	49	f
406	92	50.00	0.00	28	49	f
405	94	50.00	0.00	29	49	f
404	97	50.00	0.00	30	49	f
404	97	50.00	0.00	31	49	f
404	100	50.00	0.00	32	49	f
407	101	50.00	0.00	33	49	f
407	98	50.00	0.00	34	49	f
407	98	50.00	0.00	35	49	f
407	98	50.00	0.00	36	49	f
407	98	50.00	111.00	37	49	f
381	111	51.00	newborn	5	49	f
370	115	51.00	0.00	6	49	f
371	122	51.00	0.00	7	49	f
357	121	51.00	0.00	8	49	f
349	122	51.00	0.00	9	49	f
347	127	51.00	0.00	10	49	f
352	128	51.00	0.00	11	49	f
350	130	51.00	0.00	12	49	f
343	135	51.00	0.00	13	49	f
338	141	51.00	0.00	14	49	f
339	145	51.00	0.00	15	49	f
335	146	51.00	0.00	16	49	f
335	147	51.00	0.00	17	49	f
334	147	51.00	0.00	18	49	f
331	146	51.00	0.00	19	49	f
331	146	51.00	0.00	20	49	f
331	146	51.00	0.00	21	49	f
329	147	51.00	0.00	22	49	f
328	152	51.00	0.00	23	49	f
320	156	51.00	0.00	24	49	f
320	160	51.00	0.00	25	49	f
324	162	51.00	0.00	26	49	f
324	166	51.00	0.00	27	49	f
323	166	51.00	0.00	28	49	f
323	169	51.00	0.00	29	49	f
324	169	51.00	0.00	30	49	f
324	169	51.00	0.00	31	49	f
327	166	51.00	0.00	32	49	f
329	168	51.00	0.00	33	49	f
329	166	51.00	0.00	34	49	f
332	170	51.00	0.00	35	49	f
332	169	51.00	0.00	36	49	f
334	168	51.00	111.00	37	49	f
413	255	52.00	start	1	-	f
413	255	52.00	0.00	2	-	f
413	254	52.00	0.00	3	-	f
414	251	52.00	0.00	4	-	f
414	250	52.00	0.00	5	-	f
415	248	52.00	0.00	6	-	f
415	253	52.00	0.00	7	-	f
411	252	52.00	115.00	8	-	f
411	252	53.00	newborn	8	52	f
408	256	53.00	0.00	9	52	f
417	254	53.00	0.00	10	52	f
425	259	53.00	0.00	11	52	f
423	263	53.00	0.00	12	52	f
426	257	53.00	0.00	13	52	f
426	262	53.00	0.00	14	52	f
426	267	53.00	0.00	15	52	f
427	264	53.00	0.00	16	52	f
431	265	53.00	0.00	17	52	f
432	255	53.00	0.00	18	52	f
433	255	53.00	0.00	19	52	f
434	262	53.00	0.00	20	52	f
435	263	53.00	0.00	21	52	f
435	261	53.00	0.00	22	52	f
435	260	53.00	0.00	23	52	f
435	265	53.00	0.00	24	52	f
435	265	53.00	0.00	25	52	f
435	266	53.00	0.00	26	52	f
435	266	53.00	0.00	27	52	f
436	265	53.00	0.00	28	52	f
436	265	53.00	0.00	29	52	f
436	265	53.00	0.00	30	52	f
437	265	53.00	0.00	31	52	f
437	264	53.00	0.00	32	52	f
437	266	53.00	0.00	33	52	f
438	265	53.00	0.00	34	52	f
438	265	53.00	0.00	35	52	f
438	265	53.00	0.00	36	52	f
438	262	53.00	111.00	37	52	f
411	252	54.00	newborn	8	52	f
403	243	54.00	0.00	9	52	f
401	232	54.00	0.00	10	52	f
406	235	54.00	0.00	11	52	f
406	235	54.00	0.00	12	52	f
401	231	54.00	0.00	13	52	f
403	227	54.00	0.00	14	52	f
402	228	54.00	0.00	15	52	f
402	228	54.00	0.00	16	52	f
402	228	54.00	0.00	17	52	f
402	228	54.00	0.00	18	52	f
402	228	54.00	0.00	19	52	f
402	228	54.00	0.00	20	52	f
402	228	54.00	0.00	21	52	f
403	225	54.00	0.00	22	52	f
399	225	54.00	0.00	23	52	f
392	218	54.00	0.00	24	52	f
388	218	54.00	0.00	25	52	f
388	218	54.00	0.00	26	52	f
388	213	54.00	0.00	27	52	f
391	213	54.00	0.00	28	52	f
396	215	54.00	0.00	29	52	f
398	215	54.00	0.00	30	52	f
395	217	54.00	0.00	31	52	f
398	214	54.00	0.00	32	52	f
398	217	54.00	0.00	33	52	f
400	217	54.00	0.00	34	52	f
401	214	54.00	0.00	35	52	f
402	214	54.00	0.00	36	52	f
396	211	54.00	111.00	37	52	f
436	38	55.00	start	1	-	f
432	37	55.00	0.00	2	-	f
434	35	55.00	0.00	3	-	f
439	40	55.00	0.00	4	-	f
440	42	55.00	0.00	5	-	f
440	44	55.00	0.00	6	-	f
440	44	55.00	0.00	7	-	f
438	43	55.00	0.00	8	-	f
438	41	55.00	0.00	9	-	f
435	42	55.00	0.00	10	-	f
435	42	55.00	0.00	11	-	f
435	42	55.00	0.00	12	-	f
434	42	55.00	0.00	13	-	f
431	46	55.00	0.00	14	-	f
430	50	55.00	0.00	15	-	f
430	50	55.00	0.00	16	-	f
431	49	55.00	0.00	17	-	f
431	49	55.00	0.00	18	-	f
431	49	55.00	0.00	19	-	f
431	49	55.00	0.00	20	-	f
431	49	55.00	0.00	21	-	f
431	49	55.00	0.00	22	-	f
430	51	55.00	0.00	23	-	f
430	52	55.00	0.00	24	-	f
427	54	55.00	0.00	25	-	f
427	54	55.00	0.00	26	-	f
427	53	55.00	0.00	27	-	f
428	50	55.00	0.00	28	-	f
427	51	55.00	0.00	29	-	f
427	51	55.00	0.00	30	-	f
427	50	55.00	0.00	31	-	f
427	54	55.00	0.00	32	-	f
430	51	55.00	0.00	33	-	f
430	51	55.00	0.00	34	-	f
425	49	55.00	0.00	35	-	f
425	49	55.00	0.00	36	-	f
420	46	55.00	111.00	37	-	f
614	240	56.00	start	1	-	f
617	241	56.00	0.00	2	-	f
620	238	56.00	0.00	3	-	f
620	239	56.00	0.00	4	-	f
620	239	56.00	0.00	5	-	f
620	239	56.00	0.00	6	-	f
620	239	56.00	0.00	7	-	f
620	241	56.00	0.00	8	-	f
620	241	56.00	0.00	9	-	f
622	241	56.00	0.00	10	-	f
622	242	56.00	0.00	11	-	f
619	243	56.00	0.00	12	-	f
619	243	56.00	0.00	13	-	f
617	245	56.00	0.00	14	-	f
617	246	56.00	0.00	15	-	f
618	244	56.00	0.00	16	-	f
618	242	56.00	0.00	17	-	f
618	242	56.00	0.00	18	-	f
618	242	56.00	0.00	19	-	f
618	241	56.00	0.00	20	-	f
621	242	56.00	0.00	21	-	f
619	240	56.00	0.00	22	-	f
617	238	56.00	0.00	23	-	f
617	238	56.00	0.00	24	-	f
617	238	56.00	0.00	25	-	f
617	236	56.00	0.00	26	-	f
617	236	56.00	0.00	27	-	f
617	236	56.00	0.00	28	-	f
617	236	56.00	0.00	29	-	f
617	238	56.00	0.00	30	-	f
617	238	56.00	0.00	31	-	f
617	238	56.00	0.00	32	-	f
617	237	56.00	0.00	33	-	f
618	235	56.00	115.00	34	-	f
98	129	57.00	start	1	-	f
98	130	57.00	0.00	2	-	f
98	130	57.00	0.00	3	-	f
100	126	57.00	0.00	4	-	f
103	126	57.00	0.00	5	-	f
103	128	57.00	0.00	6	-	f
103	128	57.00	0.00	7	-	f
103	128	57.00	0.00	8	-	f
101	124	57.00	0.00	9	-	f
101	125	57.00	0.00	10	-	f
101	125	57.00	0.00	11	-	f
100	126	57.00	0.00	12	-	f
100	126	57.00	0.00	13	-	f
100	126	57.00	0.00	14	-	f
100	126	57.00	0.00	15	-	f
100	127	57.00	0.00	16	-	f
100	127	57.00	0.00	17	-	f
100	127	57.00	0.00	18	-	f
100	127	57.00	0.00	19	-	f
99	129	57.00	0.00	20	-	f
98	132	57.00	0.00	21	-	f
98	136	57.00	0.00	22	-	f
98	136	57.00	0.00	23	-	f
98	138	57.00	0.00	24	-	f
97	137	57.00	0.00	25	-	f
97	137	57.00	0.00	26	-	f
97	137	57.00	0.00	27	-	f
97	137	57.00	0.00	28	-	f
96	137	57.00	0.00	29	-	f
96	140	57.00	0.00	30	-	f
96	140	57.00	0.00	31	-	f
96	139	57.00	0.00	32	-	f
96	139	57.00	0.00	33	-	f
97	140	57.00	0.00	34	-	f
98	142	57.00	0.00	35	-	f
98	142	57.00	0.00	36	-	f
98	141	57.00	111.00	37	-	f
207	347	58.00	start	1	-	f
219	355	58.00	0.00	2	-	f
231	358	58.00	0.00	3	-	f
231	362	58.00	0.00	4	-	f
213	368	58.00	0.00	5	-	f
219	381	58.00	0.00	6	-	f
236	395	58.00	0.00	7	-	f
245	391	58.00	0.00	8	-	f
241	397	58.00	0.00	9	-	f
236	411	58.00	0.00	10	-	f
234	415	58.00	0.00	11	-	f
234	418	58.00	0.00	12	-	f
239	406	58.00	0.00	13	-	f
235	397	58.00	0.00	14	-	f
226	408	58.00	0.00	15	-	f
229	424	58.00	0.00	16	-	f
240	404	58.00	0.00	17	-	f
229	408	58.00	0.00	18	-	f
220	414	58.00	0.00	19	-	f
238	415	58.00	0.00	20	-	f
234	404	58.00	0.00	21	-	f
221	408	58.00	0.00	22	-	f
221	417	58.00	0.00	23	-	f
225	420	58.00	0.00	24	-	f
225	415	58.00	0.00	25	-	f
226	412	58.00	0.00	26	-	f
226	412	58.00	0.00	27	-	f
226	412	58.00	0.00	28	-	f
226	412	58.00	0.00	29	-	f
221	408	58.00	0.00	30	-	f
227	394	58.00	0.00	31	-	f
223	401	58.00	0.00	32	-	f
218	410	58.00	0.00	33	-	f
224	404	58.00	0.00	34	-	f
224	404	58.00	0.00	35	-	f
224	401	58.00	0.00	36	-	f
224	401	58.00	111.00	37	-	f
