# Supplementary material for: A three component model for superdiffusive motion effectively describes migration of eukaryotic cells moving freely or under a directional stimulus
Source: PLoS One. 2022 Aug 2;17(8):e0272259. doi: 10.1371/journal.pone.0272259 (PMC9345344; doi:10.1371/journal.pone.0272259)
Supplement: S1 File — Text files containing information about displacements of experimental and simulated populations used for both preliminary analyses, in “datasets used for preliminary evaluation of cell movement (Tables 1 and 2)”, and further characterization of cell movement, in “further datasets used for cell movement characterization (Figs 2, 4–6; Table 2; S1–S3 Tables; S2 and S3 Figs)”. (ZIP) [file pone.0272259.s007.zip › S1_File/datasets preliminary evaluation/experimental/wound/NIH-Ras.txt]

332	225	1.00	0.00
344	217	1.00	0.00
351	218	1.00	0.00
360	225	1.00	0.00
367	232	1.00	0.00
371	240	1.00	0.00
371	251	1.00	0.00
382	266	1.00	0.00
395	266	1.00	0.00
400	275	1.00	0.00
412	296	1.00	0.00
411	306	1.00	0.00
419	314	1.00	0.00
428	325	1.00	0.00
426	330	1.00	0.00
442	326	1.00	0.00
452	332	1.00	0.00
475	347	1.00	0.00
490	356	1.00	0.00
499	363	1.00	0.00
508	374	1.00	0.00
510	373	1.00	0.00
522	356	1.00	0.00
522	353	1.00	0.00
526	349	1.00	0.00
529	348	1.00	0.00
532	349	1.00	0.00
535	359	1.00	0.00
528	359	1.00	0.00
531	358	1.00	0.00
531	356	1.00	0.00
528	353	1.00	0.00
528	355	1.00	0.00
528	353	1.00	0.00
527	353	1.00	0.00
528	354	1.00	115.00
354	124	2.00	0.00
353	123	2.00	0.00
358	125	2.00	0.00
362	125	2.00	0.00
373	116	2.00	0.00
376	111	2.00	0.00
380	111	2.00	0.00
404	103	2.00	0.00
411	99	2.00	0.00
419	88	2.00	0.00
429	93	2.00	0.00
442	89	2.00	0.00
456	86	2.00	0.00
476	88	2.00	0.00
488	94	2.00	0.00
500	102	2.00	0.00
501	121	2.00	0.00
496	140	2.00	0.00
494	155	2.00	0.00
485	170	2.00	0.00
490	179	2.00	0.00
493	185	2.00	115.00
294	284	3.00	0.00
295	286	3.00	0.00
310	295	3.00	0.00
319	298	3.00	0.00
335	309	3.00	0.00
357	317	3.00	0.00
380	325	3.00	0.00
409	327	3.00	0.00
433	325	3.00	0.00
447	320	3.00	0.00
464	325	3.00	0.00
466	342	3.00	0.00
486	359	3.00	0.00
501	361	3.00	0.00
508	352	3.00	0.00
522	362	3.00	0.00
534	365	3.00	0.00
528	381	3.00	0.00
515	380	3.00	0.00
499	386	3.00	0.00
500	392	3.00	0.00
502	396	3.00	0.00
509	399	3.00	0.00
513	406	3.00	0.00
512	408	3.00	0.00
511	414	3.00	108.00
286	322	4.00	0.00
287	324	4.00	0.00
291	324	4.00	0.00
295	326	4.00	0.00
299	330	4.00	0.00
303	331	4.00	115.00
307	273	5.00	0.00
310	272	5.00	0.00
312	273	5.00	0.00
317	280	5.00	0.00
332	287	5.00	0.00
345	296	5.00	0.00
359	307	5.00	0.00
376	315	5.00	0.00
388	323	5.00	0.00
397	330	5.00	0.00
400	332	5.00	0.00
392	321	5.00	0.00
392	319	5.00	0.00
394	331	5.00	0.00
393	336	5.00	0.00
394	342	5.00	0.00
394	340	5.00	115.00
247	465	6.00	0.00
252	465	6.00	0.00
259	465	6.00	0.00
266	467	6.00	0.00
285	470	6.00	0.00
288	470	6.00	0.00
292	452	6.00	0.00
285	432	6.00	0.00
294	438	6.00	0.00
304	440	6.00	0.00
320	439	6.00	0.00
341	451	6.00	0.00
351	453	6.00	0.00
364	462	6.00	0.00
375	462	6.00	0.00
388	456	6.00	0.00
406	444	6.00	0.00
411	444	6.00	0.00
423	436	6.00	0.00
434	441	6.00	0.00
454	446	6.00	0.00
464	454	6.00	0.00
467	461	6.00	115.00
234	378	7.00	0.00
237	379	7.00	0.00
241	377	7.00	0.00
246	380	7.00	0.00
259	383	7.00	0.00
272	388	7.00	0.00
292	389	7.00	0.00
293	386	7.00	0.00
298	395	7.00	0.00
313	413	7.00	0.00
323	414	7.00	0.00
326	404	7.00	115.00
338	174	8.00	0.00
343	175	8.00	0.00
347	177	8.00	0.00
352	182	8.00	0.00
354	185	8.00	0.00
361	187	8.00	0.00
367	190	8.00	0.00
369	193	8.00	0.00
371	196	8.00	0.00
377	201	8.00	0.00
379	197	8.00	0.00
387	193	8.00	0.00
393	191	8.00	0.00
402	197	8.00	0.00
404	198	8.00	0.00
409	199	8.00	0.00
410	192	8.00	0.00
408	187	8.00	0.00
413	174	8.00	108.00
286	304	9.00	0.00
289	305	9.00	0.00
293	307	9.00	0.00
300	310	9.00	0.00
313	315	9.00	0.00
330	317	9.00	0.00
333	325	9.00	0.00
330	325	9.00	115.00
