# Supplementary material for: A three component model for superdiffusive motion effectively describes migration of eukaryotic cells moving freely or under a directional stimulus
Source: PLoS One. 2022 Aug 2;17(8):e0272259. doi: 10.1371/journal.pone.0272259 (PMC9345344; doi:10.1371/journal.pone.0272259)
Supplement: S1 File — Text files containing information about displacements of experimental and simulated populations used for both preliminary analyses, in “datasets used for preliminary evaluation of cell movement (Tables 1 and 2)”, and further characterization of cell movement, in “further datasets used for cell movement characterization (Figs 2, 4–6; Table 2; S1–S3 Tables; S2 and S3 Figs)”. (ZIP) [file pone.0272259.s007.zip › S1_File/datasets preliminary evaluation/experimental/wound/NIH-3T3.txt]

#	ps=1.3	ts=40	movie=	timeInt=4
544	489	1.00	start	1		f
543	488	1.00	0.00	2		f
538	485	1.00	0.00	3		f
538	484	1.00	0.00	4		f
539	488	1.00	0.00	5		f
535	483	1.00	0.00	6		f
531	483	1.00	0.00	7		f
531	483	1.00	0.00	8		f
522	479	1.00	0.00	9		f
511	479	1.00	0.00	10		f
498	477	1.00	0.00	11		f
494	474	1.00	0.00	12		f
483	471	1.00	0.00	13		f
477	466	1.00	0.00	14		f
475	463	1.00	0.00	15		f
467	461	1.00	0.00	16		f
469	461	1.00	0.00	17		f
457	463	1.00	0.00	18		f
452	462	1.00	0.00	19		f
448	462	1.00	0.00	20		f
443	463	1.00	0.00	21		f
435	469	1.00	0.00	22		f
434	471	1.00	0.00	23		f
423	476	1.00	0.00	24		f
419	476	1.00	0.00	25		f
410	478	1.00	0.00	26		f
411	477	1.00	0.00	27		f
409	475	1.00	0.00	28		f
403	470	1.00	0.00	29		f
397	469	1.00	0.00	30		f
393	469	1.00	0.00	31		f
378	469	1.00	0.00	32		f
383	467	1.00	115.00	33		f
383	467	2.00	newborn	33	1	f
387	470	2.00	0.00	34	1	f
404	471	2.00	0.00	35	1	f
408	477	2.00	0.00	36	1	f
400	465	2.00	111.00	37	1	f
383	467	3.00	newborn	33	1	f
383	471	3.00	0.00	34	1	f
376	468	3.00	0.00	35	1	f
363	466	3.00	0.00	36	1	f
364	469	3.00	111.00	37	1	f
550	466	4.00	start	1	-	f
549	468	4.00	0.00	2	-	f
543	468	4.00	0.00	3	-	f
540	464	4.00	0.00	4	-	f
542	466	4.00	0.00	5	-	f
534	463	4.00	0.00	6	-	f
523	456	4.00	0.00	7	-	f
510	453	4.00	0.00	8	-	f
499	454	4.00	0.00	9	-	f
491	453	4.00	0.00	10	-	f
483	450	4.00	0.00	11	-	f
477	444	4.00	0.00	12	-	f
473	440	4.00	0.00	13	-	f
463	442	4.00	0.00	14	-	f
460	436	4.00	0.00	15	-	f
448	432	4.00	0.00	16	-	f
446	428	4.00	0.00	17	-	f
446	422	4.00	0.00	18	-	f
443	413	4.00	0.00	19	-	f
434	403	4.00	0.00	20	-	f
425	397	4.00	0.00	21	-	f
417	393	4.00	0.00	22	-	f
409	387	4.00	0.00	23	-	f
397	387	4.00	0.00	24	-	f
393	387	4.00	0.00	25	-	f
389	395	4.00	0.00	26	-	f
392	397	4.00	0.00	27	-	f
384	394	4.00	0.00	28	-	f
380	388	4.00	0.00	29	-	f
380	390	4.00	0.00	30	-	f
378	393	4.00	0.00	31	-	f
376	397	4.00	0.00	32	-	f
372	395	4.00	0.00	33	-	f
370	389	4.00	115.00	34	-	f
370	389	5.00	newborn	34	4	f
370	377	5.00	0.00	35	4	f
358	386	5.00	0.00	36	4	f
355	383	5.00	111.00	37	4	f
370	389	6.00	newborn	34	4	f
368	379	6.00	0.00	35	4	f
366	372	6.00	0.00	36	4	f
361	370	6.00	111.00	37	4	f
579	453	7.00	start	1	-	f
568	454	7.00	0.00	2	-	f
555	451	7.00	0.00	3	-	f
558	449	7.00	0.00	4	-	f
546	447	7.00	0.00	5	-	f
549	447	7.00	0.00	6	-	f
543	442	7.00	0.00	7	-	f
529	437	7.00	0.00	8	-	f
520	435	7.00	0.00	9	-	f
513	429	7.00	0.00	10	-	f
506	422	7.00	0.00	11	-	f
504	421	7.00	0.00	12	-	f
487	408	7.00	0.00	13	-	f
475	403	7.00	0.00	14	-	f
469	394	7.00	0.00	15	-	f
464	394	7.00	0.00	16	-	f
463	388	7.00	0.00	17	-	f
465	379	7.00	0.00	18	-	f
465	371	7.00	0.00	19	-	f
457	359	7.00	0.00	20	-	f
451	355	7.00	0.00	21	-	f
441	346	7.00	0.00	22	-	f
426	345	7.00	0.00	23	-	f
413	343	7.00	0.00	24	-	f
395	336	7.00	0.00	25	-	f
391	328	7.00	0.00	26	-	f
389	325	7.00	0.00	27	-	f
387	319	7.00	0.00	28	-	f
380	316	7.00	0.00	29	-	f
376	310	7.00	0.00	30	-	f
370	302	7.00	0.00	31	-	f
363	301	7.00	0.00	32	-	f
358	302	7.00	0.00	33	-	f
362	296	7.00	115.00	34	-	f
362	296	8.00	newborn	34	7	f
362	299	8.00	0.00	35	7	f
337	316	8.00	0.00	36	7	f
329	307	8.00	111.00	37	7	f
362	296	9.00	newborn	34	7	f
371	295	9.00	0.00	35	7	f
371	290	9.00	0.00	36	7	f
358	290	9.00	111.00	37	7	f
592	440	10.00	start	1	-	f
584	441	10.00	0.00	2	-	f
576	436	10.00	0.00	3	-	f
569	434	10.00	0.00	4	-	f
560	427	10.00	0.00	5	-	f
559	431	10.00	0.00	6	-	f
552	425	10.00	0.00	7	-	f
552	428	10.00	0.00	8	-	f
544	421	10.00	0.00	9	-	f
539	418	10.00	0.00	10	-	f
535	415	10.00	0.00	11	-	f
533	411	10.00	0.00	12	-	f
529	409	10.00	0.00	13	-	f
524	409	10.00	0.00	14	-	f
513	399	10.00	115.00	15	-	f
513	399	11.00	newborn	15	10	f
522	411	11.00	0.00	16	10	f
519	411	11.00	0.00	17	10	f
510	408	11.00	0.00	18	10	f
501	406	11.00	0.00	19	10	f
504	405	11.00	0.00	20	10	f
505	409	11.00	0.00	21	10	f
508	413	11.00	108.00	22	10	f
513	399	12.00	newborn	15	10	f
522	406	12.00	0.00	16	10	f
531	405	12.00	108.00	17	10	f
631	439	13.00	start	1	-	f
629	435	13.00	0.00	2	-	f
618	438	13.00	0.00	3	-	f
622	438	13.00	0.00	4	-	f
617	436	13.00	0.00	5	-	f
613	431	13.00	0.00	6	-	f
621	427	13.00	0.00	7	-	f
626	427	13.00	0.00	8	-	f
616	416	13.00	0.00	9	-	f
614	408	13.00	0.00	10	-	f
610	402	13.00	0.00	11	-	f
610	408	13.00	0.00	12	-	f
592	398	13.00	0.00	13	-	f
581	398	13.00	0.00	14	-	f
581	399	13.00	0.00	15	-	f
573	396	13.00	0.00	16	-	f
571	396	13.00	0.00	17	-	f
566	394	13.00	0.00	18	-	f
554	389	13.00	0.00	19	-	f
542	382	13.00	0.00	20	-	f
542	385	13.00	0.00	21	-	f
535	381	13.00	0.00	22	-	f
528	379	13.00	0.00	23	-	f
519	377	13.00	0.00	24	-	f
513	374	13.00	0.00	25	-	f
516	372	13.00	0.00	26	-	f
508	380	13.00	0.00	27	-	f
509	370	13.00	0.00	28	-	f
495	364	13.00	0.00	29	-	f
488	361	13.00	0.00	30	-	f
478	358	13.00	0.00	31	-	f
477	357	13.00	0.00	32	-	f
462	351	13.00	0.00	33	-	f
452	338	13.00	0.00	34	-	f
447	336	13.00	0.00	35	-	f
437	336	13.00	115.00	36	-	f
437	336	14.00	newborn	36	13	f
450	333	14.00	111.00	37	13	f
437	336	15.00	newborn	36	13	f
446	334	15.00	111.00	37	13	f
621	412	16.00	start	1	-	f
619	415	16.00	0.00	2	-	f
617	414	16.00	0.00	3	-	f
622	414	16.00	0.00	4	-	f
622	411	16.00	0.00	5	-	f
621	409	16.00	0.00	6	-	f
613	409	16.00	0.00	7	-	f
612	402	16.00	0.00	8	-	f
605	389	16.00	0.00	9	-	f
608	390	16.00	0.00	10	-	f
598	386	16.00	0.00	11	-	f
589	382	16.00	0.00	12	-	f
581	378	16.00	0.00	13	-	f
574	378	16.00	0.00	14	-	f
556	371	16.00	0.00	15	-	f
550	370	16.00	0.00	16	-	f
538	366	16.00	0.00	17	-	f
532	363	16.00	0.00	18	-	f
534	362	16.00	0.00	19	-	f
524	362	16.00	0.00	20	-	f
520	356	16.00	0.00	21	-	f
511	351	16.00	0.00	22	-	f
491	338	16.00	0.00	23	-	f
474	336	16.00	0.00	24	-	f
468	327	16.00	0.00	25	-	f
460	317	16.00	0.00	26	-	f
451	311	16.00	0.00	27	-	f
436	306	16.00	0.00	28	-	f
432	304	16.00	0.00	29	-	f
423	299	16.00	0.00	30	-	f
413	298	16.00	0.00	31	-	f
407	303	16.00	0.00	32	-	f
403	309	16.00	0.00	33	-	f
407	313	16.00	0.00	34	-	f
400	310	16.00	0.00	35	-	f
394	302	16.00	0.00	36	-	f
393	296	16.00	111.00	37	-	f
616	378	17.00	start	1	-	f
614	380	17.00	0.00	2	-	f
615	379	17.00	0.00	3	-	f
615	382	17.00	0.00	4	-	f
619	384	17.00	0.00	5	-	f
605	372	17.00	0.00	6	-	f
606	372	17.00	0.00	7	-	f
597	368	17.00	0.00	8	-	f
592	364	17.00	0.00	9	-	f
593	367	17.00	0.00	10	-	f
586	369	17.00	0.00	11	-	f
584	366	17.00	0.00	12	-	f
579	363	17.00	0.00	13	-	f
574	363	17.00	0.00	14	-	f
566	359	17.00	0.00	15	-	f
559	357	17.00	0.00	16	-	f
554	353	17.00	0.00	17	-	f
555	349	17.00	0.00	18	-	f
547	349	17.00	0.00	19	-	f
542	346	17.00	0.00	20	-	f
536	346	17.00	0.00	21	-	f
535	349	17.00	0.00	22	-	f
528	344	17.00	0.00	23	-	f
524	343	17.00	0.00	24	-	f
520	343	17.00	0.00	25	-	f
513	340	17.00	0.00	26	-	f
503	340	17.00	0.00	27	-	f
490	338	17.00	0.00	28	-	f
484	334	17.00	0.00	29	-	f
475	328	17.00	0.00	30	-	f
472	327	17.00	115.00	31	-	f
472	327	18.00	newborn	31	17	f
483	336	18.00	0.00	32	17	f
480	329	18.00	0.00	33	17	f
474	329	18.00	0.00	34	17	f
466	325	18.00	0.00	35	17	f
455	320	18.00	0.00	36	17	f
449	315	18.00	111.00	37	17	f
472	327	19.00	newborn	31	17	f
493	335	19.00	0.00	32	17	f
506	338	19.00	0.00	33	17	f
520	339	19.00	0.00	34	17	f
522	341	19.00	0.00	35	17	f
519	340	19.00	0.00	36	17	f
525	345	19.00	111.00	37	17	f
587	324	20.00	start	1	-	f
581	327	20.00	0.00	2	-	f
587	317	20.00	0.00	3	-	f
587	320	20.00	0.00	4	-	f
587	319	20.00	0.00	5	-	f
591	310	20.00	0.00	6	-	f
586	307	20.00	0.00	7	-	f
580	304	20.00	0.00	8	-	f
579	301	20.00	0.00	9	-	f
573	298	20.00	0.00	10	-	f
574	297	20.00	0.00	11	-	f
575	292	20.00	0.00	12	-	f
568	292	20.00	0.00	13	-	f
565	287	20.00	0.00	14	-	f
557	283	20.00	0.00	15	-	f
547	282	20.00	0.00	16	-	f
542	277	20.00	0.00	17	-	f
536	275	20.00	0.00	18	-	f
533	275	20.00	0.00	19	-	f
521	272	20.00	0.00	20	-	f
519	268	20.00	0.00	21	-	f
509	264	20.00	0.00	22	-	f
501	262	20.00	0.00	23	-	f
497	260	20.00	0.00	24	-	f
497	260	20.00	0.00	25	-	f
489	260	20.00	0.00	26	-	f
486	257	20.00	0.00	27	-	f
483	260	20.00	0.00	28	-	f
480	260	20.00	0.00	29	-	f
471	261	20.00	0.00	30	-	f
465	260	20.00	0.00	31	-	f
458	257	20.00	0.00	32	-	f
458	258	20.00	115.00	33	-	f
458	258	21.00	newborn	33	20	f
467	258	21.00	0.00	34	20	f
487	258	21.00	0.00	35	20	f
492	258	21.00	0.00	36	20	f
495	253	21.00	111.00	37	20	f
458	258	22.00	newborn	33	20	f
449	252	22.00	0.00	34	20	f
440	253	22.00	0.00	35	20	f
427	254	22.00	0.00	36	20	f
425	256	22.00	111.00	37	20	f
611	327	23.00	start	1	-	f
606	327	23.00	0.00	2	-	f
611	326	23.00	0.00	3	-	f
612	323	23.00	0.00	4	-	f
611	324	23.00	0.00	5	-	f
611	325	23.00	0.00	6	-	f
611	325	23.00	0.00	7	-	f
613	322	23.00	0.00	8	-	f
612	323	23.00	0.00	9	-	f
605	322	23.00	0.00	10	-	f
601	320	23.00	0.00	11	-	f
596	317	23.00	0.00	12	-	f
589	320	23.00	0.00	13	-	f
585	324	23.00	0.00	14	-	f
575	314	23.00	0.00	15	-	f
577	316	23.00	115.00	16	-	f
577	316	24.00	newborn	16	23	f
585	317	24.00	0.00	17	23	f
592	318	24.00	0.00	18	23	f
593	316	24.00	0.00	19	23	f
589	316	24.00	0.00	20	23	f
583	312	24.00	0.00	21	23	f
577	309	24.00	0.00	22	23	f
568	308	24.00	0.00	23	23	f
558	307	24.00	0.00	24	23	f
561	306	24.00	0.00	25	23	f
561	310	24.00	0.00	26	23	f
566	310	24.00	0.00	27	23	f
559	309	24.00	0.00	28	23	f
553	310	24.00	0.00	29	23	f
552	310	24.00	0.00	30	23	f
555	308	24.00	0.00	31	23	f
553	305	24.00	0.00	32	23	f
551	305	24.00	0.00	33	23	f
552	305	24.00	0.00	34	23	f
552	305	24.00	0.00	35	23	f
557	305	24.00	0.00	36	23	f
554	304	24.00	111.00	37	23	f
577	316	25.00	newborn	16	23	f
580	311	25.00	0.00	17	23	f
574	308	25.00	0.00	18	23	f
571	304	25.00	0.00	19	23	f
560	300	25.00	0.00	20	23	f
550	299	25.00	0.00	21	23	f
542	294	25.00	0.00	22	23	f
534	290	25.00	0.00	23	23	f
523	289	25.00	0.00	24	23	f
519	287	25.00	0.00	25	23	f
511	285	25.00	0.00	26	23	f
513	288	25.00	0.00	27	23	f
509	290	25.00	0.00	28	23	f
499	291	25.00	0.00	29	23	f
508	295	25.00	0.00	30	23	f
499	289	25.00	0.00	31	23	f
496	289	25.00	0.00	32	23	f
496	288	25.00	0.00	33	23	f
504	289	25.00	0.00	34	23	f
502	288	25.00	0.00	35	23	f
501	291	25.00	0.00	36	23	f
506	289	25.00	111.00	37	23	f
629	295	26.00	start	1	-	f
629	293	26.00	0.00	2	-	f
629	296	26.00	0.00	3	-	f
623	299	26.00	0.00	4	-	f
625	297	26.00	0.00	5	-	f
624	290	26.00	0.00	6	-	f
614	295	26.00	0.00	7	-	f
615	293	26.00	0.00	8	-	f
615	288	26.00	0.00	9	-	f
608	287	26.00	0.00	10	-	f
607	287	26.00	0.00	11	-	f
599	285	26.00	115.00	12	-	f
599	285	27.00	newborn	12	26	f
601	292	27.00	0.00	13	26	f
585	292	27.00	0.00	14	26	f
579	292	27.00	0.00	15	26	f
575	288	27.00	0.00	16	26	f
572	284	27.00	0.00	17	26	f
569	284	27.00	0.00	18	26	f
567	285	27.00	0.00	19	26	f
561	283	27.00	0.00	20	26	f
556	287	27.00	0.00	21	26	f
558	287	27.00	0.00	22	26	f
555	283	27.00	0.00	23	26	f
545	281	27.00	0.00	24	26	f
542	280	27.00	0.00	25	26	f
540	280	27.00	0.00	26	26	f
541	280	27.00	0.00	27	26	f
539	282	27.00	0.00	28	26	f
535	283	27.00	0.00	29	26	f
529	283	27.00	0.00	30	26	f
520	283	27.00	0.00	31	26	f
518	279	27.00	0.00	32	26	f
511	279	27.00	0.00	33	26	f
512	279	27.00	0.00	34	26	f
509	276	27.00	0.00	35	26	f
497	273	27.00	0.00	36	26	f
492	271	27.00	111.00	37	26	f
599	285	28.00	newborn	12	26	f
600	295	28.00	0.00	13	26	f
608	292	28.00	0.00	14	26	f
609	291	28.00	0.00	15	26	f
604	291	28.00	0.00	16	26	f
600	288	28.00	0.00	17	26	f
599	288	28.00	0.00	18	26	f
599	286	28.00	0.00	19	26	f
595	286	28.00	0.00	20	26	f
592	284	28.00	0.00	21	26	f
579	281	28.00	0.00	22	26	f
581	281	28.00	0.00	23	26	f
575	280	28.00	0.00	24	26	f
571	279	28.00	0.00	25	26	f
567	279	28.00	0.00	26	26	f
562	279	28.00	0.00	27	26	f
566	278	28.00	0.00	28	26	f
568	278	28.00	0.00	29	26	f
558	274	28.00	0.00	30	26	f
559	272	28.00	0.00	31	26	f
557	272	28.00	0.00	32	26	f
555	272	28.00	0.00	33	26	f
545	275	28.00	0.00	34	26	f
541	275	28.00	0.00	35	26	f
539	273	28.00	0.00	36	26	f
533	273	28.00	111.00	37	26	f
627	245	29.00	start	1	-	f
620	247	29.00	0.00	2	-	f
625	253	29.00	0.00	3	-	f
625	251	29.00	0.00	4	-	f
625	251	29.00	0.00	5	-	f
622	252	29.00	0.00	6	-	f
621	255	29.00	0.00	7	-	f
616	255	29.00	0.00	8	-	f
611	249	29.00	0.00	9	-	f
608	249	29.00	0.00	10	-	f
608	244	29.00	0.00	11	-	f
604	244	29.00	0.00	12	-	f
603	243	29.00	0.00	13	-	f
595	239	29.00	0.00	14	-	f
595	239	29.00	0.00	15	-	f
595	239	29.00	0.00	16	-	f
597	240	29.00	0.00	17	-	f
601	240	29.00	115.00	18	-	f
601	240	30.00	newborn	18	29	f
600	234	30.00	0.00	19	29	f
573	231	30.00	0.00	20	29	f
575	230	30.00	0.00	21	29	f
571	235	30.00	0.00	22	29	f
572	237	30.00	0.00	23	29	f
568	237	30.00	0.00	24	29	f
562	234	30.00	0.00	25	29	f
555	231	30.00	0.00	26	29	f
558	229	30.00	0.00	27	29	f
561	229	30.00	0.00	28	29	f
562	232	30.00	0.00	29	29	f
549	232	30.00	0.00	30	29	f
548	230	30.00	0.00	31	29	f
548	232	30.00	0.00	32	29	f
550	231	30.00	0.00	33	29	f
546	229	30.00	0.00	34	29	f
542	229	30.00	0.00	35	29	f
541	230	30.00	0.00	36	29	f
540	233	30.00	111.00	37	29	f
601	240	31.00	newborn	18	29	f
594	229	31.00	0.00	19	29	f
608	244	31.00	0.00	20	29	f
607	239	31.00	0.00	21	29	f
602	239	31.00	0.00	22	29	f
598	240	31.00	0.00	23	29	f
600	240	31.00	0.00	24	29	f
596	233	31.00	0.00	25	29	f
588	234	31.00	0.00	26	29	f
588	235	31.00	0.00	27	29	f
586	235	31.00	0.00	28	29	f
583	235	31.00	0.00	29	29	f
575	232	31.00	0.00	30	29	f
574	232	31.00	115.00	31	29	f
574	232	32.00	newborn	31	31	f
605	228	32.00	0.00	32	31	f
601	232	32.00	0.00	33	31	f
598	231	32.00	0.00	34	31	f
596	229	32.00	0.00	35	31	f
594	226	32.00	0.00	36	31	f
581	220	32.00	111.00	37	31	f
574	232	33.00	newborn	31	31	f
610	231	33.00	0.00	32	31	f
619	230	33.00	0.00	33	31	f
623	230	33.00	0.00	34	31	f
628	230	33.00	0.00	35	31	f
619	229	33.00	0.00	36	31	f
619	232	33.00	111.00	37	31	f
621	150	34.00	start	1	-	f
617	154	34.00	0.00	2	-	f
617	147	34.00	0.00	3	-	f
620	148	34.00	0.00	4	-	f
606	153	34.00	0.00	5	-	f
597	162	34.00	0.00	6	-	f
597	174	34.00	0.00	7	-	f
592	172	34.00	0.00	8	-	f
588	177	34.00	0.00	9	-	f
580	183	34.00	0.00	10	-	f
569	190	34.00	0.00	11	-	f
564	193	34.00	0.00	12	-	f
557	199	34.00	0.00	13	-	f
556	202	34.00	0.00	14	-	f
536	208	34.00	0.00	15	-	f
512	218	34.00	0.00	16	-	f
495	217	34.00	0.00	17	-	f
493	224	34.00	0.00	18	-	f
483	229	34.00	0.00	19	-	f
461	242	34.00	0.00	20	-	f
450	240	34.00	0.00	21	-	f
438	246	34.00	0.00	22	-	f
426	247	34.00	0.00	23	-	f
422	247	34.00	0.00	24	-	f
412	245	34.00	0.00	25	-	f
400	244	34.00	0.00	26	-	f
386	242	34.00	0.00	27	-	f
370	246	34.00	0.00	28	-	f
357	244	34.00	0.00	29	-	f
341	240	34.00	0.00	30	-	f
343	238	34.00	0.00	31	-	f
345	235	34.00	0.00	32	-	f
342	234	34.00	0.00	33	-	f
332	235	34.00	0.00	34	-	f
335	237	34.00	0.00	35	-	f
326	244	34.00	0.00	36	-	f
323	245	34.00	111.00	37	-	f
611	178	35.00	start	1	-	f
604	182	35.00	0.00	2	-	f
612	179	35.00	0.00	3	-	f
608	187	35.00	0.00	4	-	f
603	188	35.00	0.00	5	-	f
603	191	35.00	0.00	6	-	f
603	191	35.00	0.00	7	-	f
603	192	35.00	108.00	8	-	f
587	112	36.00	start	1	-	f
587	120	36.00	0.00	2	-	f
587	119	36.00	0.00	3	-	f
587	119	36.00	0.00	4	-	f
589	118	36.00	0.00	5	-	f
580	117	36.00	0.00	6	-	f
573	124	36.00	0.00	7	-	f
570	126	36.00	0.00	8	-	f
560	128	36.00	0.00	9	-	f
551	127	36.00	0.00	10	-	f
541	126	36.00	0.00	11	-	f
530	128	36.00	0.00	12	-	f
516	131	36.00	0.00	13	-	f
514	137	36.00	0.00	14	-	f
500	142	36.00	0.00	15	-	f
496	143	36.00	0.00	16	-	f
482	153	36.00	0.00	17	-	f
482	158	36.00	0.00	18	-	f
467	174	36.00	0.00	19	-	f
456	181	36.00	0.00	20	-	f
447	181	36.00	0.00	21	-	f
437	182	36.00	0.00	22	-	f
435	185	36.00	0.00	23	-	f
429	191	36.00	0.00	24	-	f
414	192	36.00	0.00	25	-	f
404	192	36.00	0.00	26	-	f
388	192	36.00	0.00	27	-	f
392	195	36.00	0.00	28	-	f
391	195	36.00	0.00	29	-	f
389	194	36.00	0.00	30	-	f
385	191	36.00	0.00	31	-	f
382	189	36.00	0.00	32	-	f
376	195	36.00	0.00	33	-	f
371	191	36.00	0.00	34	-	f
369	186	36.00	0.00	35	-	f
364	182	36.00	0.00	36	-	f
370	191	36.00	111.00	37	-	f
552	99	37.00	start	1	-	f
550	94	37.00	0.00	2	-	f
543	95	37.00	0.00	3	-	f
545	95	37.00	0.00	4	-	f
548	95	37.00	0.00	5	-	f
544	95	37.00	0.00	6	-	f
533	93	37.00	0.00	7	-	f
527	97	37.00	0.00	8	-	f
517	99	37.00	0.00	9	-	f
512	100	37.00	0.00	10	-	f
509	106	37.00	0.00	11	-	f
497	104	37.00	0.00	12	-	f
483	101	37.00	0.00	13	-	f
478	100	37.00	0.00	14	-	f
464	96	37.00	0.00	15	-	f
459	91	37.00	0.00	16	-	f
453	93	37.00	0.00	17	-	f
450	92	37.00	0.00	18	-	f
436	92	37.00	0.00	19	-	f
434	95	37.00	0.00	20	-	f
430	100	37.00	0.00	21	-	f
424	104	37.00	0.00	22	-	f
422	109	37.00	0.00	23	-	f
422	109	37.00	0.00	24	-	f
418	111	37.00	0.00	25	-	f
414	107	37.00	0.00	26	-	f
406	109	37.00	0.00	27	-	f
396	99	37.00	0.00	28	-	f
394	100	37.00	0.00	29	-	f
391	107	37.00	0.00	30	-	f
384	108	37.00	0.00	31	-	f
382	107	37.00	0.00	32	-	f
372	97	37.00	0.00	33	-	f
341	93	37.00	0.00	34	-	f
345	89	37.00	0.00	35	-	f
338	84	37.00	0.00	36	-	f
335	82	37.00	111.00	37	-	f
592	36	38.00	start	1	-	f
579	46	38.00	0.00	2	-	f
576	37	38.00	0.00	3	-	f
574	41	38.00	0.00	4	-	f
554	33	38.00	0.00	5	-	f
554	45	38.00	0.00	6	-	f
547	46	38.00	0.00	7	-	f
531	42	38.00	0.00	8	-	f
512	25	38.00	0.00	9	-	f
503	19	38.00	0.00	10	-	f
489	16	38.00	0.00	11	-	f
483	16	38.00	0.00	12	-	f
479	16	38.00	0.00	13	-	f
470	16	38.00	0.00	14	-	f
463	18	38.00	0.00	15	-	f
463	8	38.00	103.00	16	-	f
