# Supplementary material for: A three component model for superdiffusive motion effectively describes migration of eukaryotic cells moving freely or under a directional stimulus
Source: PLoS One. 2022 Aug 2;17(8):e0272259. doi: 10.1371/journal.pone.0272259 (PMC9345344; doi:10.1371/journal.pone.0272259)
Supplement: S1 File — Text files containing information about displacements of experimental and simulated populations used for both preliminary analyses, in “datasets used for preliminary evaluation of cell movement (Tables 1 and 2)”, and further characterization of cell movement, in “further datasets used for cell movement characterization (Figs 2, 4–6; Table 2; S1–S3 Tables; S2 and S3 Figs)”. (ZIP) [file pone.0272259.s007.zip › S1_File/datasets preliminary evaluation/experimental/wound/T24.txt]

#	ps=1.3	ts=40	movie=	timeInt=4
237	283	1.00	start	1
239	290	1.00	0.00	2
239	290	1.00	0.00	3
241	292	1.00	0.00	4
241	293	1.00	0.00	5
246	294	1.00	0.00	6
252	296	1.00	0.00	7
257	296	1.00	0.00	8
261	295	1.00	0.00	9
264	294	1.00	0.00	10
265	295	1.00	0.00	11
268	297	1.00	0.00	12
277	297	1.00	0.00	13
284	298	1.00	0.00	14
286	298	1.00	0.00	15
290	300	1.00	0.00	16
296	303	1.00	0.00	17
295	304	1.00	0.00	18
291	299	1.00	0.00	19
292	299	1.00	0.00	20
297	301	1.00	0.00	21
301	299	1.00	0.00	22
307	297	1.00	0.00	23
310	293	1.00	0.00	24
316	290	1.00	0.00	25
320	288	1.00	0.00	26
320	290	1.00	0.00	27
320	292	1.00	0.00	28
321	296	1.00	0.00	29
317	297	1.00	0.00	30
314	301	1.00	115.00	31
196	223	2.00	start	1
197	227	2.00	0.00	2
199	228	2.00	0.00	3
199	228	2.00	0.00	4
204	231	2.00	0.00	5
212	232	2.00	0.00	6
228	248	2.00	0.00	7
232	256	2.00	0.00	8
243	257	2.00	0.00	9
248	258	2.00	0.00	10
256	258	2.00	0.00	11
259	260	2.00	0.00	12
260	260	2.00	0.00	13
273	263	2.00	0.00	14
281	264	2.00	0.00	15
297	269	2.00	0.00	16
315	271	2.00	0.00	17
325	267	2.00	0.00	18
326	259	2.00	0.00	19
326	259	2.00	0.00	20
329	253	2.00	0.00	21
327	252	2.00	115.00	22
327	252	3.00	newborn	22	2
346	257	3.00	0.00	23
352	252	3.00	0.00	24
357	248	3.00	0.00	25
359	245	3.00	0.00	26
343	245	3.00	0.00	27
341	236	3.00	0.00	28
339	239	3.00	0.00	29
338	237	3.00	0.00	30
344	236	3.00	0.00	31
353	237	3.00	0.00	32
363	241	3.00	0.00	33
371	239	3.00	0.00	34
382	242	3.00	0.00	35
397	242	3.00	0.00	36
402	244	3.00	111.00	37
327	252	4.00	newborn	22	2
313	246	4.00	0.00	23
310	243	4.00	0.00	24
305	243	4.00	0.00	25
305	243	4.00	0.00	26
301	242	4.00	0.00	27
297	243	4.00	0.00	28
289	243	4.00	0.00	29
289	243	4.00	0.00	30
291	245	4.00	0.00	31
308	242	4.00	0.00	32
313	241	4.00	0.00	33
318	241	4.00	0.00	34
342	228	4.00	0.00	35
344	230	4.00	0.00	36
350	228	4.00	111.00	37
225	344	5.00	start	1
227	344	5.00	0.00	2
227	346	5.00	0.00	3
225	348	5.00	0.00	4
224	355	5.00	0.00	5
224	355	5.00	0.00	6
225	354	5.00	0.00	7
219	354	5.00	0.00	8
214	358	5.00	0.00	9
219	357	5.00	0.00	10
219	355	5.00	0.00	11
218	358	5.00	0.00	12
223	352	5.00	0.00	13
223	348	5.00	0.00	14
224	351	5.00	0.00	15
226	352	5.00	115.00	16
226	352	6.00	newborn	16	5
236	359	6.00	0.00	17
235	360	6.00	0.00	18
231	360	6.00	0.00	19
231	359	6.00	0.00	20
234	361	6.00	0.00	21
239	360	6.00	0.00	22
242	360	6.00	0.00	23
245	365	6.00	0.00	24
248	364	6.00	0.00	25
247	361	6.00	0.00	26
251	360	6.00	0.00	27
256	357	6.00	0.00	28
260	356	6.00	0.00	29
261	356	6.00	0.00	30
263	356	6.00	0.00	31
263	356	6.00	0.00	32
269	356	6.00	0.00	33
274	355	6.00	0.00	34
277	353	6.00	0.00	35
281	351	6.00	0.00	36
284	350	6.00	111.00	37
226	352	7.00	newborn	16	5
232	344	7.00	0.00	17
232	343	7.00	0.00	18
237	339	7.00	0.00	19
240	333	7.00	0.00	20
244	331	7.00	0.00	21
247	332	7.00	0.00	22
245	331	7.00	0.00	23
245	334	7.00	0.00	24
247	332	7.00	0.00	25
256	327	7.00	0.00	26
258	325	7.00	0.00	27
259	327	7.00	0.00	28
261	327	7.00	0.00	29
254	329	7.00	108.00	30
241	475	8.00	start	1
245	476	8.00	0.00	2
251	473	8.00	0.00	3
261	472	8.00	0.00	4
263	467	8.00	0.00	5
269	465	8.00	0.00	6
275	463	8.00	0.00	7
277	461	8.00	0.00	8
284	460	8.00	0.00	9
288	464	8.00	0.00	10
286	460	8.00	0.00	11
285	459	8.00	0.00	12
287	455	8.00	0.00	13
292	449	8.00	0.00	14
296	446	8.00	0.00	15
296	444	8.00	0.00	16
295	441	8.00	0.00	17
293	440	8.00	0.00	18
293	440	8.00	0.00	19
293	440	8.00	0.00	20
295	439	8.00	0.00	21
295	440	8.00	115.00	22
295	440	9.00	newborn	22	8
293	441	9.00	0.00	23
289	439	9.00	0.00	24
287	435	9.00	0.00	25
293	435	9.00	0.00	26
293	435	9.00	0.00	27
296	433	9.00	0.00	28
291	438	9.00	0.00	29
289	435	9.00	0.00	30
289	431	9.00	0.00	31
291	430	9.00	0.00	32
298	431	9.00	0.00	33
306	431	9.00	0.00	34
310	436	9.00	0.00	35
316	438	9.00	0.00	36
317	438	9.00	111.00	37
295	440	10.00	newborn	22	8
295	456	10.00	0.00	23
296	459	10.00	0.00	24
299	459	10.00	0.00	25
299	459	10.00	0.00	26
296	458	10.00	0.00	27
296	458	10.00	0.00	28
292	461	10.00	0.00	29
289	465	10.00	0.00	30
293	458	10.00	0.00	31
298	458	10.00	0.00	32
302	456	10.00	0.00	33
311	455	10.00	0.00	34
323	453	10.00	0.00	35
326	456	10.00	0.00	36
332	460	10.00	111.00	37
251	31	11.00	start	1
257	30	11.00	0.00	2
261	33	11.00	0.00	3
263	35	11.00	0.00	4
272	37	11.00	0.00	5
281	34	11.00	0.00	6
283	30	11.00	0.00	7
283	27	11.00	0.00	8
285	20	11.00	0.00	9
292	19	11.00	0.00	10
301	19	11.00	0.00	11
301	10	11.00	0.00	12
311	11	11.00	0.00	13
317	15	11.00	0.00	14
301	6	11.00	115.00	15
269	93	12.00	start	1
279	96	12.00	0.00	2
291	98	12.00	0.00	3
303	93	12.00	0.00	4
314	97	12.00	115.00	5
314	97	13.00	newborn	5	12
315	106	13.00	0.00	6
314	111	13.00	0.00	7
308	121	13.00	0.00	8
315	127	13.00	0.00	9
311	125	13.00	0.00	10
318	122	13.00	0.00	11
340	113	13.00	0.00	12
351	104	13.00	0.00	13
361	90	13.00	0.00	14
365	83	13.00	0.00	15
376	85	13.00	0.00	16
378	85	13.00	0.00	17
387	94	13.00	0.00	18
396	102	13.00	0.00	19
398	107	13.00	0.00	20
396	120	13.00	0.00	21
398	130	13.00	0.00	22
396	143	13.00	0.00	23
401	142	13.00	0.00	24
417	124	13.00	0.00	25
438	104	13.00	0.00	26
468	81	13.00	0.00	27
505	78	13.00	0.00	28
523	83	13.00	0.00	29
521	90	13.00	0.00	30
529	101	13.00	0.00	31
543	107	13.00	0.00	32
560	113	13.00	0.00	33
567	116	13.00	0.00	34
573	120	13.00	115.00	35
573	120	14.00	newborn	35	13
578	113	14.00	0.00	36
583	110	14.00	111.00	37
573	120	15.00	newborn	35	13
565	111	15.00	0.00	36
565	102	15.00	111.00	37
261	69	16.00	start	1
260	68	16.00	0.00	2
264	71	16.00	0.00	3
274	71	16.00	0.00	4
277	78	16.00	0.00	5
281	81	16.00	0.00	6
286	83	16.00	0.00	7
290	95	16.00	0.00	8
297	100	16.00	0.00	9
305	102	16.00	0.00	10
308	99	16.00	0.00	11
326	99	16.00	0.00	12
320	100	16.00	0.00	13
318	103	16.00	0.00	14
318	103	16.00	0.00	15
320	107	16.00	115.00	16
320	107	17.00	newborn	16	16
330	100	17.00	0.00	17
336	86	17.00	0.00	18
342	87	17.00	0.00	19
342	85	17.00	0.00	20
339	94	17.00	0.00	21
334	98	17.00	0.00	22
340	111	17.00	0.00	23
339	114	17.00	0.00	24
341	113	17.00	0.00	25
347	107	17.00	0.00	26
356	99	17.00	0.00	27
357	102	17.00	0.00	28
360	102	17.00	0.00	29
362	101	17.00	0.00	30
358	103	17.00	0.00	31
359	106	17.00	0.00	32
367	108	17.00	0.00	33
373	109	17.00	0.00	34
376	110	17.00	0.00	35
381	107	17.00	0.00	36
381	93	17.00	111.00	37
320	107	18.00	newborn	16	16
316	128	18.00	0.00	17
315	131	18.00	0.00	18
315	144	18.00	0.00	19
320	157	18.00	0.00	20
330	172	18.00	0.00	21
338	179	18.00	0.00	22
345	192	18.00	0.00	23
350	199	18.00	0.00	24
358	212	18.00	0.00	25
373	215	18.00	0.00	26
379	222	18.00	0.00	27
385	214	18.00	0.00	28
389	215	18.00	0.00	29
392	216	18.00	0.00	30
392	216	18.00	0.00	31
404	218	18.00	0.00	32
412	222	18.00	0.00	33
420	221	18.00	0.00	34
427	219	18.00	0.00	35
437	232	18.00	0.00	36
441	240	18.00	111.00	37
214	148	19.00	start	1
221	148	19.00	0.00	2
222	154	19.00	0.00	3
233	156	19.00	0.00	4
240	160	19.00	0.00	5
243	168	19.00	0.00	6
252	173	19.00	0.00	7
262	174	19.00	0.00	8
275	177	19.00	0.00	9
277	177	19.00	0.00	10
291	182	19.00	0.00	11
296	186	19.00	115.00	12
296	186	20.00	newborn	12	19
290	182	20.00	0.00	13
297	191	20.00	0.00	14
305	197	20.00	0.00	15
323	214	20.00	0.00	16
331	226	20.00	0.00	17
339	242	20.00	0.00	18
343	241	20.00	0.00	19
344	244	20.00	0.00	20
350	239	20.00	0.00	21
360	232	20.00	0.00	22
358	225	20.00	0.00	23
354	224	20.00	0.00	24
349	224	20.00	0.00	25
346	220	20.00	0.00	26
339	216	20.00	0.00	27
339	214	20.00	0.00	28
340	212	20.00	0.00	29
338	207	20.00	0.00	30
337	207	20.00	0.00	31
348	212	20.00	0.00	32
355	212	20.00	0.00	33
359	207	20.00	0.00	34
364	204	20.00	0.00	35
365	210	20.00	0.00	36
365	214	20.00	111.00	37
211	258	21.00	start	1
212	253	21.00	0.00	2
218	257	21.00	0.00	3
227	263	21.00	0.00	4
239	270	21.00	0.00	5
251	269	21.00	0.00	6
264	270	21.00	0.00	7
274	273	21.00	0.00	8
288	275	21.00	0.00	9
297	278	21.00	0.00	10
312	283	21.00	0.00	11
324	283	21.00	0.00	12
332	281	21.00	0.00	13
342	274	21.00	0.00	14
348	271	21.00	0.00	15
353	267	21.00	0.00	16
352	267	21.00	0.00	17
355	263	21.00	0.00	18
358	258	21.00	0.00	19
362	258	21.00	0.00	20
365	257	21.00	0.00	21
370	256	21.00	0.00	22
372	256	21.00	0.00	23
376	254	21.00	0.00	24
376	245	21.00	0.00	25
380	241	21.00	0.00	26
382	244	21.00	115.00	27
382	244	22.00	newborn	27	21
376	246	22.00	0.00	28
382	246	22.00	0.00	29
390	254	22.00	0.00	30
393	254	22.00	0.00	31
398	260	22.00	0.00	32
421	265	22.00	0.00	33
435	266	22.00	0.00	34
451	267	22.00	0.00	35
475	279	22.00	0.00	36
484	287	22.00	111.00	37
205	381	23.00	start	1
209	385	23.00	0.00	2
213	395	23.00	0.00	3
216	389	23.00	0.00	4
220	388	23.00	0.00	5
223	393	23.00	0.00	6
229	395	23.00	0.00	7
236	399	23.00	0.00	8
241	400	23.00	0.00	9
250	408	23.00	0.00	10
254	414	23.00	0.00	11
258	420	23.00	0.00	12
260	420	23.00	0.00	13
264	424	23.00	0.00	14
267	428	23.00	0.00	15
265	429	23.00	0.00	16
263	430	23.00	0.00	17
267	431	23.00	0.00	18
268	428	23.00	115.00	19
268	428	24.00	newborn	19	23
273	437	24.00	0.00	20
270	438	24.00	0.00	21
274	445	24.00	0.00	22
272	439	24.00	0.00	23
272	439	24.00	0.00	24
273	439	24.00	0.00	25
276	434	24.00	0.00	26
280	438	24.00	0.00	27
281	436	24.00	0.00	28
278	442	24.00	0.00	29
278	447	24.00	0.00	30
277	441	24.00	0.00	31
281	440	24.00	108.00	32
268	428	25.00	newborn	19	23
251	425	25.00	0.00	20
246	418	25.00	0.00	21
244	409	25.00	0.00	22
243	408	25.00	0.00	23
245	409	25.00	0.00	24
244	408	25.00	0.00	25
235	408	25.00	108.00	26
219	460	26.00	start	1
216	447	26.00	0.00	2
220	447	26.00	0.00	3
224	453	26.00	0.00	4
223	451	26.00	0.00	5
223	456	26.00	0.00	6
223	456	26.00	0.00	7
222	453	26.00	0.00	8
223	453	26.00	0.00	9
224	453	26.00	0.00	10
225	453	26.00	0.00	11
228	453	26.00	0.00	12
226	457	26.00	0.00	13
229	460	26.00	0.00	14
232	458	26.00	0.00	15
232	455	26.00	0.00	16
232	453	26.00	0.00	17
234	455	26.00	0.00	18
235	453	26.00	0.00	19
234	449	26.00	115.00	20
235	124	27.00	start	1
240	126	27.00	0.00	2
236	136	27.00	0.00	3
239	141	27.00	0.00	4
243	146	27.00	0.00	5
249	154	27.00	0.00	6
253	162	27.00	0.00	7
266	162	27.00	0.00	8
277	165	27.00	0.00	9
286	170	27.00	0.00	10
299	174	27.00	0.00	11
305	178	27.00	0.00	12
309	183	27.00	0.00	13
320	201	27.00	0.00	14
328	201	27.00	0.00	15
332	208	27.00	0.00	16
335	209	27.00	0.00	17
317	207	27.00	115.00	18
317	207	28.00	newborn	18	27
316	214	28.00	0.00	19
315	226	28.00	0.00	20
313	226	28.00	0.00	21
324	228	28.00	0.00	22
329	234	28.00	0.00	23
330	234	28.00	0.00	24
333	232	28.00	0.00	25
331	230	28.00	108.00	26
253	52	29.00	start	1
261	53	29.00	0.00	2
266	50	29.00	0.00	3
269	49	29.00	0.00	4
276	53	29.00	0.00	5
283	58	29.00	0.00	6
286	65	29.00	0.00	7
288	63	29.00	0.00	8
295	63	29.00	0.00	9
300	67	29.00	0.00	10
306	72	29.00	0.00	11
316	67	29.00	0.00	12
322	60	29.00	0.00	13
333	68	29.00	0.00	14
338	67	29.00	0.00	15
340	64	29.00	0.00	16
347	61	29.00	0.00	17
343	58	29.00	0.00	18
345	55	29.00	0.00	19
335	50	29.00	0.00	20
338	47	29.00	0.00	21
341	45	29.00	0.00	22
344	42	29.00	0.00	23
349	37	29.00	0.00	24
358	34	29.00	0.00	25
363	35	29.00	0.00	26
371	38	29.00	0.00	27
376	36	29.00	0.00	28
395	29	29.00	0.00	29
404	32	29.00	0.00	30
413	27	29.00	0.00	31
415	27	29.00	115.00	32
415	27	30.00	newborn	32	29
427	25	30.00	0.00	33
449	9	30.00	0.00	34
455	10	30.00	0.00	35
465	8	30.00	0.00	36
451	12	30.00	111.00	37
415	27	31.00	newborn	32	29
395	41	31.00	0.00	33
403	26	31.00	0.00	34
408	26	31.00	0.00	35
400	25	31.00	0.00	36
401	24	31.00	111.00	37
214	271	32.00	start	1
218	270	32.00	0.00	2
216	274	32.00	0.00	3
221	276	32.00	0.00	4
236	278	32.00	0.00	5
246	278	32.00	0.00	6
258	281	32.00	0.00	7
271	282	32.00	0.00	8
283	285	32.00	0.00	9
295	289	32.00	0.00	10
307	297	32.00	0.00	11
308	296	32.00	0.00	12
318	295	32.00	0.00	13
324	295	32.00	0.00	14
318	300	32.00	0.00	15
325	301	32.00	0.00	16
331	303	32.00	0.00	17
337	307	32.00	0.00	18
339	308	32.00	0.00	19
336	309	32.00	0.00	20
336	309	32.00	0.00	21
337	313	32.00	0.00	22
344	314	32.00	0.00	23
347	316	32.00	0.00	24
351	318	32.00	0.00	25
348	326	32.00	0.00	26
352	330	32.00	0.00	27
354	331	32.00	0.00	28
351	330	32.00	0.00	29
347	332	32.00	0.00	30
343	340	32.00	0.00	31
338	345	32.00	115.00	32
338	345	33.00	newborn	32	32
355	331	33.00	0.00	33
369	332	33.00	0.00	34
377	332	33.00	0.00	35
389	332	33.00	0.00	36
392	330	33.00	111.00	37
338	345	34.00	newborn	32	32
328	349	34.00	0.00	33
328	355	34.00	0.00	34
340	355	34.00	0.00	35
352	352	34.00	0.00	36
359	355	34.00	111.00	37
247	494	35.00	start	1
249	492	35.00	0.00	2
254	491	35.00	0.00	3
269	487	35.00	0.00	4
283	490	35.00	0.00	5
288	491	35.00	0.00	6
292	491	35.00	0.00	7
294	494	35.00	0.00	8
300	496	35.00	0.00	9
302	494	35.00	0.00	10
299	494	35.00	0.00	11
299	497	35.00	115.00	12
299	497	36.00	newborn	12	35
285	488	36.00	0.00	13
292	502	36.00	103.00	14
299	497	37.00	newborn	12	35
290	481	37.00	0.00	13
286	480	37.00	108.00	14
260	102	38.00	newborn	1	NN38
270	100	38.00	0.00	2
271	98	38.00	0.00	3
276	100	38.00	0.00	4
286	98	38.00	0.00	5
295	94	38.00	0.00	6
310	101	38.00	0.00	7
314	105	38.00	0.00	8
321	104	38.00	0.00	9
327	102	38.00	0.00	10
331	100	38.00	0.00	11
340	98	38.00	0.00	12
343	93	38.00	0.00	13
341	90	38.00	0.00	14
346	83	38.00	0.00	15
353	73	38.00	0.00	16
359	69	38.00	0.00	17
358	69	38.00	0.00	18
363	63	38.00	0.00	19
369	59	38.00	0.00	20
355	61	38.00	0.00	21
355	61	38.00	0.00	22
353	51	38.00	0.00	23
350	51	38.00	0.00	24
349	48	38.00	0.00	25
347	50	38.00	0.00	26
347	51	38.00	0.00	27
347	51	38.00	0.00	28
352	50	38.00	0.00	29
353	48	38.00	0.00	30
353	48	38.00	0.00	31
351	53	38.00	0.00	32
352	55	38.00	0.00	33
361	53	38.00	0.00	34
363	56	38.00	0.00	35
365	55	38.00	0.00	36
356	61	38.00	111.00	37
186	204	39.00	start	1
190	202	39.00	0.00	2
192	199	39.00	0.00	3
197	195	39.00	0.00	4
199	191	39.00	0.00	5
205	185	39.00	0.00	6
210	199	39.00	0.00	7
213	211	39.00	0.00	8
217	221	39.00	0.00	9
222	227	39.00	0.00	10
229	226	39.00	0.00	11
236	226	39.00	0.00	12
240	237	39.00	0.00	13
247	239	39.00	0.00	14
250	229	39.00	115.00	15
250	229	40.00	newborn	15	39
266	232	40.00	0.00	16
268	238	40.00	0.00	17
271	241	40.00	0.00	18
279	241	40.00	0.00	19
287	249	40.00	0.00	20
287	250	40.00	0.00	21
284	251	40.00	0.00	22
288	258	40.00	0.00	23
285	260	40.00	0.00	24
285	264	40.00	108.00	25
250	229	41.00	newborn	15	39
259	202	41.00	0.00	16
265	196	41.00	0.00	17
266	203	41.00	0.00	18
268	198	41.00	0.00	19
270	196	41.00	0.00	20
269	199	41.00	0.00	21
271	196	41.00	108.00	22
