# Supplementary material for: A three component model for superdiffusive motion effectively describes migration of eukaryotic cells moving freely or under a directional stimulus
Source: PLoS One. 2022 Aug 2;17(8):e0272259. doi: 10.1371/journal.pone.0272259 (PMC9345344; doi:10.1371/journal.pone.0272259)
Supplement: S1 File — Text files containing information about displacements of experimental and simulated populations used for both preliminary analyses, in “datasets used for preliminary evaluation of cell movement (Tables 1 and 2)”, and further characterization of cell movement, in “further datasets used for cell movement characterization (Figs 2, 4–6; Table 2; S1–S3 Tables; S2 and S3 Figs)”. (ZIP) [file pone.0272259.s007.zip › S1_File/datasets preliminary evaluation/experimental/wound/MDA-MB-231.txt]

#	ps=1.3	ts=40	movie=	timeInt=4
486	109	1.00	start	1	-	f
483	105	1.00	0.00	2	-	f
484	103	1.00	0.00	3	-	f
484	102	1.00	0.00	4	-	f
482	98	1.00	0.00	5	-	f
481	92	1.00	0.00	6	-	f
480	89	1.00	0.00	7	-	f
473	87	1.00	0.00	8	-	f
473	82	1.00	0.00	9	-	f
471	70	1.00	0.00	10	-	f
466	70	1.00	0.00	11	-	f
463	63	1.00	0.00	12	-	f
463	61	1.00	0.00	13	-	f
459	61	1.00	0.00	14	-	f
453	63	1.00	0.00	15	-	f
450	64	1.00	0.00	16	-	f
450	64	1.00	0.00	17	-	f
450	65	1.00	0.00	18	-	f
447	69	1.00	115.00	19	-	f
447	69	2.00	newborn	19	1	f
454	60	2.00	0.00	20	1	f
452	51	2.00	0.00	21	1	f
452	51	2.00	0.00	22	1	f
458	51	2.00	0.00	23	1	f
455	44	2.00	0.00	24	1	f
458	38	2.00	0.00	25	1	f
466	31	2.00	0.00	26	1	f
469	33	2.00	0.00	27	1	f
466	32	2.00	0.00	28	1	f
468	35	2.00	0.00	29	1	f
469	33	2.00	0.00	30	1	f
468	33	2.00	0.00	31	1	f
466	30	2.00	0.00	32	1	f
466	29	2.00	0.00	33	1	f
465	33	2.00	0.00	34	1	f
456	38	2.00	0.00	35	1	f
462	37	2.00	0.00	36	1	f
460	42	2.00	111.00	37	1	f
447	69	3.00	newborn	19	1	f
447	69	3.00	0.00	20	1	f
457	84	3.00	0.00	21	1	f
456	84	3.00	0.00	22	1	f
456	84	3.00	0.00	23	1	f
456	84	3.00	0.00	24	1	f
456	84	3.00	0.00	25	1	f
456	92	3.00	0.00	26	1	f
456	92	3.00	0.00	27	1	f
456	90	3.00	0.00	28	1	f
456	90	3.00	0.00	29	1	f
456	90	3.00	0.00	30	1	f
459	84	3.00	0.00	31	1	f
459	84	3.00	0.00	32	1	f
471	85	3.00	0.00	33	1	f
478	86	3.00	0.00	34	1	f
480	79	3.00	0.00	35	1	f
487	76	3.00	0.00	36	1	f
489	75	3.00	111.00	37	1	f
464	29	4.00	start	1	-	f
464	29	4.00	0.00	2	-	f
472	24	4.00	0.00	3	-	f
472	25	4.00	0.00	4	-	f
479	25	4.00	0.00	5	-	f
479	25	4.00	0.00	6	-	f
485	18	4.00	0.00	7	-	f
486	22	4.00	0.00	8	-	f
489	24	4.00	0.00	9	-	f
492	22	4.00	0.00	10	-	f
489	22	4.00	0.00	11	-	f
496	22	4.00	0.00	12	-	f
501	22	4.00	0.00	13	-	f
502	27	4.00	0.00	14	-	f
506	35	4.00	0.00	15	-	f
506	37	4.00	0.00	16	-	f
505	40	4.00	0.00	17	-	f
501	41	4.00	0.00	18	-	f
518	46	4.00	0.00	19	-	f
512	47	4.00	0.00	20	-	f
509	48	4.00	0.00	21	-	f
507	61	4.00	0.00	22	-	f
497	63	4.00	0.00	23	-	f
511	65	4.00	0.00	24	-	f
502	66	4.00	0.00	25	-	f
497	67	4.00	0.00	26	-	f
495	64	4.00	0.00	27	-	f
494	67	4.00	0.00	28	-	f
492	68	4.00	0.00	29	-	f
495	79	4.00	0.00	30	-	f
490	70	4.00	0.00	31	-	f
484	65	4.00	0.00	32	-	f
482	64	4.00	0.00	33	-	f
482	67	4.00	0.00	34	-	f
475	72	4.00	0.00	35	-	f
475	65	4.00	0.00	36	-	f
474	68	4.00	111.00	37	-	f
500	62	5.00	start	1	-	f
499	60	5.00	0.00	2	-	f
499	60	5.00	0.00	3	-	f
499	60	5.00	0.00	4	-	f
499	61	5.00	0.00	5	-	f
499	61	5.00	0.00	6	-	f
499	61	5.00	0.00	7	-	f
499	61	5.00	0.00	8	-	f
499	61	5.00	0.00	9	-	f
502	68	5.00	0.00	10	-	f
500	66	5.00	0.00	11	-	f
499	65	5.00	0.00	12	-	f
499	65	5.00	0.00	13	-	f
506	65	5.00	0.00	14	-	f
506	65	5.00	0.00	15	-	f
503	69	5.00	0.00	16	-	f
503	69	5.00	0.00	17	-	f
497	70	5.00	0.00	18	-	f
497	70	5.00	0.00	19	-	f
496	72	5.00	0.00	20	-	f
497	76	5.00	0.00	21	-	f
494	77	5.00	0.00	22	-	f
498	83	5.00	0.00	23	-	f
506	84	5.00	0.00	24	-	f
505	86	5.00	0.00	25	-	f
507	84	5.00	0.00	26	-	f
508	84	5.00	0.00	27	-	f
507	87	5.00	0.00	28	-	f
511	91	5.00	115.00	29	-	f
511	91	6.00	newborn	29	5	f
524	93	6.00	0.00	30	5	f
519	88	6.00	0.00	31	5	f
520	84	6.00	0.00	32	5	f
520	90	6.00	0.00	33	5	f
519	93	6.00	0.00	34	5	f
508	84	6.00	0.00	35	5	f
504	86	6.00	0.00	36	5	f
501	86	6.00	111.00	37	5	f
511	91	7.00	newborn	29	5	f
509	94	7.00	0.00	30	5	f
511	86	7.00	0.00	31	5	f
509	87	7.00	0.00	32	5	f
507	92	7.00	0.00	33	5	f
503	90	7.00	0.00	34	5	f
496	93	7.00	0.00	35	5	f
498	95	7.00	0.00	36	5	f
502	92	7.00	111.00	37	5	f
484	122	8.00	start	1	-	f
482	122	8.00	0.00	2	-	f
482	122	8.00	0.00	3	-	f
480	132	8.00	0.00	4	-	f
480	132	8.00	0.00	5	-	f
475	133	8.00	0.00	6	-	f
476	131	8.00	0.00	7	-	f
476	131	8.00	0.00	8	-	f
475	130	8.00	0.00	9	-	f
472	130	8.00	0.00	10	-	f
467	130	8.00	0.00	11	-	f
461	126	8.00	0.00	12	-	f
459	128	8.00	0.00	13	-	f
453	127	8.00	0.00	14	-	f
447	125	8.00	0.00	15	-	f
451	126	8.00	0.00	16	-	f
449	127	8.00	0.00	17	-	f
449	127	8.00	0.00	18	-	f
449	127	8.00	0.00	19	-	f
446	122	8.00	0.00	20	-	f
446	122	8.00	0.00	21	-	f
446	122	8.00	0.00	22	-	f
446	122	8.00	0.00	23	-	f
452	122	8.00	0.00	24	-	f
447	126	8.00	0.00	25	-	f
447	131	8.00	0.00	26	-	f
454	135	8.00	0.00	27	-	f
456	125	8.00	115.00	28	-	f
456	125	9.00	newborn	28	8	f
457	132	9.00	0.00	29	8	f
452	129	9.00	0.00	30	8	f
442	130	9.00	0.00	31	8	f
442	131	9.00	0.00	32	8	f
440	135	9.00	0.00	33	8	f
440	135	9.00	0.00	34	8	f
438	141	9.00	0.00	35	8	f
438	142	9.00	0.00	36	8	f
442	144	9.00	111.00	37	8	f
456	125	10.00	newborn	28	8	f
451	121	10.00	0.00	29	8	f
449	118	10.00	0.00	30	8	f
452	119	10.00	0.00	31	8	f
445	119	10.00	0.00	32	8	f
441	120	10.00	0.00	33	8	f
439	121	10.00	0.00	34	8	f
437	127	10.00	0.00	35	8	f
442	132	10.00	0.00	36	8	f
440	134	10.00	111.00	37	8	f
491	134	11.00	start	1	-	f
489	135	11.00	0.00	2	-	f
490	134	11.00	0.00	3	-	f
496	127	11.00	0.00	4	-	f
496	127	11.00	0.00	5	-	f
494	121	11.00	0.00	6	-	f
492	115	11.00	0.00	7	-	f
495	123	11.00	0.00	8	-	f
499	121	11.00	0.00	9	-	f
496	129	11.00	0.00	10	-	f
498	129	11.00	0.00	11	-	f
498	131	11.00	0.00	12	-	f
503	138	11.00	0.00	13	-	f
497	133	11.00	0.00	14	-	f
497	133	11.00	0.00	15	-	f
504	126	11.00	0.00	16	-	f
505	113	11.00	0.00	17	-	f
505	113	11.00	0.00	18	-	f
507	119	11.00	0.00	19	-	f
526	132	11.00	0.00	20	-	f
518	128	11.00	0.00	21	-	f
516	122	11.00	0.00	22	-	f
516	122	11.00	0.00	23	-	f
516	127	11.00	0.00	24	-	f
516	127	11.00	0.00	25	-	f
513	127	11.00	0.00	26	-	f
508	123	11.00	0.00	27	-	f
506	125	11.00	0.00	28	-	f
505	122	11.00	0.00	29	-	f
504	121	11.00	0.00	30	-	f
505	118	11.00	0.00	31	-	f
505	118	11.00	0.00	32	-	f
498	120	11.00	0.00	33	-	f
502	122	11.00	0.00	34	-	f
502	122	11.00	0.00	35	-	f
498	113	11.00	0.00	36	-	f
494	112	11.00	111.00	37	-	f
497	180	12.00	start	1	-	f
500	182	12.00	0.00	2	-	f
500	182	12.00	0.00	3	-	f
500	182	12.00	0.00	4	-	f
506	182	12.00	0.00	5	-	f
506	182	12.00	0.00	6	-	f
502	177	12.00	0.00	7	-	f
502	177	12.00	0.00	8	-	f
507	178	12.00	0.00	9	-	f
507	178	12.00	0.00	10	-	f
504	174	12.00	0.00	11	-	f
503	175	12.00	0.00	12	-	f
503	173	12.00	0.00	13	-	f
502	167	12.00	0.00	14	-	f
502	167	12.00	0.00	15	-	f
502	163	12.00	0.00	16	-	f
503	161	12.00	0.00	17	-	f
503	160	12.00	0.00	18	-	f
503	156	12.00	0.00	19	-	f
501	153	12.00	0.00	20	-	f
501	152	12.00	0.00	21	-	f
501	150	12.00	0.00	22	-	f
501	150	12.00	0.00	23	-	f
500	150	12.00	0.00	24	-	f
500	150	12.00	0.00	25	-	f
501	147	12.00	115.00	26	-	f
501	147	13.00	newborn	26	12	f
503	148	13.00	0.00	27	12	f
502	147	13.00	0.00	28	12	f
501	145	13.00	0.00	29	12	f
502	146	13.00	0.00	30	12	f
498	144	13.00	0.00	31	12	f
499	140	13.00	0.00	32	12	f
495	145	13.00	0.00	33	12	f
495	143	13.00	0.00	34	12	f
493	144	13.00	0.00	35	12	f
495	152	13.00	0.00	36	12	f
493	152	13.00	111.00	37	12	f
501	147	14.00	newborn	26	12	f
513	136	14.00	0.00	27	12	f
508	132	14.00	108.00	28	12	f
524	158	15.00	start	1	-	f
524	158	15.00	0.00	2	-	f
524	158	15.00	0.00	3	-	f
525	158	15.00	0.00	4	-	f
527	154	15.00	0.00	5	-	f
517	157	15.00	115.00	6	-	f
517	157	16.00	newborn	6	15	f
518	166	16.00	0.00	7	15	f
531	132	16.00	0.00	8	15	f
525	133	16.00	0.00	9	15	f
526	136	16.00	0.00	10	15	f
527	144	16.00	0.00	11	15	f
522	148	16.00	0.00	12	15	f
521	148	16.00	0.00	13	15	f
520	155	16.00	0.00	14	15	f
522	166	16.00	0.00	15	15	f
523	174	16.00	0.00	16	15	f
533	176	16.00	0.00	17	15	f
528	167	16.00	0.00	18	15	f
538	168	16.00	0.00	19	15	f
535	151	16.00	0.00	20	15	f
535	148	16.00	0.00	21	15	f
532	159	16.00	0.00	22	15	f
527	158	16.00	0.00	23	15	f
524	164	16.00	0.00	24	15	f
521	166	16.00	0.00	25	15	f
521	172	16.00	0.00	26	15	f
520	172	16.00	0.00	27	15	f
517	173	16.00	0.00	28	15	f
517	183	16.00	0.00	29	15	f
510	188	16.00	0.00	30	15	f
498	183	16.00	0.00	31	15	f
488	187	16.00	0.00	32	15	f
489	189	16.00	115.00	33	15	f
517	157	17.00	newborn	6	15	f
511	155	17.00	0.00	7	15	f
511	139	17.00	0.00	8	15	f
511	138	17.00	0.00	9	15	f
512	139	17.00	0.00	10	15	f
513	136	17.00	0.00	11	15	f
517	134	17.00	0.00	12	15	f
518	131	17.00	0.00	13	15	f
516	125	17.00	0.00	14	15	f
521	108	17.00	0.00	15	15	f
516	106	17.00	0.00	16	15	f
512	99	17.00	0.00	17	15	f
510	98	17.00	0.00	18	15	f
522	87	17.00	115.00	19	15	f
522	87	18.00	newborn	19	17	f
517	82	18.00	0.00	20	17	f
517	82	18.00	0.00	21	17	f
517	79	18.00	0.00	22	17	f
531	84	18.00	0.00	23	17	f
537	86	18.00	0.00	24	17	f
537	86	18.00	0.00	25	17	f
540	97	18.00	0.00	26	17	f
543	97	18.00	0.00	27	17	f
543	97	18.00	0.00	28	17	f
544	96	18.00	0.00	29	17	f
544	94	18.00	0.00	30	17	f
545	89	18.00	0.00	31	17	f
546	88	18.00	0.00	32	17	f
544	83	18.00	0.00	33	17	f
542	87	18.00	0.00	34	17	f
544	86	18.00	0.00	35	17	f
544	90	18.00	0.00	36	17	f
549	90	18.00	111.00	37	17	f
522	87	19.00	newborn	19	17	f
507	87	19.00	0.00	20	17	f
505	93	19.00	0.00	21	17	f
510	100	19.00	0.00	22	17	f
514	100	19.00	0.00	23	17	f
518	106	19.00	0.00	24	17	f
518	108	19.00	0.00	25	17	f
518	114	19.00	0.00	26	17	f
522	122	19.00	0.00	27	17	f
524	127	19.00	0.00	28	17	f
527	131	19.00	0.00	29	17	f
518	138	19.00	0.00	30	17	f
516	141	19.00	0.00	31	17	f
514	138	19.00	0.00	32	17	f
516	147	19.00	0.00	33	17	f
518	145	19.00	0.00	34	17	f
519	145	19.00	0.00	35	17	f
524	145	19.00	0.00	36	17	f
524	141	19.00	111.00	37	17	f
494	202	20.00	start	1	-	f
498	200	20.00	0.00	2	-	f
494	199	20.00	0.00	3	-	f
494	199	20.00	0.00	4	-	f
495	199	20.00	0.00	5	-	f
495	199	20.00	0.00	6	-	f
495	199	20.00	0.00	7	-	f
494	204	20.00	0.00	8	-	f
488	207	20.00	0.00	9	-	f
487	209	20.00	0.00	10	-	f
480	213	20.00	0.00	11	-	f
473	215	20.00	0.00	12	-	f
471	218	20.00	0.00	13	-	f
469	219	20.00	0.00	14	-	f
471	225	20.00	0.00	15	-	f
471	224	20.00	0.00	16	-	f
471	226	20.00	0.00	17	-	f
468	225	20.00	115.00	18	-	f
468	225	21.00	newborn	18	20	f
459	226	21.00	0.00	19	20	f
463	223	21.00	0.00	20	20	f
462	222	21.00	0.00	21	20	f
462	222	21.00	0.00	22	20	f
462	222	21.00	0.00	23	20	f
464	218	21.00	0.00	24	20	f
467	218	21.00	0.00	25	20	f
467	218	21.00	0.00	26	20	f
465	222	21.00	0.00	27	20	f
468	219	21.00	0.00	28	20	f
468	219	21.00	0.00	29	20	f
468	219	21.00	0.00	30	20	f
475	220	21.00	0.00	31	20	f
475	220	21.00	0.00	32	20	f
475	216	21.00	0.00	33	20	f
475	216	21.00	0.00	34	20	f
471	217	21.00	0.00	35	20	f
475	217	21.00	0.00	36	20	f
475	214	21.00	111.00	37	20	f
468	225	22.00	newborn	18	20	f
464	236	22.00	0.00	19	20	f
461	240	22.00	0.00	20	20	f
463	242	22.00	0.00	21	20	f
459	242	22.00	0.00	22	20	f
455	244	22.00	0.00	23	20	f
455	244	22.00	0.00	24	20	f
453	237	22.00	0.00	25	20	f
453	231	22.00	0.00	26	20	f
447	226	22.00	0.00	27	20	f
453	226	22.00	0.00	28	20	f
453	226	22.00	0.00	29	20	f
453	228	22.00	0.00	30	20	f
457	228	22.00	0.00	31	20	f
457	228	22.00	0.00	32	20	f
457	226	22.00	0.00	33	20	f
457	226	22.00	0.00	34	20	f
447	223	22.00	0.00	35	20	f
448	223	22.00	0.00	36	20	f
452	222	22.00	111.00	37	20	f
510	133	23.00	start	1	-	f
510	134	23.00	0.00	2	-	f
515	135	23.00	0.00	3	-	f
524	137	23.00	0.00	4	-	f
523	135	23.00	0.00	5	-	f
525	137	23.00	0.00	6	-	f
524	143	23.00	0.00	7	-	f
526	149	23.00	0.00	8	-	f
523	152	23.00	0.00	9	-	f
524	150	23.00	0.00	10	-	f
516	157	23.00	0.00	11	-	f
518	158	23.00	0.00	12	-	f
517	163	23.00	0.00	13	-	f
517	166	23.00	0.00	14	-	f
515	170	23.00	0.00	15	-	f
515	166	23.00	0.00	16	-	f
515	169	23.00	0.00	17	-	f
511	174	23.00	0.00	18	-	f
509	174	23.00	0.00	19	-	f
513	171	23.00	0.00	20	-	f
513	173	23.00	0.00	21	-	f
518	173	23.00	0.00	22	-	f
512	173	23.00	0.00	23	-	f
509	179	23.00	0.00	24	-	f
511	185	23.00	0.00	25	-	f
513	182	23.00	0.00	26	-	f
513	182	23.00	0.00	27	-	f
522	176	23.00	108.00	28	-	f
479	45	24.00	start	1	-	f
479	43	24.00	0.00	2	-	f
482	40	24.00	0.00	3	-	f
482	40	24.00	0.00	4	-	f
481	41	24.00	0.00	5	-	f
488	35	24.00	0.00	6	-	f
487	39	24.00	0.00	7	-	f
488	39	24.00	0.00	8	-	f
485	39	24.00	0.00	9	-	f
490	40	24.00	0.00	10	-	f
490	40	24.00	0.00	11	-	f
490	40	24.00	0.00	12	-	f
491	38	24.00	0.00	13	-	f
490	43	24.00	0.00	14	-	f
491	42	24.00	0.00	15	-	f
488	38	24.00	0.00	16	-	f
481	41	24.00	0.00	17	-	f
478	42	24.00	0.00	18	-	f
482	41	24.00	0.00	19	-	f
495	36	24.00	0.00	20	-	f
495	36	24.00	0.00	21	-	f
500	36	24.00	0.00	22	-	f
500	36	24.00	0.00	23	-	f
500	34	24.00	0.00	24	-	f
500	34	24.00	0.00	25	-	f
499	36	24.00	0.00	26	-	f
506	37	24.00	0.00	27	-	f
512	47	24.00	0.00	28	-	f
512	47	24.00	0.00	29	-	f
522	56	24.00	0.00	30	-	f
517	59	24.00	0.00	31	-	f
521	63	24.00	0.00	32	-	f
527	67	24.00	0.00	33	-	f
529	64	24.00	0.00	34	-	f
531	69	24.00	0.00	35	-	f
534	68	24.00	0.00	36	-	f
529	64	24.00	111.00	37	-	f
509	238	25.00	start	1	-	f
513	238	25.00	0.00	2	-	f
513	238	25.00	0.00	3	-	f
514	238	25.00	0.00	4	-	f
514	238	25.00	0.00	5	-	f
514	238	25.00	0.00	6	-	f
515	238	25.00	0.00	7	-	f
515	238	25.00	0.00	8	-	f
514	233	25.00	0.00	9	-	f
514	233	25.00	0.00	10	-	f
514	234	25.00	0.00	11	-	f
516	241	25.00	0.00	12	-	f
516	240	25.00	0.00	13	-	f
516	240	25.00	0.00	14	-	f
516	240	25.00	0.00	15	-	f
510	246	25.00	0.00	16	-	f
513	241	25.00	0.00	17	-	f
513	241	25.00	0.00	18	-	f
514	241	25.00	0.00	19	-	f
516	236	25.00	0.00	20	-	f
514	238	25.00	0.00	21	-	f
518	240	25.00	0.00	22	-	f
518	240	25.00	0.00	23	-	f
516	245	25.00	0.00	24	-	f
516	245	25.00	0.00	25	-	f
515	249	25.00	0.00	26	-	f
518	246	25.00	0.00	27	-	f
518	246	25.00	0.00	28	-	f
518	246	25.00	0.00	29	-	f
513	246	25.00	0.00	30	-	f
510	245	25.00	0.00	31	-	f
510	245	25.00	0.00	32	-	f
510	243	25.00	0.00	33	-	f
512	242	25.00	0.00	34	-	f
512	242	25.00	0.00	35	-	f
512	242	25.00	0.00	36	-	f
515	245	25.00	111.00	37	-	f
516	269	26.00	start	1	-	f
512	261	26.00	0.00	2	-	f
496	243	26.00	0.00	3	-	f
483	224	26.00	0.00	4	-	f
476	225	26.00	0.00	5	-	f
470	225	26.00	0.00	6	-	f
465	210	26.00	0.00	7	-	f
465	210	26.00	0.00	8	-	f
459	201	26.00	0.00	9	-	f
457	189	26.00	0.00	10	-	f
457	179	26.00	0.00	11	-	f
446	168	26.00	0.00	12	-	f
443	158	26.00	0.00	13	-	f
441	152	26.00	0.00	14	-	f
431	130	26.00	0.00	15	-	f
423	127	26.00	0.00	16	-	f
415	121	26.00	0.00	17	-	f
413	122	26.00	0.00	18	-	f
402	119	26.00	0.00	19	-	f
402	119	26.00	0.00	20	-	f
389	119	26.00	0.00	21	-	f
397	119	26.00	0.00	22	-	f
396	116	26.00	0.00	23	-	f
396	116	26.00	0.00	24	-	f
395	121	26.00	0.00	25	-	f
395	121	26.00	0.00	26	-	f
395	121	26.00	0.00	27	-	f
401	122	26.00	115.00	28	-	f
401	122	27.00	newborn	28	26	f
402	120	27.00	0.00	29	26	f
399	118	27.00	0.00	30	26	f
399	112	27.00	0.00	31	26	f
399	108	27.00	0.00	32	26	f
399	108	27.00	0.00	33	26	f
399	108	27.00	0.00	34	26	f
399	108	27.00	0.00	35	26	f
395	101	27.00	0.00	36	26	f
404	99	27.00	111.00	37	26	f
401	122	28.00	newborn	28	26	f
388	119	28.00	0.00	29	26	f
387	119	28.00	0.00	30	26	f
385	121	28.00	0.00	31	26	f
384	122	28.00	0.00	32	26	f
383	127	28.00	0.00	33	26	f
383	131	28.00	0.00	34	26	f
383	131	28.00	0.00	35	26	f
384	131	28.00	0.00	36	26	f
386	131	28.00	111.00	37	26	f
519	286	29.00	start	1	-	f
519	286	29.00	0.00	2	-	f
519	286	29.00	0.00	3	-	f
519	286	29.00	0.00	4	-	f
526	286	29.00	0.00	5	-	f
527	286	29.00	0.00	6	-	f
527	281	29.00	0.00	7	-	f
524	281	29.00	0.00	8	-	f
528	284	29.00	0.00	9	-	f
528	284	29.00	0.00	10	-	f
522	287	29.00	0.00	11	-	f
522	277	29.00	0.00	12	-	f
495	265	29.00	0.00	13	-	f
477	271	29.00	0.00	14	-	f
469	275	29.00	0.00	15	-	f
456	276	29.00	0.00	16	-	f
450	277	29.00	0.00	17	-	f
438	271	29.00	0.00	18	-	f
438	264	29.00	0.00	19	-	f
438	263	29.00	0.00	20	-	f
433	263	29.00	0.00	21	-	f
433	262	29.00	0.00	22	-	f
427	257	29.00	0.00	23	-	f
422	250	29.00	0.00	24	-	f
422	250	29.00	0.00	25	-	f
422	250	29.00	0.00	26	-	f
417	246	29.00	0.00	27	-	f
417	246	29.00	0.00	28	-	f
417	246	29.00	0.00	29	-	f
417	242	29.00	0.00	30	-	f
416	235	29.00	0.00	31	-	f
416	235	29.00	0.00	32	-	f
416	235	29.00	0.00	33	-	f
415	231	29.00	0.00	34	-	f
415	231	29.00	0.00	35	-	f
415	231	29.00	0.00	36	-	f
413	232	29.00	111.00	37	-	f
495	326	30.00	newborn	2	NN30	f
495	327	30.00	0.00	3	NN30	f
499	330	30.00	0.00	4	NN30	f
504	334	30.00	0.00	5	NN30	f
507	335	30.00	0.00	6	NN30	f
508	332	30.00	0.00	7	NN30	f
508	332	30.00	0.00	8	NN30	f
508	335	30.00	0.00	9	NN30	f
500	332	30.00	0.00	10	NN30	f
497	327	30.00	0.00	11	NN30	f
494	323	30.00	0.00	12	NN30	f
498	325	30.00	0.00	13	NN30	f
501	322	30.00	0.00	14	NN30	f
505	312	30.00	0.00	15	NN30	f
505	312	30.00	0.00	16	NN30	f
507	311	30.00	0.00	17	NN30	f
507	311	30.00	0.00	18	NN30	f
507	311	30.00	0.00	19	NN30	f
512	316	30.00	0.00	20	NN30	f
513	311	30.00	0.00	21	NN30	f
515	315	30.00	0.00	22	NN30	f
515	321	30.00	0.00	23	NN30	f
515	321	30.00	0.00	24	NN30	f
515	321	30.00	0.00	25	NN30	f
515	321	30.00	0.00	26	NN30	f
515	322	30.00	0.00	27	NN30	f
515	322	30.00	0.00	28	NN30	f
515	322	30.00	0.00	29	NN30	f
515	322	30.00	0.00	30	NN30	f
521	317	30.00	0.00	31	NN30	f
521	317	30.00	0.00	32	NN30	f
521	317	30.00	0.00	33	NN30	f
522	312	30.00	0.00	34	NN30	f
518	313	30.00	0.00	35	NN30	f
513	313	30.00	0.00	36	NN30	f
510	313	30.00	111.00	37	NN30	f
556	307	31.00	start	1	-	f
544	303	31.00	0.00	2	-	f
537	299	31.00	0.00	3	-	f
529	305	31.00	0.00	4	-	f
515	301	31.00	0.00	5	-	f
501	285	31.00	0.00	6	-	f
502	288	31.00	115.00	7	-	f
502	288	32.00	newborn	7	31	f
490	296	32.00	0.00	8	31	f
499	290	32.00	0.00	9	31	f
504	274	32.00	0.00	10	31	f
510	281	32.00	0.00	11	31	f
511	290	32.00	0.00	12	31	f
508	291	32.00	0.00	13	31	f
501	292	32.00	0.00	14	31	f
494	295	32.00	0.00	15	31	f
488	299	32.00	0.00	16	31	f
483	296	32.00	0.00	17	31	f
483	296	32.00	0.00	18	31	f
479	299	32.00	0.00	19	31	f
478	306	32.00	0.00	20	31	f
478	305	32.00	0.00	21	31	f
475	309	32.00	0.00	22	31	f
477	314	32.00	0.00	23	31	f
474	315	32.00	0.00	24	31	f
474	315	32.00	0.00	25	31	f
462	316	32.00	0.00	26	31	f
464	314	32.00	0.00	27	31	f
464	313	32.00	0.00	28	31	f
463	316	32.00	0.00	29	31	f
463	316	32.00	0.00	30	31	f
459	316	32.00	0.00	31	31	f
459	316	32.00	0.00	32	31	f
459	316	32.00	0.00	33	31	f
459	316	32.00	0.00	34	31	f
457	319	32.00	0.00	35	31	f
456	319	32.00	0.00	36	31	f
457	319	32.00	111.00	37	31	f
502	288	33.00	newborn	7	31	f
506	285	33.00	0.00	8	31	f
509	283	33.00	0.00	9	31	f
508	265	33.00	0.00	10	31	f
510	261	33.00	0.00	11	31	f
502	265	33.00	0.00	12	31	f
492	281	33.00	0.00	13	31	f
483	284	33.00	0.00	14	31	f
476	290	33.00	0.00	15	31	f
464	290	33.00	0.00	16	31	f
459	291	33.00	0.00	17	31	f
451	293	33.00	0.00	18	31	f
443	290	33.00	0.00	19	31	f
444	290	33.00	0.00	20	31	f
444	290	33.00	0.00	21	31	f
443	293	33.00	0.00	22	31	f
443	293	33.00	0.00	23	31	f
433	290	33.00	0.00	24	31	f
431	287	33.00	0.00	25	31	f
431	287	33.00	0.00	26	31	f
429	287	33.00	0.00	27	31	f
426	287	33.00	0.00	28	31	f
421	285	33.00	0.00	29	31	f
421	285	33.00	0.00	30	31	f
422	281	33.00	0.00	31	31	f
424	278	33.00	0.00	32	31	f
419	277	33.00	0.00	33	31	f
414	277	33.00	0.00	34	31	f
413	277	33.00	0.00	35	31	f
419	279	33.00	0.00	36	31	f
416	274	33.00	111.00	37	31	f
517	213	34.00	start	1	-	f
519	212	34.00	0.00	2	-	f
519	212	34.00	0.00	3	-	f
519	212	34.00	0.00	4	-	f
519	212	34.00	0.00	5	-	f
519	212	34.00	0.00	6	-	f
519	212	34.00	0.00	7	-	f
516	210	34.00	0.00	8	-	f
518	210	34.00	0.00	9	-	f
519	204	34.00	0.00	10	-	f
519	204	34.00	0.00	11	-	f
514	204	34.00	0.00	12	-	f
511	204	34.00	0.00	13	-	f
507	208	34.00	0.00	14	-	f
507	208	34.00	0.00	15	-	f
507	208	34.00	0.00	16	-	f
504	208	34.00	0.00	17	-	f
501	210	34.00	0.00	18	-	f
501	210	34.00	0.00	19	-	f
499	210	34.00	0.00	20	-	f
498	209	34.00	0.00	21	-	f
491	205	34.00	0.00	22	-	f
491	205	34.00	0.00	23	-	f
487	203	34.00	0.00	24	-	f
487	203	34.00	0.00	25	-	f
488	207	34.00	0.00	26	-	f
488	206	34.00	0.00	27	-	f
488	206	34.00	0.00	28	-	f
488	206	34.00	0.00	29	-	f
485	205	34.00	0.00	30	-	f
487	204	34.00	0.00	31	-	f
489	202	34.00	0.00	32	-	f
493	202	34.00	0.00	33	-	f
493	204	34.00	0.00	34	-	f
493	204	34.00	0.00	35	-	f
493	205	34.00	0.00	36	-	f
497	204	34.00	111.00	37	-	f
501	395	35.00	start	1	-	f
499	396	35.00	0.00	2	-	f
501	396	35.00	0.00	3	-	f
503	399	35.00	0.00	4	-	f
503	399	35.00	0.00	5	-	f
503	399	35.00	0.00	6	-	f
504	398	35.00	0.00	7	-	f
504	398	35.00	0.00	8	-	f
504	398	35.00	0.00	9	-	f
504	398	35.00	0.00	10	-	f
504	398	35.00	0.00	11	-	f
504	398	35.00	0.00	12	-	f
505	396	35.00	0.00	13	-	f
507	396	35.00	0.00	14	-	f
508	399	35.00	0.00	15	-	f
510	397	35.00	0.00	16	-	f
511	396	35.00	0.00	17	-	f
507	393	35.00	0.00	18	-	f
508	389	35.00	0.00	19	-	f
514	386	35.00	0.00	20	-	f
516	383	35.00	0.00	21	-	f
518	379	35.00	0.00	22	-	f
518	379	35.00	0.00	23	-	f
513	381	35.00	0.00	24	-	f
513	381	35.00	0.00	25	-	f
513	381	35.00	0.00	26	-	f
509	381	35.00	0.00	27	-	f
509	381	35.00	0.00	28	-	f
511	385	35.00	0.00	29	-	f
510	385	35.00	0.00	30	-	f
514	385	35.00	0.00	31	-	f
515	382	35.00	0.00	32	-	f
515	382	35.00	0.00	33	-	f
509	381	35.00	0.00	34	-	f
512	387	35.00	0.00	35	-	f
512	384	35.00	0.00	36	-	f
509	383	35.00	111.00	37	-	f
528	415	36.00	start	1	-	f
528	414	36.00	0.00	2	-	f
528	414	36.00	0.00	3	-	f
528	414	36.00	0.00	4	-	f
531	417	36.00	0.00	5	-	f
531	417	36.00	0.00	6	-	f
531	417	36.00	0.00	7	-	f
531	426	36.00	0.00	8	-	f
531	424	36.00	0.00	9	-	f
531	424	36.00	0.00	10	-	f
523	424	36.00	0.00	11	-	f
524	423	36.00	0.00	12	-	f
516	430	36.00	0.00	13	-	f
511	434	36.00	0.00	14	-	f
505	434	36.00	0.00	15	-	f
501	434	36.00	0.00	16	-	f
497	438	36.00	0.00	17	-	f
497	438	36.00	0.00	18	-	f
497	438	36.00	0.00	19	-	f
494	438	36.00	0.00	20	-	f
494	440	36.00	0.00	21	-	f
493	445	36.00	0.00	22	-	f
492	454	36.00	0.00	23	-	f
488	452	36.00	0.00	24	-	f
484	451	36.00	0.00	25	-	f
475	454	36.00	0.00	26	-	f
474	454	36.00	0.00	27	-	f
467	457	36.00	0.00	28	-	f
466	453	36.00	0.00	29	-	f
466	454	36.00	0.00	30	-	f
471	456	36.00	0.00	31	-	f
468	456	36.00	0.00	32	-	f
461	457	36.00	0.00	33	-	f
464	466	36.00	0.00	34	-	f
476	478	36.00	0.00	35	-	f
476	482	36.00	0.00	36	-	f
471	482	36.00	111.00	37	-	f
514	364	37.00	start	1	-	f
513	362	37.00	0.00	2	-	f
499	358	37.00	0.00	3	-	f
493	349	37.00	0.00	4	-	f
494	351	37.00	0.00	5	-	f
494	352	37.00	0.00	6	-	f
497	357	37.00	0.00	7	-	f
490	356	37.00	0.00	8	-	f
482	349	37.00	0.00	9	-	f
489	355	37.00	0.00	10	-	f
489	354	37.00	0.00	11	-	f
484	350	37.00	0.00	12	-	f
485	350	37.00	0.00	13	-	f
485	353	37.00	0.00	14	-	f
490	355	37.00	0.00	15	-	f
492	357	37.00	0.00	16	-	f
492	358	37.00	0.00	17	-	f
495	358	37.00	0.00	18	-	f
495	358	37.00	0.00	19	-	f
499	356	37.00	0.00	20	-	f
496	359	37.00	0.00	21	-	f
495	363	37.00	0.00	22	-	f
495	363	37.00	0.00	23	-	f
495	363	37.00	0.00	24	-	f
495	363	37.00	0.00	25	-	f
495	363	37.00	0.00	26	-	f
495	363	37.00	0.00	27	-	f
495	363	37.00	0.00	28	-	f
495	364	37.00	0.00	29	-	f
495	364	37.00	0.00	30	-	f
495	364	37.00	0.00	31	-	f
497	362	37.00	0.00	32	-	f
488	368	37.00	0.00	33	-	f
488	370	37.00	0.00	34	-	f
488	370	37.00	0.00	35	-	f
487	370	37.00	0.00	36	-	f
486	370	37.00	111.00	37	-	f
515	447	38.00	start	1	-	f
522	449	38.00	0.00	2	-	f
529	445	38.00	0.00	3	-	f
529	445	38.00	0.00	4	-	f
526	446	38.00	0.00	5	-	f
525	448	38.00	0.00	6	-	f
527	447	38.00	0.00	7	-	f
529	447	38.00	0.00	8	-	f
534	445	38.00	0.00	9	-	f
534	445	38.00	0.00	10	-	f
530	438	38.00	0.00	11	-	f
530	437	38.00	0.00	12	-	f
535	428	38.00	0.00	13	-	f
535	427	38.00	0.00	14	-	f
531	426	38.00	0.00	15	-	f
529	416	38.00	0.00	16	-	f
529	416	38.00	0.00	17	-	f
523	419	38.00	0.00	18	-	f
519	424	38.00	0.00	19	-	f
515	427	38.00	115.00	20	-	f
515	427	39.00	newborn	20	38	f
513	429	39.00	0.00	21	38	f
500	431	39.00	0.00	22	38	f
500	423	39.00	0.00	23	38	f
502	422	39.00	0.00	24	38	f
498	421	39.00	0.00	25	38	f
498	424	39.00	0.00	26	38	f
498	428	39.00	0.00	27	38	f
496	428	39.00	0.00	28	38	f
496	428	39.00	0.00	29	38	f
492	427	39.00	0.00	30	38	f
491	430	39.00	0.00	31	38	f
486	427	39.00	0.00	32	38	f
487	428	39.00	0.00	33	38	f
497	424	39.00	0.00	34	38	f
490	427	39.00	0.00	35	38	f
490	426	39.00	0.00	36	38	f
497	424	39.00	111.00	37	38	f
515	427	40.00	newborn	20	38	f
504	419	40.00	0.00	21	38	f
509	423	40.00	0.00	22	38	f
510	420	40.00	0.00	23	38	f
508	428	40.00	0.00	24	38	f
511	428	40.00	0.00	25	38	f
506	437	40.00	0.00	26	38	f
508	440	40.00	0.00	27	38	f
506	436	40.00	0.00	28	38	f
505	435	40.00	0.00	29	38	f
503	434	40.00	0.00	30	38	f
501	429	40.00	0.00	31	38	f
498	428	40.00	0.00	32	38	f
498	429	40.00	0.00	33	38	f
507	427	40.00	0.00	34	38	f
500	434	40.00	0.00	35	38	f
498	438	40.00	0.00	36	38	f
495	443	40.00	111.00	37	38	f
504	448	41.00	start	1	-	f
504	450	41.00	0.00	2	-	f
508	450	41.00	0.00	3	-	f
511	456	41.00	0.00	4	-	f
509	452	41.00	0.00	5	-	f
511	460	41.00	0.00	6	-	f
510	455	41.00	0.00	7	-	f
512	457	41.00	0.00	8	-	f
510	461	41.00	0.00	9	-	f
509	462	41.00	0.00	10	-	f
509	462	41.00	0.00	11	-	f
509	462	41.00	0.00	12	-	f
509	462	41.00	0.00	13	-	f
520	462	41.00	0.00	14	-	f
515	463	41.00	0.00	15	-	f
518	460	41.00	0.00	16	-	f
518	460	41.00	0.00	17	-	f
518	460	41.00	0.00	18	-	f
518	460	41.00	0.00	19	-	f
512	456	41.00	0.00	20	-	f
511	459	41.00	0.00	21	-	f
511	459	41.00	0.00	22	-	f
518	460	41.00	0.00	23	-	f
513	460	41.00	0.00	24	-	f
508	461	41.00	0.00	25	-	f
509	461	41.00	0.00	26	-	f
510	466	41.00	0.00	27	-	f
513	463	41.00	0.00	28	-	f
513	463	41.00	0.00	29	-	f
513	462	41.00	0.00	30	-	f
509	462	41.00	0.00	31	-	f
503	469	41.00	0.00	32	-	f
499	469	41.00	0.00	33	-	f
498	470	41.00	108.00	34	-	f
511	475	42.00	start	1	-	f
511	475	42.00	0.00	2	-	f
511	474	42.00	0.00	3	-	f
516	466	42.00	0.00	4	-	f
520	470	42.00	0.00	5	-	f
526	476	42.00	0.00	6	-	f
536	476	42.00	0.00	7	-	f
532	472	42.00	0.00	8	-	f
532	472	42.00	0.00	9	-	f
532	472	42.00	0.00	10	-	f
532	472	42.00	0.00	11	-	f
533	472	42.00	0.00	12	-	f
534	473	42.00	0.00	13	-	f
534	473	42.00	0.00	14	-	f
537	475	42.00	0.00	15	-	f
540	468	42.00	0.00	16	-	f
542	474	42.00	0.00	17	-	f
537	478	42.00	0.00	18	-	f
537	486	42.00	0.00	19	-	f
535	477	42.00	0.00	20	-	f
528	477	42.00	0.00	21	-	f
528	477	42.00	0.00	22	-	f
522	477	42.00	0.00	23	-	f
522	477	42.00	0.00	24	-	f
529	472	42.00	0.00	25	-	f
530	471	42.00	0.00	26	-	f
530	471	42.00	0.00	27	-	f
528	471	42.00	0.00	28	-	f
524	477	42.00	0.00	29	-	f
530	472	42.00	0.00	30	-	f
521	471	42.00	108.00	31	-	f
482	350	43.00	start	1	-	f
483	350	43.00	0.00	2	-	f
492	346	43.00	0.00	3	-	f
482	351	43.00	0.00	4	-	f
478	347	43.00	0.00	5	-	f
472	345	43.00	0.00	6	-	f
473	340	43.00	0.00	7	-	f
472	337	43.00	0.00	8	-	f
470	333	43.00	0.00	9	-	f
470	329	43.00	0.00	10	-	f
468	330	43.00	0.00	11	-	f
468	330	43.00	0.00	12	-	f
476	320	43.00	0.00	13	-	f
476	320	43.00	0.00	14	-	f
482	325	43.00	0.00	15	-	f
496	327	43.00	0.00	16	-	f
503	331	43.00	0.00	17	-	f
511	345	43.00	0.00	18	-	f
516	345	43.00	0.00	19	-	f
519	341	43.00	0.00	20	-	f
519	341	43.00	0.00	21	-	f
520	345	43.00	0.00	22	-	f
513	345	43.00	0.00	23	-	f
507	345	43.00	0.00	24	-	f
499	345	43.00	0.00	25	-	f
487	352	43.00	0.00	26	-	f
485	351	43.00	0.00	27	-	f
485	351	43.00	0.00	28	-	f
480	354	43.00	0.00	29	-	f
472	355	43.00	0.00	30	-	f
463	356	43.00	0.00	31	-	f
466	368	43.00	0.00	32	-	f
466	366	43.00	0.00	33	-	f
470	378	43.00	0.00	34	-	f
471	381	43.00	0.00	35	-	f
473	382	43.00	0.00	36	-	f
474	382	43.00	111.00	37	-	f
512	492	44.00	start	1	-	f
514	490	44.00	0.00	2	-	f
515	493	44.00	0.00	3	-	f
513	489	44.00	0.00	4	-	f
513	486	44.00	0.00	5	-	f
506	491	44.00	0.00	6	-	f
504	495	44.00	0.00	7	-	f
504	492	44.00	0.00	8	-	f
495	482	44.00	0.00	9	-	f
493	470	44.00	0.00	10	-	f
487	463	44.00	0.00	11	-	f
485	458	44.00	0.00	12	-	f
483	456	44.00	0.00	13	-	f
483	453	44.00	0.00	14	-	f
482	450	44.00	0.00	15	-	f
482	450	44.00	0.00	16	-	f
476	444	44.00	0.00	17	-	f
482	444	44.00	0.00	18	-	f
477	444	44.00	0.00	19	-	f
477	444	44.00	0.00	20	-	f
474	449	44.00	0.00	21	-	f
474	446	44.00	0.00	22	-	f
474	439	44.00	0.00	23	-	f
470	435	44.00	0.00	24	-	f
470	435	44.00	0.00	25	-	f
470	435	44.00	0.00	26	-	f
476	435	44.00	0.00	27	-	f
469	432	44.00	0.00	28	-	f
464	428	44.00	0.00	29	-	f
463	429	44.00	0.00	30	-	f
459	425	44.00	0.00	31	-	f
459	424	44.00	0.00	32	-	f
456	424	44.00	0.00	33	-	f
456	424	44.00	0.00	34	-	f
456	424	44.00	0.00	35	-	f
456	425	44.00	0.00	36	-	f
454	428	44.00	111.00	37	-	f
528	471	45.00	start	1	-	f
528	471	45.00	0.00	2	-	f
526	471	45.00	0.00	3	-	f
530	463	45.00	0.00	4	-	f
531	462	45.00	0.00	5	-	f
531	462	45.00	0.00	6	-	f
536	462	45.00	0.00	7	-	f
539	463	45.00	0.00	8	-	f
539	459	45.00	0.00	9	-	f
537	458	45.00	0.00	10	-	f
537	458	45.00	0.00	11	-	f
538	459	45.00	0.00	12	-	f
538	459	45.00	0.00	13	-	f
543	459	45.00	0.00	14	-	f
546	460	45.00	0.00	15	-	f
546	455	45.00	0.00	16	-	f
550	455	45.00	0.00	17	-	f
550	454	45.00	0.00	18	-	f
550	454	45.00	0.00	19	-	f
550	458	45.00	0.00	20	-	f
547	458	45.00	0.00	21	-	f
551	462	45.00	0.00	22	-	f
552	449	45.00	0.00	23	-	f
552	463	45.00	0.00	24	-	f
554	462	45.00	0.00	25	-	f
560	463	45.00	0.00	26	-	f
558	463	45.00	0.00	27	-	f
541	468	45.00	0.00	28	-	f
528	464	45.00	0.00	29	-	f
528	458	45.00	0.00	30	-	f
522	460	45.00	0.00	31	-	f
510	455	45.00	108.00	32	-	f
530	328	46.00	start	1	-	f
529	324	46.00	0.00	2	-	f
527	322	46.00	0.00	3	-	f
526	321	46.00	0.00	4	-	f
523	322	46.00	0.00	5	-	f
525	312	46.00	0.00	6	-	f
522	309	46.00	0.00	7	-	f
512	299	46.00	0.00	8	-	f
499	280	46.00	0.00	9	-	f
510	279	46.00	108.00	10	-	f
516	337	47.00	start	1	-	f
515	331	47.00	0.00	2	-	f
518	339	47.00	0.00	3	-	f
521	346	47.00	0.00	4	-	f
518	351	47.00	0.00	5	-	f
513	345	47.00	0.00	6	-	f
510	345	47.00	0.00	7	-	f
514	350	47.00	0.00	8	-	f
506	350	47.00	0.00	9	-	f
511	350	47.00	0.00	10	-	f
522	359	47.00	0.00	11	-	f
523	365	47.00	0.00	12	-	f
523	370	47.00	0.00	13	-	f
515	372	47.00	0.00	14	-	f
520	367	47.00	0.00	15	-	f
516	356	47.00	0.00	16	-	f
518	358	47.00	0.00	17	-	f
517	359	47.00	0.00	18	-	f
522	360	47.00	0.00	19	-	f
518	360	47.00	0.00	20	-	f
521	363	47.00	0.00	21	-	f
528	358	47.00	0.00	22	-	f
524	358	47.00	0.00	23	-	f
526	364	47.00	0.00	24	-	f
529	368	47.00	0.00	25	-	f
525	374	47.00	0.00	26	-	f
525	373	47.00	0.00	27	-	f
526	376	47.00	0.00	28	-	f
523	373	47.00	0.00	29	-	f
519	370	47.00	0.00	30	-	f
519	370	47.00	0.00	31	-	f
519	369	47.00	0.00	32	-	f
515	365	47.00	0.00	33	-	f
513	367	47.00	0.00	34	-	f
512	368	47.00	0.00	35	-	f
511	367	47.00	0.00	36	-	f
513	366	47.00	111.00	37	-	f
