# Supplementary material for: A three component model for superdiffusive motion effectively describes migration of eukaryotic cells moving freely or under a directional stimulus
Source: PLoS One. 2022 Aug 2;17(8):e0272259. doi: 10.1371/journal.pone.0272259 (PMC9345344; doi:10.1371/journal.pone.0272259)
Supplement: S1 File — Text files containing information about displacements of experimental and simulated populations used for both preliminary analyses, in “datasets used for preliminary evaluation of cell movement (Tables 1 and 2)”, and further characterization of cell movement, in “further datasets used for cell movement characterization (Figs 2, 4–6; Table 2; S1–S3 Tables; S2 and S3 Figs)”. (ZIP) [file pone.0272259.s007.zip › S1_File/datasets preliminary evaluation/experimental/wound/HeLa.txt]

#	ps=1.3	ts=40	movie=	timeInt=4
155	338	1.00	start	1		f
155	338	1.00	0.00	2		f
160	339	1.00	0.00	3		f
162	338	1.00	0.00	4		f
165	336	1.00	0.00	5		f
167	337	1.00	0.00	6		f
167	338	1.00	0.00	7		f
169	338	1.00	0.00	8		f
169	338	1.00	0.00	9		f
170	340	1.00	0.00	10		f
173	339	1.00	0.00	11		f
177	339	1.00	0.00	12		f
180	342	1.00	0.00	13		f
180	345	1.00	0.00	14		f
184	348	1.00	0.00	15		f
185	345	1.00	0.00	16		f
185	341	1.00	0.00	17		f
187	339	1.00	0.00	18		f
191	339	1.00	0.00	19		f
192	340	1.00	0.00	20		f
193	341	1.00	0.00	21		f
195	340	1.00	0.00	22		f
198	337	1.00	0.00	23		f
202	340	1.00	0.00	24		f
202	345	1.00	0.00	25		f
197	346	1.00	0.00	26		f
192	348	1.00	115.00	27		f
192	348	2.00	newborn	27	1	f
195	355	2.00	0.00	28	1	f
196	355	2.00	0.00	29	1	f
196	360	2.00	0.00	30	1	f
198	362	2.00	0.00	31	1	f
202	363	2.00	0.00	32	1	f
207	361	2.00	0.00	33	1	f
209	360	2.00	0.00	34	1	f
209	359	2.00	0.00	35	1	f
212	361	2.00	0.00	36	1	f
215	361	2.00	111.00	37	1	f
192	348	3.00	newborn	27	1	f
193	337	3.00	0.00	28	1	f
200	337	3.00	0.00	29	1	f
203	344	3.00	0.00	30	1	f
203	345	3.00	0.00	31	1	f
206	347	3.00	0.00	32	1	f
209	347	3.00	0.00	33	1	f
212	348	3.00	0.00	34	1	f
215	348	3.00	0.00	35	1	f
216	347	3.00	0.00	36	1	f
217	347	3.00	111.00	37	1	f
199	68	4.00	start	1	-	f
209	72	4.00	0.00	2	-	f
210	72	4.00	0.00	3	-	f
210	71	4.00	0.00	4	-	f
210	71	4.00	0.00	5	-	f
210	71	4.00	0.00	6	-	f
210	73	4.00	0.00	7	-	f
211	73	4.00	0.00	8	-	f
215	73	4.00	0.00	9	-	f
217	71	4.00	0.00	10	-	f
219	70	4.00	0.00	11	-	f
223	68	4.00	0.00	12	-	f
225	68	4.00	0.00	13	-	f
222	72	4.00	115.00	14	-	f
222	72	5.00	newborn	14	4	f
220	78	5.00	0.00	15	4	f
224	84	5.00	0.00	16	4	f
232	87	5.00	0.00	17	4	f
238	86	5.00	0.00	18	4	f
253	96	5.00	0.00	19	4	f
266	96	5.00	0.00	20	4	f
286	89	5.00	0.00	21	4	f
292	84	5.00	0.00	22	4	f
300	76	5.00	0.00	23	4	f
300	57	5.00	0.00	24	4	f
300	48	5.00	0.00	25	4	f
300	48	5.00	0.00	26	4	f
308	56	5.00	0.00	27	4	f
305	62	5.00	0.00	28	4	f
297	84	5.00	0.00	29	4	f
296	83	5.00	0.00	30	4	f
299	73	5.00	0.00	31	4	f
301	58	5.00	0.00	32	4	f
300	55	5.00	0.00	33	4	f
300	55	5.00	0.00	34	4	f
300	55	5.00	0.00	35	4	f
300	53	5.00	0.00	36	4	f
297	58	5.00	111.00	37	4	f
222	72	6.00	newborn	14	4	f
222	65	6.00	0.00	15	4	f
227	59	6.00	0.00	16	4	f
231	58	6.00	0.00	17	4	f
232	58	6.00	0.00	18	4	f
232	57	6.00	0.00	19	4	f
232	57	6.00	0.00	20	4	f
238	57	6.00	0.00	21	4	f
231	58	6.00	0.00	22	4	f
222	62	6.00	0.00	23	4	f
223	62	6.00	0.00	24	4	f
231	71	6.00	0.00	25	4	f
235	76	6.00	0.00	26	4	f
237	80	6.00	0.00	27	4	f
241	82	6.00	0.00	28	4	f
241	88	6.00	0.00	29	4	f
236	88	6.00	0.00	30	4	f
238	83	6.00	0.00	31	4	f
242	83	6.00	0.00	32	4	f
239	82	6.00	0.00	33	4	f
244	88	6.00	0.00	34	4	f
245	92	6.00	0.00	35	4	f
239	86	6.00	0.00	36	4	f
244	82	6.00	111.00	37	4	f
188	122	7.00	start	1	-	f
189	122	7.00	0.00	2	-	f
192	121	7.00	0.00	3	-	f
192	120	7.00	0.00	4	-	f
192	120	7.00	0.00	5	-	f
192	120	7.00	0.00	6	-	f
193	133	7.00	115.00	7	-	f
193	133	8.00	newborn	7	7	f
201	128	8.00	0.00	8	7	f
200	124	8.00	0.00	9	7	f
200	122	8.00	0.00	10	7	f
210	133	8.00	0.00	11	7	f
214	137	8.00	0.00	12	7	f
217	140	8.00	0.00	13	7	f
219	140	8.00	0.00	14	7	f
216	137	8.00	0.00	15	7	f
212	136	8.00	0.00	16	7	f
210	135	8.00	0.00	17	7	f
209	130	8.00	0.00	18	7	f
210	129	8.00	0.00	19	7	f
215	131	8.00	0.00	20	7	f
221	135	8.00	0.00	21	7	f
228	139	8.00	0.00	22	7	f
218	134	8.00	0.00	23	7	f
206	126	8.00	0.00	24	7	f
206	125	8.00	0.00	25	7	f
206	126	8.00	0.00	26	7	f
211	123	8.00	0.00	27	7	f
218	124	8.00	0.00	28	7	f
220	130	8.00	0.00	29	7	f
220	130	8.00	0.00	30	7	f
219	129	8.00	0.00	31	7	f
219	129	8.00	0.00	32	7	f
219	126	8.00	0.00	33	7	f
219	126	8.00	0.00	34	7	f
221	128	8.00	0.00	35	7	f
226	130	8.00	0.00	36	7	f
227	133	8.00	111.00	37	7	f
193	133	9.00	newborn	7	7	f
185	135	9.00	0.00	8	7	f
182	128	9.00	0.00	9	7	f
183	127	9.00	0.00	10	7	f
178	127	9.00	0.00	11	7	f
176	131	9.00	0.00	12	7	f
179	131	9.00	0.00	13	7	f
179	130	9.00	0.00	14	7	f
184	135	9.00	0.00	15	7	f
178	139	9.00	0.00	16	7	f
177	130	9.00	0.00	17	7	f
177	126	9.00	0.00	18	7	f
176	127	9.00	0.00	19	7	f
181	131	9.00	0.00	20	7	f
185	137	9.00	0.00	21	7	f
191	143	9.00	0.00	22	7	f
194	147	9.00	0.00	23	7	f
198	145	9.00	0.00	24	7	f
203	151	9.00	0.00	25	7	f
205	154	9.00	0.00	26	7	f
209	158	9.00	0.00	27	7	f
215	163	9.00	0.00	28	7	f
215	160	9.00	0.00	29	7	f
215	158	9.00	0.00	30	7	f
221	158	9.00	0.00	31	7	f
223	160	9.00	0.00	32	7	f
226	161	9.00	0.00	33	7	f
229	164	9.00	0.00	34	7	f
234	164	9.00	0.00	35	7	f
242	164	9.00	0.00	36	7	f
248	163	9.00	111.00	37	7	f
173	152	10.00	start	1	-	f
180	152	10.00	0.00	2	-	f
180	150	10.00	0.00	3	-	f
180	150	10.00	0.00	4	-	f
182	148	10.00	0.00	5	-	f
184	143	10.00	0.00	6	-	f
184	146	10.00	0.00	7	-	f
185	146	10.00	0.00	8	-	f
185	146	10.00	0.00	9	-	f
196	150	10.00	0.00	10	-	f
199	150	10.00	0.00	11	-	f
213	153	10.00	0.00	12	-	f
212	157	10.00	0.00	13	-	f
214	161	10.00	0.00	14	-	f
218	161	10.00	0.00	15	-	f
226	161	10.00	0.00	16	-	f
239	161	10.00	0.00	17	-	f
256	156	10.00	0.00	18	-	f
275	151	10.00	0.00	19	-	f
279	144	10.00	0.00	20	-	f
283	134	10.00	0.00	21	-	f
276	126	10.00	0.00	22	-	f
272	136	10.00	0.00	23	-	f
273	145	10.00	0.00	24	-	f
283	154	10.00	0.00	25	-	f
283	143	10.00	0.00	26	-	f
274	140	10.00	0.00	27	-	f
268	141	10.00	0.00	28	-	f
252	137	10.00	0.00	29	-	f
259	139	10.00	115.00	30	-	f
259	139	11.00	newborn	30	10	f
278	144	11.00	0.00	31	10	f
283	146	11.00	0.00	32	10	f
284	140	11.00	0.00	33	10	f
289	142	11.00	0.00	34	10	f
292	138	11.00	0.00	35	10	f
297	137	11.00	0.00	36	10	f
300	137	11.00	111.00	37	10	f
259	139	12.00	newborn	30	10	f
250	138	12.00	0.00	31	10	f
244	135	12.00	0.00	32	10	f
254	131	12.00	0.00	33	10	f
259	128	12.00	0.00	34	10	f
265	124	12.00	0.00	35	10	f
260	126	12.00	0.00	36	10	f
257	128	12.00	111.00	37	10	f
167	323	13.00	start	1	-	f
176	321	13.00	0.00	2	-	f
184	321	13.00	0.00	3	-	f
190	324	13.00	0.00	4	-	f
191	324	13.00	0.00	5	-	f
191	326	13.00	0.00	6	-	f
192	328	13.00	0.00	7	-	f
195	332	13.00	0.00	8	-	f
197	336	13.00	0.00	9	-	f
197	336	13.00	0.00	10	-	f
202	336	13.00	0.00	11	-	f
204	335	13.00	0.00	12	-	f
207	335	13.00	0.00	13	-	f
209	337	13.00	0.00	14	-	f
211	338	13.00	0.00	15	-	f
211	332	13.00	0.00	16	-	f
217	330	13.00	0.00	17	-	f
220	333	13.00	0.00	18	-	f
220	332	13.00	0.00	19	-	f
224	332	13.00	0.00	20	-	f
227	333	13.00	0.00	21	-	f
229	337	13.00	0.00	22	-	f
230	337	13.00	0.00	23	-	f
225	331	13.00	115.00	24	-	f
225	331	14.00	newborn	24	13	f
228	344	14.00	0.00	25	13	f
233	353	14.00	0.00	26	13	f
234	356	14.00	0.00	27	13	f
239	358	14.00	0.00	28	13	f
244	361	14.00	0.00	29	13	f
249	363	14.00	0.00	30	13	f
250	370	14.00	0.00	31	13	f
252	374	14.00	0.00	32	13	f
259	382	14.00	0.00	33	13	f
255	387	14.00	0.00	34	13	f
254	390	14.00	0.00	35	13	f
255	398	14.00	0.00	36	13	f
255	398	14.00	111.00	37	13	f
225	331	15.00	newborn	24	13	f
221	319	15.00	0.00	25	13	f
223	314	15.00	0.00	26	13	f
230	306	15.00	0.00	27	13	f
244	306	15.00	0.00	28	13	f
245	311	15.00	0.00	29	13	f
245	319	15.00	0.00	30	13	f
251	318	15.00	0.00	31	13	f
265	311	15.00	0.00	32	13	f
249	319	15.00	0.00	33	13	f
249	325	15.00	0.00	34	13	f
255	333	15.00	0.00	35	13	f
253	330	15.00	0.00	36	13	f
253	328	15.00	111.00	37	13	f
171	224	16.00	start	1	-	f
173	221	16.00	0.00	2	-	f
174	219	16.00	0.00	3	-	f
175	217	16.00	0.00	4	-	f
176	215	16.00	0.00	5	-	f
177	214	16.00	0.00	6	-	f
177	213	16.00	0.00	7	-	f
178	208	16.00	0.00	8	-	f
179	205	16.00	0.00	9	-	f
183	205	16.00	0.00	10	-	f
183	205	16.00	0.00	11	-	f
184	205	16.00	0.00	12	-	f
184	203	16.00	0.00	13	-	f
185	202	16.00	0.00	14	-	f
187	204	16.00	0.00	15	-	f
182	210	16.00	0.00	16	-	f
182	210	16.00	0.00	17	-	f
183	212	16.00	0.00	18	-	f
190	203	16.00	0.00	19	-	f
188	207	16.00	0.00	20	-	f
191	209	16.00	115.00	21	-	f
191	209	17.00	newborn	21	16	f
194	197	17.00	0.00	22	16	f
198	191	17.00	0.00	23	16	f
193	184	17.00	0.00	24	16	f
193	178	17.00	0.00	25	16	f
193	185	17.00	0.00	26	16	f
193	184	17.00	0.00	27	16	f
193	186	17.00	0.00	28	16	f
195	173	17.00	0.00	29	16	f
195	167	17.00	0.00	30	16	f
195	167	17.00	0.00	31	16	f
195	173	17.00	0.00	32	16	f
199	179	17.00	0.00	33	16	f
197	176	17.00	0.00	34	16	f
197	170	17.00	0.00	35	16	f
198	165	17.00	0.00	36	16	f
200	162	17.00	111.00	37	16	f
191	209	18.00	newborn	21	16	f
189	211	18.00	0.00	22	16	f
181	212	18.00	0.00	23	16	f
180	211	18.00	0.00	24	16	f
183	214	18.00	0.00	25	16	f
194	214	18.00	0.00	26	16	f
201	218	18.00	0.00	27	16	f
204	219	18.00	0.00	28	16	f
198	220	18.00	0.00	29	16	f
193	216	18.00	0.00	30	16	f
186	214	18.00	0.00	31	16	f
188	213	18.00	0.00	32	16	f
190	212	18.00	0.00	33	16	f
193	212	18.00	0.00	34	16	f
194	212	18.00	0.00	35	16	f
193	207	18.00	0.00	36	16	f
191	209	18.00	111.00	37	16	f
159	184	19.00	start	1	-	f
164	183	19.00	0.00	2	-	f
165	183	19.00	0.00	3	-	f
176	179	19.00	0.00	4	-	f
181	178	19.00	0.00	5	-	f
186	179	19.00	0.00	6	-	f
197	178	19.00	0.00	7	-	f
210	188	19.00	0.00	8	-	f
211	203	19.00	0.00	9	-	f
221	213	19.00	0.00	10	-	f
233	207	19.00	0.00	11	-	f
236	204	19.00	0.00	12	-	f
244	208	19.00	0.00	13	-	f
239	211	19.00	0.00	14	-	f
264	208	19.00	0.00	15	-	f
273	205	19.00	0.00	16	-	f
276	209	19.00	0.00	17	-	f
276	210	19.00	0.00	18	-	f
276	214	19.00	0.00	19	-	f
278	211	19.00	0.00	20	-	f
277	204	19.00	0.00	21	-	f
275	203	19.00	115.00	22	-	f
275	203	20.00	newborn	22	19	f
280	207	20.00	0.00	23	19	f
272	214	20.00	0.00	24	19	f
272	215	20.00	0.00	25	19	f
264	204	20.00	0.00	26	19	f
271	203	20.00	0.00	27	19	f
270	204	20.00	0.00	28	19	f
272	198	20.00	0.00	29	19	f
271	202	20.00	0.00	30	19	f
275	193	20.00	0.00	31	19	f
270	188	20.00	0.00	32	19	f
272	182	20.00	0.00	33	19	f
275	177	20.00	0.00	34	19	f
272	174	20.00	0.00	35	19	f
275	170	20.00	0.00	36	19	f
275	167	20.00	111.00	37	19	f
271	197	21.00	newborn	23	NN21	f
271	198	21.00	0.00	24	NN21	f
276	201	21.00	0.00	25	NN21	f
283	196	21.00	0.00	26	NN21	f
280	200	21.00	0.00	27	NN21	f
281	197	21.00	0.00	28	NN21	f
284	181	21.00	0.00	29	NN21	f
286	175	21.00	0.00	30	NN21	f
284	176	21.00	0.00	31	NN21	f
285	178	21.00	0.00	32	NN21	f
285	187	21.00	0.00	33	NN21	f
280	197	21.00	0.00	34	NN21	f
279	206	21.00	0.00	35	NN21	f
278	213	21.00	0.00	36	NN21	f
278	219	21.00	111.00	37	NN21	f
166	281	22.00	start	1	-	f
174	279	22.00	0.00	2	-	f
179	278	22.00	0.00	3	-	f
181	278	22.00	0.00	4	-	f
188	276	22.00	0.00	5	-	f
188	275	22.00	0.00	6	-	f
196	270	22.00	0.00	7	-	f
200	270	22.00	0.00	8	-	f
202	266	22.00	0.00	9	-	f
201	266	22.00	0.00	10	-	f
201	273	22.00	0.00	11	-	f
203	265	22.00	0.00	12	-	f
204	261	22.00	0.00	13	-	f
198	252	22.00	0.00	14	-	f
205	252	22.00	0.00	15	-	f
220	236	22.00	0.00	16	-	f
225	233	22.00	0.00	17	-	f
224	242	22.00	0.00	18	-	f
224	241	22.00	0.00	19	-	f
225	230	22.00	0.00	20	-	f
220	228	22.00	0.00	21	-	f
224	227	22.00	0.00	22	-	f
227	226	22.00	0.00	23	-	f
235	229	22.00	0.00	24	-	f
232	229	22.00	115.00	25	-	f
232	229	23.00	newborn	25	22	f
242	220	23.00	0.00	26	22	f
240	225	23.00	0.00	27	22	f
242	229	23.00	0.00	28	22	f
244	230	23.00	0.00	29	22	f
244	223	23.00	0.00	30	22	f
245	227	23.00	0.00	31	22	f
245	233	23.00	0.00	32	22	f
245	232	23.00	0.00	33	22	f
246	227	23.00	0.00	34	22	f
247	235	23.00	0.00	35	22	f
249	237	23.00	0.00	36	22	f
251	230	23.00	111.00	37	22	f
232	229	24.00	newborn	25	22	f
223	237	24.00	0.00	26	22	f
228	234	24.00	0.00	27	22	f
229	236	24.00	0.00	28	22	f
231	233	24.00	0.00	29	22	f
234	234	24.00	0.00	30	22	f
231	234	24.00	0.00	31	22	f
231	230	24.00	0.00	32	22	f
236	225	24.00	0.00	33	22	f
236	228	24.00	0.00	34	22	f
233	232	24.00	0.00	35	22	f
236	232	24.00	0.00	36	22	f
236	228	24.00	111.00	37	22	f
134	430	25.00	start	1	-	f
138	429	25.00	0.00	2	-	f
140	424	25.00	0.00	3	-	f
148	422	25.00	0.00	4	-	f
150	422	25.00	0.00	5	-	f
158	425	25.00	0.00	6	-	f
158	426	25.00	0.00	7	-	f
159	424	25.00	0.00	8	-	f
163	424	25.00	0.00	9	-	f
168	424	25.00	0.00	10	-	f
168	424	25.00	0.00	11	-	f
168	424	25.00	0.00	12	-	f
170	422	25.00	0.00	13	-	f
172	419	25.00	0.00	14	-	f
177	416	25.00	0.00	15	-	f
182	414	25.00	0.00	16	-	f
190	421	25.00	0.00	17	-	f
189	419	25.00	0.00	18	-	f
189	418	25.00	0.00	19	-	f
191	419	25.00	0.00	20	-	f
191	419	25.00	0.00	21	-	f
192	423	25.00	0.00	22	-	f
194	423	25.00	0.00	23	-	f
186	432	25.00	115.00	24	-	f
186	432	26.00	newborn	24	25	f
190	433	26.00	0.00	25	25	f
193	426	26.00	0.00	26	25	f
193	421	26.00	0.00	27	25	f
198	417	26.00	0.00	28	25	f
203	414	26.00	0.00	29	25	f
206	413	26.00	0.00	30	25	f
209	413	26.00	0.00	31	25	f
211	414	26.00	0.00	32	25	f
212	411	26.00	0.00	33	25	f
215	411	26.00	0.00	34	25	f
216	406	26.00	0.00	35	25	f
220	407	26.00	0.00	36	25	f
219	407	26.00	111.00	37	25	f
186	432	27.00	newborn	24	25	f
182	442	27.00	0.00	25	25	f
186	445	27.00	0.00	26	25	f
186	447	27.00	0.00	27	25	f
186	448	27.00	0.00	28	25	f
189	448	27.00	0.00	29	25	f
196	447	27.00	0.00	30	25	f
196	447	27.00	0.00	31	25	f
197	444	27.00	0.00	32	25	f
199	444	27.00	0.00	33	25	f
204	444	27.00	0.00	34	25	f
204	443	27.00	0.00	35	25	f
210	441	27.00	0.00	36	25	f
208	441	27.00	111.00	37	25	f
119	461	28.00	start	1	-	f
123	460	28.00	0.00	2	-	f
136	461	28.00	0.00	3	-	f
137	461	28.00	0.00	4	-	f
138	461	28.00	0.00	5	-	f
139	460	28.00	0.00	6	-	f
138	460	28.00	0.00	7	-	f
138	462	28.00	0.00	8	-	f
138	462	28.00	0.00	9	-	f
139	462	28.00	0.00	10	-	f
141	462	28.00	0.00	11	-	f
145	462	28.00	0.00	12	-	f
151	458	28.00	115.00	13	-	f
151	458	29.00	newborn	13	28	f
165	442	29.00	0.00	14	28	f
168	443	29.00	0.00	15	28	f
169	448	29.00	0.00	16	28	f
175	451	29.00	0.00	17	28	f
182	454	29.00	0.00	18	28	f
183	454	29.00	0.00	19	28	f
188	474	29.00	0.00	20	28	f
191	487	29.00	0.00	21	28	f
191	492	29.00	0.00	22	28	f
185	486	29.00	0.00	23	28	f
183	476	29.00	0.00	24	28	f
190	472	29.00	0.00	25	28	f
191	471	29.00	0.00	26	28	f
195	476	29.00	0.00	27	28	f
193	478	29.00	0.00	28	28	f
193	478	29.00	0.00	29	28	f
193	480	29.00	0.00	30	28	f
196	484	29.00	0.00	31	28	f
197	489	29.00	0.00	32	28	f
200	493	29.00	0.00	33	28	f
200	493	29.00	0.00	34	28	f
200	495	29.00	0.00	35	28	f
200	491	29.00	0.00	36	28	f
200	486	29.00	111.00	37	28	f
151	458	30.00	newborn	13	28	f
156	448	30.00	0.00	14	28	f
160	462	30.00	0.00	15	28	f
158	472	30.00	0.00	16	28	f
159	476	30.00	0.00	17	28	f
161	477	30.00	0.00	18	28	f
156	474	30.00	0.00	19	28	f
158	472	30.00	0.00	20	28	f
164	472	30.00	0.00	21	28	f
165	475	30.00	0.00	22	28	f
165	481	30.00	0.00	23	28	f
164	489	30.00	0.00	24	28	f
165	493	30.00	0.00	25	28	f
166	489	30.00	0.00	26	28	f
166	483	30.00	0.00	27	28	f
166	481	30.00	0.00	28	28	f
167	484	30.00	0.00	29	28	f
170	483	30.00	0.00	30	28	f
166	477	30.00	0.00	31	28	f
167	474	30.00	0.00	32	28	f
169	470	30.00	0.00	33	28	f
173	472	30.00	0.00	34	28	f
174	475	30.00	0.00	35	28	f
174	478	30.00	0.00	36	28	f
176	478	30.00	111.00	37	28	f
156	245	31.00	start	1	-	f
157	242	31.00	0.00	2	-	f
162	242	31.00	0.00	3	-	f
169	238	31.00	0.00	4	-	f
178	238	31.00	0.00	5	-	f
179	238	31.00	0.00	6	-	f
179	238	31.00	0.00	7	-	f
179	237	31.00	0.00	8	-	f
182	236	31.00	0.00	9	-	f
195	234	31.00	0.00	10	-	f
194	229	31.00	0.00	11	-	f
205	219	31.00	0.00	12	-	f
214	204	31.00	0.00	13	-	f
215	204	31.00	0.00	14	-	f
228	198	31.00	0.00	15	-	f
230	193	31.00	0.00	16	-	f
240	189	31.00	0.00	17	-	f
250	189	31.00	0.00	18	-	f
253	188	31.00	0.00	19	-	f
249	192	31.00	0.00	20	-	f
252	190	31.00	0.00	21	-	f
249	182	31.00	0.00	22	-	f
248	186	31.00	0.00	23	-	f
246	191	31.00	0.00	24	-	f
240	192	31.00	0.00	25	-	f
226	202	31.00	0.00	26	-	f
220	209	31.00	0.00	27	-	f
219	206	31.00	0.00	28	-	f
220	200	31.00	115.00	29	-	f
220	200	32.00	newborn	29	31	f
236	190	32.00	0.00	30	31	f
243	188	32.00	0.00	31	31	f
248	190	32.00	0.00	32	31	f
251	189	32.00	0.00	33	31	f
240	181	32.00	0.00	34	31	f
240	182	32.00	0.00	35	31	f
244	186	32.00	0.00	36	31	f
245	186	32.00	111.00	37	31	f
220	200	33.00	newborn	29	31	f
227	200	33.00	0.00	30	31	f
225	202	33.00	0.00	31	31	f
227	208	33.00	0.00	32	31	f
235	210	33.00	0.00	33	31	f
238	209	33.00	0.00	34	31	f
228	211	33.00	0.00	35	31	f
229	206	33.00	0.00	36	31	f
229	206	33.00	111.00	37	31	f
124	380	34.00	start	1	-	f
128	375	34.00	0.00	2	-	f
133	375	34.00	0.00	3	-	f
138	378	34.00	0.00	4	-	f
144	378	34.00	0.00	5	-	f
145	376	34.00	0.00	6	-	f
143	380	34.00	0.00	7	-	f
143	380	34.00	0.00	8	-	f
144	381	34.00	0.00	9	-	f
146	379	34.00	0.00	10	-	f
146	382	34.00	0.00	11	-	f
148	379	34.00	0.00	12	-	f
153	381	34.00	0.00	13	-	f
153	384	34.00	0.00	14	-	f
155	384	34.00	0.00	15	-	f
158	381	34.00	0.00	16	-	f
162	381	34.00	0.00	17	-	f
162	378	34.00	0.00	18	-	f
163	377	34.00	0.00	19	-	f
165	380	34.00	0.00	20	-	f
164	379	34.00	0.00	21	-	f
168	379	34.00	0.00	22	-	f
173	379	34.00	0.00	23	-	f
162	382	34.00	115.00	24	-	f
162	382	35.00	newborn	24	34	f
171	384	35.00	0.00	25	34	f
186	384	35.00	0.00	26	34	f
192	385	35.00	0.00	27	34	f
191	383	35.00	0.00	28	34	f
191	377	35.00	0.00	29	34	f
189	375	35.00	0.00	30	34	f
192	377	35.00	0.00	31	34	f
195	382	35.00	0.00	32	34	f
205	384	35.00	0.00	33	34	f
209	376	35.00	0.00	34	34	f
213	375	35.00	0.00	35	34	f
220	376	35.00	0.00	36	34	f
219	377	35.00	111.00	37	34	f
162	382	36.00	newborn	24	34	f
158	387	36.00	0.00	25	34	f
166	394	36.00	0.00	26	34	f
173	398	36.00	0.00	27	34	f
175	398	36.00	0.00	28	34	f
178	397	36.00	0.00	29	34	f
182	399	36.00	0.00	30	34	f
183	402	36.00	0.00	31	34	f
185	403	36.00	0.00	32	34	f
186	404	36.00	0.00	33	34	f
192	405	36.00	0.00	34	34	f
194	409	36.00	0.00	35	34	f
194	411	36.00	0.00	36	34	f
194	413	36.00	111.00	37	34	f
