# Supplementary material for: A three component model for superdiffusive motion effectively describes migration of eukaryotic cells moving freely or under a directional stimulus
Source: PLoS One. 2022 Aug 2;17(8):e0272259. doi: 10.1371/journal.pone.0272259 (PMC9345344; doi:10.1371/journal.pone.0272259)
Supplement: S1 File — Text files containing information about displacements of experimental and simulated populations used for both preliminary analyses, in “datasets used for preliminary evaluation of cell movement (Tables 1 and 2)”, and further characterization of cell movement, in “further datasets used for cell movement characterization (Figs 2, 4–6; Table 2; S1–S3 Tables; S2 and S3 Figs)”. (ZIP) [file pone.0272259.s007.zip › S1_File/further datasets/experimental/no_wound/NIH-3T3/coordinates6.txt]

#	ps=1.3	ts=40	movie=	timeInt=4
323	140	1.00	start	1	-	f
326	138	1.00	0.00	2	-	f
325	138	1.00	0.00	3	-	f
329	139	1.00	0.00	4	-	f
332	139	1.00	0.00	5	-	f
331	142	1.00	0.00	6	-	f
337	136	1.00	0.00	7	-	f
338	139	1.00	0.00	8	-	f
333	146	1.00	0.00	9	-	f
335	153	1.00	0.00	10	-	f
335	159	1.00	0.00	11	-	f
335	161	1.00	0.00	12	-	f
333	155	1.00	0.00	13	-	f
323	146	1.00	115.00	14	-	f
323	146	2.00	newborn	14	1	f
347	144	2.00	0.00	15	1	f
361	157	2.00	0.00	16	1	f
357	178	2.00	0.00	17	1	f
370	180	2.00	0.00	18	1	f
353	191	2.00	0.00	19	1	f
344	187	2.00	0.00	20	1	f
323	189	2.00	0.00	21	1	f
294	189	2.00	0.00	22	1	f
285	178	2.00	0.00	23	1	f
289	170	2.00	0.00	24	1	f
293	161	2.00	0.00	25	1	f
298	152	2.00	0.00	26	1	f
299	143	2.00	0.00	27	1	f
301	139	2.00	0.00	28	1	f
304	138	2.00	0.00	29	1	f
316	140	2.00	0.00	30	1	f
323	140	2.00	0.00	31	1	f
325	142	2.00	0.00	32	1	f
325	140	2.00	0.00	33	1	f
322	138	2.00	0.00	34	1	f
325	151	2.00	0.00	35	1	f
325	154	2.00	0.00	36	1	f
322	168	2.00	111.00	37	1	f
323	146	3.00	newborn	14	1	f
346	133	3.00	0.00	15	1	f
359	132	3.00	0.00	16	1	f
369	133	3.00	0.00	17	1	f
374	134	3.00	0.00	18	1	f
377	130	3.00	0.00	19	1	f
370	132	3.00	0.00	20	1	f
357	134	3.00	0.00	21	1	f
359	134	3.00	0.00	22	1	f
348	127	3.00	0.00	23	1	f
348	124	3.00	0.00	24	1	f
348	127	3.00	0.00	25	1	f
344	126	3.00	0.00	26	1	f
346	116	3.00	0.00	27	1	f
346	111	3.00	0.00	28	1	f
342	100	3.00	0.00	29	1	f
342	95	3.00	0.00	30	1	f
339	92	3.00	0.00	31	1	f
330	84	3.00	0.00	32	1	f
320	78	3.00	0.00	33	1	f
320	69	3.00	0.00	34	1	f
330	63	3.00	0.00	35	1	f
338	60	3.00	0.00	36	1	f
338	57	3.00	111.00	37	1	f
234	213	4.00	start	1	-	f
238	210	4.00	0.00	2	-	f
239	210	4.00	0.00	3	-	f
241	214	4.00	0.00	4	-	f
241	214	4.00	0.00	5	-	f
236	213	4.00	0.00	6	-	f
235	213	4.00	0.00	7	-	f
234	214	4.00	0.00	8	-	f
235	212	4.00	0.00	9	-	f
235	212	4.00	0.00	10	-	f
233	215	4.00	0.00	11	-	f
232	221	4.00	0.00	12	-	f
230	226	4.00	0.00	13	-	f
229	232	4.00	0.00	14	-	f
228	240	4.00	0.00	15	-	f
228	242	4.00	0.00	16	-	f
227	247	4.00	0.00	17	-	f
227	254	4.00	0.00	18	-	f
230	259	4.00	0.00	19	-	f
230	263	4.00	0.00	20	-	f
230	261	4.00	0.00	21	-	f
236	262	4.00	0.00	22	-	f
238	261	4.00	0.00	23	-	f
240	258	4.00	0.00	24	-	f
239	263	4.00	0.00	25	-	f
239	260	4.00	0.00	26	-	f
240	254	4.00	0.00	27	-	f
239	251	4.00	0.00	28	-	f
239	250	4.00	0.00	29	-	f
241	249	4.00	0.00	30	-	f
245	250	4.00	0.00	31	-	f
246	253	4.00	0.00	32	-	f
248	253	4.00	0.00	33	-	f
248	249	4.00	0.00	34	-	f
244	247	4.00	0.00	35	-	f
244	250	4.00	0.00	36	-	f
244	248	4.00	111.00	37	-	f
545	499	5.00	start	1	-	f
552	498	5.00	0.00	2	-	f
557	498	5.00	0.00	3	-	f
555	497	5.00	0.00	4	-	f
555	495	5.00	0.00	5	-	f
556	490	5.00	0.00	6	-	f
559	493	5.00	0.00	7	-	f
520	474	5.00	115.00	8	-	f
520	474	6.00	newborn	8	5	f
525	459	6.00	0.00	9	5	f
511	471	6.00	0.00	10	5	f
508	494	6.00	0.00	11	5	f
504	503	6.00	0.00	12	5	f
487	504	6.00	0.00	13	5	f
488	500	6.00	0.00	14	5	f
496	493	6.00	0.00	15	5	f
496	474	6.00	0.00	16	5	f
501	456	6.00	0.00	17	5	f
509	452	6.00	0.00	18	5	f
516	454	6.00	0.00	19	5	f
524	455	6.00	0.00	20	5	f
538	450	6.00	0.00	21	5	f
553	453	6.00	0.00	22	5	f
560	452	6.00	0.00	23	5	f
559	450	6.00	0.00	24	5	f
559	455	6.00	0.00	25	5	f
560	454	6.00	0.00	26	5	f
560	454	6.00	0.00	27	5	f
560	460	6.00	0.00	28	5	f
565	448	6.00	115.00	29	5	f
565	448	7.00	newborn	29	6	f
569	457	7.00	0.00	30	6	f
570	475	7.00	0.00	31	6	f
573	478	7.00	0.00	32	6	f
567	485	7.00	0.00	33	6	f
560	488	7.00	0.00	34	6	f
535	493	7.00	0.00	35	6	f
526	494	7.00	0.00	36	6	f
519	493	7.00	111.00	37	6	f
565	448	8.00	newborn	29	6	f
562	432	8.00	0.00	30	6	f
554	421	8.00	0.00	31	6	f
553	412	8.00	0.00	32	6	f
552	415	8.00	0.00	33	6	f
555	419	8.00	0.00	34	6	f
561	403	8.00	0.00	35	6	f
561	399	8.00	0.00	36	6	f
555	390	8.00	111.00	37	6	f
520	474	9.00	newborn	8	5	f
533	456	9.00	0.00	9	5	f
540	459	9.00	0.00	10	5	f
548	450	9.00	0.00	11	5	f
555	447	9.00	0.00	12	5	f
562	452	9.00	0.00	13	5	f
573	460	9.00	0.00	14	5	f
574	470	9.00	0.00	15	5	f
566	478	9.00	0.00	16	5	f
564	484	9.00	0.00	17	5	f
559	487	9.00	0.00	18	5	f
550	487	9.00	0.00	19	5	f
556	487	9.00	0.00	20	5	f
556	484	9.00	0.00	21	5	f
543	481	9.00	0.00	22	5	f
534	479	9.00	0.00	23	5	f
527	476	9.00	0.00	24	5	f
518	475	9.00	0.00	25	5	f
520	489	9.00	115.00	26	5	f
520	489	10.00	newborn	26	9	f
528	487	10.00	0.00	27	9	f
515	507	10.00	103.00	28	9	f
520	489	11.00	newborn	26	9	f
529	478	11.00	0.00	27	9	f
519	460	11.00	0.00	28	9	f
515	444	11.00	0.00	29	9	f
523	453	11.00	0.00	30	9	f
531	466	11.00	0.00	31	9	f
533	476	11.00	0.00	32	9	f
543	458	11.00	0.00	33	9	f
544	453	11.00	0.00	34	9	f
549	447	11.00	0.00	35	9	f
554	445	11.00	0.00	36	9	f
556	439	11.00	111.00	37	9	f
508	274	12.00	start	1	-	f
508	270	12.00	0.00	2	-	f
508	263	12.00	0.00	3	-	f
505	257	12.00	0.00	4	-	f
511	252	12.00	0.00	5	-	f
521	246	12.00	0.00	6	-	f
538	238	12.00	0.00	7	-	f
530	239	12.00	0.00	8	-	f
519	239	12.00	0.00	9	-	f
522	238	12.00	0.00	10	-	f
531	237	12.00	0.00	11	-	f
527	242	12.00	0.00	12	-	f
517	240	12.00	0.00	13	-	f
513	244	12.00	0.00	14	-	f
515	256	12.00	0.00	15	-	f
515	263	12.00	0.00	16	-	f
502	271	12.00	0.00	17	-	f
502	277	12.00	115.00	18	-	f
502	277	13.00	newborn	18	12	f
520	263	13.00	0.00	19	12	f
511	273	13.00	0.00	20	12	f
515	268	13.00	0.00	21	12	f
495	256	13.00	0.00	22	12	f
497	249	13.00	0.00	23	12	f
491	240	13.00	0.00	24	12	f
481	233	13.00	0.00	25	12	f
473	224	13.00	0.00	26	12	f
468	225	13.00	0.00	27	12	f
474	224	13.00	0.00	28	12	f
473	222	13.00	0.00	29	12	f
468	215	13.00	0.00	30	12	f
465	215	13.00	0.00	31	12	f
465	212	13.00	0.00	32	12	f
465	212	13.00	0.00	33	12	f
463	214	13.00	0.00	34	12	f
453	215	13.00	0.00	35	12	f
452	212	13.00	0.00	36	12	f
462	216	13.00	111.00	37	12	f
502	277	14.00	newborn	18	12	f
519	254	14.00	0.00	19	12	f
513	250	14.00	0.00	20	12	f
508	242	14.00	0.00	21	12	f
499	232	14.00	0.00	22	12	f
498	225	14.00	0.00	23	12	f
497	221	14.00	0.00	24	12	f
500	219	14.00	0.00	25	12	f
503	222	14.00	0.00	26	12	f
516	226	14.00	0.00	27	12	f
520	231	14.00	0.00	28	12	f
523	234	14.00	0.00	29	12	f
523	234	14.00	0.00	30	12	f
523	234	14.00	0.00	31	12	f
515	235	14.00	0.00	32	12	f
508	237	14.00	0.00	33	12	f
508	236	14.00	0.00	34	12	f
503	239	14.00	0.00	35	12	f
504	238	14.00	0.00	36	12	f
504	235	14.00	111.00	37	12	f
40	258	15.00	start	1	-	f
43	262	15.00	0.00	2	-	f
46	255	15.00	0.00	3	-	f
44	252	15.00	0.00	4	-	f
44	256	15.00	0.00	5	-	f
40	257	15.00	0.00	6	-	f
33	252	15.00	0.00	7	-	f
31	251	15.00	0.00	8	-	f
33	256	15.00	0.00	9	-	f
33	256	15.00	0.00	10	-	f
35	260	15.00	0.00	11	-	f
36	263	15.00	0.00	12	-	f
31	268	15.00	0.00	13	-	f
28	262	15.00	0.00	14	-	f
28	264	15.00	0.00	15	-	f
28	260	15.00	0.00	16	-	f
23	260	15.00	0.00	17	-	f
25	260	15.00	0.00	18	-	f
26	259	15.00	0.00	19	-	f
26	266	15.00	0.00	20	-	f
29	264	15.00	0.00	21	-	f
29	251	15.00	115.00	22	-	f
29	251	16.00	newborn	22	15	f
27	271	16.00	0.00	23	15	f
31	264	16.00	0.00	24	15	f
52	281	16.00	0.00	25	15	f
60	287	16.00	0.00	26	15	f
67	288	16.00	0.00	27	15	f
70	289	16.00	0.00	28	15	f
72	286	16.00	0.00	29	15	f
64	280	16.00	0.00	30	15	f
62	285	16.00	0.00	31	15	f
65	288	16.00	0.00	32	15	f
64	286	16.00	0.00	33	15	f
60	288	16.00	0.00	34	15	f
62	288	16.00	0.00	35	15	f
64	285	16.00	0.00	36	15	f
59	286	16.00	111.00	37	15	f
29	251	17.00	newborn	22	15	f
25	264	17.00	0.00	23	15	f
29	263	17.00	0.00	24	15	f
23	254	17.00	0.00	25	15	f
32	249	17.00	0.00	26	15	f
33	256	17.00	0.00	27	15	f
35	252	17.00	0.00	28	15	f
35	249	17.00	0.00	29	15	f
35	249	17.00	0.00	30	15	f
39	249	17.00	0.00	31	15	f
38	246	17.00	0.00	32	15	f
33	241	17.00	0.00	33	15	f
35	239	17.00	0.00	34	15	f
38	241	17.00	0.00	35	15	f
38	241	17.00	0.00	36	15	f
34	238	17.00	111.00	37	15	f
478	131	18.00	start	1	-	f
475	137	18.00	0.00	2	-	f
479	148	18.00	0.00	3	-	f
475	157	18.00	0.00	4	-	f
473	162	18.00	0.00	5	-	f
478	174	18.00	0.00	6	-	f
482	173	18.00	0.00	7	-	f
484	170	18.00	0.00	8	-	f
487	174	18.00	0.00	9	-	f
493	182	18.00	0.00	10	-	f
494	177	18.00	0.00	11	-	f
497	175	18.00	0.00	12	-	f
496	182	18.00	0.00	13	-	f
486	172	18.00	0.00	14	-	f
477	169	18.00	0.00	15	-	f
476	149	18.00	115.00	16	-	f
476	149	19.00	newborn	16	18	f
466	141	19.00	0.00	17	18	f
451	151	19.00	0.00	18	18	f
425	157	19.00	0.00	19	18	f
431	187	19.00	0.00	20	18	f
430	191	19.00	0.00	21	18	f
434	181	19.00	0.00	22	18	f
453	174	19.00	0.00	23	18	f
479	165	19.00	0.00	24	18	f
491	159	19.00	0.00	25	18	f
490	139	19.00	0.00	26	18	f
486	126	19.00	0.00	27	18	f
491	93	19.00	0.00	28	18	f
490	87	19.00	0.00	29	18	f
484	79	19.00	0.00	30	18	f
474	66	19.00	0.00	31	18	f
476	68	19.00	0.00	32	18	f
471	69	19.00	0.00	33	18	f
460	70	19.00	0.00	34	18	f
456	67	19.00	0.00	35	18	f
457	65	19.00	0.00	36	18	f
455	67	19.00	111.00	37	18	f
476	149	20.00	newborn	16	18	f
480	132	20.00	0.00	17	18	f
482	134	20.00	0.00	18	18	f
493	123	20.00	0.00	19	18	f
502	111	20.00	0.00	20	18	f
508	122	20.00	0.00	21	18	f
526	154	20.00	0.00	22	18	f
527	160	20.00	0.00	23	18	f
526	167	20.00	0.00	24	18	f
519	171	20.00	0.00	25	18	f
511	169	20.00	0.00	26	18	f
509	168	20.00	0.00	27	18	f
510	170	20.00	0.00	28	18	f
523	167	20.00	0.00	29	18	f
524	161	20.00	0.00	30	18	f
517	161	20.00	0.00	31	18	f
517	165	20.00	0.00	32	18	f
517	163	20.00	0.00	33	18	f
522	155	20.00	0.00	34	18	f
525	163	20.00	0.00	35	18	f
523	162	20.00	0.00	36	18	f
523	158	20.00	111.00	37	18	f
151	12	21.00	start	1	-	f
157	25	21.00	0.00	2	-	f
156	19	21.00	0.00	3	-	f
156	21	21.00	0.00	4	-	f
156	27	21.00	0.00	5	-	f
156	32	21.00	0.00	6	-	f
159	33	21.00	0.00	7	-	f
162	33	21.00	0.00	8	-	f
166	33	21.00	0.00	9	-	f
171	34	21.00	0.00	10	-	f
171	32	21.00	0.00	11	-	f
172	32	21.00	0.00	12	-	f
186	45	21.00	0.00	13	-	f
197	48	21.00	0.00	14	-	f
204	47	21.00	0.00	15	-	f
211	51	21.00	0.00	16	-	f
211	60	21.00	0.00	17	-	f
211	64	21.00	0.00	18	-	f
218	68	21.00	0.00	19	-	f
219	78	21.00	0.00	20	-	f
216	86	21.00	0.00	21	-	f
216	88	21.00	0.00	22	-	f
217	95	21.00	0.00	23	-	f
215	98	21.00	115.00	24	-	f
215	98	22.00	newborn	24	21	f
229	126	22.00	0.00	25	21	f
242	147	22.00	0.00	26	21	f
243	147	22.00	0.00	27	21	f
260	148	22.00	0.00	28	21	f
266	147	22.00	0.00	29	21	f
270	146	22.00	0.00	30	21	f
273	145	22.00	0.00	31	21	f
276	145	22.00	0.00	32	21	f
278	145	22.00	0.00	33	21	f
281	146	22.00	0.00	34	21	f
284	144	22.00	0.00	35	21	f
286	141	22.00	0.00	36	21	f
290	141	22.00	111.00	37	21	f
215	98	23.00	newborn	24	21	f
226	116	23.00	0.00	25	21	f
227	114	23.00	0.00	26	21	f
216	94	23.00	0.00	27	21	f
216	83	23.00	0.00	28	21	f
206	71	23.00	0.00	29	21	f
204	57	23.00	0.00	30	21	f
197	44	23.00	0.00	31	21	f
188	40	23.00	0.00	32	21	f
183	34	23.00	0.00	33	21	f
180	29	23.00	0.00	34	21	f
173	25	23.00	0.00	35	21	f
171	23	23.00	0.00	36	21	f
163	21	23.00	111.00	37	21	f
175	443	24.00	start	1	-	f
172	439	24.00	0.00	2	-	f
180	443	24.00	0.00	3	-	f
198	450	24.00	0.00	4	-	f
200	464	24.00	0.00	5	-	f
187	455	24.00	0.00	6	-	f
200	428	24.00	115.00	7	-	f
200	428	25.00	newborn	7	24	f
195	439	25.00	0.00	8	24	f
186	449	25.00	0.00	9	24	f
199	459	25.00	0.00	10	24	f
215	464	25.00	0.00	11	24	f
227	468	25.00	0.00	12	24	f
213	470	25.00	0.00	13	24	f
203	470	25.00	0.00	14	24	f
202	465	25.00	0.00	15	24	f
194	461	25.00	0.00	16	24	f
189	460	25.00	0.00	17	24	f
188	457	25.00	0.00	18	24	f
192	456	25.00	0.00	19	24	f
199	473	25.00	0.00	20	24	f
203	477	25.00	0.00	21	24	f
203	490	25.00	0.00	22	24	f
199	491	25.00	0.00	23	24	f
202	490	25.00	0.00	24	24	f
201	486	25.00	0.00	25	24	f
209	487	25.00	0.00	26	24	f
210	487	25.00	0.00	27	24	f
213	480	25.00	0.00	28	24	f
213	481	25.00	0.00	29	24	f
209	479	25.00	0.00	30	24	f
209	480	25.00	0.00	31	24	f
206	482	25.00	0.00	32	24	f
206	477	25.00	0.00	33	24	f
208	472	25.00	0.00	34	24	f
197	458	25.00	0.00	35	24	f
194	450	25.00	0.00	36	24	f
179	445	25.00	111.00	37	24	f
200	428	26.00	newborn	7	24	f
204	434	26.00	0.00	8	24	f
206	432	26.00	0.00	9	24	f
193	428	26.00	0.00	10	24	f
181	423	26.00	0.00	11	24	f
174	420	26.00	0.00	12	24	f
168	418	26.00	0.00	13	24	f
156	422	26.00	0.00	14	24	f
159	431	26.00	0.00	15	24	f
164	431	26.00	0.00	16	24	f
173	433	26.00	0.00	17	24	f
167	422	26.00	0.00	18	24	f
176	423	26.00	0.00	19	24	f
183	427	26.00	0.00	20	24	f
175	424	26.00	0.00	21	24	f
164	417	26.00	0.00	22	24	f
159	413	26.00	0.00	23	24	f
157	401	26.00	0.00	24	24	f
170	383	26.00	0.00	25	24	f
171	383	26.00	0.00	26	24	f
172	387	26.00	0.00	27	24	f
168	391	26.00	0.00	28	24	f
172	388	26.00	0.00	29	24	f
168	384	26.00	0.00	30	24	f
168	384	26.00	0.00	31	24	f
160	382	26.00	0.00	32	24	f
159	378	26.00	0.00	33	24	f
159	383	26.00	0.00	34	24	f
155	387	26.00	0.00	35	24	f
150	388	26.00	0.00	36	24	f
155	389	26.00	111.00	37	24	f
621	184	27.00	start	1	-	f
622	188	27.00	0.00	2	-	f
622	193	27.00	0.00	3	-	f
620	195	27.00	0.00	4	-	f
622	196	27.00	0.00	5	-	f
624	195	27.00	0.00	6	-	f
628	195	27.00	0.00	7	-	f
631	201	27.00	0.00	8	-	f
630	198	27.00	0.00	9	-	f
629	200	27.00	0.00	10	-	f
631	202	27.00	0.00	11	-	f
629	199	27.00	0.00	12	-	f
627	201	27.00	0.00	13	-	f
619	202	27.00	0.00	14	-	f
629	216	27.00	115.00	15	-	f
629	216	28.00	newborn	15	27	f
628	208	28.00	0.00	16	27	f
635	216	28.00	0.00	17	27	f
639	218	28.00	0.00	18	27	f
646	224	28.00	0.00	19	27	f
649	230	28.00	0.00	20	27	f
646	234	28.00	103.00	21	27	f
629	216	29.00	newborn	15	27	f
628	197	29.00	0.00	16	27	f
622	186	29.00	0.00	17	27	f
620	183	29.00	0.00	18	27	f
622	181	29.00	0.00	19	27	f
620	177	29.00	0.00	20	27	f
617	177	29.00	0.00	21	27	f
621	175	29.00	0.00	22	27	f
625	178	29.00	0.00	23	27	f
622	174	29.00	0.00	24	27	f
623	174	29.00	0.00	25	27	f
626	174	29.00	0.00	26	27	f
626	171	29.00	0.00	27	27	f
620	170	29.00	0.00	28	27	f
616	168	29.00	0.00	29	27	f
617	168	29.00	0.00	30	27	f
617	167	29.00	0.00	31	27	f
620	159	29.00	0.00	32	27	f
622	159	29.00	0.00	33	27	f
626	161	29.00	0.00	34	27	f
628	164	29.00	0.00	35	27	f
631	167	29.00	0.00	36	27	f
630	174	29.00	111.00	37	27	f
78	106	30.00	start	1	-	f
78	112	30.00	115.00	2	-	f
78	112	31.00	newborn	2	30	f
75	105	31.00	0.00	3	30	f
103	102	31.00	0.00	4	30	f
104	98	31.00	0.00	5	30	f
104	96	31.00	0.00	6	30	f
109	97	31.00	0.00	7	30	f
107	101	31.00	0.00	8	30	f
101	98	31.00	0.00	9	30	f
94	99	31.00	0.00	10	30	f
92	95	31.00	0.00	11	30	f
90	99	31.00	0.00	12	30	f
85	104	31.00	0.00	13	30	f
86	112	31.00	0.00	14	30	f
87	112	31.00	0.00	15	30	f
86	115	31.00	0.00	16	30	f
80	115	31.00	0.00	17	30	f
84	116	31.00	0.00	18	30	f
89	118	31.00	0.00	19	30	f
89	118	31.00	0.00	20	30	f
98	120	31.00	0.00	21	30	f
104	122	31.00	0.00	22	30	f
109	121	31.00	0.00	23	30	f
114	121	31.00	0.00	24	30	f
116	121	31.00	0.00	25	30	f
111	117	31.00	115.00	26	30	f
111	117	32.00	newborn	26	31	f
110	120	32.00	0.00	27	31	f
122	143	32.00	0.00	28	31	f
126	143	32.00	0.00	29	31	f
127	149	32.00	0.00	30	31	f
131	149	32.00	0.00	31	31	f
142	151	32.00	0.00	32	31	f
146	155	32.00	0.00	33	31	f
139	156	32.00	0.00	34	31	f
143	169	32.00	0.00	35	31	f
143	177	32.00	0.00	36	31	f
143	188	32.00	111.00	37	31	f
111	117	33.00	newborn	26	31	f
109	111	33.00	0.00	27	31	f
112	112	33.00	0.00	28	31	f
129	122	33.00	0.00	29	31	f
131	117	33.00	0.00	30	31	f
133	121	33.00	0.00	31	31	f
135	124	33.00	0.00	32	31	f
129	122	33.00	0.00	33	31	f
128	128	33.00	0.00	34	31	f
129	128	33.00	0.00	35	31	f
123	129	33.00	0.00	36	31	f
126	141	33.00	111.00	37	31	f
78	112	34.00	newborn	2	30	f
69	109	34.00	0.00	3	30	f
70	106	34.00	0.00	4	30	f
73	108	34.00	0.00	5	30	f
74	109	34.00	0.00	6	30	f
76	111	34.00	0.00	7	30	f
72	108	34.00	0.00	8	30	f
75	109	34.00	0.00	9	30	f
72	106	34.00	0.00	10	30	f
74	111	34.00	0.00	11	30	f
73	117	34.00	0.00	12	30	f
75	127	34.00	0.00	13	30	f
75	120	34.00	0.00	14	30	f
75	127	34.00	0.00	15	30	f
75	133	34.00	0.00	16	30	f
74	132	34.00	0.00	17	30	f
75	132	34.00	0.00	18	30	f
73	134	34.00	0.00	19	30	f
66	134	34.00	0.00	20	30	f
67	129	34.00	0.00	21	30	f
72	127	34.00	0.00	22	30	f
73	123	34.00	0.00	23	30	f
75	124	34.00	0.00	24	30	f
77	127	34.00	0.00	25	30	f
75	128	34.00	0.00	26	30	f
71	130	34.00	0.00	27	30	f
83	127	34.00	115.00	28	30	f
83	127	35.00	newborn	28	34	f
85	129	35.00	0.00	29	34	f
101	144	35.00	0.00	30	34	f
106	144	35.00	0.00	31	34	f
110	143	35.00	0.00	32	34	f
113	142	35.00	0.00	33	34	f
113	149	35.00	0.00	34	34	f
113	151	35.00	0.00	35	34	f
113	156	35.00	0.00	36	34	f
108	160	35.00	111.00	37	34	f
83	127	36.00	newborn	28	34	f
67	118	36.00	0.00	29	34	f
67	124	36.00	0.00	30	34	f
74	124	36.00	0.00	31	34	f
74	116	36.00	0.00	32	34	f
74	119	36.00	0.00	33	34	f
72	121	36.00	0.00	34	34	f
75	123	36.00	0.00	35	34	f
78	124	36.00	0.00	36	34	f
79	132	36.00	111.00	37	34	f
598	397	37.00	start	1	-	f
601	400	37.00	0.00	2	-	f
605	405	37.00	0.00	3	-	f
609	408	37.00	0.00	4	-	f
605	409	37.00	0.00	5	-	f
606	409	37.00	0.00	6	-	f
610	409	37.00	0.00	7	-	f
607	415	37.00	0.00	8	-	f
604	416	37.00	0.00	9	-	f
604	417	37.00	0.00	10	-	f
606	425	37.00	0.00	11	-	f
608	428	37.00	0.00	12	-	f
609	430	37.00	0.00	13	-	f
611	432	37.00	0.00	14	-	f
611	437	37.00	0.00	15	-	f
610	436	37.00	0.00	16	-	f
610	436	37.00	0.00	17	-	f
609	438	37.00	0.00	18	-	f
608	441	37.00	0.00	19	-	f
608	444	37.00	0.00	20	-	f
611	435	37.00	0.00	21	-	f
613	430	37.00	0.00	22	-	f
621	428	37.00	0.00	23	-	f
625	430	37.00	0.00	24	-	f
629	432	37.00	0.00	25	-	f
631	433	37.00	0.00	26	-	f
635	433	37.00	0.00	27	-	f
637	425	37.00	0.00	28	-	f
642	422	37.00	0.00	29	-	f
642	418	37.00	0.00	30	-	f
633	419	37.00	115.00	31	-	f
633	419	38.00	newborn	31	37	f
639	427	38.00	0.00	32	37	f
635	448	38.00	0.00	33	37	f
626	449	38.00	0.00	34	37	f
627	447	38.00	0.00	35	37	f
626	448	38.00	0.00	36	37	f
623	450	38.00	111.00	37	37	f
633	419	39.00	newborn	31	37	f
641	417	39.00	0.00	32	37	f
642	409	39.00	0.00	33	37	f
645	401	39.00	103.00	34	37	f
386	382	40.00	start	1	-	f
391	387	40.00	0.00	2	-	f
390	381	40.00	0.00	3	-	f
385	376	40.00	0.00	4	-	f
385	377	40.00	0.00	5	-	f
385	376	40.00	0.00	6	-	f
384	372	40.00	0.00	7	-	f
385	372	40.00	0.00	8	-	f
390	372	40.00	0.00	9	-	f
392	370	40.00	0.00	10	-	f
397	368	40.00	0.00	11	-	f
401	356	40.00	0.00	12	-	f
406	355	40.00	0.00	13	-	f
412	354	40.00	115.00	14	-	f
412	354	41.00	newborn	14	40	f
408	349	41.00	0.00	15	40	f
399	363	41.00	0.00	16	40	f
398	364	41.00	0.00	17	40	f
409	362	41.00	0.00	18	40	f
418	370	41.00	0.00	19	40	f
412	372	41.00	0.00	20	40	f
413	389	41.00	0.00	21	40	f
407	404	41.00	0.00	22	40	f
408	405	41.00	0.00	23	40	f
405	413	41.00	0.00	24	40	f
403	420	41.00	0.00	25	40	f
408	425	41.00	0.00	26	40	f
412	426	41.00	0.00	27	40	f
419	429	41.00	0.00	28	40	f
420	433	41.00	0.00	29	40	f
421	438	41.00	0.00	30	40	f
421	437	41.00	0.00	31	40	f
425	436	41.00	0.00	32	40	f
431	438	41.00	0.00	33	40	f
427	439	41.00	0.00	34	40	f
433	444	41.00	0.00	35	40	f
436	445	41.00	0.00	36	40	f
441	445	41.00	111.00	37	40	f
412	354	42.00	newborn	14	40	f
411	344	42.00	0.00	15	40	f
410	341	42.00	0.00	16	40	f
411	341	42.00	0.00	17	40	f
420	337	42.00	0.00	18	40	f
432	335	42.00	0.00	19	40	f
444	328	42.00	0.00	20	40	f
464	324	42.00	0.00	21	40	f
467	320	42.00	0.00	22	40	f
468	318	42.00	0.00	23	40	f
465	309	42.00	0.00	24	40	f
466	312	42.00	0.00	25	40	f
464	313	42.00	0.00	26	40	f
468	308	42.00	0.00	27	40	f
478	312	42.00	0.00	28	40	f
478	312	42.00	0.00	29	40	f
484	317	42.00	0.00	30	40	f
481	317	42.00	0.00	31	40	f
484	319	42.00	0.00	32	40	f
482	324	42.00	0.00	33	40	f
478	330	42.00	0.00	34	40	f
478	330	42.00	0.00	35	40	f
477	327	42.00	0.00	36	40	f
473	327	42.00	111.00	37	40	f
385	68	43.00	start	1	-	f
390	69	43.00	0.00	2	-	f
395	68	43.00	0.00	3	-	f
394	68	43.00	0.00	4	-	f
386	69	43.00	0.00	5	-	f
385	68	43.00	0.00	6	-	f
387	66	43.00	0.00	7	-	f
391	64	43.00	0.00	8	-	f
389	64	43.00	0.00	9	-	f
392	66	43.00	0.00	10	-	f
391	66	43.00	0.00	11	-	f
394	66	43.00	0.00	12	-	f
398	69	43.00	0.00	13	-	f
403	73	43.00	0.00	14	-	f
409	72	43.00	0.00	15	-	f
406	69	43.00	0.00	16	-	f
406	60	43.00	0.00	17	-	f
406	60	43.00	0.00	18	-	f
395	55	43.00	0.00	19	-	f
399	55	43.00	115.00	20	-	f
399	55	44.00	newborn	20	43	f
383	63	44.00	0.00	21	43	f
403	64	44.00	0.00	22	43	f
401	60	44.00	0.00	23	43	f
406	55	44.00	0.00	24	43	f
416	49	44.00	0.00	25	43	f
423	48	44.00	0.00	26	43	f
435	52	44.00	0.00	27	43	f
434	60	44.00	0.00	28	43	f
434	57	44.00	0.00	29	43	f
422	55	44.00	0.00	30	43	f
410	59	44.00	0.00	31	43	f
409	58	44.00	0.00	32	43	f
406	58	44.00	0.00	33	43	f
406	60	44.00	0.00	34	43	f
403	60	44.00	0.00	35	43	f
405	58	44.00	0.00	36	43	f
402	56	44.00	111.00	37	43	f
399	55	45.00	newborn	20	43	f
379	63	45.00	0.00	21	43	f
371	66	45.00	0.00	22	43	f
377	53	45.00	0.00	23	43	f
375	45	45.00	0.00	24	43	f
370	33	45.00	0.00	25	43	f
368	17	45.00	0.00	26	43	f
367	16	45.00	0.00	27	43	f
365	15	45.00	0.00	28	43	f
371	13	45.00	0.00	29	43	f
371	21	45.00	0.00	30	43	f
379	21	45.00	0.00	31	43	f
383	21	45.00	0.00	32	43	f
390	23	45.00	0.00	33	43	f
400	20	45.00	0.00	34	43	f
405	18	45.00	0.00	35	43	f
408	16	45.00	0.00	36	43	f
413	17	45.00	111.00	37	43	f
410	280	46.00	start	1	-	f
410	280	46.00	0.00	2	-	f
408	277	46.00	0.00	3	-	f
408	271	46.00	0.00	4	-	f
405	271	46.00	0.00	5	-	f
403	275	46.00	0.00	6	-	f
400	268	46.00	0.00	7	-	f
399	249	46.00	0.00	8	-	f
392	248	46.00	0.00	9	-	f
371	245	46.00	0.00	10	-	f
352	250	46.00	0.00	11	-	f
344	264	46.00	0.00	12	-	f
334	271	46.00	0.00	13	-	f
329	277	46.00	115.00	14	-	f
329	277	47.00	newborn	14	46	f
338	286	47.00	0.00	15	46	f
351	307	47.00	0.00	16	46	f
357	310	47.00	0.00	17	46	f
357	307	47.00	0.00	18	46	f
351	300	47.00	0.00	19	46	f
351	300	47.00	0.00	20	46	f
348	303	47.00	0.00	21	46	f
346	302	47.00	0.00	22	46	f
351	303	47.00	0.00	23	46	f
353	313	47.00	0.00	24	46	f
351	313	47.00	0.00	25	46	f
361	318	47.00	0.00	26	46	f
367	321	47.00	0.00	27	46	f
375	322	47.00	0.00	28	46	f
379	332	47.00	0.00	29	46	f
379	337	47.00	0.00	30	46	f
370	337	47.00	0.00	31	46	f
367	328	47.00	0.00	32	46	f
363	314	47.00	0.00	33	46	f
362	310	47.00	0.00	34	46	f
359	306	47.00	0.00	35	46	f
353	306	47.00	0.00	36	46	f
350	301	47.00	111.00	37	46	f
329	277	48.00	newborn	14	46	f
338	281	48.00	0.00	15	46	f
328	272	48.00	0.00	16	46	f
330	274	48.00	0.00	17	46	f
332	281	48.00	0.00	18	46	f
339	280	48.00	0.00	19	46	f
340	273	48.00	0.00	20	46	f
341	277	48.00	0.00	21	46	f
334	276	48.00	0.00	22	46	f
334	279	48.00	0.00	23	46	f
331	283	48.00	0.00	24	46	f
332	289	48.00	0.00	25	46	f
332	288	48.00	0.00	26	46	f
330	289	48.00	0.00	27	46	f
316	290	48.00	0.00	28	46	f
311	291	48.00	0.00	29	46	f
312	289	48.00	0.00	30	46	f
312	293	48.00	0.00	31	46	f
308	294	48.00	0.00	32	46	f
308	294	48.00	0.00	33	46	f
305	291	48.00	0.00	34	46	f
303	281	48.00	0.00	35	46	f
306	275	48.00	0.00	36	46	f
314	272	48.00	111.00	37	46	f
582	45	49.00	start	1	-	f
591	45	49.00	0.00	2	-	f
592	47	49.00	0.00	3	-	f
590	51	49.00	0.00	4	-	f
590	55	49.00	0.00	5	-	f
594	61	49.00	0.00	6	-	f
594	69	49.00	0.00	7	-	f
590	68	49.00	0.00	8	-	f
596	71	49.00	0.00	9	-	f
584	75	49.00	0.00	10	-	f
573	65	49.00	0.00	11	-	f
575	60	49.00	0.00	12	-	f
591	59	49.00	0.00	13	-	f
589	57	49.00	0.00	14	-	f
586	57	49.00	0.00	15	-	f
587	41	49.00	0.00	16	-	f
584	31	49.00	0.00	17	-	f
578	31	49.00	0.00	18	-	f
573	24	49.00	0.00	19	-	f
564	28	49.00	0.00	20	-	f
564	28	49.00	0.00	21	-	f
560	39	49.00	0.00	22	-	f
567	40	49.00	0.00	23	-	f
549	34	49.00	0.00	24	-	f
528	19	49.00	115.00	25	-	f
528	19	50.00	newborn	25	49	f
533	25	50.00	0.00	26	49	f
530	39	50.00	0.00	27	49	f
539	48	50.00	0.00	28	49	f
536	56	50.00	0.00	29	49	f
531	60	50.00	0.00	30	49	f
521	49	50.00	0.00	31	49	f
513	47	50.00	0.00	32	49	f
505	47	50.00	0.00	33	49	f
510	52	50.00	0.00	34	49	f
516	44	50.00	0.00	35	49	f
515	44	50.00	0.00	36	49	f
511	44	50.00	111.00	37	49	f
528	19	51.00	newborn	25	49	f
534	20	51.00	0.00	26	49	f
544	18	51.00	0.00	27	49	f
543	26	51.00	0.00	28	49	f
558	31	51.00	0.00	29	49	f
563	31	51.00	0.00	30	49	f
561	41	51.00	0.00	31	49	f
563	48	51.00	0.00	32	49	f
566	39	51.00	0.00	33	49	f
564	40	51.00	0.00	34	49	f
557	35	51.00	0.00	35	49	f
550	34	51.00	0.00	36	49	f
549	30	51.00	111.00	37	49	f
253	363	52.00	start	1	-	f
253	366	52.00	0.00	2	-	f
247	364	52.00	0.00	3	-	f
255	369	52.00	0.00	4	-	f
250	368	52.00	0.00	5	-	f
254	368	52.00	0.00	6	-	f
250	374	52.00	0.00	7	-	f
249	382	52.00	0.00	8	-	f
243	384	52.00	0.00	9	-	f
255	380	52.00	115.00	10	-	f
255	380	53.00	newborn	10	52	f
255	376	53.00	0.00	11	52	f
293	391	53.00	0.00	12	52	f
308	385	53.00	0.00	13	52	f
313	383	53.00	0.00	14	52	f
308	379	53.00	0.00	15	52	f
287	382	53.00	0.00	16	52	f
273	394	53.00	0.00	17	52	f
273	400	53.00	0.00	18	52	f
263	405	53.00	0.00	19	52	f
235	405	53.00	0.00	20	52	f
236	404	53.00	0.00	21	52	f
221	403	53.00	0.00	22	52	f
232	389	53.00	0.00	23	52	f
227	380	53.00	0.00	24	52	f
219	379	53.00	0.00	25	52	f
217	378	53.00	0.00	26	52	f
217	376	53.00	0.00	27	52	f
217	375	53.00	0.00	28	52	f
214	375	53.00	0.00	29	52	f
216	374	53.00	0.00	30	52	f
210	367	53.00	0.00	31	52	f
210	370	53.00	0.00	32	52	f
203	365	53.00	0.00	33	52	f
200	361	53.00	0.00	34	52	f
190	360	53.00	0.00	35	52	f
187	355	53.00	0.00	36	52	f
175	350	53.00	111.00	37	52	f
255	380	54.00	newborn	10	52	f
248	374	54.00	0.00	11	52	f
248	363	54.00	0.00	12	52	f
244	373	54.00	0.00	13	52	f
231	395	54.00	0.00	14	52	f
226	400	54.00	0.00	15	52	f
224	425	54.00	0.00	16	52	f
219	439	54.00	0.00	17	52	f
217	450	54.00	0.00	18	52	f
222	453	54.00	0.00	19	52	f
229	453	54.00	0.00	20	52	f
225	453	54.00	0.00	21	52	f
235	451	54.00	0.00	22	52	f
236	448	54.00	0.00	23	52	f
236	447	54.00	0.00	24	52	f
236	442	54.00	0.00	25	52	f
230	433	54.00	0.00	26	52	f
228	420	54.00	0.00	27	52	f
234	421	54.00	0.00	28	52	f
228	423	54.00	0.00	29	52	f
220	420	54.00	0.00	30	52	f
224	420	54.00	0.00	31	52	f
228	425	54.00	0.00	32	52	f
234	435	54.00	0.00	33	52	f
236	442	54.00	0.00	34	52	f
236	451	54.00	0.00	35	52	f
236	449	54.00	0.00	36	52	f
235	448	54.00	111.00	37	52	f
122	270	55.00	start	1	-	f
122	262	55.00	0.00	2	-	f
125	260	55.00	0.00	3	-	f
122	257	55.00	0.00	4	-	f
122	257	55.00	0.00	5	-	f
122	257	55.00	0.00	6	-	f
122	257	55.00	0.00	7	-	f
124	261	55.00	0.00	8	-	f
128	265	55.00	0.00	9	-	f
123	269	55.00	0.00	10	-	f
113	264	55.00	0.00	11	-	f
109	249	55.00	0.00	12	-	f
112	249	55.00	0.00	13	-	f
118	251	55.00	0.00	14	-	f
123	251	55.00	0.00	15	-	f
123	255	55.00	0.00	16	-	f
110	250	55.00	0.00	17	-	f
109	248	55.00	0.00	18	-	f
111	248	55.00	0.00	19	-	f
112	240	55.00	108.00	20	-	f
239	113	56.00	start	1	-	f
244	115	56.00	0.00	2	-	f
249	120	56.00	0.00	3	-	f
246	110	56.00	0.00	4	-	f
244	101	56.00	0.00	5	-	f
243	100	56.00	0.00	6	-	f
236	100	56.00	0.00	7	-	f
230	102	56.00	0.00	8	-	f
223	101	56.00	0.00	9	-	f
221	96	56.00	0.00	10	-	f
216	87	56.00	0.00	11	-	f
218	93	56.00	0.00	12	-	f
218	97	56.00	0.00	13	-	f
225	102	56.00	0.00	14	-	f
225	109	56.00	0.00	15	-	f
217	117	56.00	0.00	16	-	f
215	125	56.00	0.00	17	-	f
215	132	56.00	0.00	18	-	f
220	133	56.00	0.00	19	-	f
219	141	56.00	0.00	20	-	f
220	143	56.00	0.00	21	-	f
220	149	56.00	0.00	22	-	f
220	155	56.00	0.00	23	-	f
221	161	56.00	0.00	24	-	f
229	167	56.00	0.00	25	-	f
237	174	56.00	0.00	26	-	f
230	180	56.00	0.00	27	-	f
222	176	56.00	0.00	28	-	f
214	172	56.00	0.00	29	-	f
211	172	56.00	0.00	30	-	f
204	172	56.00	0.00	31	-	f
201	170	56.00	0.00	32	-	f
195	166	56.00	115.00	33	-	f
195	166	57.00	newborn	33	56	f
181	161	57.00	0.00	34	56	f
202	167	57.00	0.00	35	56	f
208	173	57.00	0.00	36	56	f
214	179	57.00	111.00	37	56	f
195	166	58.00	newborn	33	56	f
170	159	58.00	0.00	34	56	f
169	169	58.00	0.00	35	56	f
153	160	58.00	0.00	36	56	f
148	160	58.00	111.00	37	56	f
562	188	59.00	start	1	-	f
561	194	59.00	0.00	2	-	f
561	190	59.00	0.00	3	-	f
561	185	59.00	0.00	4	-	f
558	191	59.00	0.00	5	-	f
564	207	59.00	0.00	6	-	f
564	219	59.00	0.00	7	-	f
574	218	59.00	0.00	8	-	f
582	216	59.00	0.00	9	-	f
583	211	59.00	0.00	10	-	f
578	209	59.00	0.00	11	-	f
570	205	59.00	0.00	12	-	f
570	206	59.00	0.00	13	-	f
561	212	59.00	0.00	14	-	f
550	203	59.00	0.00	15	-	f
551	196	59.00	0.00	16	-	f
542	185	59.00	0.00	17	-	f
553	178	59.00	0.00	18	-	f
550	168	59.00	0.00	19	-	f
545	169	59.00	115.00	20	-	f
545	169	60.00	newborn	20	59	f
558	177	60.00	0.00	21	59	f
550	180	60.00	0.00	22	59	f
543	180	60.00	0.00	23	59	f
545	181	60.00	0.00	24	59	f
531	182	60.00	0.00	25	59	f
537	176	60.00	0.00	26	59	f
549	162	60.00	0.00	27	59	f
557	165	60.00	0.00	28	59	f
564	162	60.00	0.00	29	59	f
564	171	60.00	0.00	30	59	f
563	174	60.00	0.00	31	59	f
561	180	60.00	0.00	32	59	f
563	185	60.00	0.00	33	59	f
568	184	60.00	0.00	34	59	f
570	172	60.00	0.00	35	59	f
570	167	60.00	0.00	36	59	f
560	159	60.00	111.00	37	59	f
545	169	61.00	newborn	20	59	f
566	168	61.00	0.00	21	59	f
574	167	61.00	0.00	22	59	f
577	170	61.00	0.00	23	59	f
577	168	61.00	0.00	24	59	f
577	153	61.00	0.00	25	59	f
580	150	61.00	0.00	26	59	f
583	136	61.00	0.00	27	59	f
585	130	61.00	0.00	28	59	f
588	129	61.00	0.00	29	59	f
589	126	61.00	0.00	30	59	f
589	123	61.00	0.00	31	59	f
592	123	61.00	0.00	32	59	f
592	123	61.00	0.00	33	59	f
595	121	61.00	0.00	34	59	f
589	122	61.00	0.00	35	59	f
591	122	61.00	0.00	36	59	f
592	120	61.00	111.00	37	59	f
462	446	62.00	start	1	-	f
462	454	62.00	0.00	2	-	f
464	453	62.00	0.00	3	-	f
466	450	62.00	0.00	4	-	f
470	453	62.00	0.00	5	-	f
470	457	62.00	0.00	6	-	f
467	455	62.00	0.00	7	-	f
467	452	62.00	0.00	8	-	f
467	453	62.00	0.00	9	-	f
468	455	62.00	0.00	10	-	f
467	454	62.00	0.00	11	-	f
466	454	62.00	0.00	12	-	f
466	454	62.00	0.00	13	-	f
464	454	62.00	0.00	14	-	f
462	446	62.00	115.00	15	-	f
462	446	63.00	newborn	15	62	f
464	454	63.00	0.00	16	62	f
452	458	63.00	0.00	17	62	f
442	458	63.00	0.00	18	62	f
445	467	63.00	0.00	19	62	f
441	470	63.00	0.00	20	62	f
436	474	63.00	0.00	21	62	f
433	475	63.00	0.00	22	62	f
433	477	63.00	0.00	23	62	f
433	479	63.00	0.00	24	62	f
434	479	63.00	0.00	25	62	f
436	478	63.00	0.00	26	62	f
434	474	63.00	0.00	27	62	f
427	477	63.00	0.00	28	62	f
428	477	63.00	0.00	29	62	f
428	475	63.00	0.00	30	62	f
427	475	63.00	0.00	31	62	f
427	477	63.00	0.00	32	62	f
426	477	63.00	0.00	33	62	f
425	477	63.00	0.00	34	62	f
427	479	63.00	0.00	35	62	f
428	480	63.00	0.00	36	62	f
425	481	63.00	111.00	37	62	f
462	446	64.00	newborn	15	62	f
469	452	64.00	0.00	16	62	f
473	440	64.00	0.00	17	62	f
478	436	64.00	0.00	18	62	f
487	430	64.00	0.00	19	62	f
490	426	64.00	0.00	20	62	f
493	422	64.00	0.00	21	62	f
493	415	64.00	0.00	22	62	f
493	412	64.00	0.00	23	62	f
493	404	64.00	0.00	24	62	f
490	402	64.00	0.00	25	62	f
488	390	64.00	0.00	26	62	f
488	390	64.00	0.00	27	62	f
488	390	64.00	0.00	28	62	f
490	387	64.00	0.00	29	62	f
491	387	64.00	0.00	30	62	f
490	390	64.00	0.00	31	62	f
488	390	64.00	0.00	32	62	f
489	388	64.00	0.00	33	62	f
491	383	64.00	0.00	34	62	f
493	383	64.00	0.00	35	62	f
489	383	64.00	0.00	36	62	f
485	383	64.00	111.00	37	62	f
327	222	65.00	start	1	-	f
324	224	65.00	0.00	2	-	f
330	227	65.00	0.00	3	-	f
325	227	65.00	0.00	4	-	f
327	230	65.00	0.00	5	-	f
329	230	65.00	0.00	6	-	f
328	230	65.00	0.00	7	-	f
325	230	65.00	0.00	8	-	f
327	230	65.00	0.00	9	-	f
329	230	65.00	0.00	10	-	f
331	230	65.00	0.00	11	-	f
330	230	65.00	0.00	12	-	f
332	236	65.00	0.00	13	-	f
331	242	65.00	0.00	14	-	f
334	241	65.00	0.00	15	-	f
335	241	65.00	0.00	16	-	f
339	243	65.00	0.00	17	-	f
337	240	65.00	0.00	18	-	f
336	240	65.00	0.00	19	-	f
338	243	65.00	0.00	20	-	f
334	242	65.00	0.00	21	-	f
335	241	65.00	0.00	22	-	f
335	243	65.00	0.00	23	-	f
329	244	65.00	0.00	24	-	f
331	244	65.00	0.00	25	-	f
334	247	65.00	0.00	26	-	f
333	250	65.00	0.00	27	-	f
335	250	65.00	0.00	28	-	f
337	250	65.00	0.00	29	-	f
339	248	65.00	0.00	30	-	f
341	247	65.00	0.00	31	-	f
340	246	65.00	0.00	32	-	f
342	242	65.00	0.00	33	-	f
343	240	65.00	0.00	34	-	f
346	240	65.00	0.00	35	-	f
355	235	65.00	0.00	36	-	f
353	235	65.00	111.00	37	-	f
58	405	66.00	start	1	-	f
57	411	66.00	0.00	2	-	f
58	412	66.00	0.00	3	-	f
59	414	66.00	0.00	4	-	f
59	418	66.00	0.00	5	-	f
53	419	66.00	0.00	6	-	f
53	413	66.00	0.00	7	-	f
55	415	66.00	0.00	8	-	f
55	414	66.00	0.00	9	-	f
56	418	66.00	0.00	10	-	f
54	414	66.00	0.00	11	-	f
54	414	66.00	0.00	12	-	f
52	417	66.00	0.00	13	-	f
45	415	66.00	0.00	14	-	f
49	410	66.00	0.00	15	-	f
49	412	66.00	0.00	16	-	f
52	413	66.00	0.00	17	-	f
50	414	66.00	0.00	18	-	f
44	418	66.00	0.00	19	-	f
42	428	66.00	0.00	20	-	f
42	436	66.00	0.00	21	-	f
42	438	66.00	0.00	22	-	f
47	441	66.00	0.00	23	-	f
56	444	66.00	0.00	24	-	f
48	442	66.00	0.00	25	-	f
42	445	66.00	0.00	26	-	f
45	445	66.00	0.00	27	-	f
47	445	66.00	0.00	28	-	f
52	445	66.00	0.00	29	-	f
51	447	66.00	0.00	30	-	f
48	447	66.00	0.00	31	-	f
47	440	66.00	0.00	32	-	f
49	440	66.00	0.00	33	-	f
47	439	66.00	0.00	34	-	f
41	438	66.00	0.00	35	-	f
42	438	66.00	0.00	36	-	f
43	438	66.00	111.00	37	-	f
