# Supplementary material for: A three component model for superdiffusive motion effectively describes migration of eukaryotic cells moving freely or under a directional stimulus
Source: PLoS One. 2022 Aug 2;17(8):e0272259. doi: 10.1371/journal.pone.0272259 (PMC9345344; doi:10.1371/journal.pone.0272259)
Supplement: S1 File — Text files containing information about displacements of experimental and simulated populations used for both preliminary analyses, in “datasets used for preliminary evaluation of cell movement (Tables 1 and 2)”, and further characterization of cell movement, in “further datasets used for cell movement characterization (Figs 2, 4–6; Table 2; S1–S3 Tables; S2 and S3 Figs)”. (ZIP) [file pone.0272259.s007.zip › S1_File/further datasets/experimental/no_wound/NIH-3T3/coordinates4.txt]

#	ps=1.3	ts=40	movie=	timeInt=4
167	225	1.00	start	1	-	f
161	224	1.00	0.00	2	-	f
162	223	1.00	0.00	3	-	f
159	219	1.00	0.00	4	-	f
153	219	1.00	0.00	5	-	f
144	218	1.00	0.00	6	-	f
138	222	1.00	0.00	7	-	f
128	228	1.00	0.00	8	-	f
114	224	1.00	0.00	9	-	f
103	213	1.00	0.00	10	-	f
95	209	1.00	0.00	11	-	f
95	202	1.00	0.00	12	-	f
92	203	1.00	115.00	13	-	f
92	203	2.00	newborn	13	1	f
127	223	2.00	0.00	14	1	f
122	221	2.00	0.00	15	1	f
130	213	2.00	0.00	16	1	f
145	203	2.00	0.00	17	1	f
163	197	2.00	0.00	18	1	f
191	201	2.00	0.00	19	1	f
199	213	2.00	0.00	20	1	f
201	214	2.00	0.00	21	1	f
194	224	2.00	0.00	22	1	f
179	228	2.00	0.00	23	1	f
171	232	2.00	0.00	24	1	f
167	230	2.00	0.00	25	1	f
168	228	2.00	0.00	26	1	f
161	229	2.00	0.00	27	1	f
180	219	2.00	0.00	28	1	f
193	209	2.00	0.00	29	1	f
189	207	2.00	0.00	30	1	f
183	191	2.00	0.00	31	1	f
169	180	2.00	0.00	32	1	f
158	167	2.00	0.00	33	1	f
149	157	2.00	0.00	34	1	f
136	138	2.00	0.00	35	1	f
138	133	2.00	0.00	36	1	f
136	133	2.00	111.00	37	1	f
92	203	3.00	newborn	13	1	f
108	235	3.00	0.00	14	1	f
78	269	3.00	0.00	15	1	f
56	261	3.00	0.00	16	1	f
37	261	3.00	0.00	17	1	f
24	260	3.00	0.00	18	1	f
9	259	3.00	0.00	19	1	f
10	258	3.00	0.00	20	1	f
5	267	3.00	0.00	21	1	f
5	276	3.00	0.00	22	1	f
2	270	3.00	103.00	23	1	f
438	206	4.00	start	1	-	f
437	208	4.00	0.00	2	-	f
430	216	4.00	0.00	3	-	f
435	222	4.00	0.00	4	-	f
433	219	4.00	0.00	5	-	f
429	213	4.00	0.00	6	-	f
427	209	4.00	0.00	7	-	f
424	207	4.00	0.00	8	-	f
424	204	4.00	0.00	9	-	f
419	202	4.00	0.00	10	-	f
417	198	4.00	0.00	11	-	f
412	198	4.00	0.00	12	-	f
402	196	4.00	0.00	13	-	f
402	195	4.00	0.00	14	-	f
404	181	4.00	115.00	15	-	f
404	181	5.00	newborn	15	4	f
407	195	5.00	0.00	16	4	f
407	197	5.00	0.00	17	4	f
413	208	5.00	0.00	18	4	f
406	220	5.00	0.00	19	4	f
392	228	5.00	0.00	20	4	f
392	235	5.00	0.00	21	4	f
390	236	5.00	0.00	22	4	f
392	237	5.00	0.00	23	4	f
395	250	5.00	0.00	24	4	f
392	255	5.00	0.00	25	4	f
385	257	5.00	0.00	26	4	f
378	264	5.00	0.00	27	4	f
373	267	5.00	0.00	28	4	f
368	259	5.00	0.00	29	4	f
363	264	5.00	0.00	30	4	f
365	270	5.00	0.00	31	4	f
365	270	5.00	0.00	32	4	f
362	275	5.00	0.00	33	4	f
365	273	5.00	0.00	34	4	f
357	273	5.00	0.00	35	4	f
345	279	5.00	0.00	36	4	f
336	287	5.00	111.00	37	4	f
404	181	6.00	newborn	15	4	f
401	169	6.00	0.00	16	4	f
399	173	6.00	0.00	17	4	f
383	176	6.00	0.00	18	4	f
381	181	6.00	0.00	19	4	f
376	181	6.00	0.00	20	4	f
367	189	6.00	0.00	21	4	f
361	197	6.00	0.00	22	4	f
362	199	6.00	0.00	23	4	f
367	191	6.00	0.00	24	4	f
372	188	6.00	0.00	25	4	f
372	195	6.00	0.00	26	4	f
377	205	6.00	0.00	27	4	f
372	216	6.00	0.00	28	4	f
367	213	6.00	0.00	29	4	f
366	206	6.00	0.00	30	4	f
365	207	6.00	0.00	31	4	f
360	211	6.00	0.00	32	4	f
361	224	6.00	0.00	33	4	f
356	232	6.00	0.00	34	4	f
354	232	6.00	0.00	35	4	f
343	229	6.00	0.00	36	4	f
341	237	6.00	111.00	37	4	f
256	166	7.00	start	1	-	f
255	160	7.00	0.00	2	-	f
261	157	7.00	0.00	3	-	f
277	121	7.00	0.00	4	-	f
288	103	7.00	0.00	5	-	f
289	94	7.00	0.00	6	-	f
301	74	7.00	0.00	7	-	f
309	70	7.00	0.00	8	-	f
312	70	7.00	0.00	9	-	f
307	58	7.00	0.00	10	-	f
307	48	7.00	0.00	11	-	f
311	34	7.00	0.00	12	-	f
309	25	7.00	0.00	13	-	f
300	19	7.00	0.00	14	-	f
295	15	7.00	103.00	15	-	f
312	409	8.00	start	1	-	f
312	411	8.00	0.00	2	-	f
312	419	8.00	0.00	3	-	f
301	426	8.00	0.00	4	-	f
268	435	8.00	0.00	5	-	f
250	433	8.00	0.00	6	-	f
257	436	8.00	115.00	7	-	f
257	436	9.00	newborn	7	8	f
275	439	9.00	0.00	8	8	f
275	422	9.00	0.00	9	8	f
253	398	9.00	0.00	10	8	f
230	371	9.00	0.00	11	8	f
218	356	9.00	0.00	12	8	f
222	354	9.00	0.00	13	8	f
217	337	9.00	0.00	14	8	f
233	339	9.00	0.00	15	8	f
254	320	9.00	0.00	16	8	f
263	301	9.00	0.00	17	8	f
268	286	9.00	0.00	18	8	f
279	267	9.00	0.00	19	8	f
289	272	9.00	0.00	20	8	f
295	277	9.00	0.00	21	8	f
303	257	9.00	0.00	22	8	f
325	235	9.00	0.00	23	8	f
325	216	9.00	0.00	24	8	f
330	190	9.00	0.00	25	8	f
305	180	9.00	0.00	26	8	f
291	187	9.00	0.00	27	8	f
290	191	9.00	0.00	28	8	f
293	195	9.00	0.00	29	8	f
287	196	9.00	0.00	30	8	f
285	200	9.00	0.00	31	8	f
287	197	9.00	0.00	32	8	f
301	212	9.00	0.00	33	8	f
303	210	9.00	0.00	34	8	f
304	212	9.00	0.00	35	8	f
312	213	9.00	0.00	36	8	f
313	211	9.00	111.00	37	8	f
257	436	10.00	newborn	7	8	f
266	445	10.00	0.00	8	8	f
255	446	10.00	0.00	9	8	f
262	475	10.00	0.00	10	8	f
284	504	10.00	0.00	11	8	f
304	504	10.00	0.00	12	8	f
322	473	10.00	0.00	13	8	f
329	464	10.00	0.00	14	8	f
341	453	10.00	0.00	15	8	f
355	466	10.00	0.00	16	8	f
367	483	10.00	0.00	17	8	f
372	471	10.00	0.00	18	8	f
378	462	10.00	0.00	19	8	f
380	453	10.00	0.00	20	8	f
379	442	10.00	0.00	21	8	f
378	436	10.00	0.00	22	8	f
380	442	10.00	0.00	23	8	f
379	434	10.00	0.00	24	8	f
378	431	10.00	0.00	25	8	f
381	424	10.00	0.00	26	8	f
378	414	10.00	0.00	27	8	f
378	405	10.00	0.00	28	8	f
376	397	10.00	115.00	29	8	f
376	397	11.00	newborn	29	10	f
384	410	11.00	0.00	30	10	f
378	391	11.00	0.00	31	10	f
384	372	11.00	0.00	32	10	f
395	345	11.00	0.00	33	10	f
404	350	11.00	0.00	34	10	f
412	362	11.00	0.00	35	10	f
421	380	11.00	0.00	36	10	f
425	391	11.00	111.00	37	10	f
376	397	12.00	newborn	29	10	f
382	428	12.00	0.00	30	10	f
378	437	12.00	0.00	31	10	f
379	444	12.00	0.00	32	10	f
386	455	12.00	0.00	33	10	f
381	468	12.00	108.00	34	10	f
162	298	13.00	start	1	-	f
152	303	13.00	0.00	2	-	f
153	312	13.00	0.00	3	-	f
147	313	13.00	0.00	4	-	f
138	331	13.00	0.00	5	-	f
131	335	13.00	115.00	6	-	f
131	335	14.00	newborn	6	13	f
137	324	14.00	0.00	7	13	f
165	322	14.00	0.00	8	13	f
177	306	14.00	0.00	9	13	f
194	288	14.00	0.00	10	13	f
219	284	14.00	0.00	11	13	f
224	291	14.00	0.00	12	13	f
215	304	14.00	0.00	13	13	f
210	317	14.00	0.00	14	13	f
180	340	14.00	0.00	15	13	f
193	357	14.00	0.00	16	13	f
200	362	14.00	0.00	17	13	f
212	375	14.00	0.00	18	13	f
221	385	14.00	0.00	19	13	f
218	395	14.00	0.00	20	13	f
209	410	14.00	0.00	21	13	f
208	412	14.00	0.00	22	13	f
208	399	14.00	0.00	23	13	f
206	379	14.00	0.00	24	13	f
162	346	14.00	0.00	25	13	f
135	329	14.00	0.00	26	13	f
120	330	14.00	0.00	27	13	f
94	349	14.00	0.00	28	13	f
86	347	14.00	0.00	29	13	f
91	354	14.00	0.00	30	13	f
91	369	14.00	0.00	31	13	f
114	400	14.00	115.00	32	13	f
114	400	15.00	newborn	32	14	f
107	391	15.00	0.00	33	14	f
105	378	15.00	0.00	34	14	f
92	367	15.00	0.00	35	14	f
111	387	15.00	0.00	36	14	f
125	388	15.00	111.00	37	14	f
114	400	16.00	newborn	32	14	f
104	379	16.00	0.00	33	14	f
90	365	16.00	0.00	34	14	f
74	334	16.00	0.00	35	14	f
66	323	16.00	0.00	36	14	f
52	326	16.00	111.00	37	14	f
131	335	17.00	newborn	6	13	f
126	334	17.00	0.00	7	13	f
116	334	17.00	0.00	8	13	f
125	345	17.00	0.00	9	13	f
126	352	17.00	0.00	10	13	f
121	353	17.00	0.00	11	13	f
109	347	17.00	0.00	12	13	f
96	350	17.00	0.00	13	13	f
87	346	17.00	0.00	14	13	f
81	343	17.00	0.00	15	13	f
52	329	17.00	0.00	16	13	f
24	316	17.00	0.00	17	13	f
15	317	17.00	0.00	18	13	f
11	324	17.00	0.00	19	13	f
4	323	17.00	0.00	20	13	f
5	320	17.00	0.00	21	13	f
6	318	17.00	0.00	22	13	f
3	345	17.00	103.00	23	13	f
374	116	18.00	start	1	-	f
378	118	18.00	0.00	2	-	f
380	115	18.00	0.00	3	-	f
391	112	18.00	115.00	4	-	f
391	112	19.00	newborn	4	18	f
397	100	19.00	0.00	5	18	f
406	104	19.00	0.00	6	18	f
407	112	19.00	0.00	7	18	f
411	117	19.00	0.00	8	18	f
409	117	19.00	0.00	9	18	f
405	122	19.00	0.00	10	18	f
409	124	19.00	0.00	11	18	f
411	132	19.00	0.00	12	18	f
422	139	19.00	0.00	13	18	f
422	144	19.00	0.00	14	18	f
422	144	19.00	0.00	15	18	f
423	148	19.00	0.00	16	18	f
427	160	19.00	0.00	17	18	f
427	170	19.00	0.00	18	18	f
427	170	19.00	0.00	19	18	f
434	184	19.00	0.00	20	18	f
434	184	19.00	0.00	21	18	f
435	191	19.00	0.00	22	18	f
435	193	19.00	0.00	23	18	f
424	200	19.00	115.00	24	18	f
424	200	20.00	newborn	24	19	f
433	187	20.00	0.00	25	19	f
428	182	20.00	0.00	26	19	f
419	179	20.00	0.00	27	19	f
407	167	20.00	0.00	28	19	f
398	165	20.00	0.00	29	19	f
385	162	20.00	0.00	30	19	f
380	158	20.00	0.00	31	19	f
377	158	20.00	0.00	32	19	f
374	158	20.00	0.00	33	19	f
371	158	20.00	0.00	34	19	f
364	159	20.00	0.00	35	19	f
362	156	20.00	0.00	36	19	f
356	153	20.00	111.00	37	19	f
424	200	21.00	newborn	24	19	f
430	199	21.00	0.00	25	19	f
433	196	21.00	0.00	26	19	f
437	202	21.00	0.00	27	19	f
436	205	21.00	0.00	28	19	f
428	213	21.00	0.00	29	19	f
420	213	21.00	0.00	30	19	f
415	207	21.00	0.00	31	19	f
413	205	21.00	0.00	32	19	f
407	207	21.00	0.00	33	19	f
407	208	21.00	0.00	34	19	f
402	204	21.00	0.00	35	19	f
402	196	21.00	0.00	36	19	f
400	188	21.00	111.00	37	19	f
391	112	22.00	newborn	4	18	f
380	111	22.00	0.00	5	18	f
367	116	22.00	0.00	6	18	f
367	116	22.00	0.00	7	18	f
360	123	22.00	0.00	8	18	f
360	125	22.00	0.00	9	18	f
366	120	22.00	0.00	10	18	f
374	123	22.00	0.00	11	18	f
380	116	22.00	0.00	12	18	f
385	124	22.00	0.00	13	18	f
383	129	22.00	0.00	14	18	f
387	137	22.00	0.00	15	18	f
387	139	22.00	0.00	16	18	f
385	149	22.00	0.00	17	18	f
381	149	22.00	0.00	18	18	f
389	147	22.00	0.00	19	18	f
387	150	22.00	0.00	20	18	f
387	151	22.00	0.00	21	18	f
391	150	22.00	115.00	22	18	f
391	150	23.00	newborn	22	22	f
396	147	23.00	0.00	23	22	f
399	150	23.00	0.00	24	22	f
413	168	23.00	0.00	25	22	f
417	167	23.00	0.00	26	22	f
422	167	23.00	0.00	27	22	f
437	168	23.00	0.00	28	22	f
437	168	23.00	0.00	29	22	f
437	168	23.00	0.00	30	22	f
443	165	23.00	0.00	31	22	f
443	165	23.00	0.00	32	22	f
443	164	23.00	0.00	33	22	f
443	164	23.00	0.00	34	22	f
443	164	23.00	0.00	35	22	f
443	164	23.00	0.00	36	22	f
433	167	23.00	111.00	37	22	f
391	150	24.00	newborn	22	22	f
380	141	24.00	0.00	23	22	f
374	140	24.00	0.00	24	22	f
367	146	24.00	0.00	25	22	f
357	151	24.00	0.00	26	22	f
353	153	24.00	0.00	27	22	f
348	155	24.00	0.00	28	22	f
343	159	24.00	0.00	29	22	f
338	169	24.00	0.00	30	22	f
337	170	24.00	0.00	31	22	f
331	178	24.00	0.00	32	22	f
329	181	24.00	0.00	33	22	f
329	188	24.00	0.00	34	22	f
329	188	24.00	0.00	35	22	f
329	188	24.00	0.00	36	22	f
323	184	24.00	111.00	37	22	f
135	98	25.00	start	1	-	f
136	109	25.00	0.00	2	-	f
136	123	25.00	0.00	3	-	f
130	145	25.00	0.00	4	-	f
103	175	25.00	0.00	5	-	f
80	187	25.00	0.00	6	-	f
76	189	25.00	0.00	7	-	f
62	195	25.00	0.00	8	-	f
35	205	25.00	0.00	9	-	f
35	214	25.00	0.00	10	-	f
25	226	25.00	0.00	11	-	f
15	238	25.00	0.00	12	-	f
15	250	25.00	115.00	13	-	f
15	250	26.00	newborn	13	25	f
24	244	26.00	0.00	14	25	f
19	251	26.00	0.00	15	25	f
38	246	26.00	0.00	16	25	f
59	243	26.00	0.00	17	25	f
77	238	26.00	0.00	18	25	f
89	255	26.00	0.00	19	25	f
92	272	26.00	0.00	20	25	f
85	280	26.00	0.00	21	25	f
61	293	26.00	0.00	22	25	f
54	284	26.00	0.00	23	25	f
25	295	26.00	0.00	24	25	f
11	294	26.00	0.00	25	25	f
13	315	26.00	0.00	26	25	f
21	332	26.00	0.00	27	25	f
33	346	26.00	0.00	28	25	f
43	356	26.00	0.00	29	25	f
59	370	26.00	0.00	30	25	f
88	405	26.00	0.00	31	25	f
106	425	26.00	0.00	32	25	f
98	442	26.00	0.00	33	25	f
87	449	26.00	0.00	34	25	f
75	446	26.00	0.00	35	25	f
77	447	26.00	0.00	36	25	f
70	436	26.00	111.00	37	25	f
15	250	27.00	newborn	13	25	f
15	232	27.00	0.00	14	25	f
15	228	27.00	0.00	15	25	f
8	230	27.00	0.00	16	25	f
12	230	27.00	0.00	17	25	f
8	231	27.00	103.00	18	25	f
474	372	28.00	start	1	-	f
468	381	28.00	0.00	2	-	f
467	378	28.00	0.00	3	-	f
467	378	28.00	0.00	4	-	f
467	378	28.00	0.00	5	-	f
467	378	28.00	0.00	6	-	f
455	376	28.00	0.00	7	-	f
453	378	28.00	0.00	8	-	f
453	378	28.00	0.00	9	-	f
451	378	28.00	0.00	10	-	f
449	378	28.00	0.00	11	-	f
449	378	28.00	0.00	12	-	f
444	378	28.00	0.00	13	-	f
444	374	28.00	0.00	14	-	f
444	374	28.00	0.00	15	-	f
444	374	28.00	0.00	16	-	f
443	372	28.00	0.00	17	-	f
439	367	28.00	0.00	18	-	f
439	367	28.00	0.00	19	-	f
439	367	28.00	0.00	20	-	f
439	367	28.00	0.00	21	-	f
437	369	28.00	0.00	22	-	f
437	369	28.00	0.00	23	-	f
437	369	28.00	0.00	24	-	f
437	369	28.00	0.00	25	-	f
437	369	28.00	0.00	26	-	f
437	369	28.00	0.00	27	-	f
437	369	28.00	0.00	28	-	f
445	368	28.00	0.00	29	-	f
446	368	28.00	0.00	30	-	f
446	368	28.00	115.00	31	-	f
446	368	29.00	newborn	31	28	f
456	371	29.00	0.00	32	28	f
466	369	29.00	0.00	33	28	f
476	372	29.00	0.00	34	28	f
476	372	29.00	0.00	35	28	f
476	372	29.00	0.00	36	28	f
476	372	29.00	111.00	37	28	f
446	368	30.00	newborn	31	28	f
443	358	30.00	0.00	32	28	f
439	345	30.00	0.00	33	28	f
436	341	30.00	0.00	34	28	f
433	335	30.00	0.00	35	28	f
433	335	30.00	0.00	36	28	f
433	335	30.00	111.00	37	28	f
161	407	31.00	start	1	-	f
161	410	31.00	0.00	2	-	f
169	416	31.00	0.00	3	-	f
180	404	31.00	0.00	4	-	f
190	405	31.00	0.00	5	-	f
198	405	31.00	0.00	6	-	f
202	405	31.00	0.00	7	-	f
206	404	31.00	0.00	8	-	f
211	409	31.00	115.00	9	-	f
211	409	32.00	newborn	9	31	f
209	395	32.00	0.00	10	31	f
215	400	32.00	0.00	11	31	f
223	420	32.00	0.00	12	31	f
229	426	32.00	0.00	13	31	f
242	422	32.00	0.00	14	31	f
259	421	32.00	0.00	15	31	f
255	402	32.00	0.00	16	31	f
257	384	32.00	0.00	17	31	f
275	367	32.00	0.00	18	31	f
289	366	32.00	0.00	19	31	f
300	356	32.00	0.00	20	31	f
310	348	32.00	0.00	21	31	f
323	359	32.00	0.00	22	31	f
331	345	32.00	0.00	23	31	f
320	343	32.00	0.00	24	31	f
323	340	32.00	0.00	25	31	f
330	345	32.00	0.00	26	31	f
345	337	32.00	0.00	27	31	f
372	325	32.00	0.00	28	31	f
363	336	32.00	0.00	29	31	f
364	329	32.00	0.00	30	31	f
357	318	32.00	0.00	31	31	f
367	312	32.00	0.00	32	31	f
365	308	32.00	0.00	33	31	f
362	309	32.00	0.00	34	31	f
356	315	32.00	0.00	35	31	f
352	314	32.00	0.00	36	31	f
345	315	32.00	111.00	37	31	f
211	409	33.00	newborn	9	31	f
202	411	33.00	0.00	10	31	f
184	406	33.00	0.00	11	31	f
157	398	33.00	0.00	12	31	f
173	410	33.00	0.00	13	31	f
186	422	33.00	0.00	14	31	f
205	416	33.00	0.00	15	31	f
215	401	33.00	0.00	16	31	f
215	407	33.00	0.00	17	31	f
213	421	33.00	0.00	18	31	f
188	411	33.00	0.00	19	31	f
177	407	33.00	0.00	20	31	f
169	412	33.00	0.00	21	31	f
163	415	33.00	0.00	22	31	f
145	406	33.00	0.00	23	31	f
153	406	33.00	0.00	24	31	f
162	402	33.00	0.00	25	31	f
169	406	33.00	0.00	26	31	f
165	409	33.00	0.00	27	31	f
165	409	33.00	0.00	28	31	f
158	410	33.00	0.00	29	31	f
154	411	33.00	0.00	30	31	f
149	411	33.00	0.00	31	31	f
148	413	33.00	0.00	32	31	f
147	412	33.00	0.00	33	31	f
151	421	33.00	0.00	34	31	f
159	437	33.00	0.00	35	31	f
159	434	33.00	0.00	36	31	f
160	436	33.00	111.00	37	31	f
539	205	34.00	start	1	-	f
540	207	34.00	0.00	2	-	f
540	207	34.00	0.00	3	-	f
543	202	34.00	115.00	4	-	f
543	202	35.00	newborn	4	34	f
534	205	35.00	0.00	5	34	f
532	206	35.00	0.00	6	34	f
537	213	35.00	0.00	7	34	f
539	223	35.00	0.00	8	34	f
543	221	35.00	0.00	9	34	f
552	226	35.00	0.00	10	34	f
550	228	35.00	0.00	11	34	f
548	230	35.00	0.00	12	34	f
548	231	35.00	0.00	13	34	f
548	232	35.00	0.00	14	34	f
552	235	35.00	0.00	15	34	f
543	241	35.00	0.00	16	34	f
542	240	35.00	0.00	17	34	f
540	243	35.00	0.00	18	34	f
542	243	35.00	0.00	19	34	f
543	243	35.00	0.00	20	34	f
545	246	35.00	0.00	21	34	f
546	235	35.00	0.00	22	34	f
567	239	35.00	115.00	23	34	f
567	239	36.00	newborn	23	35	f
582	212	36.00	0.00	24	35	f
573	200	36.00	0.00	25	35	f
578	187	36.00	0.00	26	35	f
587	174	36.00	0.00	27	35	f
591	160	36.00	0.00	28	35	f
591	159	36.00	0.00	29	35	f
587	159	36.00	0.00	30	35	f
589	166	36.00	0.00	31	35	f
587	150	36.00	0.00	32	35	f
579	142	36.00	0.00	33	35	f
579	139	36.00	0.00	34	35	f
570	145	36.00	0.00	35	35	f
567	150	36.00	0.00	36	35	f
560	134	36.00	111.00	37	35	f
567	239	37.00	newborn	23	35	f
570	218	37.00	0.00	24	35	f
559	235	37.00	0.00	25	35	f
554	239	37.00	0.00	26	35	f
558	239	37.00	0.00	27	35	f
579	251	37.00	0.00	28	35	f
591	250	37.00	0.00	29	35	f
591	250	37.00	0.00	30	35	f
599	246	37.00	0.00	31	35	f
606	248	37.00	0.00	32	35	f
609	249	37.00	0.00	33	35	f
609	244	37.00	0.00	34	35	f
609	244	37.00	0.00	35	35	f
614	251	37.00	0.00	36	35	f
617	263	37.00	111.00	37	35	f
543	202	38.00	newborn	4	34	f
544	197	38.00	0.00	5	34	f
547	193	38.00	0.00	6	34	f
551	191	38.00	0.00	7	34	f
548	190	38.00	0.00	8	34	f
556	194	38.00	0.00	9	34	f
559	203	38.00	0.00	10	34	f
566	209	38.00	0.00	11	34	f
572	213	38.00	0.00	12	34	f
577	213	38.00	0.00	13	34	f
578	203	38.00	0.00	14	34	f
579	204	38.00	0.00	15	34	f
598	222	38.00	0.00	16	34	f
611	240	38.00	0.00	17	34	f
615	247	38.00	0.00	18	34	f
618	255	38.00	0.00	19	34	f
610	246	38.00	0.00	20	34	f
604	246	38.00	0.00	21	34	f
604	246	38.00	0.00	22	34	f
626	252	38.00	0.00	23	34	f
633	251	38.00	115.00	24	34	f
633	251	39.00	newborn	24	38	f
642	242	39.00	0.00	25	38	f
643	243	39.00	0.00	26	38	f
642	243	39.00	0.00	27	38	f
642	242	39.00	0.00	28	38	f
646	264	39.00	0.00	29	38	f
644	271	39.00	0.00	30	38	f
646	259	39.00	0.00	31	38	f
646	257	39.00	0.00	32	38	f
647	256	39.00	103.00	33	38	f
484	124	40.00	start	1	-	f
488	128	40.00	0.00	2	-	f
503	137	40.00	0.00	3	-	f
512	140	40.00	0.00	4	-	f
515	140	40.00	0.00	5	-	f
515	140	40.00	0.00	6	-	f
521	145	40.00	0.00	7	-	f
521	148	40.00	0.00	8	-	f
526	147	40.00	0.00	9	-	f
532	147	40.00	0.00	10	-	f
532	147	40.00	0.00	11	-	f
542	151	40.00	0.00	12	-	f
547	168	40.00	0.00	13	-	f
543	165	40.00	115.00	14	-	f
543	165	41.00	newborn	14	40	f
520	164	41.00	0.00	15	40	f
491	160	41.00	0.00	16	40	f
483	168	41.00	0.00	17	40	f
467	170	41.00	0.00	18	40	f
467	172	41.00	0.00	19	40	f
468	175	41.00	0.00	20	40	f
470	177	41.00	0.00	21	40	f
469	188	41.00	0.00	22	40	f
468	191	41.00	0.00	23	40	f
466	197	41.00	0.00	24	40	f
477	194	41.00	0.00	25	40	f
477	191	41.00	0.00	26	40	f
475	188	41.00	0.00	27	40	f
475	188	41.00	0.00	28	40	f
475	188	41.00	0.00	29	40	f
477	185	41.00	0.00	30	40	f
477	185	41.00	0.00	31	40	f
476	191	41.00	0.00	32	40	f
480	180	41.00	0.00	33	40	f
480	180	41.00	0.00	34	40	f
480	178	41.00	0.00	35	40	f
480	178	41.00	0.00	36	40	f
465	168	41.00	111.00	37	40	f
543	165	42.00	newborn	14	40	f
560	188	42.00	0.00	15	40	f
583	226	42.00	0.00	16	40	f
593	241	42.00	0.00	17	40	f
583	235	42.00	0.00	18	40	f
582	224	42.00	0.00	19	40	f
582	219	42.00	0.00	20	40	f
579	202	42.00	0.00	21	40	f
581	192	42.00	0.00	22	40	f
573	190	42.00	0.00	23	40	f
559	181	42.00	0.00	24	40	f
541	184	42.00	0.00	25	40	f
526	190	42.00	0.00	26	40	f
524	196	42.00	0.00	27	40	f
524	199	42.00	0.00	28	40	f
529	197	42.00	0.00	29	40	f
532	203	42.00	0.00	30	40	f
539	201	42.00	0.00	31	40	f
542	195	42.00	0.00	32	40	f
542	187	42.00	0.00	33	40	f
542	183	42.00	0.00	34	40	f
543	176	42.00	0.00	35	40	f
536	173	42.00	115.00	36	40	f
