# Supplementary material for: A three component model for superdiffusive motion effectively describes migration of eukaryotic cells moving freely or under a directional stimulus
Source: PLoS One. 2022 Aug 2;17(8):e0272259. doi: 10.1371/journal.pone.0272259 (PMC9345344; doi:10.1371/journal.pone.0272259)
Supplement: S1 File — Text files containing information about displacements of experimental and simulated populations used for both preliminary analyses, in “datasets used for preliminary evaluation of cell movement (Tables 1 and 2)”, and further characterization of cell movement, in “further datasets used for cell movement characterization (Figs 2, 4–6; Table 2; S1–S3 Tables; S2 and S3 Figs)”. (ZIP) [file pone.0272259.s007.zip › S1_File/further datasets/experimental/no_wound/NIH-3T3/coordinates1.txt]

#	ps=1.3	ts=40	movie=	timeInt=4
175	169	1.00	start	1	-	f
175	169	1.00	0.00	2	-	f
177	164	1.00	0.00	3	-	f
177	164	1.00	0.00	4	-	f
176	168	1.00	0.00	5	-	f
174	171	1.00	0.00	6	-	f
169	177	1.00	0.00	7	-	f
175	181	1.00	0.00	8	-	f
179	181	1.00	0.00	9	-	f
180	174	1.00	0.00	10	-	f
180	170	1.00	0.00	11	-	f
176	168	1.00	0.00	12	-	f
171	170	1.00	0.00	13	-	f
173	170	1.00	0.00	14	-	f
180	165	1.00	0.00	15	-	f
198	176	1.00	115.00	16	-	f
198	176	2.00	newborn	16	1	f
203	170	2.00	0.00	17	1	f
222	154	2.00	0.00	18	1	f
262	136	2.00	0.00	19	1	f
276	137	2.00	0.00	20	1	f
281	145	2.00	0.00	21	1	f
287	146	2.00	0.00	22	1	f
290	147	2.00	0.00	23	1	f
299	146	2.00	0.00	24	1	f
304	147	2.00	0.00	25	1	f
303	146	2.00	0.00	26	1	f
300	137	2.00	0.00	27	1	f
301	129	2.00	0.00	28	1	f
302	120	2.00	0.00	29	1	f
304	116	2.00	0.00	30	1	f
304	111	2.00	0.00	31	1	f
304	103	2.00	0.00	32	1	f
309	85	2.00	0.00	33	1	f
307	79	2.00	0.00	34	1	f
303	78	2.00	0.00	35	1	f
297	67	2.00	0.00	36	1	f
303	54	2.00	111.00	37	1	f
198	176	3.00	newborn	16	1	f
196	191	3.00	0.00	17	1	f
208	193	3.00	0.00	18	1	f
233	189	3.00	0.00	19	1	f
245	179	3.00	0.00	20	1	f
248	163	3.00	0.00	21	1	f
239	152	3.00	0.00	22	1	f
237	140	3.00	0.00	23	1	f
235	132	3.00	0.00	24	1	f
231	136	3.00	0.00	25	1	f
224	150	3.00	0.00	26	1	f
224	159	3.00	0.00	27	1	f
226	168	3.00	0.00	28	1	f
232	173	3.00	0.00	29	1	f
231	176	3.00	0.00	30	1	f
214	182	3.00	0.00	31	1	f
189	189	3.00	0.00	32	1	f
168	197	3.00	0.00	33	1	f
174	207	3.00	0.00	34	1	f
170	233	3.00	0.00	35	1	f
168	237	3.00	0.00	36	1	f
181	243	3.00	111.00	37	1	f
407	247	4.00	start	1	-	f
408	237	4.00	0.00	2	-	f
413	237	4.00	0.00	3	-	f
413	237	4.00	0.00	4	-	f
413	237	4.00	0.00	5	-	f
412	244	4.00	0.00	6	-	f
412	240	4.00	0.00	7	-	f
406	244	4.00	0.00	8	-	f
402	246	4.00	0.00	9	-	f
412	251	4.00	0.00	10	-	f
412	248	4.00	0.00	11	-	f
415	246	4.00	0.00	12	-	f
419	251	4.00	0.00	13	-	f
424	256	4.00	0.00	14	-	f
430	261	4.00	0.00	15	-	f
436	260	4.00	0.00	16	-	f
441	263	4.00	0.00	17	-	f
441	263	4.00	0.00	18	-	f
458	284	4.00	0.00	19	-	f
483	295	4.00	115.00	20	-	f
483	295	5.00	newborn	20	4	f
480	275	5.00	0.00	21	4	f
437	245	5.00	0.00	22	4	f
426	234	5.00	0.00	23	4	f
419	210	5.00	0.00	24	4	f
423	196	5.00	0.00	25	4	f
424	191	5.00	0.00	26	4	f
434	184	5.00	0.00	27	4	f
447	181	5.00	0.00	28	4	f
455	174	5.00	0.00	29	4	f
453	168	5.00	0.00	30	4	f
449	160	5.00	0.00	31	4	f
442	158	5.00	0.00	32	4	f
447	157	5.00	0.00	33	4	f
446	149	5.00	0.00	34	4	f
446	150	5.00	0.00	35	4	f
453	160	5.00	0.00	36	4	f
479	167	5.00	111.00	37	4	f
483	295	6.00	newborn	20	4	f
479	307	6.00	0.00	21	4	f
477	309	6.00	0.00	22	4	f
456	311	6.00	0.00	23	4	f
443	300	6.00	0.00	24	4	f
445	296	6.00	0.00	25	4	f
444	292	6.00	0.00	26	4	f
444	291	6.00	0.00	27	4	f
444	292	6.00	0.00	28	4	f
447	301	6.00	0.00	29	4	f
446	313	6.00	0.00	30	4	f
452	331	6.00	0.00	31	4	f
453	340	6.00	0.00	32	4	f
462	345	6.00	0.00	33	4	f
462	347	6.00	0.00	34	4	f
466	350	6.00	0.00	35	4	f
477	356	6.00	0.00	36	4	f
477	356	6.00	111.00	37	4	f
111	363	7.00	start	1	-	f
111	363	7.00	0.00	2	-	f
114	363	7.00	0.00	3	-	f
114	363	7.00	0.00	4	-	f
104	363	7.00	0.00	5	-	f
101	362	7.00	0.00	6	-	f
91	365	7.00	0.00	7	-	f
85	367	7.00	0.00	8	-	f
83	369	7.00	0.00	9	-	f
78	372	7.00	0.00	10	-	f
78	375	7.00	0.00	11	-	f
78	377	7.00	0.00	12	-	f
73	383	7.00	0.00	13	-	f
73	383	7.00	0.00	14	-	f
68	387	7.00	0.00	15	-	f
66	393	7.00	0.00	16	-	f
63	390	7.00	0.00	17	-	f
67	385	7.00	0.00	18	-	f
90	376	7.00	0.00	19	-	f
106	383	7.00	0.00	20	-	f
124	376	7.00	0.00	21	-	f
129	360	7.00	0.00	22	-	f
121	347	7.00	0.00	23	-	f
110	318	7.00	0.00	24	-	f
124	297	7.00	0.00	25	-	f
144	266	7.00	0.00	26	-	f
152	259	7.00	0.00	27	-	f
176	265	7.00	0.00	28	-	f
160	268	7.00	0.00	29	-	f
169	269	7.00	0.00	30	-	f
173	271	7.00	0.00	31	-	f
172	278	7.00	0.00	32	-	f
160	283	7.00	100.00	33	-	f
270	481	8.00	start	1	-	f
269	480	8.00	0.00	2	-	f
269	478	8.00	0.00	3	-	f
269	478	8.00	0.00	4	-	f
269	478	8.00	0.00	5	-	f
265	481	8.00	0.00	6	-	f
260	490	8.00	0.00	7	-	f
252	501	8.00	115.00	8	-	f
252	501	9.00	newborn	8	8	f
247	500	9.00	108.00	9	8	f
252	501	10.00	newborn	8	8	f
261	506	10.00	0.00	9	8	f
276	498	10.00	0.00	10	8	f
275	486	10.00	0.00	11	8	f
265	484	10.00	0.00	12	8	f
257	485	10.00	0.00	13	8	f
236	503	10.00	0.00	14	8	f
222	508	10.00	0.00	15	8	f
218	510	10.00	0.00	16	8	f
214	509	10.00	0.00	17	8	f
207	510	10.00	0.00	18	8	f
200	509	10.00	0.00	19	8	f
213	506	10.00	0.00	20	8	f
212	508	10.00	103.00	21	8	f
194	224	11.00	start	1	-	f
194	224	11.00	0.00	2	-	f
196	226	11.00	0.00	3	-	f
196	226	11.00	0.00	4	-	f
196	226	11.00	0.00	5	-	f
201	223	11.00	0.00	6	-	f
206	220	11.00	0.00	7	-	f
206	212	11.00	0.00	8	-	f
206	212	11.00	0.00	9	-	f
201	213	11.00	0.00	10	-	f
204	212	11.00	0.00	11	-	f
200	214	11.00	0.00	12	-	f
197	214	11.00	0.00	13	-	f
197	214	11.00	0.00	14	-	f
186	212	11.00	0.00	15	-	f
186	210	11.00	0.00	16	-	f
186	210	11.00	0.00	17	-	f
190	213	11.00	0.00	18	-	f
192	213	11.00	0.00	19	-	f
213	213	11.00	0.00	20	-	f
216	207	11.00	0.00	21	-	f
221	205	11.00	115.00	22	-	f
221	205	12.00	newborn	22	11	f
230	165	12.00	0.00	23	11	f
246	155	12.00	0.00	24	11	f
255	157	12.00	0.00	25	11	f
258	159	12.00	0.00	26	11	f
260	154	12.00	0.00	27	11	f
265	148	12.00	0.00	28	11	f
271	144	12.00	0.00	29	11	f
274	141	12.00	0.00	30	11	f
281	143	12.00	0.00	31	11	f
281	139	12.00	0.00	32	11	f
287	139	12.00	0.00	33	11	f
287	134	12.00	0.00	34	11	f
291	139	12.00	0.00	35	11	f
299	147	12.00	0.00	36	11	f
307	153	12.00	111.00	37	11	f
221	205	13.00	newborn	22	11	f
209	219	13.00	0.00	23	11	f
204	246	13.00	0.00	24	11	f
184	251	13.00	0.00	25	11	f
180	245	13.00	0.00	26	11	f
180	245	13.00	0.00	27	11	f
188	249	13.00	0.00	28	11	f
199	252	13.00	0.00	29	11	f
206	264	13.00	0.00	30	11	f
214	261	13.00	0.00	31	11	f
216	260	13.00	0.00	32	11	f
218	260	13.00	0.00	33	11	f
220	260	13.00	0.00	34	11	f
227	268	13.00	0.00	35	11	f
233	267	13.00	0.00	36	11	f
230	265	13.00	111.00	37	11	f
334	126	14.00	start	1	-	f
335	127	14.00	0.00	2	-	f
333	128	14.00	115.00	3	-	f
333	128	15.00	newborn	3	14	f
332	135	15.00	0.00	4	14	f
327	140	15.00	0.00	5	14	f
324	140	15.00	0.00	6	14	f
326	138	15.00	0.00	7	14	f
332	135	15.00	0.00	8	14	f
344	128	15.00	0.00	9	14	f
372	112	15.00	0.00	10	14	f
383	96	15.00	0.00	11	14	f
385	92	15.00	0.00	12	14	f
386	93	15.00	0.00	13	14	f
386	88	15.00	0.00	14	14	f
389	84	15.00	0.00	15	14	f
383	77	15.00	0.00	16	14	f
373	64	15.00	0.00	17	14	f
377	57	15.00	0.00	18	14	f
377	52	15.00	0.00	19	14	f
372	46	15.00	0.00	20	14	f
372	46	15.00	0.00	21	14	f
373	48	15.00	0.00	22	14	f
375	46	15.00	0.00	23	14	f
360	34	15.00	0.00	24	14	f
355	28	15.00	0.00	25	14	f
358	33	15.00	0.00	26	14	f
349	38	15.00	0.00	27	14	f
360	18	15.00	0.00	28	14	f
362	16	15.00	0.00	29	14	f
362	11	15.00	0.00	30	14	f
360	3	15.00	0.00	31	14	f
353	8	15.00	0.00	32	14	f
344	18	15.00	0.00	33	14	f
330	46	15.00	0.00	34	14	f
330	61	15.00	0.00	35	14	f
319	78	15.00	0.00	36	14	f
310	95	15.00	111.00	37	14	f
333	128	16.00	newborn	3	14	f
330	146	16.00	0.00	4	14	f
335	164	16.00	0.00	5	14	f
344	167	16.00	0.00	6	14	f
347	164	16.00	0.00	7	14	f
346	165	16.00	0.00	8	14	f
342	165	16.00	0.00	9	14	f
328	156	16.00	0.00	10	14	f
335	154	16.00	0.00	11	14	f
335	147	16.00	0.00	12	14	f
339	147	16.00	0.00	13	14	f
336	138	16.00	0.00	14	14	f
342	124	16.00	0.00	15	14	f
350	120	16.00	0.00	16	14	f
347	131	16.00	0.00	17	14	f
348	132	16.00	0.00	18	14	f
347	130	16.00	0.00	19	14	f
353	128	16.00	0.00	20	14	f
358	122	16.00	0.00	21	14	f
358	116	16.00	0.00	22	14	f
360	117	16.00	0.00	23	14	f
358	121	16.00	0.00	24	14	f
361	122	16.00	0.00	25	14	f
363	122	16.00	0.00	26	14	f
384	118	16.00	0.00	27	14	f
390	121	16.00	0.00	28	14	f
383	134	16.00	0.00	29	14	f
370	138	16.00	0.00	30	14	f
366	143	16.00	0.00	31	14	f
378	167	16.00	108.00	32	14	f
445	412	17.00	start	1	-	f
450	414	17.00	0.00	2	-	f
450	417	17.00	0.00	3	-	f
445	420	17.00	0.00	4	-	f
441	426	17.00	0.00	5	-	f
441	430	17.00	0.00	6	-	f
439	440	17.00	0.00	7	-	f
437	441	17.00	0.00	8	-	f
455	444	17.00	0.00	9	-	f
457	443	17.00	0.00	10	-	f
451	439	17.00	0.00	11	-	f
450	439	17.00	0.00	12	-	f
448	430	17.00	0.00	13	-	f
442	427	17.00	0.00	14	-	f
437	427	17.00	0.00	15	-	f
434	433	17.00	0.00	16	-	f
431	431	17.00	0.00	17	-	f
429	430	17.00	0.00	18	-	f
428	440	17.00	0.00	19	-	f
414	454	17.00	0.00	20	-	f
399	463	17.00	0.00	21	-	f
382	468	17.00	0.00	22	-	f
374	467	17.00	0.00	23	-	f
363	471	17.00	0.00	24	-	f
363	471	17.00	0.00	25	-	f
356	471	17.00	0.00	26	-	f
336	476	17.00	115.00	27	-	f
336	476	18.00	newborn	27	17	f
320	479	18.00	0.00	28	17	f
315	491	18.00	0.00	29	17	f
314	493	18.00	0.00	30	17	f
313	495	18.00	0.00	31	17	f
318	493	18.00	0.00	32	17	f
321	491	18.00	0.00	33	17	f
324	487	18.00	0.00	34	17	f
320	493	18.00	0.00	35	17	f
320	498	18.00	0.00	36	17	f
314	504	18.00	111.00	37	17	f
240	337	19.00	start	1	-	f
241	334	19.00	0.00	2	-	f
241	333	19.00	0.00	3	-	f
242	331	19.00	0.00	4	-	f
244	328	19.00	0.00	5	-	f
243	324	19.00	0.00	6	-	f
238	315	19.00	0.00	7	-	f
238	311	19.00	0.00	8	-	f
234	300	19.00	0.00	9	-	f
234	295	19.00	0.00	10	-	f
237	289	19.00	0.00	11	-	f
238	283	19.00	0.00	12	-	f
238	283	19.00	0.00	13	-	f
238	283	19.00	0.00	14	-	f
246	280	19.00	0.00	15	-	f
241	278	19.00	0.00	16	-	f
241	276	19.00	0.00	17	-	f
241	275	19.00	0.00	18	-	f
241	273	19.00	0.00	19	-	f
239	264	19.00	0.00	20	-	f
232	266	19.00	0.00	21	-	f
237	262	19.00	0.00	22	-	f
237	263	19.00	0.00	23	-	f
228	273	19.00	115.00	24	-	f
228	273	20.00	newborn	24	19	f
215	257	20.00	0.00	25	19	f
206	242	20.00	0.00	26	19	f
209	233	20.00	0.00	27	19	f
207	227	20.00	0.00	28	19	f
199	227	20.00	0.00	29	19	f
206	225	20.00	0.00	30	19	f
207	223	20.00	0.00	31	19	f
209	219	20.00	0.00	32	19	f
223	212	20.00	0.00	33	19	f
225	210	20.00	0.00	34	19	f
230	203	20.00	0.00	35	19	f
233	199	20.00	0.00	36	19	f
233	199	20.00	111.00	37	19	f
228	273	21.00	newborn	24	19	f
243	314	21.00	0.00	25	19	f
245	313	21.00	0.00	26	19	f
245	313	21.00	0.00	27	19	f
241	305	21.00	0.00	28	19	f
239	305	21.00	0.00	29	19	f
239	309	21.00	0.00	30	19	f
239	308	21.00	0.00	31	19	f
239	314	21.00	0.00	32	19	f
236	323	21.00	0.00	33	19	f
229	327	21.00	0.00	34	19	f
233	333	21.00	0.00	35	19	f
236	333	21.00	0.00	36	19	f
228	337	21.00	111.00	37	19	f
554	212	22.00	start	1	-	f
554	212	22.00	0.00	2	-	f
561	216	22.00	0.00	3	-	f
569	216	22.00	0.00	4	-	f
574	224	22.00	0.00	5	-	f
574	225	22.00	0.00	6	-	f
592	255	22.00	0.00	7	-	f
601	273	22.00	0.00	8	-	f
599	280	22.00	0.00	9	-	f
599	280	22.00	0.00	10	-	f
602	288	22.00	0.00	11	-	f
619	287	22.00	0.00	12	-	f
641	289	22.00	0.00	13	-	f
646	295	22.00	0.00	14	-	f
647	314	22.00	0.00	15	-	f
639	319	22.00	0.00	16	-	f
633	320	22.00	0.00	17	-	f
627	327	22.00	0.00	18	-	f
613	334	22.00	0.00	19	-	f
612	330	22.00	0.00	20	-	f
605	335	22.00	0.00	21	-	f
601	336	22.00	0.00	22	-	f
591	337	22.00	0.00	23	-	f
593	335	22.00	0.00	24	-	f
593	335	22.00	0.00	25	-	f
588	329	22.00	0.00	26	-	f
599	326	22.00	0.00	27	-	f
599	326	22.00	115.00	28	-	f
599	326	23.00	newborn	28	22	f
591	314	23.00	0.00	29	22	f
588	301	23.00	0.00	30	22	f
593	292	23.00	0.00	31	22	f
603	281	23.00	0.00	32	22	f
611	260	23.00	0.00	33	22	f
613	253	23.00	0.00	34	22	f
618	258	23.00	0.00	35	22	f
625	266	23.00	0.00	36	22	f
635	276	23.00	111.00	37	22	f
599	326	24.00	newborn	28	22	f
600	344	24.00	0.00	29	22	f
600	350	24.00	0.00	30	22	f
597	358	24.00	0.00	31	22	f
600	370	24.00	0.00	32	22	f
604	379	24.00	0.00	33	22	f
609	382	24.00	0.00	34	22	f
632	388	24.00	0.00	35	22	f
643	388	24.00	103.00	36	22	f
236	76	25.00	start	1	-	f
238	70	25.00	0.00	2	-	f
238	70	25.00	0.00	3	-	f
242	63	25.00	0.00	4	-	f
247	57	25.00	0.00	5	-	f
256	43	25.00	0.00	6	-	f
255	26	25.00	115.00	7	-	f
255	26	26.00	newborn	7	25	f
264	53	26.00	0.00	8	25	f
259	64	26.00	0.00	9	25	f
232	72	26.00	0.00	10	25	f
223	67	26.00	0.00	11	25	f
222	54	26.00	0.00	12	25	f
219	48	26.00	0.00	13	25	f
214	42	26.00	0.00	14	25	f
211	40	26.00	0.00	15	25	f
216	37	26.00	0.00	16	25	f
222	36	26.00	0.00	17	25	f
221	27	26.00	0.00	18	25	f
231	3	26.00	103.00	19	25	f
255	26	27.00	newborn	7	25	f
224	20	27.00	0.00	8	25	f
223	7	27.00	0.00	9	25	f
219	6	27.00	0.00	10	25	f
204	8	27.00	0.00	11	25	f
192	7	27.00	0.00	12	25	f
185	5	27.00	0.00	13	25	f
188	7	27.00	0.00	14	25	f
185	8	27.00	0.00	15	25	f
181	9	27.00	0.00	16	25	f
190	11	27.00	0.00	17	25	f
190	6	27.00	0.00	18	25	f
191	5	27.00	0.00	19	25	f
192	7	27.00	0.00	20	25	f
186	4	27.00	103.00	21	25	f
414	53	28.00	start	1	-	f
420	53	28.00	0.00	2	-	f
421	57	28.00	0.00	3	-	f
421	56	28.00	0.00	4	-	f
419	52	28.00	0.00	5	-	f
414	45	28.00	0.00	6	-	f
414	44	28.00	0.00	7	-	f
417	37	28.00	0.00	8	-	f
414	28	28.00	0.00	9	-	f
402	20	28.00	0.00	10	-	f
385	7	28.00	0.00	11	-	f
374	3	28.00	0.00	12	-	f
372	6	28.00	0.00	13	-	f
372	6	28.00	103.00	14	-	f
352	380	29.00	start	1	-	f
352	377	29.00	0.00	2	-	f
352	376	29.00	0.00	3	-	f
349	359	29.00	0.00	4	-	f
350	355	29.00	0.00	5	-	f
347	352	29.00	0.00	6	-	f
343	355	29.00	0.00	7	-	f
344	345	29.00	0.00	8	-	f
343	350	29.00	0.00	9	-	f
339	345	29.00	0.00	10	-	f
343	319	29.00	0.00	11	-	f
350	305	29.00	0.00	12	-	f
353	297	29.00	0.00	13	-	f
348	307	29.00	0.00	14	-	f
349	317	29.00	0.00	15	-	f
351	322	29.00	0.00	16	-	f
356	319	29.00	0.00	17	-	f
358	319	29.00	0.00	18	-	f
358	319	29.00	0.00	19	-	f
358	319	29.00	0.00	20	-	f
358	319	29.00	0.00	21	-	f
349	318	29.00	0.00	22	-	f
341	321	29.00	0.00	23	-	f
328	326	29.00	0.00	24	-	f
339	349	29.00	0.00	25	-	f
352	373	29.00	0.00	26	-	f
357	388	29.00	0.00	27	-	f
359	397	29.00	0.00	28	-	f
360	403	29.00	0.00	29	-	f
356	409	29.00	0.00	30	-	f
350	416	29.00	0.00	31	-	f
346	423	29.00	0.00	32	-	f
347	432	29.00	0.00	33	-	f
346	436	29.00	0.00	34	-	f
346	442	29.00	115.00	35	-	f
518	314	30.00	start	1	-	f
514	312	30.00	0.00	2	-	f
514	312	30.00	0.00	3	-	f
518	312	30.00	0.00	4	-	f
523	313	30.00	0.00	5	-	f
523	313	30.00	0.00	6	-	f
527	313	30.00	0.00	7	-	f
530	313	30.00	0.00	8	-	f
530	313	30.00	0.00	9	-	f
535	314	30.00	0.00	10	-	f
541	313	30.00	0.00	11	-	f
544	312	30.00	0.00	12	-	f
553	321	30.00	0.00	13	-	f
562	334	30.00	0.00	14	-	f
563	329	30.00	0.00	15	-	f
574	323	30.00	0.00	16	-	f
567	318	30.00	0.00	17	-	f
563	316	30.00	0.00	18	-	f
561	319	30.00	100.00	19	-	f
447	177	31.00	start	1	-	f
450	171	31.00	0.00	2	-	f
446	169	31.00	0.00	3	-	f
449	168	31.00	0.00	4	-	f
447	160	31.00	0.00	5	-	f
449	159	31.00	0.00	6	-	f
449	159	31.00	0.00	7	-	f
449	159	31.00	0.00	8	-	f
452	151	31.00	0.00	9	-	f
453	142	31.00	0.00	10	-	f
453	130	31.00	0.00	11	-	f
458	104	31.00	0.00	12	-	f
460	94	31.00	0.00	13	-	f
462	96	31.00	0.00	14	-	f
456	102	31.00	0.00	15	-	f
450	114	31.00	0.00	16	-	f
450	118	31.00	0.00	17	-	f
474	174	31.00	0.00	18	-	f
487	210	31.00	115.00	19	-	f
487	210	32.00	newborn	19	31	f
475	181	32.00	0.00	20	31	f
485	162	32.00	0.00	21	31	f
509	159	32.00	0.00	22	31	f
527	162	32.00	0.00	23	31	f
542	166	32.00	0.00	24	31	f
554	171	32.00	0.00	25	31	f
565	172	32.00	0.00	26	31	f
571	169	32.00	0.00	27	31	f
585	164	32.00	0.00	28	31	f
584	163	32.00	0.00	29	31	f
595	147	32.00	0.00	30	31	f
595	140	32.00	0.00	31	31	f
595	140	32.00	0.00	32	31	f
600	140	32.00	0.00	33	31	f
599	141	32.00	0.00	34	31	f
598	146	32.00	0.00	35	31	f
603	147	32.00	0.00	36	31	f
602	143	32.00	111.00	37	31	f
487	210	33.00	newborn	19	31	f
473	192	33.00	0.00	20	31	f
479	170	33.00	0.00	21	31	f
483	177	33.00	0.00	22	31	f
484	204	33.00	0.00	23	31	f
480	216	33.00	0.00	24	31	f
494	230	33.00	0.00	25	31	f
500	232	33.00	0.00	26	31	f
499	237	33.00	0.00	27	31	f
504	243	33.00	0.00	28	31	f
499	244	33.00	0.00	29	31	f
496	248	33.00	0.00	30	31	f
485	238	33.00	0.00	31	31	f
489	237	33.00	0.00	32	31	f
492	241	33.00	0.00	33	31	f
489	233	33.00	0.00	34	31	f
480	224	33.00	0.00	35	31	f
471	216	33.00	0.00	36	31	f
464	211	33.00	111.00	37	31	f
528	386	34.00	start	1	-	f
528	388	34.00	0.00	2	-	f
528	387	34.00	0.00	3	-	f
524	393	34.00	0.00	4	-	f
527	393	34.00	0.00	5	-	f
527	403	34.00	0.00	6	-	f
527	403	34.00	0.00	7	-	f
525	414	34.00	0.00	8	-	f
525	414	34.00	0.00	9	-	f
525	414	34.00	0.00	10	-	f
527	411	34.00	0.00	11	-	f
527	410	34.00	0.00	12	-	f
516	423	34.00	0.00	13	-	f
518	426	34.00	0.00	14	-	f
517	428	34.00	0.00	15	-	f
517	430	34.00	0.00	16	-	f
505	434	34.00	0.00	17	-	f
497	441	34.00	0.00	18	-	f
474	453	34.00	0.00	19	-	f
477	452	34.00	0.00	20	-	f
470	450	34.00	0.00	21	-	f
461	450	34.00	0.00	22	-	f
453	445	34.00	0.00	23	-	f
511	408	34.00	0.00	24	-	f
519	338	34.00	115.00	25	-	f
519	338	35.00	newborn	25	34	f
525	335	35.00	0.00	26	34	f
514	305	35.00	0.00	27	34	f
517	299	35.00	0.00	28	34	f
531	298	35.00	0.00	29	34	f
541	298	35.00	0.00	30	34	f
547	299	35.00	0.00	31	34	f
549	296	35.00	0.00	32	34	f
545	296	35.00	0.00	33	34	f
532	292	35.00	0.00	34	34	f
528	289	35.00	0.00	35	34	f
530	285	35.00	0.00	36	34	f
526	281	35.00	111.00	37	34	f
519	338	36.00	newborn	25	34	f
515	353	36.00	0.00	26	34	f
510	345	36.00	0.00	27	34	f
499	337	36.00	0.00	28	34	f
492	310	36.00	0.00	29	34	f
488	296	36.00	0.00	30	34	f
482	290	36.00	0.00	31	34	f
481	289	36.00	0.00	32	34	f
479	296	36.00	0.00	33	34	f
483	293	36.00	0.00	34	34	f
481	293	36.00	0.00	35	34	f
481	286	36.00	0.00	36	34	f
484	279	36.00	111.00	37	34	f
114	134	37.00	start	1	-	f
120	134	37.00	0.00	2	-	f
123	134	37.00	0.00	3	-	f
123	134	37.00	0.00	4	-	f
120	138	37.00	0.00	5	-	f
120	139	37.00	0.00	6	-	f
117	142	37.00	0.00	7	-	f
118	148	37.00	0.00	8	-	f
118	148	37.00	0.00	9	-	f
122	159	37.00	0.00	10	-	f
124	167	37.00	0.00	11	-	f
125	168	37.00	0.00	12	-	f
132	185	37.00	0.00	13	-	f
131	180	37.00	0.00	14	-	f
129	171	37.00	0.00	15	-	f
129	170	37.00	0.00	16	-	f
124	162	37.00	0.00	17	-	f
124	162	37.00	0.00	18	-	f
128	150	37.00	0.00	19	-	f
141	126	37.00	0.00	20	-	f
172	98	37.00	0.00	21	-	f
192	87	37.00	0.00	22	-	f
194	85	37.00	0.00	23	-	f
194	74	37.00	0.00	24	-	f
193	62	37.00	0.00	25	-	f
195	50	37.00	0.00	26	-	f
192	37	37.00	0.00	27	-	f
193	22	37.00	0.00	28	-	f
189	7	37.00	103.00	29	-	f
421	335	38.00	start	1	-	f
421	335	38.00	0.00	2	-	f
421	333	38.00	0.00	3	-	f
420	328	38.00	0.00	4	-	f
424	324	38.00	0.00	5	-	f
424	324	38.00	0.00	6	-	f
429	324	38.00	0.00	7	-	f
432	324	38.00	0.00	8	-	f
429	326	38.00	0.00	9	-	f
433	330	38.00	0.00	10	-	f
430	336	38.00	0.00	11	-	f
429	335	38.00	115.00	12	-	f
429	335	39.00	newborn	12	38	f
424	296	39.00	0.00	13	38	f
421	291	39.00	0.00	14	38	f
417	287	39.00	0.00	15	38	f
414	283	39.00	0.00	16	38	f
412	267	39.00	0.00	17	38	f
390	256	39.00	0.00	18	38	f
378	258	39.00	0.00	19	38	f
372	252	39.00	0.00	20	38	f
372	253	39.00	0.00	21	38	f
374	259	39.00	0.00	22	38	f
370	260	39.00	0.00	23	38	f
367	251	39.00	0.00	24	38	f
370	264	39.00	0.00	25	38	f
377	269	39.00	0.00	26	38	f
380	272	39.00	0.00	27	38	f
383	287	39.00	0.00	28	38	f
385	300	39.00	0.00	29	38	f
385	307	39.00	0.00	30	38	f
386	319	39.00	0.00	31	38	f
385	340	39.00	0.00	32	38	f
385	355	39.00	0.00	33	38	f
383	366	39.00	0.00	34	38	f
381	359	39.00	0.00	35	38	f
382	360	39.00	0.00	36	38	f
384	349	39.00	111.00	37	38	f
429	335	40.00	newborn	12	38	f
424	317	40.00	0.00	13	38	f
417	317	40.00	0.00	14	38	f
409	342	40.00	0.00	15	38	f
401	362	40.00	0.00	16	38	f
403	364	40.00	0.00	17	38	f
410	367	40.00	0.00	18	38	f
419	360	40.00	0.00	19	38	f
417	355	40.00	0.00	20	38	f
416	354	40.00	0.00	21	38	f
414	351	40.00	0.00	22	38	f
414	351	40.00	0.00	23	38	f
423	348	40.00	0.00	24	38	f
425	342	40.00	0.00	25	38	f
421	325	40.00	0.00	26	38	f
422	323	40.00	0.00	27	38	f
422	320	40.00	0.00	28	38	f
423	311	40.00	0.00	29	38	f
421	309	40.00	0.00	30	38	f
418	311	40.00	100.00	31	38	f
261	379	41.00	start	1	-	f
268	376	41.00	0.00	2	-	f
268	376	41.00	0.00	3	-	f
268	376	41.00	0.00	4	-	f
268	376	41.00	0.00	5	-	f
268	376	41.00	0.00	6	-	f
268	370	41.00	0.00	7	-	f
266	372	41.00	0.00	8	-	f
266	372	41.00	0.00	9	-	f
260	362	41.00	0.00	10	-	f
258	358	41.00	0.00	11	-	f
250	349	41.00	0.00	12	-	f
249	345	41.00	0.00	13	-	f
249	345	41.00	0.00	14	-	f
251	343	41.00	0.00	15	-	f
252	344	41.00	0.00	16	-	f
241	345	41.00	0.00	17	-	f
237	345	41.00	0.00	18	-	f
232	347	41.00	0.00	19	-	f
232	347	41.00	0.00	20	-	f
232	347	41.00	0.00	21	-	f
238	350	41.00	0.00	22	-	f
246	350	41.00	0.00	23	-	f
246	350	41.00	0.00	24	-	f
242	351	41.00	0.00	25	-	f
236	354	41.00	0.00	26	-	f
233	354	41.00	0.00	27	-	f
218	343	41.00	0.00	28	-	f
192	326	41.00	115.00	29	-	f
192	326	42.00	newborn	29	41	f
204	331	42.00	0.00	30	41	f
207	346	42.00	0.00	31	41	f
215	366	42.00	0.00	32	41	f
225	384	42.00	0.00	33	41	f
238	387	42.00	0.00	34	41	f
240	402	42.00	0.00	35	41	f
233	416	42.00	0.00	36	41	f
230	431	42.00	111.00	37	41	f
192	326	43.00	newborn	29	41	f
179	312	43.00	0.00	30	41	f
171	300	43.00	0.00	31	41	f
164	300	43.00	0.00	32	41	f
153	301	43.00	0.00	33	41	f
133	308	43.00	0.00	34	41	f
121	304	43.00	0.00	35	41	f
111	300	43.00	0.00	36	41	f
103	293	43.00	111.00	37	41	f
