# Supplementary material for: A three component model for superdiffusive motion effectively describes migration of eukaryotic cells moving freely or under a directional stimulus
Source: PLoS One. 2022 Aug 2;17(8):e0272259. doi: 10.1371/journal.pone.0272259 (PMC9345344; doi:10.1371/journal.pone.0272259)
Supplement: S1 File — Text files containing information about displacements of experimental and simulated populations used for both preliminary analyses, in “datasets used for preliminary evaluation of cell movement (Tables 1 and 2)”, and further characterization of cell movement, in “further datasets used for cell movement characterization (Figs 2, 4–6; Table 2; S1–S3 Tables; S2 and S3 Figs)”. (ZIP) [file pone.0272259.s007.zip › S1_File/further datasets/experimental/no_wound/NIH-3T3/coordinates2.txt]

#	ps=1.3	ts=40	movie=	timeInt=4
268	304	1.00	start	1	-	f
258	302	1.00	0.00	2	-	f
252	294	1.00	0.00	3	-	f
252	291	1.00	0.00	4	-	f
248	288	1.00	0.00	5	-	f
236	291	1.00	0.00	6	-	f
220	278	1.00	0.00	7	-	f
219	262	1.00	0.00	8	-	f
223	237	1.00	0.00	9	-	f
205	237	1.00	0.00	10	-	f
201	248	1.00	0.00	11	-	f
199	268	1.00	0.00	12	-	f
200	281	1.00	0.00	13	-	f
208	296	1.00	0.00	14	-	f
203	299	1.00	0.00	15	-	f
203	300	1.00	0.00	16	-	f
205	309	1.00	115.00	17	-	f
205	309	2.00	newborn	17	1	f
194	298	2.00	0.00	18	1	f
200	322	2.00	0.00	19	1	f
189	328	2.00	0.00	20	1	f
182	334	2.00	0.00	21	1	f
169	334	2.00	0.00	22	1	f
168	332	2.00	0.00	23	1	f
175	342	2.00	0.00	24	1	f
183	358	2.00	108.00	25	1	f
205	309	3.00	newborn	17	1	f
190	297	3.00	0.00	18	1	f
184	304	3.00	0.00	19	1	f
184	312	3.00	0.00	20	1	f
180	315	3.00	0.00	21	1	f
186	318	3.00	0.00	22	1	f
191	323	3.00	0.00	23	1	f
201	335	3.00	0.00	24	1	f
208	339	3.00	0.00	25	1	f
210	341	3.00	0.00	26	1	f
207	352	3.00	0.00	27	1	f
200	358	3.00	0.00	28	1	f
198	361	3.00	0.00	29	1	f
204	378	3.00	0.00	30	1	f
209	369	3.00	0.00	31	1	f
209	365	3.00	0.00	32	1	f
210	357	3.00	0.00	33	1	f
209	349	3.00	0.00	34	1	f
205	340	3.00	0.00	35	1	f
204	306	3.00	0.00	36	1	f
202	291	3.00	111.00	37	1	f
341	195	4.00	start	1	-	f
349	200	4.00	0.00	2	-	f
352	197	4.00	0.00	3	-	f
357	192	4.00	0.00	4	-	f
357	189	4.00	0.00	5	-	f
357	189	4.00	0.00	6	-	f
390	172	4.00	0.00	7	-	f
407	175	4.00	0.00	8	-	f
414	180	4.00	0.00	9	-	f
420	161	4.00	0.00	10	-	f
448	148	4.00	0.00	11	-	f
467	143	4.00	0.00	12	-	f
480	148	4.00	0.00	13	-	f
483	150	4.00	0.00	14	-	f
496	151	4.00	0.00	15	-	f
502	158	4.00	0.00	16	-	f
503	158	4.00	0.00	17	-	f
507	162	4.00	0.00	18	-	f
506	161	4.00	0.00	19	-	f
502	166	4.00	115.00	20	-	f
502	166	5.00	newborn	20	4	f
485	161	5.00	0.00	21	4	f
495	131	5.00	0.00	22	4	f
503	114	5.00	0.00	23	4	f
507	107	5.00	0.00	24	4	f
500	97	5.00	0.00	25	4	f
482	86	5.00	0.00	26	4	f
482	83	5.00	0.00	27	4	f
485	74	5.00	0.00	28	4	f
490	68	5.00	0.00	29	4	f
500	54	5.00	0.00	30	4	f
504	38	5.00	0.00	31	4	f
510	21	5.00	0.00	32	4	f
511	14	5.00	0.00	33	4	f
511	16	5.00	0.00	34	4	f
511	17	5.00	0.00	35	4	f
514	15	5.00	103.00	36	4	f
502	166	6.00	newborn	20	4	f
488	171	6.00	0.00	21	4	f
480	162	6.00	0.00	22	4	f
469	188	6.00	0.00	23	4	f
461	217	6.00	0.00	24	4	f
452	239	6.00	0.00	25	4	f
451	258	6.00	0.00	26	4	f
460	268	6.00	0.00	27	4	f
467	268	6.00	0.00	28	4	f
474	278	6.00	0.00	29	4	f
477	276	6.00	0.00	30	4	f
478	281	6.00	0.00	31	4	f
487	284	6.00	0.00	32	4	f
498	288	6.00	0.00	33	4	f
501	294	6.00	0.00	34	4	f
509	305	6.00	0.00	35	4	f
519	309	6.00	0.00	36	4	f
526	307	6.00	111.00	37	4	f
154	122	7.00	start	1	-	f
155	120	7.00	0.00	2	-	f
155	120	7.00	0.00	3	-	f
152	120	7.00	0.00	4	-	f
152	120	7.00	0.00	5	-	f
152	120	7.00	0.00	6	-	f
149	121	7.00	0.00	7	-	f
132	107	7.00	0.00	8	-	f
125	92	7.00	0.00	9	-	f
131	78	7.00	115.00	10	-	f
131	78	8.00	newborn	10	7	f
149	95	8.00	0.00	11	7	f
146	136	8.00	0.00	12	7	f
171	161	8.00	0.00	13	7	f
180	167	8.00	0.00	14	7	f
186	164	8.00	0.00	15	7	f
205	170	8.00	0.00	16	7	f
221	178	8.00	0.00	17	7	f
228	178	8.00	0.00	18	7	f
240	169	8.00	0.00	19	7	f
241	163	8.00	0.00	20	7	f
245	159	8.00	0.00	21	7	f
248	155	8.00	0.00	22	7	f
253	149	8.00	0.00	23	7	f
251	163	8.00	0.00	24	7	f
251	163	8.00	0.00	25	7	f
226	165	8.00	0.00	26	7	f
211	175	8.00	0.00	27	7	f
203	178	8.00	0.00	28	7	f
191	197	8.00	0.00	29	7	f
168	202	8.00	0.00	30	7	f
153	214	8.00	0.00	31	7	f
155	220	8.00	0.00	32	7	f
149	237	8.00	0.00	33	7	f
138	284	8.00	115.00	34	7	f
131	78	9.00	newborn	10	7	f
146	79	9.00	0.00	11	7	f
157	76	9.00	0.00	12	7	f
169	64	9.00	0.00	13	7	f
173	58	9.00	0.00	14	7	f
178	48	9.00	0.00	15	7	f
183	48	9.00	0.00	16	7	f
179	42	9.00	0.00	17	7	f
179	43	9.00	0.00	18	7	f
190	46	9.00	0.00	19	7	f
190	47	9.00	0.00	20	7	f
196	49	9.00	0.00	21	7	f
197	56	9.00	0.00	22	7	f
195	62	9.00	0.00	23	7	f
187	56	9.00	0.00	24	7	f
179	56	9.00	0.00	25	7	f
177	51	9.00	0.00	26	7	f
187	54	9.00	0.00	27	7	f
184	57	9.00	0.00	28	7	f
141	59	9.00	0.00	29	7	f
117	74	9.00	0.00	30	7	f
110	80	9.00	0.00	31	7	f
118	99	9.00	0.00	32	7	f
139	111	9.00	0.00	33	7	f
150	123	9.00	115.00	34	7	f
515	128	10.00	start	1	-	f
514	129	10.00	0.00	2	-	f
514	129	10.00	0.00	3	-	f
517	128	10.00	0.00	4	-	f
517	128	10.00	0.00	5	-	f
531	119	10.00	0.00	6	-	f
540	115	10.00	0.00	7	-	f
546	124	10.00	0.00	8	-	f
530	130	10.00	0.00	9	-	f
534	130	10.00	0.00	10	-	f
526	130	10.00	115.00	11	-	f
526	130	11.00	newborn	11	10	f
538	119	11.00	0.00	12	10	f
548	128	11.00	0.00	13	10	f
558	138	11.00	0.00	14	10	f
558	138	11.00	0.00	15	10	f
569	138	11.00	0.00	16	10	f
570	137	11.00	0.00	17	10	f
571	138	11.00	0.00	18	10	f
580	135	11.00	0.00	19	10	f
602	137	11.00	0.00	20	10	f
615	140	11.00	0.00	21	10	f
615	146	11.00	0.00	22	10	f
607	135	11.00	0.00	23	10	f
590	132	11.00	0.00	24	10	f
590	124	11.00	0.00	25	10	f
590	116	11.00	0.00	26	10	f
591	114	11.00	0.00	27	10	f
589	107	11.00	0.00	28	10	f
587	108	11.00	0.00	29	10	f
582	98	11.00	0.00	30	10	f
575	75	11.00	0.00	31	10	f
573	62	11.00	0.00	32	10	f
574	57	11.00	0.00	33	10	f
577	57	11.00	0.00	34	10	f
589	56	11.00	0.00	35	10	f
598	58	11.00	0.00	36	10	f
595	58	11.00	111.00	37	10	f
526	130	12.00	newborn	11	10	f
529	117	12.00	0.00	12	10	f
517	107	12.00	0.00	13	10	f
505	98	12.00	0.00	14	10	f
501	93	12.00	0.00	15	10	f
500	97	12.00	0.00	16	10	f
500	97	12.00	0.00	17	10	f
495	95	12.00	0.00	18	10	f
493	96	12.00	0.00	19	10	f
490	97	12.00	0.00	20	10	f
493	96	12.00	0.00	21	10	f
500	87	12.00	0.00	22	10	f
500	87	12.00	0.00	23	10	f
501	79	12.00	0.00	24	10	f
501	69	12.00	0.00	25	10	f
502	64	12.00	0.00	26	10	f
509	52	12.00	0.00	27	10	f
506	45	12.00	0.00	28	10	f
498	34	12.00	0.00	29	10	f
486	34	12.00	0.00	30	10	f
479	33	12.00	0.00	31	10	f
473	28	12.00	0.00	32	10	f
466	22	12.00	0.00	33	10	f
470	12	12.00	0.00	34	10	f
476	6	12.00	103.00	35	10	f
68	230	13.00	start	1	-	f
69	234	13.00	0.00	2	-	f
69	234	13.00	0.00	3	-	f
69	236	13.00	0.00	4	-	f
69	239	13.00	0.00	5	-	f
69	239	13.00	0.00	6	-	f
70	237	13.00	0.00	7	-	f
50	222	13.00	0.00	8	-	f
20	213	13.00	0.00	9	-	f
15	212	13.00	0.00	10	-	f
5	205	13.00	0.00	11	-	f
9	212	13.00	0.00	12	-	f
3	188	13.00	115.00	13	-	f
3	188	14.00	newborn	13	13	f
17	179	14.00	0.00	14	13	f
24	198	14.00	0.00	15	13	f
37	223	14.00	0.00	16	13	f
45	222	14.00	0.00	17	13	f
45	220	14.00	0.00	18	13	f
48	221	14.00	0.00	19	13	f
59	221	14.00	0.00	20	13	f
66	217	14.00	0.00	21	13	f
65	215	14.00	0.00	22	13	f
79	207	14.00	0.00	23	13	f
81	207	14.00	0.00	24	13	f
81	210	14.00	0.00	25	13	f
81	216	14.00	0.00	26	13	f
81	216	14.00	0.00	27	13	f
80	220	14.00	0.00	28	13	f
79	228	14.00	0.00	29	13	f
73	235	14.00	0.00	30	13	f
77	232	14.00	0.00	31	13	f
80	238	14.00	0.00	32	13	f
67	246	14.00	0.00	33	13	f
65	248	14.00	0.00	34	13	f
79	200	14.00	115.00	35	13	f
259	413	15.00	start	1	-	f
256	414	15.00	0.00	2	-	f
256	414	15.00	0.00	3	-	f
243	408	15.00	0.00	4	-	f
233	399	15.00	0.00	5	-	f
233	398	15.00	0.00	6	-	f
225	398	15.00	0.00	7	-	f
211	404	15.00	0.00	8	-	f
203	405	15.00	0.00	9	-	f
191	404	15.00	0.00	10	-	f
182	394	15.00	0.00	11	-	f
185	376	15.00	0.00	12	-	f
198	362	15.00	0.00	13	-	f
212	356	15.00	0.00	14	-	f
212	348	15.00	0.00	15	-	f
221	341	15.00	0.00	16	-	f
243	346	15.00	0.00	17	-	f
262	351	15.00	0.00	18	-	f
264	346	15.00	115.00	19	-	f
264	346	16.00	newborn	19	15	f
274	366	16.00	0.00	20	15	f
274	361	16.00	0.00	21	15	f
268	366	16.00	0.00	22	15	f
265	369	16.00	0.00	23	15	f
262	368	16.00	0.00	24	15	f
265	348	16.00	0.00	25	15	f
271	335	16.00	0.00	26	15	f
285	334	16.00	0.00	27	15	f
283	323	16.00	0.00	28	15	f
283	323	16.00	0.00	29	15	f
290	318	16.00	0.00	30	15	f
290	318	16.00	0.00	31	15	f
306	316	16.00	0.00	32	15	f
320	317	16.00	0.00	33	15	f
330	329	16.00	0.00	34	15	f
327	332	16.00	0.00	35	15	f
327	336	16.00	0.00	36	15	f
327	336	16.00	111.00	37	15	f
264	346	17.00	newborn	19	15	f
260	349	17.00	0.00	20	15	f
252	333	17.00	0.00	21	15	f
250	329	17.00	0.00	22	15	f
256	329	17.00	0.00	23	15	f
244	327	17.00	0.00	24	15	f
242	325	17.00	0.00	25	15	f
245	322	17.00	0.00	26	15	f
235	316	17.00	0.00	27	15	f
230	316	17.00	0.00	28	15	f
207	298	17.00	0.00	29	15	f
211	298	17.00	0.00	30	15	f
210	290	17.00	0.00	31	15	f
210	298	17.00	0.00	32	15	f
207	304	17.00	0.00	33	15	f
219	318	17.00	0.00	34	15	f
228	332	17.00	0.00	35	15	f
240	348	17.00	0.00	36	15	f
237	359	17.00	111.00	37	15	f
465	219	18.00	start	1	-	f
465	219	18.00	0.00	2	-	f
477	224	18.00	0.00	3	-	f
502	235	18.00	0.00	4	-	f
518	243	18.00	0.00	5	-	f
528	255	18.00	0.00	6	-	f
533	267	18.00	0.00	7	-	f
533	268	18.00	0.00	8	-	f
543	276	18.00	0.00	9	-	f
550	279	18.00	0.00	10	-	f
560	284	18.00	0.00	11	-	f
556	298	18.00	0.00	12	-	f
549	329	18.00	0.00	13	-	f
562	334	18.00	0.00	14	-	f
576	333	18.00	0.00	15	-	f
592	342	18.00	0.00	16	-	f
589	345	18.00	0.00	17	-	f
593	351	18.00	0.00	18	-	f
608	352	18.00	0.00	19	-	f
628	358	18.00	0.00	20	-	f
633	363	18.00	0.00	21	-	f
637	366	18.00	0.00	22	-	f
637	364	18.00	0.00	23	-	f
630	360	18.00	0.00	24	-	f
630	360	18.00	0.00	25	-	f
622	372	18.00	0.00	26	-	f
606	370	18.00	0.00	27	-	f
602	375	18.00	0.00	28	-	f
590	388	18.00	0.00	29	-	f
599	401	18.00	0.00	30	-	f
593	410	18.00	0.00	31	-	f
619	398	18.00	115.00	32	-	f
619	398	19.00	newborn	32	18	f
603	416	19.00	0.00	33	18	f
594	423	19.00	0.00	34	18	f
582	432	19.00	0.00	35	18	f
560	427	19.00	0.00	36	18	f
531	439	19.00	111.00	37	18	f
619	398	20.00	newborn	32	18	f
622	381	20.00	0.00	33	18	f
632	349	20.00	0.00	34	18	f
642	328	20.00	0.00	35	18	f
643	324	20.00	0.00	36	18	f
639	358	20.00	111.00	37	18	f
219	175	21.00	start	1	-	f
219	175	21.00	0.00	2	-	f
220	173	21.00	0.00	3	-	f
220	173	21.00	0.00	4	-	f
220	173	21.00	0.00	5	-	f
220	173	21.00	0.00	6	-	f
220	167	21.00	0.00	7	-	f
215	156	21.00	0.00	8	-	f
219	152	21.00	0.00	9	-	f
223	144	21.00	0.00	10	-	f
230	141	21.00	0.00	11	-	f
232	138	21.00	0.00	12	-	f
240	138	21.00	0.00	13	-	f
240	138	21.00	0.00	14	-	f
248	138	21.00	0.00	15	-	f
253	130	21.00	0.00	16	-	f
256	127	21.00	0.00	17	-	f
257	122	21.00	0.00	18	-	f
252	109	21.00	0.00	19	-	f
250	106	21.00	0.00	20	-	f
243	97	21.00	0.00	21	-	f
238	88	21.00	0.00	22	-	f
240	80	21.00	0.00	23	-	f
226	59	21.00	0.00	24	-	f
225	56	21.00	0.00	25	-	f
219	45	21.00	0.00	26	-	f
211	33	21.00	0.00	27	-	f
209	28	21.00	0.00	28	-	f
186	39	21.00	115.00	29	-	f
186	39	22.00	newborn	29	21	f
183	44	22.00	0.00	30	21	f
190	32	22.00	0.00	31	21	f
197	15	22.00	0.00	32	21	f
205	3	22.00	103.00	33	21	f
186	39	23.00	newborn	29	21	f
166	39	23.00	0.00	30	21	f
153	31	23.00	0.00	31	21	f
153	14	23.00	103.00	32	21	f
312	277	24.00	start	1	-	f
312	277	24.00	0.00	2	-	f
310	272	24.00	0.00	3	-	f
313	266	24.00	0.00	4	-	f
318	262	24.00	0.00	5	-	f
323	260	24.00	0.00	6	-	f
329	267	24.00	0.00	7	-	f
317	266	24.00	0.00	8	-	f
316	256	24.00	0.00	9	-	f
306	258	24.00	0.00	10	-	f
300	259	24.00	0.00	11	-	f
307	258	24.00	0.00	12	-	f
317	258	24.00	0.00	13	-	f
302	255	24.00	0.00	14	-	f
295	251	24.00	0.00	15	-	f
295	252	24.00	0.00	16	-	f
305	254	24.00	0.00	17	-	f
322	258	24.00	0.00	18	-	f
348	268	24.00	115.00	19	-	f
348	268	25.00	newborn	19	24	f
245	227	25.00	0.00	20	24	f
239	218	25.00	0.00	21	24	f
263	210	25.00	0.00	22	24	f
236	208	25.00	0.00	23	24	f
211	211	25.00	0.00	24	24	f
181	205	25.00	0.00	25	24	f
173	197	25.00	0.00	26	24	f
157	201	25.00	0.00	27	24	f
145	192	25.00	0.00	28	24	f
135	182	25.00	0.00	29	24	f
136	178	25.00	0.00	30	24	f
130	174	25.00	0.00	31	24	f
128	168	25.00	0.00	32	24	f
128	153	25.00	0.00	33	24	f
131	148	25.00	0.00	34	24	f
143	148	25.00	0.00	35	24	f
169	149	25.00	0.00	36	24	f
178	157	25.00	111.00	37	24	f
348	268	26.00	newborn	19	24	f
235	221	26.00	0.00	20	24	f
230	210	26.00	0.00	21	24	f
227	215	26.00	0.00	22	24	f
230	227	26.00	0.00	23	24	f
213	227	26.00	0.00	24	24	f
172	258	26.00	0.00	25	24	f
152	270	26.00	0.00	26	24	f
147	271	26.00	0.00	27	24	f
147	271	26.00	0.00	28	24	f
140	270	26.00	0.00	29	24	f
143	277	26.00	0.00	30	24	f
143	279	26.00	0.00	31	24	f
143	279	26.00	0.00	32	24	f
147	291	26.00	0.00	33	24	f
153	307	26.00	0.00	34	24	f
170	313	26.00	0.00	35	24	f
179	310	26.00	0.00	36	24	f
186	309	26.00	111.00	37	24	f
378	326	27.00	start	1	-	f
380	330	27.00	0.00	2	-	f
383	335	27.00	0.00	3	-	f
383	333	27.00	0.00	4	-	f
383	333	27.00	0.00	5	-	f
385	330	27.00	0.00	6	-	f
386	329	27.00	0.00	7	-	f
390	331	27.00	0.00	8	-	f
391	337	27.00	0.00	9	-	f
394	338	27.00	0.00	10	-	f
404	331	27.00	0.00	11	-	f
404	331	27.00	115.00	12	-	f
404	331	28.00	newborn	12	27	f
408	338	28.00	0.00	13	27	f
419	359	28.00	0.00	14	27	f
428	373	28.00	0.00	15	27	f
428	373	28.00	0.00	16	27	f
429	373	28.00	0.00	17	27	f
429	373	28.00	0.00	18	27	f
409	369	28.00	0.00	19	27	f
408	367	28.00	0.00	20	27	f
404	360	28.00	0.00	21	27	f
398	354	28.00	0.00	22	27	f
393	350	28.00	0.00	23	27	f
391	344	28.00	0.00	24	27	f
400	353	28.00	0.00	25	27	f
400	353	28.00	0.00	26	27	f
400	361	28.00	0.00	27	27	f
396	359	28.00	0.00	28	27	f
402	365	28.00	0.00	29	27	f
402	365	28.00	0.00	30	27	f
405	369	28.00	0.00	31	27	f
408	384	28.00	0.00	32	27	f
398	387	28.00	0.00	33	27	f
402	388	28.00	0.00	34	27	f
406	383	28.00	0.00	35	27	f
414	373	28.00	0.00	36	27	f
400	362	28.00	111.00	37	27	f
404	331	29.00	newborn	12	27	f
392	333	29.00	0.00	13	27	f
393	319	29.00	0.00	14	27	f
389	312	29.00	0.00	15	27	f
384	299	29.00	0.00	16	27	f
370	300	29.00	0.00	17	27	f
377	292	29.00	0.00	18	27	f
370	284	29.00	0.00	19	27	f
369	282	29.00	0.00	20	27	f
362	271	29.00	0.00	21	27	f
368	263	29.00	0.00	22	27	f
371	265	29.00	0.00	23	27	f
371	265	29.00	0.00	24	27	f
370	265	29.00	0.00	25	27	f
365	266	29.00	0.00	26	27	f
365	266	29.00	0.00	27	27	f
370	270	29.00	0.00	28	27	f
373	274	29.00	0.00	29	27	f
377	276	29.00	0.00	30	27	f
377	276	29.00	0.00	31	27	f
374	273	29.00	0.00	32	27	f
368	275	29.00	0.00	33	27	f
350	274	29.00	115.00	34	27	f
323	443	30.00	start	1	-	f
323	443	30.00	0.00	2	-	f
323	443	30.00	0.00	3	-	f
323	442	30.00	0.00	4	-	f
319	444	30.00	0.00	5	-	f
316	447	30.00	0.00	6	-	f
315	447	30.00	115.00	7	-	f
315	447	31.00	newborn	7	30	f
313	434	31.00	0.00	8	30	f
316	425	31.00	0.00	9	30	f
320	422	31.00	0.00	10	30	f
326	426	31.00	0.00	11	30	f
329	427	31.00	0.00	12	30	f
334	427	31.00	0.00	13	30	f
337	433	31.00	0.00	14	30	f
337	440	31.00	0.00	15	30	f
337	441	31.00	0.00	16	30	f
337	441	31.00	0.00	17	30	f
334	458	31.00	0.00	18	30	f
335	467	31.00	0.00	19	30	f
331	470	31.00	0.00	20	30	f
333	467	31.00	0.00	21	30	f
341	477	31.00	0.00	22	30	f
336	477	31.00	0.00	23	30	f
336	476	31.00	0.00	24	30	f
337	476	31.00	0.00	25	30	f
337	475	31.00	0.00	26	30	f
337	472	31.00	0.00	27	30	f
335	468	31.00	0.00	28	30	f
335	468	31.00	0.00	29	30	f
335	468	31.00	0.00	30	30	f
331	472	31.00	115.00	31	30	f
331	472	32.00	newborn	31	31	f
329	457	32.00	0.00	32	31	f
336	447	32.00	0.00	33	31	f
342	449	32.00	0.00	34	31	f
335	446	32.00	0.00	35	31	f
340	436	32.00	0.00	36	31	f
349	427	32.00	111.00	37	31	f
331	472	33.00	newborn	31	31	f
328	477	33.00	0.00	32	31	f
335	492	33.00	0.00	33	31	f
334	497	33.00	0.00	34	31	f
333	501	33.00	0.00	35	31	f
334	506	33.00	103.00	36	31	f
315	447	34.00	newborn	7	30	f
294	440	34.00	0.00	8	30	f
299	446	34.00	0.00	9	30	f
297	453	34.00	0.00	10	30	f
288	461	34.00	0.00	11	30	f
276	471	34.00	0.00	12	30	f
271	467	34.00	0.00	13	30	f
271	467	34.00	0.00	14	30	f
269	468	34.00	0.00	15	30	f
269	468	34.00	0.00	16	30	f
269	467	34.00	0.00	17	30	f
266	466	34.00	0.00	18	30	f
264	460	34.00	0.00	19	30	f
264	460	34.00	0.00	20	30	f
264	460	34.00	0.00	21	30	f
264	457	34.00	0.00	22	30	f
257	457	34.00	0.00	23	30	f
259	457	34.00	0.00	24	30	f
259	457	34.00	0.00	25	30	f
251	452	34.00	115.00	26	30	f
251	452	35.00	newborn	26	34	f
254	434	35.00	0.00	27	34	f
260	425	35.00	0.00	28	34	f
271	416	35.00	0.00	29	34	f
279	414	35.00	0.00	30	34	f
272	402	35.00	0.00	31	34	f
268	392	35.00	0.00	32	34	f
267	385	35.00	0.00	33	34	f
264	379	35.00	0.00	34	34	f
264	378	35.00	0.00	35	34	f
259	370	35.00	0.00	36	34	f
261	372	35.00	111.00	37	34	f
251	452	36.00	newborn	26	34	f
253	453	36.00	0.00	27	34	f
251	458	36.00	0.00	28	34	f
252	467	36.00	0.00	29	34	f
252	482	36.00	0.00	30	34	f
266	496	36.00	0.00	31	34	f
263	494	36.00	0.00	32	34	f
270	498	36.00	0.00	33	34	f
271	497	36.00	0.00	34	34	f
279	490	36.00	0.00	35	34	f
276	492	36.00	0.00	36	34	f
280	495	36.00	111.00	37	34	f
372	112	37.00	start	1	-	f
369	111	37.00	0.00	2	-	f
366	111	37.00	0.00	3	-	f
361	113	37.00	0.00	4	-	f
348	110	37.00	0.00	5	-	f
346	106	37.00	0.00	6	-	f
339	97	37.00	0.00	7	-	f
333	94	37.00	0.00	8	-	f
330	88	37.00	0.00	9	-	f
332	98	37.00	0.00	10	-	f
333	95	37.00	0.00	11	-	f
337	97	37.00	0.00	12	-	f
340	104	37.00	0.00	13	-	f
340	103	37.00	0.00	14	-	f
338	99	37.00	0.00	15	-	f
335	101	37.00	0.00	16	-	f
334	106	37.00	0.00	17	-	f
320	108	37.00	0.00	18	-	f
313	112	37.00	0.00	19	-	f
313	112	37.00	0.00	20	-	f
310	118	37.00	0.00	21	-	f
310	118	37.00	0.00	22	-	f
310	117	37.00	0.00	23	-	f
300	113	37.00	0.00	24	-	f
290	110	37.00	0.00	25	-	f
290	110	37.00	0.00	26	-	f
279	109	37.00	0.00	27	-	f
266	107	37.00	0.00	28	-	f
255	109	37.00	0.00	29	-	f
243	111	37.00	0.00	30	-	f
237	109	37.00	0.00	31	-	f
224	109	37.00	0.00	32	-	f
214	112	37.00	0.00	33	-	f
211	117	37.00	0.00	34	-	f
206	112	37.00	0.00	35	-	f
195	107	37.00	0.00	36	-	f
186	107	37.00	111.00	37	-	f
32	354	38.00	start	1	-	f
19	356	38.00	115.00	2	-	f
19	356	39.00	newborn	2	38	f
30	347	39.00	0.00	3	38	f
41	343	39.00	0.00	4	38	f
51	349	39.00	0.00	5	38	f
58	346	39.00	0.00	6	38	f
59	347	39.00	0.00	7	38	f
59	348	39.00	0.00	8	38	f
59	348	39.00	0.00	9	38	f
52	348	39.00	0.00	10	38	f
46	341	39.00	0.00	11	38	f
45	338	39.00	0.00	12	38	f
38	335	39.00	0.00	13	38	f
40	331	39.00	0.00	14	38	f
40	329	39.00	0.00	15	38	f
44	328	39.00	0.00	16	38	f
47	332	39.00	0.00	17	38	f
52	334	39.00	0.00	18	38	f
52	334	39.00	0.00	19	38	f
61	330	39.00	0.00	20	38	f
60	320	39.00	0.00	21	38	f
60	317	39.00	0.00	22	38	f
46	327	39.00	0.00	23	38	f
45	332	39.00	0.00	24	38	f
48	335	39.00	0.00	25	38	f
60	331	39.00	115.00	26	38	f
60	331	40.00	newborn	26	39	f
60	332	40.00	0.00	27	39	f
59	323	40.00	0.00	28	39	f
67	307	40.00	0.00	29	39	f
76	291	40.00	0.00	30	39	f
86	286	40.00	0.00	31	39	f
85	289	40.00	0.00	32	39	f
83	296	40.00	0.00	33	39	f
80	300	40.00	0.00	34	39	f
80	293	40.00	0.00	35	39	f
84	288	40.00	0.00	36	39	f
88	278	40.00	111.00	37	39	f
60	331	41.00	newborn	26	39	f
58	342	41.00	0.00	27	39	f
48	346	41.00	0.00	28	39	f
42	357	41.00	0.00	29	39	f
40	360	41.00	0.00	30	39	f
38	363	41.00	0.00	31	39	f
40	373	41.00	0.00	32	39	f
43	374	41.00	0.00	33	39	f
43	374	41.00	0.00	34	39	f
39	380	41.00	0.00	35	39	f
42	393	41.00	0.00	36	39	f
46	395	41.00	111.00	37	39	f
19	356	42.00	newborn	2	38	f
8	357	42.00	0.00	3	38	f
8	360	42.00	103.00	4	38	f
