# Supplementary material for: A three component model for superdiffusive motion effectively describes migration of eukaryotic cells moving freely or under a directional stimulus
Source: PLoS One. 2022 Aug 2;17(8):e0272259. doi: 10.1371/journal.pone.0272259 (PMC9345344; doi:10.1371/journal.pone.0272259)
Supplement: S1 File — Text files containing information about displacements of experimental and simulated populations used for both preliminary analyses, in “datasets used for preliminary evaluation of cell movement (Tables 1 and 2)”, and further characterization of cell movement, in “further datasets used for cell movement characterization (Figs 2, 4–6; Table 2; S1–S3 Tables; S2 and S3 Figs)”. (ZIP) [file pone.0272259.s007.zip › S1_File/further datasets/experimental/no_wound/NIH-3T3/coordinates3.txt]

#	ps=1.3	ts=40	movie=	timeInt=4
131	201	1.00	start	1	-	f
134	199	1.00	0.00	2	-	f
136	194	1.00	0.00	3	-	f
138	194	1.00	0.00	4	-	f
138	194	1.00	0.00	5	-	f
138	194	1.00	0.00	6	-	f
145	177	1.00	115.00	7	-	f
145	177	2.00	newborn	7	1	f
144	192	2.00	0.00	8	1	f
138	191	2.00	0.00	9	1	f
146	181	2.00	0.00	10	1	f
147	171	2.00	0.00	11	1	f
141	155	2.00	0.00	12	1	f
144	150	2.00	0.00	13	1	f
144	171	2.00	0.00	14	1	f
139	183	2.00	0.00	15	1	f
139	185	2.00	0.00	16	1	f
142	182	2.00	0.00	17	1	f
143	169	2.00	0.00	18	1	f
145	157	2.00	0.00	19	1	f
140	133	2.00	0.00	20	1	f
135	136	2.00	0.00	21	1	f
132	132	2.00	0.00	22	1	f
117	122	2.00	0.00	23	1	f
94	111	2.00	0.00	24	1	f
94	106	2.00	0.00	25	1	f
80	95	2.00	0.00	26	1	f
72	82	2.00	0.00	27	1	f
59	73	2.00	0.00	28	1	f
52	71	2.00	0.00	29	1	f
49	71	2.00	0.00	30	1	f
51	71	2.00	0.00	31	1	f
70	87	2.00	0.00	32	1	f
74	91	2.00	0.00	33	1	f
77	95	2.00	0.00	34	1	f
78	96	2.00	0.00	35	1	f
80	97	2.00	0.00	36	1	f
89	108	2.00	111.00	37	1	f
145	177	3.00	newborn	7	1	f
138	203	3.00	0.00	8	1	f
123	239	3.00	0.00	9	1	f
107	289	3.00	0.00	10	1	f
104	306	3.00	0.00	11	1	f
110	318	3.00	0.00	12	1	f
117	331	3.00	0.00	13	1	f
128	338	3.00	0.00	14	1	f
132	338	3.00	0.00	15	1	f
149	340	3.00	0.00	16	1	f
156	342	3.00	0.00	17	1	f
157	338	3.00	0.00	18	1	f
164	338	3.00	0.00	19	1	f
157	336	3.00	0.00	20	1	f
155	342	3.00	0.00	21	1	f
148	335	3.00	0.00	22	1	f
144	332	3.00	0.00	23	1	f
134	333	3.00	0.00	24	1	f
123	324	3.00	0.00	25	1	f
123	313	3.00	0.00	26	1	f
122	315	3.00	0.00	27	1	f
118	321	3.00	0.00	28	1	f
118	316	3.00	0.00	29	1	f
111	300	3.00	0.00	30	1	f
107	276	3.00	0.00	31	1	f
106	279	3.00	0.00	32	1	f
105	272	3.00	0.00	33	1	f
98	259	3.00	0.00	34	1	f
95	251	3.00	0.00	35	1	f
97	248	3.00	0.00	36	1	f
97	240	3.00	111.00	37	1	f
313	142	4.00	start	1	-	f
312	140	4.00	0.00	2	-	f
308	151	4.00	0.00	3	-	f
304	159	4.00	0.00	4	-	f
302	168	4.00	0.00	5	-	f
300	169	4.00	0.00	6	-	f
300	169	4.00	0.00	7	-	f
297	176	4.00	0.00	8	-	f
297	181	4.00	0.00	9	-	f
297	185	4.00	0.00	10	-	f
290	194	4.00	0.00	11	-	f
288	192	4.00	0.00	12	-	f
289	186	4.00	0.00	13	-	f
291	185	4.00	0.00	14	-	f
286	183	4.00	0.00	15	-	f
282	189	4.00	0.00	16	-	f
291	184	4.00	0.00	17	-	f
291	184	4.00	115.00	18	-	f
291	184	5.00	newborn	18	4	f
307	163	5.00	0.00	19	4	f
311	160	5.00	0.00	20	4	f
314	142	5.00	0.00	21	4	f
326	122	5.00	0.00	22	4	f
324	115	5.00	0.00	23	4	f
313	105	5.00	0.00	24	4	f
315	103	5.00	0.00	25	4	f
315	103	5.00	0.00	26	4	f
315	103	5.00	0.00	27	4	f
315	98	5.00	0.00	28	4	f
308	91	5.00	0.00	29	4	f
307	87	5.00	0.00	30	4	f
305	81	5.00	0.00	31	4	f
306	81	5.00	0.00	32	4	f
311	91	5.00	0.00	33	4	f
311	91	5.00	0.00	34	4	f
308	87	5.00	0.00	35	4	f
305	84	5.00	0.00	36	4	f
304	84	5.00	111.00	37	4	f
291	184	6.00	newborn	18	4	f
286	183	6.00	0.00	19	4	f
299	191	6.00	0.00	20	4	f
302	197	6.00	0.00	21	4	f
302	203	6.00	0.00	22	4	f
302	203	6.00	0.00	23	4	f
300	200	6.00	0.00	24	4	f
301	197	6.00	0.00	25	4	f
301	197	6.00	0.00	26	4	f
301	196	6.00	0.00	27	4	f
301	196	6.00	0.00	28	4	f
302	196	6.00	0.00	29	4	f
302	196	6.00	0.00	30	4	f
302	196	6.00	0.00	31	4	f
302	196	6.00	0.00	32	4	f
306	202	6.00	0.00	33	4	f
314	205	6.00	0.00	34	4	f
313	210	6.00	0.00	35	4	f
318	217	6.00	0.00	36	4	f
322	214	6.00	111.00	37	4	f
496	147	7.00	start	1	-	f
470	167	7.00	0.00	2	-	f
434	179	7.00	0.00	3	-	f
418	181	7.00	0.00	4	-	f
406	187	7.00	0.00	5	-	f
393	180	7.00	0.00	6	-	f
382	145	7.00	0.00	7	-	f
381	135	7.00	0.00	8	-	f
380	104	7.00	0.00	9	-	f
384	102	7.00	0.00	10	-	f
389	102	7.00	0.00	11	-	f
391	103	7.00	0.00	12	-	f
395	92	7.00	0.00	13	-	f
391	84	7.00	0.00	14	-	f
398	57	7.00	0.00	15	-	f
400	51	7.00	0.00	16	-	f
400	37	7.00	0.00	17	-	f
408	14	7.00	0.00	18	-	f
402	6	7.00	103.00	19	-	f
240	289	8.00	start	1	-	f
240	289	8.00	0.00	2	-	f
244	285	8.00	0.00	3	-	f
251	283	8.00	0.00	4	-	f
251	283	8.00	0.00	5	-	f
251	285	8.00	0.00	6	-	f
251	285	8.00	0.00	7	-	f
252	285	8.00	0.00	8	-	f
246	287	8.00	0.00	9	-	f
246	287	8.00	0.00	10	-	f
244	279	8.00	0.00	11	-	f
244	274	8.00	0.00	12	-	f
239	271	8.00	0.00	13	-	f
239	271	8.00	0.00	14	-	f
239	271	8.00	0.00	15	-	f
249	282	8.00	0.00	16	-	f
254	301	8.00	0.00	17	-	f
253	317	8.00	115.00	18	-	f
253	317	9.00	newborn	18	8	f
255	326	9.00	0.00	19	8	f
265	331	9.00	0.00	20	8	f
272	331	9.00	0.00	21	8	f
285	324	9.00	0.00	22	8	f
301	328	9.00	0.00	23	8	f
303	331	9.00	0.00	24	8	f
311	332	9.00	0.00	25	8	f
312	332	9.00	0.00	26	8	f
314	329	9.00	0.00	27	8	f
314	322	9.00	0.00	28	8	f
314	322	9.00	0.00	29	8	f
314	321	9.00	0.00	30	8	f
306	309	9.00	0.00	31	8	f
304	303	9.00	0.00	32	8	f
300	303	9.00	0.00	33	8	f
300	303	9.00	0.00	34	8	f
298	300	9.00	0.00	35	8	f
295	291	9.00	0.00	36	8	f
293	285	9.00	111.00	37	8	f
253	317	10.00	newborn	18	8	f
236	315	10.00	0.00	19	8	f
232	309	10.00	0.00	20	8	f
243	303	10.00	0.00	21	8	f
254	295	10.00	0.00	22	8	f
260	293	10.00	0.00	23	8	f
264	292	10.00	0.00	24	8	f
264	293	10.00	0.00	25	8	f
264	293	10.00	0.00	26	8	f
251	301	10.00	0.00	27	8	f
243	300	10.00	0.00	28	8	f
240	306	10.00	0.00	29	8	f
228	310	10.00	0.00	30	8	f
237	299	10.00	0.00	31	8	f
237	295	10.00	0.00	32	8	f
236	295	10.00	0.00	33	8	f
238	295	10.00	0.00	34	8	f
241	282	10.00	0.00	35	8	f
249	272	10.00	0.00	36	8	f
250	269	10.00	111.00	37	8	f
87	365	11.00	start	1	-	f
94	363	11.00	0.00	2	-	f
100	357	11.00	0.00	3	-	f
101	357	11.00	0.00	4	-	f
107	356	11.00	0.00	5	-	f
86	365	11.00	115.00	6	-	f
86	365	12.00	newborn	6	11	f
89	358	12.00	0.00	7	11	f
99	351	12.00	0.00	8	11	f
105	351	12.00	0.00	9	11	f
105	358	12.00	0.00	10	11	f
109	357	12.00	0.00	11	11	f
109	357	12.00	0.00	12	11	f
114	357	12.00	0.00	13	11	f
124	364	12.00	0.00	14	11	f
133	367	12.00	0.00	15	11	f
141	370	12.00	0.00	16	11	f
147	369	12.00	0.00	17	11	f
155	368	12.00	0.00	18	11	f
155	368	12.00	0.00	19	11	f
170	371	12.00	0.00	20	11	f
176	371	12.00	0.00	21	11	f
180	371	12.00	0.00	22	11	f
183	370	12.00	0.00	23	11	f
182	374	12.00	0.00	24	11	f
178	378	12.00	0.00	25	11	f
172	371	12.00	0.00	26	11	f
163	373	12.00	0.00	27	11	f
163	373	12.00	0.00	28	11	f
155	372	12.00	0.00	29	11	f
140	362	12.00	0.00	30	11	f
136	361	12.00	0.00	31	11	f
122	355	12.00	115.00	32	11	f
122	355	13.00	newborn	32	12	f
122	353	13.00	0.00	33	12	f
123	347	13.00	0.00	34	12	f
118	344	13.00	0.00	35	12	f
118	344	13.00	0.00	36	12	f
107	334	13.00	111.00	37	12	f
122	355	14.00	newborn	32	12	f
122	368	14.00	0.00	33	12	f
127	369	14.00	0.00	34	12	f
140	365	14.00	0.00	35	12	f
145	368	14.00	0.00	36	12	f
156	372	14.00	111.00	37	12	f
86	365	15.00	newborn	6	11	f
81	361	15.00	0.00	7	11	f
81	354	15.00	0.00	8	11	f
73	366	15.00	0.00	9	11	f
70	366	15.00	0.00	10	11	f
66	376	15.00	0.00	11	11	f
62	397	15.00	0.00	12	11	f
72	402	15.00	0.00	13	11	f
72	402	15.00	0.00	14	11	f
66	404	15.00	0.00	15	11	f
60	415	15.00	0.00	16	11	f
36	414	15.00	0.00	17	11	f
33	409	15.00	0.00	18	11	f
37	406	15.00	0.00	19	11	f
34	400	15.00	0.00	20	11	f
43	396	15.00	0.00	21	11	f
46	382	15.00	0.00	22	11	f
37	378	15.00	0.00	23	11	f
27	381	15.00	0.00	24	11	f
37	379	15.00	0.00	25	11	f
50	379	15.00	0.00	26	11	f
54	377	15.00	0.00	27	11	f
60	366	15.00	0.00	28	11	f
71	353	15.00	0.00	29	11	f
79	343	15.00	0.00	30	11	f
61	336	15.00	0.00	31	11	f
45	336	15.00	0.00	32	11	f
46	332	15.00	0.00	33	11	f
41	335	15.00	115.00	34	11	f
354	325	16.00	start	1	-	f
355	323	16.00	0.00	2	-	f
351	326	16.00	0.00	3	-	f
346	330	16.00	0.00	4	-	f
338	327	16.00	0.00	5	-	f
338	327	16.00	0.00	6	-	f
319	327	16.00	0.00	7	-	f
300	328	16.00	0.00	8	-	f
284	325	16.00	0.00	9	-	f
276	334	16.00	0.00	10	-	f
270	343	16.00	0.00	11	-	f
266	345	16.00	0.00	12	-	f
257	339	16.00	115.00	13	-	f
257	339	17.00	newborn	13	16	f
274	342	17.00	0.00	14	16	f
300	333	17.00	0.00	15	16	f
319	334	17.00	0.00	16	16	f
328	341	17.00	0.00	17	16	f
328	361	17.00	0.00	18	16	f
325	366	17.00	0.00	19	16	f
324	366	17.00	0.00	20	16	f
323	361	17.00	0.00	21	16	f
317	365	17.00	0.00	22	16	f
316	375	17.00	0.00	23	16	f
319	369	17.00	0.00	24	16	f
319	369	17.00	0.00	25	16	f
314	373	17.00	0.00	26	16	f
305	377	17.00	0.00	27	16	f
303	376	17.00	0.00	28	16	f
303	375	17.00	0.00	29	16	f
313	379	17.00	0.00	30	16	f
312	377	17.00	0.00	31	16	f
311	377	17.00	115.00	32	16	f
311	377	18.00	newborn	32	17	f
323	368	18.00	0.00	33	17	f
345	344	18.00	0.00	34	17	f
363	334	18.00	0.00	35	17	f
371	320	18.00	0.00	36	17	f
366	325	18.00	111.00	37	17	f
311	377	19.00	newborn	32	17	f
292	399	19.00	0.00	33	17	f
276	428	19.00	0.00	34	17	f
280	447	19.00	0.00	35	17	f
286	447	19.00	0.00	36	17	f
286	438	19.00	111.00	37	17	f
257	339	20.00	newborn	13	16	f
256	330	20.00	0.00	14	16	f
243	335	20.00	0.00	15	16	f
241	334	20.00	0.00	16	16	f
231	327	20.00	0.00	17	16	f
225	314	20.00	0.00	18	16	f
222	308	20.00	0.00	19	16	f
216	299	20.00	0.00	20	16	f
211	275	20.00	0.00	21	16	f
212	257	20.00	0.00	22	16	f
212	257	20.00	0.00	23	16	f
218	244	20.00	0.00	24	16	f
225	234	20.00	0.00	25	16	f
235	225	20.00	0.00	26	16	f
235	225	20.00	0.00	27	16	f
240	227	20.00	0.00	28	16	f
239	234	20.00	0.00	29	16	f
247	235	20.00	0.00	30	16	f
247	235	20.00	0.00	31	16	f
267	232	20.00	0.00	32	16	f
276	236	20.00	0.00	33	16	f
285	236	20.00	0.00	34	16	f
288	241	20.00	115.00	35	16	f
526	360	21.00	start	1	-	f
531	355	21.00	0.00	2	-	f
535	371	21.00	0.00	3	-	f
526	384	21.00	0.00	4	-	f
521	385	21.00	0.00	5	-	f
520	385	21.00	0.00	6	-	f
520	373	21.00	0.00	7	-	f
526	342	21.00	0.00	8	-	f
517	331	21.00	0.00	9	-	f
526	332	21.00	0.00	10	-	f
541	341	21.00	0.00	11	-	f
558	343	21.00	0.00	12	-	f
556	348	21.00	0.00	13	-	f
562	349	21.00	0.00	14	-	f
573	344	21.00	0.00	15	-	f
599	350	21.00	115.00	16	-	f
599	350	22.00	newborn	16	21	f
596	336	22.00	0.00	17	21	f
598	317	22.00	0.00	18	21	f
602	299	22.00	0.00	19	21	f
625	287	22.00	103.00	20	21	f
599	350	23.00	newborn	16	21	f
597	360	23.00	0.00	17	21	f
590	372	23.00	0.00	18	21	f
571	388	23.00	0.00	19	21	f
554	406	23.00	0.00	20	21	f
543	408	23.00	0.00	21	21	f
537	407	23.00	0.00	22	21	f
535	419	23.00	0.00	23	21	f
521	416	23.00	0.00	24	21	f
514	417	23.00	0.00	25	21	f
485	432	23.00	0.00	26	21	f
495	447	23.00	0.00	27	21	f
514	449	23.00	0.00	28	21	f
535	445	23.00	0.00	29	21	f
536	466	23.00	0.00	30	21	f
520	496	23.00	0.00	31	21	f
516	509	23.00	103.00	32	21	f
118	98	24.00	start	1	-	f
118	95	24.00	0.00	2	-	f
118	95	24.00	0.00	3	-	f
118	95	24.00	0.00	4	-	f
116	105	24.00	0.00	5	-	f
112	112	24.00	0.00	6	-	f
107	120	24.00	0.00	7	-	f
107	120	24.00	0.00	8	-	f
102	122	24.00	0.00	9	-	f
93	127	24.00	0.00	10	-	f
84	134	24.00	0.00	11	-	f
78	143	24.00	0.00	12	-	f
71	152	24.00	0.00	13	-	f
63	157	24.00	0.00	14	-	f
53	167	24.00	0.00	15	-	f
8	183	24.00	0.00	16	-	f
10	182	24.00	0.00	17	-	f
24	180	24.00	0.00	18	-	f
63	157	24.00	0.00	19	-	f
84	143	24.00	0.00	20	-	f
91	141	24.00	0.00	21	-	f
103	148	24.00	0.00	22	-	f
129	159	24.00	0.00	23	-	f
143	168	24.00	0.00	24	-	f
149	174	24.00	0.00	25	-	f
161	182	24.00	115.00	26	-	f
161	182	25.00	newborn	26	24	f
106	149	25.00	0.00	27	24	f
110	155	25.00	0.00	28	24	f
127	165	25.00	0.00	29	24	f
144	165	25.00	0.00	30	24	f
148	161	25.00	0.00	31	24	f
129	132	25.00	0.00	32	24	f
119	120	25.00	0.00	33	24	f
103	100	25.00	0.00	34	24	f
103	99	25.00	0.00	35	24	f
82	70	25.00	0.00	36	24	f
72	65	25.00	111.00	37	24	f
161	182	26.00	newborn	26	24	f
93	146	26.00	0.00	27	24	f
87	153	26.00	0.00	28	24	f
91	166	26.00	0.00	29	24	f
94	187	26.00	0.00	30	24	f
97	183	26.00	0.00	31	24	f
83	167	26.00	0.00	32	24	f
52	154	26.00	0.00	33	24	f
24	137	26.00	0.00	34	24	f
21	135	26.00	0.00	35	24	f
7	137	26.00	0.00	36	24	f
3	142	26.00	111.00	37	24	f
550	258	27.00	start	1	-	f
551	264	27.00	0.00	2	-	f
560	264	27.00	0.00	3	-	f
573	274	27.00	0.00	4	-	f
575	273	27.00	0.00	5	-	f
596	267	27.00	0.00	6	-	f
609	259	27.00	0.00	7	-	f
617	245	27.00	0.00	8	-	f
621	230	27.00	0.00	9	-	f
627	208	27.00	0.00	10	-	f
621	182	27.00	0.00	11	-	f
621	167	27.00	0.00	12	-	f
599	147	27.00	0.00	13	-	f
593	147	27.00	0.00	14	-	f
597	159	27.00	0.00	15	-	f
600	168	27.00	0.00	16	-	f
603	163	27.00	0.00	17	-	f
600	166	27.00	0.00	18	-	f
597	159	27.00	0.00	19	-	f
596	165	27.00	0.00	20	-	f
593	181	27.00	0.00	21	-	f
596	196	27.00	0.00	22	-	f
600	217	27.00	0.00	23	-	f
607	244	27.00	0.00	24	-	f
604	247	27.00	0.00	25	-	f
589	255	27.00	115.00	26	-	f
589	255	28.00	newborn	26	27	f
591	257	28.00	0.00	27	27	f
599	251	28.00	0.00	28	27	f
601	246	28.00	0.00	29	27	f
624	228	28.00	0.00	30	27	f
639	220	28.00	0.00	31	27	f
639	220	28.00	0.00	32	27	f
633	216	28.00	0.00	33	27	f
641	211	28.00	103.00	34	27	f
589	255	29.00	newborn	26	27	f
578	261	29.00	0.00	27	27	f
578	261	29.00	0.00	28	27	f
577	278	29.00	0.00	29	27	f
572	280	29.00	0.00	30	27	f
582	287	29.00	0.00	31	27	f
598	293	29.00	0.00	32	27	f
601	295	29.00	0.00	33	27	f
608	312	29.00	0.00	34	27	f
603	312	29.00	0.00	35	27	f
603	312	29.00	0.00	36	27	f
594	302	29.00	111.00	37	27	f
383	238	30.00	start	1	-	f
383	238	30.00	0.00	2	-	f
383	238	30.00	0.00	3	-	f
392	239	30.00	0.00	4	-	f
397	247	30.00	0.00	5	-	f
400	247	30.00	0.00	6	-	f
410	248	30.00	0.00	7	-	f
414	251	30.00	0.00	8	-	f
427	259	30.00	0.00	9	-	f
443	269	30.00	0.00	10	-	f
452	285	30.00	0.00	11	-	f
453	275	30.00	115.00	12	-	f
453	275	31.00	newborn	12	30	f
443	274	31.00	0.00	13	30	f
451	287	31.00	0.00	14	30	f
464	301	31.00	0.00	15	30	f
471	301	31.00	0.00	16	30	f
478	311	31.00	0.00	17	30	f
482	311	31.00	0.00	18	30	f
482	311	31.00	0.00	19	30	f
488	314	31.00	0.00	20	30	f
488	314	31.00	0.00	21	30	f
489	323	31.00	0.00	22	30	f
490	322	31.00	0.00	23	30	f
502	318	31.00	0.00	24	30	f
513	314	31.00	0.00	25	30	f
534	316	31.00	0.00	26	30	f
547	309	31.00	0.00	27	30	f
548	309	31.00	0.00	28	30	f
543	302	31.00	0.00	29	30	f
551	302	31.00	0.00	30	30	f
554	308	31.00	115.00	31	30	f
554	308	32.00	newborn	31	31	f
553	306	32.00	0.00	32	31	f
546	301	32.00	0.00	33	31	f
547	295	32.00	0.00	34	31	f
546	302	32.00	0.00	35	31	f
547	303	32.00	0.00	36	31	f
548	296	32.00	111.00	37	31	f
554	308	33.00	newborn	31	31	f
540	285	33.00	0.00	32	31	f
537	278	33.00	0.00	33	31	f
541	271	33.00	0.00	34	31	f
546	251	33.00	0.00	35	31	f
546	242	33.00	0.00	36	31	f
546	242	33.00	111.00	37	31	f
453	275	34.00	newborn	12	30	f
415	251	34.00	0.00	13	30	f
400	241	34.00	0.00	14	30	f
393	228	34.00	0.00	15	30	f
385	223	34.00	0.00	16	30	f
385	223	34.00	0.00	17	30	f
379	180	34.00	0.00	18	30	f
375	172	34.00	0.00	19	30	f
378	168	34.00	0.00	20	30	f
377	170	34.00	0.00	21	30	f
377	160	34.00	0.00	22	30	f
381	149	34.00	0.00	23	30	f
392	151	34.00	0.00	24	30	f
392	151	34.00	0.00	25	30	f
392	151	34.00	0.00	26	30	f
390	157	34.00	0.00	27	30	f
392	155	34.00	115.00	28	30	f
392	155	35.00	newborn	28	34	f
400	151	35.00	0.00	29	34	f
396	145	35.00	0.00	30	34	f
394	137	35.00	0.00	31	34	f
395	131	35.00	0.00	32	34	f
399	131	35.00	0.00	33	34	f
401	141	35.00	0.00	34	34	f
391	143	35.00	0.00	35	34	f
385	158	35.00	0.00	36	34	f
384	169	35.00	111.00	37	34	f
392	155	36.00	newborn	28	34	f
386	173	36.00	0.00	29	34	f
367	200	36.00	0.00	30	34	f
367	216	36.00	0.00	31	34	f
370	227	36.00	0.00	32	34	f
377	239	36.00	0.00	33	34	f
377	242	36.00	0.00	34	34	f
381	253	36.00	0.00	35	34	f
390	253	36.00	0.00	36	34	f
400	247	36.00	111.00	37	34	f
356	465	37.00	start	1	-	f
370	463	37.00	0.00	2	-	f
362	466	37.00	0.00	3	-	f
354	465	37.00	0.00	4	-	f
348	460	37.00	0.00	5	-	f
345	452	37.00	0.00	6	-	f
345	452	37.00	0.00	7	-	f
345	452	37.00	0.00	8	-	f
345	458	37.00	0.00	9	-	f
345	458	37.00	0.00	10	-	f
342	457	37.00	0.00	11	-	f
341	461	37.00	0.00	12	-	f
342	456	37.00	0.00	13	-	f
339	457	37.00	0.00	14	-	f
341	459	37.00	0.00	15	-	f
330	458	37.00	0.00	16	-	f
329	466	37.00	0.00	17	-	f
334	473	37.00	0.00	18	-	f
334	473	37.00	0.00	19	-	f
334	473	37.00	0.00	20	-	f
322	473	37.00	0.00	21	-	f
322	473	37.00	0.00	22	-	f
322	473	37.00	0.00	23	-	f
327	477	37.00	0.00	24	-	f
334	477	37.00	0.00	25	-	f
332	481	37.00	0.00	26	-	f
329	477	37.00	0.00	27	-	f
333	479	37.00	0.00	28	-	f
334	486	37.00	0.00	29	-	f
336	484	37.00	0.00	30	-	f
332	481	37.00	0.00	31	-	f
345	481	37.00	0.00	32	-	f
347	472	37.00	0.00	33	-	f
350	471	37.00	0.00	34	-	f
348	470	37.00	0.00	35	-	f
351	469	37.00	0.00	36	-	f
346	470	37.00	111.00	37	-	f
203	470	38.00	start	1	-	f
204	468	38.00	0.00	2	-	f
202	460	38.00	0.00	3	-	f
192	449	38.00	0.00	4	-	f
192	449	38.00	0.00	5	-	f
178	434	38.00	0.00	6	-	f
185	416	38.00	0.00	7	-	f
180	408	38.00	0.00	8	-	f
186	396	38.00	0.00	9	-	f
190	368	38.00	0.00	10	-	f
188	356	38.00	0.00	11	-	f
164	405	38.00	115.00	12	-	f
164	405	39.00	newborn	12	38	f
155	405	39.00	0.00	13	38	f
173	412	39.00	0.00	14	38	f
194	376	39.00	0.00	15	38	f
216	386	39.00	0.00	16	38	f
200	403	39.00	0.00	17	38	f
186	406	39.00	0.00	18	38	f
168	402	39.00	0.00	19	38	f
163	420	39.00	0.00	20	38	f
150	421	39.00	0.00	21	38	f
128	420	39.00	0.00	22	38	f
121	412	39.00	0.00	23	38	f
96	386	39.00	0.00	24	38	f
94	381	39.00	0.00	25	38	f
94	381	39.00	0.00	26	38	f
84	375	39.00	0.00	27	38	f
84	380	39.00	0.00	28	38	f
86	384	39.00	0.00	29	38	f
76	360	39.00	0.00	30	38	f
63	354	39.00	0.00	31	38	f
78	362	39.00	0.00	32	38	f
66	353	39.00	0.00	33	38	f
63	357	39.00	0.00	34	38	f
87	363	39.00	0.00	35	38	f
96	355	39.00	100.00	36	38	f
164	405	40.00	newborn	12	38	f
154	407	40.00	0.00	13	38	f
138	425	40.00	0.00	14	38	f
172	456	40.00	0.00	15	38	f
188	484	40.00	0.00	16	38	f
212	481	40.00	0.00	17	38	f
204	477	40.00	0.00	18	38	f
175	476	40.00	0.00	19	38	f
155	488	40.00	0.00	20	38	f
138	502	40.00	0.00	21	38	f
130	496	40.00	0.00	22	38	f
96	480	40.00	0.00	23	38	f
74	469	40.00	0.00	24	38	f
57	443	40.00	0.00	25	38	f
61	432	40.00	0.00	26	38	f
84	444	40.00	0.00	27	38	f
87	451	40.00	0.00	28	38	f
108	450	40.00	0.00	29	38	f
115	447	40.00	0.00	30	38	f
119	435	40.00	0.00	31	38	f
115	431	40.00	0.00	32	38	f
102	430	40.00	0.00	33	38	f
102	430	40.00	0.00	34	38	f
95	430	40.00	0.00	35	38	f
92	431	40.00	115.00	36	38	f
557	58	41.00	start	1	-	f
548	63	41.00	0.00	2	-	f
553	59	41.00	0.00	3	-	f
545	61	41.00	0.00	4	-	f
539	59	41.00	0.00	5	-	f
539	59	41.00	0.00	6	-	f
539	59	41.00	0.00	7	-	f
524	62	41.00	0.00	8	-	f
524	62	41.00	0.00	9	-	f
519	65	41.00	0.00	10	-	f
512	70	41.00	0.00	11	-	f
512	71	41.00	0.00	12	-	f
507	74	41.00	0.00	13	-	f
500	80	41.00	0.00	14	-	f
493	93	41.00	0.00	15	-	f
496	95	41.00	115.00	16	-	f
496	95	42.00	newborn	16	41	f
502	175	42.00	0.00	17	41	f
503	182	42.00	0.00	18	41	f
503	201	42.00	0.00	19	41	f
506	208	42.00	0.00	20	41	f
517	213	42.00	0.00	21	41	f
535	209	42.00	0.00	22	41	f
537	196	42.00	0.00	23	41	f
538	196	42.00	0.00	24	41	f
539	196	42.00	0.00	25	41	f
541	208	42.00	0.00	26	41	f
540	211	42.00	0.00	27	41	f
543	216	42.00	0.00	28	41	f
546	227	42.00	0.00	29	41	f
545	236	42.00	0.00	30	41	f
549	237	42.00	0.00	31	41	f
554	264	42.00	0.00	32	41	f
556	258	42.00	0.00	33	41	f
563	261	42.00	0.00	34	41	f
570	257	42.00	0.00	35	41	f
570	257	42.00	0.00	36	41	f
589	262	42.00	111.00	37	41	f
496	95	43.00	newborn	16	41	f
493	165	43.00	0.00	17	41	f
502	172	43.00	0.00	18	41	f
500	176	43.00	0.00	19	41	f
500	167	43.00	0.00	20	41	f
506	153	43.00	0.00	21	41	f
513	149	43.00	0.00	22	41	f
500	135	43.00	0.00	23	41	f
486	136	43.00	0.00	24	41	f
498	136	43.00	0.00	25	41	f
498	138	43.00	0.00	26	41	f
498	140	43.00	0.00	27	41	f
496	141	43.00	0.00	28	41	f
489	136	43.00	0.00	29	41	f
489	136	43.00	0.00	30	41	f
489	136	43.00	0.00	31	41	f
479	144	43.00	0.00	32	41	f
472	158	43.00	0.00	33	41	f
461	165	43.00	0.00	34	41	f
442	174	43.00	0.00	35	41	f
423	179	43.00	0.00	36	41	f
414	182	43.00	111.00	37	41	f
