# Supplementary material for: A three component model for superdiffusive motion effectively describes migration of eukaryotic cells moving freely or under a directional stimulus
Source: PLoS One. 2022 Aug 2;17(8):e0272259. doi: 10.1371/journal.pone.0272259 (PMC9345344; doi:10.1371/journal.pone.0272259)
Supplement: S1 File — Text files containing information about displacements of experimental and simulated populations used for both preliminary analyses, in “datasets used for preliminary evaluation of cell movement (Tables 1 and 2)”, and further characterization of cell movement, in “further datasets used for cell movement characterization (Figs 2, 4–6; Table 2; S1–S3 Tables; S2 and S3 Figs)”. (ZIP) [file pone.0272259.s007.zip › S1_File/further datasets/experimental/no_wound/MDA-MB-231/coordinates6.txt]

#	ps=1.3	ts=40	movie=	timeInt=4
370	320	1.00	start	1	-	f
367	320	1.00	0.00	2	-	f
370	318	1.00	0.00	3	-	f
379	317	1.00	0.00	4	-	f
389	317	1.00	0.00	5	-	f
402	317	1.00	0.00	6	-	f
404	311	1.00	0.00	7	-	f
412	307	1.00	0.00	8	-	f
412	301	1.00	0.00	9	-	f
406	300	1.00	0.00	10	-	f
399	296	1.00	0.00	11	-	f
394	299	1.00	0.00	12	-	f
394	299	1.00	115.00	13	-	f
394	299	2.00	newborn	13	1	f
404	308	2.00	0.00	14	1	f
394	310	2.00	0.00	15	1	f
393	312	2.00	0.00	16	1	f
376	315	2.00	0.00	17	1	f
374	319	2.00	0.00	18	1	f
363	320	2.00	0.00	19	1	f
354	320	2.00	0.00	20	1	f
344	316	2.00	0.00	21	1	f
341	320	2.00	0.00	22	1	f
344	327	2.00	0.00	23	1	f
344	329	2.00	0.00	24	1	f
351	329	2.00	0.00	25	1	f
360	324	2.00	0.00	26	1	f
367	321	2.00	0.00	27	1	f
370	320	2.00	0.00	28	1	f
382	318	2.00	0.00	29	1	f
386	315	2.00	0.00	30	1	f
386	315	2.00	0.00	31	1	f
394	312	2.00	0.00	32	1	f
406	309	2.00	0.00	33	1	f
414	306	2.00	0.00	34	1	f
418	304	2.00	0.00	35	1	f
419	300	2.00	0.00	36	1	f
421	303	2.00	111.00	37	1	f
394	299	3.00	newborn	13	1	f
396	293	3.00	0.00	14	1	f
395	294	3.00	0.00	15	1	f
399	284	3.00	0.00	16	1	f
402	279	3.00	0.00	17	1	f
412	283	3.00	0.00	18	1	f
414	283	3.00	0.00	19	1	f
405	287	3.00	0.00	20	1	f
394	290	3.00	0.00	21	1	f
383	295	3.00	0.00	22	1	f
378	291	3.00	0.00	23	1	f
374	285	3.00	0.00	24	1	f
365	280	3.00	0.00	25	1	f
366	276	3.00	0.00	26	1	f
360	281	3.00	0.00	27	1	f
351	288	3.00	0.00	28	1	f
345	296	3.00	0.00	29	1	f
342	307	3.00	0.00	30	1	f
339	320	3.00	0.00	31	1	f
368	324	3.00	0.00	32	1	f
387	315	3.00	0.00	33	1	f
404	302	3.00	0.00	34	1	f
419	292	3.00	0.00	35	1	f
436	292	3.00	0.00	36	1	f
444	293	3.00	111.00	37	1	f
106	178	4.00	start	1	-	f
117	164	4.00	0.00	2	-	f
115	162	4.00	115.00	3	-	f
115	162	5.00	newborn	3	4	f
114	164	5.00	0.00	4	4	f
116	174	5.00	0.00	5	4	f
108	175	5.00	0.00	6	4	f
104	173	5.00	0.00	7	4	f
104	173	5.00	0.00	8	4	f
103	173	5.00	0.00	9	4	f
105	196	5.00	0.00	10	4	f
107	205	5.00	0.00	11	4	f
111	198	5.00	0.00	12	4	f
106	187	5.00	0.00	13	4	f
110	188	5.00	0.00	14	4	f
113	186	5.00	0.00	15	4	f
115	180	5.00	0.00	16	4	f
116	180	5.00	0.00	17	4	f
114	186	5.00	0.00	18	4	f
113	180	5.00	0.00	19	4	f
116	180	5.00	0.00	20	4	f
120	171	5.00	0.00	21	4	f
129	154	5.00	0.00	22	4	f
129	147	5.00	0.00	23	4	f
129	151	5.00	0.00	24	4	f
129	149	5.00	115.00	25	4	f
129	149	6.00	newborn	25	5	f
143	153	6.00	0.00	26	5	f
138	159	6.00	0.00	27	5	f
133	149	6.00	0.00	28	5	f
132	150	6.00	0.00	29	5	f
129	151	6.00	0.00	30	5	f
129	151	6.00	0.00	31	5	f
123	142	6.00	0.00	32	5	f
126	152	6.00	0.00	33	5	f
129	148	6.00	0.00	34	5	f
129	148	6.00	0.00	35	5	f
129	148	6.00	0.00	36	5	f
129	148	6.00	111.00	37	5	f
129	149	7.00	newborn	25	5	f
127	151	7.00	0.00	26	5	f
131	151	7.00	0.00	27	5	f
132	146	7.00	0.00	28	5	f
124	139	7.00	0.00	29	5	f
117	131	7.00	0.00	30	5	f
110	135	7.00	0.00	31	5	f
108	128	7.00	0.00	32	5	f
111	119	7.00	0.00	33	5	f
116	118	7.00	0.00	34	5	f
111	112	7.00	0.00	35	5	f
114	109	7.00	0.00	36	5	f
109	111	7.00	111.00	37	5	f
115	162	8.00	newborn	3	4	f
101	163	8.00	0.00	4	4	f
111	165	8.00	0.00	5	4	f
114	162	8.00	0.00	6	4	f
120	161	8.00	0.00	7	4	f
120	159	8.00	0.00	8	4	f
118	159	8.00	0.00	9	4	f
120	157	8.00	0.00	10	4	f
121	157	8.00	0.00	11	4	f
126	155	8.00	0.00	12	4	f
125	150	8.00	0.00	13	4	f
131	149	8.00	0.00	14	4	f
131	151	8.00	0.00	15	4	f
127	149	8.00	0.00	16	4	f
129	150	8.00	0.00	17	4	f
131	147	8.00	0.00	18	4	f
135	144	8.00	0.00	19	4	f
141	149	8.00	0.00	20	4	f
144	149	8.00	0.00	21	4	f
151	153	8.00	0.00	22	4	f
154	153	8.00	0.00	23	4	f
154	151	8.00	0.00	24	4	f
155	151	8.00	0.00	25	4	f
157	155	8.00	0.00	26	4	f
158	155	8.00	0.00	27	4	f
160	155	8.00	0.00	28	4	f
156	150	8.00	0.00	29	4	f
162	148	8.00	0.00	30	4	f
162	148	8.00	0.00	31	4	f
163	150	8.00	0.00	32	4	f
161	151	8.00	115.00	33	4	f
161	151	9.00	newborn	33	8	f
162	151	9.00	0.00	34	8	f
160	154	9.00	0.00	35	8	f
156	157	9.00	0.00	36	8	f
156	161	9.00	111.00	37	8	f
161	151	10.00	newborn	33	8	f
164	143	10.00	0.00	34	8	f
163	145	10.00	0.00	35	8	f
163	145	10.00	0.00	36	8	f
163	143	10.00	111.00	37	8	f
360	197	11.00	start	1	-	f
364	200	11.00	0.00	2	-	f
367	197	11.00	0.00	3	-	f
369	199	11.00	0.00	4	-	f
366	201	11.00	0.00	5	-	f
368	196	11.00	0.00	6	-	f
369	188	11.00	0.00	7	-	f
369	191	11.00	0.00	8	-	f
369	193	11.00	0.00	9	-	f
366	201	11.00	0.00	10	-	f
364	205	11.00	0.00	11	-	f
363	207	11.00	0.00	12	-	f
363	213	11.00	0.00	13	-	f
363	215	11.00	0.00	14	-	f
365	211	11.00	0.00	15	-	f
366	204	11.00	0.00	16	-	f
366	204	11.00	0.00	17	-	f
369	204	11.00	0.00	18	-	f
364	214	11.00	0.00	19	-	f
365	213	11.00	0.00	20	-	f
365	213	11.00	0.00	21	-	f
364	209	11.00	0.00	22	-	f
366	213	11.00	0.00	23	-	f
365	211	11.00	115.00	24	-	f
365	211	12.00	newborn	24	11	f
371	206	12.00	0.00	25	11	f
374	204	12.00	0.00	26	11	f
373	205	12.00	0.00	27	11	f
373	205	12.00	0.00	28	11	f
389	191	12.00	0.00	29	11	f
398	178	12.00	0.00	30	11	f
409	168	12.00	0.00	31	11	f
410	158	12.00	0.00	32	11	f
410	158	12.00	0.00	33	11	f
415	149	12.00	0.00	34	11	f
424	135	12.00	0.00	35	11	f
420	139	12.00	0.00	36	11	f
420	139	12.00	111.00	37	11	f
365	211	13.00	newborn	24	11	f
360	214	13.00	0.00	25	11	f
363	214	13.00	0.00	26	11	f
363	215	13.00	0.00	27	11	f
356	221	13.00	0.00	28	11	f
353	219	13.00	0.00	29	11	f
347	223	13.00	0.00	30	11	f
338	233	13.00	0.00	31	11	f
334	230	13.00	0.00	32	11	f
331	234	13.00	0.00	33	11	f
327	236	13.00	0.00	34	11	f
326	237	13.00	0.00	35	11	f
323	246	13.00	0.00	36	11	f
322	248	13.00	111.00	37	11	f
434	139	14.00	start	1	-	f
438	142	14.00	0.00	2	-	f
438	147	14.00	0.00	3	-	f
438	147	14.00	0.00	4	-	f
438	147	14.00	0.00	5	-	f
444	141	14.00	0.00	6	-	f
444	141	14.00	0.00	7	-	f
444	141	14.00	115.00	8	-	f
444	141	15.00	newborn	8	14	f
446	131	15.00	0.00	9	14	f
442	129	15.00	0.00	10	14	f
442	127	15.00	0.00	11	14	f
448	131	15.00	0.00	12	14	f
445	143	15.00	0.00	13	14	f
436	147	15.00	0.00	14	14	f
436	143	15.00	0.00	15	14	f
437	135	15.00	0.00	16	14	f
437	135	15.00	0.00	17	14	f
437	133	15.00	0.00	18	14	f
435	126	15.00	0.00	19	14	f
433	127	15.00	0.00	20	14	f
427	129	15.00	0.00	21	14	f
427	129	15.00	0.00	22	14	f
426	131	15.00	0.00	23	14	f
421	135	15.00	0.00	24	14	f
417	137	15.00	0.00	25	14	f
412	136	15.00	0.00	26	14	f
413	133	15.00	0.00	27	14	f
415	131	15.00	0.00	28	14	f
412	130	15.00	0.00	29	14	f
404	127	15.00	0.00	30	14	f
404	127	15.00	0.00	31	14	f
403	129	15.00	0.00	32	14	f
403	129	15.00	0.00	33	14	f
401	129	15.00	0.00	34	14	f
401	129	15.00	0.00	35	14	f
397	131	15.00	0.00	36	14	f
397	131	15.00	111.00	37	14	f
444	141	16.00	newborn	8	14	f
440	141	16.00	0.00	9	14	f
441	147	16.00	0.00	10	14	f
441	147	16.00	0.00	11	14	f
437	155	16.00	0.00	12	14	f
438	163	16.00	0.00	13	14	f
435	163	16.00	0.00	14	14	f
434	170	16.00	0.00	15	14	f
434	170	16.00	0.00	16	14	f
434	170	16.00	0.00	17	14	f
439	166	16.00	0.00	18	14	f
439	166	16.00	0.00	19	14	f
440	169	16.00	0.00	20	14	f
440	169	16.00	0.00	21	14	f
444	172	16.00	0.00	22	14	f
449	169	16.00	0.00	23	14	f
455	167	16.00	0.00	24	14	f
452	168	16.00	0.00	25	14	f
452	167	16.00	0.00	26	14	f
456	166	16.00	0.00	27	14	f
460	164	16.00	0.00	28	14	f
463	159	16.00	0.00	29	14	f
463	157	16.00	0.00	30	14	f
462	163	16.00	0.00	31	14	f
462	169	16.00	0.00	32	14	f
462	169	16.00	0.00	33	14	f
462	169	16.00	0.00	34	14	f
468	171	16.00	0.00	35	14	f
469	179	16.00	0.00	36	14	f
468	176	16.00	111.00	37	14	f
99	374	17.00	start	1	-	f
90	369	17.00	0.00	2	-	f
80	367	17.00	0.00	3	-	f
80	367	17.00	0.00	4	-	f
73	366	17.00	0.00	5	-	f
78	366	17.00	0.00	6	-	f
74	369	17.00	0.00	7	-	f
72	373	17.00	0.00	8	-	f
71	379	17.00	0.00	9	-	f
70	386	17.00	0.00	10	-	f
70	386	17.00	0.00	11	-	f
63	394	17.00	0.00	12	-	f
59	395	17.00	0.00	13	-	f
61	391	17.00	0.00	14	-	f
52	396	17.00	0.00	15	-	f
57	396	17.00	115.00	16	-	f
57	396	18.00	newborn	16	17	f
60	397	18.00	0.00	17	17	f
67	387	18.00	0.00	18	17	f
68	387	18.00	0.00	19	17	f
49	395	18.00	0.00	20	17	f
49	400	18.00	0.00	21	17	f
53	406	18.00	0.00	22	17	f
60	411	18.00	0.00	23	17	f
68	419	18.00	0.00	24	17	f
69	430	18.00	0.00	25	17	f
69	430	18.00	0.00	26	17	f
72	435	18.00	0.00	27	17	f
73	435	18.00	0.00	28	17	f
77	441	18.00	0.00	29	17	f
85	445	18.00	0.00	30	17	f
96	447	18.00	0.00	31	17	f
101	447	18.00	0.00	32	17	f
101	447	18.00	0.00	33	17	f
102	447	18.00	0.00	34	17	f
102	447	18.00	0.00	35	17	f
102	447	18.00	0.00	36	17	f
102	447	18.00	111.00	37	17	f
57	396	19.00	newborn	16	17	f
50	405	19.00	0.00	17	17	f
50	402	19.00	0.00	18	17	f
50	393	19.00	0.00	19	17	f
50	387	19.00	0.00	20	17	f
53	363	19.00	0.00	21	17	f
46	354	19.00	0.00	22	17	f
38	357	19.00	0.00	23	17	f
38	357	19.00	0.00	24	17	f
63	346	19.00	0.00	25	17	f
61	344	19.00	0.00	26	17	f
67	336	19.00	0.00	27	17	f
74	336	19.00	0.00	28	17	f
77	336	19.00	0.00	29	17	f
82	331	19.00	0.00	30	17	f
89	337	19.00	0.00	31	17	f
95	340	19.00	0.00	32	17	f
108	353	19.00	108.00	33	17	f
144	108	20.00	start	1	-	f
155	95	20.00	0.00	2	-	f
163	95	20.00	0.00	3	-	f
169	93	20.00	0.00	4	-	f
178	93	20.00	0.00	5	-	f
178	93	20.00	0.00	6	-	f
181	88	20.00	0.00	7	-	f
181	88	20.00	0.00	8	-	f
176	86	20.00	0.00	9	-	f
181	74	20.00	0.00	10	-	f
181	73	20.00	0.00	11	-	f
178	68	20.00	0.00	12	-	f
176	79	20.00	0.00	13	-	f
176	83	20.00	0.00	14	-	f
175	88	20.00	0.00	15	-	f
179	90	20.00	0.00	16	-	f
182	91	20.00	115.00	17	-	f
182	91	21.00	newborn	17	20	f
189	88	21.00	0.00	18	20	f
189	88	21.00	0.00	19	20	f
186	82	21.00	0.00	20	20	f
187	76	21.00	0.00	21	20	f
186	75	21.00	0.00	22	20	f
179	69	21.00	0.00	23	20	f
180	66	21.00	0.00	24	20	f
182	63	21.00	0.00	25	20	f
178	68	21.00	0.00	26	20	f
179	71	21.00	0.00	27	20	f
189	68	21.00	0.00	28	20	f
187	76	21.00	0.00	29	20	f
189	72	21.00	0.00	30	20	f
192	66	21.00	0.00	31	20	f
190	69	21.00	0.00	32	20	f
189	71	21.00	0.00	33	20	f
190	85	21.00	0.00	34	20	f
190	83	21.00	0.00	35	20	f
189	91	21.00	0.00	36	20	f
190	92	21.00	111.00	37	20	f
182	91	22.00	newborn	17	20	f
174	94	22.00	0.00	18	20	f
174	94	22.00	0.00	19	20	f
172	89	22.00	0.00	20	20	f
170	91	22.00	0.00	21	20	f
171	94	22.00	0.00	22	20	f
171	90	22.00	0.00	23	20	f
172	92	22.00	0.00	24	20	f
179	89	22.00	0.00	25	20	f
178	88	22.00	0.00	26	20	f
189	89	22.00	0.00	27	20	f
191	96	22.00	0.00	28	20	f
190	96	22.00	0.00	29	20	f
189	94	22.00	0.00	30	20	f
189	94	22.00	0.00	31	20	f
200	94	22.00	0.00	32	20	f
204	96	22.00	0.00	33	20	f
213	98	22.00	0.00	34	20	f
217	104	22.00	0.00	35	20	f
217	104	22.00	0.00	36	20	f
213	113	22.00	111.00	37	20	f
60	274	23.00	start	1	-	f
63	262	23.00	0.00	2	-	f
67	260	23.00	0.00	3	-	f
67	259	23.00	0.00	4	-	f
67	259	23.00	0.00	5	-	f
67	259	23.00	0.00	6	-	f
70	257	23.00	0.00	7	-	f
73	251	23.00	0.00	8	-	f
71	259	23.00	0.00	9	-	f
72	256	23.00	0.00	10	-	f
77	252	23.00	0.00	11	-	f
81	256	23.00	0.00	12	-	f
70	263	23.00	0.00	13	-	f
62	262	23.00	0.00	14	-	f
62	262	23.00	0.00	15	-	f
56	251	23.00	0.00	16	-	f
62	250	23.00	0.00	17	-	f
79	248	23.00	0.00	18	-	f
81	256	23.00	0.00	19	-	f
73	262	23.00	0.00	20	-	f
66	269	23.00	0.00	21	-	f
60	266	23.00	0.00	22	-	f
62	257	23.00	0.00	23	-	f
62	257	23.00	0.00	24	-	f
70	255	23.00	0.00	25	-	f
66	256	23.00	0.00	26	-	f
66	256	23.00	115.00	27	-	f
572	54	24.00	start	1	-	f
580	67	24.00	0.00	2	-	f
581	66	24.00	0.00	3	-	f
581	64	24.00	0.00	4	-	f
581	62	24.00	0.00	5	-	f
580	62	24.00	0.00	6	-	f
576	62	24.00	0.00	7	-	f
573	63	24.00	0.00	8	-	f
567	63	24.00	0.00	9	-	f
555	59	24.00	0.00	10	-	f
547	56	24.00	0.00	11	-	f
548	57	24.00	0.00	12	-	f
550	58	24.00	0.00	13	-	f
552	53	24.00	0.00	14	-	f
558	57	24.00	0.00	15	-	f
571	58	24.00	0.00	16	-	f
571	57	24.00	0.00	17	-	f
560	57	24.00	0.00	18	-	f
560	57	24.00	0.00	19	-	f
562	52	24.00	0.00	20	-	f
559	56	24.00	0.00	21	-	f
558	58	24.00	0.00	22	-	f
559	50	24.00	0.00	23	-	f
562	56	24.00	0.00	24	-	f
558	52	24.00	0.00	25	-	f
558	57	24.00	0.00	26	-	f
569	58	24.00	0.00	27	-	f
558	57	24.00	0.00	28	-	f
564	59	24.00	0.00	29	-	f
564	59	24.00	0.00	30	-	f
570	58	24.00	0.00	31	-	f
570	58	24.00	100.00	32	-	f
210	150	25.00	start	1	-	f
227	143	25.00	0.00	2	-	f
231	148	25.00	0.00	3	-	f
222	148	25.00	0.00	4	-	f
214	144	25.00	0.00	5	-	f
211	145	25.00	0.00	6	-	f
202	145	25.00	0.00	7	-	f
201	136	25.00	0.00	8	-	f
203	132	25.00	0.00	9	-	f
203	125	25.00	0.00	10	-	f
204	121	25.00	0.00	11	-	f
208	119	25.00	0.00	12	-	f
211	114	25.00	0.00	13	-	f
212	105	25.00	0.00	14	-	f
212	105	25.00	0.00	15	-	f
214	98	25.00	0.00	16	-	f
230	101	25.00	0.00	17	-	f
233	99	25.00	0.00	18	-	f
235	101	25.00	0.00	19	-	f
239	107	25.00	0.00	20	-	f
244	105	25.00	0.00	21	-	f
236	105	25.00	0.00	22	-	f
261	109	25.00	0.00	23	-	f
259	115	25.00	0.00	24	-	f
252	119	25.00	115.00	25	-	f
252	119	26.00	newborn	25	25	f
260	115	26.00	0.00	26	25	f
261	120	26.00	0.00	27	25	f
255	121	26.00	0.00	28	25	f
272	123	26.00	0.00	29	25	f
271	124	26.00	0.00	30	25	f
277	132	26.00	0.00	31	25	f
281	135	26.00	0.00	32	25	f
283	138	26.00	0.00	33	25	f
285	138	26.00	0.00	34	25	f
290	145	26.00	0.00	35	25	f
298	154	26.00	0.00	36	25	f
302	156	26.00	111.00	37	25	f
252	119	27.00	newborn	25	25	f
252	124	27.00	0.00	26	25	f
246	124	27.00	0.00	27	25	f
244	126	27.00	0.00	28	25	f
244	126	27.00	0.00	29	25	f
258	117	27.00	0.00	30	25	f
263	115	27.00	0.00	31	25	f
266	114	27.00	0.00	32	25	f
270	131	27.00	0.00	33	25	f
269	136	27.00	0.00	34	25	f
274	135	27.00	0.00	35	25	f
274	133	27.00	0.00	36	25	f
283	138	27.00	111.00	37	25	f
56	450	28.00	start	1	-	f
63	447	28.00	0.00	2	-	f
63	447	28.00	0.00	3	-	f
64	447	28.00	0.00	4	-	f
57	453	28.00	0.00	5	-	f
59	451	28.00	0.00	6	-	f
54	450	28.00	0.00	7	-	f
56	450	28.00	0.00	8	-	f
50	453	28.00	0.00	9	-	f
54	451	28.00	0.00	10	-	f
54	451	28.00	0.00	11	-	f
54	451	28.00	0.00	12	-	f
61	455	28.00	0.00	13	-	f
57	455	28.00	0.00	14	-	f
56	457	28.00	115.00	15	-	f
56	457	29.00	newborn	15	28	f
56	460	29.00	0.00	16	28	f
46	485	29.00	0.00	17	28	f
43	480	29.00	0.00	18	28	f
43	480	29.00	0.00	19	28	f
43	480	29.00	0.00	20	28	f
43	480	29.00	0.00	21	28	f
43	480	29.00	0.00	22	28	f
43	480	29.00	0.00	23	28	f
43	480	29.00	0.00	24	28	f
45	477	29.00	0.00	25	28	f
45	477	29.00	0.00	26	28	f
45	477	29.00	0.00	27	28	f
45	477	29.00	0.00	28	28	f
45	477	29.00	0.00	29	28	f
45	477	29.00	0.00	30	28	f
45	477	29.00	0.00	31	28	f
49	477	29.00	0.00	32	28	f
49	477	29.00	0.00	33	28	f
49	477	29.00	0.00	34	28	f
51	473	29.00	0.00	35	28	f
50	468	29.00	0.00	36	28	f
50	457	29.00	111.00	37	28	f
56	457	30.00	newborn	15	28	f
57	481	30.00	0.00	16	28	f
54	488	30.00	0.00	17	28	f
54	491	30.00	0.00	18	28	f
50	491	30.00	0.00	19	28	f
58	490	30.00	0.00	20	28	f
59	501	30.00	0.00	21	28	f
68	502	30.00	0.00	22	28	f
64	499	30.00	0.00	23	28	f
67	500	30.00	0.00	24	28	f
67	500	30.00	0.00	25	28	f
63	498	30.00	0.00	26	28	f
69	501	30.00	0.00	27	28	f
67	501	30.00	0.00	28	28	f
67	501	30.00	0.00	29	28	f
66	503	30.00	0.00	30	28	f
70	502	30.00	0.00	31	28	f
70	502	30.00	0.00	32	28	f
70	502	30.00	0.00	33	28	f
70	502	30.00	0.00	34	28	f
70	502	30.00	0.00	35	28	f
70	502	30.00	0.00	36	28	f
72	504	30.00	111.00	37	28	f
393	460	31.00	start	1	-	f
386	461	31.00	0.00	2	-	f
386	461	31.00	0.00	3	-	f
386	461	31.00	115.00	4	-	f
386	461	32.00	newborn	4	31	f
392	454	32.00	0.00	5	31	f
392	454	32.00	0.00	6	31	f
394	452	32.00	0.00	7	31	f
402	461	32.00	0.00	8	31	f
402	460	32.00	0.00	9	31	f
399	452	32.00	0.00	10	31	f
404	452	32.00	0.00	11	31	f
409	454	32.00	0.00	12	31	f
413	454	32.00	0.00	13	31	f
417	455	32.00	0.00	14	31	f
419	459	32.00	0.00	15	31	f
430	459	32.00	0.00	16	31	f
430	457	32.00	0.00	17	31	f
434	457	32.00	0.00	18	31	f
434	453	32.00	0.00	19	31	f
433	453	32.00	0.00	20	31	f
433	452	32.00	0.00	21	31	f
436	451	32.00	0.00	22	31	f
438	450	32.00	0.00	23	31	f
433	448	32.00	0.00	24	31	f
430	448	32.00	0.00	25	31	f
430	450	32.00	0.00	26	31	f
430	447	32.00	0.00	27	31	f
430	447	32.00	0.00	28	31	f
433	445	32.00	0.00	29	31	f
421	443	32.00	0.00	30	31	f
421	443	32.00	0.00	31	31	f
412	443	32.00	0.00	32	31	f
416	453	32.00	0.00	33	31	f
422	454	32.00	0.00	34	31	f
421	450	32.00	115.00	35	31	f
386	461	33.00	newborn	4	31	f
375	464	33.00	0.00	5	31	f
379	461	33.00	0.00	6	31	f
379	461	33.00	0.00	7	31	f
379	461	33.00	0.00	8	31	f
379	468	33.00	0.00	9	31	f
381	473	33.00	0.00	10	31	f
381	473	33.00	0.00	11	31	f
381	474	33.00	0.00	12	31	f
381	476	33.00	0.00	13	31	f
381	476	33.00	0.00	14	31	f
381	476	33.00	0.00	15	31	f
377	472	33.00	0.00	16	31	f
376	467	33.00	0.00	17	31	f
376	464	33.00	0.00	18	31	f
372	460	33.00	0.00	19	31	f
378	462	33.00	0.00	20	31	f
376	464	33.00	0.00	21	31	f
374	468	33.00	0.00	22	31	f
376	469	33.00	0.00	23	31	f
376	469	33.00	0.00	24	31	f
378	477	33.00	0.00	25	31	f
384	481	33.00	0.00	26	31	f
384	481	33.00	0.00	27	31	f
389	479	33.00	0.00	28	31	f
402	469	33.00	0.00	29	31	f
398	466	33.00	0.00	30	31	f
398	466	33.00	0.00	31	31	f
399	473	33.00	0.00	32	31	f
398	479	33.00	0.00	33	31	f
397	485	33.00	115.00	34	31	f
249	361	34.00	start	1	-	f
250	359	34.00	0.00	2	-	f
249	359	34.00	0.00	3	-	f
249	359	34.00	0.00	4	-	f
249	359	34.00	0.00	5	-	f
249	359	34.00	0.00	6	-	f
255	356	34.00	0.00	7	-	f
254	357	34.00	0.00	8	-	f
254	357	34.00	0.00	9	-	f
251	361	34.00	0.00	10	-	f
251	361	34.00	0.00	11	-	f
250	359	34.00	0.00	12	-	f
250	357	34.00	0.00	13	-	f
250	357	34.00	0.00	14	-	f
251	356	34.00	0.00	15	-	f
256	357	34.00	0.00	16	-	f
260	359	34.00	0.00	17	-	f
263	361	34.00	0.00	18	-	f
269	360	34.00	0.00	19	-	f
270	360	34.00	0.00	20	-	f
268	359	34.00	0.00	21	-	f
271	359	34.00	0.00	22	-	f
274	361	34.00	0.00	23	-	f
283	368	34.00	0.00	24	-	f
288	368	34.00	0.00	25	-	f
298	368	34.00	0.00	26	-	f
296	367	34.00	0.00	27	-	f
297	362	34.00	0.00	28	-	f
296	366	34.00	115.00	29	-	f
296	366	35.00	newborn	29	34	f
300	365	35.00	0.00	30	34	f
301	365	35.00	0.00	31	34	f
302	365	35.00	0.00	32	34	f
304	365	35.00	0.00	33	34	f
306	365	35.00	0.00	34	34	f
308	368	35.00	0.00	35	34	f
311	368	35.00	0.00	36	34	f
314	362	35.00	111.00	37	34	f
296	366	36.00	newborn	29	34	f
287	361	36.00	0.00	30	34	f
287	360	36.00	0.00	31	34	f
287	360	36.00	0.00	32	34	f
287	360	36.00	0.00	33	34	f
287	360	36.00	0.00	34	34	f
288	368	36.00	0.00	35	34	f
294	368	36.00	0.00	36	34	f
290	364	36.00	111.00	37	34	f
540	165	37.00	start	1	-	f
542	169	37.00	0.00	2	-	f
542	170	37.00	0.00	3	-	f
544	165	37.00	0.00	4	-	f
540	163	37.00	0.00	5	-	f
537	161	37.00	0.00	6	-	f
535	160	37.00	0.00	7	-	f
535	157	37.00	0.00	8	-	f
535	156	37.00	0.00	9	-	f
536	150	37.00	0.00	10	-	f
532	150	37.00	0.00	11	-	f
531	151	37.00	0.00	12	-	f
529	158	37.00	0.00	13	-	f
534	160	37.00	0.00	14	-	f
537	153	37.00	0.00	15	-	f
530	148	37.00	0.00	16	-	f
526	148	37.00	0.00	17	-	f
518	145	37.00	0.00	18	-	f
518	138	37.00	0.00	19	-	f
520	134	37.00	115.00	20	-	f
520	134	38.00	newborn	20	37	f
534	151	38.00	0.00	21	37	f
535	148	38.00	0.00	22	37	f
535	148	38.00	0.00	23	37	f
535	144	38.00	0.00	24	37	f
528	146	38.00	0.00	25	37	f
522	153	38.00	0.00	26	37	f
528	144	38.00	0.00	27	37	f
528	144	38.00	0.00	28	37	f
518	147	38.00	0.00	29	37	f
510	151	38.00	0.00	30	37	f
513	140	38.00	0.00	31	37	f
510	126	38.00	0.00	32	37	f
508	122	38.00	0.00	33	37	f
498	133	38.00	0.00	34	37	f
500	141	38.00	0.00	35	37	f
495	138	38.00	0.00	36	37	f
500	131	38.00	111.00	37	37	f
520	134	39.00	newborn	20	37	f
529	144	39.00	0.00	21	37	f
532	137	39.00	0.00	22	37	f
535	129	39.00	0.00	23	37	f
537	129	39.00	0.00	24	37	f
542	129	39.00	0.00	25	37	f
546	124	39.00	0.00	26	37	f
546	119	39.00	0.00	27	37	f
545	124	39.00	0.00	28	37	f
552	130	39.00	0.00	29	37	f
552	131	39.00	0.00	30	37	f
553	139	39.00	0.00	31	37	f
554	139	39.00	0.00	32	37	f
552	134	39.00	0.00	33	37	f
549	130	39.00	0.00	34	37	f
548	124	39.00	0.00	35	37	f
541	127	39.00	0.00	36	37	f
545	130	39.00	111.00	37	37	f
491	327	40.00	start	1	-	f
490	332	40.00	0.00	2	-	f
492	335	40.00	0.00	3	-	f
496	341	40.00	0.00	4	-	f
496	341	40.00	0.00	5	-	f
496	341	40.00	0.00	6	-	f
511	350	40.00	0.00	7	-	f
512	354	40.00	0.00	8	-	f
510	355	40.00	0.00	9	-	f
509	355	40.00	0.00	10	-	f
499	358	40.00	115.00	11	-	f
499	358	41.00	newborn	11	40	f
504	363	41.00	0.00	12	40	f
507	380	41.00	0.00	13	40	f
516	379	41.00	0.00	14	40	f
505	368	41.00	0.00	15	40	f
508	366	41.00	0.00	16	40	f
508	364	41.00	0.00	17	40	f
510	355	41.00	0.00	18	40	f
513	351	41.00	0.00	19	40	f
528	355	41.00	0.00	20	40	f
534	360	41.00	0.00	21	40	f
544	366	41.00	0.00	22	40	f
547	371	41.00	0.00	23	40	f
547	375	41.00	0.00	24	40	f
532	384	41.00	0.00	25	40	f
517	382	41.00	0.00	26	40	f
514	376	41.00	0.00	27	40	f
506	380	41.00	0.00	28	40	f
485	370	41.00	0.00	29	40	f
492	380	41.00	0.00	30	40	f
499	385	41.00	0.00	31	40	f
496	387	41.00	0.00	32	40	f
475	395	41.00	0.00	33	40	f
470	397	41.00	0.00	34	40	f
464	399	41.00	0.00	35	40	f
465	412	41.00	0.00	36	40	f
473	414	41.00	111.00	37	40	f
499	358	42.00	newborn	11	40	f
502	355	42.00	0.00	12	40	f
503	369	42.00	0.00	13	40	f
495	379	42.00	0.00	14	40	f
499	383	42.00	0.00	15	40	f
499	383	42.00	0.00	16	40	f
493	384	42.00	0.00	17	40	f
490	382	42.00	0.00	18	40	f
489	377	42.00	0.00	19	40	f
486	373	42.00	0.00	20	40	f
482	363	42.00	0.00	21	40	f
475	360	42.00	0.00	22	40	f
476	361	42.00	0.00	23	40	f
484	373	42.00	0.00	24	40	f
493	384	42.00	0.00	25	40	f
493	384	42.00	0.00	26	40	f
489	376	42.00	0.00	27	40	f
480	356	42.00	0.00	28	40	f
480	354	42.00	0.00	29	40	f
474	358	42.00	0.00	30	40	f
474	358	42.00	0.00	31	40	f
474	358	42.00	0.00	32	40	f
474	358	42.00	0.00	33	40	f
477	359	42.00	0.00	34	40	f
477	359	42.00	0.00	35	40	f
477	359	42.00	0.00	36	40	f
479	361	42.00	111.00	37	40	f
48	174	43.00	start	1	-	f
48	163	43.00	0.00	2	-	f
41	159	43.00	0.00	3	-	f
36	154	43.00	0.00	4	-	f
36	153	43.00	0.00	5	-	f
41	155	43.00	0.00	6	-	f
45	153	43.00	0.00	7	-	f
47	159	43.00	0.00	8	-	f
43	152	43.00	0.00	9	-	f
43	152	43.00	0.00	10	-	f
42	151	43.00	0.00	11	-	f
42	149	43.00	115.00	12	-	f
42	149	44.00	newborn	12	43	f
41	156	44.00	0.00	13	43	f
43	155	44.00	0.00	14	43	f
47	160	44.00	0.00	15	43	f
48	161	44.00	0.00	16	43	f
48	161	44.00	0.00	17	43	f
48	162	44.00	0.00	18	43	f
48	163	44.00	0.00	19	43	f
47	165	44.00	0.00	20	43	f
31	171	44.00	0.00	21	43	f
31	166	44.00	0.00	22	43	f
31	166	44.00	0.00	23	43	f
31	168	44.00	0.00	24	43	f
31	163	44.00	0.00	25	43	f
31	164	44.00	0.00	26	43	f
34	169	44.00	0.00	27	43	f
28	163	44.00	0.00	28	43	f
23	163	44.00	0.00	29	43	f
8	154	44.00	0.00	30	43	f
19	162	44.00	0.00	31	43	f
21	158	44.00	0.00	32	43	f
32	171	44.00	0.00	33	43	f
33	171	44.00	0.00	34	43	f
41	172	44.00	0.00	35	43	f
49	172	44.00	0.00	36	43	f
45	169	44.00	111.00	37	43	f
42	149	45.00	newborn	12	43	f
42	140	45.00	0.00	13	43	f
39	142	45.00	0.00	14	43	f
26	147	45.00	0.00	15	43	f
20	151	45.00	0.00	16	43	f
15	148	45.00	0.00	17	43	f
22	151	45.00	0.00	18	43	f
28	151	45.00	0.00	19	43	f
21	157	45.00	0.00	20	43	f
22	157	45.00	0.00	21	43	f
19	149	45.00	0.00	22	43	f
24	150	45.00	0.00	23	43	f
30	149	45.00	0.00	24	43	f
31	145	45.00	0.00	25	43	f
33	146	45.00	0.00	26	43	f
33	148	45.00	0.00	27	43	f
39	156	45.00	0.00	28	43	f
46	154	45.00	0.00	29	43	f
46	157	45.00	0.00	30	43	f
46	160	45.00	0.00	31	43	f
47	159	45.00	0.00	32	43	f
48	158	45.00	0.00	33	43	f
48	158	45.00	0.00	34	43	f
39	156	45.00	0.00	35	43	f
36	154	45.00	0.00	36	43	f
26	152	45.00	111.00	37	43	f
574	393	46.00	start	1	-	f
564	404	46.00	0.00	2	-	f
572	416	46.00	0.00	3	-	f
570	416	46.00	0.00	4	-	f
568	416	46.00	0.00	5	-	f
565	416	46.00	115.00	6	-	f
565	416	47.00	newborn	6	46	f
571	421	47.00	0.00	7	46	f
571	421	47.00	0.00	8	46	f
571	421	47.00	0.00	9	46	f
563	427	47.00	0.00	10	46	f
561	427	47.00	0.00	11	46	f
557	425	47.00	0.00	12	46	f
557	422	47.00	0.00	13	46	f
557	418	47.00	0.00	14	46	f
555	407	47.00	0.00	15	46	f
557	399	47.00	0.00	16	46	f
547	381	47.00	0.00	17	46	f
553	369	47.00	0.00	18	46	f
552	370	47.00	0.00	19	46	f
553	376	47.00	0.00	20	46	f
552	376	47.00	0.00	21	46	f
550	379	47.00	0.00	22	46	f
535	367	47.00	0.00	23	46	f
537	364	47.00	0.00	24	46	f
528	357	47.00	0.00	25	46	f
530	354	47.00	115.00	26	46	f
530	354	48.00	newborn	26	47	f
530	344	48.00	0.00	27	47	f
532	338	48.00	0.00	28	47	f
532	329	48.00	0.00	29	47	f
532	329	48.00	0.00	30	47	f
536	335	48.00	0.00	31	47	f
536	335	48.00	0.00	32	47	f
534	329	48.00	0.00	33	47	f
536	331	48.00	0.00	34	47	f
536	331	48.00	0.00	35	47	f
552	340	48.00	0.00	36	47	f
553	338	48.00	111.00	37	47	f
530	354	49.00	newborn	26	47	f
532	357	49.00	0.00	27	47	f
532	357	49.00	0.00	28	47	f
528	356	49.00	0.00	29	47	f
528	355	49.00	0.00	30	47	f
521	357	49.00	0.00	31	47	f
528	357	49.00	0.00	32	47	f
519	358	49.00	0.00	33	47	f
522	357	49.00	0.00	34	47	f
515	360	49.00	0.00	35	47	f
520	356	49.00	0.00	36	47	f
524	358	49.00	111.00	37	47	f
565	416	50.00	newborn	6	46	f
561	409	50.00	0.00	7	46	f
560	407	50.00	0.00	8	46	f
562	403	50.00	0.00	9	46	f
559	406	50.00	0.00	10	46	f
563	409	50.00	0.00	11	46	f
573	415	50.00	0.00	12	46	f
578	413	50.00	0.00	13	46	f
572	422	50.00	0.00	14	46	f
570	424	50.00	0.00	15	46	f
575	424	50.00	0.00	16	46	f
576	429	50.00	0.00	17	46	f
578	432	50.00	0.00	18	46	f
581	438	50.00	0.00	19	46	f
577	443	50.00	0.00	20	46	f
577	443	50.00	0.00	21	46	f
575	443	50.00	0.00	22	46	f
575	443	50.00	0.00	23	46	f
581	450	50.00	0.00	24	46	f
588	453	50.00	0.00	25	46	f
587	459	50.00	0.00	26	46	f
592	466	50.00	0.00	27	46	f
590	473	50.00	0.00	28	46	f
590	472	50.00	0.00	29	46	f
582	473	50.00	0.00	30	46	f
582	473	50.00	0.00	31	46	f
582	473	50.00	0.00	32	46	f
576	471	50.00	0.00	33	46	f
576	471	50.00	0.00	34	46	f
574	469	50.00	0.00	35	46	f
575	469	50.00	115.00	36	46	f
272	198	51.00	start	1	-	f
278	195	51.00	0.00	2	-	f
274	193	51.00	0.00	3	-	f
277	195	51.00	0.00	4	-	f
274	196	51.00	0.00	5	-	f
267	187	51.00	0.00	6	-	f
267	189	51.00	0.00	7	-	f
260	183	51.00	0.00	8	-	f
264	197	51.00	0.00	9	-	f
269	204	51.00	0.00	10	-	f
277	213	51.00	0.00	11	-	f
281	225	51.00	0.00	12	-	f
293	225	51.00	0.00	13	-	f
299	225	51.00	0.00	14	-	f
303	229	51.00	0.00	15	-	f
299	237	51.00	115.00	16	-	f
299	237	52.00	newborn	16	51	f
302	238	52.00	0.00	17	51	f
293	244	52.00	0.00	18	51	f
291	249	52.00	0.00	19	51	f
281	237	52.00	0.00	20	51	f
276	233	52.00	0.00	21	51	f
279	228	52.00	0.00	22	51	f
283	224	52.00	0.00	23	51	f
283	219	52.00	0.00	24	51	f
283	219	52.00	0.00	25	51	f
288	220	52.00	0.00	26	51	f
288	224	52.00	0.00	27	51	f
293	228	52.00	0.00	28	51	f
299	226	52.00	0.00	29	51	f
304	225	52.00	0.00	30	51	f
301	231	52.00	0.00	31	51	f
296	229	52.00	0.00	32	51	f
302	233	52.00	0.00	33	51	f
301	237	52.00	0.00	34	51	f
297	244	52.00	0.00	35	51	f
292	249	52.00	0.00	36	51	f
285	253	52.00	111.00	37	51	f
299	237	53.00	newborn	16	51	f
298	248	53.00	0.00	17	51	f
280	250	53.00	0.00	18	51	f
277	251	53.00	0.00	19	51	f
274	251	53.00	0.00	20	51	f
267	250	53.00	0.00	21	51	f
265	252	53.00	0.00	22	51	f
260	257	53.00	0.00	23	51	f
259	262	53.00	0.00	24	51	f
258	268	53.00	0.00	25	51	f
258	268	53.00	0.00	26	51	f
260	260	53.00	0.00	27	51	f
255	263	53.00	0.00	28	51	f
246	263	53.00	0.00	29	51	f
246	263	53.00	0.00	30	51	f
244	274	53.00	0.00	31	51	f
234	276	53.00	0.00	32	51	f
235	281	53.00	0.00	33	51	f
233	286	53.00	0.00	34	51	f
233	284	53.00	0.00	35	51	f
231	286	53.00	0.00	36	51	f
234	281	53.00	111.00	37	51	f
555	245	54.00	start	1	-	f
554	259	54.00	0.00	2	-	f
555	259	54.00	0.00	3	-	f
558	261	54.00	0.00	4	-	f
562	263	54.00	0.00	5	-	f
566	264	54.00	0.00	6	-	f
575	270	54.00	0.00	7	-	f
575	270	54.00	0.00	8	-	f
577	270	54.00	0.00	9	-	f
578	272	54.00	0.00	10	-	f
578	273	54.00	0.00	11	-	f
582	273	54.00	0.00	12	-	f
582	273	54.00	0.00	13	-	f
588	273	54.00	0.00	14	-	f
588	273	54.00	0.00	15	-	f
594	272	54.00	0.00	16	-	f
601	272	54.00	0.00	17	-	f
613	278	54.00	0.00	18	-	f
620	280	54.00	0.00	19	-	f
626	281	54.00	0.00	20	-	f
628	280	54.00	0.00	21	-	f
633	279	54.00	0.00	22	-	f
632	279	54.00	0.00	23	-	f
635	276	54.00	0.00	24	-	f
636	274	54.00	0.00	25	-	f
639	275	54.00	115.00	26	-	f
639	275	55.00	newborn	26	54	f
642	274	55.00	0.00	27	54	f
642	275	55.00	0.00	28	54	f
645	277	55.00	0.00	29	54	f
643	280	55.00	0.00	30	54	f
646	283	55.00	0.00	31	54	f
642	283	55.00	0.00	32	54	f
642	283	55.00	0.00	33	54	f
635	285	55.00	0.00	34	54	f
622	287	55.00	0.00	35	54	f
609	286	55.00	0.00	36	54	f
609	301	55.00	111.00	37	54	f
639	275	56.00	newborn	26	54	f
633	270	56.00	0.00	27	54	f
638	268	56.00	0.00	28	54	f
638	265	56.00	0.00	29	54	f
641	265	56.00	0.00	30	54	f
642	264	56.00	0.00	31	54	f
641	259	56.00	0.00	32	54	f
641	259	56.00	0.00	33	54	f
639	255	56.00	0.00	34	54	f
641	262	56.00	0.00	35	54	f
641	262	56.00	0.00	36	54	f
640	259	56.00	111.00	37	54	f
117	304	57.00	start	1	-	f
118	292	57.00	0.00	2	-	f
122	289	57.00	0.00	3	-	f
122	289	57.00	0.00	4	-	f
125	292	57.00	0.00	5	-	f
125	292	57.00	0.00	6	-	f
125	285	57.00	0.00	7	-	f
125	287	57.00	0.00	8	-	f
125	289	57.00	0.00	9	-	f
126	292	57.00	0.00	10	-	f
122	292	57.00	0.00	11	-	f
116	292	57.00	0.00	12	-	f
116	290	57.00	0.00	13	-	f
122	293	57.00	115.00	14	-	f
122	293	58.00	newborn	14	57	f
131	289	58.00	0.00	15	57	f
130	288	58.00	0.00	16	57	f
136	288	58.00	0.00	17	57	f
128	292	58.00	0.00	18	57	f
127	302	58.00	0.00	19	57	f
132	307	58.00	0.00	20	57	f
132	313	58.00	0.00	21	57	f
137	317	58.00	0.00	22	57	f
144	313	58.00	0.00	23	57	f
148	310	58.00	0.00	24	57	f
139	310	58.00	0.00	25	57	f
130	311	58.00	0.00	26	57	f
126	312	58.00	0.00	27	57	f
121	320	58.00	0.00	28	57	f
122	328	58.00	0.00	29	57	f
115	341	58.00	0.00	30	57	f
117	347	58.00	0.00	31	57	f
117	346	58.00	0.00	32	57	f
120	359	58.00	0.00	33	57	f
110	375	58.00	0.00	34	57	f
107	374	58.00	0.00	35	57	f
108	376	58.00	0.00	36	57	f
114	375	58.00	111.00	37	57	f
122	293	59.00	newborn	14	57	f
121	294	59.00	0.00	15	57	f
119	293	59.00	0.00	16	57	f
116	296	59.00	0.00	17	57	f
115	294	59.00	0.00	18	57	f
115	290	59.00	0.00	19	57	f
113	288	59.00	0.00	20	57	f
111	286	59.00	0.00	21	57	f
119	294	59.00	0.00	22	57	f
121	294	59.00	0.00	23	57	f
122	297	59.00	0.00	24	57	f
122	303	59.00	0.00	25	57	f
126	300	59.00	0.00	26	57	f
126	300	59.00	0.00	27	57	f
124	293	59.00	0.00	28	57	f
118	290	59.00	0.00	29	57	f
118	291	59.00	0.00	30	57	f
118	291	59.00	0.00	31	57	f
117	288	59.00	0.00	32	57	f
121	284	59.00	0.00	33	57	f
134	278	59.00	0.00	34	57	f
143	277	59.00	0.00	35	57	f
138	276	59.00	0.00	36	57	f
138	276	59.00	111.00	37	57	f
269	60	60.00	start	1	-	f
278	55	60.00	0.00	2	-	f
281	50	60.00	0.00	3	-	f
281	50	60.00	0.00	4	-	f
281	61	60.00	0.00	5	-	f
286	65	60.00	0.00	6	-	f
284	67	60.00	0.00	7	-	f
287	72	60.00	0.00	8	-	f
287	84	60.00	0.00	9	-	f
288	78	60.00	0.00	10	-	f
286	94	60.00	0.00	11	-	f
284	109	60.00	0.00	12	-	f
278	119	60.00	0.00	13	-	f
278	133	60.00	0.00	14	-	f
279	139	60.00	0.00	15	-	f
278	150	60.00	0.00	16	-	f
286	146	60.00	0.00	17	-	f
284	138	60.00	0.00	18	-	f
284	147	60.00	115.00	19	-	f
284	147	61.00	newborn	19	60	f
295	141	61.00	0.00	20	60	f
303	139	61.00	0.00	21	60	f
304	138	61.00	0.00	22	60	f
304	129	61.00	0.00	23	60	f
302	121	61.00	0.00	24	60	f
293	147	61.00	0.00	25	60	f
290	152	61.00	0.00	26	60	f
284	169	61.00	115.00	27	60	f
284	169	62.00	newborn	27	61	f
285	164	62.00	0.00	28	61	f
292	154	62.00	0.00	29	61	f
296	143	62.00	0.00	30	61	f
302	131	62.00	0.00	31	61	f
301	127	62.00	0.00	32	61	f
305	128	62.00	0.00	33	61	f
310	133	62.00	0.00	34	61	f
310	128	62.00	0.00	35	61	f
311	130	62.00	0.00	36	61	f
320	137	62.00	111.00	37	61	f
284	169	63.00	newborn	27	61	f
285	185	63.00	0.00	28	61	f
267	197	63.00	0.00	29	61	f
268	204	63.00	0.00	30	61	f
263	214	63.00	0.00	31	61	f
264	220	63.00	0.00	32	61	f
266	229	63.00	0.00	33	61	f
267	245	63.00	0.00	34	61	f
264	239	63.00	0.00	35	61	f
266	230	63.00	0.00	36	61	f
266	221	63.00	111.00	37	61	f
284	147	64.00	newborn	19	60	f
282	145	64.00	0.00	20	60	f
287	150	64.00	0.00	21	60	f
290	153	64.00	0.00	22	60	f
292	143	64.00	0.00	23	60	f
292	149	64.00	0.00	24	60	f
281	166	64.00	0.00	25	60	f
260	152	64.00	0.00	26	60	f
260	164	64.00	0.00	27	60	f
263	172	64.00	0.00	28	60	f
266	172	64.00	0.00	29	60	f
266	172	64.00	0.00	30	60	f
271	174	64.00	0.00	31	60	f
271	174	64.00	0.00	32	60	f
277	175	64.00	0.00	33	60	f
277	173	64.00	0.00	34	60	f
273	171	64.00	0.00	35	60	f
273	171	64.00	0.00	36	60	f
279	169	64.00	111.00	37	60	f
296	125	65.00	start	1	-	f
292	116	65.00	0.00	2	-	f
291	120	65.00	0.00	3	-	f
291	130	65.00	0.00	4	-	f
285	126	65.00	0.00	5	-	f
278	116	65.00	0.00	6	-	f
264	118	65.00	0.00	7	-	f
265	116	65.00	0.00	8	-	f
259	130	65.00	0.00	9	-	f
244	135	65.00	0.00	10	-	f
250	145	65.00	0.00	11	-	f
259	145	65.00	115.00	12	-	f
259	145	66.00	newborn	12	65	f
262	152	66.00	0.00	13	65	f
267	159	66.00	0.00	14	65	f
266	160	66.00	0.00	15	65	f
262	155	66.00	0.00	16	65	f
264	155	66.00	0.00	17	65	f
270	130	66.00	0.00	18	65	f
266	124	66.00	0.00	19	65	f
263	138	66.00	0.00	20	65	f
262	150	66.00	0.00	21	65	f
264	158	66.00	0.00	22	65	f
267	162	66.00	0.00	23	65	f
267	168	66.00	0.00	24	65	f
262	176	66.00	115.00	25	65	f
262	176	67.00	newborn	25	66	f
256	174	67.00	0.00	26	66	f
253	172	67.00	108.00	27	66	f
262	176	68.00	newborn	25	66	f
256	182	68.00	0.00	26	66	f
249	179	68.00	0.00	27	66	f
245	178	68.00	0.00	28	66	f
242	172	68.00	0.00	29	66	f
237	173	68.00	0.00	30	66	f
235	171	68.00	108.00	31	66	f
259	145	69.00	newborn	12	65	f
258	140	69.00	0.00	13	65	f
258	144	69.00	0.00	14	65	f
254	151	69.00	0.00	15	65	f
243	157	69.00	0.00	16	65	f
239	167	69.00	0.00	17	65	f
241	173	69.00	0.00	18	65	f
237	170	69.00	0.00	19	65	f
237	175	69.00	0.00	20	65	f
240	174	69.00	0.00	21	65	f
246	168	69.00	0.00	22	65	f
251	165	69.00	0.00	23	65	f
254	159	69.00	0.00	24	65	f
253	163	69.00	108.00	25	65	f
38	44	70.00	start	1	-	f
50	39	70.00	0.00	2	-	f
57	49	70.00	0.00	3	-	f
57	49	70.00	0.00	4	-	f
60	53	70.00	0.00	5	-	f
62	57	70.00	0.00	6	-	f
63	62	70.00	0.00	7	-	f
72	65	70.00	0.00	8	-	f
72	65	70.00	0.00	9	-	f
73	70	70.00	0.00	10	-	f
75	78	70.00	0.00	11	-	f
77	74	70.00	0.00	12	-	f
69	69	70.00	0.00	13	-	f
69	68	70.00	0.00	14	-	f
70	64	70.00	115.00	15	-	f
70	64	71.00	newborn	15	70	f
70	70	71.00	0.00	16	70	f
74	75	71.00	0.00	17	70	f
77	76	71.00	0.00	18	70	f
74	76	71.00	0.00	19	70	f
76	75	71.00	0.00	20	70	f
76	75	71.00	0.00	21	70	f
77	79	71.00	0.00	22	70	f
77	82	71.00	0.00	23	70	f
79	87	71.00	0.00	24	70	f
79	84	71.00	0.00	25	70	f
79	86	71.00	0.00	26	70	f
82	87	71.00	0.00	27	70	f
85	86	71.00	0.00	28	70	f
85	90	71.00	0.00	29	70	f
90	89	71.00	0.00	30	70	f
90	89	71.00	0.00	31	70	f
89	89	71.00	0.00	32	70	f
89	89	71.00	0.00	33	70	f
92	89	71.00	0.00	34	70	f
92	89	71.00	0.00	35	70	f
92	89	71.00	0.00	36	70	f
88	87	71.00	111.00	37	70	f
70	64	72.00	newborn	15	70	f
65	58	72.00	0.00	16	70	f
59	47	72.00	0.00	17	70	f
57	47	72.00	0.00	18	70	f
55	53	72.00	0.00	19	70	f
56	55	72.00	0.00	20	70	f
56	59	72.00	0.00	21	70	f
57	59	72.00	0.00	22	70	f
57	59	72.00	0.00	23	70	f
57	59	72.00	0.00	24	70	f
57	59	72.00	0.00	25	70	f
58	59	72.00	0.00	26	70	f
51	65	72.00	0.00	27	70	f
51	65	72.00	0.00	28	70	f
52	66	72.00	0.00	29	70	f
49	68	72.00	0.00	30	70	f
53	66	72.00	0.00	31	70	f
57	61	72.00	0.00	32	70	f
58	59	72.00	0.00	33	70	f
59	54	72.00	0.00	34	70	f
60	55	72.00	0.00	35	70	f
63	54	72.00	0.00	36	70	f
68	51	72.00	111.00	37	70	f
