# Supplementary material for: A three component model for superdiffusive motion effectively describes migration of eukaryotic cells moving freely or under a directional stimulus
Source: PLoS One. 2022 Aug 2;17(8):e0272259. doi: 10.1371/journal.pone.0272259 (PMC9345344; doi:10.1371/journal.pone.0272259)
Supplement: S1 File — Text files containing information about displacements of experimental and simulated populations used for both preliminary analyses, in “datasets used for preliminary evaluation of cell movement (Tables 1 and 2)”, and further characterization of cell movement, in “further datasets used for cell movement characterization (Figs 2, 4–6; Table 2; S1–S3 Tables; S2 and S3 Figs)”. (ZIP) [file pone.0272259.s007.zip › S1_File/further datasets/experimental/no_wound/MDA-MB-231/coordinates4.txt]

#	ps=1.3	ts=40	movie=	timeInt=4
278	345	1.00	start	1	-	f
278	345	1.00	0.00	2	-	f
277	349	1.00	0.00	3	-	f
277	349	1.00	0.00	4	-	f
270	353	1.00	0.00	5	-	f
271	360	1.00	0.00	6	-	f
274	367	1.00	0.00	7	-	f
282	374	1.00	0.00	8	-	f
281	375	1.00	0.00	9	-	f
274	381	1.00	0.00	10	-	f
277	391	1.00	0.00	11	-	f
276	398	1.00	0.00	12	-	f
279	412	1.00	0.00	13	-	f
273	420	1.00	0.00	14	-	f
274	413	1.00	0.00	15	-	f
277	413	1.00	0.00	16	-	f
277	411	1.00	0.00	17	-	f
277	413	1.00	115.00	18	-	f
378	231	2.00	start	1	-	f
378	232	2.00	0.00	2	-	f
372	230	2.00	0.00	3	-	f
363	226	2.00	0.00	4	-	f
362	227	2.00	0.00	5	-	f
362	229	2.00	0.00	6	-	f
352	233	2.00	0.00	7	-	f
355	234	2.00	0.00	8	-	f
355	234	2.00	0.00	9	-	f
355	231	2.00	0.00	10	-	f
354	231	2.00	0.00	11	-	f
343	236	2.00	0.00	12	-	f
345	241	2.00	0.00	13	-	f
343	240	2.00	0.00	14	-	f
343	241	2.00	0.00	15	-	f
348	241	2.00	0.00	16	-	f
347	242	2.00	0.00	17	-	f
351	254	2.00	0.00	18	-	f
351	254	2.00	0.00	19	-	f
349	241	2.00	115.00	20	-	f
451	117	3.00	start	1	-	f
451	117	3.00	0.00	2	-	f
451	117	3.00	0.00	3	-	f
450	122	3.00	0.00	4	-	f
457	122	3.00	0.00	5	-	f
457	122	3.00	0.00	6	-	f
460	123	3.00	0.00	7	-	f
462	131	3.00	115.00	8	-	f
476	245	4.00	start	1	-	f
476	245	4.00	0.00	2	-	f
476	245	4.00	0.00	3	-	f
476	242	4.00	0.00	4	-	f
476	242	4.00	0.00	5	-	f
479	240	4.00	0.00	6	-	f
485	234	4.00	0.00	7	-	f
484	239	4.00	0.00	8	-	f
484	238	4.00	0.00	9	-	f
491	240	4.00	0.00	10	-	f
491	240	4.00	0.00	11	-	f
491	240	4.00	0.00	12	-	f
491	240	4.00	0.00	13	-	f
491	240	4.00	0.00	14	-	f
491	239	4.00	0.00	15	-	f
496	238	4.00	0.00	16	-	f
500	239	4.00	0.00	17	-	f
503	246	4.00	0.00	18	-	f
504	248	4.00	0.00	19	-	f
510	253	4.00	0.00	20	-	f
510	253	4.00	0.00	21	-	f
512	255	4.00	0.00	22	-	f
507	253	4.00	0.00	23	-	f
506	251	4.00	0.00	24	-	f
501	250	4.00	0.00	25	-	f
497	249	4.00	0.00	26	-	f
498	245	4.00	0.00	27	-	f
497	244	4.00	0.00	28	-	f
505	246	4.00	0.00	29	-	f
496	241	4.00	0.00	30	-	f
492	240	4.00	0.00	31	-	f
492	240	4.00	0.00	32	-	f
493	239	4.00	0.00	33	-	f
493	239	4.00	0.00	34	-	f
493	242	4.00	0.00	35	-	f
489	240	4.00	0.00	36	-	f
488	232	4.00	111.00	37	-	f
218	253	5.00	start	1	-	f
220	251	5.00	0.00	2	-	f
221	252	5.00	0.00	3	-	f
221	252	5.00	0.00	4	-	f
221	252	5.00	0.00	5	-	f
222	253	5.00	0.00	6	-	f
224	251	5.00	0.00	7	-	f
224	249	5.00	0.00	8	-	f
226	251	5.00	0.00	9	-	f
221	247	5.00	0.00	10	-	f
216	244	5.00	0.00	11	-	f
221	231	5.00	0.00	12	-	f
224	227	5.00	0.00	13	-	f
222	219	5.00	0.00	14	-	f
220	212	5.00	0.00	15	-	f
219	213	5.00	115.00	16	-	f
483	357	6.00	start	1	-	f
479	355	6.00	0.00	2	-	f
479	355	6.00	0.00	3	-	f
479	355	6.00	0.00	4	-	f
475	356	6.00	0.00	5	-	f
478	354	6.00	0.00	6	-	f
476	354	6.00	0.00	7	-	f
476	354	6.00	0.00	8	-	f
480	346	6.00	0.00	9	-	f
493	347	6.00	0.00	10	-	f
494	348	6.00	0.00	11	-	f
497	343	6.00	0.00	12	-	f
503	337	6.00	0.00	13	-	f
505	327	6.00	0.00	14	-	f
513	321	6.00	0.00	15	-	f
519	321	6.00	0.00	16	-	f
520	318	6.00	115.00	17	-	f
93	111	7.00	start	1	-	f
95	111	7.00	0.00	2	-	f
101	107	7.00	0.00	3	-	f
106	106	7.00	115.00	4	-	f
59	411	8.00	start	1	-	f
62	413	8.00	0.00	2	-	f
63	411	8.00	0.00	3	-	f
63	411	8.00	0.00	4	-	f
67	420	8.00	0.00	5	-	f
70	421	8.00	0.00	6	-	f
77	423	8.00	0.00	7	-	f
75	426	8.00	0.00	8	-	f
75	426	8.00	0.00	9	-	f
74	427	8.00	0.00	10	-	f
73	425	8.00	0.00	11	-	f
69	419	8.00	0.00	12	-	f
70	419	8.00	0.00	13	-	f
64	425	8.00	0.00	14	-	f
63	421	8.00	0.00	15	-	f
65	421	8.00	0.00	16	-	f
65	421	8.00	0.00	17	-	f
68	421	8.00	0.00	18	-	f
71	426	8.00	0.00	19	-	f
72	425	8.00	115.00	20	-	f
394	427	9.00	start	1	-	f
395	422	9.00	0.00	2	-	f
399	422	9.00	0.00	3	-	f
399	422	9.00	0.00	4	-	f
400	422	9.00	0.00	5	-	f
400	422	9.00	0.00	6	-	f
403	421	9.00	0.00	7	-	f
409	424	9.00	0.00	8	-	f
409	424	9.00	0.00	9	-	f
409	424	9.00	0.00	10	-	f
409	424	9.00	0.00	11	-	f
409	424	9.00	0.00	12	-	f
409	424	9.00	0.00	13	-	f
409	424	9.00	0.00	14	-	f
417	433	9.00	115.00	15	-	f
99	180	10.00	start	1	-	f
104	178	10.00	0.00	2	-	f
100	178	10.00	0.00	3	-	f
98	178	10.00	0.00	4	-	f
98	182	10.00	0.00	5	-	f
98	182	10.00	0.00	6	-	f
99	182	10.00	0.00	7	-	f
99	182	10.00	0.00	8	-	f
99	182	10.00	0.00	9	-	f
100	184	10.00	0.00	10	-	f
101	184	10.00	0.00	11	-	f
101	184	10.00	0.00	12	-	f
101	184	10.00	0.00	13	-	f
98	181	10.00	0.00	14	-	f
97	179	10.00	0.00	15	-	f
94	179	10.00	0.00	16	-	f
97	183	10.00	115.00	17	-	f
551	177	11.00	start	1	-	f
545	175	11.00	0.00	2	-	f
545	175	11.00	0.00	3	-	f
538	172	11.00	0.00	4	-	f
538	172	11.00	0.00	5	-	f
528	178	11.00	0.00	6	-	f
528	178	11.00	0.00	7	-	f
520	178	11.00	115.00	8	-	f
323	79	12.00	start	1	-	f
323	79	12.00	0.00	2	-	f
329	78	12.00	0.00	3	-	f
342	78	12.00	0.00	4	-	f
338	78	12.00	0.00	5	-	f
338	78	12.00	0.00	6	-	f
338	78	12.00	0.00	7	-	f
338	78	12.00	0.00	8	-	f
338	78	12.00	0.00	9	-	f
336	82	12.00	0.00	10	-	f
336	87	12.00	0.00	11	-	f
336	94	12.00	0.00	12	-	f
336	94	12.00	0.00	13	-	f
336	94	12.00	115.00	14	-	f
194	432	13.00	start	1	-	f
191	436	13.00	0.00	2	-	f
186	434	13.00	0.00	3	-	f
184	434	13.00	0.00	4	-	f
179	428	13.00	0.00	5	-	f
186	436	13.00	0.00	6	-	f
185	434	13.00	0.00	7	-	f
185	434	13.00	0.00	8	-	f
189	431	13.00	0.00	9	-	f
189	431	13.00	0.00	10	-	f
185	435	13.00	0.00	11	-	f
188	440	13.00	0.00	12	-	f
189	439	13.00	0.00	13	-	f
186	437	13.00	0.00	14	-	f
190	441	13.00	0.00	15	-	f
192	440	13.00	0.00	16	-	f
188	437	13.00	0.00	17	-	f
186	435	13.00	0.00	18	-	f
181	430	13.00	0.00	19	-	f
180	436	13.00	0.00	20	-	f
182	435	13.00	0.00	21	-	f
172	431	13.00	0.00	22	-	f
178	429	13.00	0.00	23	-	f
178	429	13.00	0.00	24	-	f
170	432	13.00	115.00	25	-	f
308	226	14.00	start	1	-	f
315	232	14.00	0.00	2	-	f
326	240	14.00	0.00	3	-	f
326	239	14.00	0.00	4	-	f
326	239	14.00	0.00	5	-	f
326	239	14.00	0.00	6	-	f
326	239	14.00	0.00	7	-	f
326	239	14.00	0.00	8	-	f
330	243	14.00	0.00	9	-	f
327	246	14.00	0.00	10	-	f
326	249	14.00	0.00	11	-	f
326	249	14.00	0.00	12	-	f
327	246	14.00	0.00	13	-	f
327	250	14.00	0.00	14	-	f
323	248	14.00	0.00	15	-	f
324	247	14.00	0.00	16	-	f
324	247	14.00	0.00	17	-	f
319	250	14.00	0.00	18	-	f
318	248	14.00	0.00	19	-	f
316	240	14.00	0.00	20	-	f
311	222	14.00	115.00	21	-	f
55	329	15.00	start	1	-	f
55	329	15.00	0.00	2	-	f
56	327	15.00	0.00	3	-	f
54	318	15.00	0.00	4	-	f
54	318	15.00	0.00	5	-	f
54	318	15.00	0.00	6	-	f
63	321	15.00	0.00	7	-	f
70	325	15.00	0.00	8	-	f
65	323	15.00	0.00	9	-	f
72	318	15.00	0.00	10	-	f
76	317	15.00	0.00	11	-	f
76	317	15.00	0.00	12	-	f
76	317	15.00	0.00	13	-	f
75	315	15.00	0.00	14	-	f
77	326	15.00	0.00	15	-	f
89	327	15.00	0.00	16	-	f
100	325	15.00	0.00	17	-	f
107	327	15.00	115.00	18	-	f
394	84	16.00	start	1	-	f
394	85	16.00	0.00	2	-	f
394	85	16.00	0.00	3	-	f
397	85	16.00	0.00	4	-	f
397	85	16.00	0.00	5	-	f
399	85	16.00	0.00	6	-	f
399	85	16.00	0.00	7	-	f
399	85	16.00	0.00	8	-	f
399	85	16.00	0.00	9	-	f
399	85	16.00	0.00	10	-	f
401	83	16.00	0.00	11	-	f
401	83	16.00	0.00	12	-	f
401	83	16.00	0.00	13	-	f
403	86	16.00	115.00	14	-	f
471	432	17.00	start	1	-	f
467	433	17.00	0.00	2	-	f
470	433	17.00	0.00	3	-	f
475	433	17.00	0.00	4	-	f
474	432	17.00	0.00	5	-	f
464	431	17.00	0.00	6	-	f
455	427	17.00	0.00	7	-	f
445	420	17.00	0.00	8	-	f
445	420	17.00	0.00	9	-	f
444	425	17.00	115.00	10	-	f
313	298	18.00	start	1	-	f
321	294	18.00	115.00	2	-	f
232	170	19.00	start	1	-	f
238	169	19.00	0.00	2	-	f
239	168	19.00	0.00	3	-	f
239	168	19.00	0.00	4	-	f
238	167	19.00	0.00	5	-	f
239	166	19.00	115.00	6	-	f
510	95	20.00	start	1	-	f
510	95	20.00	0.00	2	-	f
513	95	20.00	0.00	3	-	f
513	95	20.00	0.00	4	-	f
513	95	20.00	0.00	5	-	f
513	92	20.00	0.00	6	-	f
519	88	20.00	0.00	7	-	f
515	93	20.00	0.00	8	-	f
520	92	20.00	0.00	9	-	f
516	92	20.00	0.00	10	-	f
518	95	20.00	0.00	11	-	f
518	95	20.00	0.00	12	-	f
511	94	20.00	0.00	13	-	f
511	94	20.00	0.00	14	-	f
515	90	20.00	0.00	15	-	f
518	87	20.00	0.00	16	-	f
520	80	20.00	0.00	17	-	f
517	83	20.00	0.00	18	-	f
517	83	20.00	0.00	19	-	f
517	83	20.00	0.00	20	-	f
524	83	20.00	0.00	21	-	f
520	76	20.00	0.00	22	-	f
514	73	20.00	0.00	23	-	f
519	74	20.00	0.00	24	-	f
519	70	20.00	0.00	25	-	f
519	70	20.00	0.00	26	-	f
519	70	20.00	0.00	27	-	f
519	70	20.00	0.00	28	-	f
519	77	20.00	0.00	29	-	f
523	80	20.00	0.00	30	-	f
522	79	20.00	0.00	31	-	f
522	79	20.00	115.00	32	-	f
127	45	21.00	start	1	-	f
127	45	21.00	0.00	2	-	f
127	45	21.00	0.00	3	-	f
135	43	21.00	0.00	4	-	f
129	39	21.00	0.00	5	-	f
131	39	21.00	0.00	6	-	f
131	35	21.00	0.00	7	-	f
131	35	21.00	0.00	8	-	f
130	28	21.00	0.00	9	-	f
125	27	21.00	0.00	10	-	f
125	27	21.00	0.00	11	-	f
129	31	21.00	0.00	12	-	f
126	35	21.00	0.00	13	-	f
123	28	21.00	0.00	14	-	f
125	34	21.00	0.00	15	-	f
123	31	21.00	115.00	16	-	f
181	335	22.00	start	1	-	f
179	335	22.00	0.00	2	-	f
175	329	22.00	0.00	3	-	f
173	321	22.00	0.00	4	-	f
179	309	22.00	0.00	5	-	f
180	304	22.00	0.00	6	-	f
185	294	22.00	0.00	7	-	f
193	291	22.00	0.00	8	-	f
201	289	22.00	0.00	9	-	f
201	289	22.00	0.00	10	-	f
213	294	22.00	0.00	11	-	f
213	294	22.00	0.00	12	-	f
211	309	22.00	0.00	13	-	f
224	319	22.00	0.00	14	-	f
224	319	22.00	0.00	15	-	f
224	319	22.00	0.00	16	-	f
228	323	22.00	0.00	17	-	f
230	318	22.00	0.00	18	-	f
230	318	22.00	0.00	19	-	f
225	317	22.00	0.00	20	-	f
225	317	22.00	0.00	21	-	f
223	312	22.00	0.00	22	-	f
223	305	22.00	0.00	23	-	f
236	312	22.00	115.00	24	-	f
273	146	23.00	start	1	-	f
274	144	23.00	0.00	2	-	f
277	143	23.00	0.00	3	-	f
279	137	23.00	0.00	4	-	f
282	139	23.00	0.00	5	-	f
278	137	23.00	0.00	6	-	f
268	134	23.00	0.00	7	-	f
260	129	23.00	0.00	8	-	f
266	134	23.00	0.00	9	-	f
266	134	23.00	0.00	10	-	f
273	134	23.00	0.00	11	-	f
272	131	23.00	115.00	12	-	f
86	452	24.00	start	1	-	f
87	452	24.00	0.00	2	-	f
100	454	24.00	0.00	3	-	f
105	450	24.00	0.00	4	-	f
101	439	24.00	0.00	5	-	f
101	439	24.00	0.00	6	-	f
110	439	24.00	0.00	7	-	f
108	446	24.00	115.00	8	-	f
440	383	25.00	start	1	-	f
440	380	25.00	0.00	2	-	f
440	380	25.00	0.00	3	-	f
444	372	25.00	115.00	4	-	f
232	296	26.00	start	1	-	f
232	296	26.00	0.00	2	-	f
231	291	26.00	0.00	3	-	f
229	294	26.00	0.00	4	-	f
229	294	26.00	0.00	5	-	f
229	294	26.00	0.00	6	-	f
228	293	26.00	0.00	7	-	f
229	288	26.00	0.00	8	-	f
234	280	26.00	0.00	9	-	f
243	273	26.00	0.00	10	-	f
246	274	26.00	115.00	11	-	f
530	150	27.00	start	1	-	f
536	147	27.00	0.00	2	-	f
539	141	27.00	0.00	3	-	f
546	136	27.00	0.00	4	-	f
546	136	27.00	0.00	5	-	f
550	134	27.00	0.00	6	-	f
565	125	27.00	0.00	7	-	f
565	125	27.00	0.00	8	-	f
562	125	27.00	0.00	9	-	f
566	129	27.00	0.00	10	-	f
568	133	27.00	0.00	11	-	f
568	133	27.00	0.00	12	-	f
573	138	27.00	0.00	13	-	f
573	138	27.00	0.00	14	-	f
572	137	27.00	0.00	15	-	f
572	137	27.00	0.00	16	-	f
572	137	27.00	0.00	17	-	f
579	143	27.00	0.00	18	-	f
578	143	27.00	0.00	19	-	f
583	144	27.00	0.00	20	-	f
581	149	27.00	0.00	21	-	f
586	148	27.00	0.00	22	-	f
583	152	27.00	115.00	23	-	f
346	130	28.00	start	1	-	f
345	141	28.00	0.00	2	-	f
349	147	28.00	0.00	3	-	f
350	144	28.00	0.00	4	-	f
363	143	28.00	0.00	5	-	f
369	141	28.00	0.00	6	-	f
369	141	28.00	0.00	7	-	f
382	143	28.00	0.00	8	-	f
380	143	28.00	0.00	9	-	f
384	148	28.00	0.00	10	-	f
384	148	28.00	0.00	11	-	f
388	149	28.00	0.00	12	-	f
388	157	28.00	0.00	13	-	f
393	158	28.00	115.00	14	-	f
271	419	29.00	start	1	-	f
271	419	29.00	0.00	2	-	f
278	426	29.00	0.00	3	-	f
278	425	29.00	0.00	4	-	f
276	420	29.00	115.00	5	-	f
486	49	30.00	start	1	-	f
485	50	30.00	0.00	2	-	f
485	54	30.00	0.00	3	-	f
484	55	30.00	0.00	4	-	f
481	69	30.00	0.00	5	-	f
484	78	30.00	0.00	6	-	f
493	90	30.00	0.00	7	-	f
492	98	30.00	0.00	8	-	f
494	105	30.00	0.00	9	-	f
489	109	30.00	0.00	10	-	f
492	118	30.00	0.00	11	-	f
485	130	30.00	0.00	12	-	f
484	131	30.00	0.00	13	-	f
479	124	30.00	0.00	14	-	f
492	123	30.00	0.00	15	-	f
496	114	30.00	100.00	16	-	f
507	320	31.00	start	1	-	f
507	320	31.00	0.00	2	-	f
506	322	31.00	0.00	3	-	f
506	322	31.00	0.00	4	-	f
507	324	31.00	0.00	5	-	f
518	329	31.00	0.00	6	-	f
518	329	31.00	0.00	7	-	f
532	345	31.00	0.00	8	-	f
532	345	31.00	0.00	9	-	f
532	345	31.00	0.00	10	-	f
531	352	31.00	0.00	11	-	f
532	358	31.00	0.00	12	-	f
536	363	31.00	0.00	13	-	f
536	363	31.00	0.00	14	-	f
536	367	31.00	0.00	15	-	f
536	369	31.00	115.00	16	-	f
144	303	32.00	start	1	-	f
148	300	32.00	0.00	2	-	f
155	304	32.00	0.00	3	-	f
158	299	32.00	0.00	4	-	f
158	303	32.00	0.00	5	-	f
158	308	32.00	0.00	6	-	f
157	308	32.00	0.00	7	-	f
148	305	32.00	0.00	8	-	f
145	300	32.00	0.00	9	-	f
145	300	32.00	0.00	10	-	f
145	300	32.00	115.00	11	-	f
434	288	33.00	start	1	-	f
434	288	33.00	0.00	2	-	f
438	295	33.00	0.00	3	-	f
451	298	33.00	0.00	4	-	f
453	287	33.00	0.00	5	-	f
459	291	33.00	0.00	6	-	f
459	287	33.00	0.00	7	-	f
463	294	33.00	0.00	8	-	f
463	294	33.00	0.00	9	-	f
461	294	33.00	0.00	10	-	f
457	281	33.00	0.00	11	-	f
463	273	33.00	0.00	12	-	f
468	273	33.00	0.00	13	-	f
463	297	33.00	0.00	14	-	f
463	301	33.00	0.00	15	-	f
462	306	33.00	0.00	16	-	f
468	320	33.00	0.00	17	-	f
471	328	33.00	115.00	18	-	f
214	383	34.00	start	1	-	f
221	384	34.00	0.00	2	-	f
219	379	34.00	0.00	3	-	f
220	375	34.00	0.00	4	-	f
217	371	34.00	0.00	5	-	f
217	371	34.00	0.00	6	-	f
217	371	34.00	0.00	7	-	f
216	374	34.00	0.00	8	-	f
216	374	34.00	0.00	9	-	f
219	368	34.00	0.00	10	-	f
219	368	34.00	0.00	11	-	f
220	368	34.00	0.00	12	-	f
223	367	34.00	0.00	13	-	f
223	362	34.00	0.00	14	-	f
224	366	34.00	115.00	15	-	f
588	294	35.00	start	1	-	f
584	284	35.00	0.00	2	-	f
579	281	35.00	0.00	3	-	f
567	279	35.00	0.00	4	-	f
567	272	35.00	0.00	5	-	f
573	265	35.00	0.00	6	-	f
572	266	35.00	0.00	7	-	f
574	266	35.00	0.00	8	-	f
578	252	35.00	0.00	9	-	f
573	252	35.00	0.00	10	-	f
578	246	35.00	0.00	11	-	f
578	246	35.00	0.00	12	-	f
578	246	35.00	0.00	13	-	f
578	246	35.00	0.00	14	-	f
582	240	35.00	0.00	15	-	f
582	240	35.00	0.00	16	-	f
582	241	35.00	0.00	17	-	f
581	239	35.00	0.00	18	-	f
581	259	35.00	0.00	19	-	f
576	267	35.00	0.00	20	-	f
576	267	35.00	0.00	21	-	f
576	267	35.00	0.00	22	-	f
576	267	35.00	115.00	23	-	f
166	94	36.00	start	1	-	f
170	96	36.00	115.00	2	-	f
523	409	37.00	start	1	-	f
522	411	37.00	0.00	2	-	f
518	405	37.00	0.00	3	-	f
529	409	37.00	0.00	4	-	f
527	406	37.00	0.00	5	-	f
506	401	37.00	115.00	6	-	f
124	365	38.00	start	1	-	f
125	362	38.00	0.00	2	-	f
125	362	38.00	0.00	3	-	f
121	361	38.00	0.00	4	-	f
123	364	38.00	115.00	5	-	f
354	287	39.00	start	1	-	f
357	287	39.00	0.00	2	-	f
359	283	39.00	0.00	3	-	f
360	275	39.00	0.00	4	-	f
366	274	39.00	0.00	5	-	f
369	273	39.00	0.00	6	-	f
371	277	39.00	0.00	7	-	f
371	277	39.00	0.00	8	-	f
371	278	39.00	0.00	9	-	f
371	278	39.00	0.00	10	-	f
368	287	39.00	0.00	11	-	f
368	287	39.00	0.00	12	-	f
375	289	39.00	0.00	13	-	f
375	289	39.00	0.00	14	-	f
375	284	39.00	0.00	15	-	f
375	284	39.00	0.00	16	-	f
381	282	39.00	0.00	17	-	f
373	280	39.00	0.00	18	-	f
365	283	39.00	0.00	19	-	f
354	285	39.00	0.00	20	-	f
356	285	39.00	0.00	21	-	f
356	285	39.00	0.00	22	-	f
353	288	39.00	0.00	23	-	f
352	292	39.00	0.00	24	-	f
355	300	39.00	0.00	25	-	f
354	306	39.00	0.00	26	-	f
348	313	39.00	0.00	27	-	f
344	309	39.00	0.00	28	-	f
347	308	39.00	0.00	29	-	f
352	311	39.00	0.00	30	-	f
354	305	39.00	0.00	31	-	f
356	307	39.00	0.00	32	-	f
358	310	39.00	0.00	33	-	f
364	316	39.00	0.00	34	-	f
364	316	39.00	0.00	35	-	f
374	314	39.00	0.00	36	-	f
371	314	39.00	111.00	37	-	f
376	467	40.00	start	1	-	f
376	467	40.00	0.00	2	-	f
376	473	40.00	0.00	3	-	f
376	470	40.00	0.00	4	-	f
376	470	40.00	0.00	5	-	f
379	468	40.00	0.00	6	-	f
377	463	40.00	0.00	7	-	f
377	463	40.00	0.00	8	-	f
377	463	40.00	0.00	9	-	f
377	463	40.00	0.00	10	-	f
378	456	40.00	0.00	11	-	f
378	456	40.00	0.00	12	-	f
378	456	40.00	115.00	13	-	f
169	230	41.00	start	1	-	f
169	230	41.00	0.00	2	-	f
173	228	41.00	0.00	3	-	f
173	223	41.00	0.00	4	-	f
174	217	41.00	0.00	5	-	f
174	216	41.00	0.00	6	-	f
169	211	41.00	0.00	7	-	f
165	201	41.00	0.00	8	-	f
162	196	41.00	0.00	9	-	f
166	202	41.00	0.00	10	-	f
165	202	41.00	0.00	11	-	f
170	209	41.00	0.00	12	-	f
174	200	41.00	0.00	13	-	f
174	200	41.00	0.00	14	-	f
175	196	41.00	0.00	15	-	f
177	196	41.00	0.00	16	-	f
184	192	41.00	0.00	17	-	f
184	194	41.00	0.00	18	-	f
184	203	41.00	0.00	19	-	f
184	200	41.00	0.00	20	-	f
191	202	41.00	0.00	21	-	f
192	202	41.00	0.00	22	-	f
194	203	41.00	0.00	23	-	f
194	203	41.00	0.00	24	-	f
194	203	41.00	0.00	25	-	f
186	207	41.00	0.00	26	-	f
186	207	41.00	0.00	27	-	f
189	206	41.00	0.00	28	-	f
195	204	41.00	0.00	29	-	f
195	204	41.00	0.00	30	-	f
192	206	41.00	0.00	31	-	f
198	206	41.00	0.00	32	-	f
188	200	41.00	0.00	33	-	f
190	202	41.00	0.00	34	-	f
190	202	41.00	0.00	35	-	f
188	194	41.00	0.00	36	-	f
193	194	41.00	111.00	37	-	f
249	109	42.00	start	1	-	f
260	112	42.00	0.00	2	-	f
263	109	42.00	0.00	3	-	f
269	87	42.00	115.00	4	-	f
477	152	43.00	start	1	-	f
477	152	43.00	0.00	2	-	f
477	152	43.00	0.00	3	-	f
477	152	43.00	0.00	4	-	f
479	153	43.00	0.00	5	-	f
479	153	43.00	0.00	6	-	f
480	151	43.00	0.00	7	-	f
479	149	43.00	0.00	8	-	f
479	149	43.00	0.00	9	-	f
477	149	43.00	0.00	10	-	f
477	150	43.00	0.00	11	-	f
475	151	43.00	0.00	12	-	f
476	148	43.00	0.00	13	-	f
477	149	43.00	0.00	14	-	f
477	144	43.00	0.00	15	-	f
477	145	43.00	0.00	16	-	f
476	149	43.00	0.00	17	-	f
474	149	43.00	0.00	18	-	f
474	149	43.00	0.00	19	-	f
471	150	43.00	0.00	20	-	f
471	150	43.00	0.00	21	-	f
471	150	43.00	0.00	22	-	f
471	150	43.00	0.00	23	-	f
471	150	43.00	0.00	24	-	f
474	147	43.00	0.00	25	-	f
474	139	43.00	0.00	26	-	f
474	143	43.00	0.00	27	-	f
469	145	43.00	0.00	28	-	f
469	144	43.00	0.00	29	-	f
473	141	43.00	0.00	30	-	f
473	142	43.00	0.00	31	-	f
473	142	43.00	0.00	32	-	f
468	142	43.00	0.00	33	-	f
469	145	43.00	0.00	34	-	f
467	142	43.00	115.00	35	-	f
48	164	44.00	start	1	-	f
55	163	44.00	0.00	2	-	f
47	166	44.00	0.00	3	-	f
45	162	44.00	0.00	4	-	f
49	165	44.00	0.00	5	-	f
40	166	44.00	0.00	6	-	f
40	166	44.00	0.00	7	-	f
39	172	44.00	115.00	8	-	f
573	339	45.00	start	1	-	f
572	337	45.00	0.00	2	-	f
572	334	45.00	0.00	3	-	f
572	334	45.00	0.00	4	-	f
572	330	45.00	0.00	5	-	f
572	330	45.00	0.00	6	-	f
572	330	45.00	0.00	7	-	f
572	330	45.00	0.00	8	-	f
572	330	45.00	0.00	9	-	f
576	330	45.00	0.00	10	-	f
576	330	45.00	0.00	11	-	f
576	330	45.00	0.00	12	-	f
576	330	45.00	0.00	13	-	f
576	330	45.00	0.00	14	-	f
576	330	45.00	0.00	15	-	f
576	330	45.00	0.00	16	-	f
576	330	45.00	0.00	17	-	f
575	330	45.00	0.00	18	-	f
575	330	45.00	0.00	19	-	f
574	332	45.00	0.00	20	-	f
574	332	45.00	0.00	21	-	f
579	332	45.00	0.00	22	-	f
574	331	45.00	115.00	23	-	f
214	327	46.00	start	1	-	f
215	327	46.00	0.00	2	-	f
223	325	46.00	0.00	3	-	f
223	324	46.00	115.00	4	-	f
342	178	47.00	start	1	-	f
346	179	47.00	0.00	2	-	f
352	178	47.00	0.00	3	-	f
357	178	47.00	0.00	4	-	f
361	176	47.00	0.00	5	-	f
357	176	47.00	0.00	6	-	f
361	169	47.00	0.00	7	-	f
359	164	47.00	115.00	8	-	f
403	274	48.00	start	1	-	f
404	274	48.00	115.00	2	-	f
588	188	49.00	start	1	-	f
589	193	49.00	0.00	2	-	f
592	192	49.00	0.00	3	-	f
592	192	49.00	0.00	4	-	f
586	187	49.00	0.00	5	-	f
586	187	49.00	0.00	6	-	f
586	187	49.00	0.00	7	-	f
582	186	49.00	0.00	8	-	f
581	183	49.00	0.00	9	-	f
576	181	49.00	0.00	10	-	f
576	181	49.00	0.00	11	-	f
569	172	49.00	0.00	12	-	f
561	159	49.00	0.00	13	-	f
560	159	49.00	0.00	14	-	f
556	160	49.00	0.00	15	-	f
546	149	49.00	0.00	16	-	f
542	140	49.00	0.00	17	-	f
541	141	49.00	0.00	18	-	f
538	146	49.00	0.00	19	-	f
530	143	49.00	0.00	20	-	f
525	137	49.00	115.00	21	-	f
95	137	50.00	start	1	-	f
100	137	50.00	0.00	2	-	f
100	137	50.00	0.00	3	-	f
100	137	50.00	0.00	4	-	f
100	137	50.00	0.00	5	-	f
102	137	50.00	0.00	6	-	f
102	137	50.00	0.00	7	-	f
102	137	50.00	0.00	8	-	f
102	137	50.00	0.00	9	-	f
102	137	50.00	0.00	10	-	f
102	137	50.00	0.00	11	-	f
96	138	50.00	0.00	12	-	f
94	143	50.00	0.00	13	-	f
87	135	50.00	0.00	14	-	f
87	137	50.00	0.00	15	-	f
89	135	50.00	115.00	16	-	f
392	384	51.00	start	1	-	f
392	384	51.00	0.00	2	-	f
392	384	51.00	0.00	3	-	f
389	379	51.00	0.00	4	-	f
389	378	51.00	0.00	5	-	f
386	374	51.00	0.00	6	-	f
386	374	51.00	0.00	7	-	f
386	374	51.00	0.00	8	-	f
386	374	51.00	0.00	9	-	f
380	372	51.00	0.00	10	-	f
382	370	51.00	0.00	11	-	f
384	374	51.00	0.00	12	-	f
384	379	51.00	0.00	13	-	f
381	386	51.00	0.00	14	-	f
381	389	51.00	0.00	15	-	f
376	391	51.00	0.00	16	-	f
382	402	51.00	115.00	17	-	f
581	109	52.00	start	1	-	f
581	111	52.00	0.00	2	-	f
591	109	52.00	0.00	3	-	f
595	110	52.00	0.00	4	-	f
595	111	52.00	0.00	5	-	f
594	110	52.00	0.00	6	-	f
593	113	52.00	0.00	7	-	f
599	114	52.00	0.00	8	-	f
603	117	52.00	0.00	9	-	f
601	116	52.00	0.00	10	-	f
601	116	52.00	0.00	11	-	f
601	116	52.00	0.00	12	-	f
609	112	52.00	0.00	13	-	f
609	112	52.00	0.00	14	-	f
605	112	52.00	0.00	15	-	f
605	112	52.00	0.00	16	-	f
601	115	52.00	0.00	17	-	f
602	110	52.00	0.00	18	-	f
597	110	52.00	0.00	19	-	f
593	110	52.00	0.00	20	-	f
587	104	52.00	115.00	21	-	f
75	76	53.00	start	1	-	f
75	76	53.00	0.00	2	-	f
75	76	53.00	115.00	3	-	f
