# Supplementary material for: A three component model for superdiffusive motion effectively describes migration of eukaryotic cells moving freely or under a directional stimulus
Source: PLoS One. 2022 Aug 2;17(8):e0272259. doi: 10.1371/journal.pone.0272259 (PMC9345344; doi:10.1371/journal.pone.0272259)
Supplement: S1 File — Text files containing information about displacements of experimental and simulated populations used for both preliminary analyses, in “datasets used for preliminary evaluation of cell movement (Tables 1 and 2)”, and further characterization of cell movement, in “further datasets used for cell movement characterization (Figs 2, 4–6; Table 2; S1–S3 Tables; S2 and S3 Figs)”. (ZIP) [file pone.0272259.s007.zip › S1_File/further datasets/experimental/no_wound/MDA-MB-231/coordinates5.txt]

#	ps=1.3	ts=40	movie=	timeInt=4
267	214	1.00	start	1	-	f
273	213	1.00	0.00	2	-	f
276	217	1.00	0.00	3	-	f
278	226	1.00	0.00	4	-	f
285	231	1.00	0.00	5	-	f
298	234	1.00	0.00	6	-	f
309	242	1.00	0.00	7	-	f
320	246	1.00	0.00	8	-	f
324	256	1.00	0.00	9	-	f
316	270	1.00	0.00	10	-	f
326	280	1.00	0.00	11	-	f
326	279	1.00	0.00	12	-	f
322	278	1.00	0.00	13	-	f
314	282	1.00	0.00	14	-	f
306	292	1.00	0.00	15	-	f
303	295	1.00	115.00	16	-	f
303	295	2.00	newborn	16	1	f
309	288	2.00	0.00	17	1	f
315	282	2.00	0.00	18	1	f
317	282	2.00	0.00	19	1	f
325	288	2.00	0.00	20	1	f
332	302	2.00	0.00	21	1	f
330	307	2.00	0.00	22	1	f
344	326	2.00	0.00	23	1	f
357	333	2.00	0.00	24	1	f
370	344	2.00	0.00	25	1	f
370	344	2.00	0.00	26	1	f
356	328	2.00	0.00	27	1	f
348	322	2.00	0.00	28	1	f
341	326	2.00	0.00	29	1	f
343	329	2.00	0.00	30	1	f
343	329	2.00	0.00	31	1	f
342	330	2.00	0.00	32	1	f
334	344	2.00	0.00	33	1	f
326	350	2.00	0.00	34	1	f
316	355	2.00	0.00	35	1	f
321	352	2.00	0.00	36	1	f
318	355	2.00	111.00	37	1	f
303	295	3.00	newborn	16	1	f
295	293	3.00	0.00	17	1	f
303	289	3.00	0.00	18	1	f
303	289	3.00	0.00	19	1	f
299	295	3.00	0.00	20	1	f
304	303	3.00	0.00	21	1	f
311	305	3.00	0.00	22	1	f
310	300	3.00	0.00	23	1	f
304	302	3.00	0.00	24	1	f
306	300	3.00	0.00	25	1	f
307	298	3.00	0.00	26	1	f
314	294	3.00	0.00	27	1	f
322	283	3.00	0.00	28	1	f
332	271	3.00	0.00	29	1	f
333	271	3.00	0.00	30	1	f
337	265	3.00	0.00	31	1	f
338	258	3.00	0.00	32	1	f
338	258	3.00	0.00	33	1	f
334	258	3.00	0.00	34	1	f
334	258	3.00	0.00	35	1	f
331	257	3.00	0.00	36	1	f
332	258	3.00	111.00	37	1	f
114	213	4.00	start	1	-	f
125	203	4.00	0.00	2	-	f
125	203	4.00	0.00	3	-	f
125	203	4.00	0.00	4	-	f
125	203	4.00	0.00	5	-	f
125	203	4.00	0.00	6	-	f
125	203	4.00	0.00	7	-	f
125	203	4.00	0.00	8	-	f
120	200	4.00	0.00	9	-	f
124	202	4.00	115.00	10	-	f
124	202	5.00	newborn	10	4	f
132	207	5.00	0.00	11	4	f
130	209	5.00	0.00	12	4	f
130	209	5.00	0.00	13	4	f
132	216	5.00	0.00	14	4	f
129	221	5.00	0.00	15	4	f
133	221	5.00	0.00	16	4	f
131	221	5.00	0.00	17	4	f
134	219	5.00	0.00	18	4	f
135	219	5.00	0.00	19	4	f
134	215	5.00	0.00	20	4	f
136	208	5.00	0.00	21	4	f
138	209	5.00	0.00	22	4	f
145	216	5.00	0.00	23	4	f
143	216	5.00	0.00	24	4	f
144	214	5.00	0.00	25	4	f
147	218	5.00	0.00	26	4	f
146	218	5.00	0.00	27	4	f
146	216	5.00	0.00	28	4	f
139	214	5.00	0.00	29	4	f
134	211	5.00	0.00	30	4	f
130	210	5.00	0.00	31	4	f
125	206	5.00	0.00	32	4	f
125	206	5.00	0.00	33	4	f
109	198	5.00	0.00	34	4	f
108	199	5.00	0.00	35	4	f
97	200	5.00	0.00	36	4	f
83	206	5.00	111.00	37	4	f
124	202	6.00	newborn	10	4	f
119	200	6.00	0.00	11	4	f
119	200	6.00	0.00	12	4	f
121	197	6.00	0.00	13	4	f
118	201	6.00	0.00	14	4	f
118	201	6.00	0.00	15	4	f
115	204	6.00	0.00	16	4	f
115	204	6.00	0.00	17	4	f
111	206	6.00	0.00	18	4	f
111	206	6.00	0.00	19	4	f
113	206	6.00	0.00	20	4	f
113	206	6.00	0.00	21	4	f
109	206	6.00	0.00	22	4	f
109	208	6.00	0.00	23	4	f
109	208	6.00	0.00	24	4	f
109	208	6.00	0.00	25	4	f
106	207	6.00	0.00	26	4	f
104	206	6.00	0.00	27	4	f
104	206	6.00	0.00	28	4	f
102	203	6.00	0.00	29	4	f
101	206	6.00	0.00	30	4	f
101	207	6.00	0.00	31	4	f
102	211	6.00	0.00	32	4	f
105	216	6.00	0.00	33	4	f
105	216	6.00	0.00	34	4	f
98	216	6.00	0.00	35	4	f
96	213	6.00	0.00	36	4	f
105	211	6.00	111.00	37	4	f
412	163	7.00	start	1	-	f
418	167	7.00	0.00	2	-	f
423	170	7.00	0.00	3	-	f
422	168	7.00	115.00	4	-	f
422	168	8.00	newborn	4	7	f
431	168	8.00	0.00	5	7	f
426	171	8.00	0.00	6	7	f
418	166	8.00	0.00	7	7	f
396	149	8.00	0.00	8	7	f
398	149	8.00	0.00	9	7	f
398	149	8.00	0.00	10	7	f
399	145	8.00	0.00	11	7	f
389	128	8.00	0.00	12	7	f
389	119	8.00	0.00	13	7	f
389	117	8.00	0.00	14	7	f
392	115	8.00	0.00	15	7	f
392	114	8.00	0.00	16	7	f
392	113	8.00	0.00	17	7	f
392	113	8.00	0.00	18	7	f
394	108	8.00	0.00	19	7	f
394	108	8.00	0.00	20	7	f
395	107	8.00	0.00	21	7	f
395	107	8.00	0.00	22	7	f
397	103	8.00	0.00	23	7	f
402	100	8.00	0.00	24	7	f
401	98	8.00	0.00	25	7	f
401	99	8.00	0.00	26	7	f
401	99	8.00	0.00	27	7	f
401	99	8.00	0.00	28	7	f
393	109	8.00	0.00	29	7	f
390	115	8.00	0.00	30	7	f
393	123	8.00	0.00	31	7	f
393	128	8.00	0.00	32	7	f
402	138	8.00	0.00	33	7	f
403	138	8.00	0.00	34	7	f
398	132	8.00	0.00	35	7	f
399	134	8.00	0.00	36	7	f
393	132	8.00	111.00	37	7	f
422	168	9.00	newborn	4	7	f
421	175	9.00	0.00	5	7	f
419	165	9.00	0.00	6	7	f
408	166	9.00	0.00	7	7	f
407	165	9.00	0.00	8	7	f
396	160	9.00	0.00	9	7	f
392	159	9.00	0.00	10	7	f
384	152	9.00	0.00	11	7	f
386	152	9.00	0.00	12	7	f
394	150	9.00	0.00	13	7	f
394	150	9.00	0.00	14	7	f
394	150	9.00	0.00	15	7	f
392	152	9.00	0.00	16	7	f
390	161	9.00	0.00	17	7	f
390	159	9.00	0.00	18	7	f
391	158	9.00	0.00	19	7	f
391	158	9.00	0.00	20	7	f
388	162	9.00	0.00	21	7	f
388	166	9.00	0.00	22	7	f
388	166	9.00	0.00	23	7	f
388	164	9.00	0.00	24	7	f
388	164	9.00	0.00	25	7	f
390	161	9.00	0.00	26	7	f
390	159	9.00	0.00	27	7	f
390	159	9.00	0.00	28	7	f
390	163	9.00	0.00	29	7	f
391	160	9.00	0.00	30	7	f
391	160	9.00	0.00	31	7	f
392	156	9.00	0.00	32	7	f
390	167	9.00	0.00	33	7	f
390	167	9.00	0.00	34	7	f
390	167	9.00	0.00	35	7	f
390	168	9.00	0.00	36	7	f
390	168	9.00	111.00	37	7	f
273	118	10.00	start	1	-	f
279	118	10.00	0.00	2	-	f
279	118	10.00	0.00	3	-	f
280	116	10.00	0.00	4	-	f
280	116	10.00	0.00	5	-	f
280	116	10.00	0.00	6	-	f
280	116	10.00	0.00	7	-	f
284	111	10.00	0.00	8	-	f
284	111	10.00	0.00	9	-	f
283	108	10.00	0.00	10	-	f
282	108	10.00	115.00	11	-	f
282	108	11.00	newborn	11	10	f
281	121	11.00	0.00	12	10	f
281	121	11.00	0.00	13	10	f
282	123	11.00	0.00	14	10	f
285	124	11.00	0.00	15	10	f
289	126	11.00	0.00	16	10	f
285	125	11.00	0.00	17	10	f
286	122	11.00	0.00	18	10	f
283	120	11.00	0.00	19	10	f
281	116	11.00	0.00	20	10	f
281	116	11.00	0.00	21	10	f
281	116	11.00	0.00	22	10	f
281	116	11.00	0.00	23	10	f
281	116	11.00	0.00	24	10	f
282	122	11.00	0.00	25	10	f
284	122	11.00	0.00	26	10	f
285	119	11.00	0.00	27	10	f
285	120	11.00	0.00	28	10	f
284	121	11.00	0.00	29	10	f
283	121	11.00	0.00	30	10	f
283	121	11.00	0.00	31	10	f
283	121	11.00	0.00	32	10	f
283	121	11.00	0.00	33	10	f
283	121	11.00	115.00	34	10	f
283	121	12.00	newborn	34	11	f
292	124	12.00	0.00	35	11	f
294	123	12.00	0.00	36	11	f
297	123	12.00	111.00	37	11	f
283	121	13.00	newborn	34	11	f
282	120	13.00	0.00	35	11	f
280	118	13.00	0.00	36	11	f
279	116	13.00	111.00	37	11	f
282	108	14.00	newborn	11	10	f
274	105	14.00	0.00	12	10	f
274	105	14.00	0.00	13	10	f
272	105	14.00	0.00	14	10	f
267	99	14.00	0.00	15	10	f
262	93	14.00	0.00	16	10	f
263	92	14.00	0.00	17	10	f
260	93	14.00	0.00	18	10	f
260	93	14.00	0.00	19	10	f
258	91	14.00	0.00	20	10	f
258	91	14.00	0.00	21	10	f
258	91	14.00	0.00	22	10	f
258	91	14.00	0.00	23	10	f
255	90	14.00	0.00	24	10	f
254	90	14.00	0.00	25	10	f
256	90	14.00	0.00	26	10	f
256	90	14.00	0.00	27	10	f
256	90	14.00	0.00	28	10	f
256	90	14.00	0.00	29	10	f
258	89	14.00	0.00	30	10	f
258	89	14.00	0.00	31	10	f
258	89	14.00	0.00	32	10	f
258	89	14.00	0.00	33	10	f
258	89	14.00	115.00	34	10	f
258	89	15.00	newborn	34	14	f
269	86	15.00	0.00	35	14	f
270	81	15.00	0.00	36	14	f
271	81	15.00	111.00	37	14	f
258	89	16.00	newborn	34	14	f
251	91	16.00	0.00	35	14	f
252	90	16.00	0.00	36	14	f
252	90	16.00	111.00	37	14	f
364	304	17.00	start	1	-	f
364	304	17.00	0.00	2	-	f
364	304	17.00	0.00	3	-	f
370	307	17.00	0.00	4	-	f
371	308	17.00	0.00	5	-	f
372	312	17.00	0.00	6	-	f
376	310	17.00	0.00	7	-	f
370	306	17.00	0.00	8	-	f
370	306	17.00	0.00	9	-	f
364	306	17.00	0.00	10	-	f
367	299	17.00	0.00	11	-	f
365	299	17.00	0.00	12	-	f
359	292	17.00	0.00	13	-	f
355	290	17.00	0.00	14	-	f
356	296	17.00	0.00	15	-	f
359	296	17.00	0.00	16	-	f
359	296	17.00	0.00	17	-	f
358	293	17.00	115.00	18	-	f
358	293	18.00	newborn	18	17	f
350	305	18.00	0.00	19	17	f
352	303	18.00	0.00	20	17	f
354	301	18.00	0.00	21	17	f
357	301	18.00	0.00	22	17	f
361	304	18.00	0.00	23	17	f
371	308	18.00	0.00	24	17	f
376	307	18.00	0.00	25	17	f
376	307	18.00	0.00	26	17	f
381	306	18.00	0.00	27	17	f
381	306	18.00	0.00	28	17	f
381	306	18.00	0.00	29	17	f
381	306	18.00	0.00	30	17	f
388	315	18.00	0.00	31	17	f
396	316	18.00	0.00	32	17	f
396	315	18.00	0.00	33	17	f
396	314	18.00	0.00	34	17	f
399	314	18.00	0.00	35	17	f
399	314	18.00	0.00	36	17	f
399	314	18.00	111.00	37	17	f
358	293	19.00	newborn	18	17	f
347	292	19.00	0.00	19	17	f
346	289	19.00	0.00	20	17	f
347	284	19.00	0.00	21	17	f
347	284	19.00	0.00	22	17	f
347	279	19.00	0.00	23	17	f
350	277	19.00	0.00	24	17	f
353	276	19.00	0.00	25	17	f
356	275	19.00	0.00	26	17	f
356	275	19.00	0.00	27	17	f
358	273	19.00	0.00	28	17	f
358	273	19.00	0.00	29	17	f
360	273	19.00	0.00	30	17	f
360	273	19.00	0.00	31	17	f
359	265	19.00	0.00	32	17	f
364	265	19.00	0.00	33	17	f
367	265	19.00	0.00	34	17	f
373	265	19.00	0.00	35	17	f
371	259	19.00	0.00	36	17	f
372	255	19.00	111.00	37	17	f
197	407	20.00	start	1	-	f
192	401	20.00	0.00	2	-	f
196	401	20.00	0.00	3	-	f
197	394	20.00	0.00	4	-	f
194	403	20.00	0.00	5	-	f
194	399	20.00	115.00	6	-	f
194	399	21.00	newborn	6	20	f
197	398	21.00	0.00	7	20	f
194	394	21.00	0.00	8	20	f
192	390	21.00	0.00	9	20	f
196	387	21.00	0.00	10	20	f
205	382	21.00	0.00	11	20	f
205	382	21.00	0.00	12	20	f
217	383	21.00	0.00	13	20	f
225	379	21.00	0.00	14	20	f
229	377	21.00	0.00	15	20	f
231	375	21.00	0.00	16	20	f
231	375	21.00	0.00	17	20	f
223	379	21.00	0.00	18	20	f
223	379	21.00	0.00	19	20	f
224	379	21.00	0.00	20	20	f
224	379	21.00	0.00	21	20	f
226	375	21.00	0.00	22	20	f
226	375	21.00	0.00	23	20	f
234	375	21.00	0.00	24	20	f
232	375	21.00	0.00	25	20	f
236	372	21.00	0.00	26	20	f
240	372	21.00	0.00	27	20	f
240	372	21.00	0.00	28	20	f
239	358	21.00	0.00	29	20	f
239	360	21.00	0.00	30	20	f
240	365	21.00	0.00	31	20	f
241	362	21.00	115.00	32	20	f
241	362	22.00	newborn	32	21	f
247	379	22.00	0.00	33	21	f
246	378	22.00	0.00	34	21	f
246	379	22.00	0.00	35	21	f
246	379	22.00	0.00	36	21	f
253	383	22.00	111.00	37	21	f
241	362	23.00	newborn	32	21	f
237	372	23.00	0.00	33	21	f
235	369	23.00	0.00	34	21	f
236	368	23.00	0.00	35	21	f
239	363	23.00	0.00	36	21	f
246	360	23.00	111.00	37	21	f
194	399	24.00	newborn	6	20	f
188	410	24.00	0.00	7	20	f
195	409	24.00	0.00	8	20	f
194	410	24.00	0.00	9	20	f
193	410	24.00	0.00	10	20	f
190	411	24.00	0.00	11	20	f
191	412	24.00	0.00	12	20	f
193	410	24.00	0.00	13	20	f
192	409	24.00	0.00	14	20	f
193	408	24.00	0.00	15	20	f
195	408	24.00	0.00	16	20	f
198	407	24.00	0.00	17	20	f
198	402	24.00	0.00	18	20	f
199	398	24.00	0.00	19	20	f
200	402	24.00	0.00	20	20	f
199	408	24.00	0.00	21	20	f
199	405	24.00	0.00	22	20	f
202	398	24.00	0.00	23	20	f
201	391	24.00	0.00	24	20	f
201	388	24.00	0.00	25	20	f
200	382	24.00	0.00	26	20	f
198	372	24.00	0.00	27	20	f
198	369	24.00	0.00	28	20	f
198	369	24.00	0.00	29	20	f
202	367	24.00	0.00	30	20	f
202	367	24.00	0.00	31	20	f
197	367	24.00	115.00	32	20	f
197	367	25.00	newborn	32	24	f
201	372	25.00	0.00	33	24	f
198	371	25.00	0.00	34	24	f
198	371	25.00	0.00	35	24	f
198	371	25.00	0.00	36	24	f
189	377	25.00	111.00	37	24	f
197	367	26.00	newborn	32	24	f
187	367	26.00	0.00	33	24	f
189	363	26.00	0.00	34	24	f
189	363	26.00	0.00	35	24	f
189	363	26.00	0.00	36	24	f
186	365	26.00	111.00	37	24	f
136	285	27.00	start	1	-	f
139	279	27.00	0.00	2	-	f
143	281	27.00	0.00	3	-	f
147	284	27.00	0.00	4	-	f
147	286	27.00	0.00	5	-	f
150	284	27.00	0.00	6	-	f
150	281	27.00	0.00	7	-	f
145	278	27.00	0.00	8	-	f
145	278	27.00	0.00	9	-	f
142	273	27.00	0.00	10	-	f
138	275	27.00	0.00	11	-	f
138	275	27.00	0.00	12	-	f
132	280	27.00	0.00	13	-	f
133	277	27.00	0.00	14	-	f
132	278	27.00	0.00	15	-	f
126	278	27.00	115.00	16	-	f
126	278	28.00	newborn	16	27	f
132	274	28.00	0.00	17	27	f
134	272	28.00	0.00	18	27	f
140	274	28.00	0.00	19	27	f
143	273	28.00	0.00	20	27	f
147	281	28.00	0.00	21	27	f
147	283	28.00	0.00	22	27	f
147	285	28.00	0.00	23	27	f
147	286	28.00	0.00	24	27	f
146	286	28.00	0.00	25	27	f
136	294	28.00	0.00	26	27	f
133	294	28.00	0.00	27	27	f
133	292	28.00	0.00	28	27	f
133	294	28.00	0.00	29	27	f
131	300	28.00	0.00	30	27	f
130	300	28.00	0.00	31	27	f
127	300	28.00	0.00	32	27	f
127	300	28.00	0.00	33	27	f
127	300	28.00	0.00	34	27	f
127	299	28.00	0.00	35	27	f
127	299	28.00	0.00	36	27	f
132	295	28.00	111.00	37	27	f
126	278	29.00	newborn	16	27	f
115	286	29.00	0.00	17	27	f
123	286	29.00	0.00	18	27	f
114	288	29.00	0.00	19	27	f
114	288	29.00	0.00	20	27	f
124	293	29.00	0.00	21	27	f
127	296	29.00	0.00	22	27	f
124	300	29.00	0.00	23	27	f
123	300	29.00	0.00	24	27	f
115	306	29.00	0.00	25	27	f
110	308	29.00	0.00	26	27	f
107	305	29.00	0.00	27	27	f
98	301	29.00	0.00	28	27	f
98	300	29.00	0.00	29	27	f
87	308	29.00	0.00	30	27	f
84	313	29.00	0.00	31	27	f
83	322	29.00	0.00	32	27	f
80	323	29.00	0.00	33	27	f
76	327	29.00	0.00	34	27	f
73	328	29.00	0.00	35	27	f
64	334	29.00	0.00	36	27	f
64	334	29.00	111.00	37	27	f
357	428	30.00	start	1	-	f
352	425	30.00	0.00	2	-	f
353	425	30.00	0.00	3	-	f
353	425	30.00	0.00	4	-	f
353	425	30.00	0.00	5	-	f
355	424	30.00	0.00	6	-	f
355	424	30.00	0.00	7	-	f
356	424	30.00	0.00	8	-	f
356	426	30.00	0.00	9	-	f
350	424	30.00	0.00	10	-	f
355	424	30.00	0.00	11	-	f
355	424	30.00	0.00	12	-	f
355	424	30.00	0.00	13	-	f
355	427	30.00	0.00	14	-	f
355	427	30.00	0.00	15	-	f
350	424	30.00	115.00	16	-	f
350	424	31.00	newborn	16	30	f
359	428	31.00	0.00	17	30	f
359	425	31.00	0.00	18	30	f
357	426	31.00	0.00	19	30	f
357	431	31.00	0.00	20	30	f
362	439	31.00	0.00	21	30	f
362	439	31.00	0.00	22	30	f
358	440	31.00	0.00	23	30	f
359	433	31.00	0.00	24	30	f
361	426	31.00	0.00	25	30	f
362	423	31.00	0.00	26	30	f
361	423	31.00	0.00	27	30	f
361	423	31.00	0.00	28	30	f
359	421	31.00	0.00	29	30	f
359	421	31.00	0.00	30	30	f
359	421	31.00	0.00	31	30	f
360	420	31.00	0.00	32	30	f
362	427	31.00	0.00	33	30	f
364	427	31.00	0.00	34	30	f
367	429	31.00	0.00	35	30	f
367	436	31.00	0.00	36	30	f
364	437	31.00	111.00	37	30	f
350	424	32.00	newborn	16	30	f
350	420	32.00	0.00	17	30	f
345	416	32.00	0.00	18	30	f
344	412	32.00	0.00	19	30	f
344	412	32.00	0.00	20	30	f
344	409	32.00	0.00	21	30	f
344	409	32.00	0.00	22	30	f
344	410	32.00	0.00	23	30	f
344	408	32.00	0.00	24	30	f
344	408	32.00	0.00	25	30	f
345	408	32.00	0.00	26	30	f
345	408	32.00	0.00	27	30	f
346	410	32.00	0.00	28	30	f
346	411	32.00	0.00	29	30	f
346	411	32.00	0.00	30	30	f
346	411	32.00	0.00	31	30	f
347	411	32.00	0.00	32	30	f
348	410	32.00	0.00	33	30	f
351	409	32.00	0.00	34	30	f
351	409	32.00	0.00	35	30	f
351	409	32.00	0.00	36	30	f
353	411	32.00	111.00	37	30	f
336	105	33.00	start	1	-	f
345	101	33.00	0.00	2	-	f
342	99	33.00	0.00	3	-	f
342	99	33.00	0.00	4	-	f
334	101	33.00	0.00	5	-	f
339	104	33.00	0.00	6	-	f
336	103	33.00	0.00	7	-	f
337	103	33.00	0.00	8	-	f
337	102	33.00	0.00	9	-	f
334	102	33.00	0.00	10	-	f
334	103	33.00	0.00	11	-	f
334	103	33.00	0.00	12	-	f
333	108	33.00	0.00	13	-	f
329	107	33.00	0.00	14	-	f
328	109	33.00	115.00	15	-	f
328	109	34.00	newborn	15	33	f
329	102	34.00	0.00	16	33	f
329	99	34.00	0.00	17	33	f
336	98	34.00	0.00	18	33	f
348	93	34.00	0.00	19	33	f
345	97	34.00	0.00	20	33	f
345	97	34.00	0.00	21	33	f
339	102	34.00	0.00	22	33	f
334	106	34.00	0.00	23	33	f
328	99	34.00	0.00	24	33	f
327	94	34.00	0.00	25	33	f
327	90	34.00	0.00	26	33	f
329	76	34.00	0.00	27	33	f
329	70	34.00	0.00	28	33	f
336	64	34.00	0.00	29	33	f
345	57	34.00	0.00	30	33	f
342	42	34.00	0.00	31	33	f
342	42	34.00	0.00	32	33	f
343	35	34.00	0.00	33	33	f
343	31	34.00	0.00	34	33	f
343	31	34.00	0.00	35	33	f
343	31	34.00	0.00	36	33	f
343	31	34.00	111.00	37	33	f
328	109	35.00	newborn	15	33	f
326	118	35.00	0.00	16	33	f
324	117	35.00	0.00	17	33	f
321	118	35.00	0.00	18	33	f
319	122	35.00	0.00	19	33	f
318	125	35.00	0.00	20	33	f
313	127	35.00	0.00	21	33	f
313	127	35.00	0.00	22	33	f
318	131	35.00	0.00	23	33	f
317	124	35.00	0.00	24	33	f
323	123	35.00	0.00	25	33	f
331	112	35.00	0.00	26	33	f
340	107	35.00	0.00	27	33	f
340	102	35.00	0.00	28	33	f
346	91	35.00	0.00	29	33	f
346	91	35.00	0.00	30	33	f
346	85	35.00	0.00	31	33	f
339	84	35.00	0.00	32	33	f
339	83	35.00	0.00	33	33	f
335	72	35.00	0.00	34	33	f
338	72	35.00	0.00	35	33	f
338	72	35.00	0.00	36	33	f
338	72	35.00	111.00	37	33	f
399	206	36.00	start	1	-	f
399	215	36.00	0.00	2	-	f
408	222	36.00	0.00	3	-	f
424	229	36.00	0.00	4	-	f
431	242	36.00	0.00	5	-	f
431	249	36.00	0.00	6	-	f
429	253	36.00	0.00	7	-	f
429	254	36.00	0.00	8	-	f
430	271	36.00	0.00	9	-	f
427	278	36.00	0.00	10	-	f
405	283	36.00	0.00	11	-	f
405	283	36.00	0.00	12	-	f
390	293	36.00	0.00	13	-	f
383	305	36.00	0.00	14	-	f
384	301	36.00	0.00	15	-	f
357	326	36.00	0.00	16	-	f
354	336	36.00	0.00	17	-	f
352	334	36.00	0.00	18	-	f
346	332	36.00	115.00	19	-	f
346	332	37.00	newborn	19	36	f
357	325	37.00	0.00	20	36	f
361	332	37.00	0.00	21	36	f
362	334	37.00	0.00	22	36	f
360	341	37.00	0.00	23	36	f
347	351	37.00	0.00	24	36	f
347	359	37.00	0.00	25	36	f
339	369	37.00	0.00	26	36	f
337	381	37.00	0.00	27	36	f
357	384	37.00	0.00	28	36	f
362	383	37.00	0.00	29	36	f
357	378	37.00	0.00	30	36	f
347	381	37.00	0.00	31	36	f
336	372	37.00	0.00	32	36	f
336	365	37.00	0.00	33	36	f
349	356	37.00	0.00	34	36	f
344	355	37.00	0.00	35	36	f
334	369	37.00	0.00	36	36	f
342	384	37.00	111.00	37	36	f
346	332	38.00	newborn	19	36	f
339	323	38.00	0.00	20	36	f
344	329	38.00	0.00	21	36	f
338	328	38.00	0.00	22	36	f
336	338	38.00	0.00	23	36	f
331	336	38.00	0.00	24	36	f
328	336	38.00	0.00	25	36	f
328	330	38.00	0.00	26	36	f
325	329	38.00	0.00	27	36	f
321	338	38.00	0.00	28	36	f
311	340	38.00	0.00	29	36	f
305	332	38.00	0.00	30	36	f
297	324	38.00	0.00	31	36	f
293	315	38.00	0.00	32	36	f
288	298	38.00	0.00	33	36	f
292	303	38.00	0.00	34	36	f
287	295	38.00	0.00	35	36	f
292	291	38.00	0.00	36	36	f
287	308	38.00	111.00	37	36	f
535	240	39.00	start	1	-	f
538	249	39.00	0.00	2	-	f
541	247	39.00	0.00	3	-	f
541	247	39.00	0.00	4	-	f
546	248	39.00	0.00	5	-	f
547	247	39.00	0.00	6	-	f
547	247	39.00	0.00	7	-	f
551	247	39.00	0.00	8	-	f
549	245	39.00	0.00	9	-	f
551	245	39.00	0.00	10	-	f
552	244	39.00	0.00	11	-	f
556	244	39.00	0.00	12	-	f
559	239	39.00	0.00	13	-	f
559	239	39.00	0.00	14	-	f
559	239	39.00	0.00	15	-	f
561	236	39.00	0.00	16	-	f
561	232	39.00	0.00	17	-	f
560	232	39.00	0.00	18	-	f
557	231	39.00	0.00	19	-	f
557	231	39.00	0.00	20	-	f
559	234	39.00	0.00	21	-	f
559	234	39.00	0.00	22	-	f
559	234	39.00	0.00	23	-	f
559	232	39.00	115.00	24	-	f
559	232	40.00	newborn	24	39	f
568	223	40.00	0.00	25	39	f
567	218	40.00	0.00	26	39	f
567	218	40.00	0.00	27	39	f
567	218	40.00	0.00	28	39	f
569	218	40.00	0.00	29	39	f
571	218	40.00	0.00	30	39	f
573	215	40.00	0.00	31	39	f
573	215	40.00	0.00	32	39	f
574	211	40.00	0.00	33	39	f
577	211	40.00	0.00	34	39	f
576	208	40.00	0.00	35	39	f
577	206	40.00	0.00	36	39	f
577	206	40.00	111.00	37	39	f
559	232	41.00	newborn	24	39	f
565	238	41.00	0.00	25	39	f
565	241	41.00	0.00	26	39	f
567	240	41.00	0.00	27	39	f
571	246	41.00	0.00	28	39	f
570	241	41.00	0.00	29	39	f
565	240	41.00	0.00	30	39	f
568	240	41.00	0.00	31	39	f
568	240	41.00	0.00	32	39	f
562	250	41.00	0.00	33	39	f
557	247	41.00	0.00	34	39	f
554	247	41.00	0.00	35	39	f
554	247	41.00	0.00	36	39	f
554	246	41.00	111.00	37	39	f
81	445	42.00	start	1	-	f
74	442	42.00	0.00	2	-	f
72	445	42.00	0.00	3	-	f
69	448	42.00	0.00	4	-	f
69	453	42.00	0.00	5	-	f
63	456	42.00	0.00	6	-	f
66	464	42.00	0.00	7	-	f
63	466	42.00	0.00	8	-	f
62	459	42.00	0.00	9	-	f
55	455	42.00	0.00	10	-	f
55	446	42.00	0.00	11	-	f
59	441	42.00	0.00	12	-	f
56	430	42.00	0.00	13	-	f
56	422	42.00	0.00	14	-	f
56	422	42.00	0.00	15	-	f
61	426	42.00	0.00	16	-	f
66	426	42.00	0.00	17	-	f
57	426	42.00	0.00	18	-	f
54	420	42.00	0.00	19	-	f
47	406	42.00	0.00	20	-	f
41	399	42.00	0.00	21	-	f
40	402	42.00	115.00	22	-	f
40	402	43.00	newborn	22	42	f
46	391	43.00	0.00	23	42	f
52	393	43.00	0.00	24	42	f
46	394	43.00	0.00	25	42	f
41	389	43.00	0.00	26	42	f
41	389	43.00	0.00	27	42	f
41	389	43.00	0.00	28	42	f
43	392	43.00	0.00	29	42	f
63	403	43.00	0.00	30	42	f
68	403	43.00	0.00	31	42	f
67	411	43.00	0.00	32	42	f
63	419	43.00	0.00	33	42	f
73	422	43.00	0.00	34	42	f
78	423	43.00	0.00	35	42	f
73	431	43.00	0.00	36	42	f
72	444	43.00	111.00	37	42	f
40	402	44.00	newborn	22	42	f
40	402	44.00	0.00	23	42	f
47	401	44.00	0.00	24	42	f
48	402	44.00	0.00	25	42	f
52	393	44.00	0.00	26	42	f
66	389	44.00	0.00	27	42	f
61	385	44.00	0.00	28	42	f
71	374	44.00	0.00	29	42	f
71	372	44.00	0.00	30	42	f
61	371	44.00	0.00	31	42	f
57	367	44.00	0.00	32	42	f
57	369	44.00	0.00	33	42	f
52	361	44.00	0.00	34	42	f
69	366	44.00	0.00	35	42	f
71	372	44.00	0.00	36	42	f
66	371	44.00	111.00	37	42	f
71	88	45.00	start	1	-	f
79	73	45.00	0.00	2	-	f
79	73	45.00	0.00	3	-	f
79	73	45.00	0.00	4	-	f
82	71	45.00	0.00	5	-	f
82	64	45.00	0.00	6	-	f
81	64	45.00	0.00	7	-	f
80	64	45.00	0.00	8	-	f
80	64	45.00	0.00	9	-	f
80	64	45.00	0.00	10	-	f
80	64	45.00	0.00	11	-	f
67	64	45.00	0.00	12	-	f
71	64	45.00	0.00	13	-	f
74	60	45.00	0.00	14	-	f
87	68	45.00	0.00	15	-	f
85	68	45.00	0.00	16	-	f
85	68	45.00	115.00	17	-	f
85	68	46.00	newborn	17	45	f
87	55	46.00	0.00	18	45	f
87	53	46.00	0.00	19	45	f
90	54	46.00	0.00	20	45	f
84	52	46.00	0.00	21	45	f
74	56	46.00	0.00	22	45	f
62	58	46.00	0.00	23	45	f
68	58	46.00	0.00	24	45	f
57	57	46.00	0.00	25	45	f
56	60	46.00	0.00	26	45	f
52	59	46.00	0.00	27	45	f
51	59	46.00	0.00	28	45	f
45	64	46.00	0.00	29	45	f
39	66	46.00	0.00	30	45	f
30	70	46.00	0.00	31	45	f
30	72	46.00	0.00	32	45	f
30	72	46.00	0.00	33	45	f
28	72	46.00	0.00	34	45	f
29	69	46.00	0.00	35	45	f
29	74	46.00	0.00	36	45	f
28	74	46.00	111.00	37	45	f
85	68	47.00	newborn	17	45	f
87	66	47.00	0.00	18	45	f
89	66	47.00	0.00	19	45	f
90	67	47.00	0.00	20	45	f
87	67	47.00	0.00	21	45	f
84	65	47.00	0.00	22	45	f
87	59	47.00	0.00	23	45	f
88	56	47.00	0.00	24	45	f
88	56	47.00	0.00	25	45	f
77	52	47.00	0.00	26	45	f
77	52	47.00	0.00	27	45	f
66	65	47.00	0.00	28	45	f
58	82	47.00	0.00	29	45	f
59	88	47.00	0.00	30	45	f
67	90	47.00	0.00	31	45	f
68	86	47.00	0.00	32	45	f
61	78	47.00	0.00	33	45	f
66	72	47.00	0.00	34	45	f
70	66	47.00	0.00	35	45	f
76	60	47.00	0.00	36	45	f
82	54	47.00	111.00	37	45	f
505	385	48.00	start	1	-	f
511	384	48.00	0.00	2	-	f
508	377	48.00	0.00	3	-	f
509	382	48.00	115.00	4	-	f
509	382	49.00	newborn	4	48	f
520	381	49.00	0.00	5	48	f
518	381	49.00	0.00	6	48	f
520	375	49.00	0.00	7	48	f
522	375	49.00	0.00	8	48	f
526	380	49.00	0.00	9	48	f
519	386	49.00	0.00	10	48	f
523	385	49.00	0.00	11	48	f
520	375	49.00	0.00	12	48	f
522	384	49.00	0.00	13	48	f
527	394	49.00	0.00	14	48	f
529	397	49.00	0.00	15	48	f
531	396	49.00	0.00	16	48	f
527	394	49.00	0.00	17	48	f
537	397	49.00	0.00	18	48	f
532	405	49.00	0.00	19	48	f
521	404	49.00	0.00	20	48	f
517	405	49.00	0.00	21	48	f
518	412	49.00	0.00	22	48	f
510	419	49.00	0.00	23	48	f
498	416	49.00	0.00	24	48	f
498	408	49.00	0.00	25	48	f
494	401	49.00	0.00	26	48	f
491	398	49.00	0.00	27	48	f
484	393	49.00	0.00	28	48	f
493	396	49.00	0.00	29	48	f
492	398	49.00	0.00	30	48	f
488	389	49.00	0.00	31	48	f
494	400	49.00	0.00	32	48	f
502	403	49.00	0.00	33	48	f
497	406	49.00	0.00	34	48	f
507	410	49.00	0.00	35	48	f
503	415	49.00	0.00	36	48	f
495	419	49.00	111.00	37	48	f
509	382	50.00	newborn	4	48	f
515	381	50.00	0.00	5	48	f
512	381	50.00	0.00	6	48	f
510	375	50.00	0.00	7	48	f
505	382	50.00	0.00	8	48	f
502	383	50.00	0.00	9	48	f
504	379	50.00	0.00	10	48	f
506	377	50.00	0.00	11	48	f
502	376	50.00	0.00	12	48	f
502	376	50.00	0.00	13	48	f
496	380	50.00	0.00	14	48	f
490	371	50.00	0.00	15	48	f
481	367	50.00	0.00	16	48	f
485	369	50.00	0.00	17	48	f
480	359	50.00	0.00	18	48	f
479	365	50.00	0.00	19	48	f
484	365	50.00	0.00	20	48	f
471	357	50.00	0.00	21	48	f
459	356	50.00	0.00	22	48	f
464	355	50.00	0.00	23	48	f
471	340	50.00	0.00	24	48	f
466	327	50.00	0.00	25	48	f
456	338	50.00	0.00	26	48	f
476	368	50.00	0.00	27	48	f
488	371	50.00	0.00	28	48	f
505	378	50.00	0.00	29	48	f
514	390	50.00	0.00	30	48	f
527	388	50.00	0.00	31	48	f
525	383	50.00	0.00	32	48	f
536	383	50.00	0.00	33	48	f
528	377	50.00	115.00	34	48	f
528	377	51.00	newborn	34	50	f
541	386	51.00	0.00	35	50	f
544	393	51.00	0.00	36	50	f
540	396	51.00	111.00	37	50	f
528	377	52.00	newborn	34	50	f
527	379	52.00	0.00	35	50	f
524	374	52.00	0.00	36	50	f
529	379	52.00	111.00	37	50	f
523	141	53.00	start	1	-	f
524	154	53.00	0.00	2	-	f
531	161	53.00	0.00	3	-	f
527	171	53.00	0.00	4	-	f
527	171	53.00	0.00	5	-	f
524	175	53.00	0.00	6	-	f
521	186	53.00	0.00	7	-	f
521	186	53.00	115.00	8	-	f
521	186	54.00	newborn	8	53	f
518	179	54.00	0.00	9	53	f
516	169	54.00	0.00	10	53	f
514	170	54.00	0.00	11	53	f
513	167	54.00	0.00	12	53	f
512	164	54.00	0.00	13	53	f
520	162	54.00	0.00	14	53	f
521	158	54.00	0.00	15	53	f
523	158	54.00	0.00	16	53	f
524	153	54.00	0.00	17	53	f
524	148	54.00	0.00	18	53	f
520	148	54.00	0.00	19	53	f
519	156	54.00	0.00	20	53	f
522	156	54.00	0.00	21	53	f
519	154	54.00	0.00	22	53	f
519	153	54.00	0.00	23	53	f
519	153	54.00	0.00	24	53	f
520	157	54.00	0.00	25	53	f
524	158	54.00	0.00	26	53	f
529	164	54.00	0.00	27	53	f
531	170	54.00	0.00	28	53	f
531	169	54.00	0.00	29	53	f
531	146	54.00	0.00	30	53	f
531	145	54.00	0.00	31	53	f
534	163	54.00	0.00	32	53	f
534	171	54.00	0.00	33	53	f
536	182	54.00	0.00	34	53	f
537	191	54.00	0.00	35	53	f
537	188	54.00	0.00	36	53	f
524	182	54.00	111.00	37	53	f
521	186	55.00	newborn	8	53	f
510	193	55.00	0.00	9	53	f
511	200	55.00	0.00	10	53	f
512	200	55.00	0.00	11	53	f
515	198	55.00	0.00	12	53	f
519	198	55.00	0.00	13	53	f
519	198	55.00	0.00	14	53	f
523	198	55.00	0.00	15	53	f
527	202	55.00	0.00	16	53	f
530	202	55.00	0.00	17	53	f
527	199	55.00	0.00	18	53	f
524	197	55.00	0.00	19	53	f
518	199	55.00	0.00	20	53	f
515	199	55.00	0.00	21	53	f
517	199	55.00	0.00	22	53	f
513	201	55.00	0.00	23	53	f
502	210	55.00	0.00	24	53	f
497	211	55.00	0.00	25	53	f
510	200	55.00	0.00	26	53	f
523	201	55.00	0.00	27	53	f
532	217	55.00	0.00	28	53	f
532	217	55.00	0.00	29	53	f
526	215	55.00	0.00	30	53	f
529	214	55.00	0.00	31	53	f
529	216	55.00	0.00	32	53	f
525	207	55.00	0.00	33	53	f
511	205	55.00	0.00	34	53	f
499	211	55.00	0.00	35	53	f
499	215	55.00	0.00	36	53	f
487	227	55.00	111.00	37	53	f
