# Supplementary material for: A three component model for superdiffusive motion effectively describes migration of eukaryotic cells moving freely or under a directional stimulus
Source: PLoS One. 2022 Aug 2;17(8):e0272259. doi: 10.1371/journal.pone.0272259 (PMC9345344; doi:10.1371/journal.pone.0272259)
Supplement: S1 File — Text files containing information about displacements of experimental and simulated populations used for both preliminary analyses, in “datasets used for preliminary evaluation of cell movement (Tables 1 and 2)”, and further characterization of cell movement, in “further datasets used for cell movement characterization (Figs 2, 4–6; Table 2; S1–S3 Tables; S2 and S3 Figs)”. (ZIP) [file pone.0272259.s007.zip › S1_File/further datasets/experimental/no_wound/MDA-MB-231/coordinates1.txt]

#	ps=1.3	ts=40	movie=	timeInt=4
256	323	1.00	start	1	-	f
275	324	1.00	0.00	2	-	f
291	327	1.00	0.00	3	-	f
293	325	1.00	115.00	4	-	f
293	325	2.00	newborn	4	1	f
292	324	2.00	0.00	5	1	f
289	321	2.00	0.00	6	1	f
290	319	2.00	0.00	7	1	f
295	323	2.00	0.00	8	1	f
292	329	2.00	0.00	9	1	f
287	331	2.00	0.00	10	1	f
284	335	2.00	0.00	11	1	f
284	338	2.00	0.00	12	1	f
283	336	2.00	0.00	13	1	f
286	328	2.00	0.00	14	1	f
288	328	2.00	0.00	15	1	f
291	325	2.00	0.00	16	1	f
297	312	2.00	0.00	17	1	f
293	324	2.00	0.00	18	1	f
284	334	2.00	0.00	19	1	f
282	335	2.00	0.00	20	1	f
282	336	2.00	0.00	21	1	f
282	330	2.00	0.00	22	1	f
289	325	2.00	0.00	23	1	f
290	324	2.00	0.00	24	1	f
286	332	2.00	0.00	25	1	f
286	324	2.00	0.00	26	1	f
287	320	2.00	0.00	27	1	f
282	334	2.00	0.00	28	1	f
288	330	2.00	0.00	29	1	f
287	325	2.00	0.00	30	1	f
281	331	2.00	0.00	31	1	f
281	329	2.00	0.00	32	1	f
281	329	2.00	0.00	33	1	f
265	326	2.00	0.00	34	1	f
237	314	2.00	0.00	35	1	f
241	310	2.00	0.00	36	1	f
246	303	2.00	111.00	37	1	f
293	325	3.00	newborn	4	1	f
284	330	3.00	0.00	5	1	f
280	328	3.00	0.00	6	1	f
260	326	3.00	0.00	7	1	f
258	321	3.00	0.00	8	1	f
259	326	3.00	0.00	9	1	f
253	323	3.00	0.00	10	1	f
253	323	3.00	0.00	11	1	f
253	323	3.00	0.00	12	1	f
256	322	3.00	0.00	13	1	f
256	322	3.00	0.00	14	1	f
253	318	3.00	0.00	15	1	f
246	317	3.00	0.00	16	1	f
240	315	3.00	0.00	17	1	f
239	308	3.00	0.00	18	1	f
235	311	3.00	0.00	19	1	f
235	311	3.00	0.00	20	1	f
226	316	3.00	0.00	21	1	f
198	331	3.00	0.00	22	1	f
199	328	3.00	0.00	23	1	f
197	322	3.00	0.00	24	1	f
193	315	3.00	0.00	25	1	f
200	311	3.00	0.00	26	1	f
202	310	3.00	0.00	27	1	f
203	308	3.00	0.00	28	1	f
206	315	3.00	0.00	29	1	f
202	319	3.00	0.00	30	1	f
203	322	3.00	0.00	31	1	f
205	317	3.00	0.00	32	1	f
208	317	3.00	0.00	33	1	f
213	326	3.00	0.00	34	1	f
218	326	3.00	0.00	35	1	f
234	334	3.00	0.00	36	1	f
238	333	3.00	111.00	37	1	f
259	200	4.00	start	1	-	f
263	200	4.00	0.00	2	-	f
263	200	4.00	0.00	3	-	f
268	200	4.00	0.00	4	-	f
276	203	4.00	0.00	5	-	f
276	203	4.00	0.00	6	-	f
276	203	4.00	0.00	7	-	f
277	206	4.00	0.00	8	-	f
277	206	4.00	0.00	9	-	f
279	206	4.00	0.00	10	-	f
279	206	4.00	0.00	11	-	f
280	206	4.00	0.00	12	-	f
280	206	4.00	0.00	13	-	f
283	204	4.00	0.00	14	-	f
285	204	4.00	0.00	15	-	f
290	207	4.00	0.00	16	-	f
292	208	4.00	0.00	17	-	f
293	208	4.00	0.00	18	-	f
293	208	4.00	0.00	19	-	f
293	209	4.00	0.00	20	-	f
296	209	4.00	0.00	21	-	f
296	209	4.00	0.00	22	-	f
297	209	4.00	0.00	23	-	f
297	209	4.00	0.00	24	-	f
297	209	4.00	0.00	25	-	f
297	209	4.00	0.00	26	-	f
300	210	4.00	0.00	27	-	f
308	212	4.00	0.00	28	-	f
308	212	4.00	0.00	29	-	f
306	212	4.00	0.00	30	-	f
307	208	4.00	0.00	31	-	f
310	207	4.00	0.00	32	-	f
313	209	4.00	0.00	33	-	f
313	209	4.00	0.00	34	-	f
313	209	4.00	0.00	35	-	f
317	209	4.00	0.00	36	-	f
320	204	4.00	111.00	37	-	f
390	148	5.00	start	1	-	f
390	148	5.00	0.00	2	-	f
390	148	5.00	0.00	3	-	f
392	147	5.00	0.00	4	-	f
392	147	5.00	0.00	5	-	f
392	147	5.00	0.00	6	-	f
393	148	5.00	0.00	7	-	f
393	148	5.00	0.00	8	-	f
397	150	5.00	0.00	9	-	f
397	150	5.00	0.00	10	-	f
397	150	5.00	0.00	11	-	f
396	148	5.00	0.00	12	-	f
396	148	5.00	0.00	13	-	f
395	148	5.00	0.00	14	-	f
390	143	5.00	0.00	15	-	f
391	139	5.00	0.00	16	-	f
391	139	5.00	0.00	17	-	f
391	139	5.00	0.00	18	-	f
395	139	5.00	115.00	19	-	f
395	139	6.00	newborn	19	5	f
399	133	6.00	0.00	20	5	f
404	137	6.00	0.00	21	5	f
404	137	6.00	0.00	22	5	f
404	137	6.00	0.00	23	5	f
404	137	6.00	0.00	24	5	f
404	137	6.00	0.00	25	5	f
404	137	6.00	0.00	26	5	f
410	148	6.00	0.00	27	5	f
410	148	6.00	0.00	28	5	f
411	158	6.00	0.00	29	5	f
411	164	6.00	0.00	30	5	f
409	168	6.00	0.00	31	5	f
417	173	6.00	0.00	32	5	f
420	172	6.00	0.00	33	5	f
420	180	6.00	0.00	34	5	f
425	178	6.00	0.00	35	5	f
435	186	6.00	0.00	36	5	f
437	202	6.00	111.00	37	5	f
395	139	7.00	newborn	19	5	f
386	138	7.00	0.00	20	5	f
383	146	7.00	0.00	21	5	f
383	146	7.00	0.00	22	5	f
383	144	7.00	0.00	23	5	f
383	144	7.00	0.00	24	5	f
383	144	7.00	0.00	25	5	f
383	138	7.00	0.00	26	5	f
383	138	7.00	0.00	27	5	f
383	138	7.00	0.00	28	5	f
383	138	7.00	0.00	29	5	f
383	138	7.00	0.00	30	5	f
387	142	7.00	0.00	31	5	f
389	138	7.00	0.00	32	5	f
390	138	7.00	0.00	33	5	f
390	138	7.00	0.00	34	5	f
390	138	7.00	0.00	35	5	f
387	139	7.00	0.00	36	5	f
387	139	7.00	111.00	37	5	f
172	102	8.00	start	1	-	f
172	102	8.00	0.00	2	-	f
169	104	8.00	0.00	3	-	f
171	100	8.00	0.00	4	-	f
171	102	8.00	0.00	5	-	f
171	103	8.00	0.00	6	-	f
164	97	8.00	0.00	7	-	f
163	96	8.00	0.00	8	-	f
163	97	8.00	0.00	9	-	f
163	98	8.00	0.00	10	-	f
164	101	8.00	0.00	11	-	f
166	102	8.00	0.00	12	-	f
168	107	8.00	0.00	13	-	f
165	96	8.00	0.00	14	-	f
165	96	8.00	0.00	15	-	f
168	101	8.00	0.00	16	-	f
168	102	8.00	0.00	17	-	f
168	104	8.00	0.00	18	-	f
168	104	8.00	0.00	19	-	f
168	104	8.00	0.00	20	-	f
166	106	8.00	0.00	21	-	f
166	104	8.00	0.00	22	-	f
166	104	8.00	0.00	23	-	f
166	104	8.00	0.00	24	-	f
166	103	8.00	0.00	25	-	f
166	103	8.00	0.00	26	-	f
165	104	8.00	0.00	27	-	f
159	107	8.00	0.00	28	-	f
158	110	8.00	0.00	29	-	f
158	107	8.00	0.00	30	-	f
156	105	8.00	0.00	31	-	f
156	103	8.00	115.00	32	-	f
156	103	9.00	newborn	32	8	f
158	100	9.00	0.00	33	8	f
156	86	9.00	0.00	34	8	f
157	92	9.00	0.00	35	8	f
155	92	9.00	0.00	36	8	f
149	104	9.00	111.00	37	8	f
156	103	10.00	newborn	32	8	f
148	93	10.00	0.00	33	8	f
146	89	10.00	0.00	34	8	f
147	92	10.00	0.00	35	8	f
146	86	10.00	0.00	36	8	f
143	86	10.00	111.00	37	8	f
490	319	11.00	start	1	-	f
490	325	11.00	0.00	2	-	f
496	328	11.00	0.00	3	-	f
497	326	11.00	0.00	4	-	f
498	327	11.00	0.00	5	-	f
502	330	11.00	0.00	6	-	f
505	326	11.00	0.00	7	-	f
505	331	11.00	0.00	8	-	f
505	331	11.00	0.00	9	-	f
505	329	11.00	0.00	10	-	f
503	329	11.00	0.00	11	-	f
502	330	11.00	0.00	12	-	f
503	335	11.00	0.00	13	-	f
508	328	11.00	0.00	14	-	f
508	328	11.00	0.00	15	-	f
512	333	11.00	0.00	16	-	f
507	332	11.00	0.00	17	-	f
508	331	11.00	0.00	18	-	f
508	331	11.00	115.00	19	-	f
508	331	12.00	newborn	19	11	f
515	335	12.00	0.00	20	11	f
515	335	12.00	0.00	21	11	f
517	335	12.00	0.00	22	11	f
517	335	12.00	0.00	23	11	f
517	335	12.00	0.00	24	11	f
517	335	12.00	0.00	25	11	f
511	334	12.00	0.00	26	11	f
514	338	12.00	0.00	27	11	f
516	336	12.00	0.00	28	11	f
518	338	12.00	0.00	29	11	f
519	334	12.00	0.00	30	11	f
522	328	12.00	0.00	31	11	f
519	330	12.00	0.00	32	11	f
514	321	12.00	0.00	33	11	f
506	319	12.00	0.00	34	11	f
510	328	12.00	0.00	35	11	f
520	334	12.00	0.00	36	11	f
528	330	12.00	111.00	37	11	f
508	331	13.00	newborn	19	11	f
504	332	13.00	0.00	20	11	f
504	332	13.00	0.00	21	11	f
504	332	13.00	0.00	22	11	f
497	330	13.00	0.00	23	11	f
494	329	13.00	0.00	24	11	f
490	318	13.00	0.00	25	11	f
490	327	13.00	0.00	26	11	f
494	330	13.00	0.00	27	11	f
497	330	13.00	0.00	28	11	f
491	328	13.00	0.00	29	11	f
490	322	13.00	0.00	30	11	f
490	324	13.00	0.00	31	11	f
490	327	13.00	0.00	32	11	f
491	327	13.00	0.00	33	11	f
491	327	13.00	0.00	34	11	f
500	330	13.00	0.00	35	11	f
504	331	13.00	0.00	36	11	f
514	335	13.00	111.00	37	11	f
164	420	14.00	start	1	-	f
164	420	14.00	0.00	2	-	f
164	420	14.00	0.00	3	-	f
170	417	14.00	0.00	4	-	f
177	408	14.00	0.00	5	-	f
177	408	14.00	0.00	6	-	f
183	413	14.00	0.00	7	-	f
188	410	14.00	0.00	8	-	f
182	412	14.00	0.00	9	-	f
187	417	14.00	0.00	10	-	f
182	413	14.00	0.00	11	-	f
181	417	14.00	0.00	12	-	f
177	413	14.00	0.00	13	-	f
178	411	14.00	0.00	14	-	f
178	411	14.00	0.00	15	-	f
170	414	14.00	0.00	16	-	f
170	414	14.00	0.00	17	-	f
169	413	14.00	0.00	18	-	f
166	414	14.00	0.00	19	-	f
166	418	14.00	0.00	20	-	f
166	416	14.00	0.00	21	-	f
168	414	14.00	0.00	22	-	f
180	410	14.00	0.00	23	-	f
189	409	14.00	0.00	24	-	f
201	415	14.00	0.00	25	-	f
207	415	14.00	0.00	26	-	f
208	416	14.00	0.00	27	-	f
204	417	14.00	0.00	28	-	f
209	418	14.00	0.00	29	-	f
210	418	14.00	115.00	30	-	f
210	418	15.00	newborn	30	14	f
204	421	15.00	0.00	31	14	f
207	425	15.00	0.00	32	14	f
207	426	15.00	0.00	33	14	f
206	424	15.00	0.00	34	14	f
203	415	15.00	0.00	35	14	f
201	415	15.00	0.00	36	14	f
201	415	15.00	111.00	37	14	f
382	381	16.00	start	1	-	f
386	381	16.00	0.00	2	-	f
387	382	16.00	0.00	3	-	f
390	384	16.00	0.00	4	-	f
388	384	16.00	0.00	5	-	f
388	384	16.00	0.00	6	-	f
388	385	16.00	0.00	7	-	f
388	388	16.00	0.00	8	-	f
388	388	16.00	0.00	9	-	f
388	388	16.00	0.00	10	-	f
388	388	16.00	0.00	11	-	f
388	388	16.00	0.00	12	-	f
388	388	16.00	0.00	13	-	f
389	388	16.00	0.00	14	-	f
389	389	16.00	0.00	15	-	f
389	389	16.00	0.00	16	-	f
386	391	16.00	0.00	17	-	f
382	389	16.00	115.00	18	-	f
382	389	17.00	newborn	18	16	f
390	380	17.00	0.00	19	16	f
386	378	17.00	0.00	20	16	f
382	373	17.00	0.00	21	16	f
380	374	17.00	0.00	22	16	f
382	374	17.00	0.00	23	16	f
382	374	17.00	0.00	24	16	f
382	374	17.00	0.00	25	16	f
382	372	17.00	0.00	26	16	f
382	372	17.00	0.00	27	16	f
381	372	17.00	0.00	28	16	f
380	372	17.00	0.00	29	16	f
380	377	17.00	0.00	30	16	f
383	378	17.00	0.00	31	16	f
384	378	17.00	0.00	32	16	f
390	380	17.00	0.00	33	16	f
393	384	17.00	0.00	34	16	f
400	389	17.00	0.00	35	16	f
391	381	17.00	0.00	36	16	f
384	377	17.00	111.00	37	16	f
382	389	18.00	newborn	18	16	f
385	395	18.00	0.00	19	16	f
385	398	18.00	0.00	20	16	f
389	394	18.00	0.00	21	16	f
389	398	18.00	0.00	22	16	f
389	398	18.00	0.00	23	16	f
387	398	18.00	0.00	24	16	f
385	400	18.00	0.00	25	16	f
383	397	18.00	0.00	26	16	f
383	398	18.00	0.00	27	16	f
384	400	18.00	0.00	28	16	f
384	401	18.00	0.00	29	16	f
381	405	18.00	0.00	30	16	f
383	406	18.00	0.00	31	16	f
383	408	18.00	0.00	32	16	f
383	408	18.00	0.00	33	16	f
383	411	18.00	0.00	34	16	f
381	408	18.00	0.00	35	16	f
372	396	18.00	0.00	36	16	f
372	403	18.00	111.00	37	16	f
549	63	19.00	start	1	-	f
549	62	19.00	0.00	2	-	f
548	62	19.00	0.00	3	-	f
548	62	19.00	0.00	4	-	f
549	62	19.00	0.00	5	-	f
549	62	19.00	0.00	6	-	f
550	62	19.00	0.00	7	-	f
550	63	19.00	0.00	8	-	f
549	67	19.00	0.00	9	-	f
549	67	19.00	0.00	10	-	f
549	67	19.00	0.00	11	-	f
549	67	19.00	0.00	12	-	f
549	67	19.00	0.00	13	-	f
549	67	19.00	0.00	14	-	f
547	65	19.00	0.00	15	-	f
548	65	19.00	0.00	16	-	f
548	66	19.00	0.00	17	-	f
548	66	19.00	115.00	18	-	f
548	66	20.00	newborn	18	19	f
559	66	20.00	0.00	19	19	f
558	64	20.00	0.00	20	19	f
559	70	20.00	0.00	21	19	f
557	70	20.00	0.00	22	19	f
555	72	20.00	0.00	23	19	f
560	68	20.00	0.00	24	19	f
555	72	20.00	0.00	25	19	f
555	73	20.00	0.00	26	19	f
553	74	20.00	0.00	27	19	f
553	75	20.00	0.00	28	19	f
553	72	20.00	0.00	29	19	f
555	69	20.00	0.00	30	19	f
556	68	20.00	0.00	31	19	f
557	72	20.00	0.00	32	19	f
558	68	20.00	0.00	33	19	f
558	66	20.00	0.00	34	19	f
558	66	20.00	0.00	35	19	f
553	67	20.00	0.00	36	19	f
556	64	20.00	111.00	37	19	f
548	66	21.00	newborn	18	19	f
546	57	21.00	0.00	19	19	f
547	54	21.00	0.00	20	19	f
547	54	21.00	0.00	21	19	f
546	57	21.00	0.00	22	19	f
546	58	21.00	0.00	23	19	f
545	58	21.00	0.00	24	19	f
544	58	21.00	0.00	25	19	f
544	58	21.00	0.00	26	19	f
544	58	21.00	0.00	27	19	f
544	61	21.00	0.00	28	19	f
537	66	21.00	0.00	29	19	f
536	74	21.00	0.00	30	19	f
536	74	21.00	0.00	31	19	f
535	74	21.00	0.00	32	19	f
534	74	21.00	0.00	33	19	f
534	73	21.00	0.00	34	19	f
534	72	21.00	0.00	35	19	f
533	71	21.00	0.00	36	19	f
534	71	21.00	111.00	37	19	f
80	335	22.00	start	1	-	f
77	335	22.00	0.00	2	-	f
76	337	22.00	0.00	3	-	f
76	337	22.00	0.00	4	-	f
79	340	22.00	0.00	5	-	f
79	340	22.00	0.00	6	-	f
79	340	22.00	0.00	7	-	f
79	340	22.00	0.00	8	-	f
79	340	22.00	0.00	9	-	f
83	339	22.00	0.00	10	-	f
85	337	22.00	0.00	11	-	f
82	339	22.00	0.00	12	-	f
81	341	22.00	0.00	13	-	f
86	341	22.00	115.00	14	-	f
86	341	23.00	newborn	14	22	f
85	336	23.00	0.00	15	22	f
86	341	23.00	0.00	16	22	f
85	336	23.00	0.00	17	22	f
84	337	23.00	0.00	18	22	f
88	337	23.00	0.00	19	22	f
85	333	23.00	0.00	20	22	f
90	327	23.00	0.00	21	22	f
93	318	23.00	0.00	22	22	f
85	320	23.00	0.00	23	22	f
82	326	23.00	0.00	24	22	f
80	320	23.00	0.00	25	22	f
80	320	23.00	0.00	26	22	f
80	320	23.00	0.00	27	22	f
80	316	23.00	0.00	28	22	f
89	317	23.00	0.00	29	22	f
79	318	23.00	0.00	30	22	f
81	315	23.00	0.00	31	22	f
77	300	23.00	0.00	32	22	f
84	296	23.00	0.00	33	22	f
78	311	23.00	0.00	34	22	f
77	311	23.00	0.00	35	22	f
76	298	23.00	0.00	36	22	f
78	298	23.00	111.00	37	22	f
86	341	24.00	newborn	14	22	f
72	333	24.00	0.00	15	22	f
72	338	24.00	0.00	16	22	f
72	338	24.00	0.00	17	22	f
72	338	24.00	0.00	18	22	f
69	338	24.00	0.00	19	22	f
68	338	24.00	0.00	20	22	f
68	338	24.00	0.00	21	22	f
68	338	24.00	0.00	22	22	f
68	338	24.00	0.00	23	22	f
68	338	24.00	0.00	24	22	f
68	338	24.00	0.00	25	22	f
68	338	24.00	0.00	26	22	f
68	338	24.00	0.00	27	22	f
68	338	24.00	0.00	28	22	f
68	338	24.00	0.00	29	22	f
68	335	24.00	0.00	30	22	f
68	332	24.00	0.00	31	22	f
70	336	24.00	0.00	32	22	f
70	339	24.00	0.00	33	22	f
69	339	24.00	0.00	34	22	f
71	338	24.00	0.00	35	22	f
70	333	24.00	0.00	36	22	f
71	336	24.00	111.00	37	22	f
356	293	25.00	start	1	-	f
355	290	25.00	0.00	2	-	f
355	292	25.00	0.00	3	-	f
355	292	25.00	0.00	4	-	f
355	292	25.00	0.00	5	-	f
355	292	25.00	0.00	6	-	f
355	292	25.00	0.00	7	-	f
355	292	25.00	0.00	8	-	f
355	292	25.00	0.00	9	-	f
355	292	25.00	0.00	10	-	f
355	292	25.00	0.00	11	-	f
354	292	25.00	0.00	12	-	f
354	288	25.00	0.00	13	-	f
354	288	25.00	0.00	14	-	f
355	288	25.00	0.00	15	-	f
355	290	25.00	0.00	16	-	f
355	290	25.00	0.00	17	-	f
355	290	25.00	0.00	18	-	f
355	290	25.00	0.00	19	-	f
355	290	25.00	115.00	20	-	f
355	290	26.00	newborn	20	25	f
360	298	26.00	0.00	21	25	f
358	294	26.00	0.00	22	25	f
360	292	26.00	0.00	23	25	f
360	292	26.00	0.00	24	25	f
362	292	26.00	0.00	25	25	f
362	292	26.00	0.00	26	25	f
364	289	26.00	0.00	27	25	f
364	289	26.00	0.00	28	25	f
364	293	26.00	0.00	29	25	f
364	293	26.00	0.00	30	25	f
368	293	26.00	0.00	31	25	f
370	295	26.00	0.00	32	25	f
372	296	26.00	0.00	33	25	f
372	296	26.00	0.00	34	25	f
375	300	26.00	0.00	35	25	f
375	300	26.00	0.00	36	25	f
375	300	26.00	111.00	37	25	f
355	290	27.00	newborn	20	25	f
347	289	27.00	0.00	21	25	f
347	289	27.00	0.00	22	25	f
349	292	27.00	0.00	23	25	f
350	289	27.00	0.00	24	25	f
350	292	27.00	0.00	25	25	f
350	292	27.00	0.00	26	25	f
351	289	27.00	0.00	27	25	f
351	289	27.00	0.00	28	25	f
351	289	27.00	0.00	29	25	f
351	289	27.00	0.00	30	25	f
351	289	27.00	0.00	31	25	f
351	292	27.00	0.00	32	25	f
353	292	27.00	0.00	33	25	f
353	292	27.00	0.00	34	25	f
353	292	27.00	0.00	35	25	f
357	291	27.00	0.00	36	25	f
360	290	27.00	111.00	37	25	f
589	397	28.00	start	1	-	f
589	403	28.00	0.00	2	-	f
588	408	28.00	0.00	3	-	f
588	408	28.00	0.00	4	-	f
588	408	28.00	0.00	5	-	f
588	408	28.00	0.00	6	-	f
588	404	28.00	0.00	7	-	f
584	404	28.00	0.00	8	-	f
579	404	28.00	0.00	9	-	f
579	405	28.00	0.00	10	-	f
579	405	28.00	0.00	11	-	f
580	403	28.00	115.00	12	-	f
580	403	29.00	newborn	12	28	f
578	401	29.00	0.00	13	28	f
572	402	29.00	0.00	14	28	f
581	394	29.00	0.00	15	28	f
582	395	29.00	0.00	16	28	f
593	399	29.00	0.00	17	28	f
594	397	29.00	0.00	18	28	f
586	401	29.00	0.00	19	28	f
588	398	29.00	0.00	20	28	f
599	397	29.00	0.00	21	28	f
605	397	29.00	0.00	22	28	f
608	404	29.00	0.00	23	28	f
606	408	29.00	0.00	24	28	f
600	411	29.00	0.00	25	28	f
583	403	29.00	0.00	26	28	f
581	402	29.00	0.00	27	28	f
586	396	29.00	0.00	28	28	f
590	389	29.00	0.00	29	28	f
595	371	29.00	0.00	30	28	f
601	365	29.00	0.00	31	28	f
599	360	29.00	0.00	32	28	f
619	355	29.00	0.00	33	28	f
629	363	29.00	0.00	34	28	f
638	376	29.00	0.00	35	28	f
638	390	29.00	0.00	36	28	f
633	391	29.00	111.00	37	28	f
580	403	30.00	newborn	12	28	f
587	399	30.00	0.00	13	28	f
585	400	30.00	0.00	14	28	f
589	394	30.00	0.00	15	28	f
591	396	30.00	0.00	16	28	f
599	398	30.00	0.00	17	28	f
599	395	30.00	0.00	18	28	f
581	411	30.00	0.00	19	28	f
585	399	30.00	0.00	20	28	f
603	396	30.00	0.00	21	28	f
600	391	30.00	0.00	22	28	f
609	397	30.00	108.00	23	28	f
302	422	31.00	start	1	-	f
300	421	31.00	0.00	2	-	f
291	420	31.00	0.00	3	-	f
291	420	31.00	0.00	4	-	f
291	420	31.00	0.00	5	-	f
289	412	31.00	0.00	6	-	f
289	409	31.00	0.00	7	-	f
290	407	31.00	0.00	8	-	f
290	401	31.00	0.00	9	-	f
290	401	31.00	0.00	10	-	f
290	401	31.00	0.00	11	-	f
290	401	31.00	0.00	12	-	f
290	398	31.00	0.00	13	-	f
290	394	31.00	0.00	14	-	f
280	396	31.00	0.00	15	-	f
280	396	31.00	0.00	16	-	f
282	391	31.00	0.00	17	-	f
286	388	31.00	0.00	18	-	f
286	388	31.00	0.00	19	-	f
286	388	31.00	0.00	20	-	f
283	388	31.00	115.00	21	-	f
283	388	32.00	newborn	21	31	f
287	388	32.00	0.00	22	31	f
290	393	32.00	0.00	23	31	f
292	395	32.00	0.00	24	31	f
292	395	32.00	0.00	25	31	f
293	399	32.00	0.00	26	31	f
295	391	32.00	0.00	27	31	f
300	395	32.00	0.00	28	31	f
305	389	32.00	0.00	29	31	f
307	390	32.00	0.00	30	31	f
310	392	32.00	0.00	31	31	f
322	399	32.00	0.00	32	31	f
334	406	32.00	0.00	33	31	f
331	407	32.00	0.00	34	31	f
330	411	32.00	0.00	35	31	f
330	414	32.00	0.00	36	31	f
330	414	32.00	111.00	37	31	f
283	388	33.00	newborn	21	31	f
274	392	33.00	0.00	22	31	f
274	395	33.00	0.00	23	31	f
274	398	33.00	0.00	24	31	f
273	398	33.00	0.00	25	31	f
270	396	33.00	0.00	26	31	f
270	396	33.00	0.00	27	31	f
272	393	33.00	0.00	28	31	f
276	395	33.00	0.00	29	31	f
284	392	33.00	0.00	30	31	f
286	398	33.00	0.00	31	31	f
291	402	33.00	0.00	32	31	f
295	403	33.00	0.00	33	31	f
301	394	33.00	0.00	34	31	f
311	389	33.00	0.00	35	31	f
316	388	33.00	0.00	36	31	f
318	390	33.00	111.00	37	31	f
146	38	34.00	start	1	-	f
142	38	34.00	0.00	2	-	f
146	53	34.00	0.00	3	-	f
162	61	34.00	0.00	4	-	f
169	71	34.00	0.00	5	-	f
165	60	34.00	0.00	6	-	f
160	55	34.00	0.00	7	-	f
161	52	34.00	0.00	8	-	f
159	48	34.00	0.00	9	-	f
149	38	34.00	0.00	10	-	f
142	25	34.00	0.00	11	-	f
119	24	34.00	0.00	12	-	f
105	19	34.00	0.00	13	-	f
104	26	34.00	0.00	14	-	f
99	34	34.00	0.00	15	-	f
97	36	34.00	0.00	16	-	f
84	28	34.00	0.00	17	-	f
89	26	34.00	115.00	18	-	f
89	26	35.00	newborn	18	34	f
87	29	35.00	0.00	19	34	f
90	35	35.00	0.00	20	34	f
100	48	35.00	0.00	21	34	f
99	47	35.00	0.00	22	34	f
114	44	35.00	0.00	23	34	f
123	44	35.00	0.00	24	34	f
123	45	35.00	0.00	25	34	f
129	37	35.00	0.00	26	34	f
135	36	35.00	0.00	27	34	f
134	36	35.00	0.00	28	34	f
125	35	35.00	0.00	29	34	f
131	38	35.00	0.00	30	34	f
133	24	35.00	0.00	31	34	f
136	14	35.00	0.00	32	34	f
131	10	35.00	0.00	33	34	f
131	3	35.00	0.00	34	34	f
133	7	35.00	0.00	35	34	f
131	8	35.00	0.00	36	34	f
139	15	35.00	111.00	37	34	f
89	26	36.00	newborn	18	34	f
84	44	36.00	0.00	19	34	f
87	46	36.00	0.00	20	34	f
88	41	36.00	0.00	21	34	f
88	45	36.00	0.00	22	34	f
88	46	36.00	0.00	23	34	f
88	43	36.00	0.00	24	34	f
82	47	36.00	0.00	25	34	f
80	56	36.00	0.00	26	34	f
81	83	36.00	0.00	27	34	f
89	79	36.00	0.00	28	34	f
91	84	36.00	0.00	29	34	f
91	84	36.00	0.00	30	34	f
94	82	36.00	0.00	31	34	f
104	78	36.00	0.00	32	34	f
118	76	36.00	0.00	33	34	f
127	75	36.00	0.00	34	34	f
135	73	36.00	0.00	35	34	f
133	73	36.00	0.00	36	34	f
130	71	36.00	111.00	37	34	f
73	482	37.00	start	1	-	f
75	486	37.00	0.00	2	-	f
79	494	37.00	0.00	3	-	f
76	487	37.00	0.00	4	-	f
71	491	37.00	0.00	5	-	f
76	495	37.00	0.00	6	-	f
74	493	37.00	0.00	7	-	f
75	497	37.00	0.00	8	-	f
72	492	37.00	0.00	9	-	f
70	496	37.00	0.00	10	-	f
70	496	37.00	0.00	11	-	f
70	496	37.00	0.00	12	-	f
69	496	37.00	0.00	13	-	f
64	491	37.00	0.00	14	-	f
71	488	37.00	0.00	15	-	f
70	487	37.00	0.00	16	-	f
70	486	37.00	0.00	17	-	f
72	480	37.00	0.00	18	-	f
77	480	37.00	0.00	19	-	f
78	478	37.00	0.00	20	-	f
78	478	37.00	0.00	21	-	f
86	482	37.00	0.00	22	-	f
81	483	37.00	0.00	23	-	f
82	482	37.00	0.00	24	-	f
81	484	37.00	0.00	25	-	f
81	484	37.00	0.00	26	-	f
81	487	37.00	0.00	27	-	f
79	486	37.00	0.00	28	-	f
74	484	37.00	0.00	29	-	f
74	486	37.00	0.00	30	-	f
80	481	37.00	0.00	31	-	f
76	477	37.00	0.00	32	-	f
82	476	37.00	0.00	33	-	f
76	474	37.00	0.00	34	-	f
69	476	37.00	0.00	35	-	f
65	477	37.00	0.00	36	-	f
65	476	37.00	111.00	37	-	f
314	38	38.00	start	1	-	f
314	38	38.00	0.00	2	-	f
316	38	38.00	0.00	3	-	f
322	38	38.00	0.00	4	-	f
325	37	38.00	0.00	5	-	f
326	38	38.00	0.00	6	-	f
330	36	38.00	0.00	7	-	f
328	34	38.00	0.00	8	-	f
331	36	38.00	0.00	9	-	f
331	36	38.00	0.00	10	-	f
340	35	38.00	0.00	11	-	f
338	35	38.00	115.00	12	-	f
338	35	39.00	newborn	12	38	f
332	35	39.00	0.00	13	38	f
332	37	39.00	0.00	14	38	f
333	40	39.00	0.00	15	38	f
333	40	39.00	0.00	16	38	f
330	41	39.00	0.00	17	38	f
330	40	39.00	0.00	18	38	f
333	42	39.00	0.00	19	38	f
326	42	39.00	0.00	20	38	f
326	42	39.00	0.00	21	38	f
315	40	39.00	0.00	22	38	f
316	40	39.00	0.00	23	38	f
319	39	39.00	0.00	24	38	f
325	40	39.00	0.00	25	38	f
326	41	39.00	0.00	26	38	f
333	42	39.00	0.00	27	38	f
334	44	39.00	0.00	28	38	f
335	41	39.00	0.00	29	38	f
336	43	39.00	0.00	30	38	f
334	46	39.00	0.00	31	38	f
333	46	39.00	0.00	32	38	f
317	44	39.00	0.00	33	38	f
317	44	39.00	0.00	34	38	f
330	47	39.00	0.00	35	38	f
331	45	39.00	0.00	36	38	f
336	41	39.00	111.00	37	38	f
338	35	40.00	newborn	12	38	f
331	25	40.00	0.00	13	38	f
330	24	40.00	0.00	14	38	f
328	25	40.00	0.00	15	38	f
328	25	40.00	0.00	16	38	f
328	25	40.00	0.00	17	38	f
328	25	40.00	0.00	18	38	f
328	25	40.00	0.00	19	38	f
329	21	40.00	0.00	20	38	f
329	22	40.00	0.00	21	38	f
331	20	40.00	0.00	22	38	f
331	20	40.00	0.00	23	38	f
331	19	40.00	0.00	24	38	f
331	18	40.00	0.00	25	38	f
331	18	40.00	0.00	26	38	f
331	18	40.00	0.00	27	38	f
331	20	40.00	0.00	28	38	f
327	22	40.00	0.00	29	38	f
326	21	40.00	0.00	30	38	f
328	21	40.00	0.00	31	38	f
330	19	40.00	0.00	32	38	f
330	17	40.00	0.00	33	38	f
332	18	40.00	0.00	34	38	f
332	19	40.00	0.00	35	38	f
331	18	40.00	0.00	36	38	f
331	18	40.00	111.00	37	38	f
572	202	41.00	start	1	-	f
572	202	41.00	0.00	2	-	f
573	203	41.00	0.00	3	-	f
573	203	41.00	0.00	4	-	f
575	202	41.00	0.00	5	-	f
576	202	41.00	0.00	6	-	f
576	202	41.00	0.00	7	-	f
576	201	41.00	0.00	8	-	f
579	200	41.00	0.00	9	-	f
579	200	41.00	0.00	10	-	f
579	207	41.00	0.00	11	-	f
569	211	41.00	115.00	12	-	f
569	211	42.00	newborn	12	41	f
570	220	42.00	0.00	13	41	f
560	226	42.00	0.00	14	41	f
557	233	42.00	0.00	15	41	f
551	237	42.00	0.00	16	41	f
548	245	42.00	0.00	17	41	f
543	256	42.00	0.00	18	41	f
539	268	42.00	0.00	19	41	f
535	276	42.00	0.00	20	41	f
535	276	42.00	0.00	21	41	f
535	276	42.00	0.00	22	41	f
534	272	42.00	0.00	23	41	f
534	278	42.00	0.00	24	41	f
533	278	42.00	0.00	25	41	f
532	283	42.00	0.00	26	41	f
536	291	42.00	0.00	27	41	f
547	301	42.00	0.00	28	41	f
552	305	42.00	0.00	29	41	f
557	307	42.00	0.00	30	41	f
553	311	42.00	0.00	31	41	f
550	319	42.00	0.00	32	41	f
541	327	42.00	0.00	33	41	f
532	323	42.00	0.00	34	41	f
534	329	42.00	0.00	35	41	f
536	331	42.00	0.00	36	41	f
536	339	42.00	111.00	37	41	f
569	211	43.00	newborn	12	41	f
558	228	43.00	0.00	13	41	f
554	237	43.00	0.00	14	41	f
553	240	43.00	0.00	15	41	f
549	245	43.00	0.00	16	41	f
537	240	43.00	0.00	17	41	f
536	251	43.00	0.00	18	41	f
536	263	43.00	0.00	19	41	f
536	253	43.00	0.00	20	41	f
532	252	43.00	0.00	21	41	f
526	242	43.00	0.00	22	41	f
520	242	43.00	0.00	23	41	f
520	242	43.00	0.00	24	41	f
520	242	43.00	0.00	25	41	f
512	239	43.00	0.00	26	41	f
512	239	43.00	0.00	27	41	f
512	239	43.00	0.00	28	41	f
509	241	43.00	0.00	29	41	f
509	241	43.00	0.00	30	41	f
509	241	43.00	0.00	31	41	f
521	238	43.00	0.00	32	41	f
523	237	43.00	0.00	33	41	f
526	244	43.00	0.00	34	41	f
516	241	43.00	0.00	35	41	f
510	240	43.00	0.00	36	41	f
506	237	43.00	111.00	37	41	f
568	483	44.00	start	1	-	f
569	480	44.00	0.00	2	-	f
569	480	44.00	0.00	3	-	f
569	480	44.00	0.00	4	-	f
569	480	44.00	0.00	5	-	f
559	482	44.00	0.00	6	-	f
559	482	44.00	0.00	7	-	f
559	482	44.00	0.00	8	-	f
559	482	44.00	0.00	9	-	f
559	482	44.00	0.00	10	-	f
559	482	44.00	0.00	11	-	f
562	483	44.00	0.00	12	-	f
562	483	44.00	0.00	13	-	f
562	483	44.00	0.00	14	-	f
562	482	44.00	0.00	15	-	f
556	480	44.00	0.00	16	-	f
556	480	44.00	115.00	17	-	f
556	480	45.00	newborn	17	44	f
549	483	45.00	0.00	18	44	f
546	484	45.00	0.00	19	44	f
546	484	45.00	0.00	20	44	f
544	483	45.00	0.00	21	44	f
541	486	45.00	0.00	22	44	f
541	486	45.00	0.00	23	44	f
540	481	45.00	0.00	24	44	f
540	482	45.00	0.00	25	44	f
540	488	45.00	0.00	26	44	f
540	488	45.00	0.00	27	44	f
540	487	45.00	0.00	28	44	f
539	488	45.00	0.00	29	44	f
539	488	45.00	0.00	30	44	f
536	486	45.00	0.00	31	44	f
536	486	45.00	0.00	32	44	f
536	485	45.00	0.00	33	44	f
538	490	45.00	0.00	34	44	f
539	490	45.00	0.00	35	44	f
539	490	45.00	0.00	36	44	f
539	488	45.00	111.00	37	44	f
556	480	46.00	newborn	17	44	f
559	482	46.00	0.00	18	44	f
560	483	46.00	0.00	19	44	f
560	480	46.00	0.00	20	44	f
560	480	46.00	0.00	21	44	f
560	480	46.00	0.00	22	44	f
560	480	46.00	0.00	23	44	f
560	480	46.00	0.00	24	44	f
561	485	46.00	0.00	25	44	f
563	482	46.00	0.00	26	44	f
562	479	46.00	0.00	27	44	f
560	478	46.00	0.00	28	44	f
555	481	46.00	0.00	29	44	f
556	481	46.00	0.00	30	44	f
561	480	46.00	0.00	31	44	f
557	478	46.00	0.00	32	44	f
559	479	46.00	0.00	33	44	f
561	480	46.00	0.00	34	44	f
562	480	46.00	0.00	35	44	f
562	479	46.00	0.00	36	44	f
562	479	46.00	111.00	37	44	f
69	97	47.00	start	1	-	f
64	97	47.00	0.00	2	-	f
65	97	47.00	0.00	3	-	f
65	97	47.00	0.00	4	-	f
67	102	47.00	0.00	5	-	f
67	102	47.00	0.00	6	-	f
65	99	47.00	0.00	7	-	f
65	99	47.00	0.00	8	-	f
65	99	47.00	0.00	9	-	f
61	101	47.00	0.00	10	-	f
60	102	47.00	0.00	11	-	f
60	105	47.00	0.00	12	-	f
60	104	47.00	0.00	13	-	f
56	103	47.00	0.00	14	-	f
56	101	47.00	0.00	15	-	f
56	101	47.00	0.00	16	-	f
56	101	47.00	0.00	17	-	f
56	101	47.00	0.00	18	-	f
56	101	47.00	0.00	19	-	f
56	101	47.00	0.00	20	-	f
56	101	47.00	0.00	21	-	f
56	101	47.00	0.00	22	-	f
56	101	47.00	0.00	23	-	f
56	101	47.00	0.00	24	-	f
56	101	47.00	0.00	25	-	f
56	101	47.00	0.00	26	-	f
56	101	47.00	0.00	27	-	f
56	101	47.00	0.00	28	-	f
56	101	47.00	0.00	29	-	f
56	101	47.00	0.00	30	-	f
47	98	47.00	115.00	31	-	f
176	238	48.00	start	1	-	f
207	246	48.00	0.00	2	-	f
207	246	48.00	0.00	3	-	f
209	246	48.00	0.00	4	-	f
209	246	48.00	0.00	5	-	f
209	246	48.00	0.00	6	-	f
209	244	48.00	0.00	7	-	f
207	246	48.00	0.00	8	-	f
209	248	48.00	0.00	9	-	f
210	246	48.00	0.00	10	-	f
215	245	48.00	0.00	11	-	f
215	246	48.00	0.00	12	-	f
215	247	48.00	0.00	13	-	f
215	248	48.00	0.00	14	-	f
215	248	48.00	0.00	15	-	f
223	247	48.00	0.00	16	-	f
223	247	48.00	0.00	17	-	f
223	247	48.00	0.00	18	-	f
220	246	48.00	0.00	19	-	f
220	243	48.00	0.00	20	-	f
220	241	48.00	0.00	21	-	f
220	241	48.00	0.00	22	-	f
217	242	48.00	0.00	23	-	f
210	245	48.00	0.00	24	-	f
210	245	48.00	0.00	25	-	f
203	239	48.00	0.00	26	-	f
203	242	48.00	0.00	27	-	f
203	242	48.00	0.00	28	-	f
203	242	48.00	0.00	29	-	f
203	242	48.00	0.00	30	-	f
203	242	48.00	0.00	31	-	f
203	242	48.00	0.00	32	-	f
204	243	48.00	0.00	33	-	f
204	243	48.00	0.00	34	-	f
204	243	48.00	0.00	35	-	f
206	240	48.00	0.00	36	-	f
207	235	48.00	111.00	37	-	f
466	247	49.00	start	1	-	f
466	247	49.00	0.00	2	-	f
468	238	49.00	0.00	3	-	f
471	237	49.00	0.00	4	-	f
470	232	49.00	0.00	5	-	f
470	230	49.00	0.00	6	-	f
469	219	49.00	0.00	7	-	f
470	207	49.00	0.00	8	-	f
480	188	49.00	0.00	9	-	f
482	178	49.00	0.00	10	-	f
485	175	49.00	0.00	11	-	f
489	172	49.00	0.00	12	-	f
484	164	49.00	0.00	13	-	f
484	164	49.00	0.00	14	-	f
487	159	49.00	0.00	15	-	f
488	159	49.00	115.00	16	-	f
488	159	50.00	newborn	16	49	f
485	154	50.00	0.00	17	49	f
485	154	50.00	0.00	18	49	f
485	152	50.00	0.00	19	49	f
485	152	50.00	0.00	20	49	f
485	149	50.00	0.00	21	49	f
485	147	50.00	0.00	22	49	f
480	148	50.00	0.00	23	49	f
480	148	50.00	0.00	24	49	f
482	144	50.00	0.00	25	49	f
484	143	50.00	0.00	26	49	f
486	141	50.00	0.00	27	49	f
486	141	50.00	0.00	28	49	f
492	141	50.00	0.00	29	49	f
493	141	50.00	0.00	30	49	f
493	141	50.00	0.00	31	49	f
498	136	50.00	0.00	32	49	f
504	134	50.00	0.00	33	49	f
506	128	50.00	0.00	34	49	f
508	123	50.00	0.00	35	49	f
511	118	50.00	0.00	36	49	f
511	118	50.00	111.00	37	49	f
488	159	51.00	newborn	16	49	f
486	169	51.00	0.00	17	49	f
492	168	51.00	0.00	18	49	f
483	172	51.00	0.00	19	49	f
476	176	51.00	0.00	20	49	f
473	183	51.00	0.00	21	49	f
473	183	51.00	0.00	22	49	f
476	192	51.00	0.00	23	49	f
476	202	51.00	0.00	24	49	f
476	200	51.00	0.00	25	49	f
464	192	51.00	0.00	26	49	f
469	178	51.00	0.00	27	49	f
468	179	51.00	0.00	28	49	f
463	172	51.00	0.00	29	49	f
452	179	51.00	0.00	30	49	f
456	181	51.00	0.00	31	49	f
464	194	51.00	0.00	32	49	f
473	199	51.00	0.00	33	49	f
477	204	51.00	0.00	34	49	f
466	210	51.00	0.00	35	49	f
470	214	51.00	0.00	36	49	f
466	215	51.00	111.00	37	49	f
