# Supplementary material for: A three component model for superdiffusive motion effectively describes migration of eukaryotic cells moving freely or under a directional stimulus
Source: PLoS One. 2022 Aug 2;17(8):e0272259. doi: 10.1371/journal.pone.0272259 (PMC9345344; doi:10.1371/journal.pone.0272259)
Supplement: S1 File — Text files containing information about displacements of experimental and simulated populations used for both preliminary analyses, in “datasets used for preliminary evaluation of cell movement (Tables 1 and 2)”, and further characterization of cell movement, in “further datasets used for cell movement characterization (Figs 2, 4–6; Table 2; S1–S3 Tables; S2 and S3 Figs)”. (ZIP) [file pone.0272259.s007.zip › S1_File/further datasets/experimental/no_wound/MDA-MB-231/coordinates3.txt]

#	ps=1.3	ts=40	movie=	timeInt=4
269	178	1.00	start	1	-	f
272	173	1.00	0.00	2	-	f
276	172	1.00	0.00	3	-	f
283	172	1.00	0.00	4	-	f
289	176	1.00	0.00	5	-	f
290	176	1.00	0.00	6	-	f
293	180	1.00	0.00	7	-	f
294	182	1.00	0.00	8	-	f
294	186	1.00	0.00	9	-	f
298	182	1.00	0.00	10	-	f
301	182	1.00	0.00	11	-	f
302	182	1.00	0.00	12	-	f
301	185	1.00	0.00	13	-	f
296	178	1.00	0.00	14	-	f
296	183	1.00	0.00	15	-	f
296	178	1.00	0.00	16	-	f
302	178	1.00	0.00	17	-	f
302	177	1.00	0.00	18	-	f
294	168	1.00	0.00	19	-	f
289	173	1.00	115.00	20	-	f
185	254	2.00	start	1	-	f
202	247	2.00	0.00	2	-	f
198	250	2.00	0.00	3	-	f
198	250	2.00	0.00	4	-	f
192	253	2.00	0.00	5	-	f
192	253	2.00	0.00	6	-	f
191	253	2.00	0.00	7	-	f
189	256	2.00	0.00	8	-	f
185	252	2.00	0.00	9	-	f
176	256	2.00	0.00	10	-	f
167	260	2.00	0.00	11	-	f
162	258	2.00	115.00	12	-	f
114	209	3.00	start	1	-	f
117	209	3.00	0.00	2	-	f
117	209	3.00	0.00	3	-	f
117	209	3.00	0.00	4	-	f
127	209	3.00	0.00	5	-	f
126	205	3.00	0.00	6	-	f
121	209	3.00	115.00	7	-	f
231	311	4.00	start	1	-	f
241	310	4.00	0.00	2	-	f
241	310	4.00	0.00	3	-	f
240	309	4.00	0.00	4	-	f
241	309	4.00	0.00	5	-	f
249	312	4.00	0.00	6	-	f
250	308	4.00	0.00	7	-	f
251	308	4.00	0.00	8	-	f
261	303	4.00	0.00	9	-	f
258	304	4.00	0.00	10	-	f
257	304	4.00	0.00	11	-	f
257	309	4.00	0.00	12	-	f
249	303	4.00	0.00	13	-	f
252	300	4.00	115.00	14	-	f
383	326	5.00	start	1	-	f
380	321	5.00	0.00	2	-	f
380	321	5.00	0.00	3	-	f
383	316	5.00	0.00	4	-	f
386	316	5.00	0.00	5	-	f
392	312	5.00	115.00	6	-	f
414	330	6.00	start	1	-	f
414	330	6.00	0.00	2	-	f
416	327	6.00	0.00	3	-	f
416	327	6.00	0.00	4	-	f
423	329	6.00	115.00	5	-	f
277	302	7.00	start	1	-	f
282	300	7.00	0.00	2	-	f
271	304	7.00	0.00	3	-	f
287	295	7.00	0.00	4	-	f
287	295	7.00	0.00	5	-	f
284	285	7.00	0.00	6	-	f
293	278	7.00	0.00	7	-	f
298	273	7.00	0.00	8	-	f
305	268	7.00	0.00	9	-	f
319	261	7.00	0.00	10	-	f
319	258	7.00	0.00	11	-	f
319	268	7.00	0.00	12	-	f
327	255	7.00	115.00	13	-	f
243	339	8.00	start	1	-	f
235	338	8.00	0.00	2	-	f
240	338	8.00	115.00	3	-	f
272	355	9.00	start	1	-	f
263	355	9.00	0.00	2	-	f
262	356	9.00	0.00	3	-	f
251	351	9.00	0.00	4	-	f
251	351	9.00	0.00	5	-	f
246	345	9.00	0.00	6	-	f
237	323	9.00	0.00	7	-	f
237	311	9.00	0.00	8	-	f
234	296	9.00	0.00	9	-	f
234	295	9.00	0.00	10	-	f
235	298	9.00	0.00	11	-	f
249	296	9.00	0.00	12	-	f
263	299	9.00	0.00	13	-	f
272	301	9.00	0.00	14	-	f
286	290	9.00	0.00	15	-	f
286	283	9.00	0.00	16	-	f
281	277	9.00	0.00	17	-	f
277	273	9.00	0.00	18	-	f
266	270	9.00	0.00	19	-	f
258	261	9.00	0.00	20	-	f
243	264	9.00	0.00	21	-	f
265	262	9.00	115.00	22	-	f
328	93	10.00	start	1	-	f
322	92	10.00	0.00	2	-	f
310	87	10.00	0.00	3	-	f
307	88	10.00	0.00	4	-	f
317	84	10.00	0.00	5	-	f
315	82	10.00	115.00	6	-	f
438	183	11.00	start	1	-	f
446	183	11.00	0.00	2	-	f
451	183	11.00	0.00	3	-	f
460	179	11.00	0.00	4	-	f
469	184	11.00	0.00	5	-	f
468	181	11.00	0.00	6	-	f
468	181	11.00	0.00	7	-	f
467	179	11.00	0.00	8	-	f
467	173	11.00	0.00	9	-	f
475	182	11.00	0.00	10	-	f
475	181	11.00	0.00	11	-	f
475	176	11.00	0.00	12	-	f
478	177	11.00	0.00	13	-	f
478	177	11.00	0.00	14	-	f
483	177	11.00	0.00	15	-	f
483	177	11.00	0.00	16	-	f
483	177	11.00	0.00	17	-	f
478	178	11.00	0.00	18	-	f
468	178	11.00	0.00	19	-	f
464	190	11.00	0.00	20	-	f
452	197	11.00	0.00	21	-	f
443	209	11.00	0.00	22	-	f
429	216	11.00	0.00	23	-	f
422	223	11.00	0.00	24	-	f
422	226	11.00	0.00	25	-	f
433	244	11.00	0.00	26	-	f
443	257	11.00	0.00	27	-	f
452	261	11.00	0.00	28	-	f
450	261	11.00	0.00	29	-	f
446	261	11.00	115.00	30	-	f
76	220	12.00	start	1	-	f
80	224	12.00	0.00	2	-	f
87	225	12.00	0.00	3	-	f
90	227	12.00	0.00	4	-	f
100	232	12.00	0.00	5	-	f
108	232	12.00	0.00	6	-	f
109	224	12.00	0.00	7	-	f
114	224	12.00	0.00	8	-	f
115	218	12.00	0.00	9	-	f
117	218	12.00	0.00	10	-	f
109	222	12.00	0.00	11	-	f
105	220	12.00	0.00	12	-	f
104	220	12.00	0.00	13	-	f
98	218	12.00	0.00	14	-	f
95	217	12.00	0.00	15	-	f
97	221	12.00	115.00	16	-	f
169	419	13.00	start	1	-	f
169	419	13.00	0.00	2	-	f
176	419	13.00	0.00	3	-	f
176	418	13.00	0.00	4	-	f
172	418	13.00	0.00	5	-	f
172	415	13.00	0.00	6	-	f
176	411	13.00	0.00	7	-	f
174	412	13.00	0.00	8	-	f
172	413	13.00	115.00	9	-	f
309	37	14.00	start	1	-	f
309	37	14.00	0.00	2	-	f
313	35	14.00	115.00	3	-	f
381	280	15.00	start	1	-	f
381	280	15.00	0.00	2	-	f
378	280	15.00	0.00	3	-	f
378	280	15.00	0.00	4	-	f
378	280	15.00	0.00	5	-	f
378	280	15.00	0.00	6	-	f
378	282	15.00	0.00	7	-	f
376	282	15.00	0.00	8	-	f
374	279	15.00	0.00	9	-	f
376	283	15.00	0.00	10	-	f
376	282	15.00	0.00	11	-	f
376	282	15.00	115.00	12	-	f
231	97	16.00	start	1	-	f
231	97	16.00	0.00	2	-	f
232	94	16.00	0.00	3	-	f
232	91	16.00	0.00	4	-	f
231	89	16.00	0.00	5	-	f
224	86	16.00	0.00	6	-	f
221	83	16.00	0.00	7	-	f
216	80	16.00	0.00	8	-	f
215	84	16.00	0.00	9	-	f
221	89	16.00	0.00	10	-	f
213	79	16.00	0.00	11	-	f
213	77	16.00	0.00	12	-	f
217	73	16.00	115.00	13	-	f
93	269	17.00	start	1	-	f
96	265	17.00	0.00	2	-	f
96	265	17.00	0.00	3	-	f
96	265	17.00	0.00	4	-	f
101	264	17.00	0.00	5	-	f
97	264	17.00	0.00	6	-	f
97	264	17.00	0.00	7	-	f
97	264	17.00	0.00	8	-	f
97	264	17.00	0.00	9	-	f
97	264	17.00	0.00	10	-	f
97	264	17.00	0.00	11	-	f
97	264	17.00	0.00	12	-	f
97	264	17.00	0.00	13	-	f
97	264	17.00	0.00	14	-	f
97	264	17.00	0.00	15	-	f
97	264	17.00	0.00	16	-	f
97	264	17.00	0.00	17	-	f
97	264	17.00	0.00	18	-	f
94	261	17.00	0.00	19	-	f
93	262	17.00	0.00	20	-	f
93	262	17.00	0.00	21	-	f
93	262	17.00	0.00	22	-	f
93	262	17.00	0.00	23	-	f
93	262	17.00	0.00	24	-	f
93	262	17.00	0.00	25	-	f
90	264	17.00	0.00	26	-	f
91	264	17.00	0.00	27	-	f
91	263	17.00	0.00	28	-	f
91	262	17.00	0.00	29	-	f
91	262	17.00	0.00	30	-	f
89	264	17.00	0.00	31	-	f
89	261	17.00	0.00	32	-	f
86	261	17.00	0.00	33	-	f
92	260	17.00	0.00	34	-	f
92	260	17.00	0.00	35	-	f
92	260	17.00	0.00	36	-	f
92	260	17.00	111.00	37	-	f
191	323	18.00	start	1	-	f
197	302	18.00	0.00	2	-	f
197	302	18.00	0.00	3	-	f
213	300	18.00	0.00	4	-	f
220	298	18.00	0.00	5	-	f
230	305	18.00	0.00	6	-	f
222	316	18.00	0.00	7	-	f
220	321	18.00	0.00	8	-	f
213	325	18.00	0.00	9	-	f
206	332	18.00	0.00	10	-	f
209	330	18.00	0.00	11	-	f
207	329	18.00	115.00	12	-	f
494	335	19.00	start	1	-	f
492	337	19.00	0.00	2	-	f
492	337	19.00	0.00	3	-	f
492	337	19.00	0.00	4	-	f
492	337	19.00	0.00	5	-	f
492	340	19.00	0.00	6	-	f
492	340	19.00	0.00	7	-	f
498	335	19.00	0.00	8	-	f
498	335	19.00	0.00	9	-	f
498	332	19.00	0.00	10	-	f
498	332	19.00	0.00	11	-	f
499	329	19.00	0.00	12	-	f
496	329	19.00	0.00	13	-	f
496	329	19.00	0.00	14	-	f
502	336	19.00	0.00	15	-	f
502	332	19.00	0.00	16	-	f
508	336	19.00	0.00	17	-	f
503	336	19.00	115.00	18	-	f
149	90	20.00	start	1	-	f
152	89	20.00	0.00	2	-	f
157	89	20.00	0.00	3	-	f
159	92	20.00	0.00	4	-	f
165	89	20.00	0.00	5	-	f
163	89	20.00	0.00	6	-	f
162	87	20.00	0.00	7	-	f
168	87	20.00	0.00	8	-	f
167	85	20.00	0.00	9	-	f
167	88	20.00	0.00	10	-	f
160	88	20.00	0.00	11	-	f
158	88	20.00	0.00	12	-	f
153	85	20.00	0.00	13	-	f
152	87	20.00	0.00	14	-	f
155	85	20.00	0.00	15	-	f
155	85	20.00	0.00	16	-	f
155	82	20.00	0.00	17	-	f
156	87	20.00	0.00	18	-	f
154	87	20.00	0.00	19	-	f
152	89	20.00	0.00	20	-	f
148	89	20.00	0.00	21	-	f
146	90	20.00	0.00	22	-	f
147	89	20.00	0.00	23	-	f
155	88	20.00	0.00	24	-	f
155	88	20.00	0.00	25	-	f
156	91	20.00	115.00	26	-	f
602	221	21.00	start	1	-	f
604	221	21.00	0.00	2	-	f
608	218	21.00	0.00	3	-	f
608	218	21.00	0.00	4	-	f
609	214	21.00	0.00	5	-	f
608	218	21.00	0.00	6	-	f
607	219	21.00	0.00	7	-	f
615	217	21.00	0.00	8	-	f
617	219	21.00	0.00	9	-	f
613	212	21.00	0.00	10	-	f
608	213	21.00	0.00	11	-	f
605	216	21.00	0.00	12	-	f
610	213	21.00	0.00	13	-	f
601	213	21.00	0.00	14	-	f
602	213	21.00	0.00	15	-	f
602	213	21.00	115.00	16	-	f
65	370	22.00	start	1	-	f
65	370	22.00	0.00	2	-	f
65	370	22.00	0.00	3	-	f
69	370	22.00	0.00	4	-	f
69	370	22.00	0.00	5	-	f
70	371	22.00	115.00	6	-	f
90	405	23.00	start	1	-	f
90	404	23.00	0.00	2	-	f
86	402	23.00	0.00	3	-	f
77	402	23.00	0.00	4	-	f
80	403	23.00	0.00	5	-	f
82	403	23.00	0.00	6	-	f
63	399	23.00	0.00	7	-	f
60	393	23.00	0.00	8	-	f
59	394	23.00	0.00	9	-	f
63	394	23.00	0.00	10	-	f
76	399	23.00	0.00	11	-	f
76	400	23.00	115.00	12	-	f
53	473	24.00	start	1	-	f
47	469	24.00	0.00	2	-	f
42	469	24.00	0.00	3	-	f
42	469	24.00	0.00	4	-	f
42	469	24.00	0.00	5	-	f
33	469	24.00	0.00	6	-	f
20	473	24.00	115.00	7	-	f
426	275	25.00	start	1	-	f
426	274	25.00	0.00	2	-	f
423	280	25.00	0.00	3	-	f
423	280	25.00	0.00	4	-	f
430	275	25.00	0.00	5	-	f
427	273	25.00	0.00	6	-	f
427	273	25.00	0.00	7	-	f
428	277	25.00	0.00	8	-	f
428	272	25.00	0.00	9	-	f
428	272	25.00	0.00	10	-	f
420	272	25.00	0.00	11	-	f
420	272	25.00	0.00	12	-	f
424	269	25.00	0.00	13	-	f
414	268	25.00	0.00	14	-	f
420	273	25.00	0.00	15	-	f
419	267	25.00	0.00	16	-	f
419	269	25.00	0.00	17	-	f
419	269	25.00	0.00	18	-	f
422	273	25.00	0.00	19	-	f
423	273	25.00	0.00	20	-	f
421	286	25.00	115.00	21	-	f
351	112	26.00	start	1	-	f
359	119	26.00	0.00	2	-	f
362	119	26.00	0.00	3	-	f
358	121	26.00	0.00	4	-	f
358	127	26.00	0.00	5	-	f
353	134	26.00	0.00	6	-	f
350	142	26.00	0.00	7	-	f
345	137	26.00	0.00	8	-	f
341	136	26.00	0.00	9	-	f
338	134	26.00	0.00	10	-	f
323	130	26.00	0.00	11	-	f
325	120	26.00	0.00	12	-	f
321	117	26.00	0.00	13	-	f
320	121	26.00	0.00	14	-	f
321	130	26.00	0.00	15	-	f
320	124	26.00	0.00	16	-	f
320	124	26.00	0.00	17	-	f
320	120	26.00	0.00	18	-	f
321	124	26.00	0.00	19	-	f
317	124	26.00	0.00	20	-	f
320	125	26.00	115.00	21	-	f
182	153	27.00	start	1	-	f
182	153	27.00	0.00	2	-	f
179	161	27.00	0.00	3	-	f
176	177	27.00	0.00	4	-	f
176	178	27.00	0.00	5	-	f
174	183	27.00	0.00	6	-	f
175	183	27.00	0.00	7	-	f
175	183	27.00	0.00	8	-	f
170	180	27.00	0.00	9	-	f
167	185	27.00	0.00	10	-	f
167	183	27.00	0.00	11	-	f
168	181	27.00	0.00	12	-	f
165	182	27.00	0.00	13	-	f
165	182	27.00	0.00	14	-	f
165	182	27.00	0.00	15	-	f
165	182	27.00	0.00	16	-	f
165	182	27.00	0.00	17	-	f
165	182	27.00	0.00	18	-	f
161	180	27.00	0.00	19	-	f
161	180	27.00	0.00	20	-	f
161	180	27.00	0.00	21	-	f
161	180	27.00	0.00	22	-	f
161	180	27.00	0.00	23	-	f
161	180	27.00	0.00	24	-	f
161	180	27.00	0.00	25	-	f
153	179	27.00	115.00	26	-	f
121	307	28.00	start	1	-	f
127	307	28.00	0.00	2	-	f
130	312	28.00	0.00	3	-	f
132	316	28.00	0.00	4	-	f
132	316	28.00	0.00	5	-	f
132	322	28.00	0.00	6	-	f
141	331	28.00	0.00	7	-	f
142	328	28.00	0.00	8	-	f
142	328	28.00	0.00	9	-	f
146	326	28.00	0.00	10	-	f
148	322	28.00	0.00	11	-	f
153	322	28.00	0.00	12	-	f
163	316	28.00	0.00	13	-	f
172	312	28.00	0.00	14	-	f
177	308	28.00	0.00	15	-	f
182	305	28.00	0.00	16	-	f
180	311	28.00	0.00	17	-	f
165	320	28.00	0.00	18	-	f
163	314	28.00	0.00	19	-	f
171	312	28.00	0.00	20	-	f
169	309	28.00	0.00	21	-	f
166	303	28.00	0.00	22	-	f
165	300	28.00	115.00	23	-	f
498	226	29.00	start	1	-	f
500	226	29.00	0.00	2	-	f
500	223	29.00	0.00	3	-	f
500	223	29.00	0.00	4	-	f
500	223	29.00	0.00	5	-	f
500	223	29.00	0.00	6	-	f
497	221	29.00	0.00	7	-	f
493	218	29.00	0.00	8	-	f
496	216	29.00	0.00	9	-	f
498	211	29.00	0.00	10	-	f
499	211	29.00	0.00	11	-	f
496	211	29.00	0.00	12	-	f
493	211	29.00	0.00	13	-	f
487	220	29.00	0.00	14	-	f
486	224	29.00	0.00	15	-	f
486	223	29.00	0.00	16	-	f
490	222	29.00	0.00	17	-	f
486	224	29.00	115.00	18	-	f
86	326	30.00	start	1	-	f
88	323	30.00	0.00	2	-	f
88	323	30.00	0.00	3	-	f
88	323	30.00	0.00	4	-	f
89	322	30.00	0.00	5	-	f
89	322	30.00	0.00	6	-	f
89	322	30.00	0.00	7	-	f
89	322	30.00	0.00	8	-	f
90	321	30.00	0.00	9	-	f
91	321	30.00	0.00	10	-	f
97	323	30.00	0.00	11	-	f
97	323	30.00	0.00	12	-	f
93	321	30.00	0.00	13	-	f
93	321	30.00	0.00	14	-	f
92	322	30.00	0.00	15	-	f
92	322	30.00	0.00	16	-	f
92	322	30.00	0.00	17	-	f
96	325	30.00	0.00	18	-	f
99	321	30.00	0.00	19	-	f
96	324	30.00	0.00	20	-	f
93	322	30.00	0.00	21	-	f
94	325	30.00	0.00	22	-	f
95	325	30.00	0.00	23	-	f
96	325	30.00	0.00	24	-	f
99	327	30.00	0.00	25	-	f
100	326	30.00	0.00	26	-	f
99	328	30.00	0.00	27	-	f
97	328	30.00	0.00	28	-	f
95	331	30.00	0.00	29	-	f
96	335	30.00	0.00	30	-	f
100	333	30.00	0.00	31	-	f
97	332	30.00	115.00	32	-	f
350	349	31.00	start	1	-	f
350	348	31.00	0.00	2	-	f
347	344	31.00	0.00	3	-	f
339	341	31.00	0.00	4	-	f
337	336	31.00	0.00	5	-	f
327	329	31.00	0.00	6	-	f
327	318	31.00	0.00	7	-	f
329	311	31.00	0.00	8	-	f
331	304	31.00	0.00	9	-	f
331	304	31.00	0.00	10	-	f
328	307	31.00	0.00	11	-	f
319	303	31.00	0.00	12	-	f
317	304	31.00	0.00	13	-	f
312	301	31.00	0.00	14	-	f
310	299	31.00	0.00	15	-	f
328	307	31.00	0.00	16	-	f
325	307	31.00	0.00	17	-	f
321	307	31.00	0.00	18	-	f
316	304	31.00	0.00	19	-	f
311	302	31.00	0.00	20	-	f
307	295	31.00	0.00	21	-	f
305	295	31.00	0.00	22	-	f
305	287	31.00	0.00	23	-	f
305	276	31.00	0.00	24	-	f
304	275	31.00	0.00	25	-	f
308	285	31.00	115.00	26	-	f
455	84	32.00	start	1	-	f
455	83	32.00	115.00	2	-	f
289	135	33.00	start	1	-	f
293	133	33.00	0.00	2	-	f
288	131	33.00	0.00	3	-	f
285	128	33.00	0.00	4	-	f
282	122	33.00	0.00	5	-	f
276	121	33.00	0.00	6	-	f
276	121	33.00	0.00	7	-	f
271	115	33.00	0.00	8	-	f
274	107	33.00	0.00	9	-	f
274	111	33.00	0.00	10	-	f
279	120	33.00	0.00	11	-	f
266	120	33.00	0.00	12	-	f
258	134	33.00	0.00	13	-	f
258	138	33.00	0.00	14	-	f
258	136	33.00	0.00	15	-	f
256	138	33.00	0.00	16	-	f
244	141	33.00	0.00	17	-	f
227	154	33.00	0.00	18	-	f
233	141	33.00	115.00	19	-	f
143	326	34.00	start	1	-	f
154	321	34.00	0.00	2	-	f
159	321	34.00	0.00	3	-	f
169	320	34.00	0.00	4	-	f
169	320	34.00	0.00	5	-	f
169	320	34.00	0.00	6	-	f
172	320	34.00	0.00	7	-	f
172	320	34.00	0.00	8	-	f
175	320	34.00	0.00	9	-	f
174	321	34.00	0.00	10	-	f
173	328	34.00	0.00	11	-	f
173	328	34.00	0.00	12	-	f
175	332	34.00	0.00	13	-	f
177	335	34.00	0.00	14	-	f
176	335	34.00	0.00	15	-	f
172	341	34.00	0.00	16	-	f
171	349	34.00	0.00	17	-	f
172	351	34.00	0.00	18	-	f
168	356	34.00	0.00	19	-	f
176	342	34.00	0.00	20	-	f
177	339	34.00	115.00	21	-	f
534	239	35.00	start	1	-	f
535	239	35.00	0.00	2	-	f
546	238	35.00	0.00	3	-	f
550	236	35.00	0.00	4	-	f
547	236	35.00	0.00	5	-	f
549	229	35.00	0.00	6	-	f
549	229	35.00	0.00	7	-	f
549	229	35.00	0.00	8	-	f
549	229	35.00	0.00	9	-	f
549	227	35.00	0.00	10	-	f
545	227	35.00	0.00	11	-	f
552	224	35.00	0.00	12	-	f
548	215	35.00	0.00	13	-	f
541	213	35.00	0.00	14	-	f
535	213	35.00	0.00	15	-	f
535	211	35.00	0.00	16	-	f
538	213	35.00	0.00	17	-	f
525	211	35.00	0.00	18	-	f
529	212	35.00	115.00	19	-	f
521	170	36.00	start	1	-	f
520	171	36.00	0.00	2	-	f
521	171	36.00	0.00	3	-	f
526	171	36.00	0.00	4	-	f
526	171	36.00	0.00	5	-	f
526	171	36.00	0.00	6	-	f
532	174	36.00	0.00	7	-	f
541	175	36.00	0.00	8	-	f
542	175	36.00	0.00	9	-	f
538	169	36.00	0.00	10	-	f
545	169	36.00	0.00	11	-	f
534	172	36.00	0.00	12	-	f
536	176	36.00	0.00	13	-	f
526	178	36.00	0.00	14	-	f
529	177	36.00	0.00	15	-	f
522	175	36.00	0.00	16	-	f
524	176	36.00	0.00	17	-	f
520	179	36.00	115.00	18	-	f
350	297	37.00	start	1	-	f
350	297	37.00	0.00	2	-	f
351	297	37.00	0.00	3	-	f
355	298	37.00	0.00	4	-	f
357	296	37.00	0.00	5	-	f
355	296	37.00	0.00	6	-	f
354	294	37.00	0.00	7	-	f
354	294	37.00	0.00	8	-	f
354	294	37.00	0.00	9	-	f
354	294	37.00	0.00	10	-	f
349	295	37.00	0.00	11	-	f
350	296	37.00	0.00	12	-	f
351	297	37.00	0.00	13	-	f
353	297	37.00	0.00	14	-	f
353	292	37.00	0.00	15	-	f
350	294	37.00	0.00	16	-	f
350	292	37.00	0.00	17	-	f
346	296	37.00	0.00	18	-	f
349	294	37.00	0.00	19	-	f
348	295	37.00	0.00	20	-	f
348	295	37.00	0.00	21	-	f
348	295	37.00	115.00	22	-	f
548	79	38.00	start	1	-	f
551	78	38.00	0.00	2	-	f
557	82	38.00	0.00	3	-	f
557	81	38.00	0.00	4	-	f
554	76	38.00	0.00	5	-	f
554	72	38.00	0.00	6	-	f
553	67	38.00	0.00	7	-	f
557	73	38.00	115.00	8	-	f
381	96	39.00	start	1	-	f
384	94	39.00	0.00	2	-	f
389	98	39.00	0.00	3	-	f
389	97	39.00	0.00	4	-	f
394	96	39.00	0.00	5	-	f
394	96	39.00	0.00	6	-	f
395	96	39.00	0.00	7	-	f
389	89	39.00	0.00	8	-	f
392	88	39.00	0.00	9	-	f
382	92	39.00	0.00	10	-	f
389	95	39.00	115.00	11	-	f
527	198	40.00	start	1	-	f
532	196	40.00	0.00	2	-	f
540	196	40.00	0.00	3	-	f
535	197	40.00	115.00	4	-	f
480	435	41.00	start	1	-	f
482	437	41.00	0.00	2	-	f
487	442	41.00	0.00	3	-	f
495	451	41.00	0.00	4	-	f
495	451	41.00	0.00	5	-	f
500	454	41.00	0.00	6	-	f
506	458	41.00	0.00	7	-	f
508	461	41.00	0.00	8	-	f
511	471	41.00	0.00	9	-	f
507	474	41.00	0.00	10	-	f
507	474	41.00	0.00	11	-	f
505	475	41.00	0.00	12	-	f
505	475	41.00	0.00	13	-	f
505	475	41.00	0.00	14	-	f
508	474	41.00	0.00	15	-	f
505	470	41.00	0.00	16	-	f
500	476	41.00	0.00	17	-	f
503	472	41.00	0.00	18	-	f
503	472	41.00	0.00	19	-	f
506	468	41.00	0.00	20	-	f
503	463	41.00	0.00	21	-	f
507	470	41.00	0.00	22	-	f
506	469	41.00	0.00	23	-	f
505	463	41.00	0.00	24	-	f
513	455	41.00	115.00	25	-	f
296	434	42.00	start	1	-	f
296	433	42.00	0.00	2	-	f
296	433	42.00	0.00	3	-	f
299	431	42.00	0.00	4	-	f
299	431	42.00	0.00	5	-	f
299	431	42.00	0.00	6	-	f
303	428	42.00	0.00	7	-	f
303	428	42.00	0.00	8	-	f
303	428	42.00	0.00	9	-	f
303	428	42.00	0.00	10	-	f
303	428	42.00	0.00	11	-	f
300	426	42.00	0.00	12	-	f
300	426	42.00	0.00	13	-	f
293	424	42.00	0.00	14	-	f
296	424	42.00	0.00	15	-	f
296	424	42.00	0.00	16	-	f
296	424	42.00	0.00	17	-	f
296	424	42.00	0.00	18	-	f
296	424	42.00	0.00	19	-	f
296	424	42.00	0.00	20	-	f
296	424	42.00	0.00	21	-	f
296	424	42.00	0.00	22	-	f
296	424	42.00	0.00	23	-	f
295	424	42.00	0.00	24	-	f
294	424	42.00	0.00	25	-	f
290	424	42.00	0.00	26	-	f
290	424	42.00	0.00	27	-	f
290	425	42.00	115.00	28	-	f
335	408	43.00	start	1	-	f
336	408	43.00	0.00	2	-	f
336	408	43.00	0.00	3	-	f
335	414	43.00	0.00	4	-	f
335	414	43.00	0.00	5	-	f
324	432	43.00	0.00	6	-	f
333	427	43.00	0.00	7	-	f
333	434	43.00	0.00	8	-	f
328	449	43.00	0.00	9	-	f
321	461	43.00	0.00	10	-	f
316	479	43.00	0.00	11	-	f
313	486	43.00	0.00	12	-	f
296	474	43.00	0.00	13	-	f
274	468	43.00	115.00	14	-	f
407	376	44.00	start	1	-	f
407	384	44.00	0.00	2	-	f
407	384	44.00	0.00	3	-	f
406	390	44.00	0.00	4	-	f
406	390	44.00	0.00	5	-	f
392	398	44.00	0.00	6	-	f
392	396	44.00	0.00	7	-	f
413	380	44.00	115.00	8	-	f
597	423	45.00	start	1	-	f
597	423	45.00	0.00	2	-	f
603	423	45.00	0.00	3	-	f
603	417	45.00	0.00	4	-	f
603	417	45.00	0.00	5	-	f
603	417	45.00	0.00	6	-	f
603	417	45.00	0.00	7	-	f
604	412	45.00	0.00	8	-	f
601	409	45.00	115.00	9	-	f
456	150	46.00	start	1	-	f
458	148	46.00	0.00	2	-	f
459	144	46.00	0.00	3	-	f
459	136	46.00	0.00	4	-	f
464	141	46.00	0.00	5	-	f
474	148	46.00	0.00	6	-	f
488	140	46.00	0.00	7	-	f
488	125	46.00	0.00	8	-	f
485	134	46.00	0.00	9	-	f
486	118	46.00	0.00	10	-	f
486	132	46.00	0.00	11	-	f
489	129	46.00	0.00	12	-	f
482	129	46.00	0.00	13	-	f
482	131	46.00	0.00	14	-	f
481	131	46.00	0.00	15	-	f
482	128	46.00	0.00	16	-	f
482	128	46.00	115.00	17	-	f
529	448	47.00	start	1	-	f
529	443	47.00	0.00	2	-	f
529	443	47.00	0.00	3	-	f
532	443	47.00	0.00	4	-	f
539	444	47.00	0.00	5	-	f
535	446	47.00	0.00	6	-	f
533	445	47.00	0.00	7	-	f
533	445	47.00	0.00	8	-	f
527	442	47.00	0.00	9	-	f
527	443	47.00	0.00	10	-	f
527	443	47.00	0.00	11	-	f
527	443	47.00	0.00	12	-	f
527	443	47.00	0.00	13	-	f
537	442	47.00	0.00	14	-	f
537	442	47.00	0.00	15	-	f
537	442	47.00	0.00	16	-	f
531	443	47.00	0.00	17	-	f
531	443	47.00	0.00	18	-	f
527	444	47.00	0.00	19	-	f
525	445	47.00	0.00	20	-	f
521	445	47.00	0.00	21	-	f
521	445	47.00	0.00	22	-	f
521	445	47.00	0.00	23	-	f
527	443	47.00	0.00	24	-	f
527	443	47.00	0.00	25	-	f
542	438	47.00	0.00	26	-	f
539	443	47.00	0.00	27	-	f
535	444	47.00	0.00	28	-	f
535	446	47.00	0.00	29	-	f
539	446	47.00	0.00	30	-	f
540	449	47.00	0.00	31	-	f
530	447	47.00	0.00	32	-	f
529	451	47.00	115.00	33	-	f
539	319	48.00	start	1	-	f
544	318	48.00	0.00	2	-	f
547	315	48.00	0.00	3	-	f
556	317	48.00	0.00	4	-	f
566	310	48.00	0.00	5	-	f
570	305	48.00	0.00	6	-	f
572	295	48.00	0.00	7	-	f
572	291	48.00	0.00	8	-	f
564	286	48.00	0.00	9	-	f
563	283	48.00	0.00	10	-	f
573	282	48.00	0.00	11	-	f
569	282	48.00	0.00	12	-	f
562	283	48.00	0.00	13	-	f
562	283	48.00	0.00	14	-	f
562	283	48.00	0.00	15	-	f
562	283	48.00	0.00	16	-	f
559	284	48.00	0.00	17	-	f
555	286	48.00	0.00	18	-	f
560	283	48.00	0.00	19	-	f
560	283	48.00	0.00	20	-	f
557	277	48.00	0.00	21	-	f
559	277	48.00	0.00	22	-	f
559	277	48.00	0.00	23	-	f
557	256	48.00	0.00	24	-	f
557	256	48.00	0.00	25	-	f
553	251	48.00	0.00	26	-	f
554	245	48.00	0.00	27	-	f
554	245	48.00	0.00	28	-	f
553	247	48.00	0.00	29	-	f
543	251	48.00	0.00	30	-	f
543	251	48.00	0.00	31	-	f
543	251	48.00	0.00	32	-	f
543	251	48.00	0.00	33	-	f
543	262	48.00	0.00	34	-	f
547	272	48.00	0.00	35	-	f
538	271	48.00	0.00	36	-	f
538	271	48.00	111.00	37	-	f
197	33	49.00	start	1	-	f
202	29	49.00	0.00	2	-	f
207	27	49.00	0.00	3	-	f
207	27	49.00	0.00	4	-	f
210	26	49.00	0.00	5	-	f
213	31	49.00	0.00	6	-	f
216	31	49.00	0.00	7	-	f
222	26	49.00	0.00	8	-	f
225	25	49.00	0.00	9	-	f
221	25	49.00	0.00	10	-	f
209	15	49.00	0.00	11	-	f
209	7	49.00	0.00	12	-	f
216	13	49.00	0.00	13	-	f
211	8	49.00	0.00	14	-	f
211	8	49.00	0.00	15	-	f
212	6	49.00	103.00	16	-	f
528	82	50.00	start	1	-	f
531	75	50.00	0.00	2	-	f
540	72	50.00	115.00	3	-	f
596	337	51.00	start	1	-	f
596	340	51.00	0.00	2	-	f
600	347	51.00	0.00	3	-	f
600	347	51.00	0.00	4	-	f
603	345	51.00	0.00	5	-	f
603	345	51.00	0.00	6	-	f
604	338	51.00	0.00	7	-	f
606	335	51.00	0.00	8	-	f
604	324	51.00	0.00	9	-	f
604	310	51.00	0.00	10	-	f
604	314	51.00	0.00	11	-	f
599	317	51.00	115.00	12	-	f
