# Supplementary material for: A three component model for superdiffusive motion effectively describes migration of eukaryotic cells moving freely or under a directional stimulus
Source: PLoS One. 2022 Aug 2;17(8):e0272259. doi: 10.1371/journal.pone.0272259 (PMC9345344; doi:10.1371/journal.pone.0272259)
Supplement: S1 File — Text files containing information about displacements of experimental and simulated populations used for both preliminary analyses, in “datasets used for preliminary evaluation of cell movement (Tables 1 and 2)”, and further characterization of cell movement, in “further datasets used for cell movement characterization (Figs 2, 4–6; Table 2; S1–S3 Tables; S2 and S3 Figs)”. (ZIP) [file pone.0272259.s007.zip › S1_File/further datasets/experimental/no_wound/HeLa/coordinates6.txt]

#	ps=1.3	ts=40	movie=	timeInt=4
344	194	1.00	start	1	-	f
344	198	1.00	0.00	2	-	f
344	196	1.00	0.00	3	-	f
344	196	1.00	0.00	4	-	f
344	196	1.00	0.00	5	-	f
345	196	1.00	0.00	6	-	f
346	193	1.00	0.00	7	-	f
347	194	1.00	0.00	8	-	f
349	189	1.00	0.00	9	-	f
346	185	1.00	0.00	10	-	f
346	187	1.00	0.00	11	-	f
350	187	1.00	0.00	12	-	f
350	186	1.00	0.00	13	-	f
350	186	1.00	0.00	14	-	f
350	188	1.00	0.00	15	-	f
350	191	1.00	0.00	16	-	f
350	192	1.00	0.00	17	-	f
350	192	1.00	0.00	18	-	f
351	193	1.00	0.00	19	-	f
351	193	1.00	0.00	20	-	f
351	195	1.00	0.00	21	-	f
349	200	1.00	0.00	22	-	f
349	200	1.00	0.00	23	-	f
349	200	1.00	0.00	24	-	f
351	196	1.00	0.00	25	-	f
351	196	1.00	0.00	26	-	f
351	196	1.00	0.00	27	-	f
351	198	1.00	0.00	28	-	f
351	198	1.00	0.00	29	-	f
351	198	1.00	0.00	30	-	f
350	201	1.00	0.00	31	-	f
349	204	1.00	0.00	32	-	f
348	209	1.00	0.00	33	-	f
348	209	1.00	0.00	34	-	f
348	210	1.00	0.00	35	-	f
348	210	1.00	0.00	36	-	f
348	213	1.00	111.00	37	-	f
383	152	2.00	start	1	-	f
399	152	2.00	0.00	2	-	f
403	151	2.00	0.00	3	-	f
403	151	2.00	0.00	4	-	f
401	147	2.00	0.00	5	-	f
395	147	2.00	0.00	6	-	f
389	152	2.00	0.00	7	-	f
377	157	2.00	0.00	8	-	f
360	154	2.00	0.00	9	-	f
351	152	2.00	0.00	10	-	f
351	151	2.00	0.00	11	-	f
351	151	2.00	0.00	12	-	f
346	151	2.00	0.00	13	-	f
346	151	2.00	0.00	14	-	f
342	151	2.00	0.00	15	-	f
342	151	2.00	0.00	16	-	f
349	151	2.00	0.00	17	-	f
351	153	2.00	0.00	18	-	f
348	150	2.00	0.00	19	-	f
344	147	2.00	0.00	20	-	f
341	148	2.00	0.00	21	-	f
355	151	2.00	0.00	22	-	f
349	149	2.00	0.00	23	-	f
349	149	2.00	0.00	24	-	f
349	149	2.00	0.00	25	-	f
349	143	2.00	0.00	26	-	f
358	140	2.00	0.00	27	-	f
352	144	2.00	0.00	28	-	f
347	145	2.00	0.00	29	-	f
350	143	2.00	0.00	30	-	f
348	144	2.00	0.00	31	-	f
352	138	2.00	0.00	32	-	f
355	135	2.00	0.00	33	-	f
351	130	2.00	0.00	34	-	f
351	130	2.00	0.00	35	-	f
352	134	2.00	0.00	36	-	f
352	137	2.00	111.00	37	-	f
568	90	3.00	start	1	-	f
568	89	3.00	0.00	2	-	f
573	89	3.00	0.00	3	-	f
573	89	3.00	0.00	4	-	f
573	89	3.00	0.00	5	-	f
576	85	3.00	0.00	6	-	f
576	85	3.00	0.00	7	-	f
576	85	3.00	0.00	8	-	f
576	85	3.00	0.00	9	-	f
576	82	3.00	0.00	10	-	f
576	82	3.00	0.00	11	-	f
574	98	3.00	0.00	12	-	f
579	112	3.00	0.00	13	-	f
593	119	3.00	0.00	14	-	f
601	110	3.00	0.00	15	-	f
582	98	3.00	0.00	16	-	f
579	96	3.00	0.00	17	-	f
579	96	3.00	0.00	18	-	f
579	96	3.00	0.00	19	-	f
579	96	3.00	0.00	20	-	f
579	96	3.00	0.00	21	-	f
577	95	3.00	0.00	22	-	f
577	95	3.00	0.00	23	-	f
572	96	3.00	0.00	24	-	f
572	99	3.00	0.00	25	-	f
572	99	3.00	0.00	26	-	f
572	99	3.00	0.00	27	-	f
572	99	3.00	0.00	28	-	f
572	99	3.00	0.00	29	-	f
572	99	3.00	0.00	30	-	f
574	99	3.00	0.00	31	-	f
578	97	3.00	0.00	32	-	f
578	97	3.00	0.00	33	-	f
574	97	3.00	0.00	34	-	f
574	97	3.00	0.00	35	-	f
574	97	3.00	0.00	36	-	f
569	101	3.00	111.00	37	-	f
179	236	4.00	start	1	-	f
197	221	4.00	0.00	2	-	f
202	216	4.00	0.00	3	-	f
206	226	4.00	0.00	4	-	f
205	230	4.00	0.00	5	-	f
205	230	4.00	0.00	6	-	f
205	230	4.00	0.00	7	-	f
201	227	4.00	0.00	8	-	f
202	227	4.00	0.00	9	-	f
202	227	4.00	0.00	10	-	f
202	227	4.00	0.00	11	-	f
202	227	4.00	0.00	12	-	f
208	223	4.00	0.00	13	-	f
204	219	4.00	0.00	14	-	f
204	218	4.00	0.00	15	-	f
200	217	4.00	0.00	16	-	f
200	217	4.00	0.00	17	-	f
208	224	4.00	0.00	18	-	f
208	224	4.00	0.00	19	-	f
205	220	4.00	0.00	20	-	f
198	218	4.00	0.00	21	-	f
203	201	4.00	0.00	22	-	f
201	192	4.00	115.00	23	-	f
201	192	5.00	newborn	23	4	f
193	181	5.00	0.00	24	4	f
191	178	5.00	0.00	25	4	f
185	178	5.00	0.00	26	4	f
186	179	5.00	0.00	27	4	f
191	177	5.00	0.00	28	4	f
188	175	5.00	0.00	29	4	f
188	175	5.00	0.00	30	4	f
181	173	5.00	0.00	31	4	f
181	173	5.00	0.00	32	4	f
185	174	5.00	0.00	33	4	f
185	174	5.00	0.00	34	4	f
184	173	5.00	0.00	35	4	f
183	172	5.00	0.00	36	4	f
180	170	5.00	111.00	37	4	f
201	192	6.00	newborn	23	4	f
206	192	6.00	0.00	24	4	f
205	198	6.00	0.00	25	4	f
205	198	6.00	0.00	26	4	f
205	205	6.00	0.00	27	4	f
202	210	6.00	0.00	28	4	f
205	207	6.00	0.00	29	4	f
208	201	6.00	0.00	30	4	f
207	194	6.00	0.00	31	4	f
207	197	6.00	0.00	32	4	f
207	200	6.00	0.00	33	4	f
207	200	6.00	0.00	34	4	f
204	204	6.00	0.00	35	4	f
203	207	6.00	0.00	36	4	f
203	203	6.00	111.00	37	4	f
215	278	7.00	start	1	-	f
218	293	7.00	0.00	2	-	f
223	300	7.00	0.00	3	-	f
225	300	7.00	0.00	4	-	f
222	296	7.00	0.00	5	-	f
222	296	7.00	0.00	6	-	f
221	291	7.00	0.00	7	-	f
221	289	7.00	0.00	8	-	f
218	285	7.00	0.00	9	-	f
216	279	7.00	0.00	10	-	f
216	279	7.00	0.00	11	-	f
215	281	7.00	0.00	12	-	f
215	280	7.00	0.00	13	-	f
216	280	7.00	0.00	14	-	f
216	280	7.00	0.00	15	-	f
216	280	7.00	0.00	16	-	f
216	280	7.00	0.00	17	-	f
216	281	7.00	0.00	18	-	f
216	284	7.00	0.00	19	-	f
220	284	7.00	0.00	20	-	f
217	281	7.00	0.00	21	-	f
216	282	7.00	0.00	22	-	f
216	282	7.00	0.00	23	-	f
217	278	7.00	0.00	24	-	f
217	277	7.00	0.00	25	-	f
215	279	7.00	0.00	26	-	f
215	277	7.00	115.00	27	-	f
215	277	8.00	newborn	27	7	f
222	282	8.00	0.00	28	7	f
221	290	8.00	0.00	29	7	f
227	296	8.00	0.00	30	7	f
227	303	8.00	0.00	31	7	f
229	303	8.00	0.00	32	7	f
230	307	8.00	0.00	33	7	f
233	307	8.00	0.00	34	7	f
233	307	8.00	0.00	35	7	f
225	294	8.00	0.00	36	7	f
225	289	8.00	111.00	37	7	f
215	277	9.00	newborn	27	7	f
211	272	9.00	0.00	28	7	f
208	264	9.00	0.00	29	7	f
209	259	9.00	0.00	30	7	f
211	255	9.00	0.00	31	7	f
215	247	9.00	0.00	32	7	f
218	244	9.00	0.00	33	7	f
219	246	9.00	0.00	34	7	f
219	246	9.00	0.00	35	7	f
215	250	9.00	0.00	36	7	f
217	247	9.00	111.00	37	7	f
559	316	10.00	start	1	-	f
540	323	10.00	0.00	2	-	f
518	328	10.00	0.00	3	-	f
513	327	10.00	0.00	4	-	f
523	315	10.00	0.00	5	-	f
540	317	10.00	0.00	6	-	f
545	322	10.00	0.00	7	-	f
535	315	10.00	0.00	8	-	f
523	322	10.00	0.00	9	-	f
532	325	10.00	0.00	10	-	f
531	314	10.00	0.00	11	-	f
532	312	10.00	0.00	12	-	f
529	314	10.00	0.00	13	-	f
535	328	10.00	0.00	14	-	f
536	322	10.00	0.00	15	-	f
531	323	10.00	0.00	16	-	f
531	317	10.00	0.00	17	-	f
534	323	10.00	115.00	18	-	f
534	323	11.00	newborn	18	10	f
523	322	11.00	0.00	19	10	f
525	312	11.00	0.00	20	10	f
531	310	11.00	0.00	21	10	f
536	307	11.00	0.00	22	10	f
541	301	11.00	0.00	23	10	f
543	298	11.00	0.00	24	10	f
540	301	11.00	0.00	25	10	f
540	299	11.00	0.00	26	10	f
538	291	11.00	0.00	27	10	f
537	296	11.00	0.00	28	10	f
538	300	11.00	0.00	29	10	f
534	301	11.00	0.00	30	10	f
536	290	11.00	0.00	31	10	f
526	298	11.00	0.00	32	10	f
538	294	11.00	0.00	33	10	f
523	297	11.00	0.00	34	10	f
517	298	11.00	0.00	35	10	f
537	298	11.00	0.00	36	10	f
540	295	11.00	111.00	37	10	f
534	323	12.00	newborn	18	10	f
537	324	12.00	0.00	19	10	f
550	334	12.00	0.00	20	10	f
549	332	12.00	0.00	21	10	f
551	328	12.00	0.00	22	10	f
551	331	12.00	0.00	23	10	f
551	331	12.00	0.00	24	10	f
565	342	12.00	0.00	25	10	f
565	341	12.00	0.00	26	10	f
554	343	12.00	0.00	27	10	f
553	338	12.00	0.00	28	10	f
558	340	12.00	0.00	29	10	f
555	343	12.00	0.00	30	10	f
550	336	12.00	0.00	31	10	f
551	340	12.00	0.00	32	10	f
565	345	12.00	0.00	33	10	f
551	338	12.00	0.00	34	10	f
550	335	12.00	0.00	35	10	f
551	343	12.00	0.00	36	10	f
555	339	12.00	111.00	37	10	f
437	418	13.00	start	1	-	f
429	425	13.00	0.00	2	-	f
421	427	13.00	0.00	3	-	f
409	433	13.00	0.00	4	-	f
403	432	13.00	0.00	5	-	f
408	430	13.00	0.00	6	-	f
410	427	13.00	0.00	7	-	f
406	427	13.00	100.00	8	-	f
358	318	14.00	start	1	-	f
361	315	14.00	0.00	2	-	f
363	320	14.00	0.00	3	-	f
357	324	14.00	0.00	4	-	f
365	331	14.00	0.00	5	-	f
360	329	14.00	0.00	6	-	f
360	342	14.00	0.00	7	-	f
355	340	14.00	0.00	8	-	f
361	344	14.00	0.00	9	-	f
360	348	14.00	0.00	10	-	f
358	352	14.00	0.00	11	-	f
362	352	14.00	115.00	12	-	f
362	352	15.00	newborn	12	14	f
366	348	15.00	0.00	13	14	f
371	355	15.00	0.00	14	14	f
377	356	15.00	0.00	15	14	f
377	361	15.00	0.00	16	14	f
381	358	15.00	0.00	17	14	f
383	352	15.00	0.00	18	14	f
385	359	15.00	0.00	19	14	f
381	366	15.00	0.00	20	14	f
381	377	15.00	0.00	21	14	f
392	378	15.00	0.00	22	14	f
392	376	15.00	0.00	23	14	f
393	370	15.00	0.00	24	14	f
394	369	15.00	0.00	25	14	f
396	370	15.00	0.00	26	14	f
399	368	15.00	0.00	27	14	f
401	362	15.00	0.00	28	14	f
394	366	15.00	0.00	29	14	f
389	361	15.00	0.00	30	14	f
389	361	15.00	0.00	31	14	f
393	359	15.00	0.00	32	14	f
398	358	15.00	0.00	33	14	f
398	354	15.00	0.00	34	14	f
402	347	15.00	0.00	35	14	f
402	347	15.00	0.00	36	14	f
397	353	15.00	111.00	37	14	f
362	352	16.00	newborn	12	14	f
360	347	16.00	0.00	13	14	f
356	343	16.00	0.00	14	14	f
352	331	16.00	0.00	15	14	f
351	318	16.00	0.00	16	14	f
352	310	16.00	0.00	17	14	f
339	314	16.00	0.00	18	14	f
338	313	16.00	0.00	19	14	f
332	314	16.00	0.00	20	14	f
329	334	16.00	0.00	21	14	f
319	356	16.00	0.00	22	14	f
327	356	16.00	0.00	23	14	f
330	354	16.00	0.00	24	14	f
336	351	16.00	0.00	25	14	f
333	349	16.00	0.00	26	14	f
330	346	16.00	0.00	27	14	f
332	340	16.00	0.00	28	14	f
335	337	16.00	0.00	29	14	f
335	340	16.00	0.00	30	14	f
333	338	16.00	0.00	31	14	f
327	319	16.00	0.00	32	14	f
340	324	16.00	0.00	33	14	f
338	332	16.00	0.00	34	14	f
333	332	16.00	0.00	35	14	f
333	327	16.00	0.00	36	14	f
338	320	16.00	111.00	37	14	f
160	364	17.00	start	1	-	f
160	367	17.00	0.00	2	-	f
145	356	17.00	0.00	3	-	f
155	354	17.00	0.00	4	-	f
141	355	17.00	0.00	5	-	f
146	357	17.00	0.00	6	-	f
147	356	17.00	0.00	7	-	f
136	351	17.00	0.00	8	-	f
136	355	17.00	0.00	9	-	f
144	355	17.00	0.00	10	-	f
148	353	17.00	0.00	11	-	f
145	358	17.00	0.00	12	-	f
144	357	17.00	0.00	13	-	f
144	357	17.00	0.00	14	-	f
144	357	17.00	0.00	15	-	f
143	351	17.00	0.00	16	-	f
140	354	17.00	0.00	17	-	f
141	358	17.00	0.00	18	-	f
152	359	17.00	0.00	19	-	f
148	351	17.00	0.00	20	-	f
133	361	17.00	0.00	21	-	f
154	357	17.00	0.00	22	-	f
157	349	17.00	0.00	23	-	f
148	351	17.00	0.00	24	-	f
147	360	17.00	0.00	25	-	f
149	357	17.00	115.00	26	-	f
149	357	18.00	newborn	26	17	f
148	365	18.00	0.00	27	17	f
155	364	18.00	0.00	28	17	f
155	360	18.00	0.00	29	17	f
162	366	18.00	0.00	30	17	f
165	362	18.00	0.00	31	17	f
175	369	18.00	0.00	32	17	f
173	366	18.00	0.00	33	17	f
180	372	18.00	0.00	34	17	f
184	373	18.00	0.00	35	17	f
185	378	18.00	0.00	36	17	f
194	385	18.00	111.00	37	17	f
149	357	19.00	newborn	26	17	f
140	348	19.00	0.00	27	17	f
132	347	19.00	0.00	28	17	f
132	343	19.00	0.00	29	17	f
142	338	19.00	0.00	30	17	f
131	343	19.00	0.00	31	17	f
122	345	19.00	0.00	32	17	f
131	341	19.00	0.00	33	17	f
135	340	19.00	0.00	34	17	f
127	345	19.00	0.00	35	17	f
112	341	19.00	0.00	36	17	f
98	342	19.00	111.00	37	17	f
111	282	20.00	start	1	-	f
113	282	20.00	0.00	2	-	f
109	281	20.00	0.00	3	-	f
109	281	20.00	0.00	4	-	f
109	283	20.00	0.00	5	-	f
113	279	20.00	0.00	6	-	f
109	275	20.00	0.00	7	-	f
132	292	20.00	115.00	8	-	f
131	294	21.00	newborn	9	NN21	f
130	294	21.00	0.00	10	NN21	f
129	294	21.00	0.00	11	NN21	f
126	289	21.00	0.00	12	NN21	f
120	284	21.00	0.00	13	NN21	f
119	279	21.00	0.00	14	NN21	f
115	278	21.00	0.00	15	NN21	f
115	275	21.00	0.00	16	NN21	f
117	277	21.00	0.00	17	NN21	f
118	281	21.00	0.00	18	NN21	f
118	278	21.00	0.00	19	NN21	f
114	280	21.00	0.00	20	NN21	f
110	277	21.00	0.00	21	NN21	f
107	278	21.00	0.00	22	NN21	f
107	275	21.00	0.00	23	NN21	f
109	279	21.00	0.00	24	NN21	f
109	278	21.00	0.00	25	NN21	f
106	277	21.00	0.00	26	NN21	f
106	276	21.00	0.00	27	NN21	f
102	276	21.00	0.00	28	NN21	f
104	276	21.00	0.00	29	NN21	f
101	276	21.00	0.00	30	NN21	f
99	276	21.00	0.00	31	NN21	f
98	274	21.00	0.00	32	NN21	f
94	275	21.00	0.00	33	NN21	f
98	274	21.00	0.00	34	NN21	f
98	274	21.00	0.00	35	NN21	f
99	274	21.00	0.00	36	NN21	f
101	275	21.00	111.00	37	NN21	f
472	246	22.00	start	1	-	f
472	249	22.00	0.00	2	-	f
472	253	22.00	0.00	3	-	f
477	263	22.00	0.00	4	-	f
482	268	22.00	0.00	5	-	f
484	270	22.00	0.00	6	-	f
485	271	22.00	0.00	7	-	f
485	274	22.00	0.00	8	-	f
483	272	22.00	0.00	9	-	f
484	267	22.00	0.00	10	-	f
488	273	22.00	0.00	11	-	f
490	274	22.00	0.00	12	-	f
492	277	22.00	0.00	13	-	f
493	279	22.00	0.00	14	-	f
493	282	22.00	0.00	15	-	f
495	276	22.00	0.00	16	-	f
489	265	22.00	115.00	17	-	f
489	265	23.00	newborn	17	22	f
487	277	23.00	0.00	18	22	f
490	277	23.00	0.00	19	22	f
490	276	23.00	0.00	20	22	f
490	276	23.00	0.00	21	22	f
488	278	23.00	0.00	22	22	f
485	282	23.00	0.00	23	22	f
486	278	23.00	0.00	24	22	f
490	278	23.00	0.00	25	22	f
487	283	23.00	0.00	26	22	f
487	279	23.00	0.00	27	22	f
487	277	23.00	0.00	28	22	f
490	282	23.00	0.00	29	22	f
491	285	23.00	0.00	30	22	f
491	285	23.00	0.00	31	22	f
492	283	23.00	0.00	32	22	f
492	285	23.00	0.00	33	22	f
488	286	23.00	0.00	34	22	f
489	302	23.00	0.00	35	22	f
492	317	23.00	0.00	36	22	f
497	318	23.00	111.00	37	22	f
489	265	24.00	newborn	17	22	f
488	264	24.00	0.00	18	22	f
486	262	24.00	0.00	19	22	f
486	262	24.00	0.00	20	22	f
486	262	24.00	0.00	21	22	f
485	262	24.00	0.00	22	22	f
487	262	24.00	0.00	23	22	f
490	263	24.00	0.00	24	22	f
491	265	24.00	0.00	25	22	f
489	260	24.00	0.00	26	22	f
492	261	24.00	0.00	27	22	f
499	269	24.00	0.00	28	22	f
502	266	24.00	0.00	29	22	f
505	270	24.00	0.00	30	22	f
500	270	24.00	0.00	31	22	f
498	267	24.00	0.00	32	22	f
507	272	24.00	0.00	33	22	f
508	269	24.00	0.00	34	22	f
495	265	24.00	0.00	35	22	f
491	268	24.00	0.00	36	22	f
495	265	24.00	111.00	37	22	f
36	404	25.00	start	1	-	f
36	404	25.00	0.00	2	-	f
28	402	25.00	0.00	3	-	f
29	403	25.00	0.00	4	-	f
23	410	25.00	0.00	5	-	f
19	413	25.00	0.00	6	-	f
17	411	25.00	0.00	7	-	f
17	411	25.00	0.00	8	-	f
13	413	25.00	0.00	9	-	f
12	410	25.00	0.00	10	-	f
12	411	25.00	0.00	11	-	f
14	409	25.00	0.00	12	-	f
21	409	25.00	0.00	13	-	f
12	416	25.00	0.00	14	-	f
13	414	25.00	115.00	15	-	f
13	414	26.00	newborn	15	25	f
12	406	26.00	0.00	16	25	f
15	399	26.00	0.00	17	25	f
11	392	26.00	0.00	18	25	f
12	389	26.00	0.00	19	25	f
8	395	26.00	0.00	20	25	f
8	397	26.00	0.00	21	25	f
9	398	26.00	0.00	22	25	f
19	390	26.00	0.00	23	25	f
17	388	26.00	0.00	24	25	f
6	396	26.00	103.00	25	25	f
115	152	27.00	start	1	-	f
115	148	27.00	0.00	2	-	f
121	153	27.00	0.00	3	-	f
126	156	27.00	0.00	4	-	f
125	155	27.00	0.00	5	-	f
121	149	27.00	0.00	6	-	f
121	158	27.00	0.00	7	-	f
119	171	27.00	0.00	8	-	f
114	181	27.00	0.00	9	-	f
121	160	27.00	0.00	10	-	f
111	157	27.00	0.00	11	-	f
109	173	27.00	0.00	12	-	f
123	170	27.00	0.00	13	-	f
124	181	27.00	0.00	14	-	f
117	194	27.00	0.00	15	-	f
106	202	27.00	0.00	16	-	f
110	213	27.00	0.00	17	-	f
113	205	27.00	0.00	18	-	f
107	212	27.00	0.00	19	-	f
103	205	27.00	0.00	20	-	f
97	203	27.00	0.00	21	-	f
94	206	27.00	0.00	22	-	f
95	212	27.00	0.00	23	-	f
90	209	27.00	0.00	24	-	f
88	206	27.00	115.00	25	-	f
88	206	28.00	newborn	25	27	f
80	205	28.00	0.00	26	27	f
79	202	28.00	0.00	27	27	f
85	226	28.00	0.00	28	27	f
79	235	28.00	0.00	29	27	f
85	217	28.00	0.00	30	27	f
87	199	28.00	0.00	31	27	f
95	205	28.00	0.00	32	27	f
92	200	28.00	0.00	33	27	f
92	205	28.00	0.00	34	27	f
83	193	28.00	0.00	35	27	f
79	189	28.00	0.00	36	27	f
73	180	28.00	111.00	37	27	f
88	206	29.00	newborn	25	27	f
77	206	29.00	0.00	26	27	f
81	208	29.00	0.00	27	27	f
83	203	29.00	0.00	28	27	f
79	188	29.00	0.00	29	27	f
71	172	29.00	0.00	30	27	f
64	162	29.00	0.00	31	27	f
57	162	29.00	0.00	32	27	f
53	164	29.00	0.00	33	27	f
64	167	29.00	0.00	34	27	f
58	168	29.00	0.00	35	27	f
50	158	29.00	0.00	36	27	f
43	153	29.00	111.00	37	27	f
337	42	30.00	start	1	-	f
343	43	30.00	0.00	2	-	f
355	43	30.00	0.00	3	-	f
362	42	30.00	0.00	4	-	f
365	39	30.00	0.00	5	-	f
369	35	30.00	0.00	6	-	f
356	42	30.00	0.00	7	-	f
335	42	30.00	0.00	8	-	f
327	40	30.00	0.00	9	-	f
354	37	30.00	0.00	10	-	f
365	37	30.00	0.00	11	-	f
362	38	30.00	0.00	12	-	f
345	42	30.00	0.00	13	-	f
328	44	30.00	0.00	14	-	f
322	49	30.00	0.00	15	-	f
339	39	30.00	0.00	16	-	f
349	41	30.00	0.00	17	-	f
356	38	30.00	0.00	18	-	f
358	36	30.00	0.00	19	-	f
360	37	30.00	0.00	20	-	f
354	42	30.00	0.00	21	-	f
348	42	30.00	0.00	22	-	f
340	42	30.00	0.00	23	-	f
348	42	30.00	0.00	24	-	f
348	45	30.00	0.00	25	-	f
349	38	30.00	0.00	26	-	f
347	41	30.00	0.00	27	-	f
349	37	30.00	0.00	28	-	f
353	37	30.00	0.00	29	-	f
353	37	30.00	0.00	30	-	f
351	37	30.00	0.00	31	-	f
351	36	30.00	0.00	32	-	f
344	41	30.00	0.00	33	-	f
347	38	30.00	115.00	34	-	f
347	38	31.00	newborn	34	30	f
352	40	31.00	0.00	35	30	f
359	39	31.00	0.00	36	30	f
360	31	31.00	111.00	37	30	f
347	38	32.00	newborn	34	30	f
342	39	32.00	0.00	35	30	f
333	43	32.00	0.00	36	30	f
333	49	32.00	111.00	37	30	f
146	35	33.00	start	1	-	f
143	29	33.00	0.00	2	-	f
153	24	33.00	0.00	3	-	f
156	28	33.00	0.00	4	-	f
158	25	33.00	0.00	5	-	f
155	30	33.00	0.00	6	-	f
157	26	33.00	0.00	7	-	f
157	26	33.00	0.00	8	-	f
146	37	33.00	0.00	9	-	f
142	41	33.00	0.00	10	-	f
137	44	33.00	0.00	11	-	f
139	43	33.00	0.00	12	-	f
139	43	33.00	0.00	13	-	f
139	37	33.00	0.00	14	-	f
139	37	33.00	0.00	15	-	f
139	34	33.00	0.00	16	-	f
140	32	33.00	0.00	17	-	f
140	35	33.00	0.00	18	-	f
138	37	33.00	0.00	19	-	f
138	35	33.00	0.00	20	-	f
137	38	33.00	0.00	21	-	f
137	38	33.00	0.00	22	-	f
137	38	33.00	0.00	23	-	f
137	36	33.00	0.00	24	-	f
140	36	33.00	0.00	25	-	f
140	36	33.00	0.00	26	-	f
140	36	33.00	0.00	27	-	f
140	36	33.00	0.00	28	-	f
140	36	33.00	0.00	29	-	f
144	41	33.00	0.00	30	-	f
144	41	33.00	0.00	31	-	f
143	48	33.00	115.00	32	-	f
143	48	34.00	newborn	32	33	f
134	45	34.00	0.00	33	33	f
134	43	34.00	0.00	34	33	f
131	41	34.00	0.00	35	33	f
132	48	34.00	0.00	36	33	f
139	59	34.00	111.00	37	33	f
143	48	35.00	newborn	32	33	f
146	48	35.00	0.00	33	33	f
152	41	35.00	0.00	34	33	f
151	32	35.00	0.00	35	33	f
144	24	35.00	0.00	36	33	f
145	22	35.00	111.00	37	33	f
592	350	36.00	start	1	-	f
590	348	36.00	0.00	2	-	f
590	353	36.00	0.00	3	-	f
592	350	36.00	0.00	4	-	f
594	347	36.00	0.00	5	-	f
594	347	36.00	0.00	6	-	f
594	347	36.00	0.00	7	-	f
594	347	36.00	0.00	8	-	f
594	342	36.00	0.00	9	-	f
594	342	36.00	0.00	10	-	f
596	342	36.00	0.00	11	-	f
586	305	36.00	115.00	12	-	f
586	305	37.00	newborn	12	36	f
579	303	37.00	0.00	13	36	f
576	308	37.00	0.00	14	36	f
578	312	37.00	0.00	15	36	f
578	315	37.00	0.00	16	36	f
573	324	37.00	0.00	17	36	f
577	317	37.00	0.00	18	36	f
577	327	37.00	0.00	19	36	f
582	330	37.00	0.00	20	36	f
588	328	37.00	0.00	21	36	f
578	320	37.00	0.00	22	36	f
578	316	37.00	0.00	23	36	f
577	312	37.00	0.00	24	36	f
579	316	37.00	0.00	25	36	f
577	307	37.00	0.00	26	36	f
573	298	37.00	0.00	27	36	f
572	292	37.00	0.00	28	36	f
571	301	37.00	0.00	29	36	f
577	306	37.00	0.00	30	36	f
577	308	37.00	0.00	31	36	f
572	303	37.00	0.00	32	36	f
575	306	37.00	0.00	33	36	f
575	304	37.00	0.00	34	36	f
575	304	37.00	0.00	35	36	f
580	310	37.00	0.00	36	36	f
580	309	37.00	111.00	37	36	f
586	305	38.00	newborn	12	36	f
596	301	38.00	0.00	13	36	f
595	302	38.00	0.00	14	36	f
596	293	38.00	0.00	15	36	f
599	296	38.00	0.00	16	36	f
599	296	38.00	0.00	17	36	f
599	295	38.00	0.00	18	36	f
598	292	38.00	0.00	19	36	f
598	289	38.00	0.00	20	36	f
598	289	38.00	0.00	21	36	f
600	289	38.00	0.00	22	36	f
600	283	38.00	0.00	23	36	f
599	285	38.00	0.00	24	36	f
598	288	38.00	0.00	25	36	f
598	288	38.00	0.00	26	36	f
601	285	38.00	0.00	27	36	f
603	288	38.00	0.00	28	36	f
603	284	38.00	0.00	29	36	f
605	282	38.00	0.00	30	36	f
601	281	38.00	0.00	31	36	f
597	281	38.00	0.00	32	36	f
597	281	38.00	0.00	33	36	f
598	280	38.00	0.00	34	36	f
598	283	38.00	0.00	35	36	f
598	280	38.00	0.00	36	36	f
599	281	38.00	111.00	37	36	f
53	98	39.00	start	1	-	f
60	100	39.00	0.00	2	-	f
65	100	39.00	0.00	3	-	f
65	100	39.00	0.00	4	-	f
68	99	39.00	0.00	5	-	f
68	99	39.00	0.00	6	-	f
67	103	39.00	0.00	7	-	f
67	103	39.00	0.00	8	-	f
67	99	39.00	0.00	9	-	f
64	101	39.00	0.00	10	-	f
64	101	39.00	0.00	11	-	f
61	103	39.00	0.00	12	-	f
61	103	39.00	0.00	13	-	f
62	101	39.00	0.00	14	-	f
65	101	39.00	0.00	15	-	f
65	101	39.00	0.00	16	-	f
65	101	39.00	0.00	17	-	f
65	100	39.00	0.00	18	-	f
63	101	39.00	0.00	19	-	f
63	101	39.00	0.00	20	-	f
63	101	39.00	0.00	21	-	f
63	101	39.00	0.00	22	-	f
59	102	39.00	0.00	23	-	f
55	104	39.00	0.00	24	-	f
55	104	39.00	0.00	25	-	f
55	104	39.00	0.00	26	-	f
55	104	39.00	0.00	27	-	f
55	104	39.00	0.00	28	-	f
40	119	39.00	115.00	29	-	f
40	119	40.00	newborn	29	39	f
49	111	40.00	0.00	30	39	f
50	110	40.00	0.00	31	39	f
56	106	40.00	0.00	32	39	f
58	105	40.00	0.00	33	39	f
58	105	40.00	0.00	34	39	f
62	106	40.00	0.00	35	39	f
62	106	40.00	0.00	36	39	f
62	101	40.00	111.00	37	39	f
40	119	41.00	newborn	29	39	f
42	125	41.00	0.00	30	39	f
41	131	41.00	0.00	31	39	f
44	128	41.00	0.00	32	39	f
46	129	41.00	0.00	33	39	f
49	130	41.00	0.00	34	39	f
49	130	41.00	0.00	35	39	f
48	126	41.00	0.00	36	39	f
48	121	41.00	111.00	37	39	f
291	158	42.00	start	1	-	f
282	157	42.00	0.00	2	-	f
280	149	42.00	0.00	3	-	f
277	151	42.00	0.00	4	-	f
285	152	42.00	0.00	5	-	f
285	150	42.00	0.00	6	-	f
285	151	42.00	0.00	7	-	f
284	151	42.00	0.00	8	-	f
284	151	42.00	0.00	9	-	f
277	145	42.00	0.00	10	-	f
277	139	42.00	0.00	11	-	f
282	134	42.00	0.00	12	-	f
288	142	42.00	0.00	13	-	f
288	148	42.00	0.00	14	-	f
284	155	42.00	0.00	15	-	f
283	148	42.00	0.00	16	-	f
280	147	42.00	0.00	17	-	f
280	147	42.00	0.00	18	-	f
283	146	42.00	0.00	19	-	f
284	146	42.00	0.00	20	-	f
285	145	42.00	115.00	21	-	f
285	145	43.00	newborn	21	42	f
279	155	43.00	0.00	22	42	f
283	156	43.00	0.00	23	42	f
275	151	43.00	0.00	24	42	f
262	148	43.00	0.00	25	42	f
255	153	43.00	0.00	26	42	f
262	151	43.00	0.00	27	42	f
269	147	43.00	0.00	28	42	f
265	146	43.00	0.00	29	42	f
260	149	43.00	0.00	30	42	f
259	142	43.00	0.00	31	42	f
261	148	43.00	0.00	32	42	f
262	148	43.00	0.00	33	42	f
259	150	43.00	0.00	34	42	f
259	150	43.00	0.00	35	42	f
259	154	43.00	0.00	36	42	f
265	150	43.00	111.00	37	42	f
285	145	44.00	newborn	21	42	f
293	133	44.00	0.00	22	42	f
293	129	44.00	0.00	23	42	f
287	129	44.00	0.00	24	42	f
272	123	44.00	0.00	25	42	f
262	125	44.00	0.00	26	42	f
269	125	44.00	0.00	27	42	f
270	126	44.00	0.00	28	42	f
272	124	44.00	0.00	29	42	f
276	123	44.00	0.00	30	42	f
283	121	44.00	0.00	31	42	f
283	121	44.00	0.00	32	42	f
282	122	44.00	0.00	33	42	f
280	126	44.00	0.00	34	42	f
280	126	44.00	0.00	35	42	f
282	127	44.00	0.00	36	42	f
283	126	44.00	111.00	37	42	f
