# Supplementary material for: A three component model for superdiffusive motion effectively describes migration of eukaryotic cells moving freely or under a directional stimulus
Source: PLoS One. 2022 Aug 2;17(8):e0272259. doi: 10.1371/journal.pone.0272259 (PMC9345344; doi:10.1371/journal.pone.0272259)
Supplement: S1 File — Text files containing information about displacements of experimental and simulated populations used for both preliminary analyses, in “datasets used for preliminary evaluation of cell movement (Tables 1 and 2)”, and further characterization of cell movement, in “further datasets used for cell movement characterization (Figs 2, 4–6; Table 2; S1–S3 Tables; S2 and S3 Figs)”. (ZIP) [file pone.0272259.s007.zip › S1_File/further datasets/experimental/no_wound/HeLa/coordinates5.txt]

#	ps=1.3	ts=40	movie=	timeInt=4
444	265	1.00	start	1	-	f
443	266	1.00	0.00	2	-	f
439	266	1.00	0.00	3	-	f
441	262	1.00	0.00	4	-	f
441	262	1.00	0.00	5	-	f
441	262	1.00	0.00	6	-	f
444	260	1.00	0.00	7	-	f
444	260	1.00	0.00	8	-	f
444	260	1.00	0.00	9	-	f
449	264	1.00	0.00	10	-	f
453	264	1.00	0.00	11	-	f
457	264	1.00	0.00	12	-	f
457	264	1.00	0.00	13	-	f
457	261	1.00	0.00	14	-	f
457	261	1.00	0.00	15	-	f
455	254	1.00	0.00	16	-	f
455	254	1.00	0.00	17	-	f
455	249	1.00	0.00	18	-	f
455	251	1.00	0.00	19	-	f
459	251	1.00	0.00	20	-	f
459	255	1.00	0.00	21	-	f
455	256	1.00	0.00	22	-	f
458	256	1.00	0.00	23	-	f
469	263	1.00	0.00	24	-	f
469	263	1.00	0.00	25	-	f
469	266	1.00	0.00	26	-	f
467	263	1.00	115.00	27	-	f
467	263	2.00	newborn	27	1	f
460	265	2.00	0.00	28	1	f
453	267	2.00	0.00	29	1	f
453	267	2.00	0.00	30	1	f
453	267	2.00	0.00	31	1	f
453	262	2.00	0.00	32	1	f
456	269	2.00	0.00	33	1	f
457	272	2.00	0.00	34	1	f
457	272	2.00	0.00	35	1	f
456	281	2.00	0.00	36	1	f
456	281	2.00	111.00	37	1	f
467	263	3.00	newborn	27	1	f
471	263	3.00	0.00	28	1	f
471	261	3.00	0.00	29	1	f
477	266	3.00	0.00	30	1	f
480	268	3.00	0.00	31	1	f
480	268	3.00	0.00	32	1	f
490	278	3.00	0.00	33	1	f
496	285	3.00	0.00	34	1	f
508	293	3.00	0.00	35	1	f
507	300	3.00	0.00	36	1	f
508	304	3.00	111.00	37	1	f
112	167	4.00	start	1	-	f
107	168	4.00	0.00	2	-	f
102	164	4.00	0.00	3	-	f
96	163	4.00	0.00	4	-	f
93	161	4.00	0.00	5	-	f
87	166	4.00	0.00	6	-	f
89	168	4.00	0.00	7	-	f
91	165	4.00	0.00	8	-	f
93	165	4.00	0.00	9	-	f
95	164	4.00	0.00	10	-	f
102	164	4.00	0.00	11	-	f
101	166	4.00	0.00	12	-	f
99	166	4.00	115.00	13	-	f
99	166	5.00	newborn	13	4	f
106	168	5.00	0.00	14	4	f
116	176	5.00	0.00	15	4	f
121	173	5.00	0.00	16	4	f
135	171	5.00	0.00	17	4	f
144	168	5.00	0.00	18	4	f
147	166	5.00	0.00	19	4	f
150	171	5.00	0.00	20	4	f
139	175	5.00	0.00	21	4	f
132	176	5.00	0.00	22	4	f
129	173	5.00	0.00	23	4	f
117	172	5.00	0.00	24	4	f
95	173	5.00	0.00	25	4	f
89	174	5.00	0.00	26	4	f
111	172	5.00	0.00	27	4	f
131	170	5.00	0.00	28	4	f
142	168	5.00	0.00	29	4	f
143	168	5.00	0.00	30	4	f
131	168	5.00	0.00	31	4	f
124	172	5.00	0.00	32	4	f
113	175	5.00	0.00	33	4	f
111	175	5.00	0.00	34	4	f
110	174	5.00	0.00	35	4	f
113	174	5.00	0.00	36	4	f
119	171	5.00	111.00	37	4	f
99	166	6.00	newborn	13	4	f
92	161	6.00	0.00	14	4	f
88	161	6.00	0.00	15	4	f
86	162	6.00	0.00	16	4	f
86	162	6.00	0.00	17	4	f
84	158	6.00	0.00	18	4	f
79	161	6.00	0.00	19	4	f
78	163	6.00	0.00	20	4	f
83	168	6.00	0.00	21	4	f
84	170	6.00	0.00	22	4	f
81	162	6.00	0.00	23	4	f
82	159	6.00	0.00	24	4	f
79	155	6.00	0.00	25	4	f
69	163	6.00	0.00	26	4	f
66	165	6.00	0.00	27	4	f
80	156	6.00	0.00	28	4	f
85	159	6.00	0.00	29	4	f
89	163	6.00	0.00	30	4	f
81	164	6.00	0.00	31	4	f
76	162	6.00	0.00	32	4	f
74	162	6.00	0.00	33	4	f
82	157	6.00	0.00	34	4	f
82	155	6.00	0.00	35	4	f
82	155	6.00	0.00	36	4	f
75	160	6.00	111.00	37	4	f
385	400	7.00	start	1	-	f
387	405	7.00	0.00	2	-	f
387	410	7.00	0.00	3	-	f
386	409	7.00	0.00	4	-	f
383	394	7.00	0.00	5	-	f
381	388	7.00	0.00	6	-	f
378	380	7.00	0.00	7	-	f
372	374	7.00	0.00	8	-	f
372	383	7.00	0.00	9	-	f
381	396	7.00	0.00	10	-	f
384	403	7.00	0.00	11	-	f
384	410	7.00	0.00	12	-	f
386	414	7.00	0.00	13	-	f
376	412	7.00	0.00	14	-	f
379	393	7.00	0.00	15	-	f
375	389	7.00	0.00	16	-	f
371	385	7.00	0.00	17	-	f
371	384	7.00	0.00	18	-	f
382	391	7.00	0.00	19	-	f
388	400	7.00	0.00	20	-	f
385	405	7.00	0.00	21	-	f
385	405	7.00	0.00	22	-	f
382	406	7.00	0.00	23	-	f
381	404	7.00	0.00	24	-	f
380	402	7.00	0.00	25	-	f
378	404	7.00	0.00	26	-	f
378	404	7.00	0.00	27	-	f
378	404	7.00	0.00	28	-	f
378	404	7.00	0.00	29	-	f
378	404	7.00	0.00	30	-	f
378	404	7.00	0.00	31	-	f
377	410	7.00	0.00	32	-	f
377	410	7.00	115.00	33	-	f
377	410	8.00	newborn	33	7	f
377	408	8.00	0.00	34	7	f
363	405	8.00	0.00	35	7	f
359	392	8.00	0.00	36	7	f
355	399	8.00	111.00	37	7	f
377	410	9.00	newborn	33	7	f
399	404	9.00	0.00	34	7	f
387	392	9.00	0.00	35	7	f
381	388	9.00	0.00	36	7	f
385	400	9.00	111.00	37	7	f
219	404	10.00	start	1	-	f
218	404	10.00	0.00	2	-	f
215	401	10.00	0.00	3	-	f
211	400	10.00	0.00	4	-	f
206	400	10.00	0.00	5	-	f
206	400	10.00	0.00	6	-	f
206	401	10.00	0.00	7	-	f
208	404	10.00	0.00	8	-	f
211	406	10.00	115.00	9	-	f
211	406	11.00	newborn	9	10	f
205	406	11.00	0.00	10	10	f
204	405	11.00	0.00	11	10	f
201	405	11.00	0.00	12	10	f
198	406	11.00	0.00	13	10	f
192	411	11.00	0.00	14	10	f
191	413	11.00	0.00	15	10	f
194	414	11.00	0.00	16	10	f
193	412	11.00	0.00	17	10	f
190	412	11.00	0.00	18	10	f
190	412	11.00	0.00	19	10	f
190	412	11.00	0.00	20	10	f
190	412	11.00	0.00	21	10	f
190	413	11.00	0.00	22	10	f
190	415	11.00	0.00	23	10	f
190	416	11.00	0.00	24	10	f
190	416	11.00	0.00	25	10	f
193	418	11.00	0.00	26	10	f
193	418	11.00	0.00	27	10	f
194	421	11.00	0.00	28	10	f
194	421	11.00	0.00	29	10	f
194	421	11.00	0.00	30	10	f
194	421	11.00	0.00	31	10	f
194	421	11.00	0.00	32	10	f
190	426	11.00	0.00	33	10	f
190	426	11.00	0.00	34	10	f
189	426	11.00	0.00	35	10	f
189	426	11.00	0.00	36	10	f
189	426	11.00	111.00	37	10	f
211	406	12.00	newborn	9	10	f
212	405	12.00	0.00	10	10	f
217	403	12.00	0.00	11	10	f
219	402	12.00	0.00	12	10	f
221	407	12.00	0.00	13	10	f
225	407	12.00	0.00	14	10	f
227	403	12.00	0.00	15	10	f
227	403	12.00	0.00	16	10	f
229	409	12.00	0.00	17	10	f
229	409	12.00	0.00	18	10	f
229	409	12.00	0.00	19	10	f
229	406	12.00	0.00	20	10	f
226	408	12.00	0.00	21	10	f
234	418	12.00	0.00	22	10	f
234	418	12.00	0.00	23	10	f
229	413	12.00	0.00	24	10	f
225	403	12.00	0.00	25	10	f
220	395	12.00	0.00	26	10	f
220	392	12.00	0.00	27	10	f
216	383	12.00	0.00	28	10	f
216	374	12.00	0.00	29	10	f
214	369	12.00	0.00	30	10	f
216	369	12.00	0.00	31	10	f
214	371	12.00	0.00	32	10	f
211	367	12.00	0.00	33	10	f
210	367	12.00	0.00	34	10	f
210	367	12.00	0.00	35	10	f
218	368	12.00	0.00	36	10	f
224	371	12.00	111.00	37	10	f
336	221	13.00	start	1	-	f
343	224	13.00	0.00	2	-	f
350	220	13.00	0.00	3	-	f
351	228	13.00	0.00	4	-	f
347	229	13.00	0.00	5	-	f
347	229	13.00	0.00	6	-	f
340	225	13.00	0.00	7	-	f
340	224	13.00	0.00	8	-	f
343	222	13.00	0.00	9	-	f
350	220	13.00	0.00	10	-	f
352	215	13.00	0.00	11	-	f
352	215	13.00	0.00	12	-	f
351	215	13.00	0.00	13	-	f
351	215	13.00	0.00	14	-	f
350	220	13.00	0.00	15	-	f
350	220	13.00	0.00	16	-	f
351	224	13.00	0.00	17	-	f
351	224	13.00	0.00	18	-	f
353	227	13.00	0.00	19	-	f
359	225	13.00	0.00	20	-	f
356	213	13.00	0.00	21	-	f
349	213	13.00	0.00	22	-	f
355	229	13.00	0.00	23	-	f
358	221	13.00	0.00	24	-	f
351	215	13.00	0.00	25	-	f
348	216	13.00	0.00	26	-	f
353	227	13.00	0.00	27	-	f
358	226	13.00	0.00	28	-	f
356	219	13.00	0.00	29	-	f
351	211	13.00	0.00	30	-	f
356	223	13.00	0.00	31	-	f
364	227	13.00	0.00	32	-	f
361	218	13.00	115.00	33	-	f
361	218	14.00	newborn	33	13	f
364	224	14.00	0.00	34	13	f
364	232	14.00	0.00	35	13	f
366	238	14.00	0.00	36	13	f
366	241	14.00	111.00	37	13	f
361	218	15.00	newborn	33	13	f
353	213	15.00	0.00	34	13	f
359	214	15.00	0.00	35	13	f
358	210	15.00	0.00	36	13	f
361	206	15.00	111.00	37	13	f
601	403	16.00	start	1	-	f
601	403	16.00	0.00	2	-	f
602	401	16.00	0.00	3	-	f
600	398	16.00	0.00	4	-	f
600	395	16.00	0.00	5	-	f
599	392	16.00	0.00	6	-	f
599	392	16.00	0.00	7	-	f
599	392	16.00	0.00	8	-	f
598	391	16.00	0.00	9	-	f
598	391	16.00	0.00	10	-	f
599	389	16.00	0.00	11	-	f
600	387	16.00	0.00	12	-	f
599	384	16.00	0.00	13	-	f
595	377	16.00	0.00	14	-	f
591	378	16.00	0.00	15	-	f
591	375	16.00	0.00	16	-	f
591	373	16.00	0.00	17	-	f
589	371	16.00	0.00	18	-	f
589	375	16.00	0.00	19	-	f
593	379	16.00	0.00	20	-	f
591	380	16.00	0.00	21	-	f
591	382	16.00	0.00	22	-	f
591	384	16.00	0.00	23	-	f
591	386	16.00	0.00	24	-	f
591	386	16.00	0.00	25	-	f
595	382	16.00	0.00	26	-	f
595	382	16.00	0.00	27	-	f
594	383	16.00	115.00	28	-	f
594	383	17.00	newborn	28	16	f
595	388	17.00	0.00	29	16	f
602	402	17.00	0.00	30	16	f
608	406	17.00	0.00	31	16	f
610	402	17.00	0.00	32	16	f
607	397	17.00	0.00	33	16	f
605	397	17.00	0.00	34	16	f
601	397	17.00	0.00	35	16	f
599	394	17.00	0.00	36	16	f
597	392	17.00	111.00	37	16	f
594	383	18.00	newborn	28	16	f
583	373	18.00	0.00	29	16	f
578	376	18.00	0.00	30	16	f
577	378	18.00	0.00	31	16	f
573	383	18.00	0.00	32	16	f
572	387	18.00	0.00	33	16	f
573	381	18.00	0.00	34	16	f
573	381	18.00	0.00	35	16	f
574	380	18.00	0.00	36	16	f
578	371	18.00	111.00	37	16	f
36	298	19.00	start	1	-	f
37	296	19.00	0.00	2	-	f
38	283	19.00	0.00	3	-	f
32	291	19.00	0.00	4	-	f
36	290	19.00	115.00	5	-	f
36	290	20.00	newborn	5	19	f
37	287	20.00	0.00	6	19	f
33	286	20.00	0.00	7	19	f
37	284	20.00	0.00	8	19	f
37	284	20.00	0.00	9	19	f
34	284	20.00	0.00	10	19	f
37	281	20.00	0.00	11	19	f
36	275	20.00	0.00	12	19	f
34	281	20.00	0.00	13	19	f
36	281	20.00	0.00	14	19	f
37	277	20.00	0.00	15	19	f
37	280	20.00	0.00	16	19	f
37	279	20.00	0.00	17	19	f
40	274	20.00	0.00	18	19	f
39	275	20.00	0.00	19	19	f
39	275	20.00	0.00	20	19	f
38	273	20.00	0.00	21	19	f
38	273	20.00	0.00	22	19	f
38	273	20.00	0.00	23	19	f
37	269	20.00	0.00	24	19	f
37	269	20.00	0.00	25	19	f
37	269	20.00	0.00	26	19	f
37	269	20.00	0.00	27	19	f
37	271	20.00	0.00	28	19	f
37	271	20.00	0.00	29	19	f
37	269	20.00	0.00	30	19	f
39	266	20.00	0.00	31	19	f
39	271	20.00	0.00	32	19	f
39	271	20.00	0.00	33	19	f
36	268	20.00	0.00	34	19	f
36	268	20.00	0.00	35	19	f
36	270	20.00	0.00	36	19	f
36	270	20.00	111.00	37	19	f
36	290	21.00	newborn	5	19	f
35	298	21.00	0.00	6	19	f
30	298	21.00	0.00	7	19	f
31	299	21.00	0.00	8	19	f
33	299	21.00	0.00	9	19	f
33	299	21.00	0.00	10	19	f
33	299	21.00	0.00	11	19	f
36	297	21.00	0.00	12	19	f
35	300	21.00	0.00	13	19	f
35	300	21.00	0.00	14	19	f
35	298	21.00	0.00	15	19	f
35	298	21.00	0.00	16	19	f
35	299	21.00	0.00	17	19	f
35	299	21.00	0.00	18	19	f
35	301	21.00	0.00	19	19	f
35	301	21.00	0.00	20	19	f
35	301	21.00	0.00	21	19	f
35	298	21.00	0.00	22	19	f
34	295	21.00	0.00	23	19	f
34	298	21.00	0.00	24	19	f
34	298	21.00	0.00	25	19	f
34	298	21.00	0.00	26	19	f
34	298	21.00	0.00	27	19	f
34	298	21.00	0.00	28	19	f
34	298	21.00	0.00	29	19	f
34	298	21.00	0.00	30	19	f
34	298	21.00	0.00	31	19	f
34	298	21.00	0.00	32	19	f
34	300	21.00	0.00	33	19	f
34	300	21.00	0.00	34	19	f
34	300	21.00	0.00	35	19	f
31	300	21.00	0.00	36	19	f
32	300	21.00	111.00	37	19	f
272	51	22.00	start	1	-	f
272	53	22.00	0.00	2	-	f
271	54	22.00	0.00	3	-	f
269	53	22.00	0.00	4	-	f
269	53	22.00	0.00	5	-	f
269	53	22.00	0.00	6	-	f
269	53	22.00	0.00	7	-	f
269	53	22.00	0.00	8	-	f
266	53	22.00	0.00	9	-	f
266	52	22.00	0.00	10	-	f
266	52	22.00	0.00	11	-	f
263	52	22.00	0.00	12	-	f
263	52	22.00	0.00	13	-	f
263	52	22.00	0.00	14	-	f
260	51	22.00	0.00	15	-	f
260	51	22.00	0.00	16	-	f
260	51	22.00	0.00	17	-	f
260	51	22.00	0.00	18	-	f
260	51	22.00	0.00	19	-	f
260	51	22.00	0.00	20	-	f
260	53	22.00	0.00	21	-	f
257	53	22.00	0.00	22	-	f
257	53	22.00	0.00	23	-	f
257	53	22.00	0.00	24	-	f
257	53	22.00	0.00	25	-	f
257	53	22.00	0.00	26	-	f
257	53	22.00	0.00	27	-	f
252	51	22.00	0.00	28	-	f
254	50	22.00	0.00	29	-	f
254	50	22.00	0.00	30	-	f
266	50	22.00	0.00	31	-	f
272	50	22.00	0.00	32	-	f
268	49	22.00	0.00	33	-	f
268	49	22.00	0.00	34	-	f
268	49	22.00	0.00	35	-	f
268	48	22.00	0.00	36	-	f
267	45	22.00	111.00	37	-	f
225	86	23.00	start	1	-	f
225	89	23.00	0.00	2	-	f
225	89	23.00	0.00	3	-	f
225	89	23.00	0.00	4	-	f
225	89	23.00	0.00	5	-	f
225	90	23.00	0.00	6	-	f
228	90	23.00	0.00	7	-	f
228	90	23.00	0.00	8	-	f
228	89	23.00	0.00	9	-	f
228	87	23.00	0.00	10	-	f
228	87	23.00	0.00	11	-	f
228	87	23.00	0.00	12	-	f
228	87	23.00	0.00	13	-	f
224	91	23.00	0.00	14	-	f
223	93	23.00	0.00	15	-	f
219	93	23.00	0.00	16	-	f
219	94	23.00	0.00	17	-	f
218	95	23.00	0.00	18	-	f
218	95	23.00	0.00	19	-	f
217	96	23.00	0.00	20	-	f
219	93	23.00	0.00	21	-	f
219	93	23.00	0.00	22	-	f
219	93	23.00	0.00	23	-	f
219	93	23.00	0.00	24	-	f
225	80	23.00	0.00	25	-	f
231	78	23.00	0.00	26	-	f
235	76	23.00	0.00	27	-	f
236	70	23.00	115.00	28	-	f
236	70	24.00	newborn	28	23	f
225	68	24.00	0.00	29	23	f
222	66	24.00	0.00	30	23	f
222	64	24.00	0.00	31	23	f
222	64	24.00	0.00	32	23	f
222	63	24.00	0.00	33	23	f
218	60	24.00	0.00	34	23	f
209	56	24.00	0.00	35	23	f
207	56	24.00	0.00	36	23	f
207	56	24.00	111.00	37	23	f
236	70	25.00	newborn	28	23	f
238	72	25.00	0.00	29	23	f
240	75	25.00	0.00	30	23	f
241	77	25.00	0.00	31	23	f
240	78	25.00	0.00	32	23	f
236	78	25.00	0.00	33	23	f
236	76	25.00	0.00	34	23	f
236	76	25.00	0.00	35	23	f
236	76	25.00	0.00	36	23	f
236	76	25.00	111.00	37	23	f
586	104	26.00	start	1	-	f
586	104	26.00	0.00	2	-	f
580	100	26.00	0.00	3	-	f
578	97	26.00	0.00	4	-	f
574	97	26.00	0.00	5	-	f
574	97	26.00	0.00	6	-	f
575	99	26.00	0.00	7	-	f
578	97	26.00	0.00	8	-	f
583	99	26.00	0.00	9	-	f
589	102	26.00	0.00	10	-	f
596	106	26.00	0.00	11	-	f
604	111	26.00	0.00	12	-	f
609	115	26.00	0.00	13	-	f
609	115	26.00	0.00	14	-	f
612	114	26.00	0.00	15	-	f
611	113	26.00	0.00	16	-	f
608	110	26.00	0.00	17	-	f
602	106	26.00	0.00	18	-	f
602	106	26.00	0.00	19	-	f
607	108	26.00	0.00	20	-	f
607	108	26.00	0.00	21	-	f
602	107	26.00	115.00	22	-	f
602	107	27.00	newborn	22	26	f
595	107	27.00	0.00	23	26	f
584	101	27.00	0.00	24	26	f
578	95	27.00	0.00	25	26	f
580	99	27.00	0.00	26	26	f
576	99	27.00	0.00	27	26	f
579	104	27.00	0.00	28	26	f
589	110	27.00	0.00	29	26	f
589	110	27.00	0.00	30	26	f
580	102	27.00	0.00	31	26	f
569	93	27.00	0.00	32	26	f
558	92	27.00	0.00	33	26	f
547	89	27.00	0.00	34	26	f
545	91	27.00	0.00	35	26	f
540	91	27.00	0.00	36	26	f
541	86	27.00	111.00	37	26	f
602	107	28.00	newborn	22	26	f
609	105	28.00	0.00	23	26	f
609	107	28.00	0.00	24	26	f
609	107	28.00	0.00	25	26	f
617	108	28.00	0.00	26	26	f
620	108	28.00	0.00	27	26	f
615	104	28.00	0.00	28	26	f
615	104	28.00	0.00	29	26	f
620	106	28.00	0.00	30	26	f
621	106	28.00	0.00	31	26	f
616	108	28.00	0.00	32	26	f
615	107	28.00	0.00	33	26	f
622	108	28.00	0.00	34	26	f
617	107	28.00	0.00	35	26	f
622	108	28.00	0.00	36	26	f
620	104	28.00	111.00	37	26	f
262	232	29.00	start	1	-	f
262	232	29.00	0.00	2	-	f
262	232	29.00	0.00	3	-	f
264	231	29.00	0.00	4	-	f
264	231	29.00	0.00	5	-	f
264	226	29.00	0.00	6	-	f
263	228	29.00	0.00	7	-	f
263	228	29.00	0.00	8	-	f
263	228	29.00	0.00	9	-	f
263	228	29.00	0.00	10	-	f
262	227	29.00	0.00	11	-	f
260	226	29.00	0.00	12	-	f
259	226	29.00	0.00	13	-	f
259	226	29.00	0.00	14	-	f
259	226	29.00	0.00	15	-	f
259	226	29.00	0.00	16	-	f
258	229	29.00	0.00	17	-	f
258	229	29.00	0.00	18	-	f
258	229	29.00	0.00	19	-	f
258	229	29.00	0.00	20	-	f
258	229	29.00	0.00	21	-	f
258	229	29.00	0.00	22	-	f
258	229	29.00	0.00	23	-	f
258	229	29.00	0.00	24	-	f
258	229	29.00	0.00	25	-	f
258	229	29.00	0.00	26	-	f
258	229	29.00	0.00	27	-	f
258	229	29.00	0.00	28	-	f
258	229	29.00	0.00	29	-	f
258	229	29.00	0.00	30	-	f
258	229	29.00	0.00	31	-	f
258	229	29.00	0.00	32	-	f
258	229	29.00	0.00	33	-	f
256	229	29.00	0.00	34	-	f
256	229	29.00	0.00	35	-	f
256	229	29.00	0.00	36	-	f
256	229	29.00	111.00	37	-	f
408	40	30.00	start	1	-	f
400	38	30.00	0.00	2	-	f
400	38	30.00	0.00	3	-	f
409	39	30.00	0.00	4	-	f
411	42	30.00	0.00	5	-	f
418	36	30.00	0.00	6	-	f
436	36	30.00	0.00	7	-	f
448	39	30.00	0.00	8	-	f
459	49	30.00	0.00	9	-	f
455	46	30.00	0.00	10	-	f
441	44	30.00	0.00	11	-	f
426	40	30.00	0.00	12	-	f
417	35	30.00	0.00	13	-	f
411	33	30.00	0.00	14	-	f
419	26	30.00	0.00	15	-	f
423	27	30.00	0.00	16	-	f
430	29	30.00	0.00	17	-	f
427	32	30.00	0.00	18	-	f
438	42	30.00	0.00	19	-	f
451	44	30.00	0.00	20	-	f
463	42	30.00	0.00	21	-	f
469	41	30.00	0.00	22	-	f
477	35	30.00	0.00	23	-	f
484	33	30.00	0.00	24	-	f
482	24	30.00	0.00	25	-	f
482	24	30.00	0.00	26	-	f
524	18	30.00	0.00	27	-	f
482	28	30.00	115.00	28	-	f
482	28	31.00	newborn	28	30	f
476	32	31.00	0.00	29	30	f
474	38	31.00	0.00	30	30	f
473	40	31.00	0.00	31	30	f
473	42	31.00	0.00	32	30	f
468	40	31.00	0.00	33	30	f
466	32	31.00	0.00	34	30	f
455	42	31.00	0.00	35	30	f
451	34	31.00	0.00	36	30	f
454	27	31.00	111.00	37	30	f
482	28	32.00	newborn	28	30	f
492	29	32.00	0.00	29	30	f
494	29	32.00	0.00	30	30	f
493	26	32.00	0.00	31	30	f
496	22	32.00	0.00	32	30	f
505	27	32.00	0.00	33	30	f
507	30	32.00	0.00	34	30	f
495	28	32.00	0.00	35	30	f
507	28	32.00	0.00	36	30	f
504	28	32.00	111.00	37	30	f
23	54	33.00	start	1	-	f
22	54	33.00	0.00	2	-	f
21	51	33.00	0.00	3	-	f
21	51	33.00	0.00	4	-	f
19	48	33.00	0.00	5	-	f
19	48	33.00	0.00	6	-	f
23	53	33.00	0.00	7	-	f
30	59	33.00	0.00	8	-	f
30	59	33.00	0.00	9	-	f
29	57	33.00	0.00	10	-	f
28	56	33.00	0.00	11	-	f
28	58	33.00	0.00	12	-	f
32	66	33.00	0.00	13	-	f
33	71	33.00	0.00	14	-	f
31	66	33.00	0.00	15	-	f
29	59	33.00	0.00	16	-	f
29	57	33.00	0.00	17	-	f
28	57	33.00	0.00	18	-	f
26	54	33.00	0.00	19	-	f
26	54	33.00	0.00	20	-	f
25	52	33.00	0.00	21	-	f
24	52	33.00	0.00	22	-	f
24	52	33.00	0.00	23	-	f
25	54	33.00	0.00	24	-	f
24	51	33.00	0.00	25	-	f
23	51	33.00	0.00	26	-	f
22	50	33.00	0.00	27	-	f
19	53	33.00	0.00	28	-	f
19	51	33.00	0.00	29	-	f
19	51	33.00	0.00	30	-	f
19	51	33.00	0.00	31	-	f
19	51	33.00	0.00	32	-	f
19	51	33.00	0.00	33	-	f
13	55	33.00	0.00	34	-	f
17	54	33.00	115.00	35	-	f
132	396	34.00	start	1	-	f
133	398	34.00	0.00	2	-	f
134	399	34.00	0.00	3	-	f
134	399	34.00	0.00	4	-	f
136	399	34.00	0.00	5	-	f
136	399	34.00	0.00	6	-	f
136	399	34.00	0.00	7	-	f
137	399	34.00	0.00	8	-	f
137	399	34.00	0.00	9	-	f
137	399	34.00	0.00	10	-	f
137	399	34.00	0.00	11	-	f
140	399	34.00	0.00	12	-	f
140	399	34.00	0.00	13	-	f
140	399	34.00	0.00	14	-	f
140	399	34.00	0.00	15	-	f
141	398	34.00	0.00	16	-	f
143	397	34.00	0.00	17	-	f
143	397	34.00	0.00	18	-	f
143	397	34.00	0.00	19	-	f
143	393	34.00	0.00	20	-	f
143	393	34.00	0.00	21	-	f
143	393	34.00	0.00	22	-	f
143	391	34.00	0.00	23	-	f
149	391	34.00	0.00	24	-	f
149	390	34.00	0.00	25	-	f
148	390	34.00	0.00	26	-	f
148	390	34.00	0.00	27	-	f
148	388	34.00	0.00	28	-	f
148	388	34.00	0.00	29	-	f
148	388	34.00	0.00	30	-	f
148	388	34.00	0.00	31	-	f
148	384	34.00	0.00	32	-	f
152	380	34.00	115.00	33	-	f
152	380	35.00	newborn	33	34	f
155	370	35.00	0.00	34	34	f
155	364	35.00	0.00	35	34	f
156	364	35.00	0.00	36	34	f
157	367	35.00	111.00	37	34	f
152	380	36.00	newborn	33	34	f
152	391	36.00	0.00	34	34	f
149	400	36.00	0.00	35	34	f
148	403	36.00	0.00	36	34	f
147	403	36.00	111.00	37	34	f
47	463	37.00	start	1	-	f
48	467	37.00	0.00	2	-	f
42	463	37.00	0.00	3	-	f
37	464	37.00	0.00	4	-	f
36	465	37.00	0.00	5	-	f
36	463	37.00	0.00	6	-	f
36	463	37.00	0.00	7	-	f
39	463	37.00	0.00	8	-	f
39	463	37.00	0.00	9	-	f
39	462	37.00	0.00	10	-	f
38	460	37.00	0.00	11	-	f
39	460	37.00	0.00	12	-	f
39	460	37.00	0.00	13	-	f
45	459	37.00	0.00	14	-	f
45	461	37.00	0.00	15	-	f
45	461	37.00	0.00	16	-	f
45	461	37.00	0.00	17	-	f
45	463	37.00	0.00	18	-	f
44	465	37.00	0.00	19	-	f
44	465	37.00	0.00	20	-	f
44	466	37.00	0.00	21	-	f
44	466	37.00	0.00	22	-	f
42	469	37.00	0.00	23	-	f
42	469	37.00	0.00	24	-	f
58	459	37.00	115.00	25	-	f
58	459	38.00	newborn	25	37	f
47	455	38.00	0.00	26	37	f
40	457	38.00	0.00	27	37	f
36	464	38.00	0.00	28	37	f
33	467	38.00	0.00	29	37	f
34	468	38.00	0.00	30	37	f
34	468	38.00	0.00	31	37	f
34	468	38.00	0.00	32	37	f
35	469	38.00	0.00	33	37	f
36	471	38.00	0.00	34	37	f
36	471	38.00	0.00	35	37	f
36	471	38.00	0.00	36	37	f
36	471	38.00	111.00	37	37	f
58	459	39.00	newborn	25	37	f
61	453	39.00	0.00	26	37	f
63	450	39.00	0.00	27	37	f
69	451	39.00	0.00	28	37	f
70	451	39.00	0.00	29	37	f
74	451	39.00	0.00	30	37	f
77	452	39.00	0.00	31	37	f
89	456	39.00	0.00	32	37	f
94	464	39.00	0.00	33	37	f
100	462	39.00	0.00	34	37	f
101	460	39.00	0.00	35	37	f
101	461	39.00	0.00	36	37	f
103	461	39.00	111.00	37	37	f
481	123	40.00	start	1	-	f
479	122	40.00	0.00	2	-	f
470	119	40.00	0.00	3	-	f
465	116	40.00	0.00	4	-	f
465	116	40.00	0.00	5	-	f
465	116	40.00	0.00	6	-	f
464	116	40.00	0.00	7	-	f
462	117	40.00	0.00	8	-	f
462	117	40.00	0.00	9	-	f
462	117	40.00	0.00	10	-	f
457	115	40.00	0.00	11	-	f
457	115	40.00	0.00	12	-	f
457	115	40.00	0.00	13	-	f
457	115	40.00	0.00	14	-	f
456	116	40.00	0.00	15	-	f
456	116	40.00	0.00	16	-	f
456	116	40.00	0.00	17	-	f
453	116	40.00	0.00	18	-	f
453	118	40.00	0.00	19	-	f
454	119	40.00	0.00	20	-	f
454	120	40.00	0.00	21	-	f
454	120	40.00	0.00	22	-	f
454	121	40.00	0.00	23	-	f
456	124	40.00	115.00	24	-	f
456	124	41.00	newborn	24	40	f
452	123	41.00	0.00	25	40	f
442	123	41.00	0.00	26	40	f
438	126	41.00	0.00	27	40	f
437	128	41.00	0.00	28	40	f
437	128	41.00	0.00	29	40	f
436	132	41.00	0.00	30	40	f
436	132	41.00	0.00	31	40	f
435	130	41.00	0.00	32	40	f
435	130	41.00	0.00	33	40	f
434	131	41.00	0.00	34	40	f
433	134	41.00	0.00	35	40	f
433	134	41.00	0.00	36	40	f
433	134	41.00	111.00	37	40	f
456	124	42.00	newborn	24	40	f
470	116	42.00	0.00	25	40	f
471	113	42.00	0.00	26	40	f
469	117	42.00	0.00	27	40	f
466	119	42.00	0.00	28	40	f
466	119	42.00	0.00	29	40	f
468	120	42.00	0.00	30	40	f
468	122	42.00	0.00	31	40	f
470	122	42.00	0.00	32	40	f
470	122	42.00	0.00	33	40	f
470	122	42.00	0.00	34	40	f
470	120	42.00	0.00	35	40	f
472	121	42.00	0.00	36	40	f
472	121	42.00	111.00	37	40	f
293	422	43.00	start	1	-	f
293	423	43.00	0.00	2	-	f
293	423	43.00	0.00	3	-	f
293	423	43.00	0.00	4	-	f
293	423	43.00	0.00	5	-	f
293	423	43.00	0.00	6	-	f
294	423	43.00	0.00	7	-	f
294	423	43.00	0.00	8	-	f
294	423	43.00	0.00	9	-	f
298	422	43.00	0.00	10	-	f
298	422	43.00	0.00	11	-	f
298	422	43.00	0.00	12	-	f
299	422	43.00	0.00	13	-	f
301	406	43.00	115.00	14	-	f
301	406	44.00	newborn	14	43	f
306	403	44.00	0.00	15	43	f
307	406	44.00	0.00	16	43	f
307	411	44.00	0.00	17	43	f
300	416	44.00	0.00	18	43	f
300	419	44.00	0.00	19	43	f
301	423	44.00	0.00	20	43	f
302	423	44.00	0.00	21	43	f
304	423	44.00	0.00	22	43	f
304	423	44.00	0.00	23	43	f
304	423	44.00	0.00	24	43	f
304	423	44.00	0.00	25	43	f
304	423	44.00	0.00	26	43	f
304	423	44.00	0.00	27	43	f
304	420	44.00	0.00	28	43	f
304	420	44.00	0.00	29	43	f
304	420	44.00	0.00	30	43	f
304	420	44.00	0.00	31	43	f
304	420	44.00	0.00	32	43	f
304	420	44.00	0.00	33	43	f
304	420	44.00	0.00	34	43	f
304	420	44.00	0.00	35	43	f
304	420	44.00	0.00	36	43	f
304	420	44.00	111.00	37	43	f
301	406	45.00	newborn	14	43	f
295	399	45.00	0.00	15	43	f
295	399	45.00	0.00	16	43	f
293	397	45.00	0.00	17	43	f
293	397	45.00	0.00	18	43	f
294	397	45.00	0.00	19	43	f
298	398	45.00	0.00	20	43	f
298	398	45.00	0.00	21	43	f
298	398	45.00	0.00	22	43	f
297	398	45.00	0.00	23	43	f
293	398	45.00	0.00	24	43	f
293	398	45.00	0.00	25	43	f
293	398	45.00	0.00	26	43	f
293	397	45.00	0.00	27	43	f
293	397	45.00	0.00	28	43	f
293	399	45.00	0.00	29	43	f
294	401	45.00	0.00	30	43	f
294	401	45.00	0.00	31	43	f
292	401	45.00	0.00	32	43	f
292	401	45.00	0.00	33	43	f
292	400	45.00	0.00	34	43	f
292	400	45.00	0.00	35	43	f
292	397	45.00	0.00	36	43	f
292	397	45.00	111.00	37	43	f
344	106	46.00	start	1	-	f
342	104	46.00	0.00	2	-	f
342	104	46.00	0.00	3	-	f
339	105	46.00	0.00	4	-	f
338	109	46.00	0.00	5	-	f
338	109	46.00	0.00	6	-	f
339	107	46.00	0.00	7	-	f
339	107	46.00	0.00	8	-	f
342	106	46.00	0.00	9	-	f
342	107	46.00	0.00	10	-	f
343	107	46.00	0.00	11	-	f
341	107	46.00	0.00	12	-	f
345	112	46.00	0.00	13	-	f
347	110	46.00	0.00	14	-	f
348	107	46.00	0.00	15	-	f
351	105	46.00	0.00	16	-	f
351	105	46.00	0.00	17	-	f
351	105	46.00	0.00	18	-	f
352	103	46.00	0.00	19	-	f
352	103	46.00	0.00	20	-	f
352	103	46.00	0.00	21	-	f
352	103	46.00	0.00	22	-	f
352	101	46.00	0.00	23	-	f
351	103	46.00	0.00	24	-	f
347	106	46.00	0.00	25	-	f
353	109	46.00	0.00	26	-	f
353	109	46.00	0.00	27	-	f
357	108	46.00	0.00	28	-	f
358	110	46.00	0.00	29	-	f
358	110	46.00	0.00	30	-	f
358	110	46.00	0.00	31	-	f
358	110	46.00	0.00	32	-	f
358	110	46.00	0.00	33	-	f
358	110	46.00	0.00	34	-	f
342	126	46.00	0.00	35	-	f
340	123	46.00	115.00	36	-	f
140	21	47.00	start	1	-	f
141	26	47.00	0.00	2	-	f
148	23	47.00	0.00	3	-	f
155	41	47.00	0.00	4	-	f
160	41	47.00	0.00	5	-	f
162	44	47.00	0.00	6	-	f
162	42	47.00	0.00	7	-	f
164	39	47.00	0.00	8	-	f
164	39	47.00	0.00	9	-	f
162	34	47.00	0.00	10	-	f
164	38	47.00	0.00	11	-	f
169	36	47.00	0.00	12	-	f
171	36	47.00	0.00	13	-	f
174	33	47.00	0.00	14	-	f
172	22	47.00	0.00	15	-	f
178	31	47.00	0.00	16	-	f
179	45	47.00	0.00	17	-	f
181	32	47.00	0.00	18	-	f
177	26	47.00	0.00	19	-	f
172	35	47.00	0.00	20	-	f
169	45	47.00	0.00	21	-	f
156	33	47.00	0.00	22	-	f
160	22	47.00	0.00	23	-	f
165	24	47.00	0.00	24	-	f
160	33	47.00	0.00	25	-	f
160	33	47.00	0.00	26	-	f
145	33	47.00	0.00	27	-	f
145	28	47.00	0.00	28	-	f
161	32	47.00	0.00	29	-	f
162	47	47.00	0.00	30	-	f
161	38	47.00	115.00	31	-	f
161	38	48.00	newborn	31	47	f
155	44	48.00	0.00	32	47	f
146	42	48.00	0.00	33	47	f
146	52	48.00	0.00	34	47	f
150	53	48.00	0.00	35	47	f
153	58	48.00	0.00	36	47	f
153	58	48.00	111.00	37	47	f
161	38	49.00	newborn	31	47	f
167	32	49.00	0.00	32	47	f
172	27	49.00	0.00	33	47	f
171	23	49.00	0.00	34	47	f
171	23	49.00	0.00	35	47	f
173	21	49.00	0.00	36	47	f
172	20	49.00	111.00	37	47	f
231	132	50.00	start	1	-	f
230	135	50.00	0.00	2	-	f
230	135	50.00	0.00	3	-	f
230	134	50.00	0.00	4	-	f
232	134	50.00	0.00	5	-	f
235	136	50.00	0.00	6	-	f
235	136	50.00	0.00	7	-	f
237	135	50.00	0.00	8	-	f
240	134	50.00	0.00	9	-	f
249	139	50.00	0.00	10	-	f
249	143	50.00	0.00	11	-	f
254	146	50.00	0.00	12	-	f
263	152	50.00	0.00	13	-	f
267	152	50.00	0.00	14	-	f
263	148	50.00	0.00	15	-	f
258	146	50.00	0.00	16	-	f
255	148	50.00	0.00	17	-	f
256	146	50.00	0.00	18	-	f
263	150	50.00	0.00	19	-	f
260	152	50.00	0.00	20	-	f
255	151	50.00	0.00	21	-	f
255	155	50.00	0.00	22	-	f
255	153	50.00	0.00	23	-	f
259	155	50.00	0.00	24	-	f
259	157	50.00	0.00	25	-	f
257	159	50.00	0.00	26	-	f
261	159	50.00	0.00	27	-	f
261	159	50.00	0.00	28	-	f
262	163	50.00	0.00	29	-	f
264	164	50.00	0.00	30	-	f
265	165	50.00	0.00	31	-	f
267	167	50.00	0.00	32	-	f
268	167	50.00	0.00	33	-	f
268	167	50.00	0.00	34	-	f
268	168	50.00	0.00	35	-	f
269	170	50.00	0.00	36	-	f
271	171	50.00	111.00	37	-	f
