# Supplementary material for: A three component model for superdiffusive motion effectively describes migration of eukaryotic cells moving freely or under a directional stimulus
Source: PLoS One. 2022 Aug 2;17(8):e0272259. doi: 10.1371/journal.pone.0272259 (PMC9345344; doi:10.1371/journal.pone.0272259)
Supplement: S1 File — Text files containing information about displacements of experimental and simulated populations used for both preliminary analyses, in “datasets used for preliminary evaluation of cell movement (Tables 1 and 2)”, and further characterization of cell movement, in “further datasets used for cell movement characterization (Figs 2, 4–6; Table 2; S1–S3 Tables; S2 and S3 Figs)”. (ZIP) [file pone.0272259.s007.zip › S1_File/further datasets/experimental/no_wound/HeLa/coordinates1.txt]

#	ps=1.3	ts=40	movie=	timeInt=4
312	350	1.00	start	1	-	f
286	342	1.00	0.00	2	-	f
278	343	1.00	0.00	3	-	f
278	343	1.00	0.00	4	-	f
278	343	1.00	0.00	5	-	f
278	343	1.00	0.00	6	-	f
278	343	1.00	0.00	7	-	f
278	343	1.00	0.00	8	-	f
278	343	1.00	0.00	9	-	f
264	331	1.00	0.00	10	-	f
254	323	1.00	0.00	11	-	f
248	331	1.00	0.00	12	-	f
247	339	1.00	0.00	13	-	f
251	345	1.00	0.00	14	-	f
261	343	1.00	0.00	15	-	f
265	356	1.00	0.00	16	-	f
266	362	1.00	0.00	17	-	f
255	368	1.00	0.00	18	-	f
253	369	1.00	0.00	19	-	f
270	364	1.00	0.00	20	-	f
271	366	1.00	0.00	21	-	f
269	370	1.00	0.00	22	-	f
269	368	1.00	0.00	23	-	f
268	372	1.00	100.00	24	-	f
460	303	2.00	start	1	-	f
463	307	2.00	0.00	2	-	f
463	309	2.00	0.00	3	-	f
469	308	2.00	0.00	4	-	f
470	310	2.00	0.00	5	-	f
470	311	2.00	0.00	6	-	f
486	317	2.00	0.00	7	-	f
486	317	2.00	0.00	8	-	f
490	313	2.00	0.00	9	-	f
486	320	2.00	0.00	10	-	f
476	315	2.00	0.00	11	-	f
480	304	2.00	0.00	12	-	f
457	299	2.00	0.00	13	-	f
446	294	2.00	0.00	14	-	f
434	290	2.00	0.00	15	-	f
445	295	2.00	0.00	16	-	f
475	306	2.00	0.00	17	-	f
475	306	2.00	0.00	18	-	f
475	313	2.00	0.00	19	-	f
474	310	2.00	0.00	20	-	f
474	310	2.00	0.00	21	-	f
474	310	2.00	0.00	22	-	f
469	305	2.00	0.00	23	-	f
470	301	2.00	0.00	24	-	f
466	302	2.00	115.00	25	-	f
466	302	3.00	newborn	25	2	f
472	299	3.00	0.00	26	2	f
479	300	3.00	0.00	27	2	f
478	309	3.00	0.00	28	2	f
481	301	3.00	0.00	29	2	f
477	298	3.00	0.00	30	2	f
482	296	3.00	0.00	31	2	f
482	296	3.00	0.00	32	2	f
481	302	3.00	0.00	33	2	f
481	312	3.00	0.00	34	2	f
481	312	3.00	0.00	35	2	f
482	305	3.00	0.00	36	2	f
479	301	3.00	111.00	37	2	f
466	302	4.00	newborn	25	2	f
457	301	4.00	0.00	26	2	f
450	300	4.00	0.00	27	2	f
449	300	4.00	0.00	28	2	f
441	290	4.00	0.00	29	2	f
432	281	4.00	0.00	30	2	f
432	281	4.00	0.00	31	2	f
435	286	4.00	0.00	32	2	f
436	287	4.00	0.00	33	2	f
444	290	4.00	0.00	34	2	f
438	287	4.00	0.00	35	2	f
434	279	4.00	0.00	36	2	f
436	285	4.00	111.00	37	2	f
360	270	5.00	start	1	-	f
365	264	5.00	0.00	2	-	f
366	265	5.00	0.00	3	-	f
366	265	5.00	0.00	4	-	f
368	261	5.00	0.00	5	-	f
369	261	5.00	0.00	6	-	f
369	261	5.00	0.00	7	-	f
369	261	5.00	0.00	8	-	f
383	258	5.00	0.00	9	-	f
383	258	5.00	0.00	10	-	f
382	259	5.00	0.00	11	-	f
379	264	5.00	0.00	12	-	f
378	271	5.00	0.00	13	-	f
369	268	5.00	0.00	14	-	f
356	262	5.00	0.00	15	-	f
355	265	5.00	0.00	16	-	f
352	276	5.00	0.00	17	-	f
342	279	5.00	0.00	18	-	f
340	279	5.00	0.00	19	-	f
340	287	5.00	0.00	20	-	f
335	287	5.00	0.00	21	-	f
333	289	5.00	0.00	22	-	f
330	290	5.00	0.00	23	-	f
327	289	5.00	0.00	24	-	f
331	283	5.00	0.00	25	-	f
332	282	5.00	0.00	26	-	f
330	286	5.00	100.00	27	-	f
303	112	6.00	start	1	-	f
303	103	6.00	0.00	2	-	f
298	109	6.00	0.00	3	-	f
298	97	6.00	115.00	4	-	f
298	97	7.00	newborn	4	6	f
296	88	7.00	0.00	5	6	f
292	86	7.00	0.00	6	6	f
293	87	7.00	0.00	7	6	f
293	87	7.00	0.00	8	6	f
288	89	7.00	0.00	9	6	f
282	87	7.00	0.00	10	6	f
281	87	7.00	0.00	11	6	f
281	87	7.00	0.00	12	6	f
281	87	7.00	0.00	13	6	f
281	89	7.00	0.00	14	6	f
281	89	7.00	0.00	15	6	f
281	89	7.00	0.00	16	6	f
281	89	7.00	0.00	17	6	f
281	89	7.00	0.00	18	6	f
281	89	7.00	0.00	19	6	f
281	89	7.00	0.00	20	6	f
281	89	7.00	0.00	21	6	f
281	89	7.00	0.00	22	6	f
281	89	7.00	0.00	23	6	f
281	89	7.00	0.00	24	6	f
281	89	7.00	0.00	25	6	f
281	89	7.00	0.00	26	6	f
281	87	7.00	0.00	27	6	f
281	87	7.00	0.00	28	6	f
281	87	7.00	0.00	29	6	f
281	87	7.00	0.00	30	6	f
281	87	7.00	0.00	31	6	f
276	84	7.00	0.00	32	6	f
276	84	7.00	0.00	33	6	f
276	84	7.00	0.00	34	6	f
276	84	7.00	0.00	35	6	f
272	82	7.00	0.00	36	6	f
264	83	7.00	111.00	37	6	f
298	97	8.00	newborn	4	6	f
307	105	8.00	0.00	5	6	f
307	110	8.00	0.00	6	6	f
307	106	8.00	0.00	7	6	f
307	106	8.00	0.00	8	6	f
307	106	8.00	0.00	9	6	f
307	106	8.00	0.00	10	6	f
307	106	8.00	0.00	11	6	f
307	106	8.00	0.00	12	6	f
308	109	8.00	0.00	13	6	f
308	107	8.00	0.00	14	6	f
311	106	8.00	0.00	15	6	f
312	104	8.00	0.00	16	6	f
311	104	8.00	0.00	17	6	f
311	104	8.00	0.00	18	6	f
311	104	8.00	0.00	19	6	f
310	104	8.00	0.00	20	6	f
308	105	8.00	0.00	21	6	f
308	105	8.00	0.00	22	6	f
308	105	8.00	0.00	23	6	f
312	105	8.00	0.00	24	6	f
310	108	8.00	0.00	25	6	f
310	108	8.00	0.00	26	6	f
317	116	8.00	0.00	27	6	f
317	116	8.00	0.00	28	6	f
317	116	8.00	0.00	29	6	f
317	116	8.00	0.00	30	6	f
317	110	8.00	0.00	31	6	f
315	107	8.00	0.00	32	6	f
315	107	8.00	0.00	33	6	f
313	112	8.00	0.00	34	6	f
312	112	8.00	0.00	35	6	f
312	112	8.00	0.00	36	6	f
312	116	8.00	111.00	37	6	f
252	211	9.00	start	1	-	f
256	211	9.00	0.00	2	-	f
253	207	9.00	0.00	3	-	f
253	210	9.00	0.00	4	-	f
252	211	9.00	0.00	5	-	f
247	216	9.00	0.00	6	-	f
247	217	9.00	0.00	7	-	f
246	220	9.00	0.00	8	-	f
246	220	9.00	0.00	9	-	f
250	214	9.00	0.00	10	-	f
250	217	9.00	0.00	11	-	f
250	213	9.00	0.00	12	-	f
242	214	9.00	0.00	13	-	f
240	219	9.00	0.00	14	-	f
240	219	9.00	0.00	15	-	f
240	220	9.00	0.00	16	-	f
240	220	9.00	0.00	17	-	f
240	220	9.00	0.00	18	-	f
240	220	9.00	0.00	19	-	f
240	216	9.00	0.00	20	-	f
240	216	9.00	0.00	21	-	f
240	216	9.00	0.00	22	-	f
236	220	9.00	0.00	23	-	f
237	221	9.00	0.00	24	-	f
239	216	9.00	0.00	25	-	f
241	211	9.00	0.00	26	-	f
243	206	9.00	0.00	27	-	f
243	207	9.00	0.00	28	-	f
242	205	9.00	0.00	29	-	f
247	198	9.00	0.00	30	-	f
262	189	9.00	100.00	31	-	f
473	121	10.00	start	1	-	f
473	121	10.00	0.00	2	-	f
471	125	10.00	0.00	3	-	f
471	125	10.00	0.00	4	-	f
471	125	10.00	0.00	5	-	f
470	126	10.00	0.00	6	-	f
470	128	10.00	0.00	7	-	f
459	131	10.00	115.00	8	-	f
459	131	11.00	newborn	8	10	f
466	131	11.00	0.00	9	10	f
467	125	11.00	0.00	10	10	f
467	124	11.00	0.00	11	10	f
467	124	11.00	0.00	12	10	f
467	124	11.00	0.00	13	10	f
479	130	11.00	0.00	14	10	f
490	122	11.00	0.00	15	10	f
466	120	11.00	0.00	16	10	f
464	120	11.00	0.00	17	10	f
462	121	11.00	0.00	18	10	f
466	124	11.00	0.00	19	10	f
471	128	11.00	0.00	20	10	f
475	129	11.00	0.00	21	10	f
475	133	11.00	0.00	22	10	f
478	130	11.00	0.00	23	10	f
478	130	11.00	0.00	24	10	f
478	130	11.00	0.00	25	10	f
478	130	11.00	0.00	26	10	f
478	130	11.00	0.00	27	10	f
478	130	11.00	0.00	28	10	f
483	138	11.00	0.00	29	10	f
481	140	11.00	0.00	30	10	f
478	141	11.00	0.00	31	10	f
478	141	11.00	0.00	32	10	f
483	147	11.00	0.00	33	10	f
482	147	11.00	0.00	34	10	f
482	146	11.00	0.00	35	10	f
482	146	11.00	0.00	36	10	f
483	148	11.00	111.00	37	10	f
459	131	12.00	newborn	8	10	f
466	146	12.00	0.00	9	10	f
461	146	12.00	0.00	10	10	f
446	146	12.00	0.00	11	10	f
433	146	12.00	0.00	12	10	f
427	146	12.00	0.00	13	10	f
436	144	12.00	0.00	14	10	f
454	145	12.00	0.00	15	10	f
478	145	12.00	0.00	16	10	f
478	149	12.00	0.00	17	10	f
471	153	12.00	0.00	18	10	f
450	145	12.00	0.00	19	10	f
432	140	12.00	0.00	20	10	f
422	144	12.00	0.00	21	10	f
422	144	12.00	0.00	22	10	f
430	147	12.00	0.00	23	10	f
431	147	12.00	0.00	24	10	f
431	147	12.00	0.00	25	10	f
431	147	12.00	0.00	26	10	f
437	149	12.00	0.00	27	10	f
446	145	12.00	0.00	28	10	f
455	147	12.00	0.00	29	10	f
455	147	12.00	0.00	30	10	f
454	151	12.00	0.00	31	10	f
454	151	12.00	0.00	32	10	f
454	151	12.00	0.00	33	10	f
453	154	12.00	0.00	34	10	f
453	154	12.00	0.00	35	10	f
453	162	12.00	0.00	36	10	f
452	163	12.00	111.00	37	10	f
485	258	13.00	start	1	-	f
492	259	13.00	0.00	2	-	f
493	251	13.00	0.00	3	-	f
494	251	13.00	0.00	4	-	f
494	251	13.00	0.00	5	-	f
494	252	13.00	0.00	6	-	f
494	252	13.00	0.00	7	-	f
494	249	13.00	0.00	8	-	f
493	246	13.00	0.00	9	-	f
493	246	13.00	0.00	10	-	f
493	246	13.00	0.00	11	-	f
491	240	13.00	0.00	12	-	f
490	236	13.00	0.00	13	-	f
490	236	13.00	0.00	14	-	f
492	232	13.00	0.00	15	-	f
498	227	13.00	0.00	16	-	f
496	222	13.00	0.00	17	-	f
496	222	13.00	0.00	18	-	f
496	223	13.00	0.00	19	-	f
498	229	13.00	0.00	20	-	f
498	229	13.00	0.00	21	-	f
497	225	13.00	0.00	22	-	f
500	213	13.00	0.00	23	-	f
502	213	13.00	0.00	24	-	f
502	214	13.00	0.00	25	-	f
503	215	13.00	0.00	26	-	f
499	222	13.00	0.00	27	-	f
499	222	13.00	0.00	28	-	f
499	222	13.00	0.00	29	-	f
499	222	13.00	0.00	30	-	f
499	222	13.00	0.00	31	-	f
499	222	13.00	0.00	32	-	f
499	222	13.00	0.00	33	-	f
499	222	13.00	0.00	34	-	f
498	222	13.00	0.00	35	-	f
498	222	13.00	0.00	36	-	f
498	222	13.00	111.00	37	-	f
68	371	14.00	start	1	-	f
66	370	14.00	0.00	2	-	f
65	366	14.00	0.00	3	-	f
65	366	14.00	0.00	4	-	f
65	367	14.00	0.00	5	-	f
65	369	14.00	0.00	6	-	f
66	370	14.00	0.00	7	-	f
63	374	14.00	0.00	8	-	f
71	366	14.00	115.00	9	-	f
71	366	15.00	newborn	9	14	f
76	355	15.00	0.00	10	14	f
85	356	15.00	0.00	11	14	f
87	359	15.00	0.00	12	14	f
93	351	15.00	0.00	13	14	f
97	346	15.00	0.00	14	14	f
98	343	15.00	0.00	15	14	f
98	343	15.00	0.00	16	14	f
99	347	15.00	0.00	17	14	f
101	342	15.00	0.00	18	14	f
109	342	15.00	0.00	19	14	f
112	346	15.00	0.00	20	14	f
113	349	15.00	0.00	21	14	f
110	345	15.00	0.00	22	14	f
109	336	15.00	0.00	23	14	f
105	330	15.00	0.00	24	14	f
105	330	15.00	0.00	25	14	f
111	329	15.00	0.00	26	14	f
110	329	15.00	0.00	27	14	f
109	329	15.00	0.00	28	14	f
112	330	15.00	0.00	29	14	f
111	329	15.00	0.00	30	14	f
109	325	15.00	0.00	31	14	f
109	325	15.00	0.00	32	14	f
111	323	15.00	0.00	33	14	f
114	326	15.00	0.00	34	14	f
106	330	15.00	0.00	35	14	f
106	331	15.00	0.00	36	14	f
104	326	15.00	111.00	37	14	f
71	366	16.00	newborn	9	14	f
59	363	16.00	0.00	10	14	f
52	367	16.00	0.00	11	14	f
50	369	16.00	0.00	12	14	f
50	369	16.00	0.00	13	14	f
50	369	16.00	0.00	14	14	f
50	369	16.00	0.00	15	14	f
50	368	16.00	0.00	16	14	f
49	371	16.00	0.00	17	14	f
49	371	16.00	0.00	18	14	f
47	371	16.00	0.00	19	14	f
45	377	16.00	0.00	20	14	f
40	376	16.00	0.00	21	14	f
40	376	16.00	0.00	22	14	f
40	376	16.00	0.00	23	14	f
38	377	16.00	0.00	24	14	f
38	376	16.00	0.00	25	14	f
38	376	16.00	0.00	26	14	f
38	376	16.00	0.00	27	14	f
38	376	16.00	0.00	28	14	f
34	377	16.00	0.00	29	14	f
33	379	16.00	0.00	30	14	f
33	379	16.00	0.00	31	14	f
28	377	16.00	0.00	32	14	f
28	376	16.00	0.00	33	14	f
26	376	16.00	0.00	34	14	f
25	376	16.00	0.00	35	14	f
23	381	16.00	0.00	36	14	f
23	381	16.00	111.00	37	14	f
63	246	17.00	start	1	-	f
62	244	17.00	0.00	2	-	f
61	244	17.00	0.00	3	-	f
61	244	17.00	0.00	4	-	f
60	242	17.00	0.00	5	-	f
58	236	17.00	0.00	6	-	f
58	235	17.00	0.00	7	-	f
58	232	17.00	0.00	8	-	f
53	222	17.00	0.00	9	-	f
50	218	17.00	0.00	10	-	f
50	218	17.00	0.00	11	-	f
49	232	17.00	115.00	12	-	f
49	232	18.00	newborn	12	17	f
54	223	18.00	0.00	13	17	f
43	214	18.00	0.00	14	17	f
40	216	18.00	0.00	15	17	f
40	215	18.00	0.00	16	17	f
38	214	18.00	0.00	17	17	f
37	214	18.00	0.00	18	17	f
38	211	18.00	0.00	19	17	f
38	211	18.00	0.00	20	17	f
38	211	18.00	0.00	21	17	f
38	210	18.00	0.00	22	17	f
41	208	18.00	0.00	23	17	f
41	208	18.00	0.00	24	17	f
41	208	18.00	0.00	25	17	f
43	214	18.00	0.00	26	17	f
38	227	18.00	0.00	27	17	f
38	225	18.00	0.00	28	17	f
38	225	18.00	0.00	29	17	f
38	218	18.00	0.00	30	17	f
38	217	18.00	0.00	31	17	f
40	215	18.00	0.00	32	17	f
40	215	18.00	0.00	33	17	f
40	215	18.00	0.00	34	17	f
39	215	18.00	0.00	35	17	f
39	215	18.00	0.00	36	17	f
39	215	18.00	111.00	37	17	f
49	232	19.00	newborn	12	17	f
56	232	19.00	0.00	13	17	f
62	238	19.00	0.00	14	17	f
60	243	19.00	0.00	15	17	f
73	243	19.00	0.00	16	17	f
73	246	19.00	0.00	17	17	f
73	251	19.00	0.00	18	17	f
73	249	19.00	0.00	19	17	f
70	245	19.00	0.00	20	17	f
66	242	19.00	0.00	21	17	f
69	240	19.00	0.00	22	17	f
69	240	19.00	0.00	23	17	f
72	235	19.00	0.00	24	17	f
76	231	19.00	0.00	25	17	f
77	232	19.00	0.00	26	17	f
78	226	19.00	0.00	27	17	f
73	227	19.00	0.00	28	17	f
73	227	19.00	0.00	29	17	f
73	226	19.00	0.00	30	17	f
73	224	19.00	0.00	31	17	f
73	224	19.00	0.00	32	17	f
73	224	19.00	0.00	33	17	f
73	225	19.00	0.00	34	17	f
78	218	19.00	0.00	35	17	f
77	220	19.00	0.00	36	17	f
76	218	19.00	111.00	37	17	f
319	148	20.00	start	1	-	f
319	147	20.00	0.00	2	-	f
319	147	20.00	0.00	3	-	f
325	147	20.00	115.00	4	-	f
325	147	21.00	newborn	4	20	f
328	139	21.00	0.00	5	20	f
331	138	21.00	0.00	6	20	f
331	138	21.00	0.00	7	20	f
331	138	21.00	0.00	8	20	f
337	139	21.00	0.00	9	20	f
337	139	21.00	0.00	10	20	f
337	139	21.00	0.00	11	20	f
337	139	21.00	0.00	12	20	f
336	138	21.00	0.00	13	20	f
336	138	21.00	0.00	14	20	f
336	138	21.00	0.00	15	20	f
336	138	21.00	0.00	16	20	f
334	138	21.00	0.00	17	20	f
334	138	21.00	0.00	18	20	f
333	137	21.00	0.00	19	20	f
331	139	21.00	0.00	20	20	f
332	141	21.00	0.00	21	20	f
332	141	21.00	0.00	22	20	f
332	141	21.00	0.00	23	20	f
332	141	21.00	0.00	24	20	f
332	141	21.00	0.00	25	20	f
345	133	21.00	0.00	26	20	f
345	134	21.00	0.00	27	20	f
345	134	21.00	0.00	28	20	f
345	134	21.00	0.00	29	20	f
345	134	21.00	0.00	30	20	f
343	133	21.00	0.00	31	20	f
342	131	21.00	0.00	32	20	f
342	128	21.00	0.00	33	20	f
342	127	21.00	0.00	34	20	f
342	125	21.00	0.00	35	20	f
354	134	21.00	0.00	36	20	f
354	134	21.00	111.00	37	20	f
325	147	22.00	newborn	4	20	f
318	152	22.00	0.00	5	20	f
309	147	22.00	0.00	6	20	f
302	144	22.00	0.00	7	20	f
298	146	22.00	0.00	8	20	f
297	147	22.00	0.00	9	20	f
297	146	22.00	0.00	10	20	f
297	147	22.00	0.00	11	20	f
297	148	22.00	0.00	12	20	f
297	148	22.00	0.00	13	20	f
297	148	22.00	0.00	14	20	f
297	148	22.00	0.00	15	20	f
297	148	22.00	0.00	16	20	f
297	149	22.00	0.00	17	20	f
297	149	22.00	0.00	18	20	f
297	149	22.00	0.00	19	20	f
297	149	22.00	0.00	20	20	f
297	149	22.00	0.00	21	20	f
296	149	22.00	0.00	22	20	f
296	149	22.00	0.00	23	20	f
296	149	22.00	0.00	24	20	f
296	149	22.00	0.00	25	20	f
296	149	22.00	0.00	26	20	f
295	149	22.00	0.00	27	20	f
295	155	22.00	0.00	28	20	f
292	161	22.00	0.00	29	20	f
292	161	22.00	0.00	30	20	f
292	161	22.00	0.00	31	20	f
292	161	22.00	0.00	32	20	f
292	161	22.00	0.00	33	20	f
292	161	22.00	0.00	34	20	f
292	161	22.00	0.00	35	20	f
292	161	22.00	0.00	36	20	f
289	165	22.00	111.00	37	20	f
190	64	23.00	start	1	-	f
185	62	23.00	0.00	2	-	f
185	63	23.00	0.00	3	-	f
185	64	23.00	0.00	4	-	f
185	62	23.00	0.00	5	-	f
177	70	23.00	0.00	6	-	f
171	85	23.00	0.00	7	-	f
168	110	23.00	0.00	8	-	f
173	114	23.00	0.00	9	-	f
185	101	23.00	0.00	10	-	f
187	99	23.00	0.00	11	-	f
187	100	23.00	0.00	12	-	f
185	98	23.00	0.00	13	-	f
184	98	23.00	0.00	14	-	f
183	98	23.00	0.00	15	-	f
181	93	23.00	0.00	16	-	f
181	93	23.00	0.00	17	-	f
181	85	23.00	0.00	18	-	f
188	85	23.00	0.00	19	-	f
185	84	23.00	115.00	20	-	f
185	84	24.00	newborn	20	23	f
175	72	24.00	0.00	21	23	f
174	70	24.00	0.00	22	23	f
175	68	24.00	0.00	23	23	f
175	67	24.00	0.00	24	23	f
175	67	24.00	0.00	25	23	f
175	67	24.00	0.00	26	23	f
176	65	24.00	0.00	27	23	f
180	61	24.00	0.00	28	23	f
183	60	24.00	0.00	29	23	f
183	60	24.00	0.00	30	23	f
182	58	24.00	0.00	31	23	f
181	63	24.00	0.00	32	23	f
181	64	24.00	0.00	33	23	f
181	64	24.00	0.00	34	23	f
182	67	24.00	0.00	35	23	f
183	65	24.00	0.00	36	23	f
183	65	24.00	111.00	37	23	f
185	84	25.00	newborn	20	23	f
193	90	25.00	0.00	21	23	f
193	94	25.00	0.00	22	23	f
189	87	25.00	0.00	23	23	f
189	87	25.00	0.00	24	23	f
189	90	25.00	0.00	25	23	f
184	95	25.00	0.00	26	23	f
184	99	25.00	0.00	27	23	f
183	99	25.00	0.00	28	23	f
183	99	25.00	0.00	29	23	f
183	94	25.00	0.00	30	23	f
183	96	25.00	0.00	31	23	f
183	96	25.00	0.00	32	23	f
183	96	25.00	0.00	33	23	f
183	96	25.00	0.00	34	23	f
187	93	25.00	0.00	35	23	f
187	93	25.00	0.00	36	23	f
185	98	25.00	111.00	37	23	f
266	180	26.00	start	1	-	f
266	180	26.00	0.00	2	-	f
268	180	26.00	0.00	3	-	f
273	185	26.00	0.00	4	-	f
277	183	26.00	0.00	5	-	f
278	183	26.00	0.00	6	-	f
282	182	26.00	0.00	7	-	f
288	186	26.00	0.00	8	-	f
288	185	26.00	0.00	9	-	f
288	185	26.00	0.00	10	-	f
289	186	26.00	0.00	11	-	f
301	184	26.00	0.00	12	-	f
314	176	26.00	0.00	13	-	f
324	177	26.00	0.00	14	-	f
337	174	26.00	0.00	15	-	f
342	171	26.00	0.00	16	-	f
343	171	26.00	0.00	17	-	f
333	177	26.00	0.00	18	-	f
334	177	26.00	0.00	19	-	f
334	174	26.00	0.00	20	-	f
335	171	26.00	0.00	21	-	f
335	171	26.00	0.00	22	-	f
344	171	26.00	0.00	23	-	f
355	162	26.00	0.00	24	-	f
363	157	26.00	0.00	25	-	f
363	157	26.00	0.00	26	-	f
360	160	26.00	0.00	27	-	f
361	156	26.00	0.00	28	-	f
361	160	26.00	0.00	29	-	f
355	156	26.00	0.00	30	-	f
350	146	26.00	0.00	31	-	f
347	144	26.00	100.00	32	-	f
387	230	27.00	start	1	-	f
387	226	27.00	0.00	2	-	f
382	220	27.00	0.00	3	-	f
382	219	27.00	0.00	4	-	f
379	211	27.00	0.00	5	-	f
377	214	27.00	0.00	6	-	f
377	213	27.00	0.00	7	-	f
375	205	27.00	0.00	8	-	f
375	205	27.00	0.00	9	-	f
369	197	27.00	0.00	10	-	f
366	193	27.00	0.00	11	-	f
366	193	27.00	0.00	12	-	f
366	193	27.00	0.00	13	-	f
367	191	27.00	0.00	14	-	f
372	184	27.00	0.00	15	-	f
378	197	27.00	0.00	16	-	f
378	203	27.00	0.00	17	-	f
385	219	27.00	0.00	18	-	f
397	242	27.00	0.00	19	-	f
402	242	27.00	0.00	20	-	f
404	239	27.00	0.00	21	-	f
404	239	27.00	0.00	22	-	f
399	232	27.00	0.00	23	-	f
395	232	27.00	115.00	24	-	f
395	232	28.00	newborn	24	27	f
409	240	28.00	0.00	25	27	f
405	248	28.00	0.00	26	27	f
406	247	28.00	0.00	27	27	f
406	247	28.00	0.00	28	27	f
407	250	28.00	0.00	29	27	f
407	250	28.00	0.00	30	27	f
405	250	28.00	0.00	31	27	f
400	244	28.00	0.00	32	27	f
392	238	28.00	0.00	33	27	f
390	233	28.00	0.00	34	27	f
390	236	28.00	0.00	35	27	f
390	236	28.00	0.00	36	27	f
390	236	28.00	111.00	37	27	f
395	232	29.00	newborn	24	27	f
394	229	29.00	0.00	25	27	f
393	227	29.00	0.00	26	27	f
394	206	29.00	0.00	27	27	f
391	212	29.00	0.00	28	27	f
389	215	29.00	0.00	29	27	f
386	216	29.00	0.00	30	27	f
380	212	29.00	0.00	31	27	f
382	204	29.00	0.00	32	27	f
381	201	29.00	0.00	33	27	f
379	198	29.00	0.00	34	27	f
376	195	29.00	0.00	35	27	f
376	195	29.00	0.00	36	27	f
376	195	29.00	111.00	37	27	f
405	96	30.00	start	1	-	f
405	96	30.00	0.00	2	-	f
406	99	30.00	0.00	3	-	f
402	106	30.00	0.00	4	-	f
402	106	30.00	0.00	5	-	f
402	106	30.00	0.00	6	-	f
400	106	30.00	0.00	7	-	f
400	109	30.00	0.00	8	-	f
401	109	30.00	0.00	9	-	f
401	106	30.00	115.00	10	-	f
401	106	31.00	newborn	10	30	f
411	105	31.00	0.00	11	30	f
420	101	31.00	0.00	12	30	f
421	95	31.00	0.00	13	30	f
421	92	31.00	0.00	14	30	f
424	81	31.00	0.00	15	30	f
432	59	31.00	0.00	16	30	f
439	49	31.00	0.00	17	30	f
432	58	31.00	0.00	18	30	f
431	71	31.00	0.00	19	30	f
431	71	31.00	0.00	20	30	f
431	71	31.00	0.00	21	30	f
436	66	31.00	0.00	22	30	f
437	67	31.00	0.00	23	30	f
436	70	31.00	0.00	24	30	f
424	75	31.00	0.00	25	30	f
426	72	31.00	0.00	26	30	f
426	72	31.00	0.00	27	30	f
420	87	31.00	0.00	28	30	f
419	78	31.00	0.00	29	30	f
419	73	31.00	0.00	30	30	f
419	75	31.00	0.00	31	30	f
422	81	31.00	0.00	32	30	f
425	73	31.00	0.00	33	30	f
420	74	31.00	0.00	34	30	f
423	84	31.00	0.00	35	30	f
426	79	31.00	0.00	36	30	f
426	77	31.00	111.00	37	30	f
401	106	32.00	newborn	10	30	f
395	108	32.00	0.00	11	30	f
371	117	32.00	0.00	12	30	f
372	126	32.00	0.00	13	30	f
372	125	32.00	0.00	14	30	f
373	128	32.00	0.00	15	30	f
383	127	32.00	0.00	16	30	f
383	124	32.00	0.00	17	30	f
384	115	32.00	0.00	18	30	f
387	106	32.00	0.00	19	30	f
384	111	32.00	0.00	20	30	f
388	112	32.00	0.00	21	30	f
390	108	32.00	0.00	22	30	f
390	107	32.00	0.00	23	30	f
390	107	32.00	0.00	24	30	f
390	106	32.00	0.00	25	30	f
388	97	32.00	0.00	26	30	f
387	98	32.00	0.00	27	30	f
386	93	32.00	0.00	28	30	f
387	90	32.00	0.00	29	30	f
386	93	32.00	0.00	30	30	f
384	94	32.00	0.00	31	30	f
384	94	32.00	0.00	32	30	f
384	94	32.00	0.00	33	30	f
384	92	32.00	0.00	34	30	f
384	91	32.00	0.00	35	30	f
384	89	32.00	0.00	36	30	f
383	84	32.00	111.00	37	30	f
262	142	33.00	start	1	-	f
259	139	33.00	0.00	2	-	f
254	133	33.00	0.00	3	-	f
254	135	33.00	0.00	4	-	f
248	136	33.00	0.00	5	-	f
234	143	33.00	0.00	6	-	f
234	143	33.00	0.00	7	-	f
234	138	33.00	0.00	8	-	f
239	133	33.00	0.00	9	-	f
240	129	33.00	0.00	10	-	f
240	128	33.00	0.00	11	-	f
234	127	33.00	0.00	12	-	f
230	129	33.00	0.00	13	-	f
226	120	33.00	0.00	14	-	f
224	117	33.00	0.00	15	-	f
225	116	33.00	0.00	16	-	f
223	116	33.00	0.00	17	-	f
223	116	33.00	0.00	18	-	f
225	118	33.00	0.00	19	-	f
225	118	33.00	0.00	20	-	f
228	119	33.00	0.00	21	-	f
229	117	33.00	0.00	22	-	f
229	118	33.00	0.00	23	-	f
229	124	33.00	0.00	24	-	f
226	126	33.00	0.00	25	-	f
228	119	33.00	0.00	26	-	f
228	119	33.00	0.00	27	-	f
228	119	33.00	0.00	28	-	f
215	167	33.00	0.00	29	-	f
211	175	33.00	0.00	30	-	f
207	181	33.00	100.00	31	-	f
524	113	34.00	start	1	-	f
522	113	34.00	0.00	2	-	f
522	113	34.00	0.00	3	-	f
521	107	34.00	0.00	4	-	f
521	107	34.00	0.00	5	-	f
527	92	34.00	0.00	6	-	f
533	83	34.00	0.00	7	-	f
535	97	34.00	0.00	8	-	f
533	105	34.00	0.00	9	-	f
527	106	34.00	0.00	10	-	f
532	108	34.00	0.00	11	-	f
531	102	34.00	0.00	12	-	f
535	94	34.00	0.00	13	-	f
534	97	34.00	0.00	14	-	f
534	99	34.00	0.00	15	-	f
539	95	34.00	0.00	16	-	f
534	106	34.00	0.00	17	-	f
533	105	34.00	0.00	18	-	f
536	102	34.00	0.00	19	-	f
539	94	34.00	0.00	20	-	f
538	99	34.00	0.00	21	-	f
536	102	34.00	0.00	22	-	f
536	102	34.00	0.00	23	-	f
533	102	34.00	0.00	24	-	f
538	110	34.00	0.00	25	-	f
542	107	34.00	0.00	26	-	f
544	107	34.00	0.00	27	-	f
544	107	34.00	0.00	28	-	f
538	107	34.00	0.00	29	-	f
538	105	34.00	0.00	30	-	f
538	103	34.00	0.00	31	-	f
538	103	34.00	0.00	32	-	f
538	103	34.00	0.00	33	-	f
540	98	34.00	0.00	34	-	f
540	98	34.00	0.00	35	-	f
539	98	34.00	0.00	36	-	f
538	86	34.00	111.00	37	-	f
543	312	35.00	start	1	-	f
534	312	35.00	0.00	2	-	f
533	314	35.00	0.00	3	-	f
536	313	35.00	0.00	4	-	f
535	313	35.00	0.00	5	-	f
532	310	35.00	0.00	6	-	f
532	309	35.00	0.00	7	-	f
532	309	35.00	0.00	8	-	f
535	304	35.00	0.00	9	-	f
535	307	35.00	0.00	10	-	f
537	310	35.00	0.00	11	-	f
539	307	35.00	0.00	12	-	f
539	307	35.00	0.00	13	-	f
539	307	35.00	0.00	14	-	f
542	302	35.00	0.00	15	-	f
542	301	35.00	0.00	16	-	f
538	301	35.00	0.00	17	-	f
538	302	35.00	0.00	18	-	f
526	302	35.00	0.00	19	-	f
534	302	35.00	0.00	20	-	f
534	302	35.00	0.00	21	-	f
527	300	35.00	0.00	22	-	f
529	301	35.00	0.00	23	-	f
529	301	35.00	0.00	24	-	f
527	299	35.00	0.00	25	-	f
527	299	35.00	0.00	26	-	f
527	299	35.00	0.00	27	-	f
527	299	35.00	0.00	28	-	f
524	296	35.00	0.00	29	-	f
525	299	35.00	0.00	30	-	f
530	291	35.00	0.00	31	-	f
530	293	35.00	0.00	32	-	f
527	299	35.00	0.00	33	-	f
525	298	35.00	0.00	34	-	f
529	294	35.00	0.00	35	-	f
530	296	35.00	0.00	36	-	f
528	295	35.00	111.00	37	-	f
563	143	36.00	start	1	-	f
571	147	36.00	0.00	2	-	f
584	151	36.00	0.00	3	-	f
576	148	36.00	0.00	4	-	f
561	141	36.00	0.00	5	-	f
562	142	36.00	0.00	6	-	f
565	143	36.00	0.00	7	-	f
577	146	36.00	0.00	8	-	f
587	148	36.00	0.00	9	-	f
572	145	36.00	0.00	10	-	f
573	142	36.00	0.00	11	-	f
585	144	36.00	0.00	12	-	f
580	148	36.00	0.00	13	-	f
576	145	36.00	0.00	14	-	f
574	152	36.00	0.00	15	-	f
582	163	36.00	0.00	16	-	f
583	164	36.00	0.00	17	-	f
581	166	36.00	0.00	18	-	f
581	167	36.00	0.00	19	-	f
584	167	36.00	0.00	20	-	f
586	164	36.00	0.00	21	-	f
587	164	36.00	0.00	22	-	f
587	164	36.00	0.00	23	-	f
587	164	36.00	0.00	24	-	f
587	163	36.00	0.00	25	-	f
587	164	36.00	0.00	26	-	f
587	164	36.00	0.00	27	-	f
572	159	36.00	0.00	28	-	f
558	150	36.00	0.00	29	-	f
550	150	36.00	0.00	30	-	f
553	150	36.00	0.00	31	-	f
556	150	36.00	0.00	32	-	f
557	150	36.00	0.00	33	-	f
564	158	36.00	0.00	34	-	f
572	167	36.00	0.00	35	-	f
584	168	36.00	0.00	36	-	f
585	167	36.00	111.00	37	-	f
606	269	37.00	start	1	-	f
606	269	37.00	0.00	2	-	f
606	269	37.00	0.00	3	-	f
607	270	37.00	0.00	4	-	f
608	269	37.00	0.00	5	-	f
611	267	37.00	0.00	6	-	f
618	271	37.00	0.00	7	-	f
634	274	37.00	0.00	8	-	f
637	284	37.00	0.00	9	-	f
636	284	37.00	0.00	10	-	f
637	284	37.00	0.00	11	-	f
637	291	37.00	0.00	12	-	f
629	282	37.00	0.00	13	-	f
631	280	37.00	0.00	14	-	f
628	283	37.00	0.00	15	-	f
635	288	37.00	0.00	16	-	f
635	288	37.00	0.00	17	-	f
640	285	37.00	0.00	18	-	f
641	285	37.00	0.00	19	-	f
641	284	37.00	115.00	20	-	f
641	284	38.00	newborn	20	37	f
640	278	38.00	0.00	21	37	f
638	282	38.00	0.00	22	37	f
641	277	38.00	0.00	23	37	f
636	270	38.00	0.00	24	37	f
636	277	38.00	0.00	25	37	f
639	277	38.00	0.00	26	37	f
639	277	38.00	0.00	27	37	f
641	278	38.00	0.00	28	37	f
640	278	38.00	0.00	29	37	f
642	268	38.00	0.00	30	37	f
639	273	38.00	0.00	31	37	f
637	274	38.00	0.00	32	37	f
641	273	38.00	0.00	33	37	f
641	273	38.00	0.00	34	37	f
640	273	38.00	0.00	35	37	f
645	279	38.00	0.00	36	37	f
642	277	38.00	111.00	37	37	f
641	284	39.00	newborn	20	37	f
635	294	39.00	0.00	21	37	f
637	292	39.00	0.00	22	37	f
629	289	39.00	0.00	23	37	f
624	282	39.00	0.00	24	37	f
622	282	39.00	0.00	25	37	f
617	283	39.00	0.00	26	37	f
617	281	39.00	0.00	27	37	f
612	275	39.00	0.00	28	37	f
611	272	39.00	0.00	29	37	f
609	272	39.00	0.00	30	37	f
609	272	39.00	0.00	31	37	f
617	267	39.00	0.00	32	37	f
614	268	39.00	0.00	33	37	f
614	268	39.00	0.00	34	37	f
617	262	39.00	0.00	35	37	f
620	259	39.00	0.00	36	37	f
616	253	39.00	111.00	37	37	f
361	464	40.00	start	1	-	f
359	470	40.00	0.00	2	-	f
357	474	40.00	0.00	3	-	f
356	474	40.00	0.00	4	-	f
356	481	40.00	0.00	5	-	f
354	485	40.00	0.00	6	-	f
354	485	40.00	0.00	7	-	f
354	485	40.00	0.00	8	-	f
353	485	40.00	0.00	9	-	f
353	484	40.00	0.00	10	-	f
355	480	40.00	0.00	11	-	f
355	480	40.00	0.00	12	-	f
353	486	40.00	0.00	13	-	f
353	486	40.00	0.00	14	-	f
353	486	40.00	0.00	15	-	f
352	488	40.00	0.00	16	-	f
349	482	40.00	0.00	17	-	f
349	480	40.00	0.00	18	-	f
350	483	40.00	0.00	19	-	f
349	482	40.00	0.00	20	-	f
349	477	40.00	0.00	21	-	f
349	477	40.00	0.00	22	-	f
352	478	40.00	0.00	23	-	f
352	476	40.00	0.00	24	-	f
352	476	40.00	0.00	25	-	f
343	483	40.00	0.00	26	-	f
343	483	40.00	0.00	27	-	f
342	483	40.00	0.00	28	-	f
338	486	40.00	0.00	29	-	f
330	490	40.00	0.00	30	-	f
324	494	40.00	0.00	31	-	f
326	492	40.00	0.00	32	-	f
326	496	40.00	0.00	33	-	f
326	497	40.00	0.00	34	-	f
326	497	40.00	0.00	35	-	f
326	497	40.00	0.00	36	-	f
326	497	40.00	111.00	37	-	f
491	71	41.00	start	1	-	f
486	67	41.00	0.00	2	-	f
487	67	41.00	0.00	3	-	f
487	67	41.00	0.00	4	-	f
487	67	41.00	0.00	5	-	f
487	68	41.00	0.00	6	-	f
487	71	41.00	0.00	7	-	f
489	68	41.00	0.00	8	-	f
492	70	41.00	0.00	9	-	f
495	66	41.00	0.00	10	-	f
495	72	41.00	0.00	11	-	f
496	72	41.00	0.00	12	-	f
496	71	41.00	0.00	13	-	f
496	76	41.00	0.00	14	-	f
498	72	41.00	0.00	15	-	f
494	70	41.00	0.00	16	-	f
494	66	41.00	0.00	17	-	f
498	64	41.00	0.00	18	-	f
494	76	41.00	0.00	19	-	f
494	75	41.00	0.00	20	-	f
494	75	41.00	0.00	21	-	f
494	75	41.00	0.00	22	-	f
491	78	41.00	0.00	23	-	f
490	79	41.00	0.00	24	-	f
508	105	41.00	0.00	25	-	f
514	110	41.00	115.00	26	-	f
514	110	42.00	newborn	26	41	f
525	104	42.00	0.00	27	41	f
520	105	42.00	0.00	28	41	f
519	105	42.00	0.00	29	41	f
512	105	42.00	0.00	30	41	f
511	103	42.00	0.00	31	41	f
509	101	42.00	0.00	32	41	f
505	93	42.00	0.00	33	41	f
503	94	42.00	0.00	34	41	f
503	94	42.00	0.00	35	41	f
503	94	42.00	0.00	36	41	f
498	86	42.00	111.00	37	41	f
514	110	43.00	newborn	26	41	f
527	121	43.00	0.00	27	41	f
519	125	43.00	0.00	28	41	f
511	130	43.00	0.00	29	41	f
511	137	43.00	0.00	30	41	f
514	139	43.00	0.00	31	41	f
518	136	43.00	0.00	32	41	f
517	137	43.00	0.00	33	41	f
513	134	43.00	0.00	34	41	f
511	136	43.00	0.00	35	41	f
527	147	43.00	0.00	36	41	f
528	146	43.00	111.00	37	41	f
97	336	44.00	start	1	-	f
91	336	44.00	0.00	2	-	f
71	339	44.00	0.00	3	-	f
75	339	44.00	0.00	4	-	f
78	339	44.00	0.00	5	-	f
84	335	44.00	0.00	6	-	f
77	339	44.00	0.00	7	-	f
73	340	44.00	0.00	8	-	f
71	342	44.00	0.00	9	-	f
61	345	44.00	0.00	10	-	f
60	352	44.00	0.00	11	-	f
48	354	44.00	0.00	12	-	f
67	358	44.00	0.00	13	-	f
76	347	44.00	0.00	14	-	f
73	352	44.00	0.00	15	-	f
75	352	44.00	0.00	16	-	f
75	348	44.00	0.00	17	-	f
75	348	44.00	0.00	18	-	f
68	349	44.00	0.00	19	-	f
68	349	44.00	0.00	20	-	f
74	342	44.00	0.00	21	-	f
73	339	44.00	0.00	22	-	f
73	339	44.00	0.00	23	-	f
73	339	44.00	0.00	24	-	f
68	337	44.00	0.00	25	-	f
68	337	44.00	0.00	26	-	f
68	337	44.00	0.00	27	-	f
68	334	44.00	0.00	28	-	f
66	332	44.00	0.00	29	-	f
65	333	44.00	0.00	30	-	f
63	337	44.00	0.00	31	-	f
62	336	44.00	0.00	32	-	f
63	340	44.00	0.00	33	-	f
65	345	44.00	0.00	34	-	f
65	345	44.00	0.00	35	-	f
66	347	44.00	0.00	36	-	f
66	347	44.00	111.00	37	-	f
613	309	45.00	start	1	-	f
613	309	45.00	0.00	2	-	f
613	309	45.00	0.00	3	-	f
613	309	45.00	0.00	4	-	f
613	309	45.00	0.00	5	-	f
609	312	45.00	0.00	6	-	f
606	311	45.00	0.00	7	-	f
597	312	45.00	0.00	8	-	f
598	312	45.00	0.00	9	-	f
602	312	45.00	0.00	10	-	f
599	308	45.00	0.00	11	-	f
595	312	45.00	0.00	12	-	f
599	313	45.00	0.00	13	-	f
595	313	45.00	0.00	14	-	f
595	313	45.00	0.00	15	-	f
605	315	45.00	0.00	16	-	f
605	315	45.00	0.00	17	-	f
605	315	45.00	0.00	18	-	f
605	316	45.00	0.00	19	-	f
604	316	45.00	0.00	20	-	f
612	317	45.00	0.00	21	-	f
611	317	45.00	0.00	22	-	f
616	325	45.00	0.00	23	-	f
620	328	45.00	0.00	24	-	f
625	321	45.00	0.00	25	-	f
625	306	45.00	0.00	26	-	f
622	295	45.00	0.00	27	-	f
616	287	45.00	0.00	28	-	f
618	280	45.00	0.00	29	-	f
609	279	45.00	0.00	30	-	f
608	280	45.00	0.00	31	-	f
611	273	45.00	0.00	32	-	f
610	276	45.00	0.00	33	-	f
610	279	45.00	0.00	34	-	f
613	279	45.00	0.00	35	-	f
613	283	45.00	0.00	36	-	f
613	283	45.00	111.00	37	-	f
