# Supplementary material for: A three component model for superdiffusive motion effectively describes migration of eukaryotic cells moving freely or under a directional stimulus
Source: PLoS One. 2022 Aug 2;17(8):e0272259. doi: 10.1371/journal.pone.0272259 (PMC9345344; doi:10.1371/journal.pone.0272259)
Supplement: S1 File — Text files containing information about displacements of experimental and simulated populations used for both preliminary analyses, in “datasets used for preliminary evaluation of cell movement (Tables 1 and 2)”, and further characterization of cell movement, in “further datasets used for cell movement characterization (Figs 2, 4–6; Table 2; S1–S3 Tables; S2 and S3 Figs)”. (ZIP) [file pone.0272259.s007.zip › S1_File/further datasets/experimental/no_wound/HeLa/coordinates2.txt]

#	ps=1.3	ts=40	movie=	timeInt=4
318	255	1.00	start	1	-	f
322	255	1.00	0.00	2	-	f
322	255	1.00	0.00	3	-	f
325	257	1.00	0.00	4	-	f
327	258	1.00	0.00	5	-	f
333	263	1.00	0.00	6	-	f
335	261	1.00	0.00	7	-	f
341	257	1.00	0.00	8	-	f
336	254	1.00	0.00	9	-	f
335	254	1.00	0.00	10	-	f
342	261	1.00	0.00	11	-	f
342	261	1.00	0.00	12	-	f
344	259	1.00	115.00	13	-	f
344	259	2.00	newborn	13	1	f
333	247	2.00	0.00	14	1	f
327	246	2.00	0.00	15	1	f
323	248	2.00	0.00	16	1	f
320	252	2.00	0.00	17	1	f
320	250	2.00	0.00	18	1	f
321	249	2.00	0.00	19	1	f
321	251	2.00	0.00	20	1	f
321	251	2.00	0.00	21	1	f
321	251	2.00	0.00	22	1	f
324	247	2.00	0.00	23	1	f
326	248	2.00	0.00	24	1	f
326	247	2.00	0.00	25	1	f
326	247	2.00	0.00	26	1	f
327	246	2.00	0.00	27	1	f
327	246	2.00	0.00	28	1	f
327	246	2.00	0.00	29	1	f
326	242	2.00	0.00	30	1	f
327	239	2.00	0.00	31	1	f
325	237	2.00	0.00	32	1	f
324	237	2.00	0.00	33	1	f
324	237	2.00	0.00	34	1	f
323	238	2.00	0.00	35	1	f
323	237	2.00	0.00	36	1	f
323	237	2.00	111.00	37	1	f
344	259	3.00	newborn	13	1	f
356	259	3.00	0.00	14	1	f
356	260	3.00	0.00	15	1	f
356	260	3.00	0.00	16	1	f
356	262	3.00	0.00	17	1	f
356	263	3.00	0.00	18	1	f
354	262	3.00	0.00	19	1	f
354	262	3.00	0.00	20	1	f
353	259	3.00	0.00	21	1	f
353	259	3.00	0.00	22	1	f
354	261	3.00	0.00	23	1	f
354	261	3.00	0.00	24	1	f
354	260	3.00	0.00	25	1	f
354	260	3.00	0.00	26	1	f
354	260	3.00	0.00	27	1	f
354	260	3.00	0.00	28	1	f
354	257	3.00	0.00	29	1	f
354	257	3.00	0.00	30	1	f
354	257	3.00	0.00	31	1	f
352	257	3.00	0.00	32	1	f
352	257	3.00	0.00	33	1	f
352	256	3.00	0.00	34	1	f
352	256	3.00	0.00	35	1	f
352	255	3.00	0.00	36	1	f
352	255	3.00	111.00	37	1	f
417	239	4.00	start	1	-	f
427	233	4.00	0.00	2	-	f
451	230	4.00	0.00	3	-	f
473	227	4.00	0.00	4	-	f
495	221	4.00	0.00	5	-	f
512	222	4.00	0.00	6	-	f
521	226	4.00	115.00	7	-	f
521	226	5.00	newborn	7	4	f
520	220	5.00	0.00	8	4	f
515	221	5.00	0.00	9	4	f
478	213	5.00	0.00	10	4	f
450	206	5.00	0.00	11	4	f
439	227	5.00	0.00	12	4	f
422	233	5.00	0.00	13	4	f
416	227	5.00	0.00	14	4	f
408	214	5.00	0.00	15	4	f
408	214	5.00	0.00	16	4	f
419	224	5.00	0.00	17	4	f
425	245	5.00	0.00	18	4	f
447	252	5.00	0.00	19	4	f
473	247	5.00	0.00	20	4	f
494	241	5.00	0.00	21	4	f
517	243	5.00	0.00	22	4	f
519	247	5.00	0.00	23	4	f
524	250	5.00	0.00	24	4	f
525	262	5.00	0.00	25	4	f
530	269	5.00	0.00	26	4	f
536	281	5.00	0.00	27	4	f
546	286	5.00	0.00	28	4	f
556	281	5.00	0.00	29	4	f
552	268	5.00	0.00	30	4	f
543	270	5.00	0.00	31	4	f
538	274	5.00	0.00	32	4	f
535	273	5.00	0.00	33	4	f
535	273	5.00	0.00	34	4	f
540	270	5.00	0.00	35	4	f
539	261	5.00	0.00	36	4	f
534	253	5.00	111.00	37	4	f
521	226	6.00	newborn	7	4	f
506	225	6.00	0.00	8	4	f
489	228	6.00	0.00	9	4	f
466	231	6.00	0.00	10	4	f
446	243	6.00	0.00	11	4	f
437	245	6.00	0.00	12	4	f
424	246	6.00	0.00	13	4	f
417	247	6.00	0.00	14	4	f
406	250	6.00	0.00	15	4	f
392	259	6.00	0.00	16	4	f
372	279	6.00	0.00	17	4	f
370	279	6.00	0.00	18	4	f
375	271	6.00	0.00	19	4	f
386	262	6.00	0.00	20	4	f
391	255	6.00	0.00	21	4	f
396	247	6.00	0.00	22	4	f
400	251	6.00	0.00	23	4	f
398	257	6.00	0.00	24	4	f
398	257	6.00	0.00	25	4	f
397	257	6.00	0.00	26	4	f
397	257	6.00	0.00	27	4	f
397	257	6.00	0.00	28	4	f
396	257	6.00	0.00	29	4	f
397	252	6.00	0.00	30	4	f
400	257	6.00	0.00	31	4	f
401	255	6.00	0.00	32	4	f
401	255	6.00	0.00	33	4	f
399	259	6.00	0.00	34	4	f
402	257	6.00	0.00	35	4	f
401	252	6.00	0.00	36	4	f
401	252	6.00	111.00	37	4	f
500	63	7.00	start	1	-	f
500	64	7.00	0.00	2	-	f
494	60	7.00	0.00	3	-	f
492	68	7.00	0.00	4	-	f
496	67	7.00	0.00	5	-	f
490	61	7.00	0.00	6	-	f
490	67	7.00	0.00	7	-	f
490	67	7.00	0.00	8	-	f
489	71	7.00	0.00	9	-	f
489	74	7.00	0.00	10	-	f
494	65	7.00	0.00	11	-	f
497	68	7.00	0.00	12	-	f
485	60	7.00	0.00	13	-	f
494	64	7.00	0.00	14	-	f
494	64	7.00	0.00	15	-	f
494	68	7.00	0.00	16	-	f
493	70	7.00	0.00	17	-	f
490	59	7.00	0.00	18	-	f
489	57	7.00	0.00	19	-	f
486	57	7.00	0.00	20	-	f
482	59	7.00	0.00	21	-	f
485	60	7.00	0.00	22	-	f
491	63	7.00	0.00	23	-	f
480	50	7.00	0.00	24	-	f
477	40	7.00	0.00	25	-	f
478	46	7.00	0.00	26	-	f
476	52	7.00	0.00	27	-	f
475	59	7.00	0.00	28	-	f
476	60	7.00	0.00	29	-	f
477	59	7.00	0.00	30	-	f
480	59	7.00	0.00	31	-	f
480	59	7.00	0.00	32	-	f
480	56	7.00	0.00	33	-	f
481	52	7.00	0.00	34	-	f
481	52	7.00	0.00	35	-	f
484	56	7.00	0.00	36	-	f
487	50	7.00	111.00	37	-	f
339	146	8.00	start	1	-	f
342	145	8.00	0.00	2	-	f
342	145	8.00	0.00	3	-	f
344	145	8.00	0.00	4	-	f
344	145	8.00	0.00	5	-	f
344	143	8.00	0.00	6	-	f
344	143	8.00	0.00	7	-	f
345	142	8.00	0.00	8	-	f
345	142	8.00	0.00	9	-	f
346	139	8.00	0.00	10	-	f
346	139	8.00	0.00	11	-	f
346	141	8.00	0.00	12	-	f
346	141	8.00	0.00	13	-	f
346	141	8.00	0.00	14	-	f
346	141	8.00	0.00	15	-	f
346	141	8.00	0.00	16	-	f
346	141	8.00	0.00	17	-	f
346	141	8.00	0.00	18	-	f
346	141	8.00	0.00	19	-	f
346	139	8.00	0.00	20	-	f
348	139	8.00	115.00	21	-	f
348	139	9.00	newborn	21	8	f
355	142	9.00	0.00	22	8	f
362	146	9.00	0.00	23	8	f
362	146	9.00	0.00	24	8	f
362	146	9.00	0.00	25	8	f
362	146	9.00	0.00	26	8	f
362	145	9.00	0.00	27	8	f
362	145	9.00	0.00	28	8	f
362	145	9.00	0.00	29	8	f
362	145	9.00	0.00	30	8	f
362	145	9.00	0.00	31	8	f
362	144	9.00	0.00	32	8	f
362	144	9.00	0.00	33	8	f
362	144	9.00	0.00	34	8	f
362	144	9.00	0.00	35	8	f
362	144	9.00	0.00	36	8	f
362	144	9.00	111.00	37	8	f
348	139	10.00	newborn	21	8	f
345	136	10.00	0.00	22	8	f
342	136	10.00	0.00	23	8	f
338	135	10.00	0.00	24	8	f
336	133	10.00	0.00	25	8	f
335	132	10.00	0.00	26	8	f
335	132	10.00	0.00	27	8	f
334	132	10.00	0.00	28	8	f
333	130	10.00	0.00	29	8	f
333	130	10.00	0.00	30	8	f
332	127	10.00	0.00	31	8	f
329	124	10.00	0.00	32	8	f
329	127	10.00	0.00	33	8	f
329	129	10.00	0.00	34	8	f
329	129	10.00	0.00	35	8	f
325	128	10.00	0.00	36	8	f
325	128	10.00	111.00	37	8	f
97	126	11.00	start	1	-	f
95	124	11.00	0.00	2	-	f
90	116	11.00	0.00	3	-	f
88	116	11.00	0.00	4	-	f
90	115	11.00	0.00	5	-	f
90	115	11.00	0.00	6	-	f
90	115	11.00	0.00	7	-	f
90	115	11.00	0.00	8	-	f
99	123	11.00	0.00	9	-	f
101	129	11.00	0.00	10	-	f
101	121	11.00	0.00	11	-	f
106	122	11.00	0.00	12	-	f
115	130	11.00	0.00	13	-	f
118	129	11.00	0.00	14	-	f
118	129	11.00	0.00	15	-	f
111	127	11.00	0.00	16	-	f
108	125	11.00	0.00	17	-	f
115	120	11.00	0.00	18	-	f
109	128	11.00	0.00	19	-	f
105	134	11.00	0.00	20	-	f
111	137	11.00	0.00	21	-	f
129	133	11.00	0.00	22	-	f
129	127	11.00	0.00	23	-	f
123	127	11.00	0.00	24	-	f
119	127	11.00	0.00	25	-	f
115	130	11.00	0.00	26	-	f
112	127	11.00	0.00	27	-	f
114	131	11.00	0.00	28	-	f
114	122	11.00	0.00	29	-	f
103	122	11.00	0.00	30	-	f
103	121	11.00	0.00	31	-	f
106	120	11.00	0.00	32	-	f
118	137	11.00	0.00	33	-	f
118	130	11.00	0.00	34	-	f
116	126	11.00	0.00	35	-	f
115	124	11.00	0.00	36	-	f
112	123	11.00	111.00	37	-	f
611	249	12.00	start	1	-	f
609	248	12.00	0.00	2	-	f
609	248	12.00	0.00	3	-	f
607	245	12.00	0.00	4	-	f
603	243	12.00	0.00	5	-	f
603	243	12.00	0.00	6	-	f
598	243	12.00	0.00	7	-	f
598	243	12.00	0.00	8	-	f
593	241	12.00	0.00	9	-	f
595	243	12.00	115.00	10	-	f
595	243	13.00	newborn	10	12	f
586	246	13.00	0.00	11	12	f
582	247	13.00	0.00	12	12	f
581	247	13.00	0.00	13	12	f
578	253	13.00	0.00	14	12	f
579	268	13.00	0.00	15	12	f
584	277	13.00	0.00	16	12	f
583	277	13.00	0.00	17	12	f
583	277	13.00	0.00	18	12	f
587	287	13.00	0.00	19	12	f
594	295	13.00	0.00	20	12	f
597	303	13.00	0.00	21	12	f
606	308	13.00	0.00	22	12	f
606	309	13.00	0.00	23	12	f
606	309	13.00	0.00	24	12	f
603	301	13.00	0.00	25	12	f
593	294	13.00	0.00	26	12	f
593	294	13.00	0.00	27	12	f
596	299	13.00	0.00	28	12	f
601	300	13.00	0.00	29	12	f
597	299	13.00	0.00	30	12	f
597	299	13.00	0.00	31	12	f
593	294	13.00	0.00	32	12	f
592	292	13.00	0.00	33	12	f
592	292	13.00	0.00	34	12	f
591	290	13.00	0.00	35	12	f
591	290	13.00	0.00	36	12	f
598	290	13.00	111.00	37	12	f
595	243	14.00	newborn	10	12	f
596	235	14.00	0.00	11	12	f
604	236	14.00	0.00	12	12	f
604	236	14.00	0.00	13	12	f
611	235	14.00	0.00	14	12	f
616	236	14.00	0.00	15	12	f
618	235	14.00	0.00	16	12	f
615	230	14.00	0.00	17	12	f
610	230	14.00	0.00	18	12	f
610	230	14.00	0.00	19	12	f
610	234	14.00	0.00	20	12	f
610	238	14.00	0.00	21	12	f
610	238	14.00	0.00	22	12	f
614	238	14.00	0.00	23	12	f
614	238	14.00	0.00	24	12	f
613	240	14.00	0.00	25	12	f
613	243	14.00	0.00	26	12	f
613	240	14.00	0.00	27	12	f
613	240	14.00	0.00	28	12	f
613	240	14.00	0.00	29	12	f
613	240	14.00	0.00	30	12	f
616	238	14.00	0.00	31	12	f
616	238	14.00	0.00	32	12	f
616	238	14.00	0.00	33	12	f
616	239	14.00	0.00	34	12	f
616	240	14.00	0.00	35	12	f
615	242	14.00	0.00	36	12	f
610	244	14.00	111.00	37	12	f
298	419	15.00	start	1	-	f
297	415	15.00	0.00	2	-	f
296	411	15.00	0.00	3	-	f
296	411	15.00	0.00	4	-	f
297	413	15.00	0.00	5	-	f
302	412	15.00	0.00	6	-	f
299	412	15.00	0.00	7	-	f
301	412	15.00	0.00	8	-	f
302	411	15.00	0.00	9	-	f
302	411	15.00	0.00	10	-	f
305	409	15.00	0.00	11	-	f
305	407	15.00	0.00	12	-	f
309	406	15.00	0.00	13	-	f
309	406	15.00	0.00	14	-	f
309	406	15.00	0.00	15	-	f
309	403	15.00	0.00	16	-	f
308	404	15.00	0.00	17	-	f
308	404	15.00	0.00	18	-	f
303	402	15.00	115.00	19	-	f
303	402	16.00	newborn	19	15	f
303	392	16.00	0.00	20	15	f
304	392	16.00	0.00	21	15	f
304	387	16.00	0.00	22	15	f
304	383	16.00	0.00	23	15	f
303	385	16.00	0.00	24	15	f
303	388	16.00	0.00	25	15	f
302	390	16.00	0.00	26	15	f
302	390	16.00	0.00	27	15	f
303	395	16.00	0.00	28	15	f
305	396	16.00	0.00	29	15	f
306	396	16.00	0.00	30	15	f
306	392	16.00	0.00	31	15	f
299	391	16.00	0.00	32	15	f
300	391	16.00	0.00	33	15	f
298	386	16.00	0.00	34	15	f
296	384	16.00	0.00	35	15	f
295	381	16.00	0.00	36	15	f
291	381	16.00	111.00	37	15	f
303	402	17.00	newborn	19	15	f
295	408	17.00	0.00	20	15	f
302	416	17.00	0.00	21	15	f
314	422	17.00	0.00	22	15	f
316	419	17.00	0.00	23	15	f
316	414	17.00	0.00	24	15	f
319	413	17.00	0.00	25	15	f
319	413	17.00	0.00	26	15	f
324	411	17.00	0.00	27	15	f
324	411	17.00	0.00	28	15	f
325	412	17.00	0.00	29	15	f
332	410	17.00	0.00	30	15	f
332	415	17.00	0.00	31	15	f
331	417	17.00	0.00	32	15	f
336	421	17.00	0.00	33	15	f
336	421	17.00	0.00	34	15	f
336	422	17.00	0.00	35	15	f
336	422	17.00	0.00	36	15	f
336	422	17.00	111.00	37	15	f
100	176	18.00	start	1	-	f
101	172	18.00	0.00	2	-	f
98	170	18.00	0.00	3	-	f
95	171	18.00	0.00	4	-	f
101	172	18.00	0.00	5	-	f
101	170	18.00	0.00	6	-	f
101	170	18.00	0.00	7	-	f
101	166	18.00	0.00	8	-	f
104	167	18.00	0.00	9	-	f
100	163	18.00	0.00	10	-	f
102	159	18.00	0.00	11	-	f
103	159	18.00	0.00	12	-	f
111	167	18.00	0.00	13	-	f
118	173	18.00	0.00	14	-	f
120	165	18.00	0.00	15	-	f
113	161	18.00	0.00	16	-	f
108	166	18.00	0.00	17	-	f
109	169	18.00	0.00	18	-	f
107	169	18.00	0.00	19	-	f
104	168	18.00	0.00	20	-	f
104	168	18.00	0.00	21	-	f
102	164	18.00	0.00	22	-	f
108	169	18.00	0.00	23	-	f
116	171	18.00	0.00	24	-	f
116	164	18.00	0.00	25	-	f
117	167	18.00	0.00	26	-	f
116	170	18.00	0.00	27	-	f
118	175	18.00	0.00	28	-	f
118	175	18.00	0.00	29	-	f
120	174	18.00	0.00	30	-	f
111	171	18.00	0.00	31	-	f
109	169	18.00	0.00	32	-	f
98	173	18.00	0.00	33	-	f
98	168	18.00	0.00	34	-	f
100	168	18.00	0.00	35	-	f
98	168	18.00	0.00	36	-	f
97	172	18.00	111.00	37	-	f
46	312	19.00	start	1	-	f
42	309	19.00	0.00	2	-	f
38	308	19.00	0.00	3	-	f
30	305	19.00	0.00	4	-	f
29	307	19.00	0.00	5	-	f
27	307	19.00	0.00	6	-	f
23	306	19.00	0.00	7	-	f
18	306	19.00	0.00	8	-	f
13	308	19.00	0.00	9	-	f
6	306	19.00	103.00	10	-	f
263	76	20.00	start	1	-	f
266	80	20.00	0.00	2	-	f
267	81	20.00	0.00	3	-	f
267	88	20.00	0.00	4	-	f
268	88	20.00	0.00	5	-	f
265	88	20.00	0.00	6	-	f
265	88	20.00	0.00	7	-	f
263	86	20.00	0.00	8	-	f
263	86	20.00	0.00	9	-	f
263	84	20.00	0.00	10	-	f
257	83	20.00	0.00	11	-	f
257	82	20.00	0.00	12	-	f
257	80	20.00	0.00	13	-	f
255	79	20.00	0.00	14	-	f
246	71	20.00	0.00	15	-	f
246	71	20.00	0.00	16	-	f
248	74	20.00	0.00	17	-	f
248	76	20.00	0.00	18	-	f
248	76	20.00	0.00	19	-	f
238	66	20.00	0.00	20	-	f
240	61	20.00	0.00	21	-	f
241	59	20.00	0.00	22	-	f
251	71	20.00	0.00	23	-	f
250	77	20.00	115.00	24	-	f
250	77	21.00	newborn	24	20	f
254	71	21.00	0.00	25	20	f
254	70	21.00	0.00	26	20	f
255	72	21.00	0.00	27	20	f
256	72	21.00	0.00	28	20	f
257	74	21.00	0.00	29	20	f
250	64	21.00	0.00	30	20	f
250	60	21.00	0.00	31	20	f
250	60	21.00	0.00	32	20	f
250	60	21.00	0.00	33	20	f
250	59	21.00	0.00	34	20	f
249	56	21.00	0.00	35	20	f
245	51	21.00	0.00	36	20	f
244	50	21.00	111.00	37	20	f
250	77	22.00	newborn	24	20	f
241	73	22.00	0.00	25	20	f
238	73	22.00	0.00	26	20	f
238	73	22.00	0.00	27	20	f
236	66	22.00	0.00	28	20	f
235	60	22.00	0.00	29	20	f
235	60	22.00	0.00	30	20	f
226	52	22.00	0.00	31	20	f
223	49	22.00	0.00	32	20	f
217	48	22.00	0.00	33	20	f
208	46	22.00	0.00	34	20	f
203	42	22.00	0.00	35	20	f
202	37	22.00	0.00	36	20	f
195	37	22.00	111.00	37	20	f
553	96	23.00	start	1	-	f
550	103	23.00	0.00	2	-	f
558	100	23.00	0.00	3	-	f
559	97	23.00	0.00	4	-	f
553	98	23.00	0.00	5	-	f
549	104	23.00	0.00	6	-	f
560	103	23.00	0.00	7	-	f
553	96	23.00	0.00	8	-	f
553	113	23.00	0.00	9	-	f
557	104	23.00	0.00	10	-	f
549	107	23.00	0.00	11	-	f
554	113	23.00	0.00	12	-	f
556	111	23.00	0.00	13	-	f
563	119	23.00	0.00	14	-	f
556	106	23.00	0.00	15	-	f
556	117	23.00	0.00	16	-	f
557	105	23.00	0.00	17	-	f
557	115	23.00	0.00	18	-	f
559	126	23.00	0.00	19	-	f
566	109	23.00	0.00	20	-	f
569	115	23.00	0.00	21	-	f
565	115	23.00	0.00	22	-	f
579	124	23.00	0.00	23	-	f
584	118	23.00	0.00	24	-	f
583	111	23.00	0.00	25	-	f
587	116	23.00	0.00	26	-	f
588	112	23.00	0.00	27	-	f
593	105	23.00	0.00	28	-	f
593	105	23.00	0.00	29	-	f
594	115	23.00	0.00	30	-	f
599	109	23.00	0.00	31	-	f
599	107	23.00	0.00	32	-	f
606	113	23.00	0.00	33	-	f
594	108	23.00	0.00	34	-	f
599	108	23.00	0.00	35	-	f
599	108	23.00	0.00	36	-	f
597	102	23.00	111.00	37	-	f
485	426	24.00	start	1	-	f
484	432	24.00	0.00	2	-	f
469	447	24.00	0.00	3	-	f
460	448	24.00	0.00	4	-	f
465	448	24.00	0.00	5	-	f
485	436	24.00	0.00	6	-	f
491	437	24.00	0.00	7	-	f
498	438	24.00	0.00	8	-	f
491	438	24.00	0.00	9	-	f
489	443	24.00	0.00	10	-	f
487	439	24.00	0.00	11	-	f
493	432	24.00	0.00	12	-	f
493	432	24.00	0.00	13	-	f
498	443	24.00	0.00	14	-	f
515	460	24.00	0.00	15	-	f
528	468	24.00	0.00	16	-	f
516	461	24.00	0.00	17	-	f
493	444	24.00	0.00	18	-	f
491	440	24.00	0.00	19	-	f
492	442	24.00	0.00	20	-	f
497	445	24.00	0.00	21	-	f
502	448	24.00	0.00	22	-	f
502	448	24.00	0.00	23	-	f
501	444	24.00	0.00	24	-	f
502	443	24.00	0.00	25	-	f
502	442	24.00	0.00	26	-	f
501	441	24.00	0.00	27	-	f
503	441	24.00	0.00	28	-	f
503	441	24.00	0.00	29	-	f
500	443	24.00	0.00	30	-	f
500	443	24.00	0.00	31	-	f
500	443	24.00	0.00	32	-	f
500	443	24.00	0.00	33	-	f
500	443	24.00	0.00	34	-	f
500	443	24.00	0.00	35	-	f
500	443	24.00	0.00	36	-	f
499	443	24.00	111.00	37	-	f
421	388	25.00	start	1	-	f
420	388	25.00	0.00	2	-	f
420	387	25.00	0.00	3	-	f
420	387	25.00	0.00	4	-	f
429	391	25.00	0.00	5	-	f
433	388	25.00	0.00	6	-	f
435	389	25.00	0.00	7	-	f
442	392	25.00	0.00	8	-	f
442	392	25.00	0.00	9	-	f
442	392	25.00	0.00	10	-	f
444	394	25.00	0.00	11	-	f
444	394	25.00	0.00	12	-	f
452	394	25.00	0.00	13	-	f
454	393	25.00	0.00	14	-	f
454	393	25.00	0.00	15	-	f
462	391	25.00	0.00	16	-	f
473	392	25.00	0.00	17	-	f
478	398	25.00	0.00	18	-	f
478	398	25.00	0.00	19	-	f
477	392	25.00	0.00	20	-	f
474	389	25.00	0.00	21	-	f
474	389	25.00	0.00	22	-	f
478	388	25.00	0.00	23	-	f
483	388	25.00	0.00	24	-	f
492	384	25.00	0.00	25	-	f
498	381	25.00	0.00	26	-	f
498	376	25.00	0.00	27	-	f
503	376	25.00	0.00	28	-	f
503	376	25.00	0.00	29	-	f
499	376	25.00	0.00	30	-	f
497	379	25.00	0.00	31	-	f
497	379	25.00	0.00	32	-	f
497	379	25.00	0.00	33	-	f
497	378	25.00	0.00	34	-	f
497	377	25.00	0.00	35	-	f
493	377	25.00	0.00	36	-	f
492	377	25.00	111.00	37	-	f
443	413	26.00	start	1	-	f
443	413	26.00	0.00	2	-	f
443	413	26.00	0.00	3	-	f
443	413	26.00	0.00	4	-	f
443	413	26.00	0.00	5	-	f
443	413	26.00	0.00	6	-	f
444	416	26.00	0.00	7	-	f
449	417	26.00	0.00	8	-	f
449	417	26.00	0.00	9	-	f
456	420	26.00	0.00	10	-	f
451	415	26.00	0.00	11	-	f
440	411	26.00	0.00	12	-	f
439	405	26.00	0.00	13	-	f
432	404	26.00	0.00	14	-	f
432	404	26.00	0.00	15	-	f
433	408	26.00	0.00	16	-	f
442	413	26.00	0.00	17	-	f
446	413	26.00	0.00	18	-	f
446	413	26.00	0.00	19	-	f
429	403	26.00	0.00	20	-	f
426	398	26.00	0.00	21	-	f
426	400	26.00	0.00	22	-	f
426	400	26.00	0.00	23	-	f
426	400	26.00	0.00	24	-	f
426	397	26.00	0.00	25	-	f
425	397	26.00	0.00	26	-	f
424	396	26.00	0.00	27	-	f
416	390	26.00	0.00	28	-	f
410	384	26.00	0.00	29	-	f
401	375	26.00	0.00	30	-	f
399	373	26.00	0.00	31	-	f
397	371	26.00	0.00	32	-	f
403	378	26.00	0.00	33	-	f
415	386	26.00	0.00	34	-	f
415	386	26.00	0.00	35	-	f
415	386	26.00	0.00	36	-	f
415	387	26.00	111.00	37	-	f
251	142	27.00	start	1	-	f
249	142	27.00	0.00	2	-	f
244	137	27.00	0.00	3	-	f
241	137	27.00	0.00	4	-	f
239	137	27.00	0.00	5	-	f
239	137	27.00	0.00	6	-	f
240	132	27.00	0.00	7	-	f
241	131	27.00	0.00	8	-	f
242	128	27.00	0.00	9	-	f
242	124	27.00	0.00	10	-	f
242	124	27.00	0.00	11	-	f
242	121	27.00	0.00	12	-	f
242	121	27.00	0.00	13	-	f
244	122	27.00	0.00	14	-	f
244	122	27.00	0.00	15	-	f
244	122	27.00	0.00	16	-	f
244	122	27.00	115.00	17	-	f
244	122	28.00	newborn	17	27	f
237	112	28.00	0.00	18	27	f
236	105	28.00	0.00	19	27	f
224	107	28.00	0.00	20	27	f
221	113	28.00	0.00	21	27	f
220	109	28.00	0.00	22	27	f
220	109	28.00	0.00	23	27	f
219	104	28.00	0.00	24	27	f
218	102	28.00	0.00	25	27	f
213	100	28.00	0.00	26	27	f
213	100	28.00	0.00	27	27	f
213	99	28.00	0.00	28	27	f
213	96	28.00	0.00	29	27	f
212	92	28.00	0.00	30	27	f
209	93	28.00	0.00	31	27	f
209	92	28.00	0.00	32	27	f
209	92	28.00	0.00	33	27	f
209	92	28.00	0.00	34	27	f
205	92	28.00	0.00	35	27	f
205	92	28.00	0.00	36	27	f
205	92	28.00	111.00	37	27	f
244	122	29.00	newborn	17	27	f
253	128	29.00	0.00	18	27	f
261	132	29.00	0.00	19	27	f
262	136	29.00	0.00	20	27	f
260	130	29.00	0.00	21	27	f
258	128	29.00	0.00	22	27	f
257	116	29.00	0.00	23	27	f
253	111	29.00	0.00	24	27	f
255	116	29.00	0.00	25	27	f
259	123	29.00	0.00	26	27	f
260	126	29.00	0.00	27	27	f
258	127	29.00	0.00	28	27	f
261	128	29.00	0.00	29	27	f
260	127	29.00	0.00	30	27	f
261	130	29.00	0.00	31	27	f
262	130	29.00	0.00	32	27	f
270	136	29.00	0.00	33	27	f
271	135	29.00	0.00	34	27	f
271	135	29.00	0.00	35	27	f
273	130	29.00	0.00	36	27	f
274	131	29.00	111.00	37	27	f
123	242	30.00	start	1	-	f
133	250	30.00	0.00	2	-	f
137	249	30.00	0.00	3	-	f
129	247	30.00	0.00	4	-	f
128	241	30.00	0.00	5	-	f
128	241	30.00	0.00	6	-	f
128	237	30.00	0.00	7	-	f
125	235	30.00	0.00	8	-	f
125	240	30.00	0.00	9	-	f
129	239	30.00	0.00	10	-	f
127	232	30.00	0.00	11	-	f
126	234	30.00	0.00	12	-	f
126	237	30.00	0.00	13	-	f
126	237	30.00	0.00	14	-	f
127	240	30.00	0.00	15	-	f
130	240	30.00	0.00	16	-	f
130	238	30.00	115.00	17	-	f
130	238	31.00	newborn	17	30	f
126	227	31.00	0.00	18	30	f
126	219	31.00	0.00	19	30	f
123	218	31.00	0.00	20	30	f
119	221	31.00	0.00	21	30	f
119	218	31.00	0.00	22	30	f
111	213	31.00	0.00	23	30	f
100	199	31.00	0.00	24	30	f
79	190	31.00	0.00	25	30	f
75	189	31.00	0.00	26	30	f
81	196	31.00	0.00	27	30	f
94	204	31.00	0.00	28	30	f
95	201	31.00	0.00	29	30	f
95	198	31.00	0.00	30	30	f
95	198	31.00	0.00	31	30	f
93	196	31.00	0.00	32	30	f
93	196	31.00	0.00	33	30	f
93	196	31.00	0.00	34	30	f
95	193	31.00	0.00	35	30	f
92	193	31.00	0.00	36	30	f
92	193	31.00	111.00	37	30	f
130	238	32.00	newborn	17	30	f
133	246	32.00	0.00	18	30	f
133	247	32.00	0.00	19	30	f
133	249	32.00	0.00	20	30	f
139	251	32.00	0.00	21	30	f
145	250	32.00	0.00	22	30	f
157	253	32.00	0.00	23	30	f
162	250	32.00	0.00	24	30	f
161	251	32.00	0.00	25	30	f
161	248	32.00	0.00	26	30	f
153	252	32.00	0.00	27	30	f
143	246	32.00	0.00	28	30	f
153	250	32.00	0.00	29	30	f
148	249	32.00	0.00	30	30	f
145	246	32.00	0.00	31	30	f
137	246	32.00	0.00	32	30	f
142	250	32.00	0.00	33	30	f
143	250	32.00	0.00	34	30	f
140	246	32.00	0.00	35	30	f
136	249	32.00	0.00	36	30	f
136	249	32.00	111.00	37	30	f
100	274	33.00	start	1	-	f
101	273	33.00	0.00	2	-	f
98	270	33.00	0.00	3	-	f
95	270	33.00	0.00	4	-	f
95	270	33.00	0.00	5	-	f
93	266	33.00	0.00	6	-	f
88	261	33.00	0.00	7	-	f
85	262	33.00	0.00	8	-	f
79	261	33.00	0.00	9	-	f
78	260	33.00	0.00	10	-	f
76	256	33.00	0.00	11	-	f
77	261	33.00	0.00	12	-	f
77	261	33.00	0.00	13	-	f
75	257	33.00	0.00	14	-	f
75	257	33.00	0.00	15	-	f
75	257	33.00	0.00	16	-	f
75	257	33.00	0.00	17	-	f
73	255	33.00	0.00	18	-	f
68	252	33.00	0.00	19	-	f
68	254	33.00	0.00	20	-	f
64	255	33.00	0.00	21	-	f
66	257	33.00	0.00	22	-	f
66	257	33.00	115.00	23	-	f
66	257	34.00	newborn	23	33	f
60	251	34.00	0.00	24	33	f
50	247	34.00	0.00	25	33	f
42	245	34.00	0.00	26	33	f
35	251	34.00	0.00	27	33	f
32	251	34.00	0.00	28	33	f
32	253	34.00	0.00	29	33	f
32	254	34.00	0.00	30	33	f
36	261	34.00	0.00	31	33	f
38	262	34.00	0.00	32	33	f
40	265	34.00	0.00	33	33	f
38	267	34.00	0.00	34	33	f
38	267	34.00	0.00	35	33	f
34	271	34.00	0.00	36	33	f
32	271	34.00	111.00	37	33	f
109	378	35.00	start	1	-	f
112	386	35.00	0.00	2	-	f
113	390	35.00	0.00	3	-	f
112	393	35.00	0.00	4	-	f
112	393	35.00	0.00	5	-	f
112	393	35.00	0.00	6	-	f
112	393	35.00	0.00	7	-	f
111	393	35.00	0.00	8	-	f
112	389	35.00	0.00	9	-	f
113	384	35.00	0.00	10	-	f
109	378	35.00	0.00	11	-	f
104	359	35.00	0.00	12	-	f
100	359	35.00	0.00	13	-	f
103	360	35.00	0.00	14	-	f
98	355	35.00	0.00	15	-	f
102	346	35.00	0.00	16	-	f
107	342	35.00	0.00	17	-	f
106	340	35.00	0.00	18	-	f
105	336	35.00	0.00	19	-	f
105	334	35.00	0.00	20	-	f
107	333	35.00	0.00	21	-	f
111	327	35.00	0.00	22	-	f
112	325	35.00	0.00	23	-	f
112	323	35.00	0.00	24	-	f
110	326	35.00	0.00	25	-	f
110	326	35.00	0.00	26	-	f
109	323	35.00	0.00	27	-	f
106	321	35.00	0.00	28	-	f
109	323	35.00	115.00	29	-	f
109	323	36.00	newborn	29	35	f
105	316	36.00	0.00	30	35	f
108	314	36.00	0.00	31	35	f
105	313	36.00	0.00	32	35	f
103	313	36.00	0.00	33	35	f
106	308	36.00	0.00	34	35	f
115	308	36.00	0.00	35	35	f
115	312	36.00	0.00	36	35	f
107	309	36.00	111.00	37	35	f
109	323	37.00	newborn	29	35	f
110	330	37.00	0.00	30	35	f
106	330	37.00	0.00	31	35	f
102	330	37.00	0.00	32	35	f
95	337	37.00	0.00	33	35	f
83	339	37.00	0.00	34	35	f
78	345	37.00	0.00	35	35	f
77	345	37.00	0.00	36	35	f
77	343	37.00	111.00	37	35	f
174	168	38.00	start	1	-	f
176	168	38.00	0.00	2	-	f
178	163	38.00	0.00	3	-	f
180	164	38.00	0.00	4	-	f
180	164	38.00	0.00	5	-	f
181	161	38.00	0.00	6	-	f
183	157	38.00	0.00	7	-	f
189	154	38.00	0.00	8	-	f
189	154	38.00	0.00	9	-	f
189	154	38.00	0.00	10	-	f
189	154	38.00	0.00	11	-	f
189	154	38.00	0.00	12	-	f
189	146	38.00	0.00	13	-	f
189	146	38.00	0.00	14	-	f
189	137	38.00	0.00	15	-	f
187	137	38.00	0.00	16	-	f
187	137	38.00	0.00	17	-	f
187	137	38.00	0.00	18	-	f
187	137	38.00	0.00	19	-	f
203	123	38.00	115.00	20	-	f
203	123	39.00	newborn	20	38	f
200	135	39.00	0.00	21	38	f
200	140	39.00	0.00	22	38	f
206	141	39.00	0.00	23	38	f
195	140	39.00	0.00	24	38	f
181	146	39.00	0.00	25	38	f
184	146	39.00	0.00	26	38	f
196	142	39.00	0.00	27	38	f
200	141	39.00	0.00	28	38	f
188	140	39.00	0.00	29	38	f
187	141	39.00	0.00	30	38	f
187	141	39.00	0.00	31	38	f
187	141	39.00	0.00	32	38	f
185	143	39.00	0.00	33	38	f
177	146	39.00	0.00	34	38	f
170	152	39.00	0.00	35	38	f
170	153	39.00	0.00	36	38	f
167	150	39.00	111.00	37	38	f
203	123	40.00	newborn	20	38	f
201	121	40.00	0.00	21	38	f
202	124	40.00	0.00	22	38	f
202	122	40.00	0.00	23	38	f
192	119	40.00	0.00	24	38	f
194	122	40.00	0.00	25	38	f
201	122	40.00	0.00	26	38	f
202	123	40.00	0.00	27	38	f
209	123	40.00	0.00	28	38	f
214	123	40.00	0.00	29	38	f
228	119	40.00	0.00	30	38	f
235	113	40.00	0.00	31	38	f
237	109	40.00	0.00	32	38	f
237	109	40.00	0.00	33	38	f
237	109	40.00	0.00	34	38	f
237	109	40.00	0.00	35	38	f
235	114	40.00	0.00	36	38	f
233	115	40.00	111.00	37	38	f
215	331	41.00	start	1	-	f
215	327	41.00	0.00	2	-	f
215	327	41.00	0.00	3	-	f
215	327	41.00	0.00	4	-	f
215	329	41.00	0.00	5	-	f
213	331	41.00	0.00	6	-	f
213	331	41.00	0.00	7	-	f
213	331	41.00	0.00	8	-	f
213	331	41.00	0.00	9	-	f
210	333	41.00	0.00	10	-	f
205	332	41.00	0.00	11	-	f
205	332	41.00	0.00	12	-	f
205	332	41.00	0.00	13	-	f
201	332	41.00	0.00	14	-	f
201	336	41.00	0.00	15	-	f
201	336	41.00	0.00	16	-	f
200	338	41.00	0.00	17	-	f
200	340	41.00	0.00	18	-	f
200	340	41.00	0.00	19	-	f
196	338	41.00	0.00	20	-	f
196	338	41.00	0.00	21	-	f
194	338	41.00	0.00	22	-	f
194	338	41.00	0.00	23	-	f
191	338	41.00	0.00	24	-	f
188	339	41.00	0.00	25	-	f
179	341	41.00	0.00	26	-	f
179	341	41.00	0.00	27	-	f
176	344	41.00	0.00	28	-	f
175	346	41.00	0.00	29	-	f
171	346	41.00	0.00	30	-	f
169	347	41.00	0.00	31	-	f
169	347	41.00	0.00	32	-	f
168	348	41.00	0.00	33	-	f
167	350	41.00	0.00	34	-	f
163	353	41.00	0.00	35	-	f
163	353	41.00	0.00	36	-	f
163	353	41.00	111.00	37	-	f
233	378	42.00	start	1	-	f
228	382	42.00	0.00	2	-	f
224	381	42.00	0.00	3	-	f
222	381	42.00	0.00	4	-	f
219	383	42.00	0.00	5	-	f
218	386	42.00	0.00	6	-	f
217	387	42.00	0.00	7	-	f
214	389	42.00	0.00	8	-	f
214	389	42.00	0.00	9	-	f
214	389	42.00	0.00	10	-	f
214	389	42.00	0.00	11	-	f
212	387	42.00	0.00	12	-	f
212	387	42.00	0.00	13	-	f
212	387	42.00	0.00	14	-	f
211	390	42.00	0.00	15	-	f
211	390	42.00	0.00	16	-	f
208	390	42.00	0.00	17	-	f
207	393	42.00	0.00	18	-	f
207	393	42.00	0.00	19	-	f
207	394	42.00	0.00	20	-	f
207	394	42.00	0.00	21	-	f
207	394	42.00	0.00	22	-	f
207	394	42.00	0.00	23	-	f
207	394	42.00	0.00	24	-	f
205	396	42.00	0.00	25	-	f
205	396	42.00	0.00	26	-	f
206	396	42.00	0.00	27	-	f
206	396	42.00	0.00	28	-	f
206	396	42.00	0.00	29	-	f
206	398	42.00	0.00	30	-	f
206	398	42.00	0.00	31	-	f
207	399	42.00	0.00	32	-	f
207	399	42.00	0.00	33	-	f
204	406	42.00	0.00	34	-	f
215	420	42.00	0.00	35	-	f
220	423	42.00	0.00	36	-	f
220	424	42.00	111.00	37	-	f
230	472	43.00	newborn	3	NN43	f
230	477	43.00	0.00	4	NN43	f
226	485	43.00	0.00	5	NN43	f
227	498	43.00	0.00	6	NN43	f
235	493	43.00	0.00	7	NN43	f
237	488	43.00	0.00	8	NN43	f
237	482	43.00	0.00	9	NN43	f
235	477	43.00	0.00	10	NN43	f
233	479	43.00	0.00	11	NN43	f
237	475	43.00	0.00	12	NN43	f
237	466	43.00	0.00	13	NN43	f
236	461	43.00	0.00	14	NN43	f
239	454	43.00	0.00	15	NN43	f
238	450	43.00	0.00	16	NN43	f
238	445	43.00	0.00	17	NN43	f
239	443	43.00	0.00	18	NN43	f
240	445	43.00	0.00	19	NN43	f
243	450	43.00	0.00	20	NN43	f
242	450	43.00	0.00	21	NN43	f
242	450	43.00	0.00	22	NN43	f
240	447	43.00	0.00	23	NN43	f
239	446	43.00	0.00	24	NN43	f
239	442	43.00	0.00	25	NN43	f
239	440	43.00	0.00	26	NN43	f
239	440	43.00	0.00	27	NN43	f
238	438	43.00	0.00	28	NN43	f
238	438	43.00	0.00	29	NN43	f
236	437	43.00	0.00	30	NN43	f
239	437	43.00	0.00	31	NN43	f
239	437	43.00	0.00	32	NN43	f
236	436	43.00	0.00	33	NN43	f
236	436	43.00	0.00	34	NN43	f
235	437	43.00	0.00	35	NN43	f
234	440	43.00	0.00	36	NN43	f
234	440	43.00	111.00	37	NN43	f
250	477	44.00	newborn	3	NN44	f
256	469	44.00	0.00	4	NN44	f
257	466	44.00	0.00	5	NN44	f
260	460	44.00	0.00	6	NN44	f
265	444	44.00	0.00	7	NN44	f
274	441	44.00	0.00	8	NN44	f
272	436	44.00	0.00	9	NN44	f
270	444	44.00	0.00	10	NN44	f
267	445	44.00	0.00	11	NN44	f
267	445	44.00	0.00	12	NN44	f
266	443	44.00	0.00	13	NN44	f
267	443	44.00	0.00	14	NN44	f
270	437	44.00	0.00	15	NN44	f
270	432	44.00	0.00	16	NN44	f
267	427	44.00	0.00	17	NN44	f
262	429	44.00	0.00	18	NN44	f
266	437	44.00	0.00	19	NN44	f
267	437	44.00	0.00	20	NN44	f
264	434	44.00	0.00	21	NN44	f
264	434	44.00	0.00	22	NN44	f
264	434	44.00	0.00	23	NN44	f
264	434	44.00	0.00	24	NN44	f
263	437	44.00	0.00	25	NN44	f
263	437	44.00	0.00	26	NN44	f
263	437	44.00	0.00	27	NN44	f
263	437	44.00	0.00	28	NN44	f
266	435	44.00	0.00	29	NN44	f
266	435	44.00	0.00	30	NN44	f
268	432	44.00	0.00	31	NN44	f
268	432	44.00	0.00	32	NN44	f
268	432	44.00	0.00	33	NN44	f
267	429	44.00	0.00	34	NN44	f
267	429	44.00	0.00	35	NN44	f
267	429	44.00	0.00	36	NN44	f
267	429	44.00	111.00	37	NN44	f
189	488	45.00	start	1	-	f
189	488	45.00	0.00	2	-	f
189	483	45.00	0.00	3	-	f
189	483	45.00	0.00	4	-	f
187	479	45.00	0.00	5	-	f
186	479	45.00	0.00	6	-	f
186	479	45.00	0.00	7	-	f
186	479	45.00	0.00	8	-	f
188	481	45.00	0.00	9	-	f
188	481	45.00	0.00	10	-	f
188	485	45.00	0.00	11	-	f
188	485	45.00	0.00	12	-	f
190	485	45.00	0.00	13	-	f
190	485	45.00	0.00	14	-	f
188	483	45.00	0.00	15	-	f
187	482	45.00	115.00	16	-	f
187	482	46.00	newborn	16	45	f
179	483	46.00	0.00	17	45	f
178	483	46.00	0.00	18	45	f
178	483	46.00	0.00	19	45	f
176	483	46.00	0.00	20	45	f
174	481	46.00	0.00	21	45	f
170	481	46.00	0.00	22	45	f
170	481	46.00	0.00	23	45	f
169	480	46.00	0.00	24	45	f
165	478	46.00	0.00	25	45	f
163	478	46.00	0.00	26	45	f
163	478	46.00	0.00	27	45	f
163	479	46.00	0.00	28	45	f
166	480	46.00	0.00	29	45	f
166	480	46.00	0.00	30	45	f
166	480	46.00	0.00	31	45	f
171	482	46.00	0.00	32	45	f
171	482	46.00	0.00	33	45	f
171	482	46.00	0.00	34	45	f
170	484	46.00	0.00	35	45	f
170	484	46.00	0.00	36	45	f
170	484	46.00	111.00	37	45	f
187	482	47.00	newborn	16	45	f
193	481	47.00	0.00	17	45	f
200	480	47.00	0.00	18	45	f
205	476	47.00	0.00	19	45	f
199	463	47.00	0.00	20	45	f
195	460	47.00	0.00	21	45	f
195	460	47.00	0.00	22	45	f
195	461	47.00	0.00	23	45	f
195	462	47.00	0.00	24	45	f
190	461	47.00	0.00	25	45	f
196	459	47.00	0.00	26	45	f
196	459	47.00	0.00	27	45	f
200	465	47.00	0.00	28	45	f
199	464	47.00	0.00	29	45	f
197	462	47.00	0.00	30	45	f
194	461	47.00	0.00	31	45	f
193	463	47.00	0.00	32	45	f
190	460	47.00	0.00	33	45	f
190	460	47.00	0.00	34	45	f
190	460	47.00	0.00	35	45	f
190	459	47.00	0.00	36	45	f
193	459	47.00	111.00	37	45	f
