# Supplementary material for: A three component model for superdiffusive motion effectively describes migration of eukaryotic cells moving freely or under a directional stimulus
Source: PLoS One. 2022 Aug 2;17(8):e0272259. doi: 10.1371/journal.pone.0272259 (PMC9345344; doi:10.1371/journal.pone.0272259)
Supplement: S1 File — Text files containing information about displacements of experimental and simulated populations used for both preliminary analyses, in “datasets used for preliminary evaluation of cell movement (Tables 1 and 2)”, and further characterization of cell movement, in “further datasets used for cell movement characterization (Figs 2, 4–6; Table 2; S1–S3 Tables; S2 and S3 Figs)”. (ZIP) [file pone.0272259.s007.zip › S1_File/further datasets/experimental/no_wound/HeLa/coordinates3.txt]

#	ps=1.3	ts=40	movie=	timeInt=4
186	359	1.00	start	1	-	f
183	356	1.00	0.00	2	-	f
178	355	1.00	0.00	3	-	f
188	355	1.00	0.00	4	-	f
188	355	1.00	0.00	5	-	f
187	357	1.00	0.00	6	-	f
185	360	1.00	0.00	7	-	f
185	360	1.00	0.00	8	-	f
185	360	1.00	0.00	9	-	f
185	358	1.00	0.00	10	-	f
184	353	1.00	0.00	11	-	f
182	351	1.00	0.00	12	-	f
181	350	1.00	0.00	13	-	f
186	355	1.00	0.00	14	-	f
186	355	1.00	0.00	15	-	f
186	354	1.00	0.00	16	-	f
186	357	1.00	0.00	17	-	f
189	358	1.00	0.00	18	-	f
186	359	1.00	0.00	19	-	f
185	359	1.00	0.00	20	-	f
182	355	1.00	0.00	21	-	f
179	350	1.00	0.00	22	-	f
181	353	1.00	0.00	23	-	f
181	354	1.00	115.00	24	-	f
181	354	2.00	newborn	24	1	f
185	355	2.00	0.00	25	1	f
188	358	2.00	0.00	26	1	f
186	356	2.00	0.00	27	1	f
186	356	2.00	0.00	28	1	f
186	355	2.00	0.00	29	1	f
186	355	2.00	0.00	30	1	f
186	355	2.00	0.00	31	1	f
186	356	2.00	0.00	32	1	f
186	356	2.00	0.00	33	1	f
186	356	2.00	0.00	34	1	f
186	357	2.00	0.00	35	1	f
186	357	2.00	0.00	36	1	f
185	364	2.00	111.00	37	1	f
181	354	3.00	newborn	24	1	f
174	351	3.00	0.00	25	1	f
169	350	3.00	0.00	26	1	f
169	345	3.00	0.00	27	1	f
169	347	3.00	0.00	28	1	f
169	347	3.00	0.00	29	1	f
169	348	3.00	0.00	30	1	f
169	350	3.00	0.00	31	1	f
169	350	3.00	0.00	32	1	f
170	348	3.00	0.00	33	1	f
174	348	3.00	0.00	34	1	f
173	349	3.00	0.00	35	1	f
173	349	3.00	0.00	36	1	f
173	349	3.00	111.00	37	1	f
338	345	4.00	start	1	-	f
338	345	4.00	0.00	2	-	f
341	345	4.00	0.00	3	-	f
342	344	4.00	0.00	4	-	f
342	344	4.00	0.00	5	-	f
349	346	4.00	115.00	6	-	f
349	346	5.00	newborn	6	4	f
358	360	5.00	0.00	7	4	f
364	354	5.00	0.00	8	4	f
372	353	5.00	0.00	9	4	f
377	351	5.00	0.00	10	4	f
377	351	5.00	0.00	11	4	f
377	351	5.00	0.00	12	4	f
375	351	5.00	0.00	13	4	f
372	354	5.00	0.00	14	4	f
372	354	5.00	0.00	15	4	f
372	354	5.00	0.00	16	4	f
372	354	5.00	0.00	17	4	f
372	354	5.00	0.00	18	4	f
370	361	5.00	0.00	19	4	f
370	362	5.00	0.00	20	4	f
375	365	5.00	0.00	21	4	f
385	359	5.00	0.00	22	4	f
388	355	5.00	0.00	23	4	f
388	360	5.00	0.00	24	4	f
388	360	5.00	0.00	25	4	f
386	360	5.00	0.00	26	4	f
386	359	5.00	0.00	27	4	f
386	359	5.00	0.00	28	4	f
384	360	5.00	0.00	29	4	f
384	360	5.00	0.00	30	4	f
384	360	5.00	0.00	31	4	f
384	360	5.00	0.00	32	4	f
384	361	5.00	0.00	33	4	f
384	361	5.00	0.00	34	4	f
384	361	5.00	0.00	35	4	f
384	361	5.00	0.00	36	4	f
384	361	5.00	111.00	37	4	f
349	346	6.00	newborn	6	4	f
345	341	6.00	0.00	7	4	f
341	326	6.00	0.00	8	4	f
337	326	6.00	0.00	9	4	f
327	333	6.00	0.00	10	4	f
327	337	6.00	0.00	11	4	f
338	353	6.00	0.00	12	4	f
336	337	6.00	0.00	13	4	f
335	326	6.00	0.00	14	4	f
335	328	6.00	0.00	15	4	f
332	338	6.00	0.00	16	4	f
328	335	6.00	0.00	17	4	f
328	335	6.00	0.00	18	4	f
328	335	6.00	0.00	19	4	f
328	335	6.00	0.00	20	4	f
332	334	6.00	0.00	21	4	f
332	334	6.00	0.00	22	4	f
333	333	6.00	0.00	23	4	f
333	333	6.00	0.00	24	4	f
335	336	6.00	0.00	25	4	f
335	336	6.00	0.00	26	4	f
335	336	6.00	0.00	27	4	f
335	336	6.00	0.00	28	4	f
335	336	6.00	0.00	29	4	f
332	336	6.00	0.00	30	4	f
332	336	6.00	0.00	31	4	f
332	336	6.00	0.00	32	4	f
332	336	6.00	0.00	33	4	f
332	336	6.00	0.00	34	4	f
332	336	6.00	0.00	35	4	f
332	336	6.00	0.00	36	4	f
328	336	6.00	111.00	37	4	f
270	282	7.00	start	1	-	f
270	282	7.00	0.00	2	-	f
270	280	7.00	0.00	3	-	f
266	284	7.00	0.00	4	-	f
259	286	7.00	0.00	5	-	f
255	291	7.00	0.00	6	-	f
253	291	7.00	0.00	7	-	f
253	291	7.00	0.00	8	-	f
259	287	7.00	0.00	9	-	f
256	286	7.00	0.00	10	-	f
256	286	7.00	0.00	11	-	f
251	287	7.00	0.00	12	-	f
254	288	7.00	0.00	13	-	f
254	288	7.00	0.00	14	-	f
254	288	7.00	0.00	15	-	f
254	290	7.00	0.00	16	-	f
254	290	7.00	0.00	17	-	f
256	290	7.00	0.00	18	-	f
252	291	7.00	0.00	19	-	f
243	285	7.00	0.00	20	-	f
249	285	7.00	0.00	21	-	f
251	285	7.00	0.00	22	-	f
254	285	7.00	0.00	23	-	f
255	280	7.00	0.00	24	-	f
255	280	7.00	0.00	25	-	f
252	285	7.00	0.00	26	-	f
252	285	7.00	0.00	27	-	f
256	284	7.00	0.00	28	-	f
256	284	7.00	0.00	29	-	f
261	284	7.00	0.00	30	-	f
259	283	7.00	0.00	31	-	f
254	280	7.00	0.00	32	-	f
252	278	7.00	0.00	33	-	f
253	279	7.00	0.00	34	-	f
256	282	7.00	0.00	35	-	f
259	282	7.00	0.00	36	-	f
257	282	7.00	111.00	37	-	f
436	388	8.00	start	1	-	f
440	390	8.00	0.00	2	-	f
440	389	8.00	0.00	3	-	f
443	383	8.00	0.00	4	-	f
443	383	8.00	0.00	5	-	f
447	384	8.00	0.00	6	-	f
446	387	8.00	0.00	7	-	f
446	387	8.00	0.00	8	-	f
449	389	8.00	0.00	9	-	f
451	392	8.00	0.00	10	-	f
452	390	8.00	0.00	11	-	f
452	390	8.00	0.00	12	-	f
447	387	8.00	0.00	13	-	f
448	386	8.00	0.00	14	-	f
449	386	8.00	0.00	15	-	f
450	385	8.00	0.00	16	-	f
450	385	8.00	0.00	17	-	f
456	388	8.00	0.00	18	-	f
456	388	8.00	0.00	19	-	f
456	388	8.00	0.00	20	-	f
457	391	8.00	0.00	21	-	f
457	391	8.00	0.00	22	-	f
457	391	8.00	0.00	23	-	f
457	391	8.00	0.00	24	-	f
458	391	8.00	0.00	25	-	f
458	392	8.00	0.00	26	-	f
459	392	8.00	0.00	27	-	f
459	392	8.00	0.00	28	-	f
455	396	8.00	0.00	29	-	f
455	396	8.00	0.00	30	-	f
455	396	8.00	0.00	31	-	f
458	396	8.00	0.00	32	-	f
458	395	8.00	0.00	33	-	f
458	395	8.00	0.00	34	-	f
461	395	8.00	0.00	35	-	f
464	395	8.00	0.00	36	-	f
466	395	8.00	111.00	37	-	f
474	210	9.00	start	1	-	f
473	207	9.00	0.00	2	-	f
474	211	9.00	0.00	3	-	f
474	211	9.00	0.00	4	-	f
474	211	9.00	0.00	5	-	f
474	211	9.00	0.00	6	-	f
474	211	9.00	0.00	7	-	f
477	207	9.00	0.00	8	-	f
481	208	9.00	0.00	9	-	f
481	208	9.00	0.00	10	-	f
486	209	9.00	0.00	11	-	f
486	209	9.00	0.00	12	-	f
489	208	9.00	0.00	13	-	f
489	209	9.00	0.00	14	-	f
491	209	9.00	0.00	15	-	f
495	210	9.00	0.00	16	-	f
495	211	9.00	0.00	17	-	f
496	210	9.00	0.00	18	-	f
496	210	9.00	0.00	19	-	f
500	210	9.00	0.00	20	-	f
507	210	9.00	0.00	21	-	f
507	210	9.00	0.00	22	-	f
508	211	9.00	0.00	23	-	f
518	214	9.00	0.00	24	-	f
518	214	9.00	0.00	25	-	f
515	211	9.00	0.00	26	-	f
521	211	9.00	0.00	27	-	f
520	212	9.00	0.00	28	-	f
520	212	9.00	0.00	29	-	f
516	213	9.00	0.00	30	-	f
516	213	9.00	0.00	31	-	f
516	213	9.00	0.00	32	-	f
515	213	9.00	0.00	33	-	f
515	214	9.00	0.00	34	-	f
514	213	9.00	0.00	35	-	f
514	212	9.00	0.00	36	-	f
515	211	9.00	111.00	37	-	f
159	95	10.00	start	1	-	f
157	95	10.00	0.00	2	-	f
157	95	10.00	0.00	3	-	f
153	94	10.00	0.00	4	-	f
151	94	10.00	0.00	5	-	f
148	96	10.00	0.00	6	-	f
148	96	10.00	0.00	7	-	f
148	96	10.00	0.00	8	-	f
148	96	10.00	0.00	9	-	f
148	96	10.00	0.00	10	-	f
148	96	10.00	0.00	11	-	f
148	96	10.00	0.00	12	-	f
148	96	10.00	0.00	13	-	f
148	96	10.00	0.00	14	-	f
148	96	10.00	0.00	15	-	f
145	97	10.00	0.00	16	-	f
145	97	10.00	0.00	17	-	f
147	96	10.00	0.00	18	-	f
149	89	10.00	0.00	19	-	f
149	91	10.00	0.00	20	-	f
148	93	10.00	0.00	21	-	f
148	93	10.00	0.00	22	-	f
148	93	10.00	0.00	23	-	f
147	93	10.00	0.00	24	-	f
147	93	10.00	0.00	25	-	f
147	93	10.00	0.00	26	-	f
147	93	10.00	0.00	27	-	f
147	93	10.00	0.00	28	-	f
147	93	10.00	0.00	29	-	f
147	93	10.00	0.00	30	-	f
147	93	10.00	0.00	31	-	f
147	93	10.00	0.00	32	-	f
147	92	10.00	0.00	33	-	f
147	92	10.00	0.00	34	-	f
147	92	10.00	0.00	35	-	f
147	92	10.00	0.00	36	-	f
147	94	10.00	111.00	37	-	f
99	203	11.00	start	1	-	f
98	201	11.00	0.00	2	-	f
97	201	11.00	0.00	3	-	f
95	198	11.00	0.00	4	-	f
95	198	11.00	0.00	5	-	f
95	198	11.00	0.00	6	-	f
95	194	11.00	0.00	7	-	f
89	188	11.00	0.00	8	-	f
86	186	11.00	0.00	9	-	f
81	184	11.00	0.00	10	-	f
84	188	11.00	0.00	11	-	f
89	192	11.00	115.00	12	-	f
89	192	12.00	newborn	12	11	f
98	187	12.00	0.00	13	11	f
96	189	12.00	0.00	14	11	f
93	178	12.00	0.00	15	11	f
98	178	12.00	0.00	16	11	f
98	182	12.00	0.00	17	11	f
98	183	12.00	0.00	18	11	f
99	187	12.00	0.00	19	11	f
103	188	12.00	0.00	20	11	f
97	171	12.00	0.00	21	11	f
96	163	12.00	0.00	22	11	f
98	159	12.00	0.00	23	11	f
98	171	12.00	0.00	24	11	f
100	180	12.00	0.00	25	11	f
99	182	12.00	0.00	26	11	f
97	170	12.00	0.00	27	11	f
97	168	12.00	0.00	28	11	f
97	173	12.00	0.00	29	11	f
100	179	12.00	0.00	30	11	f
98	177	12.00	0.00	31	11	f
98	173	12.00	0.00	32	11	f
99	174	12.00	0.00	33	11	f
99	172	12.00	0.00	34	11	f
100	172	12.00	0.00	35	11	f
100	175	12.00	0.00	36	11	f
100	175	12.00	111.00	37	11	f
82	193	13.00	newborn	13	NN13	f
78	197	13.00	0.00	14	NN13	f
76	197	13.00	0.00	15	NN13	f
79	205	13.00	0.00	16	NN13	f
91	207	13.00	0.00	17	NN13	f
90	205	13.00	0.00	18	NN13	f
90	205	13.00	0.00	19	NN13	f
90	205	13.00	0.00	20	NN13	f
96	205	13.00	0.00	21	NN13	f
98	206	13.00	0.00	22	NN13	f
103	207	13.00	0.00	23	NN13	f
105	213	13.00	0.00	24	NN13	f
112	214	13.00	0.00	25	NN13	f
120	215	13.00	0.00	26	NN13	f
120	217	13.00	0.00	27	NN13	f
122	216	13.00	0.00	28	NN13	f
116	214	13.00	0.00	29	NN13	f
110	214	13.00	0.00	30	NN13	f
110	214	13.00	0.00	31	NN13	f
112	211	13.00	0.00	32	NN13	f
110	214	13.00	0.00	33	NN13	f
109	217	13.00	0.00	34	NN13	f
108	222	13.00	0.00	35	NN13	f
110	227	13.00	0.00	36	NN13	f
118	223	13.00	111.00	37	NN13	f
292	103	14.00	start	1	-	f
292	104	14.00	0.00	2	-	f
294	103	14.00	0.00	3	-	f
294	103	14.00	0.00	4	-	f
294	102	14.00	0.00	5	-	f
296	101	14.00	0.00	6	-	f
296	95	14.00	0.00	7	-	f
292	91	14.00	0.00	8	-	f
292	88	14.00	0.00	9	-	f
291	87	14.00	0.00	10	-	f
291	85	14.00	0.00	11	-	f
294	94	14.00	0.00	12	-	f
298	98	14.00	0.00	13	-	f
302	105	14.00	0.00	14	-	f
304	112	14.00	0.00	15	-	f
311	122	14.00	0.00	16	-	f
310	118	14.00	0.00	17	-	f
314	126	14.00	0.00	18	-	f
322	133	14.00	0.00	19	-	f
322	133	14.00	0.00	20	-	f
334	142	14.00	0.00	21	-	f
334	136	14.00	0.00	22	-	f
333	135	14.00	0.00	23	-	f
332	135	14.00	0.00	24	-	f
332	135	14.00	0.00	25	-	f
333	138	14.00	0.00	26	-	f
339	137	14.00	0.00	27	-	f
339	137	14.00	0.00	28	-	f
344	138	14.00	0.00	29	-	f
349	138	14.00	0.00	30	-	f
349	138	14.00	0.00	31	-	f
349	138	14.00	0.00	32	-	f
346	139	14.00	0.00	33	-	f
343	138	14.00	0.00	34	-	f
339	138	14.00	0.00	35	-	f
339	136	14.00	0.00	36	-	f
339	136	14.00	111.00	37	-	f
356	178	15.00	start	1	-	f
356	178	15.00	0.00	2	-	f
346	174	15.00	0.00	3	-	f
334	173	15.00	0.00	4	-	f
319	178	15.00	0.00	5	-	f
309	184	15.00	0.00	6	-	f
297	185	15.00	0.00	7	-	f
289	185	15.00	0.00	8	-	f
285	186	15.00	0.00	9	-	f
267	191	15.00	0.00	10	-	f
263	192	15.00	0.00	11	-	f
258	193	15.00	0.00	12	-	f
250	193	15.00	0.00	13	-	f
243	195	15.00	0.00	14	-	f
243	195	15.00	0.00	15	-	f
243	198	15.00	0.00	16	-	f
240	204	15.00	0.00	17	-	f
239	201	15.00	0.00	18	-	f
243	197	15.00	0.00	19	-	f
249	194	15.00	0.00	20	-	f
253	194	15.00	0.00	21	-	f
261	197	15.00	0.00	22	-	f
267	197	15.00	0.00	23	-	f
268	196	15.00	115.00	24	-	f
268	196	16.00	newborn	24	15	f
273	190	16.00	0.00	25	15	f
271	191	16.00	0.00	26	15	f
273	191	16.00	0.00	27	15	f
273	191	16.00	0.00	28	15	f
261	183	16.00	0.00	29	15	f
250	181	16.00	0.00	30	15	f
247	180	16.00	0.00	31	15	f
244	182	16.00	0.00	32	15	f
247	184	16.00	0.00	33	15	f
243	179	16.00	0.00	34	15	f
237	179	16.00	0.00	35	15	f
235	182	16.00	0.00	36	15	f
235	184	16.00	111.00	37	15	f
268	196	17.00	newborn	24	15	f
271	203	17.00	0.00	25	15	f
266	208	17.00	0.00	26	15	f
266	208	17.00	0.00	27	15	f
266	208	17.00	0.00	28	15	f
266	208	17.00	0.00	29	15	f
267	204	17.00	0.00	30	15	f
259	207	17.00	0.00	31	15	f
249	212	17.00	0.00	32	15	f
245	214	17.00	0.00	33	15	f
245	212	17.00	0.00	34	15	f
245	214	17.00	0.00	35	15	f
242	212	17.00	0.00	36	15	f
239	214	17.00	111.00	37	15	f
306	262	18.00	start	1	-	f
306	274	18.00	0.00	2	-	f
307	280	18.00	0.00	3	-	f
309	277	18.00	0.00	4	-	f
303	273	18.00	0.00	5	-	f
303	276	18.00	0.00	6	-	f
304	276	18.00	0.00	7	-	f
303	269	18.00	0.00	8	-	f
303	267	18.00	0.00	9	-	f
305	263	18.00	0.00	10	-	f
305	258	18.00	0.00	11	-	f
304	260	18.00	0.00	12	-	f
303	259	18.00	0.00	13	-	f
303	255	18.00	0.00	14	-	f
303	255	18.00	0.00	15	-	f
303	256	18.00	0.00	16	-	f
303	253	18.00	0.00	17	-	f
303	247	18.00	0.00	18	-	f
303	247	18.00	0.00	19	-	f
303	245	18.00	0.00	20	-	f
302	245	18.00	0.00	21	-	f
299	244	18.00	0.00	22	-	f
299	237	18.00	0.00	23	-	f
299	238	18.00	0.00	24	-	f
299	243	18.00	0.00	25	-	f
299	245	18.00	0.00	26	-	f
296	243	18.00	0.00	27	-	f
295	237	18.00	0.00	28	-	f
298	240	18.00	0.00	29	-	f
303	243	18.00	0.00	30	-	f
303	241	18.00	0.00	31	-	f
300	239	18.00	0.00	32	-	f
300	239	18.00	0.00	33	-	f
302	235	18.00	0.00	34	-	f
302	235	18.00	0.00	35	-	f
305	231	18.00	0.00	36	-	f
306	227	18.00	111.00	37	-	f
364	264	19.00	start	1	-	f
364	264	19.00	0.00	2	-	f
366	261	19.00	0.00	3	-	f
366	261	19.00	0.00	4	-	f
366	261	19.00	0.00	5	-	f
366	261	19.00	0.00	6	-	f
363	259	19.00	0.00	7	-	f
363	259	19.00	0.00	8	-	f
362	259	19.00	0.00	9	-	f
361	259	19.00	0.00	10	-	f
361	259	19.00	0.00	11	-	f
361	259	19.00	0.00	12	-	f
361	259	19.00	0.00	13	-	f
359	258	19.00	0.00	14	-	f
355	256	19.00	0.00	15	-	f
354	257	19.00	0.00	16	-	f
348	257	19.00	0.00	17	-	f
339	255	19.00	0.00	18	-	f
339	255	19.00	0.00	19	-	f
345	254	19.00	0.00	20	-	f
348	251	19.00	0.00	21	-	f
348	251	19.00	0.00	22	-	f
348	251	19.00	0.00	23	-	f
340	258	19.00	0.00	24	-	f
334	260	19.00	0.00	25	-	f
332	259	19.00	0.00	26	-	f
332	259	19.00	0.00	27	-	f
332	259	19.00	0.00	28	-	f
336	260	19.00	0.00	29	-	f
336	260	19.00	0.00	30	-	f
329	260	19.00	0.00	31	-	f
322	261	19.00	0.00	32	-	f
318	264	19.00	0.00	33	-	f
315	264	19.00	0.00	34	-	f
312	262	19.00	0.00	35	-	f
309	263	19.00	0.00	36	-	f
307	266	19.00	111.00	37	-	f
453	242	20.00	start	1	-	f
451	249	20.00	0.00	2	-	f
448	252	20.00	0.00	3	-	f
446	244	20.00	0.00	4	-	f
445	247	20.00	0.00	5	-	f
446	243	20.00	0.00	6	-	f
451	247	20.00	0.00	7	-	f
446	246	20.00	0.00	8	-	f
446	246	20.00	0.00	9	-	f
452	247	20.00	0.00	10	-	f
454	248	20.00	0.00	11	-	f
454	251	20.00	0.00	12	-	f
455	248	20.00	0.00	13	-	f
456	246	20.00	0.00	14	-	f
457	244	20.00	0.00	15	-	f
458	246	20.00	0.00	16	-	f
458	246	20.00	0.00	17	-	f
460	249	20.00	0.00	18	-	f
460	252	20.00	0.00	19	-	f
462	249	20.00	0.00	20	-	f
464	245	20.00	0.00	21	-	f
465	248	20.00	0.00	22	-	f
467	248	20.00	0.00	23	-	f
466	250	20.00	0.00	24	-	f
466	250	20.00	0.00	25	-	f
471	246	20.00	0.00	26	-	f
471	244	20.00	0.00	27	-	f
464	240	20.00	0.00	28	-	f
462	235	20.00	0.00	29	-	f
473	248	20.00	0.00	30	-	f
470	245	20.00	0.00	31	-	f
470	245	20.00	0.00	32	-	f
470	245	20.00	0.00	33	-	f
470	244	20.00	0.00	34	-	f
468	241	20.00	0.00	35	-	f
463	235	20.00	0.00	36	-	f
463	232	20.00	111.00	37	-	f
409	190	21.00	start	1	-	f
415	190	21.00	0.00	2	-	f
411	188	21.00	0.00	3	-	f
402	189	21.00	0.00	4	-	f
397	194	21.00	0.00	5	-	f
403	204	21.00	0.00	6	-	f
407	207	21.00	0.00	7	-	f
409	213	21.00	115.00	8	-	f
409	213	22.00	newborn	8	21	f
425	220	22.00	0.00	9	21	f
424	217	22.00	0.00	10	21	f
423	215	22.00	0.00	11	21	f
421	214	22.00	0.00	12	21	f
411	205	22.00	0.00	13	21	f
406	203	22.00	0.00	14	21	f
417	211	22.00	0.00	15	21	f
426	212	22.00	0.00	16	21	f
432	217	22.00	0.00	17	21	f
452	219	22.00	0.00	18	21	f
459	214	22.00	0.00	19	21	f
453	211	22.00	0.00	20	21	f
448	214	22.00	0.00	21	21	f
441	212	22.00	0.00	22	21	f
431	212	22.00	0.00	23	21	f
421	211	22.00	0.00	24	21	f
408	207	22.00	0.00	25	21	f
399	209	22.00	0.00	26	21	f
391	210	22.00	0.00	27	21	f
382	220	22.00	0.00	28	21	f
395	213	22.00	0.00	29	21	f
405	211	22.00	0.00	30	21	f
419	213	22.00	0.00	31	21	f
433	218	22.00	0.00	32	21	f
436	222	22.00	0.00	33	21	f
435	221	22.00	0.00	34	21	f
434	220	22.00	0.00	35	21	f
430	218	22.00	0.00	36	21	f
426	216	22.00	111.00	37	21	f
409	213	23.00	newborn	8	21	f
428	229	23.00	0.00	9	21	f
429	235	23.00	0.00	10	21	f
423	241	23.00	0.00	11	21	f
417	241	23.00	0.00	12	21	f
423	242	23.00	0.00	13	21	f
434	245	23.00	0.00	14	21	f
441	253	23.00	0.00	15	21	f
436	255	23.00	0.00	16	21	f
430	249	23.00	0.00	17	21	f
430	249	23.00	0.00	18	21	f
439	254	23.00	0.00	19	21	f
440	255	23.00	0.00	20	21	f
447	259	23.00	0.00	21	21	f
452	259	23.00	0.00	22	21	f
450	256	23.00	0.00	23	21	f
447	261	23.00	0.00	24	21	f
447	261	23.00	0.00	25	21	f
448	264	23.00	0.00	26	21	f
452	265	23.00	0.00	27	21	f
456	274	23.00	0.00	28	21	f
464	283	23.00	0.00	29	21	f
470	297	23.00	0.00	30	21	f
475	304	23.00	0.00	31	21	f
477	306	23.00	0.00	32	21	f
474	305	23.00	0.00	33	21	f
474	305	23.00	0.00	34	21	f
474	305	23.00	0.00	35	21	f
474	305	23.00	0.00	36	21	f
474	305	23.00	111.00	37	21	f
309	150	24.00	start	1	-	f
306	150	24.00	0.00	2	-	f
302	147	24.00	0.00	3	-	f
296	144	24.00	0.00	4	-	f
290	141	24.00	0.00	5	-	f
285	138	24.00	0.00	6	-	f
277	132	24.00	0.00	7	-	f
268	125	24.00	0.00	8	-	f
260	124	24.00	0.00	9	-	f
248	122	24.00	0.00	10	-	f
228	115	24.00	0.00	11	-	f
217	110	24.00	0.00	12	-	f
213	104	24.00	0.00	13	-	f
207	100	24.00	0.00	14	-	f
204	102	24.00	0.00	15	-	f
199	102	24.00	0.00	16	-	f
202	106	24.00	0.00	17	-	f
208	110	24.00	0.00	18	-	f
211	112	24.00	0.00	19	-	f
216	115	24.00	0.00	20	-	f
221	116	24.00	0.00	21	-	f
224	119	24.00	0.00	22	-	f
224	119	24.00	115.00	23	-	f
224	119	25.00	newborn	23	24	f
223	113	25.00	0.00	24	24	f
225	108	25.00	0.00	25	24	f
220	108	25.00	0.00	26	24	f
220	108	25.00	0.00	27	24	f
203	110	25.00	0.00	28	24	f
200	110	25.00	0.00	29	24	f
192	108	25.00	0.00	30	24	f
192	108	25.00	0.00	31	24	f
190	110	25.00	0.00	32	24	f
190	110	25.00	0.00	33	24	f
190	110	25.00	0.00	34	24	f
190	110	25.00	0.00	35	24	f
195	111	25.00	0.00	36	24	f
202	110	25.00	111.00	37	24	f
224	119	26.00	newborn	23	24	f
221	126	26.00	0.00	24	24	f
222	127	26.00	0.00	25	24	f
224	132	26.00	0.00	26	24	f
228	134	26.00	0.00	27	24	f
229	140	26.00	0.00	28	24	f
229	144	26.00	0.00	29	24	f
230	150	26.00	0.00	30	24	f
229	154	26.00	0.00	31	24	f
224	157	26.00	0.00	32	24	f
219	165	26.00	0.00	33	24	f
211	171	26.00	0.00	34	24	f
204	173	26.00	0.00	35	24	f
192	177	26.00	0.00	36	24	f
188	182	26.00	111.00	37	24	f
224	478	27.00	start	1	-	f
222	474	27.00	0.00	2	-	f
221	475	27.00	0.00	3	-	f
221	477	27.00	0.00	4	-	f
222	476	27.00	0.00	5	-	f
226	470	27.00	0.00	6	-	f
225	467	27.00	0.00	7	-	f
223	471	27.00	0.00	8	-	f
221	472	27.00	0.00	9	-	f
224	470	27.00	0.00	10	-	f
226	469	27.00	0.00	11	-	f
226	464	27.00	0.00	12	-	f
229	457	27.00	0.00	13	-	f
229	457	27.00	0.00	14	-	f
226	465	27.00	0.00	15	-	f
226	465	27.00	0.00	16	-	f
228	457	27.00	0.00	17	-	f
229	450	27.00	0.00	18	-	f
229	450	27.00	0.00	19	-	f
229	448	27.00	0.00	20	-	f
229	448	27.00	0.00	21	-	f
229	448	27.00	0.00	22	-	f
231	445	27.00	0.00	23	-	f
231	445	27.00	0.00	24	-	f
231	442	27.00	0.00	25	-	f
231	442	27.00	0.00	26	-	f
231	442	27.00	0.00	27	-	f
227	440	27.00	0.00	28	-	f
227	440	27.00	0.00	29	-	f
223	439	27.00	0.00	30	-	f
222	437	27.00	0.00	31	-	f
222	437	27.00	0.00	32	-	f
222	437	27.00	0.00	33	-	f
214	433	27.00	0.00	34	-	f
214	433	27.00	0.00	35	-	f
218	436	27.00	0.00	36	-	f
218	436	27.00	111.00	37	-	f
178	420	28.00	start	1	-	f
191	436	28.00	0.00	2	-	f
199	452	28.00	0.00	3	-	f
199	454	28.00	0.00	4	-	f
199	454	28.00	0.00	5	-	f
200	459	28.00	0.00	6	-	f
201	446	28.00	0.00	7	-	f
198	440	28.00	0.00	8	-	f
194	452	28.00	0.00	9	-	f
188	451	28.00	0.00	10	-	f
187	439	28.00	0.00	11	-	f
197	428	28.00	0.00	12	-	f
200	436	28.00	0.00	13	-	f
200	439	28.00	0.00	14	-	f
198	445	28.00	0.00	15	-	f
198	445	28.00	0.00	16	-	f
198	445	28.00	0.00	17	-	f
198	445	28.00	0.00	18	-	f
198	445	28.00	0.00	19	-	f
197	442	28.00	0.00	20	-	f
197	445	28.00	0.00	21	-	f
195	450	28.00	0.00	22	-	f
192	453	28.00	0.00	23	-	f
197	451	28.00	0.00	24	-	f
193	449	28.00	0.00	25	-	f
194	454	28.00	0.00	26	-	f
193	453	28.00	0.00	27	-	f
190	447	28.00	0.00	28	-	f
194	456	28.00	0.00	29	-	f
192	463	28.00	0.00	30	-	f
196	466	28.00	0.00	31	-	f
197	469	28.00	0.00	32	-	f
197	469	28.00	0.00	33	-	f
194	468	28.00	0.00	34	-	f
194	470	28.00	0.00	35	-	f
194	468	28.00	0.00	36	-	f
195	468	28.00	111.00	37	-	f
41	234	29.00	start	1	-	f
42	234	29.00	0.00	2	-	f
42	231	29.00	0.00	3	-	f
42	230	29.00	115.00	4	-	f
42	230	30.00	newborn	4	29	f
38	226	30.00	0.00	5	29	f
27	230	30.00	0.00	6	29	f
22	236	30.00	0.00	7	29	f
21	243	30.00	0.00	8	29	f
23	245	30.00	0.00	9	29	f
26	244	30.00	0.00	10	29	f
22	234	30.00	0.00	11	29	f
24	230	30.00	0.00	12	29	f
27	230	30.00	0.00	13	29	f
24	233	30.00	0.00	14	29	f
22	237	30.00	0.00	15	29	f
18	240	30.00	0.00	16	29	f
26	238	30.00	0.00	17	29	f
26	237	30.00	0.00	18	29	f
31	245	30.00	0.00	19	29	f
33	245	30.00	0.00	20	29	f
33	239	30.00	0.00	21	29	f
37	241	30.00	0.00	22	29	f
27	242	30.00	0.00	23	29	f
28	239	30.00	0.00	24	29	f
27	237	30.00	0.00	25	29	f
26	237	30.00	0.00	26	29	f
33	240	30.00	0.00	27	29	f
39	240	30.00	0.00	28	29	f
35	239	30.00	0.00	29	29	f
37	244	30.00	0.00	30	29	f
39	242	30.00	0.00	31	29	f
29	240	30.00	0.00	32	29	f
33	240	30.00	0.00	33	29	f
39	239	30.00	0.00	34	29	f
43	236	30.00	0.00	35	29	f
37	239	30.00	0.00	36	29	f
34	246	30.00	111.00	37	29	f
42	230	31.00	newborn	4	29	f
49	237	31.00	0.00	5	29	f
49	233	31.00	0.00	6	29	f
60	228	31.00	0.00	7	29	f
65	226	31.00	0.00	8	29	f
65	227	31.00	0.00	9	29	f
69	227	31.00	0.00	10	29	f
66	227	31.00	0.00	11	29	f
67	231	31.00	0.00	12	29	f
65	229	31.00	0.00	13	29	f
67	224	31.00	0.00	14	29	f
60	227	31.00	0.00	15	29	f
57	229	31.00	0.00	16	29	f
58	225	31.00	0.00	17	29	f
66	227	31.00	0.00	18	29	f
66	225	31.00	0.00	19	29	f
57	216	31.00	0.00	20	29	f
60	214	31.00	0.00	21	29	f
63	215	31.00	0.00	22	29	f
61	200	31.00	0.00	23	29	f
58	185	31.00	0.00	24	29	f
58	181	31.00	0.00	25	29	f
58	179	31.00	0.00	26	29	f
62	184	31.00	0.00	27	29	f
64	190	31.00	0.00	28	29	f
66	190	31.00	0.00	29	29	f
66	190	31.00	0.00	30	29	f
66	200	31.00	0.00	31	29	f
66	202	31.00	0.00	32	29	f
66	202	31.00	0.00	33	29	f
66	202	31.00	0.00	34	29	f
66	202	31.00	0.00	35	29	f
64	200	31.00	0.00	36	29	f
64	200	31.00	111.00	37	29	f
238	227	32.00	start	1	-	f
238	225	32.00	0.00	2	-	f
239	229	32.00	0.00	3	-	f
253	223	32.00	115.00	4	-	f
253	223	33.00	newborn	4	32	f
288	212	33.00	0.00	5	32	f
297	207	33.00	0.00	6	32	f
317	200	33.00	0.00	7	32	f
339	199	33.00	0.00	8	32	f
349	201	33.00	0.00	9	32	f
365	199	33.00	0.00	10	32	f
376	195	33.00	0.00	11	32	f
377	185	33.00	0.00	12	32	f
381	181	33.00	0.00	13	32	f
386	175	33.00	0.00	14	32	f
391	169	33.00	0.00	15	32	f
396	158	33.00	0.00	16	32	f
392	148	33.00	0.00	17	32	f
387	138	33.00	0.00	18	32	f
384	133	33.00	0.00	19	32	f
384	133	33.00	0.00	20	32	f
384	134	33.00	0.00	21	32	f
384	134	33.00	0.00	22	32	f
386	136	33.00	0.00	23	32	f
387	141	33.00	0.00	24	32	f
385	145	33.00	0.00	25	32	f
383	149	33.00	0.00	26	32	f
382	149	33.00	0.00	27	32	f
384	142	33.00	0.00	28	32	f
384	137	33.00	0.00	29	32	f
380	133	33.00	0.00	30	32	f
380	133	33.00	0.00	31	32	f
376	138	33.00	0.00	32	32	f
376	138	33.00	0.00	33	32	f
373	138	33.00	0.00	34	32	f
371	133	33.00	0.00	35	32	f
370	130	33.00	0.00	36	32	f
381	130	33.00	111.00	37	32	f
253	223	34.00	newborn	4	32	f
273	211	34.00	0.00	5	32	f
273	211	34.00	0.00	6	32	f
282	206	34.00	0.00	7	32	f
292	201	34.00	0.00	8	32	f
298	197	34.00	0.00	9	32	f
308	190	34.00	0.00	10	32	f
318	182	34.00	0.00	11	32	f
335	175	34.00	0.00	12	32	f
350	168	34.00	0.00	13	32	f
364	160	34.00	0.00	14	32	f
362	163	34.00	0.00	15	32	f
359	169	34.00	0.00	16	32	f
356	171	34.00	0.00	17	32	f
347	184	34.00	0.00	18	32	f
341	190	34.00	0.00	19	32	f
330	190	34.00	0.00	20	32	f
322	186	34.00	0.00	21	32	f
322	184	34.00	0.00	22	32	f
318	191	34.00	0.00	23	32	f
315	193	34.00	0.00	24	32	f
322	186	34.00	0.00	25	32	f
322	186	34.00	0.00	26	32	f
330	183	34.00	0.00	27	32	f
337	181	34.00	0.00	28	32	f
341	179	34.00	0.00	29	32	f
345	179	34.00	0.00	30	32	f
345	179	34.00	0.00	31	32	f
348	183	34.00	0.00	32	32	f
348	183	34.00	0.00	33	32	f
356	182	34.00	0.00	34	32	f
358	183	34.00	0.00	35	32	f
358	183	34.00	0.00	36	32	f
364	189	34.00	111.00	37	32	f
373	324	35.00	start	1	-	f
380	323	35.00	0.00	2	-	f
384	318	35.00	0.00	3	-	f
380	320	35.00	0.00	4	-	f
377	320	35.00	0.00	5	-	f
374	320	35.00	0.00	6	-	f
376	319	35.00	0.00	7	-	f
376	319	35.00	0.00	8	-	f
384	319	35.00	0.00	9	-	f
386	322	35.00	0.00	10	-	f
390	322	35.00	0.00	11	-	f
407	323	35.00	0.00	12	-	f
410	323	35.00	0.00	13	-	f
405	323	35.00	0.00	14	-	f
394	323	35.00	0.00	15	-	f
391	322	35.00	0.00	16	-	f
390	324	35.00	0.00	17	-	f
380	327	35.00	0.00	18	-	f
377	328	35.00	0.00	19	-	f
369	329	35.00	0.00	20	-	f
368	338	35.00	0.00	21	-	f
370	336	35.00	0.00	22	-	f
370	334	35.00	0.00	23	-	f
370	334	35.00	0.00	24	-	f
373	336	35.00	0.00	25	-	f
373	337	35.00	0.00	26	-	f
368	341	35.00	0.00	27	-	f
368	340	35.00	0.00	28	-	f
375	336	35.00	0.00	29	-	f
373	329	35.00	0.00	30	-	f
371	324	35.00	0.00	31	-	f
362	319	35.00	0.00	32	-	f
362	314	35.00	0.00	33	-	f
350	320	35.00	0.00	34	-	f
346	323	35.00	0.00	35	-	f
343	324	35.00	0.00	36	-	f
343	324	35.00	111.00	37	-	f
73	316	36.00	start	1	-	f
73	319	36.00	0.00	2	-	f
72	319	36.00	0.00	3	-	f
72	319	36.00	0.00	4	-	f
73	326	36.00	0.00	5	-	f
67	328	36.00	0.00	6	-	f
66	322	36.00	0.00	7	-	f
63	322	36.00	0.00	8	-	f
65	330	36.00	0.00	9	-	f
70	335	36.00	0.00	10	-	f
78	335	36.00	0.00	11	-	f
75	331	36.00	115.00	12	-	f
75	331	37.00	newborn	12	36	f
77	334	37.00	0.00	13	36	f
80	334	37.00	0.00	14	36	f
80	334	37.00	0.00	15	36	f
80	334	37.00	0.00	16	36	f
76	334	37.00	0.00	17	36	f
76	334	37.00	0.00	18	36	f
76	334	37.00	0.00	19	36	f
81	327	37.00	0.00	20	36	f
82	326	37.00	0.00	21	36	f
93	329	37.00	0.00	22	36	f
104	331	37.00	0.00	23	36	f
116	333	37.00	0.00	24	36	f
125	333	37.00	0.00	25	36	f
128	333	37.00	0.00	26	36	f
128	330	37.00	0.00	27	36	f
132	329	37.00	0.00	28	36	f
132	326	37.00	0.00	29	36	f
132	323	37.00	0.00	30	36	f
130	327	37.00	0.00	31	36	f
130	327	37.00	0.00	32	36	f
123	326	37.00	0.00	33	36	f
118	326	37.00	0.00	34	36	f
113	324	37.00	0.00	35	36	f
107	324	37.00	0.00	36	36	f
99	325	37.00	111.00	37	36	f
75	331	38.00	newborn	12	36	f
68	320	38.00	0.00	13	36	f
71	319	38.00	0.00	14	36	f
71	316	38.00	0.00	15	36	f
61	321	38.00	0.00	16	36	f
57	321	38.00	0.00	17	36	f
55	318	38.00	0.00	18	36	f
55	321	38.00	0.00	19	36	f
49	319	38.00	0.00	20	36	f
53	318	38.00	0.00	21	36	f
50	314	38.00	0.00	22	36	f
51	315	38.00	0.00	23	36	f
56	320	38.00	0.00	24	36	f
64	334	38.00	0.00	25	36	f
64	337	38.00	0.00	26	36	f
63	335	38.00	0.00	27	36	f
62	331	38.00	0.00	28	36	f
59	321	38.00	0.00	29	36	f
50	314	38.00	0.00	30	36	f
41	314	38.00	0.00	31	36	f
40	318	38.00	0.00	32	36	f
42	325	38.00	0.00	33	36	f
46	334	38.00	0.00	34	36	f
43	339	38.00	0.00	35	36	f
43	347	38.00	0.00	36	36	f
41	352	38.00	111.00	37	36	f
257	201	39.00	start	1	-	f
256	203	39.00	0.00	2	-	f
258	206	39.00	0.00	3	-	f
258	207	39.00	0.00	4	-	f
261	206	39.00	0.00	5	-	f
261	209	39.00	0.00	6	-	f
265	211	39.00	0.00	7	-	f
265	211	39.00	0.00	8	-	f
266	215	39.00	0.00	9	-	f
263	215	39.00	0.00	10	-	f
265	218	39.00	0.00	11	-	f
263	218	39.00	0.00	12	-	f
264	222	39.00	0.00	13	-	f
266	224	39.00	0.00	14	-	f
266	228	39.00	0.00	15	-	f
271	228	39.00	0.00	16	-	f
275	232	39.00	0.00	17	-	f
273	239	39.00	0.00	18	-	f
273	243	39.00	0.00	19	-	f
276	243	39.00	0.00	20	-	f
276	244	39.00	0.00	21	-	f
275	246	39.00	0.00	22	-	f
275	253	39.00	0.00	23	-	f
275	256	39.00	0.00	24	-	f
274	257	39.00	0.00	25	-	f
273	258	39.00	0.00	26	-	f
273	258	39.00	0.00	27	-	f
272	258	39.00	0.00	28	-	f
272	258	39.00	0.00	29	-	f
271	257	39.00	0.00	30	-	f
271	256	39.00	0.00	31	-	f
274	255	39.00	0.00	32	-	f
274	253	39.00	0.00	33	-	f
275	253	39.00	0.00	34	-	f
275	252	39.00	0.00	35	-	f
275	252	39.00	0.00	36	-	f
275	255	39.00	111.00	37	-	f
445	413	40.00	start	1	-	f
445	414	40.00	0.00	2	-	f
445	418	40.00	0.00	3	-	f
447	417	40.00	0.00	4	-	f
452	419	40.00	0.00	5	-	f
457	420	40.00	0.00	6	-	f
453	419	40.00	0.00	7	-	f
449	421	40.00	0.00	8	-	f
443	424	40.00	0.00	9	-	f
443	424	40.00	0.00	10	-	f
444	421	40.00	0.00	11	-	f
447	420	40.00	0.00	12	-	f
447	422	40.00	0.00	13	-	f
445	425	40.00	0.00	14	-	f
445	428	40.00	0.00	15	-	f
450	428	40.00	0.00	16	-	f
451	428	40.00	0.00	17	-	f
455	431	40.00	0.00	18	-	f
455	431	40.00	0.00	19	-	f
455	431	40.00	0.00	20	-	f
455	431	40.00	0.00	21	-	f
456	431	40.00	0.00	22	-	f
462	435	40.00	0.00	23	-	f
464	434	40.00	0.00	24	-	f
464	435	40.00	0.00	25	-	f
464	438	40.00	0.00	26	-	f
463	437	40.00	0.00	27	-	f
463	437	40.00	0.00	28	-	f
463	434	40.00	0.00	29	-	f
459	434	40.00	0.00	30	-	f
459	434	40.00	0.00	31	-	f
459	434	40.00	0.00	32	-	f
459	434	40.00	0.00	33	-	f
458	432	40.00	0.00	34	-	f
458	432	40.00	0.00	35	-	f
458	432	40.00	0.00	36	-	f
458	432	40.00	111.00	37	-	f
193	81	41.00	start	1	-	f
192	78	41.00	0.00	2	-	f
184	74	41.00	0.00	3	-	f
182	75	41.00	0.00	4	-	f
181	77	41.00	0.00	5	-	f
178	77	41.00	0.00	6	-	f
180	74	41.00	0.00	7	-	f
181	75	41.00	0.00	8	-	f
183	77	41.00	0.00	9	-	f
186	77	41.00	0.00	10	-	f
192	78	41.00	0.00	11	-	f
193	79	41.00	0.00	12	-	f
193	79	41.00	0.00	13	-	f
193	75	41.00	0.00	14	-	f
191	75	41.00	0.00	15	-	f
189	73	41.00	0.00	16	-	f
189	73	41.00	0.00	17	-	f
187	71	41.00	0.00	18	-	f
186	67	41.00	0.00	19	-	f
186	68	41.00	0.00	20	-	f
188	71	41.00	0.00	21	-	f
188	71	41.00	0.00	22	-	f
188	70	41.00	0.00	23	-	f
188	70	41.00	0.00	24	-	f
190	73	41.00	0.00	25	-	f
190	73	41.00	0.00	26	-	f
190	73	41.00	0.00	27	-	f
190	71	41.00	0.00	28	-	f
190	71	41.00	0.00	29	-	f
188	72	41.00	0.00	30	-	f
188	72	41.00	0.00	31	-	f
191	74	41.00	0.00	32	-	f
191	74	41.00	0.00	33	-	f
193	71	41.00	0.00	34	-	f
193	71	41.00	0.00	35	-	f
193	71	41.00	0.00	36	-	f
193	71	41.00	111.00	37	-	f
609	113	42.00	start	1	-	f
606	114	42.00	0.00	2	-	f
610	109	42.00	0.00	3	-	f
612	108	42.00	0.00	4	-	f
613	109	42.00	0.00	5	-	f
615	109	42.00	0.00	6	-	f
617	108	42.00	0.00	7	-	f
621	98	42.00	0.00	8	-	f
616	99	42.00	0.00	9	-	f
611	105	42.00	0.00	10	-	f
612	106	42.00	0.00	11	-	f
612	106	42.00	0.00	12	-	f
612	106	42.00	0.00	13	-	f
608	109	42.00	0.00	14	-	f
608	109	42.00	0.00	15	-	f
604	112	42.00	0.00	16	-	f
597	120	42.00	0.00	17	-	f
589	128	42.00	0.00	18	-	f
580	139	42.00	0.00	19	-	f
570	145	42.00	0.00	20	-	f
570	150	42.00	0.00	21	-	f
567	150	42.00	0.00	22	-	f
558	154	42.00	0.00	23	-	f
551	156	42.00	0.00	24	-	f
549	157	42.00	0.00	25	-	f
546	159	42.00	0.00	26	-	f
546	159	42.00	0.00	27	-	f
544	159	42.00	0.00	28	-	f
544	159	42.00	0.00	29	-	f
542	161	42.00	0.00	30	-	f
546	162	42.00	0.00	31	-	f
547	163	42.00	0.00	32	-	f
547	163	42.00	0.00	33	-	f
549	162	42.00	0.00	34	-	f
552	160	42.00	0.00	35	-	f
552	160	42.00	0.00	36	-	f
552	160	42.00	111.00	37	-	f
597	150	43.00	start	1	-	f
597	148	43.00	0.00	2	-	f
584	140	43.00	0.00	3	-	f
581	135	43.00	0.00	4	-	f
575	138	43.00	0.00	5	-	f
568	144	43.00	0.00	6	-	f
558	151	43.00	0.00	7	-	f
551	151	43.00	0.00	8	-	f
546	150	43.00	0.00	9	-	f
530	141	43.00	0.00	10	-	f
524	137	43.00	0.00	11	-	f
514	130	43.00	0.00	12	-	f
503	115	43.00	0.00	13	-	f
495	101	43.00	0.00	14	-	f
480	93	43.00	0.00	15	-	f
478	107	43.00	0.00	16	-	f
492	113	43.00	0.00	17	-	f
510	115	43.00	0.00	18	-	f
517	125	43.00	0.00	19	-	f
523	137	43.00	0.00	20	-	f
523	142	43.00	0.00	21	-	f
525	137	43.00	0.00	22	-	f
520	130	43.00	0.00	23	-	f
518	127	43.00	0.00	24	-	f
517	127	43.00	0.00	25	-	f
519	129	43.00	0.00	26	-	f
521	131	43.00	0.00	27	-	f
521	135	43.00	0.00	28	-	f
518	129	43.00	0.00	29	-	f
518	133	43.00	0.00	30	-	f
521	134	43.00	0.00	31	-	f
521	134	43.00	0.00	32	-	f
521	134	43.00	0.00	33	-	f
518	133	43.00	0.00	34	-	f
520	130	43.00	0.00	35	-	f
520	130	43.00	0.00	36	-	f
520	130	43.00	111.00	37	-	f
