# Supplementary material for: A three component model for superdiffusive motion effectively describes migration of eukaryotic cells moving freely or under a directional stimulus
Source: PLoS One. 2022 Aug 2;17(8):e0272259. doi: 10.1371/journal.pone.0272259 (PMC9345344; doi:10.1371/journal.pone.0272259)
Supplement: S1 File — Text files containing information about displacements of experimental and simulated populations used for both preliminary analyses, in “datasets used for preliminary evaluation of cell movement (Tables 1 and 2)”, and further characterization of cell movement, in “further datasets used for cell movement characterization (Figs 2, 4–6; Table 2; S1–S3 Tables; S2 and S3 Figs)”. (ZIP) [file pone.0272259.s007.zip › S1_File/further datasets/experimental/no_wound/NIH-Ras/coordinates7.txt]

#	ps=0.767	ts=40	movie=	timeInt=4
381	71	1.00	start	1
370	56	1.00	0.00	2
366	45	1.00	0.00	3
363	39	1.00	0.00	4
361	12	1.00	0.00	5
365	5	1.00	103.00	6
618	152	2.00	start	1
626	179	2.00	0.00	2
633	198	2.00	0.00	3
610	228	2.00	115.00	4
610	228	3.00	newborn	4	2
614	230	3.00	0.00	5
622	225	3.00	0.00	6
621	220	3.00	0.00	7
610	207	3.00	0.00	8
591	201	3.00	0.00	9
589	188	3.00	0.00	10
592	220	3.00	0.00	11
598	258	3.00	0.00	12
592	267	3.00	0.00	13
574	227	3.00	0.00	14
554	230	3.00	0.00	15
539	270	3.00	0.00	16
535	270	3.00	0.00	17
498	243	3.00	0.00	18
494	231	3.00	0.00	19
485	209	3.00	0.00	20
477	198	3.00	0.00	21
457	210	3.00	108.00	22
624	226	4.00	newborn	5	NN4
639	224	4.00	0.00	6
638	227	4.00	0.00	7
601	240	4.00	0.00	8
561	254	4.00	0.00	9
554	264	4.00	0.00	10
551	274	4.00	0.00	11
544	293	4.00	0.00	12
522	301	4.00	0.00	13
485	301	4.00	0.00	14
476	320	4.00	0.00	15
443	312	4.00	0.00	16
433	301	4.00	0.00	17
430	321	4.00	0.00	18
436	336	4.00	0.00	19
442	347	4.00	0.00	20
450	365	4.00	0.00	21
427	429	4.00	0.00	22
420	428	4.00	0.00	23
390	423	4.00	0.00	24
362	412	4.00	0.00	25
336	399	4.00	0.00	26
324	379	4.00	0.00	27
311	359	4.00	0.00	28
295	351	4.00	0.00	29
294	308	4.00	0.00	30
301	288	4.00	0.00	31
318	295	4.00	0.00	32
321	311	4.00	0.00	33
322	314	4.00	0.00	34
322	311	4.00	0.00	35
319	314	4.00	0.00	36
283	308	4.00	111.00	37
418	268	5.00	start	1
418	271	5.00	0.00	2
426	268	5.00	0.00	3
435	261	5.00	0.00	4
441	259	5.00	0.00	5
443	252	5.00	0.00	6
436	250	5.00	0.00	7
430	255	5.00	0.00	8
426	267	5.00	0.00	9
415	285	5.00	0.00	10
415	296	5.00	0.00	11
467	266	5.00	0.00	12
481	246	5.00	0.00	13
517	253	5.00	0.00	14
517	262	5.00	0.00	15
534	257	5.00	0.00	16
535	257	5.00	100.00	17
464	409	6.00	start	1
465	398	6.00	0.00	2
450	394	6.00	0.00	3
437	397	6.00	0.00	4
414	403	6.00	0.00	5
387	401	6.00	0.00	6
385	404	6.00	0.00	7
387	357	6.00	0.00	8
389	348	6.00	0.00	9
382	341	6.00	0.00	10
383	329	6.00	0.00	11
420	326	6.00	0.00	12
449	317	6.00	0.00	13
464	311	6.00	0.00	14
480	304	6.00	0.00	15
502	299	6.00	0.00	16
521	311	6.00	0.00	17
521	318	6.00	0.00	18
534	319	6.00	0.00	19
576	334	6.00	0.00	20
584	341	6.00	0.00	21
591	345	6.00	0.00	22
595	350	6.00	0.00	23
612	348	6.00	0.00	24
615	342	6.00	0.00	25
621	331	6.00	0.00	26
644	311	6.00	0.00	27
642	298	6.00	103.00	28
490	425	7.00	newborn	3	NN7
486	428	7.00	0.00	4
483	434	7.00	0.00	5
488	446	7.00	0.00	6
494	453	7.00	0.00	7
501	469	7.00	0.00	8
506	473	7.00	0.00	9
508	475	7.00	0.00	10
512	477	7.00	0.00	11
501	465	7.00	0.00	12
493	451	7.00	0.00	13
479	425	7.00	0.00	14
456	390	7.00	0.00	15
449	381	7.00	0.00	16
436	363	7.00	0.00	17
437	356	7.00	0.00	18
438	356	7.00	0.00	19
455	340	7.00	0.00	20
466	319	7.00	0.00	21
466	313	7.00	0.00	22
469	312	7.00	0.00	23
486	328	7.00	0.00	24
496	352	7.00	0.00	25
516	372	7.00	0.00	26
523	370	7.00	0.00	27
536	369	7.00	115.00	28
536	369	8.00	newborn	28	7
537	366	8.00	0.00	29
543	362	8.00	0.00	30
542	359	8.00	0.00	31
538	360	8.00	0.00	32
525	365	8.00	0.00	33
525	365	8.00	0.00	34
516	364	8.00	0.00	35
515	350	8.00	0.00	36
499	333	8.00	111.00	37
536	369	9.00	newborn	28	7
547	370	9.00	0.00	29
559	364	9.00	0.00	30
581	344	9.00	0.00	31
596	329	9.00	0.00	32
598	333	9.00	0.00	33
600	329	9.00	0.00	34
612	321	9.00	0.00	35
622	318	9.00	0.00	36
619	318	9.00	111.00	37
498	413	10.00	newborn	3	NN10
504	407	10.00	0.00	4
513	407	10.00	0.00	5
530	412	10.00	0.00	6
527	412	10.00	0.00	7
525	395	10.00	0.00	8
525	392	10.00	0.00	9
522	392	10.00	0.00	10
538	392	10.00	0.00	11
551	395	10.00	0.00	12
562	393	10.00	0.00	13
599	388	10.00	0.00	14
611	379	10.00	0.00	15
629	374	10.00	0.00	16
632	372	10.00	0.00	17
630	370	10.00	103.00	18
576	255	11.00	start	1
574	274	11.00	0.00	2
569	281	11.00	0.00	3
574	301	11.00	0.00	4
590	316	11.00	0.00	5
606	315	11.00	0.00	6
627	331	11.00	0.00	7
645	333	11.00	103.00	8
204	149	12.00	start	1
203	175	12.00	0.00	2
221	186	12.00	0.00	3
233	185	12.00	0.00	4
239	196	12.00	0.00	5
234	214	12.00	0.00	6
223	227	12.00	0.00	7
219	235	12.00	0.00	8
231	266	12.00	0.00	9
231	275	12.00	0.00	10
243	284	12.00	0.00	11
247	282	12.00	0.00	12
260	284	12.00	0.00	13
268	288	12.00	0.00	14
285	292	12.00	0.00	15
296	295	12.00	0.00	16
290	298	12.00	0.00	17
274	312	12.00	0.00	18
268	313	12.00	0.00	19
269	311	12.00	100.00	20
351	273	13.00	start	1
369	269	13.00	0.00	2
391	265	13.00	0.00	3
404	239	13.00	0.00	4
410	236	13.00	0.00	5
412	229	13.00	0.00	6
408	223	13.00	0.00	7
365	226	13.00	0.00	8
352	233	13.00	0.00	9
349	205	13.00	0.00	10
343	167	13.00	0.00	11
324	137	13.00	0.00	12
323	128	13.00	0.00	13
357	121	13.00	0.00	14
366	122	13.00	0.00	15
363	110	13.00	0.00	16
341	99	13.00	0.00	17
332	85	13.00	0.00	18
330	84	13.00	115.00	19
104	146	14.00	start	1
78	144	14.00	0.00	2
43	145	14.00	0.00	3
38	179	14.00	0.00	4
50	189	14.00	0.00	5
57	174	14.00	0.00	6
15	149	14.00	0.00	7
11	144	14.00	0.00	8
13	135	14.00	0.00	9
17	143	14.00	103.00	10
418	223	15.00	start	1
437	215	15.00	0.00	2
456	202	15.00	0.00	3
460	198	15.00	0.00	4
469	204	15.00	0.00	5
477	205	15.00	0.00	6
506	202	15.00	0.00	7
518	196	15.00	0.00	8
530	192	15.00	0.00	9
516	199	15.00	0.00	10
521	184	15.00	0.00	11
518	176	15.00	0.00	12
528	192	15.00	0.00	13
544	195	15.00	0.00	14
530	191	15.00	0.00	15
540	173	15.00	0.00	16
538	176	15.00	0.00	17
558	171	15.00	0.00	18
543	175	15.00	0.00	19
553	175	15.00	0.00	20
546	174	15.00	0.00	21
562	175	15.00	0.00	22
548	180	15.00	0.00	23
546	164	15.00	0.00	24
545	169	15.00	0.00	25
519	160	15.00	0.00	26
521	161	15.00	0.00	27
511	166	15.00	0.00	28
485	189	15.00	108.00	29
405	237	16.00	start	1
408	245	16.00	0.00	2
411	254	16.00	0.00	3
412	262	16.00	0.00	4
402	279	16.00	0.00	5
400	288	16.00	0.00	6
394	296	16.00	0.00	7
392	296	16.00	0.00	8
393	292	16.00	0.00	9
390	298	16.00	0.00	10
387	309	16.00	0.00	11
385	312	16.00	0.00	12
393	329	16.00	0.00	13
391	330	16.00	0.00	14
455	311	16.00	115.00	15
455	311	17.00	newborn	15	16
472	301	17.00	0.00	16
478	288	17.00	0.00	17
490	282	17.00	0.00	18
488	275	17.00	0.00	19
485	230	17.00	0.00	20
487	219	17.00	108.00	21
455	311	18.00	newborn	15	16
463	307	18.00	0.00	16
451	296	18.00	0.00	17
446	292	18.00	0.00	18
437	288	18.00	0.00	19
423	289	18.00	0.00	20
413	287	18.00	0.00	21
409	285	18.00	0.00	22
398	283	18.00	0.00	23
388	287	18.00	0.00	24
388	286	18.00	0.00	25
379	304	18.00	0.00	26
372	321	18.00	0.00	27
368	328	18.00	0.00	28
360	338	18.00	0.00	29
352	338	18.00	0.00	30
352	336	18.00	0.00	31
343	336	18.00	0.00	32
339	340	18.00	0.00	33
322	340	18.00	0.00	34
301	344	18.00	0.00	35
304	344	18.00	0.00	36
359	344	18.00	111.00	37
152	92	19.00	start	1
155	88	19.00	0.00	2
165	88	19.00	0.00	3
177	84	19.00	0.00	4
191	82	19.00	0.00	5
203	81	19.00	0.00	6
203	81	19.00	0.00	7
195	81	19.00	0.00	8
185	82	19.00	0.00	9
179	80	19.00	0.00	10
175	79	19.00	0.00	11
158	74	19.00	0.00	12
137	66	19.00	0.00	13
130	63	19.00	0.00	14
133	62	19.00	0.00	15
135	64	19.00	0.00	16
119	56	19.00	0.00	17
113	49	19.00	0.00	18
92	43	19.00	0.00	19
39	27	19.00	0.00	20
25	8	19.00	103.00	21
198	102	20.00	start	1
210	91	20.00	0.00	2
219	86	20.00	0.00	3
218	76	20.00	0.00	4
235	69	20.00	0.00	5
276	39	20.00	0.00	6
273	34	20.00	0.00	7
264	21	20.00	0.00	8
245	12	20.00	0.00	9
239	21	20.00	0.00	10
239	39	20.00	0.00	11
233	62	20.00	0.00	12
237	90	20.00	0.00	13
234	75	20.00	115.00	14
234	75	21.00	newborn	14	20
243	76	21.00	0.00	15
244	58	21.00	0.00	16
231	41	21.00	0.00	17
200	34	21.00	0.00	18
170	31	21.00	0.00	19
170	22	21.00	103.00	20
234	75	22.00	newborn	14	20
232	77	22.00	0.00	15
239	84	22.00	0.00	16
228	85	22.00	0.00	17
231	97	22.00	0.00	18
261	116	22.00	0.00	19
245	151	22.00	0.00	20
256	162	22.00	0.00	21
260	149	22.00	0.00	22
247	155	22.00	0.00	23
234	145	22.00	0.00	24
207	127	22.00	0.00	25
180	104	22.00	0.00	26
187	95	22.00	0.00	27
185	81	22.00	0.00	28
185	53	22.00	0.00	29
184	39	22.00	0.00	30
197	59	22.00	0.00	31
223	74	22.00	0.00	32
241	80	22.00	0.00	33
250	61	22.00	0.00	34
260	37	22.00	0.00	35
264	26	22.00	0.00	36
269	17	22.00	111.00	37
545	432	23.00	newborn	3	NN23
544	438	23.00	0.00	4
540	431	23.00	0.00	5
530	426	23.00	0.00	6
529	430	23.00	0.00	7
533	439	23.00	0.00	8
542	445	23.00	0.00	9
539	442	23.00	0.00	10
532	435	23.00	0.00	11
514	426	23.00	0.00	12
487	417	23.00	0.00	13
495	400	23.00	0.00	14
495	379	23.00	0.00	15
508	381	23.00	0.00	16
509	373	23.00	0.00	17
520	359	23.00	0.00	18
525	357	23.00	0.00	19
519	355	23.00	0.00	20
514	357	23.00	0.00	21
506	364	23.00	0.00	22
502	363	23.00	0.00	23
498	358	23.00	0.00	24
490	356	23.00	0.00	25
481	354	23.00	0.00	26
472	353	23.00	0.00	27
463	345	23.00	0.00	28
454	339	23.00	0.00	29
452	349	23.00	115.00	30
556	435	24.00	newborn	3	NN24
557	435	24.00	0.00	4
563	430	24.00	0.00	5
562	426	24.00	0.00	6
556	419	24.00	0.00	7
550	412	24.00	0.00	8
543	409	24.00	0.00	9
550	407	24.00	0.00	10
557	408	24.00	0.00	11
565	409	24.00	0.00	12
578	408	24.00	0.00	13
570	415	24.00	0.00	14
563	415	24.00	0.00	15
561	412	24.00	0.00	16
555	399	24.00	0.00	17
553	387	24.00	0.00	18
550	378	24.00	0.00	19
547	366	24.00	0.00	20
541	357	24.00	0.00	21
536	358	24.00	0.00	22
536	365	24.00	0.00	23
539	366	24.00	0.00	24
541	370	24.00	0.00	25
541	377	24.00	0.00	26
545	384	24.00	0.00	27
549	389	24.00	0.00	28
552	399	24.00	0.00	29
562	409	24.00	0.00	30
558	423	24.00	0.00	31
558	423	24.00	0.00	32
566	401	24.00	115.00	33
566	401	25.00	newborn	33	24
562	398	25.00	0.00	34
562	399	25.00	0.00	35
564	398	25.00	0.00	36
562	398	25.00	111.00	37
566	401	26.00	newborn	33	24
565	392	26.00	0.00	34
558	377	26.00	0.00	35
562	365	26.00	0.00	36
565	363	26.00	111.00	37
195	460	27.00	start	1
216	457	27.00	0.00	2
228	463	27.00	0.00	3
231	469	27.00	0.00	4
238	482	27.00	0.00	5
245	505	27.00	0.00	6
247	506	27.00	0.00	7
238	507	27.00	0.00	8
238	509	27.00	103.00	9
213	316	28.00	start	1
214	316	28.00	0.00	2
213	313	28.00	0.00	3
211	303	28.00	0.00	4
204	286	28.00	0.00	5
195	281	28.00	0.00	6
197	273	28.00	0.00	7
199	264	28.00	0.00	8
194	257	28.00	0.00	9
190	236	28.00	0.00	10
197	233	28.00	0.00	11
202	224	28.00	0.00	12
198	202	28.00	0.00	13
195	185	28.00	0.00	14
180	165	28.00	0.00	15
178	155	28.00	0.00	16
181	148	28.00	0.00	17
180	151	28.00	0.00	18
186	162	28.00	0.00	19
187	162	28.00	0.00	20
192	162	28.00	100.00	21
287	201	29.00	newborn	2	NN29
276	187	29.00	0.00	3
278	174	29.00	0.00	4
291	162	29.00	0.00	5
319	134	29.00	0.00	6
312	109	29.00	0.00	7
300	90	29.00	0.00	8
323	65	29.00	0.00	9
331	45	29.00	0.00	10
335	30	29.00	0.00	11
320	6	29.00	103.00	12
289	214	30.00	newborn	2	NN30
288	195	30.00	0.00	3
271	188	30.00	0.00	4
275	196	30.00	0.00	5
299	191	30.00	0.00	6
315	189	30.00	0.00	7
333	182	30.00	0.00	8
349	179	30.00	0.00	9
354	167	30.00	0.00	10
364	151	30.00	0.00	11
375	148	30.00	0.00	12
385	146	30.00	0.00	13
384	153	30.00	0.00	14
391	148	30.00	0.00	15
397	161	30.00	0.00	16
409	140	30.00	0.00	17
423	138	30.00	0.00	18
439	144	30.00	0.00	19
448	137	30.00	0.00	20
454	128	30.00	0.00	21
459	133	30.00	0.00	22
453	124	30.00	0.00	23
455	120	30.00	0.00	24
455	125	30.00	0.00	25
448	108	30.00	115.00	26
448	108	31.00	newborn	26	30
443	102	31.00	0.00	27
436	122	31.00	0.00	28
439	137	31.00	0.00	29
441	136	31.00	0.00	30
423	139	31.00	0.00	31
411	145	31.00	0.00	32
388	134	31.00	0.00	33
377	132	31.00	0.00	34
361	125	31.00	0.00	35
343	101	31.00	0.00	36
330	92	31.00	111.00	37
78	201	32.00	start	1
74	210	32.00	0.00	2
70	218	32.00	0.00	3
63	226	32.00	0.00	4
55	240	32.00	0.00	5
48	248	32.00	0.00	6
57	251	32.00	0.00	7
57	252	32.00	0.00	8
45	252	32.00	0.00	9
26	247	32.00	0.00	10
24	251	32.00	0.00	11
30	255	32.00	0.00	12
32	265	32.00	0.00	13
36	272	32.00	0.00	14
41	272	32.00	0.00	15
44	275	32.00	0.00	16
38	279	32.00	0.00	17
3	272	32.00	103.00	18
91	460	33.00	start	1
87	461	33.00	0.00	2
88	465	33.00	0.00	3
95	466	33.00	0.00	4
107	461	33.00	0.00	5
104	463	33.00	0.00	6
76	479	33.00	115.00	7
76	479	34.00	newborn	7	33
66	484	34.00	0.00	8
55	486	34.00	0.00	9
51	491	34.00	0.00	10
41	475	34.00	0.00	11
34	477	34.00	0.00	12
18	465	34.00	103.00	13
76	479	35.00	newborn	7	33
74	475	35.00	0.00	8
63	478	35.00	0.00	9
56	484	35.00	0.00	10
57	483	35.00	0.00	11
55	484	35.00	0.00	12
54	483	35.00	0.00	13
53	480	35.00	0.00	14
46	481	35.00	0.00	15
46	477	35.00	108.00	16
601	204	36.00	start	1
605	202	36.00	0.00	2
600	197	36.00	0.00	3
592	193	36.00	0.00	4
583	179	36.00	0.00	5
582	179	36.00	0.00	6
578	174	36.00	0.00	7
561	163	36.00	0.00	8
553	154	36.00	0.00	9
539	146	36.00	0.00	10
537	141	36.00	0.00	11
533	138	36.00	0.00	12
523	139	36.00	0.00	13
509	141	36.00	0.00	14
501	141	36.00	0.00	15
497	141	36.00	0.00	16
495	124	36.00	0.00	17
494	112	36.00	0.00	18
492	105	36.00	0.00	19
490	100	36.00	0.00	20
490	98	36.00	0.00	21
482	104	36.00	0.00	22
465	106	36.00	0.00	23
457	95	36.00	115.00	24
457	95	37.00	newborn	24	36
438	84	37.00	0.00	25
438	67	37.00	0.00	26
434	54	37.00	0.00	27
432	32	37.00	0.00	28
426	11	37.00	103.00	29
390	204	38.00	start	1
394	190	38.00	0.00	2
397	184	38.00	0.00	3
407	176	38.00	0.00	4
414	171	38.00	0.00	5
416	160	38.00	0.00	6
426	165	38.00	0.00	7
432	183	38.00	0.00	8
439	189	38.00	0.00	9
440	190	38.00	0.00	10
438	190	38.00	0.00	11
438	189	38.00	0.00	12
440	191	38.00	0.00	13
436	192	38.00	0.00	14
430	196	38.00	0.00	15
424	203	38.00	0.00	16
426	216	38.00	0.00	17
429	219	38.00	0.00	18
428	225	38.00	0.00	19
429	225	38.00	0.00	20
427	229	38.00	0.00	21
423	234	38.00	0.00	22
425	229	38.00	0.00	23
423	228	38.00	100.00	24
62	218	39.00	start	1
56	220	39.00	0.00	2
50	219	39.00	0.00	3
41	225	39.00	0.00	4
28	246	39.00	0.00	5
22	245	39.00	0.00	6
17	234	39.00	0.00	7
16	225	39.00	0.00	8
24	218	39.00	0.00	9
24	211	39.00	0.00	10
25	198	39.00	0.00	11
25	198	39.00	0.00	12
29	190	39.00	0.00	13
23	191	39.00	0.00	14
28	180	39.00	0.00	15
33	163	39.00	0.00	16
47	138	39.00	115.00	17
47	138	40.00	newborn	17	39
5	151	40.00	0.00	18
6	150	40.00	0.00	19
13	160	40.00	0.00	20
32	166	40.00	0.00	21
39	142	40.00	0.00	22
53	139	40.00	0.00	23
46	157	40.00	0.00	24
47	168	40.00	0.00	25
31	173	40.00	0.00	26
31	182	40.00	0.00	27
48	191	40.00	0.00	28
28	182	40.00	0.00	29
47	168	40.00	0.00	30
50	164	40.00	0.00	31
50	164	40.00	0.00	32
55	145	40.00	0.00	33
60	145	40.00	0.00	34
64	156	40.00	0.00	35
65	166	40.00	0.00	36
59	173	40.00	111.00	37
163	422	41.00	start	1
158	426	41.00	0.00	2
148	427	41.00	0.00	3
147	427	41.00	0.00	4
130	437	41.00	0.00	5
125	444	41.00	0.00	6
161	452	41.00	115.00	7
161	452	42.00	newborn	7	41
110	461	42.00	0.00	8
105	449	42.00	0.00	9
109	451	42.00	0.00	10
107	455	42.00	0.00	11
96	472	42.00	0.00	12
89	481	42.00	0.00	13
84	481	42.00	0.00	14
73	466	42.00	0.00	15
70	448	42.00	0.00	16
81	472	42.00	0.00	17
52	478	42.00	0.00	18
27	491	42.00	0.00	19
23	511	42.00	103.00	20
161	452	43.00	newborn	7	41
101	453	43.00	0.00	8
100	451	43.00	0.00	9
103	435	43.00	0.00	10
102	435	43.00	0.00	11
83	438	43.00	0.00	12
74	440	43.00	0.00	13
65	443	43.00	0.00	14
55	445	43.00	0.00	15
53	465	43.00	0.00	16
29	480	43.00	0.00	17
4	498	43.00	103.00	18
63	429	44.00	start	1
51	438	44.00	0.00	2
39	445	44.00	0.00	3
25	452	44.00	0.00	4
13	453	44.00	0.00	5
9	458	44.00	0.00	6
2	485	44.00	103.00	7
103	275	45.00	start	1
106	268	45.00	0.00	2
97	295	45.00	115.00	3
97	295	46.00	newborn	3	45
101	284	46.00	0.00	4
120	275	46.00	0.00	5
118	266	46.00	0.00	6
121	268	46.00	0.00	7
124	271	46.00	0.00	8
114	253	46.00	0.00	9
120	227	46.00	0.00	10
131	202	46.00	0.00	11
137	205	46.00	0.00	12
126	208	46.00	100.00	13
97	295	47.00	newborn	3	45
89	302	47.00	0.00	4
92	300	47.00	0.00	5
91	299	47.00	0.00	6
89	292	47.00	0.00	7
82	295	47.00	0.00	8
78	281	47.00	0.00	9
75	281	47.00	0.00	10
76	260	47.00	0.00	11
73	223	47.00	0.00	12
72	230	47.00	0.00	13
68	228	47.00	0.00	14
72	230	47.00	100.00	15
165	345	48.00	start	1
159	352	48.00	0.00	2
162	347	48.00	0.00	3
151	342	48.00	0.00	4
139	341	48.00	0.00	5
162	326	48.00	115.00	6
162	326	49.00	newborn	6	48
148	303	49.00	0.00	7
143	291	49.00	0.00	8
136	274	49.00	0.00	9
117	271	49.00	0.00	10
95	283	49.00	0.00	11
102	303	49.00	0.00	12
101	300	49.00	0.00	13
104	309	49.00	0.00	14
107	312	49.00	0.00	15
108	316	49.00	100.00	16
162	326	50.00	newborn	6	48
159	314	50.00	0.00	7
153	301	50.00	0.00	8
153	275	50.00	0.00	9
159	245	50.00	0.00	10
167	238	50.00	0.00	11
159	237	50.00	0.00	12
162	233	50.00	0.00	13
192	210	50.00	0.00	14
182	180	50.00	0.00	15
172	168	50.00	100.00	16
355	229	51.00	start	1
349	225	51.00	0.00	2
351	203	51.00	0.00	3
374	206	51.00	0.00	4
404	191	51.00	0.00	5
427	184	51.00	0.00	6
421	192	51.00	0.00	7
417	199	51.00	0.00	8
410	198	51.00	0.00	9
401	196	51.00	0.00	10
402	192	51.00	0.00	11
394	191	51.00	0.00	12
397	191	51.00	0.00	13
395	196	51.00	0.00	14
394	199	51.00	0.00	15
379	213	51.00	0.00	16
364	208	51.00	0.00	17
336	202	51.00	0.00	18
309	197	51.00	0.00	19
302	189	51.00	0.00	20
294	195	51.00	0.00	21
301	151	51.00	115.00	22
350	247	52.00	start	1
347	254	52.00	0.00	2
332	265	52.00	0.00	3
320	261	52.00	0.00	4
303	249	52.00	0.00	5
296	242	52.00	0.00	6
307	232	52.00	0.00	7
307	236	52.00	0.00	8
302	235	52.00	0.00	9
297	226	52.00	0.00	10
297	216	52.00	0.00	11
300	209	52.00	0.00	12
310	200	52.00	0.00	13
314	187	52.00	0.00	14
317	163	52.00	0.00	15
318	147	52.00	0.00	16
322	136	52.00	0.00	17
321	116	52.00	0.00	18
323	100	52.00	0.00	19
310	91	52.00	0.00	20
295	86	52.00	0.00	21
283	86	52.00	0.00	22
272	107	52.00	0.00	23
287	107	52.00	108.00	24
597	234	53.00	start	1
587	241	53.00	0.00	2
582	243	53.00	0.00	3
570	240	53.00	0.00	4
570	243	53.00	0.00	5
568	245	53.00	0.00	6
556	251	53.00	0.00	7
554	252	53.00	0.00	8
550	260	53.00	0.00	9
546	268	53.00	0.00	10
543	282	53.00	0.00	11
551	303	53.00	0.00	12
553	306	53.00	0.00	13
564	306	53.00	0.00	14
569	302	53.00	0.00	15
574	298	53.00	0.00	16
566	291	53.00	115.00	17
566	291	54.00	newborn	17	53
540	278	54.00	0.00	18
548	255	54.00	0.00	19
548	259	54.00	0.00	20
549	258	54.00	0.00	21
553	267	54.00	0.00	22
564	281	54.00	0.00	23
586	307	54.00	0.00	24
597	321	54.00	0.00	25
600	325	54.00	0.00	26
595	334	54.00	0.00	27
591	346	54.00	0.00	28
582	353	54.00	0.00	29
585	349	54.00	0.00	30
594	338	54.00	0.00	31
603	328	54.00	0.00	32
600	330	54.00	0.00	33
607	327	54.00	0.00	34
616	318	54.00	0.00	35
624	315	54.00	0.00	36
620	313	54.00	111.00	37
566	291	55.00	newborn	17	53
549	283	55.00	0.00	18
535	262	55.00	0.00	19
530	261	55.00	0.00	20
526	262	55.00	0.00	21
510	258	55.00	0.00	22
490	246	55.00	0.00	23
477	238	55.00	0.00	24
487	231	55.00	0.00	25
493	225	55.00	0.00	26
497	215	55.00	0.00	27
499	205	55.00	0.00	28
493	202	55.00	0.00	29
474	176	55.00	0.00	30
465	173	55.00	0.00	31
466	181	55.00	0.00	32
456	180	55.00	0.00	33
430	158	55.00	0.00	34
406	151	55.00	0.00	35
379	123	55.00	0.00	36
352	102	55.00	111.00	37
124	219	56.00	newborn	2	NN56
145	205	56.00	0.00	3
161	204	56.00	0.00	4
185	209	56.00	0.00	5
204	214	56.00	0.00	6
201	214	56.00	0.00	7
196	210	56.00	0.00	8
162	190	56.00	0.00	9
143	187	56.00	0.00	10
133	186	56.00	0.00	11
137	167	56.00	0.00	12
163	161	56.00	0.00	13
169	152	56.00	0.00	14
171	147	56.00	0.00	15
175	136	56.00	0.00	16
184	128	56.00	0.00	17
184	129	56.00	0.00	18
190	147	56.00	0.00	19
214	165	56.00	0.00	20
214	179	56.00	0.00	21
216	206	56.00	0.00	22
198	231	56.00	0.00	23
210	226	56.00	115.00	24
210	226	57.00	newborn	24	56
197	226	57.00	0.00	25
194	229	57.00	0.00	26
188	212	57.00	0.00	27
180	211	57.00	0.00	28
176	223	57.00	0.00	29
168	243	57.00	0.00	30
188	248	57.00	0.00	31
205	269	57.00	0.00	32
216	292	57.00	0.00	33
215	301	57.00	0.00	34
203	323	57.00	0.00	35
205	330	57.00	0.00	36
237	356	57.00	111.00	37
210	226	58.00	newborn	24	56
203	236	58.00	0.00	25
195	231	58.00	0.00	26
192	216	58.00	0.00	27
187	219	58.00	0.00	28
196	219	58.00	0.00	29
214	219	58.00	0.00	30
215	207	58.00	0.00	31
213	199	58.00	0.00	32
191	201	58.00	0.00	33
191	210	58.00	0.00	34
206	217	58.00	0.00	35
208	221	58.00	0.00	36
219	194	58.00	111.00	37
100	239	59.00	newborn	2	NN59
84	261	59.00	0.00	3
81	265	59.00	0.00	4
76	257	59.00	0.00	5
88	238	59.00	0.00	6
84	227	59.00	0.00	7
95	195	59.00	0.00	8
98	193	59.00	0.00	9
95	198	59.00	0.00	10
98	183	59.00	0.00	11
87	161	59.00	0.00	12
89	145	59.00	0.00	13
93	137	59.00	0.00	14
108	128	59.00	0.00	15
116	120	59.00	0.00	16
127	109	59.00	0.00	17
148	73	59.00	0.00	18
142	61	59.00	0.00	19
157	57	59.00	0.00	20
164	53	59.00	0.00	21
166	45	59.00	115.00	22
166	45	60.00	newborn	22	59
139	49	60.00	0.00	23
127	67	60.00	0.00	24
130	57	60.00	0.00	25
121	46	60.00	0.00	26
115	30	60.00	0.00	27
105	20	60.00	0.00	28
103	38	60.00	0.00	29
108	50	60.00	0.00	30
126	61	60.00	0.00	31
132	61	60.00	0.00	32
132	62	60.00	0.00	33
125	60	60.00	0.00	34
126	61	60.00	0.00	35
129	65	60.00	0.00	36
145	71	60.00	111.00	37
166	45	61.00	newborn	22	59
146	60	61.00	0.00	23
130	79	61.00	0.00	24
130	88	61.00	0.00	25
125	117	61.00	0.00	26
137	109	61.00	0.00	27
157	82	61.00	0.00	28
164	67	61.00	0.00	29
155	60	61.00	0.00	30
152	62	61.00	0.00	31
121	55	61.00	0.00	32
115	50	61.00	0.00	33
109	50	61.00	0.00	34
107	50	61.00	0.00	35
100	61	61.00	0.00	36
74	62	61.00	111.00	37
583	457	62.00	start	1
581	451	62.00	0.00	2
580	446	62.00	115.00	3
580	446	63.00	newborn	3	62
586	451	63.00	0.00	4
585	448	63.00	0.00	5
581	443	63.00	0.00	6
574	437	63.00	0.00	7
573	436	63.00	0.00	8
565	430	63.00	0.00	9
529	406	63.00	0.00	10
529	404	63.00	0.00	11
520	392	63.00	0.00	12
505	380	63.00	0.00	13
498	380	63.00	0.00	14
480	368	63.00	0.00	15
471	324	63.00	0.00	16
469	304	63.00	0.00	17
487	296	63.00	0.00	18
509	306	63.00	0.00	19
546	327	63.00	0.00	20
540	332	63.00	0.00	21
532	338	63.00	0.00	22
526	338	63.00	0.00	23
542	351	63.00	115.00	24
542	351	64.00	newborn	24	63
560	359	64.00	0.00	25
547	368	64.00	0.00	26
532	376	64.00	0.00	27
527	387	64.00	0.00	28
517	387	64.00	0.00	29
485	370	64.00	0.00	30
476	378	64.00	0.00	31
490	403	64.00	0.00	32
493	395	64.00	0.00	33
519	385	64.00	0.00	34
515	385	64.00	0.00	35
499	401	64.00	0.00	36
500	422	64.00	111.00	37
542	351	65.00	newborn	24	63
580	351	65.00	0.00	25
606	353	65.00	0.00	26
623	345	65.00	0.00	27
621	353	65.00	0.00	28
626	376	65.00	0.00	29
622	390	65.00	0.00	30
608	400	65.00	0.00	31
597	405	65.00	0.00	32
586	430	65.00	0.00	33
577	450	65.00	0.00	34
567	459	65.00	0.00	35
550	464	65.00	0.00	36
528	470	65.00	111.00	37
580	446	66.00	newborn	3	62
578	456	66.00	0.00	4
577	455	66.00	0.00	5
581	459	66.00	0.00	6
585	469	66.00	0.00	7
591	476	66.00	0.00	8
597	482	66.00	0.00	9
622	495	66.00	0.00	10
643	462	66.00	0.00	11
612	437	66.00	0.00	12
629	417	66.00	103.00	13
94	439	67.00	start	1
78	436	67.00	0.00	2
71	423	67.00	0.00	3
59	422	67.00	0.00	4
50	417	67.00	0.00	5
45	402	67.00	0.00	6
46	395	67.00	0.00	7
51	390	67.00	0.00	8
62	384	67.00	115.00	9
62	384	68.00	newborn	9	67
70	377	68.00	0.00	10
76	368	68.00	0.00	11
101	352	68.00	0.00	12
103	341	68.00	0.00	13
101	329	68.00	0.00	14
105	326	68.00	0.00	15
105	324	68.00	0.00	16
104	329	68.00	0.00	17
104	330	68.00	0.00	18
103	339	68.00	0.00	19
101	365	68.00	0.00	20
97	372	68.00	0.00	21
92	369	68.00	0.00	22
98	373	68.00	0.00	23
103	376	68.00	0.00	24
103	378	68.00	0.00	25
105	378	68.00	0.00	26
105	379	68.00	0.00	27
115	388	68.00	0.00	28
116	386	68.00	0.00	29
106	389	68.00	0.00	30
103	400	68.00	115.00	31
103	400	69.00	newborn	31	68
85	398	69.00	0.00	32
79	390	69.00	0.00	33
67	371	69.00	0.00	34
65	363	69.00	0.00	35
60	352	69.00	0.00	36
47	333	69.00	111.00	37
103	400	70.00	newborn	31	68
112	395	70.00	0.00	32
128	379	70.00	0.00	33
130	373	70.00	0.00	34
132	360	70.00	0.00	35
132	348	70.00	0.00	36
129	331	70.00	111.00	37
62	384	71.00	newborn	9	67
51	392	71.00	0.00	10
36	403	71.00	0.00	11
16	429	71.00	0.00	12
15	444	71.00	0.00	13
7	447	71.00	0.00	14
2	440	71.00	0.00	15
4	439	71.00	0.00	16
6	435	71.00	0.00	17
3	443	71.00	0.00	18
5	436	71.00	0.00	19
4	430	71.00	103.00	20
