# Supplementary material for: A three component model for superdiffusive motion effectively describes migration of eukaryotic cells moving freely or under a directional stimulus
Source: PLoS One. 2022 Aug 2;17(8):e0272259. doi: 10.1371/journal.pone.0272259 (PMC9345344; doi:10.1371/journal.pone.0272259)
Supplement: S1 File — Text files containing information about displacements of experimental and simulated populations used for both preliminary analyses, in “datasets used for preliminary evaluation of cell movement (Tables 1 and 2)”, and further characterization of cell movement, in “further datasets used for cell movement characterization (Figs 2, 4–6; Table 2; S1–S3 Tables; S2 and S3 Figs)”. (ZIP) [file pone.0272259.s007.zip › S1_File/further datasets/experimental/no_wound/NIH-Ras/coordinates6.txt]

#	ps=0.767	ts=40	movie=	timeInt=4
462	201	1.00	start	1
478	188	1.00	0.00	2
490	178	1.00	0.00	3
496	165	1.00	0.00	4
508	144	1.00	0.00	5
508	126	1.00	0.00	6
507	123	1.00	0.00	7
497	107	1.00	0.00	8
496	103	1.00	0.00	9
496	92	1.00	0.00	10
487	63	1.00	0.00	11
484	48	1.00	0.00	12
483	33	1.00	0.00	13
493	5	1.00	103.00	14
463	228	2.00	start	1	1
461	223	2.00	0.00	2
460	221	2.00	0.00	3
452	217	2.00	0.00	4
438	225	2.00	0.00	5
426	233	2.00	0.00	6
422	232	2.00	0.00	7
415	235	2.00	0.00	8
404	233	2.00	0.00	9
405	235	2.00	0.00	10
393	229	2.00	0.00	11
393	226	2.00	0.00	12
387	222	2.00	0.00	13
387	213	2.00	0.00	14
397	206	2.00	0.00	15
378	220	2.00	0.00	16
373	213	2.00	115.00	17
373	213	3.00	newborn	17	2
351	208	3.00	0.00	18
351	191	3.00	0.00	19
348	196	3.00	0.00	20
352	206	3.00	0.00	21
351	212	3.00	0.00	22
346	212	3.00	0.00	23
332	194	3.00	0.00	24
323	194	3.00	0.00	25
320	205	3.00	0.00	26
319	197	3.00	0.00	27
318	190	3.00	0.00	28
318	184	3.00	0.00	29
318	175	3.00	0.00	30
317	173	3.00	0.00	31
317	176	3.00	0.00	32
322	169	3.00	0.00	33
319	163	3.00	0.00	34
315	155	3.00	0.00	35
320	140	3.00	0.00	36
323	126	3.00	111.00	37
373	213	4.00	newborn	17	2
398	207	4.00	0.00	18
409	227	4.00	0.00	19
410	236	4.00	0.00	20
410	242	4.00	0.00	21
425	247	4.00	0.00	22
421	259	4.00	0.00	23
424	261	4.00	0.00	24
425	265	4.00	0.00	25
425	271	4.00	0.00	26
432	270	4.00	0.00	27
437	269	4.00	0.00	28
431	273	4.00	0.00	29
429	272	4.00	0.00	30
427	276	4.00	0.00	31
427	277	4.00	0.00	32
421	272	4.00	0.00	33
408	253	4.00	0.00	34
403	244	4.00	0.00	35
398	234	4.00	115.00	36
350	130	5.00	start	1
351	126	5.00	0.00	2
347	122	5.00	0.00	3
325	117	5.00	0.00	4
308	116	5.00	0.00	5
297	124	5.00	0.00	6
287	139	5.00	0.00	7
269	159	5.00	0.00	8
270	173	5.00	0.00	9
324	150	5.00	0.00	10
326	134	5.00	0.00	11
316	131	5.00	0.00	12
304	143	5.00	0.00	13
279	171	5.00	115.00	14
279	171	6.00	newborn	14	5
289	152	6.00	0.00	15
297	139	6.00	0.00	16
305	113	6.00	0.00	17
321	100	6.00	0.00	18
349	91	6.00	0.00	19
391	92	6.00	0.00	20
396	71	6.00	0.00	21
377	53	6.00	0.00	22
375	56	6.00	0.00	23
375	92	6.00	0.00	24
360	113	6.00	0.00	25
374	136	6.00	0.00	26
395	145	6.00	0.00	27
426	120	6.00	0.00	28
436	89	6.00	0.00	29
423	74	6.00	0.00	30
412	56	6.00	0.00	31
405	34	6.00	0.00	32
415	27	6.00	0.00	33
428	33	6.00	0.00	34
425	36	6.00	0.00	35
420	49	6.00	0.00	36
412	58	6.00	111.00	37
279	171	7.00	newborn	14	5
280	168	7.00	0.00	15
292	159	7.00	0.00	16
292	157	7.00	0.00	17
293	137	7.00	0.00	18
267	106	7.00	0.00	19
229	84	7.00	0.00	20
220	59	7.00	0.00	21
217	20	7.00	0.00	22
195	3	7.00	103.00	23
333	272	8.00	start	1
335	270	8.00	0.00	2
340	281	8.00	0.00	3
320	238	8.00	0.00	4
317	227	8.00	0.00	5
314	227	8.00	0.00	6
323	227	8.00	0.00	7
337	229	8.00	0.00	8
318	244	8.00	115.00	9
318	244	9.00	newborn	9	8
305	247	9.00	0.00	10
303	214	9.00	0.00	11
291	188	9.00	0.00	12
278	184	9.00	0.00	13
263	180	9.00	0.00	14
272	163	9.00	0.00	15
300	161	9.00	0.00	16
304	160	9.00	0.00	17
310	161	9.00	0.00	18
316	168	9.00	0.00	19
327	184	9.00	0.00	20
322	191	9.00	0.00	21
321	195	9.00	0.00	22
314	204	9.00	0.00	23
305	214	9.00	0.00	24
301	223	9.00	0.00	25
297	233	9.00	0.00	26
292	239	9.00	0.00	27
292	245	9.00	0.00	28
290	248	9.00	0.00	29
287	246	9.00	0.00	30
287	247	9.00	0.00	31
288	246	9.00	0.00	32
286	234	9.00	0.00	33
316	240	9.00	115.00	34
316	240	10.00	newborn	34	9
330	227	10.00	0.00	35
325	235	10.00	0.00	36
312	231	10.00	111.00	37
316	240	11.00	newborn	34	9
339	238	11.00	0.00	35
337	239	11.00	0.00	36
333	246	11.00	111.00	37
318	244	12.00	newborn	9	8
302	259	12.00	0.00	10
291	275	12.00	0.00	11
285	294	12.00	0.00	12
274	321	12.00	0.00	13
268	319	12.00	0.00	14
265	310	12.00	0.00	15
278	281	12.00	0.00	16
285	264	12.00	0.00	17
287	252	12.00	0.00	18
289	220	12.00	0.00	19
289	202	12.00	0.00	20
284	192	12.00	0.00	21
287	195	12.00	0.00	22
281	205	12.00	0.00	23
270	212	12.00	0.00	24
258	216	12.00	0.00	25
243	210	12.00	0.00	26
238	219	12.00	0.00	27
228	227	12.00	0.00	28
221	237	12.00	0.00	29
223	246	12.00	0.00	30
207	235	12.00	0.00	31
202	205	12.00	0.00	32
207	186	12.00	0.00	33
216	182	12.00	0.00	34
204	189	12.00	0.00	35
196	191	12.00	0.00	36
197	210	12.00	111.00	37
299	288	13.00	start	1	11
306	288	13.00	0.00	2
306	288	13.00	0.00	3
284	263	13.00	0.00	4
282	277	13.00	115.00	5
282	277	14.00	newborn	5	13
284	286	14.00	0.00	6
293	284	14.00	0.00	7
294	284	14.00	0.00	8
287	287	14.00	0.00	9
287	298	14.00	0.00	10
293	306	14.00	0.00	11
295	313	14.00	0.00	12
295	322	14.00	0.00	13
302	328	14.00	0.00	14
312	324	14.00	0.00	15
325	306	14.00	0.00	16
326	304	14.00	0.00	17
332	295	14.00	0.00	18
342	289	14.00	0.00	19
353	286	14.00	0.00	20
362	275	14.00	0.00	21
364	282	14.00	0.00	22
365	287	14.00	0.00	23
370	287	14.00	0.00	24
374	296	14.00	0.00	25
375	299	14.00	0.00	26
372	295	14.00	0.00	27
373	298	14.00	0.00	28
374	301	14.00	0.00	29
374	304	14.00	0.00	30
410	311	14.00	115.00	31
410	311	15.00	newborn	31	14
414	302	15.00	0.00	32
415	292	15.00	0.00	33
421	284	15.00	0.00	34
432	271	15.00	0.00	35
437	266	15.00	0.00	36
436	270	15.00	111.00	37
410	311	16.00	newborn	31	14
408	321	16.00	0.00	32
400	315	16.00	0.00	33
397	320	16.00	0.00	34
391	353	16.00	0.00	35
386	367	16.00	0.00	36
383	383	16.00	111.00	37
282	277	17.00	newborn	5	13
270	285	17.00	0.00	6
261	280	17.00	0.00	7
245	281	17.00	0.00	8
240	275	17.00	0.00	9
232	273	17.00	0.00	10
230	280	17.00	0.00	11
228	298	17.00	0.00	12
221	309	17.00	0.00	13
207	312	17.00	0.00	14
197	309	17.00	0.00	15
195	312	17.00	0.00	16
186	300	17.00	0.00	17
178	314	17.00	0.00	18
169	327	17.00	0.00	19
172	328	17.00	0.00	20
175	332	17.00	0.00	21
176	336	17.00	0.00	22
171	331	17.00	0.00	23
164	325	17.00	0.00	24
158	309	17.00	0.00	25
140	298	17.00	0.00	26
134	288	17.00	115.00	27
134	288	18.00	newborn	27	17
134	309	18.00	0.00	28
130	308	18.00	0.00	29
139	322	18.00	0.00	30
141	322	18.00	0.00	31
158	322	18.00	0.00	32
167	322	18.00	0.00	33
181	326	18.00	0.00	34
194	320	18.00	0.00	35
192	308	18.00	0.00	36
203	303	18.00	111.00	37
134	288	19.00	newborn	27	17
125	305	19.00	0.00	28
109	313	19.00	0.00	29
92	333	19.00	0.00	30
94	352	19.00	0.00	31
95	364	19.00	0.00	32
112	373	19.00	0.00	33
126	374	19.00	0.00	34
142	378	19.00	0.00	35
151	380	19.00	0.00	36
167	365	19.00	111.00	37
181	90	20.00	start	1	19
188	97	20.00	0.00	2
180	95	20.00	0.00	3
175	103	20.00	0.00	4
177	100	20.00	0.00	5
178	96	20.00	0.00	6
174	88	20.00	0.00	7
173	76	20.00	0.00	8
173	68	20.00	0.00	9
173	56	20.00	0.00	10
171	53	20.00	0.00	11
169	53	20.00	0.00	12
170	54	20.00	0.00	13
174	60	20.00	0.00	14
174	65	20.00	0.00	15
175	61	20.00	0.00	16
183	64	20.00	0.00	17
184	67	20.00	0.00	18
184	66	20.00	0.00	19
183	62	20.00	0.00	20
183	62	20.00	0.00	21
183	61	20.00	0.00	22
179	56	20.00	0.00	23
175	49	20.00	0.00	24
171	39	20.00	0.00	25
175	28	20.00	0.00	26
182	14	20.00	0.00	27
198	11	20.00	0.00	28
203	20	20.00	0.00	29
207	23	20.00	0.00	30
207	26	20.00	0.00	31
221	33	20.00	0.00	32
225	37	20.00	0.00	33
221	58	20.00	115.00	34
221	58	21.00	newborn	34	20
212	56	21.00	0.00	35
209	51	21.00	0.00	36
208	48	21.00	111.00	37
221	58	22.00	newborn	34	20
189	48	22.00	0.00	35
193	37	22.00	0.00	36
194	29	22.00	111.00	37
239	115	23.00	start	1	22
236	120	23.00	0.00	2
239	124	23.00	0.00	3
249	127	23.00	0.00	4
277	122	23.00	115.00	5
277	122	24.00	newborn	5	23
293	107	24.00	0.00	6
296	110	24.00	0.00	7
287	112	24.00	0.00	8
293	111	24.00	0.00	9
306	106	24.00	0.00	10
325	104	24.00	0.00	11
328	104	24.00	0.00	12
328	108	24.00	0.00	13
347	107	24.00	0.00	14
357	100	24.00	0.00	15
372	84	24.00	0.00	16
372	71	24.00	0.00	17
369	62	24.00	0.00	18
358	49	24.00	0.00	19
345	55	24.00	0.00	20
341	61	24.00	0.00	21
334	64	24.00	0.00	22
326	65	24.00	0.00	23
306	62	24.00	0.00	24
275	68	24.00	0.00	25
251	70	24.00	0.00	26
228	67	24.00	0.00	27
239	77	24.00	0.00	28
254	74	24.00	0.00	29
277	78	24.00	0.00	30
276	79	24.00	0.00	31
276	84	24.00	0.00	32
278	86	24.00	0.00	33
282	92	24.00	0.00	34
275	90	24.00	0.00	35
234	84	24.00	0.00	36
220	88	24.00	111.00	37
277	122	25.00	newborn	5	23
285	119	25.00	0.00	6
277	121	25.00	0.00	7
265	114	25.00	0.00	8
266	103	25.00	0.00	9
274	70	25.00	0.00	10
272	54	25.00	0.00	11
250	51	25.00	0.00	12
241	53	25.00	0.00	13
239	54	25.00	0.00	14
230	52	25.00	0.00	15
221	38	25.00	0.00	16
232	29	25.00	0.00	17
224	25	25.00	0.00	18
216	3	25.00	103.00	19
430	353	26.00	start	1	25
430	350	26.00	0.00	2
432	344	26.00	115.00	3
432	344	27.00	newborn	3	26
424	341	27.00	0.00	4
406	332	27.00	0.00	5
385	340	27.00	0.00	6
363	349	27.00	0.00	7
354	362	27.00	0.00	8
350	356	27.00	0.00	9
349	342	27.00	0.00	10
318	326	27.00	0.00	11
328	324	27.00	0.00	12
340	302	27.00	0.00	13
347	285	27.00	0.00	14
339	266	27.00	0.00	15
346	259	27.00	0.00	16
352	266	27.00	0.00	17
353	260	27.00	0.00	18
361	251	27.00	0.00	19
367	238	27.00	0.00	20
372	238	27.00	0.00	21
374	232	27.00	0.00	22
373	221	27.00	0.00	23
380	222	27.00	0.00	24
385	219	27.00	0.00	25
379	192	27.00	0.00	26
378	176	27.00	0.00	27
370	168	27.00	0.00	28
363	151	27.00	0.00	29
366	147	27.00	0.00	30
343	143	27.00	0.00	31
321	117	27.00	0.00	32
302	141	27.00	0.00	33
308	134	27.00	115.00	34
308	134	28.00	newborn	34	27
293	116	28.00	0.00	35
280	115	28.00	0.00	36
250	120	28.00	111.00	37
308	134	29.00	newborn	34	27
301	134	29.00	0.00	35
274	140	29.00	0.00	36
240	144	29.00	111.00	37
432	344	30.00	newborn	3	26
424	332	30.00	0.00	4
433	319	30.00	0.00	5
453	318	30.00	0.00	6
458	316	30.00	0.00	7
429	301	30.00	0.00	8
403	298	30.00	0.00	9
397	306	30.00	0.00	10
385	326	30.00	0.00	11
389	317	30.00	0.00	12
403	320	30.00	0.00	13
410	315	30.00	0.00	14
417	313	30.00	0.00	15
414	313	30.00	0.00	16
438	319	30.00	0.00	17
461	324	30.00	0.00	18
463	324	30.00	0.00	19
466	310	30.00	0.00	20
472	291	30.00	0.00	21
464	269	30.00	0.00	22
438	257	30.00	0.00	23
432	267	30.00	0.00	24
438	285	30.00	0.00	25
450	278	30.00	0.00	26
456	272	30.00	0.00	27
461	277	30.00	0.00	28
478	284	30.00	0.00	29
476	272	30.00	0.00	30
478	262	30.00	0.00	31
489	250	30.00	0.00	32
503	228	30.00	0.00	33
507	226	30.00	115.00	34
507	226	31.00	newborn	34	30
497	215	31.00	0.00	35
499	207	31.00	0.00	36
500	174	31.00	111.00	37
507	226	32.00	newborn	34	30
483	216	32.00	0.00	35
492	215	32.00	0.00	36
499	228	32.00	111.00	37
204	224	33.00	start	1	32
201	220	33.00	0.00	2
199	215	33.00	0.00	3
203	205	33.00	0.00	4
175	235	33.00	115.00	5
175	235	34.00	newborn	5	33
178	244	34.00	0.00	6
194	249	34.00	0.00	7
193	247	34.00	0.00	8
195	249	34.00	0.00	9
204	256	34.00	0.00	10
213	264	34.00	0.00	11
223	285	34.00	0.00	12
231	309	34.00	0.00	13
267	359	34.00	0.00	14
287	360	34.00	108.00	15
376	419	35.00	start	1
368	424	35.00	0.00	2
350	407	35.00	0.00	3
345	405	35.00	0.00	4
342	406	35.00	0.00	5
342	403	35.00	0.00	6
327	415	35.00	0.00	7
327	418	35.00	115.00	8
167	281	36.00	start	1
141	275	36.00	0.00	2
100	280	36.00	0.00	3
89	271	36.00	0.00	4
81	286	36.00	0.00	5
97	314	36.00	0.00	6
107	351	36.00	0.00	7
78	353	36.00	0.00	8
56	348	36.00	0.00	9
49	349	36.00	0.00	10
36	347	36.00	0.00	11
35	343	36.00	0.00	12
34	366	36.00	0.00	13
20	350	36.00	103.00	14
125	324	37.00	start	1	36
131	332	37.00	0.00	2
129	347	37.00	0.00	3
124	370	37.00	0.00	4
121	401	37.00	0.00	5
122	386	37.00	0.00	6
122	383	37.00	0.00	7
109	434	37.00	0.00	8
98	443	37.00	0.00	9
94	433	37.00	115.00	10
94	433	38.00	newborn	10	37
104	432	38.00	0.00	11
98	454	38.00	0.00	12
113	482	38.00	103.00	13
94	433	39.00	newborn	10	37
106	443	39.00	0.00	11
105	463	39.00	0.00	12
127	493	39.00	103.00	13
328	435	40.00	start	1	39
315	418	40.00	0.00	2
266	401	40.00	0.00	3
274	391	40.00	0.00	4
280	353	40.00	0.00	5
270	352	40.00	0.00	6
256	351	40.00	0.00	7
242	364	40.00	0.00	8
223	387	40.00	0.00	9
214	400	40.00	0.00	10
214	409	40.00	0.00	11
232	428	40.00	0.00	12
248	434	40.00	0.00	13
260	429	40.00	0.00	14
270	423	40.00	115.00	15
270	423	41.00	newborn	15	40
267	417	41.00	0.00	16
287	403	41.00	0.00	17
305	388	41.00	0.00	18
320	378	41.00	0.00	19
331	372	41.00	0.00	20
352	356	41.00	0.00	21
343	318	41.00	0.00	22
311	327	41.00	0.00	23
287	312	41.00	0.00	24
288	301	41.00	0.00	25
295	305	41.00	0.00	26
296	318	41.00	0.00	27
293	347	41.00	0.00	28
275	353	41.00	0.00	29
266	360	41.00	0.00	30
234	358	41.00	0.00	31
213	384	41.00	0.00	32
197	395	41.00	0.00	33
184	427	41.00	0.00	34
175	451	41.00	0.00	35
174	473	41.00	103.00	36
270	423	42.00	newborn	15	40
273	427	42.00	0.00	16
285	420	42.00	0.00	17
288	424	42.00	0.00	18
268	456	42.00	0.00	19
264	469	42.00	0.00	20
266	469	42.00	0.00	21
246	475	42.00	0.00	22
212	497	42.00	0.00	23
215	512	42.00	103.00	24
216	271	43.00	start	1	42
223	273	43.00	0.00	2
225	280	43.00	0.00	3
221	290	43.00	0.00	4
208	313	43.00	0.00	5
204	337	43.00	0.00	6
204	340	43.00	0.00	7
202	345	43.00	0.00	8
197	352	43.00	0.00	9
194	361	43.00	0.00	10
197	367	43.00	0.00	11
198	364	43.00	0.00	12
201	361	43.00	0.00	13
203	372	43.00	0.00	14
199	380	43.00	0.00	15
188	391	43.00	0.00	16
173	392	43.00	0.00	17
166	407	43.00	0.00	18
168	379	43.00	0.00	19
144	366	43.00	0.00	20
126	360	43.00	0.00	21
117	361	43.00	0.00	22
106	369	43.00	0.00	23
99	372	43.00	0.00	24
103	337	43.00	115.00	25
103	337	44.00	newborn	25	43
104	328	44.00	0.00	26
115	321	44.00	0.00	27
117	312	44.00	0.00	28
133	287	44.00	0.00	29
146	274	44.00	0.00	30
164	283	44.00	0.00	31
195	296	44.00	0.00	32
217	312	44.00	0.00	33
222	326	44.00	0.00	34
219	337	44.00	0.00	35
218	351	44.00	0.00	36
222	367	44.00	111.00	37
103	337	45.00	newborn	25	43
138	380	45.00	0.00	26
137	382	45.00	0.00	27
132	373	45.00	0.00	28
123	380	45.00	0.00	29
108	392	45.00	0.00	30
103	397	45.00	0.00	31
99	384	45.00	0.00	32
102	390	45.00	0.00	33
105	399	45.00	0.00	34
108	414	45.00	0.00	35
110	414	45.00	0.00	36
98	394	45.00	111.00	37
279	254	46.00	start	1
285	250	46.00	0.00	2
291	241	46.00	0.00	3
292	238	46.00	0.00	4
288	232	46.00	0.00	5
303	260	46.00	0.00	6
294	260	46.00	0.00	7
286	263	46.00	0.00	8
290	251	46.00	0.00	9
309	220	46.00	0.00	10
312	194	46.00	0.00	11
346	184	46.00	0.00	12
356	179	46.00	0.00	13
358	146	46.00	0.00	14
363	81	46.00	0.00	15
364	98	46.00	0.00	16
365	98	46.00	115.00	17
365	98	47.00	newborn	17	46
368	89	47.00	0.00	18
369	86	47.00	0.00	19
375	93	47.00	0.00	20
386	90	47.00	0.00	21
362	87	47.00	0.00	22
344	80	47.00	0.00	23
341	69	47.00	0.00	24
306	64	47.00	0.00	25
269	60	47.00	0.00	26
255	67	47.00	0.00	27
251	66	47.00	0.00	28
276	67	47.00	0.00	29
290	67	47.00	0.00	30
299	66	47.00	0.00	31
298	69	47.00	0.00	32
306	69	47.00	0.00	33
311	72	47.00	0.00	34
305	77	47.00	0.00	35
315	69	47.00	0.00	36
310	72	47.00	111.00	37
365	98	48.00	newborn	17	46
363	74	48.00	0.00	18
355	66	48.00	0.00	19
361	70	48.00	0.00	20
361	67	48.00	0.00	21
382	70	48.00	0.00	22
405	62	48.00	0.00	23
409	68	48.00	0.00	24
412	85	48.00	0.00	25
408	87	48.00	0.00	26
373	84	48.00	0.00	27
352	61	48.00	0.00	28
342	67	48.00	0.00	29
369	53	48.00	0.00	30
393	50	48.00	0.00	31
394	60	48.00	0.00	32
394	73	48.00	0.00	33
394	93	48.00	0.00	34
388	104	48.00	0.00	35
386	114	48.00	0.00	36
388	114	48.00	111.00	37
569	206	49.00	start	1	48
563	196	49.00	0.00	2
563	203	49.00	115.00	3
563	203	50.00	newborn	3	49
551	195	50.00	0.00	4
538	196	50.00	0.00	5
529	190	50.00	0.00	6
521	182	50.00	0.00	7
522	203	50.00	0.00	8
534	221	50.00	0.00	9
544	235	50.00	0.00	10
562	256	50.00	0.00	11
577	289	50.00	0.00	12
585	300	50.00	0.00	13
603	299	50.00	0.00	14
593	314	50.00	0.00	15
601	318	50.00	0.00	16
603	329	50.00	0.00	17
606	342	50.00	0.00	18
607	354	50.00	0.00	19
607	354	50.00	0.00	20
600	359	50.00	0.00	21
602	364	50.00	0.00	22
620	380	50.00	103.00	23
563	203	51.00	newborn	3	49
564	194	51.00	0.00	4
562	181	51.00	0.00	5
569	172	51.00	0.00	6
579	164	51.00	0.00	7
616	140	51.00	0.00	8
617	145	51.00	0.00	9
603	156	51.00	0.00	10
600	169	51.00	0.00	11
602	177	51.00	0.00	12
599	186	51.00	0.00	13
626	226	51.00	0.00	14
628	233	51.00	0.00	15
630	247	51.00	0.00	16
638	234	51.00	0.00	17
647	230	51.00	103.00	18
542	335	52.00	start	1
553	329	52.00	0.00	2
544	336	52.00	115.00	3
544	336	53.00	newborn	3	52
533	343	53.00	0.00	4
502	378	53.00	0.00	5
493	382	53.00	0.00	6
503	379	53.00	0.00	7
492	391	53.00	0.00	8
480	413	53.00	0.00	9
481	426	53.00	0.00	10
507	432	53.00	0.00	11
514	437	53.00	0.00	12
517	437	53.00	0.00	13
516	446	53.00	0.00	14
516	447	53.00	0.00	15
549	429	53.00	0.00	16
564	419	53.00	0.00	17
568	413	53.00	0.00	18
567	413	53.00	0.00	19
581	423	53.00	0.00	20
588	431	53.00	0.00	21
576	430	53.00	115.00	22
576	430	54.00	newborn	22	53
584	439	54.00	0.00	23
585	434	54.00	0.00	24
588	437	54.00	0.00	25
590	449	54.00	0.00	26
590	465	54.00	0.00	27
585	460	54.00	0.00	28
567	460	54.00	0.00	29
533	429	54.00	0.00	30
517	415	54.00	0.00	31
512	431	54.00	0.00	32
511	430	54.00	0.00	33
509	435	54.00	0.00	34
530	431	54.00	0.00	35
531	442	54.00	0.00	36
538	444	54.00	111.00	37
576	430	55.00	newborn	22	53
574	442	55.00	0.00	23
568	457	55.00	0.00	24
560	450	55.00	0.00	25
555	449	55.00	0.00	26
544	441	55.00	0.00	27
534	430	55.00	0.00	28
515	402	55.00	0.00	29
518	396	55.00	0.00	30
522	392	55.00	0.00	31
527	395	55.00	0.00	32
516	390	55.00	0.00	33
509	384	55.00	0.00	34
498	372	55.00	0.00	35
514	376	55.00	0.00	36
525	382	55.00	111.00	37
544	336	56.00	newborn	3	52
545	330	56.00	0.00	4
578	313	56.00	0.00	5
591	315	56.00	0.00	6
600	314	56.00	0.00	7
605	333	56.00	0.00	8
611	352	56.00	0.00	9
612	361	56.00	0.00	10
609	376	56.00	0.00	11
610	385	56.00	0.00	12
604	393	56.00	0.00	13
617	394	56.00	0.00	14
629	400	56.00	0.00	15
625	404	56.00	0.00	16
619	408	56.00	0.00	17
614	411	56.00	0.00	18
600	414	56.00	0.00	19
604	421	56.00	0.00	20
605	423	56.00	115.00	21
605	423	57.00	newborn	21	56
583	396	57.00	0.00	22
586	385	57.00	0.00	23
598	385	57.00	0.00	24
619	393	57.00	0.00	25
631	394	57.00	0.00	26
644	400	57.00	0.00	27
647	403	57.00	0.00	28
646	406	57.00	0.00	29
614	379	57.00	0.00	30
610	368	57.00	0.00	31
606	363	57.00	0.00	32
610	370	57.00	0.00	33
613	373	57.00	0.00	34
607	368	57.00	0.00	35
603	360	57.00	0.00	36
597	345	57.00	111.00	37
605	423	58.00	newborn	21	56
583	413	58.00	0.00	22
581	414	58.00	0.00	23
591	422	58.00	0.00	24
582	423	58.00	0.00	25
590	409	58.00	0.00	26
623	396	58.00	0.00	27
638	392	58.00	0.00	28
626	379	58.00	0.00	29
604	361	58.00	0.00	30
601	378	58.00	0.00	31
606	386	58.00	0.00	32
607	389	58.00	0.00	33
604	392	58.00	0.00	34
602	398	58.00	0.00	35
602	410	58.00	0.00	36
596	417	58.00	111.00	37
403	90	59.00	start	1	58
403	87	59.00	0.00	2
408	99	59.00	0.00	3
409	116	59.00	0.00	4
409	128	59.00	0.00	5
410	131	59.00	0.00	6
408	142	59.00	0.00	7
401	144	59.00	0.00	8
401	143	59.00	0.00	9
388	157	59.00	0.00	10
380	161	59.00	0.00	11
370	173	59.00	0.00	12
374	180	59.00	0.00	13
393	170	59.00	0.00	14
407	181	59.00	0.00	15
411	204	59.00	0.00	16
422	214	59.00	0.00	17
451	230	59.00	115.00	18
451	230	60.00	newborn	18	59
415	201	60.00	0.00	19
421	188	60.00	0.00	20
423	176	60.00	0.00	21
418	156	60.00	0.00	22
410	149	60.00	0.00	23
412	179	60.00	0.00	24
421	182	60.00	0.00	25
418	196	60.00	0.00	26
409	204	60.00	0.00	27
413	211	60.00	0.00	28
423	205	60.00	0.00	29
432	196	60.00	0.00	30
449	194	60.00	0.00	31
457	199	60.00	0.00	32
468	193	60.00	0.00	33
464	197	60.00	0.00	34
462	210	60.00	0.00	35
466	215	60.00	0.00	36
472	224	60.00	111.00	37
451	230	61.00	newborn	18	59
433	212	61.00	0.00	19
428	198	61.00	0.00	20
436	210	61.00	0.00	21
434	220	61.00	0.00	22
447	231	61.00	0.00	23
450	230	61.00	0.00	24
457	227	61.00	0.00	25
463	218	61.00	0.00	26
478	216	61.00	0.00	27
476	223	61.00	0.00	28
482	221	61.00	0.00	29
473	205	61.00	0.00	30
470	188	61.00	0.00	31
477	185	61.00	0.00	32
484	177	61.00	0.00	33
483	168	61.00	0.00	34
475	158	61.00	0.00	35
463	156	61.00	0.00	36
449	151	61.00	111.00	37
412	363	62.00	start	1	61
406	349	62.00	0.00	2
413	335	62.00	0.00	3
405	337	62.00	0.00	4
388	339	62.00	0.00	5
367	357	62.00	0.00	6
348	377	62.00	0.00	7
336	389	62.00	0.00	8
329	394	62.00	0.00	9
321	400	62.00	0.00	10
316	405	62.00	115.00	11
316	405	63.00	newborn	11	62
313	378	63.00	0.00	12
325	385	63.00	0.00	13
333	388	63.00	0.00	14
334	396	63.00	0.00	15
335	400	63.00	0.00	16
336	411	63.00	0.00	17
339	433	63.00	0.00	18
345	438	63.00	0.00	19
358	447	63.00	0.00	20
352	450	63.00	0.00	21
341	453	63.00	0.00	22
315	461	63.00	0.00	23
302	468	63.00	0.00	24
298	460	63.00	0.00	25
292	465	63.00	0.00	26
292	465	63.00	0.00	27
298	449	63.00	0.00	28
301	435	63.00	0.00	29
302	420	63.00	0.00	30
296	413	63.00	115.00	31
296	413	64.00	newborn	31	63
294	411	64.00	0.00	32
279	394	64.00	0.00	33
265	371	64.00	0.00	34
268	373	64.00	0.00	35
272	394	64.00	0.00	36
271	401	64.00	111.00	37
296	413	65.00	newborn	31	63
291	424	65.00	0.00	32
305	452	65.00	0.00	33
320	466	65.00	0.00	34
321	473	65.00	0.00	35
324	483	65.00	0.00	36
333	483	65.00	111.00	37
316	405	66.00	newborn	11	62
304	389	66.00	0.00	12
301	379	66.00	0.00	13
298	384	66.00	0.00	14
290	398	66.00	0.00	15
292	401	66.00	0.00	16
303	396	66.00	0.00	17
310	398	66.00	0.00	18
314	399	66.00	0.00	19
307	405	66.00	0.00	20
284	437	66.00	0.00	21
272	461	66.00	0.00	22
261	467	66.00	0.00	23
240	481	66.00	103.00	24
92	387	67.00	start	1
86	381	67.00	0.00	2
80	373	67.00	0.00	3
73	367	67.00	0.00	4
61	361	67.00	0.00	5
51	355	67.00	0.00	6
48	348	67.00	0.00	7
48	345	67.00	0.00	8
43	346	67.00	0.00	9
33	342	67.00	0.00	10
17	341	67.00	0.00	11
18	328	67.00	0.00	12
11	326	67.00	0.00	13
7	325	67.00	0.00	14
4	315	67.00	0.00	15
1	315	67.00	0.00	16
17	297	67.00	0.00	17
46	273	67.00	0.00	18
62	249	67.00	0.00	19
76	258	67.00	0.00	20
88	258	67.00	0.00	21
115	252	67.00	0.00	22
126	251	67.00	0.00	23
138	243	67.00	0.00	24
146	236	67.00	0.00	25
151	241	67.00	0.00	26
158	241	67.00	0.00	27
171	244	67.00	0.00	28
179	254	67.00	0.00	29
195	261	67.00	0.00	30
216	269	67.00	0.00	31
231	279	67.00	0.00	32
235	285	67.00	0.00	33
234	287	67.00	0.00	34
224	285	67.00	0.00	35
213	279	67.00	0.00	36
213	268	67.00	111.00	37
112	380	68.00	start	1	67
114	388	68.00	0.00	2
115	384	68.00	0.00	3
114	393	68.00	0.00	4
109	390	68.00	0.00	5
110	419	68.00	0.00	6
104	422	68.00	0.00	7
101	416	68.00	0.00	8
105	409	68.00	0.00	9
113	405	68.00	0.00	10
124	405	68.00	0.00	11
131	414	68.00	0.00	12
147	379	68.00	0.00	13
162	393	68.00	0.00	14
160	400	68.00	0.00	15
156	412	68.00	0.00	16
175	469	68.00	0.00	17
163	474	68.00	0.00	18
163	488	68.00	0.00	19
165	494	68.00	0.00	20
154	503	68.00	0.00	21
149	510	68.00	103.00	22
148	233	69.00	start	1	67
151	229	69.00	0.00	2
122	224	69.00	0.00	3
116	222	69.00	0.00	4
125	238	69.00	0.00	5
93	264	69.00	0.00	6
98	275	69.00	0.00	7
83	298	69.00	0.00	8
96	311	69.00	0.00	9
109	290	69.00	0.00	10
103	335	69.00	0.00	11
104	335	69.00	115.00	12
104	335	70.00	newborn	12	69
103	328	70.00	0.00	13
99	305	70.00	0.00	14
94	284	70.00	0.00	15
89	282	70.00	0.00	16
101	273	70.00	0.00	17
134	287	70.00	0.00	18
153	301	70.00	0.00	19
144	308	70.00	0.00	20
124	304	70.00	0.00	21
75	281	70.00	0.00	22
74	254	70.00	0.00	23
81	236	70.00	0.00	24
67	225	70.00	0.00	25
49	226	70.00	0.00	26
60	215	70.00	0.00	27
65	214	70.00	0.00	28
59	219	70.00	0.00	29
52	209	70.00	0.00	30
51	209	70.00	0.00	31
20	229	70.00	0.00	32
11	244	70.00	103.00	33
104	335	71.00	newborn	12	69
107	354	71.00	0.00	13
114	378	71.00	0.00	14
106	426	71.00	0.00	15
87	405	71.00	0.00	16
41	376	71.00	0.00	17
32	365	71.00	0.00	18
14	381	71.00	0.00	19
3	400	71.00	103.00	20
