# Supplementary material for: A three component model for superdiffusive motion effectively describes migration of eukaryotic cells moving freely or under a directional stimulus
Source: PLoS One. 2022 Aug 2;17(8):e0272259. doi: 10.1371/journal.pone.0272259 (PMC9345344; doi:10.1371/journal.pone.0272259)
Supplement: S1 File — Text files containing information about displacements of experimental and simulated populations used for both preliminary analyses, in “datasets used for preliminary evaluation of cell movement (Tables 1 and 2)”, and further characterization of cell movement, in “further datasets used for cell movement characterization (Figs 2, 4–6; Table 2; S1–S3 Tables; S2 and S3 Figs)”. (ZIP) [file pone.0272259.s007.zip › S1_File/further datasets/experimental/no_wound/NIH-Ras/coordinates4.txt]

#	ps=0.767	ts=40	movie=	timeInt=4
537	337	1.00	start	1
535	337	1.00	0.00	2
533	338	1.00	0.00	3
532	339	1.00	0.00	4
535	341	1.00	0.00	5
502	300	1.00	115.00	6
502	300	2.00	newborn	6	1
477	282	2.00	0.00	7
468	280	2.00	0.00	8
465	261	2.00	0.00	9
468	253	2.00	0.00	10
464	231	2.00	0.00	11
462	231	2.00	0.00	12
467	229	2.00	0.00	13
479	229	2.00	0.00	14
507	244	2.00	0.00	15
518	249	2.00	0.00	16
522	254	2.00	0.00	17
523	263	2.00	0.00	18
492	288	2.00	0.00	19
481	293	2.00	0.00	20
496	291	2.00	0.00	21
507	297	2.00	0.00	22
509	303	2.00	0.00	23
511	301	2.00	0.00	24
493	305	2.00	115.00	25
493	305	3.00	newborn	25	2
480	297	3.00	0.00	26
463	271	3.00	0.00	27
469	224	3.00	0.00	28
456	177	3.00	0.00	29
483	162	3.00	0.00	30
490	138	3.00	0.00	31
524	138	3.00	0.00	32
517	151	3.00	0.00	33
507	172	3.00	0.00	34
500	184	3.00	0.00	35
496	195	3.00	0.00	36
492	203	3.00	111.00	37
493	305	4.00	newborn	25	2
489	306	4.00	0.00	26
497	317	4.00	0.00	27
505	327	4.00	0.00	28
514	340	4.00	0.00	29
517	346	4.00	0.00	30
536	364	4.00	0.00	31
534	371	4.00	0.00	32
555	371	4.00	0.00	33
566	389	4.00	0.00	34
581	382	4.00	0.00	35
598	381	4.00	0.00	36
610	385	4.00	111.00	37
502	300	5.00	newborn	6	1
487	286	5.00	0.00	7
492	289	5.00	0.00	8
492	289	5.00	0.00	9
494	291	5.00	0.00	10
501	298	5.00	0.00	11
510	278	5.00	0.00	12
509	266	5.00	0.00	13
514	252	5.00	0.00	14
525	253	5.00	0.00	15
540	250	5.00	0.00	16
550	249	5.00	0.00	17
562	251	5.00	0.00	18
566	246	5.00	0.00	19
566	239	5.00	0.00	20
557	226	5.00	0.00	21
550	220	5.00	0.00	22
557	202	5.00	0.00	23
551	197	5.00	0.00	24
541	198	5.00	0.00	25
522	197	5.00	115.00	26
522	197	6.00	newborn	26	5
515	191	6.00	0.00	27
504	205	6.00	0.00	28
498	217	6.00	0.00	29
501	233	6.00	0.00	30
509	259	6.00	0.00	31
504	272	6.00	0.00	32
494	296	6.00	0.00	33
486	292	6.00	0.00	34
482	285	6.00	0.00	35
479	269	6.00	0.00	36
471	268	6.00	111.00	37
522	197	7.00	newborn	26	5
511	200	7.00	0.00	27
495	206	7.00	0.00	28
485	205	7.00	0.00	29
475	203	7.00	0.00	30
436	191	7.00	0.00	31
432	162	7.00	0.00	32
433	151	7.00	0.00	33
421	146	7.00	0.00	34
367	134	7.00	0.00	35
336	123	7.00	0.00	36
308	116	7.00	111.00	37
456	377	8.00	start	1
434	366	8.00	0.00	2
434	362	8.00	0.00	3
393	365	8.00	0.00	4
386	357	8.00	0.00	5
368	349	8.00	0.00	6
360	364	8.00	0.00	7
355	386	8.00	0.00	8
350	411	8.00	0.00	9
340	436	8.00	0.00	10
334	458	8.00	0.00	11
336	459	8.00	0.00	12
353	464	8.00	0.00	13
358	464	8.00	0.00	14
357	463	8.00	0.00	15
341	470	8.00	0.00	16
337	483	8.00	0.00	17
324	488	8.00	0.00	18
336	480	8.00	115.00	19
336	480	9.00	newborn	19	8
343	481	9.00	0.00	20
323	488	9.00	0.00	21
287	500	9.00	103.00	22
336	480	10.00	newborn	19	8
318	477	10.00	0.00	20
315	476	10.00	0.00	21
300	486	10.00	0.00	22
272	500	10.00	103.00	23
266	291	11.00	start	1
267	305	11.00	0.00	2
251	316	11.00	0.00	3
217	316	11.00	0.00	4
197	308	11.00	0.00	5
180	303	11.00	0.00	6
184	293	11.00	0.00	7
200	293	11.00	0.00	8
208	295	11.00	0.00	9
213	301	11.00	0.00	10
217	301	11.00	0.00	11
218	298	11.00	115.00	12
218	298	12.00	newborn	12	11
225	301	12.00	0.00	13
249	292	12.00	0.00	14
249	281	12.00	0.00	15
243	243	12.00	0.00	16
228	226	12.00	0.00	17
220	226	12.00	0.00	18
194	224	12.00	0.00	19
170	217	12.00	0.00	20
164	240	12.00	0.00	21
147	232	12.00	0.00	22
143	228	12.00	0.00	23
137	226	12.00	0.00	24
134	244	12.00	0.00	25
121	243	12.00	0.00	26
107	239	12.00	0.00	27
104	239	12.00	0.00	28
80	250	12.00	0.00	29
68	267	12.00	0.00	30
59	269	12.00	0.00	31
58	277	12.00	0.00	32
56	283	12.00	0.00	33
36	289	12.00	0.00	34
33	302	12.00	0.00	35
8	312	12.00	0.00	36
23	319	12.00	111.00	37
218	298	13.00	newborn	12	11
212	304	13.00	0.00	13
251	303	13.00	0.00	14
237	309	13.00	0.00	15
212	324	13.00	0.00	16
193	316	13.00	0.00	17
184	317	13.00	0.00	18
180	307	13.00	0.00	19
170	294	13.00	0.00	20
160	297	13.00	0.00	21
165	303	13.00	0.00	22
160	280	13.00	0.00	23
154	268	13.00	0.00	24
154	266	13.00	0.00	25
157	251	13.00	0.00	26
170	232	13.00	0.00	27
167	236	13.00	0.00	28
183	239	13.00	0.00	29
204	236	13.00	0.00	30
233	236	13.00	0.00	31
258	237	13.00	0.00	32
264	245	13.00	0.00	33
270	249	13.00	0.00	34
277	247	13.00	115.00	35
145	134	14.00	start	1
147	137	14.00	0.00	2
147	139	14.00	0.00	3
143	135	14.00	0.00	4
135	126	14.00	0.00	5
132	111	14.00	0.00	6
131	114	14.00	0.00	7
131	107	14.00	0.00	8
127	104	14.00	0.00	9
130	111	14.00	115.00	10
130	111	15.00	newborn	10	14
133	98	15.00	0.00	11
118	111	15.00	0.00	12
126	143	15.00	0.00	13
139	162	15.00	0.00	14
133	177	15.00	0.00	15
135	192	15.00	0.00	16
129	200	15.00	0.00	17
120	211	15.00	0.00	18
108	222	15.00	0.00	19
100	236	15.00	0.00	20
96	240	15.00	0.00	21
76	254	15.00	0.00	22
65	265	15.00	0.00	23
57	267	15.00	0.00	24
54	263	15.00	0.00	25
63	263	15.00	0.00	26
72	256	15.00	0.00	27
75	245	15.00	0.00	28
69	239	15.00	0.00	29
73	232	15.00	0.00	30
69	218	15.00	0.00	31
70	208	15.00	0.00	32
66	203	15.00	0.00	33
64	204	15.00	0.00	34
61	202	15.00	0.00	35
58	195	15.00	0.00	36
52	189	15.00	111.00	37
142	360	16.00	start	1
138	356	16.00	0.00	2
91	344	16.00	0.00	3
85	338	16.00	0.00	4
86	338	16.00	0.00	5
64	329	16.00	0.00	6
61	354	16.00	0.00	7
54	374	16.00	0.00	8
67	392	16.00	0.00	9
71	401	16.00	0.00	10
71	402	16.00	0.00	11
81	392	16.00	0.00	12
84	385	16.00	0.00	13
79	392	16.00	0.00	14
61	422	16.00	0.00	15
72	412	16.00	115.00	16
72	412	17.00	newborn	16	16
64	413	17.00	0.00	17
67	396	17.00	0.00	18
61	394	17.00	0.00	19
62	397	17.00	0.00	20
63	375	17.00	0.00	21
66	347	17.00	0.00	22
80	323	17.00	0.00	23
76	301	17.00	0.00	24
76	291	17.00	0.00	25
84	289	17.00	0.00	26
91	290	17.00	0.00	27
95	302	17.00	0.00	28
101	294	17.00	0.00	29
100	279	17.00	0.00	30
100	246	17.00	0.00	31
104	234	17.00	0.00	32
100	222	17.00	0.00	33
95	203	17.00	0.00	34
83	210	17.00	0.00	35
93	224	17.00	0.00	36
88	245	17.00	111.00	37
72	412	18.00	newborn	16	16
76	414	18.00	0.00	17
79	409	18.00	0.00	18
94	404	18.00	0.00	19
83	395	18.00	0.00	20
134	402	18.00	0.00	21
142	407	18.00	0.00	22
147	410	18.00	0.00	23
146	413	18.00	0.00	24
155	395	18.00	0.00	25
153	401	18.00	0.00	26
150	409	18.00	0.00	27
152	400	18.00	0.00	28
159	390	18.00	0.00	29
161	393	18.00	0.00	30
160	398	18.00	0.00	31
157	404	18.00	0.00	32
152	417	18.00	0.00	33
140	428	18.00	0.00	34
138	444	18.00	0.00	35
137	454	18.00	0.00	36
133	475	18.00	111.00	37
451	403	19.00	start	1
434	394	19.00	0.00	2
433	406	19.00	0.00	3
395	381	19.00	115.00	4
395	381	20.00	newborn	4	19
383	368	20.00	0.00	5
372	354	20.00	0.00	6
378	335	20.00	0.00	7
380	309	20.00	0.00	8
374	277	20.00	0.00	9
354	265	20.00	0.00	10
345	239	20.00	0.00	11
380	239	20.00	0.00	12
379	241	20.00	0.00	13
317	245	20.00	0.00	14
297	253	20.00	115.00	15
295	256	21.00	newborn	15	NN21
287	274	21.00	0.00	16
308	284	21.00	0.00	17
329	283	21.00	0.00	18
345	285	21.00	0.00	19
329	260	21.00	0.00	20
336	247	21.00	0.00	21
305	240	21.00	0.00	22
272	237	21.00	0.00	23
247	230	21.00	0.00	24
232	221	21.00	0.00	25
195	209	21.00	0.00	26
176	209	21.00	0.00	27
160	211	21.00	0.00	28
153	205	21.00	0.00	29
143	180	21.00	0.00	30
178	183	21.00	0.00	31
192	166	21.00	0.00	32
196	161	21.00	0.00	33
189	149	21.00	0.00	34
163	138	21.00	0.00	35
160	128	21.00	0.00	36
168	139	21.00	111.00	37
393	378	22.00	newborn	5	NN22
384	347	22.00	0.00	6
399	350	22.00	0.00	7
387	347	22.00	0.00	8
392	357	22.00	0.00	9
374	366	22.00	0.00	10
361	368	22.00	0.00	11
312	368	22.00	0.00	12
327	366	22.00	0.00	13
336	358	22.00	0.00	14
344	358	22.00	0.00	15
345	355	22.00	0.00	16
359	353	22.00	0.00	17
403	360	22.00	0.00	18
407	372	22.00	0.00	19
396	388	22.00	0.00	20
394	414	22.00	0.00	21
380	423	22.00	0.00	22
369	431	22.00	0.00	23
351	434	22.00	0.00	24
339	441	22.00	0.00	25
327	442	22.00	0.00	26
330	436	22.00	0.00	27
353	420	22.00	115.00	28
353	420	23.00	newborn	28	22
307	442	23.00	0.00	29
326	430	23.00	0.00	30
329	413	23.00	0.00	31
347	401	23.00	0.00	32
365	403	23.00	0.00	33
379	396	23.00	0.00	34
399	389	23.00	0.00	35
413	390	23.00	0.00	36
427	380	23.00	111.00	37
353	420	24.00	newborn	28	22
309	449	24.00	0.00	29
316	446	24.00	0.00	30
306	451	24.00	0.00	31
273	482	24.00	0.00	32
260	496	24.00	0.00	33
260	504	24.00	0.00	34
261	502	24.00	103.00	35
366	274	25.00	start	1
339	284	25.00	0.00	2
321	284	25.00	0.00	3
302	299	25.00	0.00	4
290	296	25.00	0.00	5
283	294	25.00	0.00	6
281	297	25.00	0.00	7
270	299	25.00	0.00	8
255	285	25.00	0.00	9
253	315	25.00	115.00	10
253	315	26.00	newborn	10	25
240	309	26.00	0.00	11
240	312	26.00	0.00	12
249	313	26.00	0.00	13
262	319	26.00	0.00	14
270	342	26.00	0.00	15
239	332	26.00	0.00	16
230	335	26.00	0.00	17
233	333	26.00	0.00	18
224	317	26.00	0.00	19
208	297	26.00	0.00	20
188	281	26.00	0.00	21
168	283	26.00	0.00	22
159	275	26.00	0.00	23
153	264	26.00	0.00	24
154	265	26.00	0.00	25
161	250	26.00	0.00	26
159	242	26.00	108.00	27
253	315	27.00	newborn	10	25
236	302	27.00	0.00	11
234	307	27.00	0.00	12
235	300	27.00	0.00	13
237	288	27.00	0.00	14
239	276	27.00	0.00	15
230	275	27.00	0.00	16
224	290	27.00	0.00	17
229	301	27.00	0.00	18
246	309	27.00	0.00	19
238	319	27.00	0.00	20
235	335	27.00	0.00	21
233	351	27.00	0.00	22
231	353	27.00	0.00	23
228	337	27.00	0.00	24
233	312	27.00	0.00	25
235	302	27.00	0.00	26
221	308	27.00	0.00	27
214	306	27.00	0.00	28
215	305	27.00	0.00	29
219	304	27.00	0.00	30
252	329	27.00	0.00	31
257	314	27.00	0.00	32
259	305	27.00	0.00	33
253	311	27.00	0.00	34
251	333	27.00	100.00	35
363	247	28.00	start	1
352	251	28.00	0.00	2
346	257	28.00	0.00	3
347	261	28.00	0.00	4
344	264	28.00	0.00	5
333	292	28.00	0.00	6
329	282	28.00	0.00	7
346	274	28.00	0.00	8
351	268	28.00	0.00	9
339	259	28.00	0.00	10
315	237	28.00	0.00	11
313	232	28.00	0.00	12
323	237	28.00	0.00	13
346	223	28.00	0.00	14
363	226	28.00	0.00	15
366	214	28.00	0.00	16
371	198	28.00	0.00	17
360	187	28.00	0.00	18
359	176	28.00	115.00	19
359	176	29.00	newborn	19	28
353	178	29.00	0.00	20
360	175	29.00	0.00	21
354	169	29.00	0.00	22
352	168	29.00	0.00	23
352	171	29.00	0.00	24
354	174	29.00	0.00	25
378	161	29.00	0.00	26
388	155	29.00	0.00	27
393	151	29.00	0.00	28
395	152	29.00	0.00	29
394	149	29.00	0.00	30
381	149	29.00	0.00	31
361	160	29.00	0.00	32
353	160	29.00	0.00	33
350	162	29.00	0.00	34
333	175	29.00	0.00	35
321	190	29.00	0.00	36
319	201	29.00	111.00	37
359	176	30.00	newborn	19	28
355	188	30.00	0.00	20
363	189	30.00	0.00	21
394	214	30.00	0.00	22
405	212	30.00	0.00	23
402	217	30.00	0.00	24
408	218	30.00	0.00	25
433	212	30.00	0.00	26
470	187	30.00	0.00	27
488	161	30.00	0.00	28
504	145	30.00	0.00	29
516	144	30.00	0.00	30
525	143	30.00	0.00	31
536	128	30.00	0.00	32
553	105	30.00	0.00	33
557	105	30.00	0.00	34
555	97	30.00	0.00	35
561	103	30.00	0.00	36
563	106	30.00	111.00	37
458	172	31.00	start	1
449	171	31.00	0.00	2
434	166	31.00	0.00	3
427	162	31.00	0.00	4
429	159	31.00	0.00	5
446	161	31.00	0.00	6
484	182	31.00	115.00	7
484	182	32.00	newborn	7	31
460	159	32.00	0.00	8
461	175	32.00	0.00	9
452	175	32.00	0.00	10
455	176	32.00	0.00	11
484	178	32.00	0.00	12
491	179	32.00	0.00	13
488	184	32.00	0.00	14
485	187	32.00	0.00	15
485	189	32.00	0.00	16
491	184	32.00	0.00	17
500	183	32.00	0.00	18
517	174	32.00	0.00	19
525	172	32.00	0.00	20
531	169	32.00	0.00	21
538	171	32.00	0.00	22
537	165	32.00	0.00	23
532	155	32.00	0.00	24
528	129	32.00	0.00	25
523	127	32.00	0.00	26
522	137	32.00	0.00	27
528	189	32.00	0.00	28
498	196	32.00	0.00	29
503	195	32.00	0.00	30
505	193	32.00	0.00	31
500	190	32.00	0.00	32
511	187	32.00	115.00	33
511	187	33.00	newborn	33	32
507	174	33.00	0.00	34
509	164	33.00	0.00	35
521	167	33.00	0.00	36
535	170	33.00	111.00	37
511	187	34.00	newborn	33	32
515	172	34.00	0.00	34
522	170	34.00	0.00	35
532	180	34.00	0.00	36
531	194	34.00	111.00	37
484	182	35.00	newborn	7	31
459	170	35.00	0.00	8
452	179	35.00	0.00	9
433	184	35.00	0.00	10
438	183	35.00	0.00	11
451	200	35.00	0.00	12
454	200	35.00	0.00	13
448	197	35.00	0.00	14
453	193	35.00	0.00	15
464	201	35.00	0.00	16
474	206	35.00	0.00	17
487	210	35.00	0.00	18
495	228	35.00	0.00	19
503	231	35.00	0.00	20
503	231	35.00	0.00	21
508	230	35.00	0.00	22
513	224	35.00	0.00	23
509	223	35.00	0.00	24
506	226	35.00	0.00	25
511	231	35.00	0.00	26
518	240	35.00	0.00	27
522	248	35.00	0.00	28
535	260	35.00	0.00	29
530	260	35.00	0.00	30
540	267	35.00	0.00	31
549	276	35.00	0.00	32
533	256	35.00	115.00	33
533	256	36.00	newborn	33	35
523	248	36.00	0.00	34
518	248	36.00	0.00	35
500	232	36.00	0.00	36
522	258	36.00	111.00	37
533	256	37.00	newborn	33	35
528	242	37.00	0.00	34
527	254	37.00	0.00	35
519	288	37.00	0.00	36
505	288	37.00	111.00	37
119	374	38.00	start	1
111	372	38.00	0.00	2
83	351	38.00	0.00	3
66	339	38.00	0.00	4
66	335	38.00	0.00	5
58	349	38.00	0.00	6
55	370	38.00	0.00	7
35	389	38.00	0.00	8
18	418	38.00	0.00	9
12	422	38.00	0.00	10
5	421	38.00	103.00	11
148	246	39.00	start	1
147	243	39.00	0.00	2
147	249	39.00	0.00	3
144	247	39.00	0.00	4
139	242	39.00	0.00	5
135	238	39.00	0.00	6
127	221	39.00	0.00	7
116	206	39.00	0.00	8
102	173	39.00	0.00	9
107	167	39.00	0.00	10
109	166	39.00	0.00	11
105	153	39.00	0.00	12
109	134	39.00	0.00	13
120	122	39.00	0.00	14
120	118	39.00	0.00	15
112	115	39.00	115.00	16
112	115	40.00	newborn	16	39
116	120	40.00	0.00	17
126	116	40.00	0.00	18
131	102	40.00	0.00	19
137	94	40.00	0.00	20
151	95	40.00	0.00	21
170	92	40.00	0.00	22
188	105	40.00	0.00	23
201	114	40.00	0.00	24
203	122	40.00	0.00	25
210	106	40.00	0.00	26
216	87	40.00	0.00	27
213	72	40.00	0.00	28
196	66	40.00	0.00	29
195	64	40.00	0.00	30
199	48	40.00	0.00	31
200	24	40.00	0.00	32
202	11	40.00	0.00	33
198	17	40.00	0.00	34
199	5	40.00	103.00	35
112	115	41.00	newborn	16	39
104	122	41.00	0.00	17
108	121	41.00	0.00	18
112	125	41.00	0.00	19
120	114	41.00	0.00	20
130	109	41.00	0.00	21
146	117	41.00	0.00	22
163	131	41.00	0.00	23
179	125	41.00	0.00	24
183	141	41.00	0.00	25
168	157	41.00	0.00	26
161	159	41.00	0.00	27
151	128	41.00	0.00	28
142	137	41.00	0.00	29
140	143	41.00	0.00	30
151	122	41.00	0.00	31
149	84	41.00	0.00	32
142	89	41.00	0.00	33
129	93	41.00	0.00	34
92	105	41.00	0.00	35
81	103	41.00	0.00	36
68	113	41.00	111.00	37
182	72	42.00	start	1
178	63	42.00	0.00	2
176	61	42.00	0.00	3
176	63	42.00	0.00	4
178	65	42.00	0.00	5
183	60	42.00	0.00	6
191	64	42.00	0.00	7
185	68	42.00	0.00	8
187	68	42.00	0.00	9
196	73	42.00	0.00	10
201	78	42.00	0.00	11
212	82	42.00	0.00	12
204	97	42.00	115.00	13
204	97	43.00	newborn	13	42
221	91	43.00	0.00	14
230	92	43.00	0.00	15
239	86	43.00	0.00	16
248	77	43.00	0.00	17
252	67	43.00	0.00	18
261	60	43.00	0.00	19
263	54	43.00	0.00	20
285	42	43.00	0.00	21
295	42	43.00	0.00	22
314	36	43.00	0.00	23
321	35	43.00	0.00	24
338	28	43.00	0.00	25
349	41	43.00	0.00	26
354	39	43.00	0.00	27
355	40	43.00	0.00	28
360	38	43.00	0.00	29
365	35	43.00	0.00	30
374	38	43.00	0.00	31
377	45	43.00	0.00	32
388	55	43.00	0.00	33
395	64	43.00	0.00	34
400	69	43.00	0.00	35
402	79	43.00	0.00	36
409	95	43.00	111.00	37
204	97	44.00	newborn	13	42
206	95	44.00	0.00	14
202	101	44.00	0.00	15
194	95	44.00	0.00	16
188	94	44.00	0.00	17
185	92	44.00	0.00	18
178	84	44.00	0.00	19
163	81	44.00	0.00	20
159	84	44.00	0.00	21
146	80	44.00	0.00	22
125	60	44.00	0.00	23
114	41	44.00	0.00	24
106	31	44.00	0.00	25
98	20	44.00	0.00	26
94	21	44.00	0.00	27
86	20	44.00	0.00	28
82	22	44.00	0.00	29
85	22	44.00	0.00	30
106	10	44.00	0.00	31
124	4	44.00	0.00	32
139	4	44.00	0.00	33
141	5	44.00	0.00	34
148	13	44.00	0.00	35
147	6	44.00	0.00	36
153	12	44.00	111.00	37
367	144	45.00	start	1
379	148	45.00	0.00	2
389	154	45.00	0.00	3
399	155	45.00	0.00	4
398	146	45.00	0.00	5
382	132	45.00	0.00	6
378	123	45.00	0.00	7
373	118	45.00	0.00	8
358	117	45.00	0.00	9
364	115	45.00	0.00	10
367	116	45.00	0.00	11
372	115	45.00	0.00	12
388	103	45.00	0.00	13
418	114	45.00	0.00	14
430	121	45.00	0.00	15
442	123	45.00	0.00	16
445	121	45.00	0.00	17
455	111	45.00	0.00	18
465	106	45.00	0.00	19
475	108	45.00	0.00	20
455	113	45.00	115.00	21
455	113	46.00	newborn	21	45
458	111	46.00	0.00	22
457	108	46.00	0.00	23
456	105	46.00	0.00	24
452	105	46.00	0.00	25
436	103	46.00	0.00	26
447	100	46.00	0.00	27
505	87	46.00	0.00	28
516	86	46.00	0.00	29
521	93	46.00	0.00	30
507	107	46.00	0.00	31
526	124	46.00	0.00	32
512	133	46.00	0.00	33
492	134	46.00	0.00	34
484	134	46.00	0.00	35
487	121	46.00	0.00	36
497	115	46.00	111.00	37
455	113	47.00	newborn	21	45
447	117	47.00	0.00	22
441	117	47.00	0.00	23
418	127	47.00	0.00	24
389	121	47.00	0.00	25
386	114	47.00	0.00	26
380	100	47.00	0.00	27
382	83	47.00	0.00	28
395	70	47.00	0.00	29
404	57	47.00	0.00	30
413	50	47.00	0.00	31
421	50	47.00	0.00	32
421	55	47.00	0.00	33
430	54	47.00	0.00	34
434	38	47.00	0.00	35
431	26	47.00	0.00	36
435	13	47.00	111.00	37
289	301	48.00	start	1
289	292	48.00	0.00	2
293	274	48.00	0.00	3
308	239	48.00	0.00	4
293	227	48.00	0.00	5
291	217	48.00	0.00	6
316	188	48.00	0.00	7
323	185	48.00	0.00	8
317	178	48.00	0.00	9
323	159	48.00	115.00	10
323	159	49.00	newborn	10	48
322	161	49.00	0.00	11
335	174	49.00	0.00	12
335	190	49.00	0.00	13
326	191	49.00	0.00	14
281	205	49.00	0.00	15
272	227	49.00	0.00	16
259	239	49.00	0.00	17
248	248	49.00	0.00	18
227	253	49.00	0.00	19
205	268	49.00	0.00	20
210	271	49.00	0.00	21
219	270	49.00	0.00	22
229	271	49.00	0.00	23
228	260	49.00	0.00	24
220	251	49.00	0.00	25
203	250	49.00	0.00	26
154	250	49.00	0.00	27
146	246	49.00	0.00	28
102	248	49.00	0.00	29
87	244	49.00	0.00	30
89	227	49.00	0.00	31
91	215	49.00	0.00	32
90	199	49.00	115.00	33
90	199	50.00	newborn	33	49
83	199	50.00	0.00	34
76	212	50.00	0.00	35
92	223	50.00	0.00	36
89	243	50.00	111.00	37
90	199	51.00	newborn	33	49
88	190	51.00	0.00	34
90	180	51.00	0.00	35
81	178	51.00	0.00	36
81	167	51.00	111.00	37
323	159	52.00	newborn	10	48
335	151	52.00	0.00	11
352	128	52.00	0.00	12
337	135	52.00	0.00	13
305	116	52.00	0.00	14
291	107	52.00	0.00	15
296	129	52.00	0.00	16
281	160	52.00	0.00	17
270	171	52.00	0.00	18
260	167	52.00	0.00	19
255	162	52.00	0.00	20
238	180	52.00	0.00	21
234	187	52.00	0.00	22
233	195	52.00	0.00	23
225	196	52.00	0.00	24
215	194	52.00	0.00	25
205	190	52.00	0.00	26
180	169	52.00	0.00	27
175	171	52.00	0.00	28
168	154	52.00	0.00	29
164	148	52.00	0.00	30
163	141	52.00	0.00	31
167	166	52.00	0.00	32
173	178	52.00	0.00	33
182	166	52.00	115.00	34
182	166	53.00	newborn	34	52
171	172	53.00	0.00	35
191	177	53.00	0.00	36
184	179	53.00	111.00	37
182	166	54.00	newborn	34	52
182	163	54.00	0.00	35
183	161	54.00	0.00	36
191	163	54.00	111.00	37
344	158	55.00	start	1
341	161	55.00	0.00	2
339	154	55.00	0.00	3
337	149	55.00	0.00	4
327	144	55.00	0.00	5
317	143	55.00	0.00	6
314	149	55.00	0.00	7
315	154	55.00	0.00	8
332	159	55.00	0.00	9
344	150	55.00	0.00	10
357	152	55.00	0.00	11
364	152	55.00	0.00	12
357	158	55.00	0.00	13
360	156	55.00	0.00	14
366	158	55.00	0.00	15
388	149	55.00	115.00	16
388	149	56.00	newborn	16	55
406	139	56.00	0.00	17
411	134	56.00	0.00	18
411	131	56.00	0.00	19
414	128	56.00	0.00	20
407	140	56.00	0.00	21
395	158	56.00	0.00	22
396	157	56.00	0.00	23
398	158	56.00	0.00	24
396	152	56.00	0.00	25
410	148	56.00	0.00	26
415	153	56.00	0.00	27
423	155	56.00	0.00	28
422	153	56.00	0.00	29
426	153	56.00	0.00	30
443	143	56.00	0.00	31
455	145	56.00	0.00	32
464	147	56.00	0.00	33
478	146	56.00	0.00	34
494	157	56.00	0.00	35
508	166	56.00	0.00	36
517	174	56.00	111.00	37
388	149	57.00	newborn	16	55
416	131	57.00	0.00	17
422	129	57.00	0.00	18
425	129	57.00	0.00	19
434	131	57.00	0.00	20
444	128	57.00	0.00	21
480	111	57.00	0.00	22
494	108	57.00	0.00	23
507	112	57.00	0.00	24
511	107	57.00	0.00	25
509	114	57.00	0.00	26
512	94	57.00	0.00	27
509	74	57.00	0.00	28
516	74	57.00	0.00	29
528	79	57.00	0.00	30
529	75	57.00	0.00	31
548	81	57.00	0.00	32
573	82	57.00	0.00	33
593	81	57.00	0.00	34
614	85	57.00	0.00	35
628	88	57.00	0.00	36
636	97	57.00	111.00	37
537	398	58.00	start	1
542	398	58.00	0.00	2
547	403	58.00	0.00	3
569	411	58.00	0.00	4
583	404	58.00	0.00	5
590	394	58.00	0.00	6
595	381	58.00	0.00	7
589	364	58.00	0.00	8
583	341	58.00	0.00	9
586	333	58.00	0.00	10
590	324	58.00	0.00	11
589	317	58.00	0.00	12
592	325	58.00	0.00	13
602	344	58.00	0.00	14
601	339	58.00	0.00	15
599	339	58.00	0.00	16
606	341	58.00	0.00	17
605	337	58.00	0.00	18
599	327	58.00	0.00	19
603	324	58.00	100.00	20
468	260	59.00	start	1
471	268	59.00	0.00	2
468	272	59.00	0.00	3
462	275	59.00	0.00	4
475	274	59.00	0.00	5
481	275	59.00	0.00	6
460	279	59.00	0.00	7
411	280	59.00	0.00	8
401	286	59.00	0.00	9
406	294	59.00	0.00	10
408	293	59.00	0.00	11
423	289	59.00	0.00	12
422	286	59.00	0.00	13
416	286	59.00	0.00	14
422	296	59.00	0.00	15
424	306	59.00	0.00	16
414	316	59.00	0.00	17
404	334	59.00	0.00	18
407	334	59.00	0.00	19
419	338	59.00	115.00	20
254	82	60.00	start	1
259	93	60.00	0.00	2
251	85	60.00	0.00	3
243	73	60.00	0.00	4
221	42	60.00	0.00	5
207	30	60.00	0.00	6
194	41	60.00	0.00	7
189	43	60.00	0.00	8
188	42	60.00	0.00	9
206	40	60.00	0.00	10
212	41	60.00	0.00	11
226	44	60.00	0.00	12
235	37	60.00	0.00	13
251	40	60.00	0.00	14
247	52	60.00	108.00	15
314	186	61.00	start	1
298	194	61.00	0.00	2
277	194	61.00	0.00	3
266	200	61.00	0.00	4
269	186	61.00	0.00	5
271	173	61.00	0.00	6
274	154	61.00	0.00	7
274	154	61.00	0.00	8
270	161	61.00	0.00	9
271	181	61.00	0.00	10
269	184	61.00	0.00	11
269	187	61.00	0.00	12
265	195	61.00	0.00	13
263	200	61.00	0.00	14
269	196	61.00	0.00	15
270	199	61.00	0.00	16
259	201	61.00	115.00	17
259	201	62.00	newborn	17	61
266	195	62.00	0.00	18
266	192	62.00	0.00	19
266	195	62.00	0.00	20
278	200	62.00	0.00	21
285	204	62.00	0.00	22
279	211	62.00	0.00	23
253	212	62.00	0.00	24
246	183	62.00	0.00	25
250	165	62.00	0.00	26
239	166	62.00	0.00	27
230	156	62.00	0.00	28
228	152	62.00	0.00	29
224	140	62.00	0.00	30
225	138	62.00	0.00	31
227	144	62.00	0.00	32
222	146	62.00	0.00	33
218	139	62.00	0.00	34
213	146	62.00	0.00	35
202	143	62.00	0.00	36
204	140	62.00	111.00	37
259	201	63.00	newborn	17	61
271	186	63.00	0.00	18
278	176	63.00	0.00	19
295	162	63.00	0.00	20
311	163	63.00	0.00	21
333	167	63.00	0.00	22
342	171	63.00	0.00	23
338	171	63.00	0.00	24
342	173	63.00	0.00	25
345	171	63.00	0.00	26
353	170	63.00	0.00	27
369	170	63.00	0.00	28
368	170	63.00	0.00	29
368	167	63.00	0.00	30
401	165	63.00	0.00	31
416	159	63.00	0.00	32
435	140	63.00	0.00	33
452	150	63.00	0.00	34
462	152	63.00	0.00	35
469	147	63.00	0.00	36
471	141	63.00	111.00	37
