# Supplementary material for: A three component model for superdiffusive motion effectively describes migration of eukaryotic cells moving freely or under a directional stimulus
Source: PLoS One. 2022 Aug 2;17(8):e0272259. doi: 10.1371/journal.pone.0272259 (PMC9345344; doi:10.1371/journal.pone.0272259)
Supplement: S1 File — Text files containing information about displacements of experimental and simulated populations used for both preliminary analyses, in “datasets used for preliminary evaluation of cell movement (Tables 1 and 2)”, and further characterization of cell movement, in “further datasets used for cell movement characterization (Figs 2, 4–6; Table 2; S1–S3 Tables; S2 and S3 Figs)”. (ZIP) [file pone.0272259.s007.zip › S1_File/further datasets/experimental/no_wound/NIH-Ras/coordinates5.txt]

#	ps=0.767	ts=40	movie=	timeInt=4
323	264	1.00	start	1
336	272	1.00	0.00	2
338	268	1.00	0.00	3
340	268	1.00	0.00	4
337	265	1.00	0.00	5
337	259	1.00	0.00	6
336	252	1.00	0.00	7
338	251	1.00	0.00	8
339	247	1.00	0.00	9
354	242	1.00	0.00	10
370	238	1.00	0.00	11
380	237	1.00	0.00	12
377	231	1.00	0.00	13
379	231	1.00	0.00	14
379	230	1.00	0.00	15
382	228	1.00	0.00	16
392	203	1.00	0.00	17
392	203	1.00	0.00	18
395	198	1.00	0.00	19
383	192	1.00	0.00	20
380	197	1.00	0.00	21
380	191	1.00	0.00	22
380	200	1.00	0.00	23
372	202	1.00	0.00	24
375	199	1.00	0.00	25
373	199	1.00	0.00	26
379	190	1.00	0.00	27
378	186	1.00	0.00	28
378	183	1.00	0.00	29
379	175	1.00	0.00	30
378	148	1.00	0.00	31
376	156	1.00	0.00	32
379	163	1.00	0.00	33
381	167	1.00	0.00	34
378	180	1.00	0.00	35
376	185	1.00	0.00	36
374	185	1.00	111.00	37
259	249	2.00	start	1	1
264	252	2.00	0.00	2
262	251	2.00	0.00	3
266	248	2.00	0.00	4
270	250	2.00	0.00	5
268	243	2.00	0.00	6
259	220	2.00	0.00	7
267	210	2.00	115.00	8
267	210	3.00	newborn	8	2
250	189	3.00	0.00	9
253	189	3.00	0.00	10
278	178	3.00	0.00	11
289	164	3.00	0.00	12
329	174	3.00	0.00	13
336	175	3.00	0.00	14
337	182	3.00	0.00	15
355	186	3.00	0.00	16
367	184	3.00	0.00	17
383	179	3.00	0.00	18
407	151	3.00	0.00	19
414	141	3.00	0.00	20
425	147	3.00	0.00	21
421	163	3.00	0.00	22
406	170	3.00	0.00	23
402	176	3.00	0.00	24
403	172	3.00	0.00	25
407	174	3.00	0.00	26
415	185	3.00	0.00	27
418	199	3.00	0.00	28
425	184	3.00	0.00	29
432	163	3.00	0.00	30
446	159	3.00	0.00	31
448	160	3.00	0.00	32
448	166	3.00	0.00	33
450	179	3.00	0.00	34
481	181	3.00	0.00	35
487	177	3.00	0.00	36
507	210	3.00	111.00	37
267	210	4.00	newborn	8	2
240	192	4.00	0.00	9
242	183	4.00	0.00	10
256	175	4.00	0.00	11
254	172	4.00	0.00	12
233	169	4.00	0.00	13
218	160	4.00	0.00	14
224	137	4.00	0.00	15
218	124	4.00	0.00	16
216	117	4.00	0.00	17
213	113	4.00	0.00	18
207	119	4.00	0.00	19
199	121	4.00	0.00	20
186	116	4.00	0.00	21
164	103	4.00	0.00	22
160	93	4.00	0.00	23
159	87	4.00	0.00	24
144	67	4.00	0.00	25
148	33	4.00	0.00	26
143	36	4.00	0.00	27
117	28	4.00	0.00	28
102	27	4.00	0.00	29
85	31	4.00	0.00	30
79	44	4.00	0.00	31
71	56	4.00	0.00	32
54	50	4.00	0.00	33
47	48	4.00	0.00	34
25	40	4.00	0.00	35
39	32	4.00	0.00	36
41	35	4.00	111.00	37
191	212	5.00	start	1	1
194	214	5.00	0.00	2
194	214	5.00	0.00	3
196	214	5.00	0.00	4
196	214	5.00	0.00	5
197	206	5.00	0.00	6
198	191	5.00	0.00	7
196	182	5.00	0.00	8
199	175	5.00	0.00	9
190	191	5.00	115.00	10
190	191	6.00	newborn	10	5
181	205	6.00	0.00	11
178	205	6.00	0.00	12
173	195	6.00	0.00	13
153	200	6.00	0.00	14
149	203	6.00	0.00	15
142	203	6.00	0.00	16
133	214	6.00	0.00	17
115	227	6.00	0.00	18
109	227	6.00	0.00	19
104	218	6.00	0.00	20
101	209	6.00	0.00	21
107	201	6.00	0.00	22
106	187	6.00	0.00	23
97	178	6.00	0.00	24
95	172	6.00	0.00	25
93	173	6.00	0.00	26
97	173	6.00	0.00	27
97	173	6.00	0.00	28
99	165	6.00	0.00	29
100	152	6.00	0.00	30
101	142	6.00	0.00	31
100	130	6.00	0.00	32
89	112	6.00	0.00	33
79	99	6.00	0.00	34
75	99	6.00	0.00	35
63	100	6.00	0.00	36
62	97	6.00	111.00	37
190	191	7.00	newborn	10	5
201	203	7.00	0.00	11
202	202	7.00	0.00	12
201	191	7.00	0.00	13
203	180	7.00	0.00	14
212	184	7.00	0.00	15
212	184	7.00	0.00	16
212	184	7.00	0.00	17
214	180	7.00	0.00	18
215	190	7.00	0.00	19
215	191	7.00	0.00	20
231	190	7.00	0.00	21
234	179	7.00	0.00	22
244	167	7.00	0.00	23
253	179	7.00	0.00	24
259	174	7.00	0.00	25
273	185	7.00	0.00	26
277	190	7.00	0.00	27
282	190	7.00	0.00	28
283	184	7.00	0.00	29
279	174	7.00	0.00	30
281	166	7.00	0.00	31
280	154	7.00	0.00	32
284	153	7.00	0.00	33
292	154	7.00	0.00	34
303	163	7.00	0.00	35
308	172	7.00	0.00	36
309	175	7.00	111.00	37
215	141	8.00	start	1
215	144	8.00	0.00	2
228	149	8.00	0.00	3
225	172	8.00	0.00	4
230	187	8.00	0.00	5
230	184	8.00	0.00	6
229	186	8.00	0.00	7
233	186	8.00	0.00	8
232	174	8.00	0.00	9
236	171	8.00	0.00	10
240	152	8.00	115.00	11
240	152	9.00	newborn	11	8
235	147	9.00	0.00	12
270	122	9.00	0.00	13
285	85	9.00	0.00	14
287	70	9.00	0.00	15
280	54	9.00	0.00	16
265	39	9.00	0.00	17
251	30	9.00	103.00	18
240	152	10.00	newborn	11	8
238	162	10.00	0.00	12
264	144	10.00	0.00	13
274	136	10.00	0.00	14
266	144	10.00	0.00	15
256	163	10.00	0.00	16
246	178	10.00	0.00	17
223	203	10.00	0.00	18
206	222	10.00	0.00	19
197	228	10.00	0.00	20
190	239	10.00	0.00	21
169	245	10.00	0.00	22
156	243	10.00	0.00	23
160	247	10.00	0.00	24
153	244	10.00	0.00	25
163	250	10.00	0.00	26
166	254	10.00	0.00	27
133	189	10.00	115.00	28
133	189	11.00	newborn	28	10
103	184	11.00	0.00	29
98	191	11.00	0.00	30
109	223	11.00	0.00	31
119	233	11.00	0.00	32
144	251	11.00	0.00	33
147	251	11.00	0.00	34
162	247	11.00	0.00	35
171	231	11.00	0.00	36
175	220	11.00	111.00	37
133	189	12.00	newborn	28	10
101	181	12.00	0.00	29
105	185	12.00	0.00	30
101	190	12.00	0.00	31
96	179	12.00	0.00	32
93	177	12.00	0.00	33
103	192	12.00	0.00	34
125	254	12.00	0.00	35
141	273	12.00	0.00	36
148	271	12.00	111.00	37
339	169	13.00	start	1	11
335	169	13.00	0.00	2
332	171	13.00	0.00	3
322	179	13.00	0.00	4
331	187	13.00	0.00	5
335	194	13.00	0.00	6
347	196	13.00	0.00	7
364	204	13.00	0.00	8
370	212	13.00	0.00	9
377	222	13.00	0.00	10
389	200	13.00	0.00	11
409	198	13.00	0.00	12
428	188	13.00	0.00	13
444	186	13.00	0.00	14
453	168	13.00	0.00	15
467	152	13.00	0.00	16
479	157	13.00	115.00	17
479	157	14.00	newborn	17	13
476	169	14.00	0.00	18
478	179	14.00	0.00	19
488	196	14.00	0.00	20
515	187	14.00	0.00	21
517	164	14.00	0.00	22
534	154	14.00	0.00	23
558	130	14.00	0.00	24
548	127	14.00	0.00	25
523	139	14.00	0.00	26
515	141	14.00	0.00	27
513	146	14.00	0.00	28
519	144	14.00	0.00	29
526	149	14.00	0.00	30
543	147	14.00	0.00	31
558	139	14.00	0.00	32
557	123	14.00	0.00	33
559	103	14.00	0.00	34
573	85	14.00	0.00	35
596	64	14.00	0.00	36
605	74	14.00	111.00	37
479	157	15.00	newborn	17	13
460	176	15.00	0.00	18
454	169	15.00	0.00	19
437	186	15.00	0.00	20
447	191	15.00	0.00	21
452	188	15.00	0.00	22
460	186	15.00	0.00	23
465	190	15.00	0.00	24
464	179	15.00	0.00	25
464	175	15.00	0.00	26
458	164	15.00	0.00	27
453	158	15.00	0.00	28
450	158	15.00	0.00	29
452	178	15.00	0.00	30
461	176	15.00	0.00	31
464	184	15.00	0.00	32
458	197	15.00	0.00	33
459	219	15.00	0.00	34
439	223	15.00	0.00	35
433	235	15.00	108.00	36
411	391	16.00	start	1
406	384	16.00	0.00	2
405	383	16.00	0.00	3
400	383	16.00	0.00	4
396	393	16.00	0.00	5
396	400	16.00	0.00	6
427	441	16.00	0.00	7
434	448	16.00	0.00	8
446	450	16.00	0.00	9
457	443	16.00	0.00	10
460	439	16.00	0.00	11
456	424	16.00	0.00	12
455	409	16.00	0.00	13
445	402	16.00	0.00	14
426	405	16.00	0.00	15
406	411	16.00	0.00	16
394	407	16.00	0.00	17
383	407	16.00	0.00	18
366	408	16.00	0.00	19
349	408	16.00	0.00	20
359	429	16.00	108.00	21
163	423	17.00	start	1
187	427	17.00	0.00	2
192	423	17.00	0.00	3
207	412	17.00	0.00	4
200	410	17.00	0.00	5
174	415	17.00	0.00	6
167	413	17.00	0.00	7
163	417	17.00	0.00	8
166	414	17.00	0.00	9
162	416	17.00	0.00	10
148	423	17.00	0.00	11
168	406	17.00	115.00	12
168	406	18.00	newborn	12	17
187	398	18.00	0.00	13
194	393	18.00	0.00	14
201	386	18.00	0.00	15
218	377	18.00	0.00	16
224	370	18.00	0.00	17
228	358	18.00	0.00	18
221	356	18.00	0.00	19
197	376	18.00	0.00	20
181	385	18.00	0.00	21
164	398	18.00	0.00	22
161	406	18.00	0.00	23
165	411	18.00	0.00	24
144	404	18.00	0.00	25
115	390	18.00	0.00	26
98	386	18.00	0.00	27
105	386	18.00	0.00	28
111	383	18.00	0.00	29
108	382	18.00	0.00	30
113	394	18.00	0.00	31
121	398	18.00	0.00	32
123	397	18.00	0.00	33
131	397	18.00	0.00	34
136	392	18.00	0.00	35
141	391	18.00	0.00	36
141	394	18.00	111.00	37
168	406	19.00	newborn	12	17
147	411	19.00	0.00	13
129	414	19.00	0.00	14
126	422	19.00	0.00	15
132	447	19.00	0.00	16
139	456	19.00	0.00	17
141	458	19.00	0.00	18
153	465	19.00	0.00	19
166	470	19.00	0.00	20
168	485	19.00	0.00	21
170	489	19.00	0.00	22
178	491	19.00	0.00	23
174	501	19.00	0.00	24
172	500	19.00	0.00	25
169	500	19.00	0.00	26
158	497	19.00	0.00	27
155	509	19.00	0.00	28
158	511	19.00	103.00	29
420	124	20.00	start	1	19
430	126	20.00	0.00	2
443	134	20.00	0.00	3
458	140	20.00	0.00	4
460	138	20.00	0.00	5
463	140	20.00	0.00	6
454	147	20.00	0.00	7
450	152	20.00	0.00	8
455	149	20.00	100.00	9
356	422	21.00	start	1	NN21
360	425	21.00	0.00	2
363	433	21.00	0.00	3
370	444	21.00	0.00	4
396	444	21.00	0.00	5
401	454	21.00	0.00	6
408	454	21.00	0.00	7
403	453	21.00	0.00	8
407	457	21.00	0.00	9
388	459	21.00	0.00	10
380	471	21.00	0.00	11
398	488	21.00	0.00	12
403	487	21.00	0.00	13
430	488	21.00	0.00	14
448	487	21.00	103.00	15
558	320	22.00	start	1	NN22
540	326	22.00	0.00	2
533	328	22.00	0.00	3
519	322	22.00	0.00	4
507	317	22.00	0.00	5
501	301	22.00	0.00	6
472	263	22.00	0.00	7
457	251	22.00	0.00	8
453	249	22.00	0.00	9
450	240	22.00	0.00	10
443	241	22.00	0.00	11
445	245	22.00	0.00	12
448	252	22.00	0.00	13
448	253	22.00	0.00	14
463	231	22.00	115.00	15
463	231	23.00	newborn	15	22
434	229	23.00	0.00	16
424	235	23.00	0.00	17
427	212	23.00	0.00	18
421	216	23.00	0.00	19
442	214	23.00	0.00	20
447	216	23.00	0.00	21
449	221	23.00	0.00	22
446	227	23.00	0.00	23
431	241	23.00	0.00	24
414	241	23.00	0.00	25
409	238	23.00	0.00	26
415	236	23.00	0.00	27
398	227	23.00	0.00	28
396	227	23.00	0.00	29
384	225	23.00	0.00	30
378	259	23.00	0.00	31
378	257	23.00	0.00	32
376	238	23.00	0.00	33
369	226	23.00	0.00	34
358	224	23.00	0.00	35
353	223	23.00	0.00	36
346	235	23.00	111.00	37
463	231	24.00	newborn	15	22
490	230	24.00	0.00	16
508	206	24.00	0.00	17
514	203	24.00	0.00	18
535	198	24.00	0.00	19
534	194	24.00	0.00	20
538	197	24.00	0.00	21
550	212	24.00	108.00	22
374	170	25.00	start	1
367	176	25.00	0.00	2
364	177	25.00	0.00	3
369	173	25.00	0.00	4
381	173	25.00	0.00	5
389	168	25.00	0.00	6
391	172	25.00	0.00	7
406	163	25.00	0.00	8
412	157	25.00	0.00	9
410	155	25.00	0.00	10
407	156	25.00	0.00	11
399	156	25.00	0.00	12
398	153	25.00	0.00	13
399	155	25.00	0.00	14
404	150	25.00	0.00	15
414	149	25.00	0.00	16
419	135	25.00	0.00	17
433	115	25.00	0.00	18
436	107	25.00	0.00	19
431	108	25.00	0.00	20
428	105	25.00	0.00	21
444	96	25.00	115.00	22
444	96	26.00	newborn	22	25
446	95	26.00	0.00	23
448	101	26.00	0.00	24
440	101	26.00	0.00	25
443	109	26.00	0.00	26
445	118	26.00	0.00	27
450	123	26.00	0.00	28
479	145	26.00	0.00	29
491	160	26.00	0.00	30
492	156	26.00	0.00	31
492	168	26.00	0.00	32
492	193	26.00	0.00	33
498	213	26.00	0.00	34
487	213	26.00	0.00	35
479	207	26.00	0.00	36
468	208	26.00	111.00	37
444	96	27.00	newborn	22	25
452	102	27.00	0.00	23
440	91	27.00	0.00	24
427	86	27.00	0.00	25
418	90	27.00	0.00	26
413	87	27.00	0.00	27
413	84	27.00	0.00	28
421	81	27.00	0.00	29
434	77	27.00	0.00	30
438	74	27.00	0.00	31
434	62	27.00	0.00	32
433	58	27.00	0.00	33
432	59	27.00	0.00	34
428	53	27.00	0.00	35
416	39	27.00	0.00	36
407	28	27.00	111.00	37
88	152	28.00	start	1
98	153	28.00	0.00	2
100	155	28.00	0.00	3
94	157	28.00	0.00	4
97	160	28.00	0.00	5
94	163	28.00	0.00	6
95	166	28.00	0.00	7
95	164	28.00	0.00	8
90	163	28.00	0.00	9
109	165	28.00	115.00	10
109	165	29.00	newborn	10	28
93	160	29.00	0.00	11
87	153	29.00	0.00	12
75	144	29.00	0.00	13
62	134	29.00	0.00	14
58	121	29.00	0.00	15
41	94	29.00	0.00	16
42	91	29.00	0.00	17
43	96	29.00	0.00	18
73	95	29.00	0.00	19
98	105	29.00	0.00	20
103	108	29.00	0.00	21
105	107	29.00	0.00	22
114	98	29.00	0.00	23
132	63	29.00	0.00	24
128	47	29.00	0.00	25
126	19	29.00	0.00	26
129	23	29.00	100.00	27
109	165	30.00	newborn	10	28
106	163	30.00	0.00	11
112	169	30.00	0.00	12
119	172	30.00	0.00	13
130	174	30.00	0.00	14
128	174	30.00	0.00	15
137	156	30.00	0.00	16
159	146	30.00	0.00	17
161	156	30.00	0.00	18
160	157	30.00	0.00	19
169	163	30.00	0.00	20
169	166	30.00	0.00	21
174	163	30.00	0.00	22
183	142	30.00	0.00	23
186	130	30.00	0.00	24
188	112	30.00	0.00	25
182	99	30.00	0.00	26
169	92	30.00	0.00	27
188	76	30.00	115.00	28
188	76	31.00	newborn	28	30
173	79	31.00	0.00	29
165	70	31.00	0.00	30
166	59	31.00	0.00	31
187	34	31.00	0.00	32
194	17	31.00	0.00	33
180	31	31.00	0.00	34
149	49	31.00	0.00	35
123	65	31.00	0.00	36
134	45	31.00	111.00	37
188	76	32.00	newborn	28	30
180	88	32.00	0.00	29
176	93	32.00	0.00	30
154	119	32.00	0.00	31
140	109	32.00	0.00	32
159	117	32.00	0.00	33
176	128	32.00	0.00	34
183	138	32.00	0.00	35
190	145	32.00	0.00	36
191	155	32.00	111.00	37
278	380	33.00	start	1	32
271	381	33.00	0.00	2
271	381	33.00	0.00	3
268	380	33.00	0.00	4
266	384	33.00	0.00	5
271	408	33.00	0.00	6
281	417	33.00	0.00	7
292	434	33.00	0.00	8
296	446	33.00	0.00	9
299	456	33.00	0.00	10
299	457	33.00	0.00	11
295	458	33.00	0.00	12
295	468	33.00	0.00	13
287	486	33.00	0.00	14
277	484	33.00	0.00	15
263	480	33.00	0.00	16
249	480	33.00	0.00	17
248	482	33.00	0.00	18
246	488	33.00	0.00	19
259	474	33.00	115.00	20
259	474	34.00	newborn	20	33
246	472	34.00	0.00	21
240	477	34.00	0.00	22
225	472	34.00	0.00	23
218	476	34.00	0.00	24
216	484	34.00	103.00	25
259	474	35.00	newborn	20	33
259	472	35.00	0.00	21
267	475	35.00	0.00	22
273	467	35.00	0.00	23
278	447	35.00	0.00	24
273	437	35.00	0.00	25
271	428	35.00	0.00	26
259	419	35.00	0.00	27
264	400	35.00	0.00	28
257	389	35.00	0.00	29
254	383	35.00	0.00	30
246	383	35.00	0.00	31
263	382	35.00	0.00	32
275	382	35.00	0.00	33
276	389	35.00	0.00	34
271	383	35.00	0.00	35
265	388	35.00	0.00	36
267	389	35.00	111.00	37
252	428	36.00	start	1	35
247	439	36.00	0.00	2
243	442	36.00	0.00	3
226	440	36.00	0.00	4
223	438	36.00	0.00	5
232	431	36.00	0.00	6
241	440	36.00	0.00	7
239	433	36.00	0.00	8
223	410	36.00	0.00	9
208	401	36.00	0.00	10
198	399	36.00	0.00	11
210	401	36.00	0.00	12
214	407	36.00	0.00	13
208	403	36.00	0.00	14
205	400	36.00	0.00	15
202	402	36.00	0.00	16
210	406	36.00	0.00	17
248	437	36.00	0.00	18
243	444	36.00	0.00	19
252	441	36.00	115.00	20
252	441	37.00	newborn	20	36
247	429	37.00	0.00	21
247	429	37.00	0.00	22
243	418	37.00	0.00	23
208	424	37.00	0.00	24
199	423	37.00	0.00	25
185	413	37.00	0.00	26
162	426	37.00	0.00	27
156	426	37.00	0.00	28
149	429	37.00	0.00	29
147	436	37.00	0.00	30
139	454	37.00	0.00	31
115	492	37.00	0.00	32
107	492	37.00	0.00	33
105	497	37.00	0.00	34
94	499	37.00	0.00	35
94	498	37.00	0.00	36
83	502	37.00	111.00	37
252	441	38.00	newborn	20	36
247	445	38.00	0.00	21
248	469	38.00	0.00	22
259	484	38.00	0.00	23
266	497	38.00	0.00	24
284	505	38.00	103.00	25
481	266	39.00	start	1
482	264	39.00	0.00	2
478	272	39.00	0.00	3
483	270	39.00	0.00	4
479	270	39.00	0.00	5
479	267	39.00	0.00	6
465	252	39.00	0.00	7
463	255	39.00	115.00	8
463	255	40.00	newborn	8	39
458	254	40.00	0.00	9
461	243	40.00	0.00	10
465	233	40.00	0.00	11
470	238	40.00	0.00	12
480	235	40.00	0.00	13
489	230	40.00	0.00	14
495	229	40.00	0.00	15
494	238	40.00	0.00	16
497	233	40.00	0.00	17
494	225	40.00	0.00	18
496	230	40.00	0.00	19
467	248	40.00	0.00	20
446	257	40.00	0.00	21
436	262	40.00	0.00	22
418	273	40.00	0.00	23
404	283	40.00	0.00	24
398	283	40.00	0.00	25
402	284	40.00	0.00	26
413	282	40.00	0.00	27
414	285	40.00	0.00	28
412	285	40.00	0.00	29
429	293	40.00	0.00	30
435	297	40.00	0.00	31
443	309	40.00	0.00	32
446	329	40.00	0.00	33
441	338	40.00	0.00	34
442	353	40.00	0.00	35
449	366	40.00	0.00	36
453	364	40.00	111.00	37
463	255	41.00	newborn	8	39
455	249	41.00	0.00	9
458	237	41.00	0.00	10
465	228	41.00	0.00	11
463	226	41.00	0.00	12
458	223	41.00	0.00	13
458	224	41.00	0.00	14
451	216	41.00	0.00	15
456	212	41.00	0.00	16
461	212	41.00	0.00	17
443	205	41.00	0.00	18
428	203	41.00	0.00	19
435	198	41.00	0.00	20
450	193	41.00	0.00	21
452	186	41.00	0.00	22
459	178	41.00	0.00	23
461	182	41.00	0.00	24
462	174	41.00	0.00	25
459	159	41.00	108.00	26
232	227	42.00	start	1
229	235	42.00	0.00	2
230	238	42.00	0.00	3
230	241	42.00	0.00	4
233	252	42.00	0.00	5
228	269	42.00	0.00	6
229	275	42.00	0.00	7
221	269	42.00	0.00	8
227	274	42.00	0.00	9
234	280	42.00	0.00	10
232	280	42.00	0.00	11
230	282	42.00	0.00	12
236	284	42.00	0.00	13
248	280	42.00	0.00	14
259	283	42.00	0.00	15
256	280	42.00	0.00	16
256	284	42.00	0.00	17
255	284	42.00	0.00	18
268	288	42.00	115.00	19
268	288	43.00	newborn	19	42
248	298	43.00	0.00	20
253	300	43.00	0.00	21
269	310	43.00	0.00	22
272	312	43.00	0.00	23
273	318	43.00	0.00	24
275	337	43.00	0.00	25
277	360	43.00	0.00	26
275	361	43.00	0.00	27
288	366	43.00	0.00	28
294	374	43.00	0.00	29
302	378	43.00	0.00	30
303	377	43.00	0.00	31
301	381	43.00	0.00	32
299	387	43.00	0.00	33
295	391	43.00	0.00	34
294	405	43.00	0.00	35
291	409	43.00	0.00	36
290	403	43.00	111.00	37
268	288	44.00	newborn	19	42
236	281	44.00	0.00	20
226	262	44.00	0.00	21
230	255	44.00	0.00	22
224	254	44.00	0.00	23
219	252	44.00	0.00	24
219	247	44.00	0.00	25
216	251	44.00	0.00	26
205	248	44.00	108.00	27
377	80	45.00	start	1
374	84	45.00	0.00	2
376	83	45.00	0.00	3
379	87	45.00	0.00	4
390	88	45.00	0.00	5
394	91	45.00	0.00	6
392	84	45.00	0.00	7
390	84	45.00	0.00	8
387	77	45.00	0.00	9
392	82	45.00	0.00	10
393	90	45.00	0.00	11
393	87	45.00	0.00	12
388	78	45.00	0.00	13
391	73	45.00	0.00	14
391	70	45.00	0.00	15
393	62	45.00	0.00	16
370	34	45.00	0.00	17
358	23	45.00	0.00	18
347	19	45.00	108.00	19
359	56	46.00	start	1
358	55	46.00	0.00	2
356	60	46.00	0.00	3
360	68	46.00	0.00	4
367	74	46.00	0.00	5
371	81	46.00	0.00	6
368	92	46.00	0.00	7
368	94	46.00	0.00	8
362	103	46.00	0.00	9
366	109	46.00	0.00	10
366	109	46.00	0.00	11
365	110	46.00	0.00	12
364	107	46.00	0.00	13
365	104	46.00	0.00	14
369	102	46.00	115.00	15
369	102	47.00	newborn	15	46
349	45	47.00	0.00	16
350	35	47.00	0.00	17
341	25	47.00	0.00	18
332	6	47.00	103.00	19
369	102	48.00	newborn	15	46
342	56	48.00	0.00	16
345	75	48.00	0.00	17
343	86	48.00	0.00	18
345	100	48.00	0.00	19
352	123	48.00	0.00	20
357	151	48.00	0.00	21
353	157	48.00	0.00	22
346	159	48.00	0.00	23
343	158	48.00	0.00	24
338	158	48.00	0.00	25
340	152	48.00	0.00	26
349	150	48.00	0.00	27
360	147	48.00	0.00	28
368	146	48.00	0.00	29
371	140	48.00	0.00	30
374	119	48.00	0.00	31
372	115	48.00	0.00	32
382	106	48.00	0.00	33
393	99	48.00	0.00	34
401	91	48.00	0.00	35
409	86	48.00	0.00	36
415	90	48.00	111.00	37
438	465	49.00	start	1	48
436	464	49.00	0.00	2
430	466	49.00	0.00	3
423	465	49.00	0.00	4
408	467	49.00	0.00	5
403	474	49.00	0.00	6
405	488	49.00	0.00	7
397	488	49.00	0.00	8
379	485	49.00	0.00	9
361	476	49.00	0.00	10
348	475	49.00	0.00	11
353	473	49.00	0.00	12
354	472	49.00	0.00	13
353	476	49.00	0.00	14
348	469	49.00	0.00	15
348	465	49.00	0.00	16
354	457	49.00	0.00	17
370	444	49.00	0.00	18
381	435	49.00	115.00	19
326	309	50.00	start	1
326	304	50.00	0.00	2
321	316	50.00	0.00	3
325	329	50.00	0.00	4
324	350	50.00	0.00	5
343	360	50.00	0.00	6
359	371	50.00	0.00	7
377	397	50.00	0.00	8
397	416	50.00	0.00	9
393	422	50.00	0.00	10
370	425	50.00	0.00	11
322	425	50.00	0.00	12
321	405	50.00	0.00	13
324	383	50.00	0.00	14
313	358	50.00	0.00	15
288	351	50.00	0.00	16
290	374	50.00	0.00	17
277	350	50.00	115.00	18
256	470	51.00	start	1
259	472	51.00	0.00	2
262	469	51.00	0.00	3
271	467	51.00	0.00	4
272	473	51.00	0.00	5
274	475	51.00	0.00	6
286	481	51.00	0.00	7
288	481	51.00	0.00	8
293	487	51.00	0.00	9
298	498	51.00	0.00	10
295	497	51.00	0.00	11
300	498	51.00	0.00	12
312	503	51.00	0.00	13
312	500	51.00	0.00	14
317	500	51.00	0.00	15
312	495	51.00	0.00	16
321	490	51.00	0.00	17
323	494	51.00	0.00	18
330	494	51.00	0.00	19
335	500	51.00	0.00	20
338	508	51.00	103.00	21
169	64	52.00	start	1
164	57	52.00	0.00	2
173	40	52.00	0.00	3
190	26	52.00	0.00	4
210	17	52.00	0.00	5
231	6	52.00	0.00	6
234	3	52.00	115.00	7
234	3	53.00	newborn	7	52
226	12	53.00	0.00	8
229	20	53.00	0.00	9
225	29	53.00	0.00	10
206	49	53.00	0.00	11
177	69	53.00	0.00	12
167	95	53.00	0.00	13
162	95	53.00	0.00	14
154	100	53.00	0.00	15
145	116	53.00	0.00	16
131	106	53.00	0.00	17
96	80	53.00	0.00	18
94	64	53.00	0.00	19
78	52	53.00	0.00	20
73	56	53.00	0.00	21
71	53	53.00	0.00	22
66	58	53.00	0.00	23
56	66	53.00	0.00	24
34	71	53.00	0.00	25
15	55	53.00	0.00	26
11	45	53.00	0.00	27
13	30	53.00	0.00	28
12	12	53.00	103.00	29
365	367	54.00	start	1
363	397	54.00	0.00	2
354	417	54.00	0.00	3
323	418	54.00	0.00	4
310	441	54.00	0.00	5
304	452	54.00	0.00	6
295	434	54.00	0.00	7
307	422	54.00	0.00	8
323	419	54.00	0.00	9
356	393	54.00	0.00	10
376	372	54.00	0.00	11
389	360	54.00	0.00	12
405	361	54.00	0.00	13
354	345	54.00	115.00	14
354	345	55.00	newborn	14	54
360	351	55.00	0.00	15
353	347	55.00	0.00	16
359	342	55.00	0.00	17
363	342	55.00	0.00	18
356	342	55.00	108.00	19
354	345	56.00	newborn	14	54
350	354	56.00	0.00	15
341	366	56.00	0.00	16
345	374	56.00	0.00	17
350	388	56.00	0.00	18
308	405	56.00	0.00	19
282	417	56.00	0.00	20
260	430	56.00	0.00	21
252	415	56.00	0.00	22
237	404	56.00	0.00	23
192	397	56.00	0.00	24
167	385	56.00	0.00	25
163	375	56.00	0.00	26
149	375	56.00	0.00	27
130	391	56.00	0.00	28
131	403	56.00	0.00	29
137	405	56.00	0.00	30
137	385	56.00	0.00	31
139	380	56.00	0.00	32
149	374	56.00	0.00	33
165	354	56.00	0.00	34
172	348	56.00	0.00	35
182	326	56.00	0.00	36
184	316	56.00	111.00	37
570	176	57.00	start	1
572	164	57.00	0.00	2
568	186	57.00	115.00	3
568	186	58.00	newborn	3	57
573	173	58.00	0.00	4
569	159	58.00	0.00	5
572	137	58.00	0.00	6
571	134	58.00	0.00	7
565	115	58.00	0.00	8
569	87	58.00	0.00	9
571	76	58.00	0.00	10
565	72	58.00	0.00	11
565	78	58.00	0.00	12
563	83	58.00	0.00	13
554	123	58.00	0.00	14
532	158	58.00	0.00	15
521	173	58.00	0.00	16
520	162	58.00	0.00	17
508	163	58.00	0.00	18
502	165	58.00	0.00	19
480	178	58.00	0.00	20
475	177	58.00	0.00	21
485	165	58.00	0.00	22
466	176	58.00	0.00	23
464	160	58.00	0.00	24
466	160	58.00	115.00	25
466	160	59.00	newborn	25	58
469	165	59.00	0.00	26
462	152	59.00	0.00	27
456	138	59.00	0.00	28
442	120	59.00	0.00	29
431	88	59.00	0.00	30
408	79	59.00	0.00	31
402	64	59.00	0.00	32
401	61	59.00	0.00	33
388	84	59.00	0.00	34
376	87	59.00	0.00	35
376	91	59.00	0.00	36
382	98	59.00	111.00	37
466	160	60.00	newborn	25	58
461	175	60.00	0.00	26
468	177	60.00	0.00	27
473	209	60.00	0.00	28
460	201	60.00	0.00	29
460	203	60.00	0.00	30
475	209	60.00	0.00	31
477	214	60.00	0.00	32
509	231	60.00	0.00	33
519	224	60.00	0.00	34
527	224	60.00	0.00	35
544	227	60.00	0.00	36
551	231	60.00	111.00	37
568	186	61.00	newborn	3	57
581	174	61.00	0.00	4
572	171	61.00	0.00	5
561	181	61.00	0.00	6
550	194	61.00	0.00	7
532	201	61.00	0.00	8
534	206	61.00	0.00	9
529	212	61.00	0.00	10
526	211	61.00	0.00	11
509	215	61.00	0.00	12
502	220	61.00	0.00	13
505	220	61.00	0.00	14
509	217	61.00	0.00	15
513	195	61.00	0.00	16
513	179	61.00	0.00	17
538	135	61.00	0.00	18
552	131	61.00	0.00	19
558	129	61.00	0.00	20
566	88	61.00	0.00	21
569	73	61.00	0.00	22
571	64	61.00	0.00	23
571	69	61.00	0.00	24
554	111	61.00	115.00	25
554	111	62.00	newborn	25	61
538	112	62.00	0.00	26
547	108	62.00	0.00	27
572	107	62.00	0.00	28
595	112	62.00	0.00	29
603	113	62.00	0.00	30
597	141	62.00	0.00	31
593	140	62.00	0.00	32
597	140	62.00	0.00	33
599	150	62.00	0.00	34
592	148	62.00	0.00	35
593	153	62.00	0.00	36
591	193	62.00	111.00	37
554	111	63.00	newborn	25	61
539	124	63.00	0.00	26
550	115	63.00	0.00	27
571	120	63.00	0.00	28
580	126	63.00	0.00	29
544	127	63.00	0.00	30
515	111	63.00	0.00	31
525	91	63.00	0.00	32
542	68	63.00	0.00	33
550	67	63.00	0.00	34
570	67	63.00	0.00	35
582	49	63.00	0.00	36
583	28	63.00	111.00	37
194	317	64.00	start	1
188	321	64.00	0.00	2
193	321	64.00	0.00	3
196	316	64.00	0.00	4
200	310	64.00	0.00	5
201	304	64.00	0.00	6
201	303	64.00	0.00	7
204	298	64.00	115.00	8
204	298	65.00	newborn	8	64
196	292	65.00	0.00	9
208	287	65.00	0.00	10
221	274	65.00	0.00	11
215	261	65.00	0.00	12
217	256	65.00	0.00	13
218	246	65.00	0.00	14
214	243	65.00	0.00	15
201	231	65.00	0.00	16
197	216	65.00	0.00	17
188	202	65.00	0.00	18
175	187	65.00	0.00	19
172	190	65.00	100.00	20
204	298	66.00	newborn	8	64
207	285	66.00	0.00	9
222	288	66.00	0.00	10
241	286	66.00	0.00	11
240	277	66.00	0.00	12
242	270	66.00	0.00	13
240	254	66.00	0.00	14
245	254	66.00	0.00	15
249	250	66.00	0.00	16
246	245	66.00	0.00	17
238	237	66.00	0.00	18
234	219	66.00	0.00	19
236	208	66.00	0.00	20
255	212	66.00	0.00	21
259	206	66.00	100.00	22
180	404	67.00	start	2
188	398	67.00	0.00	3
189	393	67.00	0.00	4
196	390	67.00	0.00	5
194	373	67.00	0.00	6
176	351	67.00	0.00	7
182	337	67.00	0.00	8
186	329	67.00	0.00	9
199	315	67.00	0.00	10
212	313	67.00	0.00	11
224	306	67.00	0.00	12
223	306	67.00	0.00	13
233	299	67.00	0.00	14
236	299	67.00	0.00	15
244	311	67.00	0.00	16
252	307	67.00	0.00	17
255	318	67.00	0.00	18
270	326	67.00	0.00	19
283	330	67.00	0.00	20
278	337	67.00	115.00	21
278	337	68.00	newborn	21	67
282	332	68.00	0.00	22
288	315	68.00	0.00	23
297	312	68.00	0.00	24
310	311	68.00	0.00	25
319	298	68.00	108.00	26
278	337	69.00	newborn	21	67
288	346	69.00	0.00	22
294	333	69.00	0.00	23
293	326	69.00	0.00	24
310	340	69.00	0.00	25
331	350	69.00	0.00	26
339	374	69.00	0.00	27
353	367	69.00	0.00	28
361	378	69.00	0.00	29
376	392	69.00	0.00	30
379	392	69.00	0.00	31
412	389	69.00	0.00	32
402	383	69.00	0.00	33
406	372	69.00	0.00	34
411	364	69.00	0.00	35
428	346	69.00	0.00	36
429	346	69.00	111.00	37
