# Supplementary material for: A three component model for superdiffusive motion effectively describes migration of eukaryotic cells moving freely or under a directional stimulus
Source: PLoS One. 2022 Aug 2;17(8):e0272259. doi: 10.1371/journal.pone.0272259 (PMC9345344; doi:10.1371/journal.pone.0272259)
Supplement: S1 File — Text files containing information about displacements of experimental and simulated populations used for both preliminary analyses, in “datasets used for preliminary evaluation of cell movement (Tables 1 and 2)”, and further characterization of cell movement, in “further datasets used for cell movement characterization (Figs 2, 4–6; Table 2; S1–S3 Tables; S2 and S3 Figs)”. (ZIP) [file pone.0272259.s007.zip › S1_File/further datasets/experimental/no_wound/NIH-Ras/coordinates2.txt]

#	ps=0.767	ts=40	movie=	timeInt=4
175	197	1.00	start	1
175	208	1.00	0.00	2
175	217	1.00	0.00	3
170	220	1.00	115.00	4
170	220	2.00	newborn	4	1
190	228	2.00	0.00	5
195	222	2.00	0.00	6
206	205	2.00	0.00	7
220	207	2.00	0.00	8
231	204	2.00	0.00	9
241	200	2.00	0.00	10
251	192	2.00	0.00	11
234	168	2.00	0.00	12
225	150	2.00	0.00	13
224	151	2.00	0.00	14
215	146	2.00	0.00	15
209	149	2.00	0.00	16
190	154	2.00	0.00	17
169	164	2.00	0.00	18
166	171	2.00	0.00	19
170	175	2.00	0.00	20
186	188	2.00	0.00	21
197	180	2.00	0.00	22
209	171	2.00	0.00	23
221	161	2.00	0.00	24
235	154	2.00	0.00	25
243	140	2.00	0.00	26
249	139	2.00	0.00	27
254	143	2.00	0.00	28
251	134	2.00	0.00	29
253	123	2.00	0.00	30
247	118	2.00	0.00	31
240	91	2.00	0.00	32
235	75	2.00	0.00	33
238	69	2.00	0.00	34
237	72	2.00	0.00	35
235	79	2.00	0.00	36
233	82	2.00	111.00	37
170	220	3.00	newborn	4	1
178	227	3.00	0.00	5
182	232	3.00	0.00	6
175	239	3.00	0.00	7
173	256	3.00	0.00	8
176	262	3.00	0.00	9
190	256	3.00	0.00	10
191	247	3.00	0.00	11
179	232	3.00	0.00	12
157	224	3.00	0.00	13
144	236	3.00	0.00	14
140	234	3.00	0.00	15
135	219	3.00	0.00	16
127	211	3.00	0.00	17
126	216	3.00	0.00	18
112	228	3.00	0.00	19
111	237	3.00	0.00	20
127	247	3.00	0.00	21
137	259	3.00	0.00	22
141	272	3.00	0.00	23
143	287	3.00	0.00	24
147	294	3.00	0.00	25
153	304	3.00	0.00	26
167	313	3.00	0.00	27
170	318	3.00	0.00	28
194	361	3.00	115.00	29
194	361	4.00	newborn	29	3
208	347	4.00	0.00	30
221	346	4.00	0.00	31
235	336	4.00	0.00	32
238	335	4.00	0.00	33
260	337	4.00	0.00	34
275	332	4.00	0.00	35
282	331	4.00	0.00	36
288	330	4.00	111.00	37
194	361	5.00	newborn	29	3
207	357	5.00	0.00	30
191	361	5.00	0.00	31
179	367	5.00	0.00	32
182	373	5.00	0.00	33
183	378	5.00	0.00	34
189	389	5.00	0.00	35
198	396	5.00	0.00	36
212	402	5.00	111.00	37
271	264	6.00	start	1
300	262	6.00	0.00	2
313	273	6.00	0.00	3
315	277	6.00	0.00	4
317	286	6.00	0.00	5
316	289	6.00	0.00	6
303	289	6.00	0.00	7
286	287	6.00	0.00	8
269	294	6.00	0.00	9
267	305	6.00	0.00	10
265	317	6.00	0.00	11
257	331	6.00	0.00	12
226	332	6.00	0.00	13
225	302	6.00	0.00	14
226	298	6.00	0.00	15
218	286	6.00	0.00	16
211	278	6.00	0.00	17
203	286	6.00	0.00	18
180	288	6.00	0.00	19
201	290	6.00	115.00	20
201	290	7.00	newborn	20	6
217	286	7.00	0.00	21
217	274	7.00	0.00	22
195	251	7.00	0.00	23
182	254	7.00	0.00	24
162	266	7.00	0.00	25
159	276	7.00	0.00	26
158	280	7.00	0.00	27
159	282	7.00	0.00	28
165	282	7.00	0.00	29
168	283	7.00	0.00	30
163	283	7.00	0.00	31
160	289	7.00	0.00	32
158	294	7.00	0.00	33
159	300	7.00	0.00	34
164	292	7.00	0.00	35
166	283	7.00	0.00	36
163	275	7.00	111.00	37
201	290	8.00	newborn	20	6
213	306	8.00	0.00	21
222	302	8.00	0.00	22
232	308	8.00	0.00	23
266	306	8.00	0.00	24
272	313	8.00	0.00	25
274	316	8.00	0.00	26
285	309	8.00	0.00	27
284	297	8.00	0.00	28
286	277	8.00	0.00	29
279	269	8.00	0.00	30
257	259	8.00	0.00	31
248	257	8.00	0.00	32
243	257	8.00	0.00	33
238	258	8.00	0.00	34
236	261	8.00	0.00	35
221	265	8.00	0.00	36
204	266	8.00	111.00	37
415	372	9.00	start	1
418	371	9.00	0.00	2
419	364	9.00	0.00	3
419	354	9.00	0.00	4
425	340	9.00	0.00	5
426	310	9.00	0.00	6
425	301	9.00	0.00	7
410	283	9.00	0.00	8
395	265	9.00	0.00	9
391	261	9.00	0.00	10
395	276	9.00	0.00	11
401	291	9.00	0.00	12
411	301	9.00	0.00	13
417	302	9.00	0.00	14
417	298	9.00	0.00	15
410	275	9.00	0.00	16
386	258	9.00	115.00	17
386	258	10.00	newborn	17	9
379	241	10.00	0.00	18
378	248	10.00	0.00	19
382	252	10.00	0.00	20
379	255	10.00	0.00	21
370	254	10.00	0.00	22
356	256	10.00	0.00	23
362	251	10.00	0.00	24
364	242	10.00	0.00	25
367	251	10.00	0.00	26
373	251	10.00	0.00	27
377	255	10.00	0.00	28
380	263	10.00	0.00	29
369	272	10.00	0.00	30
367	282	10.00	0.00	31
366	292	10.00	0.00	32
374	283	10.00	0.00	33
374	279	10.00	0.00	34
361	285	10.00	0.00	35
352	281	10.00	0.00	36
349	281	10.00	111.00	37
386	258	11.00	newborn	17	9
367	238	11.00	0.00	18
359	230	11.00	0.00	19
338	225	11.00	0.00	20
342	214	11.00	0.00	21
335	206	11.00	0.00	22
322	212	11.00	0.00	23
317	225	11.00	0.00	24
323	221	11.00	0.00	25
329	218	11.00	0.00	26
336	217	11.00	0.00	27
347	205	11.00	0.00	28
352	201	11.00	0.00	29
357	195	11.00	0.00	30
367	196	11.00	0.00	31
374	196	11.00	0.00	32
380	192	11.00	0.00	33
384	186	11.00	0.00	34
390	180	11.00	0.00	35
389	184	11.00	0.00	36
389	181	11.00	111.00	37
253	220	12.00	start	1	NN12
260	229	12.00	0.00	2
265	253	12.00	0.00	3
271	258	12.00	115.00	4
271	258	13.00	newborn	4	12
296	283	13.00	0.00	5
296	281	13.00	0.00	6
302	275	13.00	0.00	7
321	276	13.00	0.00	8
316	278	13.00	0.00	9
311	265	13.00	0.00	10
326	259	13.00	0.00	11
347	251	13.00	0.00	12
352	250	13.00	0.00	13
355	249	13.00	0.00	14
355	251	13.00	0.00	15
351	236	13.00	0.00	16
349	237	13.00	0.00	17
327	252	13.00	0.00	18
311	265	13.00	0.00	19
304	276	13.00	0.00	20
305	273	13.00	0.00	21
302	279	13.00	0.00	22
302	278	13.00	0.00	23
301	269	13.00	0.00	24
310	242	13.00	0.00	25
306	242	13.00	0.00	26
316	242	13.00	0.00	27
328	237	13.00	115.00	28
328	237	14.00	newborn	28	13
328	248	14.00	0.00	29
342	230	14.00	0.00	30
339	242	14.00	0.00	31
335	254	14.00	0.00	32
332	268	14.00	0.00	33
345	266	14.00	0.00	34
351	264	14.00	0.00	35
356	257	14.00	0.00	36
352	251	14.00	111.00	37
328	237	15.00	newborn	28	13
325	240	15.00	0.00	29
337	227	15.00	0.00	30
348	215	15.00	0.00	31
348	219	15.00	0.00	32
345	215	15.00	0.00	33
338	219	15.00	0.00	34
336	214	15.00	0.00	35
334	217	15.00	0.00	36
327	219	15.00	111.00	37
271	258	16.00	newborn	4	12
308	273	16.00	0.00	5
301	270	16.00	0.00	6
289	265	16.00	0.00	7
277	261	16.00	0.00	8
276	241	16.00	0.00	9
287	229	16.00	0.00	10
285	233	16.00	0.00	11
285	236	16.00	0.00	12
272	250	16.00	0.00	13
250	271	16.00	0.00	14
243	276	16.00	0.00	15
237	262	16.00	0.00	16
242	252	16.00	0.00	17
235	249	16.00	0.00	18
239	242	16.00	0.00	19
257	230	16.00	0.00	20
285	212	16.00	0.00	21
298	194	16.00	0.00	22
305	176	16.00	0.00	23
306	168	16.00	115.00	24
306	168	17.00	newborn	24	16
296	153	17.00	0.00	25
296	158	17.00	0.00	26
312	158	17.00	0.00	27
325	153	17.00	0.00	28
336	151	17.00	0.00	29
346	162	17.00	0.00	30
345	161	17.00	0.00	31
337	152	17.00	0.00	32
331	148	17.00	0.00	33
324	140	17.00	0.00	34
327	130	17.00	0.00	35
329	125	17.00	0.00	36
329	101	17.00	111.00	37
306	168	18.00	newborn	24	16
296	170	18.00	0.00	25
304	171	18.00	0.00	26
307	178	18.00	0.00	27
317	176	18.00	0.00	28
323	178	18.00	0.00	29
330	177	18.00	0.00	30
324	182	18.00	0.00	31
324	185	18.00	0.00	32
320	183	18.00	0.00	33
322	179	18.00	0.00	34
327	175	18.00	0.00	35
329	170	18.00	0.00	36
333	168	18.00	111.00	37
565	291	19.00	start	1
584	297	19.00	0.00	2
601	289	19.00	0.00	3
630	286	19.00	0.00	4
638	285	19.00	0.00	5
642	279	19.00	0.00	6
644	236	19.00	0.00	7
645	228	19.00	0.00	8
645	222	19.00	0.00	9
646	228	19.00	0.00	10
647	220	19.00	0.00	11
644	215	19.00	0.00	12
646	215	19.00	0.00	13
644	217	19.00	103.00	14
513	268	20.00	start	1
500	251	20.00	0.00	2
489	244	20.00	0.00	3
504	250	20.00	0.00	4
506	252	20.00	0.00	5
508	249	20.00	0.00	6
527	222	20.00	0.00	7
527	224	20.00	0.00	8
524	234	20.00	0.00	9
525	234	20.00	0.00	10
530	228	20.00	0.00	11
531	223	20.00	0.00	12
524	225	20.00	0.00	13
522	235	20.00	0.00	14
503	250	20.00	0.00	15
502	255	20.00	0.00	16
490	249	20.00	0.00	17
491	237	20.00	0.00	18
493	236	20.00	0.00	19
482	236	20.00	0.00	20
482	231	20.00	115.00	21
482	231	21.00	newborn	21	20
485	229	21.00	0.00	22
491	225	21.00	0.00	23
496	225	21.00	0.00	24
500	229	21.00	0.00	25
503	225	21.00	0.00	26
506	227	21.00	0.00	27
510	226	21.00	0.00	28
510	229	21.00	0.00	29
514	228	21.00	0.00	30
512	219	21.00	0.00	31
511	211	21.00	0.00	32
516	217	21.00	0.00	33
520	216	21.00	0.00	34
522	216	21.00	0.00	35
519	226	21.00	0.00	36
506	236	21.00	111.00	37
482	231	22.00	newborn	21	20
472	233	22.00	0.00	22
462	239	22.00	0.00	23
458	244	22.00	0.00	24
461	244	22.00	0.00	25
458	246	22.00	0.00	26
451	253	22.00	0.00	27
459	253	22.00	0.00	28
466	248	22.00	0.00	29
484	240	22.00	0.00	30
490	238	22.00	0.00	31
494	242	22.00	0.00	32
494	247	22.00	0.00	33
475	252	22.00	0.00	34
450	257	22.00	0.00	35
433	258	22.00	0.00	36
423	268	22.00	111.00	37
310	100	23.00	start	1
325	98	23.00	0.00	2
326	88	23.00	0.00	3
330	86	23.00	0.00	4
337	83	23.00	0.00	5
327	95	23.00	0.00	6
333	99	23.00	0.00	7
323	97	23.00	115.00	8
225	394	24.00	start	1
224	387	24.00	0.00	2
220	387	24.00	0.00	3
220	384	24.00	0.00	4
222	388	24.00	0.00	5
225	392	24.00	0.00	6
225	386	24.00	0.00	7
226	388	24.00	0.00	8
226	393	24.00	0.00	9
223	391	24.00	0.00	10
210	403	24.00	100.00	11
188	380	25.00	start	1
188	383	25.00	0.00	2
188	387	25.00	0.00	3
185	387	25.00	0.00	4
184	395	25.00	0.00	5
186	386	25.00	0.00	6
194	384	25.00	0.00	7
207	377	25.00	0.00	8
206	386	25.00	0.00	9
210	385	25.00	100.00	10
394	368	26.00	start	1
393	363	26.00	0.00	2
397	348	26.00	0.00	3
387	346	26.00	0.00	4
367	347	26.00	0.00	5
362	325	26.00	0.00	6
384	328	26.00	0.00	7
403	318	26.00	0.00	8
424	305	26.00	0.00	9
404	291	26.00	0.00	10
404	303	26.00	0.00	11
416	312	26.00	0.00	12
417	320	26.00	0.00	13
419	326	26.00	0.00	14
422	327	26.00	0.00	15
421	335	26.00	0.00	16
427	337	26.00	0.00	17
413	328	26.00	0.00	18
411	326	26.00	115.00	19
411	326	27.00	newborn	19	26
420	332	27.00	0.00	20
421	334	27.00	0.00	21
434	337	27.00	0.00	22
441	336	27.00	0.00	23
437	346	27.00	0.00	24
429	359	27.00	0.00	25
413	370	27.00	0.00	26
416	370	27.00	100.00	27
411	326	28.00	newborn	19	26
400	323	28.00	0.00	20
398	326	28.00	0.00	21
397	313	28.00	0.00	22
393	305	28.00	0.00	23
392	299	28.00	0.00	24
405	285	28.00	0.00	25
407	263	28.00	0.00	26
411	228	28.00	0.00	27
391	212	28.00	0.00	28
384	222	28.00	0.00	29
375	220	28.00	0.00	30
352	220	28.00	0.00	31
330	239	28.00	0.00	32
324	244	28.00	0.00	33
311	249	28.00	0.00	34
306	255	28.00	0.00	35
302	261	28.00	0.00	36
304	256	28.00	111.00	37
518	294	29.00	start	1
532	299	29.00	0.00	2
551	310	29.00	0.00	3
559	313	29.00	0.00	4
527	302	29.00	0.00	5
523	297	29.00	0.00	6
519	298	29.00	0.00	7
509	293	29.00	0.00	8
509	277	29.00	0.00	9
515	267	29.00	0.00	10
542	230	29.00	0.00	11
553	235	29.00	0.00	12
576	243	29.00	0.00	13
574	246	29.00	0.00	14
556	254	29.00	0.00	15
549	244	29.00	0.00	16
546	223	29.00	0.00	17
564	208	29.00	0.00	18
572	205	29.00	0.00	19
567	207	29.00	0.00	20
564	223	29.00	0.00	21
564	228	29.00	0.00	22
568	218	29.00	115.00	23
568	218	30.00	newborn	23	29
567	215	30.00	0.00	24
570	216	30.00	0.00	25
576	220	30.00	0.00	26
575	208	30.00	0.00	27
573	201	30.00	0.00	28
576	206	30.00	0.00	29
570	197	30.00	0.00	30
565	196	30.00	0.00	31
559	196	30.00	0.00	32
555	200	30.00	0.00	33
556	204	30.00	0.00	34
559	207	30.00	0.00	35
558	210	30.00	0.00	36
560	210	30.00	111.00	37
568	218	31.00	newborn	23	29
575	221	31.00	0.00	24
574	225	31.00	0.00	25
572	232	31.00	0.00	26
568	234	31.00	0.00	27
570	234	31.00	0.00	28
570	241	31.00	0.00	29
561	245	31.00	0.00	30
555	253	31.00	0.00	31
555	246	31.00	0.00	32
557	246	31.00	0.00	33
550	238	31.00	0.00	34
546	238	31.00	0.00	35
548	238	31.00	0.00	36
544	230	31.00	111.00	37
462	287	32.00	start	1
459	276	32.00	0.00	2
456	264	32.00	0.00	3
448	281	32.00	0.00	4
426	290	32.00	0.00	5
405	299	32.00	0.00	6
398	276	32.00	0.00	7
401	249	32.00	0.00	8
396	231	32.00	0.00	9
412	229	32.00	0.00	10
417	241	32.00	0.00	11
437	257	32.00	0.00	12
419	283	32.00	0.00	13
395	291	32.00	0.00	14
391	291	32.00	0.00	15
385	281	32.00	0.00	16
374	254	32.00	0.00	17
357	231	32.00	0.00	18
344	229	32.00	115.00	19
344	229	33.00	newborn	19	32
322	248	33.00	0.00	20
297	255	33.00	0.00	21
283	274	33.00	0.00	22
285	279	33.00	0.00	23
282	276	33.00	0.00	24
283	305	33.00	0.00	25
302	300	33.00	0.00	26
318	301	33.00	0.00	27
323	305	33.00	0.00	28
323	306	33.00	0.00	29
312	309	33.00	0.00	30
301	317	33.00	0.00	31
280	323	33.00	0.00	32
265	324	33.00	0.00	33
235	304	33.00	0.00	34
224	297	33.00	0.00	35
228	286	33.00	0.00	36
221	291	33.00	111.00	37
344	229	34.00	newborn	19	32
335	236	34.00	0.00	20
357	223	34.00	0.00	21
371	206	34.00	0.00	22
367	224	34.00	0.00	23
372	236	34.00	0.00	24
392	238	34.00	0.00	25
403	228	34.00	0.00	26
417	211	34.00	0.00	27
421	206	34.00	0.00	28
432	206	34.00	108.00	29
245	473	35.00	start	1
240	467	35.00	0.00	2
235	461	35.00	0.00	3
240	469	35.00	0.00	4
281	511	35.00	103.00	5
331	118	36.00	start	1
339	119	36.00	0.00	2
371	121	36.00	0.00	3
367	138	36.00	0.00	4
355	141	36.00	0.00	5
343	134	36.00	0.00	6
317	140	36.00	0.00	7
310	142	36.00	0.00	8
293	147	36.00	0.00	9
293	143	36.00	115.00	10
293	143	37.00	newborn	10	36
291	147	37.00	0.00	11
293	137	37.00	0.00	12
298	109	37.00	0.00	13
305	101	37.00	0.00	14
303	94	37.00	0.00	15
283	93	37.00	0.00	16
274	99	37.00	0.00	17
268	87	37.00	0.00	18
260	58	37.00	0.00	19
266	62	37.00	0.00	20
286	62	37.00	0.00	21
295	51	37.00	0.00	22
314	36	37.00	0.00	23
328	21	37.00	0.00	24
331	16	37.00	0.00	25
333	11	37.00	103.00	26
293	143	38.00	newborn	10	36
306	150	38.00	0.00	11
313	151	38.00	0.00	12
326	133	38.00	0.00	13
332	117	38.00	0.00	14
334	106	38.00	0.00	15
335	102	38.00	0.00	16
333	110	38.00	0.00	17
338	128	38.00	0.00	18
331	141	38.00	0.00	19
335	145	38.00	0.00	20
341	144	38.00	0.00	21
346	140	38.00	0.00	22
348	137	38.00	0.00	23
362	135	38.00	0.00	24
369	137	38.00	0.00	25
374	148	38.00	0.00	26
358	136	38.00	0.00	27
349	133	38.00	0.00	28
347	129	38.00	0.00	29
347	127	38.00	0.00	30
353	127	38.00	0.00	31
339	117	38.00	0.00	32
323	123	38.00	0.00	33
310	122	38.00	0.00	34
307	119	38.00	0.00	35
306	116	38.00	0.00	36
323	126	38.00	111.00	37
494	116	39.00	start	1
493	123	39.00	0.00	2
499	138	39.00	0.00	3
497	144	39.00	0.00	4
480	149	39.00	0.00	5
483	152	39.00	0.00	6
469	158	39.00	0.00	7
456	147	39.00	0.00	8
447	127	39.00	0.00	9
436	114	39.00	0.00	10
435	102	39.00	0.00	11
436	88	39.00	0.00	12
453	97	39.00	0.00	13
457	91	39.00	115.00	14
457	91	40.00	newborn	14	39
460	111	40.00	0.00	15
454	113	40.00	0.00	16
455	112	40.00	0.00	17
442	122	40.00	0.00	18
432	136	40.00	0.00	19
427	138	40.00	0.00	20
427	142	40.00	0.00	21
428	134	40.00	0.00	22
420	131	40.00	0.00	23
425	141	40.00	0.00	24
426	152	40.00	0.00	25
430	162	40.00	0.00	26
432	166	40.00	0.00	27
448	175	40.00	0.00	28
450	184	40.00	0.00	29
455	181	40.00	0.00	30
453	178	40.00	0.00	31
453	174	40.00	0.00	32
456	170	40.00	0.00	33
457	170	40.00	0.00	34
458	162	40.00	115.00	35
458	162	41.00	newborn	35	40
455	158	41.00	0.00	36
456	157	41.00	111.00	37
458	162	42.00	newborn	35	40
475	159	42.00	0.00	36
492	163	42.00	111.00	37
457	91	43.00	newborn	14	39
455	103	43.00	0.00	15
453	97	43.00	0.00	16
454	89	43.00	0.00	17
446	80	43.00	0.00	18
445	88	43.00	0.00	19
436	98	43.00	0.00	20
440	98	43.00	0.00	21
450	94	43.00	0.00	22
466	99	43.00	0.00	23
474	103	43.00	0.00	24
499	85	43.00	0.00	25
532	62	43.00	0.00	26
554	52	43.00	0.00	27
576	40	43.00	0.00	28
596	27	43.00	0.00	29
604	21	43.00	0.00	30
605	18	43.00	0.00	31
610	16	43.00	0.00	32
612	19	43.00	0.00	33
615	33	43.00	0.00	34
626	56	43.00	0.00	35
636	73	43.00	0.00	36
640	83	43.00	111.00	37
569	392	44.00	start	1
557	416	44.00	0.00	2
568	422	44.00	0.00	3
584	436	44.00	0.00	4
596	453	44.00	0.00	5
589	464	44.00	0.00	6
605	486	44.00	0.00	7
618	497	44.00	0.00	8
618	480	44.00	0.00	9
623	448	44.00	0.00	10
633	450	44.00	0.00	11
641	452	44.00	0.00	12
641	467	44.00	0.00	13
642	474	44.00	103.00	14
576	100	45.00	start	1
586	92	45.00	0.00	2
617	87	45.00	0.00	3
631	90	45.00	0.00	4
634	96	45.00	0.00	5
634	100	45.00	0.00	6
631	100	45.00	0.00	7
628	99	45.00	0.00	8
628	115	45.00	0.00	9
620	124	45.00	0.00	10
620	129	45.00	0.00	11
620	137	45.00	0.00	12
629	144	45.00	0.00	13
631	155	45.00	0.00	14
633	178	45.00	0.00	15
639	186	45.00	0.00	16
636	195	45.00	0.00	17
641	201	45.00	103.00	18
135	269	46.00	start	1
138	269	46.00	0.00	2
145	267	46.00	0.00	3
144	271	46.00	0.00	4
144	269	46.00	0.00	5
138	269	46.00	0.00	6
138	268	46.00	0.00	7
140	275	46.00	0.00	8
142	273	46.00	0.00	9
146	275	46.00	0.00	10
140	277	46.00	0.00	11
98	257	46.00	115.00	12
111	424	47.00	start	1
111	422	47.00	0.00	2
103	416	47.00	0.00	3
88	405	47.00	0.00	4
89	403	47.00	0.00	5
89	402	47.00	0.00	6
87	403	47.00	0.00	7
95	404	47.00	0.00	8
100	404	47.00	0.00	9
97	401	47.00	0.00	10
110	399	47.00	0.00	11
112	396	47.00	0.00	12
150	379	47.00	0.00	13
145	383	47.00	0.00	14
135	383	47.00	0.00	15
126	378	47.00	0.00	16
117	364	47.00	0.00	17
112	344	47.00	0.00	18
108	339	47.00	0.00	19
102	327	47.00	0.00	20
96	326	47.00	0.00	21
103	324	47.00	0.00	22
110	328	47.00	0.00	23
119	331	47.00	115.00	24
119	331	48.00	newborn	24	47
113	325	48.00	0.00	25
109	320	48.00	0.00	26
108	317	48.00	0.00	27
106	313	48.00	0.00	28
100	305	48.00	0.00	29
106	298	48.00	0.00	30
110	297	48.00	0.00	31
124	291	48.00	0.00	32
124	294	48.00	0.00	33
124	292	48.00	0.00	34
117	290	48.00	0.00	35
119	293	48.00	0.00	36
121	296	48.00	111.00	37
119	331	49.00	newborn	24	47
122	332	49.00	0.00	25
126	336	49.00	0.00	26
135	336	49.00	0.00	27
141	337	49.00	0.00	28
157	353	49.00	0.00	29
172	363	49.00	0.00	30
181	366	49.00	0.00	31
197	362	49.00	0.00	32
202	368	49.00	0.00	33
207	365	49.00	0.00	34
224	346	49.00	0.00	35
232	347	49.00	0.00	36
237	350	49.00	111.00	37
554	484	50.00	newborn	2	NN50
548	482	50.00	0.00	3
544	462	50.00	0.00	4
548	456	50.00	0.00	5
545	453	50.00	0.00	6
548	439	50.00	0.00	7
551	438	50.00	0.00	8
562	444	50.00	0.00	9
567	444	50.00	0.00	10
572	447	50.00	0.00	11
584	442	50.00	0.00	12
591	435	50.00	0.00	13
595	435	50.00	0.00	14
615	421	50.00	0.00	15
621	412	50.00	0.00	16
626	410	50.00	0.00	17
621	413	50.00	0.00	18
621	414	50.00	0.00	19
624	421	50.00	0.00	20
623	429	50.00	0.00	21
624	433	50.00	0.00	22
613	438	50.00	0.00	23
604	439	50.00	0.00	24
602	441	50.00	0.00	25
606	444	50.00	0.00	26
605	442	50.00	0.00	27
606	438	50.00	0.00	28
613	438	50.00	0.00	29
616	434	50.00	0.00	30
637	430	50.00	0.00	31
647	430	50.00	103.00	32
143	460	51.00	start	1
145	466	51.00	0.00	2
145	470	51.00	0.00	3
134	479	51.00	0.00	4
112	477	51.00	0.00	5
169	483	51.00	0.00	6
188	489	51.00	0.00	7
196	495	51.00	103.00	8
123	487	52.00	newborn	8	NN52
123	493	52.00	0.00	9
104	478	52.00	0.00	10
86	491	52.00	103.00	11
433	106	53.00	start	1
433	96	53.00	0.00	2
432	94	53.00	0.00	3
430	99	53.00	0.00	4
429	98	53.00	0.00	5
421	105	53.00	0.00	6
386	125	53.00	0.00	7
393	120	53.00	0.00	8
384	133	53.00	0.00	9
381	142	53.00	0.00	10
370	152	53.00	0.00	11
364	150	53.00	0.00	12
353	145	53.00	0.00	13
352	139	53.00	0.00	14
362	129	53.00	0.00	15
363	123	53.00	0.00	16
388	117	53.00	0.00	17
392	113	53.00	0.00	18
394	109	53.00	0.00	19
371	118	53.00	0.00	20
365	130	53.00	0.00	21
356	123	53.00	0.00	22
332	126	53.00	115.00	23
332	126	54.00	newborn	23	53
351	132	54.00	0.00	24
354	128	54.00	0.00	25
359	145	54.00	0.00	26
363	154	54.00	0.00	27
364	161	54.00	0.00	28
362	167	54.00	0.00	29
370	161	54.00	0.00	30
365	164	54.00	0.00	31
361	173	54.00	0.00	32
358	172	54.00	0.00	33
354	168	54.00	0.00	34
353	168	54.00	0.00	35
355	158	54.00	0.00	36
347	163	54.00	111.00	37
332	126	55.00	newborn	23	53
348	148	55.00	0.00	24
354	146	55.00	0.00	25
363	173	55.00	0.00	26
353	190	55.00	0.00	27
332	213	55.00	0.00	28
313	222	55.00	0.00	29
307	227	55.00	0.00	30
319	238	55.00	0.00	31
322	271	55.00	0.00	32
326	294	55.00	0.00	33
330	304	55.00	0.00	34
329	321	55.00	0.00	35
328	332	55.00	0.00	36
333	354	55.00	111.00	37
441	6	56.00	start	1
438	18	56.00	0.00	2
433	17	56.00	0.00	3
431	20	56.00	0.00	4
426	17	56.00	0.00	5
412	11	56.00	0.00	6
401	4	56.00	103.00	7
483	323	57.00	newborn	2	NN57
516	355	57.00	0.00	3
512	361	57.00	0.00	4
503	361	57.00	0.00	5
478	327	57.00	0.00	6
491	338	57.00	0.00	7
489	361	57.00	0.00	8
488	364	57.00	0.00	9
488	375	57.00	0.00	10
476	383	57.00	0.00	11
484	396	57.00	0.00	12
484	396	57.00	0.00	13
480	393	57.00	0.00	14
487	388	57.00	0.00	15
484	382	57.00	0.00	16
478	392	57.00	0.00	17
482	421	57.00	115.00	18
482	421	58.00	newborn	18	57
492	388	58.00	0.00	19
499	393	58.00	0.00	20
525	396	58.00	0.00	21
522	397	58.00	0.00	22
541	404	58.00	0.00	23
557	413	58.00	0.00	24
553	410	58.00	0.00	25
551	416	58.00	0.00	26
552	426	58.00	0.00	27
553	430	58.00	0.00	28
557	427	58.00	0.00	29
552	434	58.00	0.00	30
549	432	58.00	0.00	31
533	440	58.00	0.00	32
531	440	58.00	0.00	33
529	439	58.00	0.00	34
532	438	58.00	0.00	35
534	430	58.00	0.00	36
537	434	58.00	111.00	37
482	421	59.00	newborn	18	57
488	381	59.00	0.00	19
502	389	59.00	0.00	20
505	397	59.00	0.00	21
501	397	59.00	0.00	22
490	398	59.00	0.00	23
492	407	59.00	0.00	24
493	418	59.00	0.00	25
498	427	59.00	0.00	26
501	429	59.00	0.00	27
504	433	59.00	0.00	28
507	430	59.00	0.00	29
504	432	59.00	0.00	30
487	462	59.00	0.00	31
482	466	59.00	0.00	32
475	467	59.00	0.00	33
466	466	59.00	0.00	34
466	469	59.00	0.00	35
484	471	59.00	0.00	36
485	466	59.00	111.00	37
107	142	60.00	start	1
88	137	60.00	115.00	2
527	359	61.00	start	1
532	361	61.00	0.00	2
532	373	61.00	0.00	3
534	368	61.00	0.00	4
538	369	61.00	0.00	5
549	365	61.00	115.00	6
549	365	62.00	newborn	6	61
541	369	62.00	0.00	7
537	380	62.00	0.00	8
535	387	62.00	0.00	9
533	400	62.00	0.00	10
536	413	62.00	0.00	11
536	420	62.00	0.00	12
539	425	62.00	0.00	13
542	431	62.00	0.00	14
540	429	62.00	0.00	15
546	437	62.00	0.00	16
553	436	62.00	0.00	17
555	441	62.00	0.00	18
545	454	62.00	0.00	19
546	463	62.00	0.00	20
543	479	62.00	0.00	21
544	486	62.00	0.00	22
538	503	62.00	0.00	23
540	506	62.00	0.00	24
544	507	62.00	0.00	25
537	496	62.00	0.00	26
546	491	62.00	0.00	27
560	487	62.00	0.00	28
564	474	62.00	0.00	29
574	463	62.00	0.00	30
589	442	62.00	0.00	31
602	444	62.00	0.00	32
625	434	62.00	0.00	33
643	428	62.00	0.00	34
638	421	62.00	0.00	35
644	403	62.00	0.00	36
647	401	62.00	111.00	37
549	365	63.00	newborn	6	61
542	363	63.00	0.00	7
549	363	63.00	0.00	8
547	364	63.00	0.00	9
555	369	63.00	0.00	10
564	372	63.00	0.00	11
567	382	63.00	0.00	12
563	386	63.00	0.00	13
557	386	63.00	0.00	14
554	388	63.00	0.00	15
549	383	63.00	0.00	16
545	383	63.00	0.00	17
540	379	63.00	0.00	18
535	374	63.00	0.00	19
533	372	63.00	0.00	20
530	372	63.00	0.00	21
520	361	63.00	0.00	22
514	356	63.00	0.00	23
513	359	63.00	0.00	24
518	356	63.00	0.00	25
510	359	63.00	0.00	26
498	352	63.00	0.00	27
447	341	63.00	0.00	28
422	347	63.00	0.00	29
437	346	63.00	100.00	30
