# Supplementary material for: A three component model for superdiffusive motion effectively describes migration of eukaryotic cells moving freely or under a directional stimulus
Source: PLoS One. 2022 Aug 2;17(8):e0272259. doi: 10.1371/journal.pone.0272259 (PMC9345344; doi:10.1371/journal.pone.0272259)
Supplement: S1 File — Text files containing information about displacements of experimental and simulated populations used for both preliminary analyses, in “datasets used for preliminary evaluation of cell movement (Tables 1 and 2)”, and further characterization of cell movement, in “further datasets used for cell movement characterization (Figs 2, 4–6; Table 2; S1–S3 Tables; S2 and S3 Figs)”. (ZIP) [file pone.0272259.s007.zip › S1_File/further datasets/experimental/no_wound/NIH-Ras/coordinates3.txt]

#	ps=0.767	ts=40	movie=	timeInt=4
324	247	1.00	start	1
322	245	1.00	0.00	2
321	239	1.00	0.00	3
319	239	1.00	0.00	4
329	256	1.00	0.00	5
328	288	1.00	0.00	6
332	290	1.00	0.00	7
333	295	1.00	0.00	8
340	305	1.00	0.00	9
343	309	1.00	0.00	10
340	300	1.00	0.00	11
336	305	1.00	0.00	12
332	295	1.00	0.00	13
338	310	1.00	0.00	14
340	321	1.00	0.00	15
348	331	1.00	0.00	16
347	337	1.00	115.00	17
347	337	2.00	newborn	17	1
331	349	2.00	0.00	18
315	392	2.00	0.00	19
304	391	2.00	0.00	20
287	384	2.00	0.00	21
278	379	2.00	0.00	22
271	368	2.00	0.00	23
269	363	2.00	0.00	24
275	365	2.00	0.00	25
283	374	2.00	0.00	26
293	378	2.00	0.00	27
292	380	2.00	0.00	28
288	384	2.00	0.00	29
283	369	2.00	0.00	30
276	369	2.00	0.00	31
249	318	2.00	0.00	32
223	325	2.00	0.00	33
224	324	2.00	0.00	34
224	328	2.00	0.00	35
222	324	2.00	0.00	36
217	329	2.00	111.00	37
347	337	3.00	newborn	17	1
388	323	3.00	0.00	18
419	303	3.00	0.00	19
429	294	3.00	0.00	20
433	283	3.00	0.00	21
430	286	3.00	0.00	22
422	289	3.00	0.00	23
419	293	3.00	0.00	24
415	293	3.00	0.00	25
412	295	3.00	0.00	26
401	281	3.00	0.00	27
358	279	3.00	0.00	28
361	268	3.00	0.00	29
362	272	3.00	0.00	30
360	274	3.00	0.00	31
357	271	3.00	0.00	32
370	270	3.00	0.00	33
381	275	3.00	0.00	34
400	279	3.00	0.00	35
396	261	3.00	0.00	36
385	264	3.00	111.00	37
507	358	4.00	start	1
504	354	4.00	115.00	2
504	354	5.00	newborn	2	4
573	458	5.00	0.00	4
566	459	5.00	0.00	5
522	442	5.00	0.00	6
526	409	5.00	0.00	7
543	402	5.00	0.00	8
554	406	5.00	0.00	9
572	390	5.00	0.00	10
565	420	5.00	0.00	11
565	461	5.00	0.00	12
560	479	5.00	0.00	13
562	486	5.00	0.00	14
544	485	5.00	0.00	15
544	489	5.00	0.00	16
554	499	5.00	0.00	17
563	498	5.00	0.00	18
590	507	5.00	0.00	19
605	483	5.00	0.00	20
625	466	5.00	0.00	21
639	469	5.00	103.00	22
504	354	6.00	newborn	2	4
571	445	6.00	0.00	4
547	431	6.00	0.00	5
517	464	6.00	0.00	6
508	473	6.00	0.00	7
510	483	6.00	0.00	8
505	491	6.00	0.00	9
496	500	6.00	0.00	10
458	505	6.00	0.00	11
448	506	6.00	103.00	12
121	250	7.00	start	1
141	245	7.00	115.00	2
141	245	8.00	newborn	2	7
132	243	8.00	0.00	3
124	233	8.00	0.00	4
89	249	8.00	0.00	5
27	252	8.00	0.00	6
20	242	8.00	0.00	7
17	257	8.00	0.00	8
9	266	8.00	103.00	9
141	245	9.00	newborn	2	7
144	244	9.00	0.00	3
151	249	9.00	0.00	4
169	250	9.00	0.00	5
193	242	9.00	0.00	6
222	253	9.00	0.00	7
235	241	9.00	0.00	8
251	228	9.00	0.00	9
268	241	9.00	0.00	10
259	250	9.00	0.00	11
242	244	9.00	0.00	12
231	238	9.00	0.00	13
214	247	9.00	0.00	14
197	262	9.00	0.00	15
170	273	9.00	0.00	16
139	274	9.00	0.00	17
104	277	9.00	0.00	18
99	277	9.00	0.00	19
109	286	9.00	0.00	20
116	300	9.00	0.00	21
118	308	9.00	0.00	22
127	313	9.00	0.00	23
138	319	9.00	0.00	24
155	323	9.00	115.00	25
155	323	10.00	newborn	25	9
150	313	10.00	0.00	26
160	335	10.00	0.00	27
162	342	10.00	0.00	28
162	361	10.00	0.00	29
158	393	10.00	0.00	30
140	400	10.00	0.00	31
106	405	10.00	0.00	32
112	452	10.00	0.00	33
121	466	10.00	0.00	34
142	490	10.00	103.00	35
155	323	11.00	newborn	25	9
155	325	11.00	0.00	26
175	343	11.00	0.00	27
179	352	11.00	0.00	28
189	370	11.00	0.00	29
193	372	11.00	0.00	30
204	387	11.00	0.00	31
230	390	11.00	0.00	32
247	368	11.00	0.00	33
233	345	11.00	0.00	34
239	344	11.00	0.00	35
250	363	11.00	0.00	36
251	382	11.00	111.00	37
217	173	12.00	newborn	2	NN12
210	181	12.00	0.00	3
201	178	12.00	0.00	4
183	168	12.00	0.00	5
172	179	12.00	0.00	6
168	204	12.00	0.00	7
160	236	12.00	0.00	8
165	251	12.00	0.00	9
171	282	12.00	0.00	10
195	263	12.00	0.00	11
204	256	12.00	0.00	12
203	238	12.00	0.00	13
211	236	12.00	0.00	14
218	244	12.00	0.00	15
217	243	12.00	0.00	16
204	233	12.00	0.00	17
181	217	12.00	0.00	18
156	206	12.00	0.00	19
154	206	12.00	0.00	20
150	211	12.00	0.00	21
158	220	12.00	0.00	22
154	226	12.00	0.00	23
140	220	12.00	0.00	24
124	219	12.00	0.00	25
122	205	12.00	0.00	26
122	194	12.00	0.00	27
143	188	12.00	0.00	28
165	197	12.00	0.00	29
180	200	12.00	115.00	30
180	200	13.00	newborn	30	12
202	192	13.00	0.00	31
221	168	13.00	0.00	32
227	137	13.00	0.00	33
229	119	13.00	0.00	34
237	112	13.00	0.00	35
243	122	13.00	0.00	36
237	139	13.00	111.00	37
180	200	14.00	newborn	30	12
184	210	14.00	0.00	31
181	207	14.00	0.00	32
182	204	14.00	0.00	33
164	219	14.00	0.00	34
146	222	14.00	0.00	35
147	211	14.00	0.00	36
162	205	14.00	111.00	37
231	176	15.00	newborn	2	NN15
241	176	15.00	0.00	3
248	182	15.00	0.00	4
260	186	15.00	0.00	5
266	169	15.00	0.00	6
285	160	15.00	0.00	7
302	127	15.00	0.00	8
313	124	15.00	0.00	9
337	134	15.00	0.00	10
337	147	15.00	0.00	11
331	157	15.00	0.00	12
324	166	15.00	0.00	13
294	198	15.00	0.00	14
283	214	15.00	0.00	15
270	257	15.00	0.00	16
270	265	15.00	0.00	17
274	274	15.00	0.00	18
290	286	15.00	0.00	19
331	259	15.00	0.00	20
339	246	15.00	0.00	21
342	223	15.00	0.00	22
349	207	15.00	0.00	23
376	192	15.00	0.00	24
401	196	15.00	0.00	25
406	206	15.00	0.00	26
407	210	15.00	0.00	27
403	211	15.00	0.00	28
402	212	15.00	0.00	29
412	207	15.00	115.00	30
412	207	16.00	newborn	30	15
415	206	16.00	0.00	31
418	186	16.00	0.00	32
411	182	16.00	0.00	33
414	185	16.00	0.00	34
413	184	16.00	0.00	35
409	189	16.00	0.00	36
395	196	16.00	111.00	37
412	207	17.00	newborn	30	15
429	219	17.00	0.00	31
448	242	17.00	0.00	32
454	248	17.00	0.00	33
452	243	17.00	0.00	34
460	246	17.00	0.00	35
474	244	17.00	0.00	36
480	238	17.00	111.00	37
187	382	18.00	start	1
198	355	18.00	0.00	2
210	346	18.00	0.00	3
213	345	18.00	0.00	4
226	353	18.00	0.00	5
222	358	18.00	0.00	6
206	380	18.00	0.00	7
182	388	18.00	0.00	8
163	382	18.00	0.00	9
157	371	18.00	0.00	10
158	386	18.00	0.00	11
168	384	18.00	0.00	12
183	390	18.00	0.00	13
192	403	18.00	0.00	14
188	419	18.00	0.00	15
184	429	18.00	115.00	16
184	429	19.00	newborn	16	18
173	415	19.00	0.00	17
161	388	19.00	0.00	18
155	380	19.00	0.00	19
131	388	19.00	0.00	20
119	399	19.00	0.00	21
113	422	19.00	0.00	22
124	451	19.00	0.00	23
126	451	19.00	0.00	24
129	448	19.00	0.00	25
133	458	19.00	0.00	26
128	456	19.00	0.00	27
129	453	19.00	0.00	28
110	457	19.00	0.00	29
94	450	19.00	0.00	30
77	423	19.00	0.00	31
68	410	19.00	0.00	32
66	395	19.00	0.00	33
48	380	19.00	0.00	34
28	375	19.00	0.00	35
13	373	19.00	103.00	36
184	429	20.00	newborn	16	18
175	431	20.00	0.00	17
150	426	20.00	0.00	18
141	406	20.00	0.00	19
137	429	20.00	0.00	20
129	449	20.00	0.00	21
130	416	20.00	0.00	22
144	389	20.00	0.00	23
157	381	20.00	0.00	24
169	379	20.00	0.00	25
194	389	20.00	0.00	26
207	400	20.00	0.00	27
203	409	20.00	0.00	28
189	420	20.00	0.00	29
178	446	20.00	0.00	30
155	438	20.00	0.00	31
140	423	20.00	0.00	32
118	414	20.00	0.00	33
107	406	20.00	0.00	34
95	386	20.00	0.00	35
94	369	20.00	0.00	36
104	338	20.00	111.00	37
299	288	21.00	start	1
296	288	21.00	0.00	2
301	293	21.00	0.00	3
301	297	21.00	0.00	4
318	309	21.00	0.00	5
317	300	21.00	0.00	6
317	300	21.00	0.00	7
317	308	21.00	0.00	8
326	333	21.00	0.00	9
332	344	21.00	0.00	10
327	362	21.00	0.00	11
321	378	21.00	0.00	12
321	399	21.00	0.00	13
317	402	21.00	0.00	14
331	398	21.00	0.00	15
339	380	21.00	0.00	16
363	359	21.00	0.00	17
389	333	21.00	115.00	18
389	333	22.00	newborn	18	21
398	333	22.00	0.00	19
393	337	22.00	0.00	20
398	328	22.00	0.00	21
387	328	22.00	0.00	22
377	335	22.00	0.00	23
371	340	22.00	0.00	24
376	345	22.00	0.00	25
353	370	22.00	0.00	26
329	376	22.00	0.00	27
313	370	22.00	0.00	28
292	366	22.00	0.00	29
296	367	22.00	0.00	30
297	362	22.00	0.00	31
276	315	22.00	108.00	32
389	333	23.00	newborn	18	21
385	347	23.00	0.00	19
371	358	23.00	0.00	20
365	381	23.00	0.00	21
357	373	23.00	0.00	22
344	367	23.00	0.00	23
343	372	23.00	0.00	24
341	379	23.00	0.00	25
337	383	23.00	0.00	26
341	399	23.00	0.00	27
335	402	23.00	0.00	28
333	375	23.00	0.00	29
326	374	23.00	0.00	30
327	364	23.00	0.00	31
325	360	23.00	0.00	32
321	367	23.00	0.00	33
320	367	23.00	0.00	34
319	371	23.00	0.00	35
316	363	23.00	0.00	36
311	356	23.00	111.00	37
201	68	24.00	start	1
206	69	24.00	0.00	2
213	78	24.00	0.00	3
212	101	24.00	0.00	4
204	99	24.00	0.00	5
180	112	24.00	0.00	6
177	121	24.00	0.00	7
202	145	24.00	0.00	8
198	165	24.00	0.00	9
205	177	24.00	0.00	10
205	203	24.00	0.00	11
215	211	24.00	0.00	12
216	203	24.00	0.00	13
223	189	24.00	0.00	14
219	179	24.00	0.00	15
197	164	24.00	0.00	16
185	165	24.00	0.00	17
176	174	24.00	0.00	18
172	181	24.00	0.00	19
181	193	24.00	0.00	20
193	196	24.00	0.00	21
202	202	24.00	0.00	22
214	201	24.00	0.00	23
217	190	24.00	0.00	24
234	172	24.00	0.00	25
234	161	24.00	0.00	26
236	160	24.00	115.00	27
236	160	25.00	newborn	27	24
241	154	25.00	0.00	28
228	155	25.00	0.00	29
228	147	25.00	0.00	30
228	147	25.00	0.00	31
221	140	25.00	0.00	32
208	128	25.00	0.00	33
190	135	25.00	0.00	34
174	151	25.00	0.00	35
185	178	25.00	0.00	36
199	194	25.00	111.00	37
236	160	26.00	newborn	27	24
242	164	26.00	0.00	28
257	171	26.00	0.00	29
274	175	26.00	0.00	30
296	151	26.00	0.00	31
303	128	26.00	0.00	32
287	122	26.00	0.00	33
275	140	26.00	0.00	34
269	153	26.00	0.00	35
269	163	26.00	0.00	36
271	167	26.00	111.00	37
193	55	27.00	newborn	1	NN27
188	56	27.00	0.00	2
162	75	27.00	0.00	3
147	82	27.00	0.00	4
128	72	27.00	0.00	5
139	52	27.00	0.00	6
142	24	27.00	0.00	7
173	14	27.00	103.00	8
95	19	28.00	newborn	1	NN28
100	23	28.00	0.00	2
103	32	28.00	0.00	3
107	35	28.00	0.00	4
110	35	28.00	0.00	5
113	34	28.00	0.00	6
113	26	28.00	0.00	7
113	21	28.00	0.00	8
113	11	28.00	0.00	9
116	9	28.00	0.00	10
121	10	28.00	0.00	11
123	6	28.00	0.00	12
124	6	28.00	103.00	13
82	19	29.00	newborn	1	NN29
79	18	29.00	0.00	2
82	20	29.00	0.00	3
83	15	29.00	0.00	4
83	11	29.00	0.00	5
82	13	29.00	0.00	6
80	16	29.00	0.00	7
79	22	29.00	0.00	8
78	32	29.00	0.00	9
75	37	29.00	0.00	10
74	41	29.00	0.00	11
78	46	29.00	0.00	12
80	53	29.00	0.00	13
86	61	29.00	0.00	14
89	65	29.00	0.00	15
91	70	29.00	0.00	16
87	73	29.00	0.00	17
80	75	29.00	0.00	18
81	98	29.00	0.00	19
83	100	29.00	0.00	20
83	107	29.00	0.00	21
75	93	29.00	0.00	22
61	80	29.00	115.00	23
61	80	30.00	newborn	23	29
86	103	30.00	0.00	24
88	104	30.00	0.00	25
100	117	30.00	0.00	26
104	120	30.00	0.00	27
112	125	30.00	0.00	28
121	124	30.00	0.00	29
125	110	30.00	0.00	30
126	104	30.00	0.00	31
129	102	30.00	0.00	32
138	102	30.00	0.00	33
137	103	30.00	0.00	34
140	107	30.00	0.00	35
128	104	30.00	0.00	36
127	104	30.00	111.00	37
61	80	31.00	newborn	23	29
79	92	31.00	0.00	24
79	95	31.00	0.00	25
82	97	31.00	0.00	26
81	94	31.00	0.00	27
73	95	31.00	0.00	28
68	98	31.00	0.00	29
70	97	31.00	0.00	30
69	104	31.00	0.00	31
74	109	31.00	0.00	32
74	115	31.00	0.00	33
74	122	31.00	0.00	34
74	131	31.00	0.00	35
66	131	31.00	0.00	36
58	130	31.00	111.00	37
532	457	32.00	start	1
518	445	32.00	0.00	2
508	445	32.00	0.00	3
511	449	32.00	115.00	4
511	449	33.00	newborn	4	32
503	434	33.00	0.00	5
500	437	33.00	0.00	6
491	441	33.00	0.00	7
496	452	33.00	0.00	8
495	459	33.00	0.00	9
495	466	33.00	0.00	10
491	464	33.00	0.00	11
498	454	33.00	0.00	12
490	443	33.00	0.00	13
481	434	33.00	0.00	14
509	466	33.00	0.00	15
515	485	33.00	0.00	16
505	490	33.00	0.00	17
499	476	33.00	0.00	18
479	474	33.00	0.00	19
476	480	33.00	0.00	20
485	453	33.00	0.00	21
484	431	33.00	0.00	22
472	447	33.00	0.00	23
465	466	33.00	0.00	24
458	442	33.00	0.00	25
445	434	33.00	0.00	26
441	426	33.00	0.00	27
462	409	33.00	0.00	28
467	402	33.00	0.00	29
472	403	33.00	0.00	30
454	415	33.00	115.00	31
454	415	34.00	newborn	31	33
455	414	34.00	0.00	32
471	417	34.00	0.00	33
475	423	34.00	0.00	34
480	418	34.00	0.00	35
467	401	34.00	0.00	36
455	386	34.00	111.00	37
454	415	35.00	newborn	31	33
441	424	35.00	0.00	32
438	422	35.00	0.00	33
422	446	35.00	0.00	34
422	457	35.00	108.00	35
511	449	36.00	newborn	4	32
534	436	36.00	0.00	6
538	442	36.00	0.00	7
566	451	36.00	0.00	8
589	461	36.00	0.00	9
579	505	36.00	103.00	10
563	133	37.00	start	1
580	128	37.00	0.00	2
598	105	37.00	0.00	3
590	83	37.00	0.00	4
564	64	37.00	0.00	5
535	56	37.00	0.00	6
522	59	37.00	0.00	7
500	36	37.00	0.00	8
479	34	37.00	0.00	9
444	34	37.00	0.00	10
424	33	37.00	0.00	11
410	41	37.00	0.00	12
410	58	37.00	0.00	13
412	55	37.00	0.00	14
419	57	37.00	0.00	15
429	57	37.00	0.00	16
432	63	37.00	115.00	17
432	63	38.00	newborn	17	37
454	82	38.00	0.00	18
464	97	38.00	0.00	19
498	100	38.00	0.00	20
510	104	38.00	0.00	21
519	109	38.00	0.00	22
515	113	38.00	0.00	23
511	112	38.00	0.00	24
515	114	38.00	0.00	25
530	113	38.00	0.00	26
538	108	38.00	0.00	27
544	107	38.00	0.00	28
547	106	38.00	0.00	29
556	111	38.00	0.00	30
580	112	38.00	0.00	31
598	119	38.00	0.00	32
602	128	38.00	0.00	33
611	142	38.00	0.00	34
611	149	38.00	0.00	35
612	154	38.00	0.00	36
599	168	38.00	111.00	37
432	63	39.00	newborn	17	37
460	93	39.00	0.00	18
457	122	39.00	0.00	19
457	102	39.00	0.00	20
487	98	39.00	0.00	21
514	94	39.00	0.00	22
528	86	39.00	0.00	23
533	83	39.00	0.00	24
546	75	39.00	0.00	25
549	71	39.00	0.00	26
554	74	39.00	0.00	27
555	78	39.00	0.00	28
556	88	39.00	0.00	29
567	94	39.00	0.00	30
567	99	39.00	0.00	31
572	107	39.00	0.00	32
576	112	39.00	0.00	33
580	109	39.00	0.00	34
577	102	39.00	0.00	35
579	102	39.00	0.00	36
599	143	39.00	111.00	37
512	196	40.00	start	1
514	197	40.00	0.00	2
524	202	40.00	0.00	3
514	205	40.00	0.00	4
527	218	40.00	0.00	5
529	231	40.00	0.00	6
531	241	40.00	0.00	7
518	230	40.00	0.00	8
515	227	40.00	115.00	9
515	227	41.00	newborn	9	40
482	202	41.00	0.00	10
485	200	41.00	0.00	11
499	202	41.00	0.00	12
502	196	41.00	0.00	13
501	163	41.00	0.00	14
513	166	41.00	0.00	15
530	171	41.00	0.00	16
545	188	41.00	0.00	17
558	213	41.00	0.00	18
563	194	41.00	0.00	19
561	187	41.00	0.00	20
539	183	41.00	0.00	21
538	199	41.00	0.00	22
557	198	41.00	0.00	23
559	176	41.00	0.00	24
556	178	41.00	0.00	25
545	170	41.00	0.00	26
540	159	41.00	0.00	27
532	145	41.00	0.00	28
534	137	41.00	0.00	29
542	127	41.00	0.00	30
558	129	41.00	0.00	31
558	136	41.00	0.00	32
558	133	41.00	0.00	33
559	109	41.00	0.00	34
546	100	41.00	115.00	35
477	188	42.00	newborn	10	NN42
473	179	42.00	0.00	11
453	187	42.00	0.00	12
453	169	42.00	0.00	13
444	153	42.00	0.00	14
444	171	42.00	0.00	15
432	175	42.00	0.00	16
419	161	42.00	0.00	17
417	157	42.00	0.00	18
421	160	42.00	0.00	19
427	156	42.00	0.00	20
440	164	42.00	0.00	21
442	157	42.00	0.00	22
451	153	42.00	0.00	23
450	150	42.00	0.00	24
426	130	42.00	0.00	25
406	122	42.00	0.00	26
397	122	42.00	0.00	27
386	123	42.00	0.00	28
382	126	42.00	0.00	29
383	135	42.00	0.00	30
369	154	42.00	0.00	31
424	157	42.00	0.00	32
500	200	42.00	115.00	33
487	199	43.00	newborn	34	NN43
478	192	43.00	0.00	35
467	184	43.00	0.00	36
464	184	43.00	111.00	37
505	203	44.00	newborn	34	NN44
491	178	44.00	0.00	35
471	169	44.00	0.00	36
455	192	44.00	111.00	37
327	401	45.00	start	1
320	388	45.00	0.00	2
294	359	45.00	0.00	3
288	346	45.00	0.00	4
291	328	45.00	0.00	5
290	304	45.00	0.00	6
288	293	45.00	0.00	7
298	286	45.00	115.00	8
298	286	46.00	newborn	8	45
306	316	46.00	0.00	9
293	301	46.00	0.00	10
277	269	46.00	0.00	11
279	259	46.00	0.00	12
296	260	46.00	0.00	13
308	260	46.00	0.00	14
319	242	46.00	0.00	15
330	229	46.00	0.00	16
325	209	46.00	0.00	17
315	190	46.00	0.00	18
284	186	46.00	0.00	19
275	187	46.00	0.00	20
271	194	46.00	0.00	21
278	191	46.00	0.00	22
277	166	46.00	0.00	23
280	155	46.00	0.00	24
295	130	46.00	0.00	25
296	98	46.00	0.00	26
301	89	46.00	0.00	27
297	86	46.00	0.00	28
320	91	46.00	108.00	29
298	286	47.00	newborn	8	45
316	320	47.00	0.00	9
329	324	47.00	0.00	10
354	310	47.00	0.00	11
355	313	47.00	0.00	12
362	311	47.00	0.00	13
364	318	47.00	0.00	14
365	327	47.00	0.00	15
363	337	47.00	0.00	16
374	336	47.00	0.00	17
410	313	47.00	0.00	18
434	306	47.00	0.00	19
447	302	47.00	0.00	20
455	293	47.00	0.00	21
476	282	47.00	0.00	22
491	280	47.00	0.00	23
522	255	47.00	0.00	24
536	246	47.00	0.00	25
549	231	47.00	0.00	26
549	208	47.00	0.00	27
524	182	47.00	0.00	28
510	191	47.00	0.00	29
509	177	47.00	0.00	30
494	170	47.00	0.00	31
482	155	47.00	0.00	32
482	144	47.00	0.00	33
475	117	47.00	0.00	34
478	110	47.00	0.00	35
475	116	47.00	0.00	36
453	117	47.00	111.00	37
23	368	48.00	start	1
20	369	48.00	0.00	2
9	375	48.00	0.00	3
4	381	48.00	103.00	4
17	400	49.00	gointo	8
19	415	49.00	0.00	9
50	424	49.00	0.00	10
74	459	49.00	0.00	11
99	493	49.00	0.00	12
112	508	49.00	103.00	13
238	291	50.00	start	1
237	294	50.00	0.00	2
234	300	50.00	0.00	3
238	296	50.00	0.00	4
228	290	50.00	0.00	5
221	289	50.00	0.00	6
208	284	50.00	0.00	7
201	281	50.00	0.00	8
209	270	50.00	0.00	9
221	274	50.00	0.00	10
233	267	50.00	0.00	11
237	277	50.00	0.00	12
277	268	50.00	0.00	13
283	261	50.00	0.00	14
275	262	50.00	0.00	15
297	252	50.00	0.00	16
308	258	50.00	0.00	17
310	270	50.00	0.00	18
306	284	50.00	0.00	19
324	268	50.00	115.00	20
324	268	51.00	newborn	20	50
345	269	51.00	0.00	21
340	269	51.00	0.00	22
324	269	51.00	0.00	23
327	274	51.00	0.00	24
329	283	51.00	0.00	25
339	284	51.00	0.00	26
340	295	51.00	0.00	27
311	336	51.00	0.00	28
295	346	51.00	0.00	29
291	350	51.00	0.00	30
297	322	51.00	0.00	31
286	305	51.00	0.00	32
289	294	51.00	0.00	33
275	297	51.00	0.00	34
269	320	51.00	0.00	35
266	324	51.00	0.00	36
267	333	51.00	111.00	37
324	268	52.00	newborn	20	50
335	263	52.00	0.00	21
354	245	52.00	0.00	22
361	246	52.00	0.00	23
376	264	52.00	0.00	24
391	268	52.00	0.00	25
429	283	52.00	0.00	26
459	289	52.00	0.00	27
478	300	52.00	0.00	28
481	312	52.00	0.00	29
483	327	52.00	0.00	30
464	339	52.00	0.00	31
456	375	52.00	0.00	32
465	392	52.00	0.00	33
473	396	52.00	0.00	34
487	402	52.00	0.00	35
478	405	52.00	0.00	36
465	406	52.00	111.00	37
239	280	53.00	newborn	1	NN53
241	283	53.00	0.00	2
244	289	53.00	0.00	3
252	289	53.00	0.00	4
256	294	53.00	0.00	5
263	296	53.00	0.00	6
270	310	53.00	0.00	7
273	328	53.00	0.00	8
279	335	53.00	0.00	9
279	345	53.00	0.00	10
279	350	53.00	0.00	11
282	347	53.00	0.00	12
282	356	53.00	0.00	13
279	361	53.00	108.00	14
230	279	54.00	newborn	1	NN54
230	282	54.00	0.00	2
227	288	54.00	0.00	3
214	296	54.00	0.00	4
208	308	54.00	0.00	5
196	320	54.00	0.00	6
186	308	54.00	0.00	7
175	310	54.00	0.00	8
178	312	54.00	0.00	9
182	313	54.00	0.00	10
177	317	54.00	0.00	11
170	317	54.00	0.00	12
164	317	54.00	0.00	13
166	320	54.00	0.00	14
172	320	54.00	0.00	15
178	322	54.00	0.00	16
199	335	54.00	0.00	17
213	336	54.00	0.00	18
211	331	54.00	0.00	19
210	320	54.00	115.00	20
210	320	55.00	newborn	20	54
214	318	55.00	0.00	21
214	321	55.00	0.00	22
219	321	55.00	0.00	23
222	314	55.00	0.00	24
229	309	55.00	0.00	25
226	308	55.00	0.00	26
226	305	55.00	0.00	27
229	308	55.00	0.00	28
232	308	55.00	0.00	29
234	303	55.00	0.00	30
232	309	55.00	0.00	31
228	310	55.00	0.00	32
219	311	55.00	0.00	33
220	311	55.00	0.00	34
223	309	55.00	0.00	35
226	302	55.00	0.00	36
240	292	55.00	111.00	37
210	320	56.00	newborn	20	54
159	302	56.00	0.00	21
124	289	56.00	108.00	22
55	69	57.00	start	1
54	74	57.00	0.00	2
57	76	57.00	0.00	3
61	86	57.00	0.00	4
69	95	57.00	0.00	5
75	98	57.00	0.00	6
86	101	57.00	0.00	7
103	100	57.00	0.00	8
100	94	57.00	115.00	9
100	94	58.00	newborn	9	57
89	100	58.00	0.00	10
81	112	58.00	0.00	11
51	115	58.00	0.00	12
36	120	58.00	0.00	13
33	140	58.00	0.00	14
20	146	58.00	0.00	15
28	139	58.00	100.00	16
100	94	59.00	newborn	9	57
96	89	59.00	0.00	10
93	72	59.00	0.00	11
93	63	59.00	0.00	12
107	44	59.00	0.00	13
122	58	59.00	0.00	14
133	77	59.00	0.00	15
159	90	59.00	0.00	16
163	109	59.00	0.00	17
130	118	59.00	0.00	18
112	125	59.00	0.00	19
102	149	59.00	0.00	20
114	162	59.00	0.00	21
122	163	59.00	0.00	22
142	170	59.00	0.00	23
158	162	59.00	0.00	24
175	163	59.00	0.00	25
181	171	59.00	0.00	26
182	190	59.00	0.00	27
183	201	59.00	0.00	28
192	210	59.00	0.00	29
204	198	59.00	0.00	30
218	196	59.00	0.00	31
228	204	59.00	0.00	32
245	208	59.00	0.00	33
260	219	59.00	0.00	34
270	240	59.00	0.00	35
268	243	59.00	0.00	36
265	244	59.00	111.00	37
173	253	60.00	start	1
167	272	60.00	0.00	2
159	287	60.00	0.00	3
153	302	60.00	0.00	4
141	305	60.00	0.00	5
132	308	60.00	0.00	6
118	310	60.00	0.00	7
95	326	60.00	0.00	8
115	338	60.00	0.00	9
91	351	60.00	0.00	10
82	319	60.00	0.00	11
73	307	60.00	0.00	12
45	300	60.00	0.00	13
14	320	60.00	0.00	14
8	343	60.00	0.00	15
45	370	60.00	0.00	16
66	381	60.00	115.00	17
66	381	61.00	newborn	17	60
56	335	61.00	0.00	18
64	342	61.00	0.00	19
106	338	61.00	0.00	20
113	352	61.00	0.00	21
112	365	61.00	0.00	22
114	376	61.00	0.00	23
99	387	61.00	0.00	24
71	380	61.00	0.00	25
57	380	61.00	0.00	26
51	387	61.00	0.00	27
26	375	61.00	0.00	28
17	382	61.00	103.00	29
66	381	62.00	newborn	17	60
39	326	62.00	0.00	18
34	304	62.00	0.00	19
18	265	62.00	0.00	20
8	262	62.00	0.00	21
5	267	62.00	0.00	22
2	279	62.00	103.00	23
453	224	63.00	start	1
457	216	63.00	0.00	2
462	207	63.00	0.00	3
485	194	63.00	0.00	4
503	199	63.00	0.00	5
506	205	63.00	0.00	6
510	212	63.00	0.00	7
506	211	63.00	0.00	8
495	200	63.00	0.00	9
480	174	63.00	0.00	10
475	172	63.00	0.00	11
459	163	63.00	0.00	12
462	154	63.00	0.00	13
464	152	63.00	0.00	14
476	159	63.00	0.00	15
498	165	63.00	115.00	16
610	62	64.00	start	1
598	58	64.00	0.00	2
596	58	64.00	0.00	3
594	57	64.00	0.00	4
578	52	64.00	0.00	5
562	53	64.00	0.00	6
556	54	64.00	0.00	7
545	50	64.00	0.00	8
524	44	64.00	0.00	9
523	39	64.00	0.00	10
514	44	64.00	0.00	11
499	63	64.00	0.00	12
490	78	64.00	0.00	13
493	90	64.00	0.00	14
470	78	64.00	0.00	15
451	67	64.00	0.00	16
462	85	64.00	0.00	17
472	92	64.00	0.00	18
484	99	64.00	0.00	19
460	87	64.00	115.00	20
460	87	65.00	newborn	20	64
438	87	65.00	0.00	21
446	95	65.00	0.00	22
451	107	65.00	0.00	23
466	119	65.00	0.00	24
464	142	65.00	0.00	25
454	163	65.00	0.00	26
462	178	65.00	0.00	27
468	178	65.00	0.00	28
472	184	65.00	0.00	29
485	199	65.00	0.00	30
488	201	65.00	0.00	31
495	203	65.00	0.00	32
517	208	65.00	0.00	33
518	216	65.00	0.00	34
513	219	65.00	0.00	35
501	215	65.00	0.00	36
479	199	65.00	111.00	37
30	308	66.00	start	1
25	309	66.00	0.00	2
17	312	66.00	0.00	3
10	304	66.00	0.00	4
4	303	66.00	103.00	5
469	507	67.00	start	1
487	483	67.00	0.00	2
498	494	67.00	0.00	3
502	503	67.00	0.00	4
495	510	67.00	100.00	5
391	450	68.00	start	1
395	444	68.00	0.00	2
406	444	68.00	0.00	3
412	445	68.00	0.00	4
403	442	68.00	0.00	5
398	429	68.00	0.00	6
400	418	68.00	0.00	7
415	431	68.00	115.00	8
415	431	69.00	newborn	8	68
397	414	69.00	0.00	9
410	402	69.00	0.00	10
434	398	69.00	0.00	11
448	390	69.00	0.00	12
441	386	69.00	0.00	13
401	377	69.00	0.00	14
385	381	69.00	0.00	15
377	367	69.00	0.00	16
382	372	69.00	0.00	17
383	377	69.00	0.00	18
376	381	69.00	0.00	19
371	377	69.00	0.00	20
380	386	69.00	0.00	21
387	391	69.00	0.00	22
387	427	69.00	0.00	23
397	448	69.00	0.00	24
405	448	69.00	0.00	25
411	445	69.00	0.00	26
412	440	69.00	0.00	27
414	446	69.00	0.00	28
425	429	69.00	0.00	29
440	406	69.00	0.00	30
451	393	69.00	0.00	31
477	363	69.00	0.00	32
487	353	69.00	0.00	33
493	345	69.00	0.00	34
494	342	69.00	0.00	35
489	337	69.00	0.00	36
485	337	69.00	111.00	37
415	431	70.00	newborn	8	68
399	450	70.00	0.00	9
392	471	70.00	0.00	10
392	495	70.00	0.00	11
381	507	70.00	0.00	12
355	475	70.00	0.00	13
343	472	70.00	0.00	14
329	467	70.00	0.00	15
323	462	70.00	0.00	16
317	457	70.00	0.00	17
326	454	70.00	0.00	18
291	450	70.00	0.00	19
250	450	70.00	0.00	20
231	456	70.00	0.00	21
212	458	70.00	0.00	22
206	446	70.00	0.00	23
179	432	70.00	0.00	24
166	425	70.00	0.00	25
164	429	70.00	0.00	26
162	423	70.00	0.00	27
179	418	70.00	0.00	28
210	428	70.00	0.00	29
215	452	70.00	0.00	30
225	468	70.00	0.00	31
231	485	70.00	0.00	32
198	491	70.00	115.00	33
198	491	71.00	newborn	33	70
202	484	71.00	0.00	34
215	462	71.00	0.00	35
214	439	71.00	0.00	36
213	431	71.00	111.00	37
198	491	72.00	newborn	33	70
193	497	72.00	0.00	34
173	506	72.00	103.00	35
192	507	73.00	start	1
195	499	73.00	0.00	2
207	495	73.00	0.00	3
205	483	73.00	0.00	4
193	478	73.00	0.00	5
189	474	73.00	0.00	6
182	475	73.00	0.00	7
190	465	73.00	0.00	8
195	470	73.00	0.00	9
209	482	73.00	115.00	10
209	482	74.00	newborn	10	73
216	481	74.00	0.00	11
216	475	74.00	0.00	12
216	479	74.00	100.00	13
266	406	75.00	start	1
242	399	75.00	0.00	2
229	394	75.00	0.00	3
263	362	75.00	115.00	4
263	362	76.00	newborn	4	75
259	356	76.00	0.00	5
257	363	76.00	0.00	6
253	371	76.00	0.00	7
243	365	76.00	0.00	8
216	332	76.00	0.00	9
238	319	76.00	0.00	10
253	319	76.00	0.00	11
262	312	76.00	0.00	12
259	305	76.00	0.00	13
245	297	76.00	0.00	14
220	282	76.00	0.00	15
203	274	76.00	0.00	16
192	273	76.00	0.00	17
160	269	76.00	0.00	18
149	281	76.00	0.00	19
134	288	76.00	0.00	20
125	281	76.00	108.00	21
