# Supplementary material for: A three component model for superdiffusive motion effectively describes migration of eukaryotic cells moving freely or under a directional stimulus
Source: PLoS One. 2022 Aug 2;17(8):e0272259. doi: 10.1371/journal.pone.0272259 (PMC9345344; doi:10.1371/journal.pone.0272259)
Supplement: S1 File — Text files containing information about displacements of experimental and simulated populations used for both preliminary analyses, in “datasets used for preliminary evaluation of cell movement (Tables 1 and 2)”, and further characterization of cell movement, in “further datasets used for cell movement characterization (Figs 2, 4–6; Table 2; S1–S3 Tables; S2 and S3 Figs)”. (ZIP) [file pone.0272259.s007.zip › S1_File/further datasets/experimental/no_wound/NIH-Ras/coordinates9.txt]

#	ps=0.767	ts=40	movie=	timeInt=4
338	337	1.00	start	1
348	341	1.00	0.00	2
361	352	1.00	0.00	3
384	359	1.00	0.00	4
391	357	1.00	0.00	5
391	353	1.00	0.00	6
366	344	1.00	0.00	7
342	340	1.00	0.00	8
325	346	1.00	0.00	9
319	353	1.00	0.00	10
309	354	1.00	0.00	11
277	353	1.00	0.00	12
274	350	1.00	0.00	13
265	348	1.00	0.00	14
262	351	1.00	0.00	15
262	369	1.00	0.00	16
267	371	1.00	0.00	17
275	369	1.00	0.00	18
277	370	1.00	0.00	19
273	365	1.00	0.00	20
266	361	1.00	0.00	21
253	348	1.00	115.00	22
253	348	2.00	newborn	22	1
280	342	2.00	0.00	23
270	332	2.00	0.00	24
270	335	2.00	0.00	25
267	344	2.00	0.00	26
267	348	2.00	0.00	27
265	352	2.00	0.00	28
264	356	2.00	0.00	29
268	361	2.00	0.00	30
268	364	2.00	0.00	31
277	369	2.00	0.00	32
290	379	2.00	0.00	33
300	379	2.00	0.00	34
307	384	2.00	0.00	35
308	390	2.00	0.00	36
302	391	2.00	111.00	37
253	348	3.00	newborn	22	1
275	331	3.00	0.00	23
274	320	3.00	0.00	24
268	313	3.00	0.00	25
265	318	3.00	0.00	26
265	322	3.00	0.00	27
259	324	3.00	0.00	28
254	324	3.00	0.00	29
261	326	3.00	0.00	30
266	324	3.00	0.00	31
266	327	3.00	0.00	32
260	327	3.00	0.00	33
265	323	3.00	0.00	34
271	318	3.00	0.00	35
275	316	3.00	0.00	36
279	313	3.00	111.00	37
416	299	4.00	start	1
413	288	4.00	115.00	2
413	288	5.00	newborn	2	4
429	289	5.00	0.00	3
433	293	5.00	0.00	4
434	291	5.00	0.00	5
437	300	5.00	0.00	6
437	304	5.00	0.00	7
441	291	5.00	0.00	8
436	290	5.00	0.00	9
420	296	5.00	0.00	10
406	308	5.00	0.00	11
401	313	5.00	0.00	12
395	320	5.00	0.00	13
378	325	5.00	0.00	14
373	335	5.00	0.00	15
374	335	5.00	0.00	16
366	342	5.00	0.00	17
366	341	5.00	0.00	18
371	348	5.00	0.00	19
377	349	5.00	0.00	20
379	354	5.00	0.00	21
381	359	5.00	0.00	22
375	354	5.00	0.00	23
385	364	5.00	0.00	24
407	371	5.00	115.00	25
407	371	6.00	newborn	25	5
375	371	6.00	0.00	26
374	359	6.00	0.00	27
366	358	6.00	0.00	28
363	350	6.00	0.00	29
344	348	6.00	0.00	30
341	350	6.00	0.00	31
342	353	6.00	0.00	32
344	356	6.00	0.00	33
339	352	6.00	0.00	34
336	333	6.00	0.00	35
334	306	6.00	0.00	36
341	305	6.00	111.00	37
407	371	7.00	newborn	25	5
389	372	7.00	0.00	26
400	368	7.00	0.00	27
405	369	7.00	0.00	28
400	385	7.00	0.00	29
396	394	7.00	0.00	30
393	402	7.00	0.00	31
393	418	7.00	0.00	32
394	427	7.00	0.00	33
407	433	7.00	0.00	34
415	436	7.00	0.00	35
428	448	7.00	0.00	36
439	451	7.00	111.00	37
413	288	8.00	newborn	2	4
401	286	8.00	0.00	3
392	282	8.00	0.00	4
364	265	8.00	0.00	5
356	262	8.00	0.00	6
344	258	8.00	0.00	7
333	261	8.00	0.00	8
323	249	8.00	0.00	9
300	225	8.00	0.00	10
314	206	8.00	0.00	11
317	218	8.00	0.00	12
320	232	8.00	0.00	13
316	237	8.00	0.00	14
321	239	8.00	0.00	15
329	250	8.00	0.00	16
332	237	8.00	0.00	17
338	220	8.00	0.00	18
341	214	8.00	0.00	19
341	212	8.00	0.00	20
337	210	8.00	0.00	21
337	205	8.00	0.00	22
333	199	8.00	0.00	23
329	196	8.00	115.00	24
329	196	9.00	newborn	24	8
332	197	9.00	0.00	25
321	204	9.00	0.00	26
318	198	9.00	0.00	27
304	201	9.00	0.00	28
296	202	9.00	0.00	29
296	197	9.00	0.00	30
299	201	9.00	0.00	31
315	190	9.00	0.00	32
325	199	9.00	0.00	33
325	207	9.00	0.00	34
331	215	9.00	0.00	35
351	206	9.00	0.00	36
371	204	9.00	111.00	37
329	196	10.00	newborn	24	8
340	190	10.00	0.00	25
342	185	10.00	0.00	26
346	177	10.00	0.00	27
354	161	10.00	0.00	28
350	149	10.00	0.00	29
347	136	10.00	0.00	30
337	132	10.00	0.00	31
320	131	10.00	0.00	32
306	128	10.00	0.00	33
303	118	10.00	0.00	34
298	104	10.00	0.00	35
291	103	10.00	0.00	36
292	99	10.00	111.00	37
294	128	11.00	newborn	1	NN11
294	119	11.00	0.00	2
296	116	11.00	0.00	3
291	107	11.00	0.00	4
287	97	11.00	0.00	5
288	88	11.00	0.00	6
290	81	11.00	0.00	7
292	69	11.00	0.00	8
293	67	11.00	0.00	9
306	69	11.00	0.00	10
314	70	11.00	0.00	11
324	75	11.00	0.00	12
327	79	11.00	0.00	13
331	82	11.00	0.00	14
340	89	11.00	0.00	15
342	99	11.00	0.00	16
347	97	11.00	0.00	17
350	102	11.00	0.00	18
360	103	11.00	0.00	19
364	104	11.00	0.00	20
368	108	11.00	0.00	21
373	121	11.00	0.00	22
381	107	11.00	0.00	23
393	99	11.00	0.00	24
411	90	11.00	0.00	25
430	76	11.00	0.00	26
447	74	11.00	0.00	27
445	75	11.00	0.00	28
438	70	11.00	0.00	29
428	65	11.00	0.00	30
417	61	11.00	0.00	31
408	59	11.00	0.00	32
397	59	11.00	0.00	33
393	55	11.00	0.00	34
392	64	11.00	0.00	35
389	64	11.00	0.00	36
384	71	11.00	111.00	37
299	145	12.00	newborn	1	NN12
301	147	12.00	0.00	2
305	154	12.00	0.00	3
309	159	12.00	0.00	4
313	159	12.00	0.00	5
314	158	12.00	0.00	6
321	165	12.00	0.00	7
326	170	12.00	0.00	8
327	174	12.00	0.00	9
330	167	12.00	0.00	10
332	160	12.00	0.00	11
342	159	12.00	0.00	12
345	153	12.00	0.00	13
349	144	12.00	0.00	14
349	141	12.00	0.00	15
349	142	12.00	0.00	16
348	146	12.00	0.00	17
349	147	12.00	0.00	18
350	144	12.00	0.00	19
346	144	12.00	0.00	20
347	153	12.00	0.00	21
348	159	12.00	0.00	22
348	165	12.00	0.00	23
346	172	12.00	0.00	24
345	169	12.00	0.00	25
347	166	12.00	0.00	26
338	156	12.00	0.00	27
334	142	12.00	0.00	28
329	141	12.00	0.00	29
331	146	12.00	0.00	30
333	152	12.00	0.00	31
348	157	12.00	0.00	32
356	161	12.00	0.00	33
356	162	12.00	0.00	34
362	166	12.00	0.00	35
366	169	12.00	0.00	36
373	178	12.00	111.00	37
157	340	13.00	start	1
145	353	13.00	0.00	2
136	373	13.00	0.00	3
139	393	13.00	0.00	4
140	381	13.00	0.00	5
150	366	13.00	0.00	6
152	358	13.00	0.00	7
158	361	13.00	0.00	8
154	353	13.00	0.00	9
149	342	13.00	0.00	10
136	332	13.00	0.00	11
122	315	13.00	0.00	12
125	305	13.00	0.00	13
133	295	13.00	115.00	14
133	295	14.00	newborn	14	13
130	292	14.00	0.00	15
135	304	14.00	0.00	16
140	314	14.00	0.00	17
121	321	14.00	0.00	18
124	304	14.00	0.00	19
154	293	14.00	0.00	20
154	307	14.00	0.00	21
143	313	14.00	0.00	22
137	324	14.00	0.00	23
141	329	14.00	0.00	24
157	342	14.00	0.00	25
177	366	14.00	0.00	26
195	361	14.00	0.00	27
216	366	14.00	0.00	28
219	393	14.00	0.00	29
220	378	14.00	0.00	30
222	371	14.00	0.00	31
217	357	14.00	0.00	32
207	361	14.00	0.00	33
207	361	14.00	0.00	34
210	363	14.00	0.00	35
202	358	14.00	0.00	36
197	355	14.00	111.00	37
133	295	15.00	newborn	14	13
118	291	15.00	0.00	15
122	299	15.00	0.00	16
138	297	15.00	0.00	17
131	282	15.00	0.00	18
132	265	15.00	0.00	19
126	244	15.00	0.00	20
127	230	15.00	0.00	21
129	223	15.00	0.00	22
133	227	15.00	0.00	23
114	220	15.00	0.00	24
86	202	15.00	0.00	25
78	193	15.00	0.00	26
68	184	15.00	0.00	27
68	180	15.00	0.00	28
61	191	15.00	0.00	29
62	195	15.00	0.00	30
77	202	15.00	0.00	31
83	204	15.00	0.00	32
81	203	15.00	0.00	33
81	205	15.00	0.00	34
69	203	15.00	0.00	35
62	207	15.00	0.00	36
67	203	15.00	111.00	37
548	345	16.00	start	1
555	344	16.00	0.00	2
556	345	16.00	115.00	3
370	198	17.00	start	1
369	208	17.00	0.00	2
375	202	17.00	0.00	3
370	196	17.00	0.00	4
365	187	17.00	0.00	5
369	174	17.00	0.00	6
369	169	17.00	0.00	7
372	158	17.00	0.00	8
376	151	17.00	0.00	9
385	146	17.00	0.00	10
400	149	17.00	0.00	11
402	146	17.00	0.00	12
408	142	17.00	0.00	13
416	130	17.00	0.00	14
427	116	17.00	0.00	15
446	107	17.00	0.00	16
476	82	17.00	0.00	17
490	76	17.00	0.00	18
498	67	17.00	0.00	19
510	58	17.00	0.00	20
518	51	17.00	0.00	21
527	45	17.00	0.00	22
535	40	17.00	0.00	23
538	36	17.00	0.00	24
548	20	17.00	0.00	25
564	17	17.00	0.00	26
571	17	17.00	0.00	27
588	14	17.00	0.00	28
602	25	17.00	0.00	29
622	8	17.00	0.00	30
593	79	17.00	115.00	31
593	79	18.00	newborn	31	17
599	86	18.00	0.00	32
590	82	18.00	0.00	33
592	68	18.00	0.00	34
585	59	18.00	0.00	35
577	56	18.00	0.00	36
565	42	18.00	111.00	37
593	79	19.00	newborn	31	17
592	101	19.00	0.00	32
596	113	19.00	0.00	33
587	127	19.00	0.00	34
585	138	19.00	0.00	35
557	156	19.00	0.00	36
566	174	19.00	111.00	37
557	193	20.00	start	1
554	194	20.00	0.00	2
529	207	20.00	0.00	3
528	205	20.00	0.00	4
532	209	20.00	0.00	5
531	216	20.00	0.00	6
543	264	20.00	0.00	7
545	269	20.00	0.00	8
550	267	20.00	0.00	9
547	287	20.00	0.00	10
549	294	20.00	0.00	11
562	299	20.00	0.00	12
568	327	20.00	0.00	13
567	324	20.00	0.00	14
577	317	20.00	0.00	15
552	335	20.00	115.00	16
552	335	21.00	newborn	16	20
548	326	21.00	0.00	17
571	307	21.00	0.00	18
598	302	21.00	0.00	19
595	310	21.00	108.00	20
552	335	22.00	newborn	16	20
541	342	22.00	0.00	17
536	340	22.00	0.00	18
543	326	22.00	0.00	19
559	317	22.00	108.00	20
147	71	23.00	start	1
147	68	23.00	0.00	2
147	69	23.00	0.00	3
149	70	23.00	0.00	4
149	66	23.00	0.00	5
149	67	23.00	0.00	6
149	56	23.00	0.00	7
154	52	23.00	0.00	8
157	37	23.00	0.00	9
162	25	23.00	0.00	10
156	8	23.00	0.00	11
154	4	23.00	103.00	12
598	401	24.00	start	1
598	404	24.00	0.00	2
591	407	24.00	0.00	3
591	415	24.00	0.00	4
598	420	24.00	0.00	5
594	427	24.00	0.00	6
598	424	24.00	0.00	7
600	425	24.00	0.00	8
581	410	24.00	115.00	9
581	410	25.00	newborn	9	24
564	411	25.00	0.00	10
567	413	25.00	0.00	11
566	416	25.00	0.00	12
575	427	25.00	0.00	13
581	433	25.00	0.00	14
587	437	25.00	0.00	15
589	434	25.00	0.00	16
588	431	25.00	0.00	17
591	432	25.00	0.00	18
595	427	25.00	0.00	19
598	428	25.00	0.00	20
596	441	25.00	0.00	21
595	439	25.00	0.00	22
593	441	25.00	0.00	23
595	433	25.00	0.00	24
597	447	25.00	100.00	25
581	410	26.00	newborn	9	24
558	397	26.00	0.00	10
558	393	26.00	0.00	11
565	391	26.00	0.00	12
581	401	26.00	0.00	13
585	401	26.00	0.00	14
583	397	26.00	0.00	15
581	394	26.00	0.00	16
584	390	26.00	0.00	17
584	381	26.00	0.00	18
585	373	26.00	0.00	19
598	353	26.00	0.00	20
608	340	26.00	0.00	21
592	360	26.00	0.00	22
582	362	26.00	0.00	23
574	346	26.00	0.00	24
548	345	26.00	100.00	25
119	198	27.00	newborn	1	NN27
115	200	27.00	0.00	2
114	205	27.00	0.00	3
117	207	27.00	0.00	4
120	210	27.00	0.00	5
120	207	27.00	0.00	6
121	200	27.00	0.00	7
129	195	27.00	0.00	8
131	195	27.00	0.00	9
133	194	27.00	0.00	10
138	198	27.00	0.00	11
134	217	27.00	0.00	12
138	221	27.00	0.00	13
150	230	27.00	0.00	14
157	239	27.00	0.00	15
170	250	27.00	0.00	16
181	253	27.00	0.00	17
198	263	27.00	0.00	18
210	266	27.00	0.00	19
229	273	27.00	0.00	20
238	273	27.00	0.00	21
243	273	27.00	0.00	22
243	270	27.00	100.00	23
106	175	28.00	newborn	1	NN28
102	172	28.00	0.00	2
100	172	28.00	0.00	3
100	168	28.00	0.00	4
100	166	28.00	0.00	5
95	167	28.00	0.00	6
92	164	28.00	0.00	7
101	173	28.00	0.00	8
114	190	28.00	0.00	9
117	205	28.00	0.00	10
110	226	28.00	0.00	11
106	234	28.00	0.00	12
118	245	28.00	0.00	13
122	265	28.00	0.00	14
114	273	28.00	0.00	15
108	285	28.00	0.00	16
91	288	28.00	0.00	17
83	302	28.00	0.00	18
84	306	28.00	0.00	19
77	304	28.00	0.00	20
62	295	28.00	0.00	21
58	289	28.00	0.00	22
67	288	28.00	0.00	23
70	281	28.00	0.00	24
75	276	28.00	0.00	25
85	263	28.00	0.00	26
83	264	28.00	0.00	27
80	270	28.00	100.00	28
198	401	29.00	start	1
233	394	29.00	0.00	2
249	377	29.00	0.00	3
270	375	29.00	0.00	4
276	371	29.00	0.00	5
292	379	29.00	0.00	6
327	441	29.00	0.00	7
336	477	29.00	0.00	8
339	496	29.00	0.00	9
319	476	29.00	0.00	10
327	459	29.00	0.00	11
337	448	29.00	0.00	12
351	460	29.00	0.00	13
335	494	29.00	103.00	14
335	478	30.00	start	1
339	484	30.00	0.00	2
339	487	30.00	0.00	3
339	491	30.00	0.00	4
339	497	30.00	0.00	5
335	508	30.00	0.00	6
334	508	30.00	0.00	7
334	510	30.00	103.00	8
497	466	31.00	start	1
475	468	31.00	0.00	2
439	475	31.00	0.00	3
420	478	31.00	0.00	4
418	504	31.00	103.00	5
258	296	32.00	start	1
252	280	32.00	0.00	2
229	268	32.00	0.00	3
229	273	32.00	0.00	4
226	274	32.00	0.00	5
230	277	32.00	0.00	6
251	301	32.00	0.00	7
271	313	32.00	0.00	8
288	328	32.00	0.00	9
329	330	32.00	0.00	10
348	329	32.00	0.00	11
376	337	32.00	0.00	12
387	341	32.00	0.00	13
419	345	32.00	0.00	14
446	328	32.00	0.00	15
469	306	32.00	0.00	16
484	284	32.00	0.00	17
488	264	32.00	0.00	18
488	249	32.00	0.00	19
478	287	32.00	115.00	20
478	287	33.00	newborn	20	32
490	244	33.00	0.00	21
482	278	33.00	100.00	22
478	287	34.00	newborn	20	32
488	268	34.00	0.00	21
491	284	34.00	100.00	22
372	259	35.00	start	1
363	238	35.00	0.00	2
348	243	35.00	0.00	3
349	234	35.00	0.00	4
340	211	35.00	0.00	5
305	216	35.00	0.00	6
305	234	35.00	0.00	7
304	256	35.00	0.00	8
296	235	35.00	0.00	9
279	246	35.00	0.00	10
260	252	35.00	0.00	11
309	199	35.00	0.00	12
308	201	35.00	0.00	13
304	197	35.00	0.00	14
292	187	35.00	0.00	15
285	171	35.00	0.00	16
282	167	35.00	0.00	17
259	170	35.00	115.00	18
259	170	36.00	newborn	18	35
332	117	36.00	0.00	19
321	112	36.00	0.00	20
316	118	36.00	0.00	21
318	112	36.00	0.00	22
291	108	36.00	0.00	23
285	110	36.00	0.00	24
292	115	36.00	0.00	25
292	131	36.00	0.00	26
296	155	36.00	0.00	27
293	159	36.00	0.00	28
320	177	36.00	0.00	29
334	182	36.00	0.00	30
340	193	36.00	0.00	31
347	200	36.00	0.00	32
355	206	36.00	0.00	33
386	208	36.00	0.00	34
401	201	36.00	0.00	35
413	195	36.00	0.00	36
422	179	36.00	111.00	37
259	170	37.00	newborn	18	35
337	124	37.00	0.00	19
337	116	37.00	0.00	20
343	114	37.00	0.00	21
346	115	37.00	0.00	22
343	107	37.00	0.00	23
333	109	37.00	0.00	24
326	104	37.00	0.00	25
319	107	37.00	0.00	26
324	109	37.00	0.00	27
329	111	37.00	0.00	28
324	118	37.00	0.00	29
337	119	37.00	0.00	30
336	112	37.00	0.00	31
340	120	37.00	108.00	32
249	452	38.00	start	1
269	457	38.00	0.00	2
267	475	38.00	0.00	3
260	498	38.00	0.00	4
291	495	38.00	0.00	5
296	494	38.00	0.00	6
312	480	38.00	0.00	7
326	447	38.00	0.00	8
336	423	38.00	0.00	9
338	403	38.00	0.00	10
351	362	38.00	0.00	11
372	389	38.00	0.00	12
382	408	38.00	0.00	13
383	432	38.00	0.00	14
376	446	38.00	115.00	15
376	446	39.00	newborn	15	38
389	379	39.00	0.00	16
389	406	39.00	0.00	17
382	395	39.00	0.00	18
405	411	39.00	0.00	19
407	426	39.00	0.00	20
386	420	39.00	0.00	21
395	419	39.00	0.00	22
434	363	39.00	0.00	23
428	369	39.00	0.00	24
422	380	39.00	0.00	25
405	403	39.00	108.00	26
376	446	40.00	newborn	15	38
389	380	40.00	0.00	16
379	404	40.00	0.00	17
357	398	40.00	0.00	18
343	386	40.00	0.00	19
335	347	40.00	0.00	20
326	318	40.00	0.00	21
343	295	40.00	0.00	22
334	264	40.00	0.00	23
302	265	40.00	0.00	24
293	291	40.00	0.00	25
309	305	40.00	0.00	26
324	305	40.00	0.00	27
324	316	40.00	0.00	28
336	320	40.00	0.00	29
359	326	40.00	0.00	30
384	335	40.00	0.00	31
408	345	40.00	0.00	32
401	365	40.00	0.00	33
383	338	40.00	0.00	34
419	348	40.00	0.00	35
388	374	40.00	0.00	36
374	357	40.00	111.00	37
414	400	41.00	start	1
416	401	41.00	0.00	2
420	404	41.00	0.00	3
418	405	41.00	0.00	4
422	407	41.00	0.00	5
414	416	41.00	0.00	6
429	375	41.00	0.00	7
433	366	41.00	115.00	8
433	366	42.00	newborn	8	41
427	365	42.00	0.00	9
429	369	42.00	0.00	10
425	373	42.00	0.00	11
425	381	42.00	0.00	12
418	381	42.00	0.00	13
411	384	42.00	0.00	14
412	386	42.00	0.00	15
410	389	42.00	0.00	16
410	388	42.00	0.00	17
412	388	42.00	0.00	18
414	390	42.00	0.00	19
418	391	42.00	0.00	20
422	400	42.00	0.00	21
424	398	42.00	0.00	22
435	419	42.00	0.00	23
436	420	42.00	0.00	24
441	421	42.00	0.00	25
445	421	42.00	0.00	26
447	418	42.00	0.00	27
452	425	42.00	0.00	28
460	425	42.00	0.00	29
462	431	42.00	0.00	30
464	437	42.00	0.00	31
457	434	42.00	0.00	32
456	424	42.00	0.00	33
447	423	42.00	0.00	34
433	419	42.00	0.00	35
460	384	42.00	115.00	36
433	366	43.00	newborn	8	41
445	351	43.00	0.00	9
449	351	43.00	0.00	10
464	331	43.00	0.00	11
482	326	43.00	0.00	12
472	330	43.00	0.00	13
468	332	43.00	0.00	14
468	328	43.00	108.00	15
404	85	44.00	start	1
361	51	44.00	0.00	2
361	53	44.00	100.00	3
22	46	45.00	newborn	1	NN45
38	48	45.00	0.00	2
49	33	45.00	0.00	3
58	18	45.00	0.00	4
65	41	45.00	0.00	5
61	54	45.00	0.00	6
78	62	45.00	0.00	7
95	52	45.00	0.00	8
107	48	45.00	0.00	9
120	22	45.00	0.00	10
104	3	45.00	103.00	11
22	58	46.00	newborn	1	NN46
17	56	46.00	0.00	2
15	70	46.00	0.00	3
3	75	46.00	0.00	4
3	60	46.00	0.00	5
8	46	46.00	0.00	6
8	28	46.00	0.00	7
19	19	46.00	0.00	8
19	17	46.00	0.00	9
13	16	46.00	103.00	10
287	281	47.00	start	1
311	284	47.00	0.00	2
341	270	47.00	0.00	3
346	260	47.00	0.00	4
344	239	47.00	0.00	5
364	223	47.00	0.00	6
379	223	47.00	0.00	7
408	220	47.00	0.00	8
457	214	47.00	0.00	9
469	218	47.00	0.00	10
493	212	47.00	0.00	11
501	197	47.00	0.00	12
506	149	47.00	0.00	13
469	145	47.00	0.00	14
463	171	47.00	0.00	15
458	181	47.00	0.00	16
465	164	47.00	115.00	17
465	164	48.00	newborn	17	47
455	178	48.00	0.00	18
463	186	48.00	0.00	19
472	183	48.00	0.00	20
488	169	48.00	0.00	21
487	139	48.00	0.00	22
476	109	48.00	0.00	23
469	93	48.00	0.00	24
468	84	48.00	0.00	25
471	90	48.00	0.00	26
475	94	48.00	0.00	27
480	98	48.00	0.00	28
468	93	48.00	0.00	29
448	91	48.00	0.00	30
421	88	48.00	0.00	31
417	101	48.00	0.00	32
398	125	48.00	0.00	33
359	131	48.00	0.00	34
348	118	48.00	0.00	35
352	105	48.00	0.00	36
345	104	48.00	111.00	37
465	164	49.00	newborn	17	47
459	170	49.00	0.00	18
478	179	49.00	0.00	19
469	163	49.00	0.00	20
443	161	49.00	0.00	21
436	137	49.00	0.00	22
419	134	49.00	0.00	23
396	148	49.00	0.00	24
394	156	49.00	0.00	25
367	188	49.00	0.00	26
352	195	49.00	0.00	27
331	208	49.00	0.00	28
300	223	49.00	0.00	29
278	227	49.00	0.00	30
263	233	49.00	0.00	31
274	237	49.00	0.00	32
269	247	49.00	0.00	33
261	255	49.00	0.00	34
263	252	49.00	0.00	35
252	238	49.00	115.00	36
170	57	50.00	start	1
162	48	50.00	0.00	2
159	40	50.00	0.00	3
151	14	50.00	103.00	4
607	155	51.00	start	1
585	157	51.00	0.00	2
577	147	51.00	0.00	3
575	138	51.00	0.00	4
562	134	51.00	0.00	5
537	135	51.00	0.00	6
524	132	51.00	0.00	7
537	102	51.00	0.00	8
546	87	51.00	0.00	9
553	81	51.00	0.00	10
576	73	51.00	0.00	11
581	78	51.00	115.00	12
136	417	52.00	start	1
145	421	52.00	0.00	2
155	415	52.00	0.00	3
153	410	52.00	0.00	4
144	403	52.00	0.00	5
150	399	52.00	0.00	6
159	395	52.00	0.00	7
165	394	52.00	0.00	8
173	388	52.00	0.00	9
170	380	52.00	0.00	10
170	371	52.00	0.00	11
185	379	52.00	0.00	12
192	388	52.00	0.00	13
193	390	52.00	0.00	14
194	397	52.00	0.00	15
190	417	52.00	0.00	16
185	429	52.00	115.00	17
185	429	53.00	newborn	17	52
188	421	53.00	0.00	18
192	429	53.00	0.00	19
209	457	53.00	0.00	20
225	471	53.00	0.00	21
216	473	53.00	0.00	22
210	465	53.00	0.00	23
214	471	53.00	100.00	24
185	429	54.00	newborn	17	52
194	437	54.00	0.00	18
217	473	54.00	0.00	19
231	476	54.00	0.00	20
239	485	54.00	0.00	21
248	488	54.00	0.00	22
254	482	54.00	0.00	23
265	470	54.00	0.00	24
276	468	54.00	0.00	25
277	466	54.00	0.00	26
282	463	54.00	0.00	27
280	467	54.00	0.00	28
274	473	54.00	0.00	29
268	477	54.00	0.00	30
266	472	54.00	0.00	31
266	470	54.00	100.00	32
614	172	55.00	start	1
608	171	55.00	0.00	2
602	163	55.00	0.00	3
605	160	55.00	0.00	4
611	163	55.00	0.00	5
614	170	55.00	0.00	6
606	145	55.00	0.00	7
600	131	55.00	0.00	8
587	126	55.00	0.00	9
589	123	55.00	0.00	10
601	128	55.00	0.00	11
604	158	55.00	0.00	12
630	154	55.00	115.00	13
630	154	56.00	newborn	13	55
624	151	56.00	0.00	14
624	146	56.00	0.00	15
633	131	56.00	0.00	16
642	117	56.00	0.00	17
647	117	56.00	103.00	18
630	154	57.00	newborn	13	55
631	170	57.00	0.00	14
632	170	57.00	0.00	15
631	181	57.00	0.00	16
616	211	57.00	0.00	17
607	236	57.00	0.00	18
608	286	57.00	0.00	19
614	311	57.00	0.00	20
619	319	57.00	0.00	21
647	322	57.00	103.00	22
15	112	58.00	gointo	3
30	96	58.00	0.00	4
37	70	58.00	0.00	5
33	47	58.00	0.00	6
52	34	58.00	0.00	7
68	59	58.00	0.00	8
66	63	58.00	0.00	9
57	71	58.00	0.00	10
32	88	58.00	0.00	11
27	77	58.00	0.00	12
50	71	58.00	0.00	13
70	64	58.00	0.00	14
103	64	58.00	0.00	15
106	33	58.00	0.00	16
124	20	58.00	0.00	17
150	14	58.00	0.00	18
152	10	58.00	0.00	19
149	9	58.00	0.00	20
142	7	58.00	103.00	21
533	34	59.00	start	1
504	32	59.00	0.00	2
501	20	59.00	0.00	3
511	19	59.00	0.00	4
536	16	59.00	0.00	5
549	14	59.00	0.00	6
553	16	59.00	0.00	7
563	21	59.00	0.00	8
570	23	59.00	0.00	9
559	40	59.00	0.00	10
561	57	59.00	0.00	11
537	40	59.00	115.00	12
523	395	60.00	start	1
522	391	60.00	0.00	2
524	395	60.00	0.00	3
515	420	60.00	0.00	4
519	462	60.00	0.00	5
511	477	60.00	0.00	6
492	477	60.00	0.00	7
475	477	60.00	0.00	8
459	492	60.00	0.00	9
448	502	60.00	0.00	10
446	500	60.00	0.00	11
427	495	60.00	0.00	12
404	476	60.00	0.00	13
394	444	60.00	0.00	14
391	442	60.00	0.00	15
397	392	60.00	115.00	16
397	392	61.00	newborn	16	60
402	404	61.00	0.00	17
393	433	61.00	0.00	18
418	451	61.00	0.00	19
452	467	61.00	0.00	20
441	437	61.00	0.00	21
421	413	61.00	0.00	22
364	353	61.00	0.00	23
354	339	61.00	0.00	24
358	369	61.00	0.00	25
365	381	61.00	0.00	26
364	388	61.00	0.00	27
398	393	61.00	0.00	28
400	435	61.00	0.00	29
353	439	61.00	0.00	30
345	459	61.00	0.00	31
314	471	61.00	0.00	32
287	477	61.00	0.00	33
250	465	61.00	0.00	34
236	476	61.00	0.00	35
208	499	61.00	103.00	36
397	392	62.00	newborn	16	60
398	419	62.00	0.00	17
381	404	62.00	0.00	18
357	395	62.00	0.00	19
324	394	62.00	0.00	20
354	420	62.00	0.00	21
386	444	62.00	0.00	22
400	468	62.00	0.00	23
396	474	62.00	0.00	24
367	474	62.00	0.00	25
358	476	62.00	0.00	26
369	475	62.00	108.00	27
14	384	63.00	start	1
21	395	63.00	0.00	2
27	388	63.00	0.00	3
40	387	63.00	0.00	4
50	398	63.00	0.00	5
57	395	63.00	103.00	6
181	44	64.00	start	1
175	42	64.00	0.00	2
178	49	64.00	0.00	3
189	55	64.00	0.00	4
205	75	64.00	0.00	5
219	85	64.00	0.00	6
222	72	64.00	0.00	7
225	70	64.00	0.00	8
238	80	64.00	0.00	9
252	88	64.00	0.00	10
251	96	64.00	0.00	11
252	100	64.00	0.00	12
242	105	64.00	0.00	13
234	106	64.00	0.00	14
188	114	64.00	115.00	15
188	114	65.00	newborn	15	64
189	106	65.00	0.00	16
179	112	65.00	0.00	17
178	114	65.00	100.00	18
188	114	66.00	newborn	15	64
181	117	66.00	0.00	16
181	121	66.00	100.00	17
