# Supplementary material for: A three component model for superdiffusive motion effectively describes migration of eukaryotic cells moving freely or under a directional stimulus
Source: PLoS One. 2022 Aug 2;17(8):e0272259. doi: 10.1371/journal.pone.0272259 (PMC9345344; doi:10.1371/journal.pone.0272259)
Supplement: S1 File — Text files containing information about displacements of experimental and simulated populations used for both preliminary analyses, in “datasets used for preliminary evaluation of cell movement (Tables 1 and 2)”, and further characterization of cell movement, in “further datasets used for cell movement characterization (Figs 2, 4–6; Table 2; S1–S3 Tables; S2 and S3 Figs)”. (ZIP) [file pone.0272259.s007.zip › S1_File/further datasets/experimental/no_wound/T24/coordinates4.txt]

#	ps=1.3	ts=40	movie=	timeInt=4
328	98	1.00	start	1
330	92	1.00	0.00	2
324	88	1.00	0.00	3
316	76	1.00	0.00	4
312	64	1.00	0.00	5
294	61	1.00	0.00	6
282	77	1.00	0.00	7
268	77	1.00	0.00	8
272	60	1.00	0.00	9
270	68	1.00	0.00	10
280	91	1.00	0.00	11
296	111	1.00	0.00	12
292	111	1.00	0.00	13
271	101	1.00	0.00	14
277	97	1.00	0.00	15
286	95	1.00	0.00	16
302	91	1.00	0.00	17
311	99	1.00	0.00	18
320	110	1.00	0.00	19
331	118	1.00	0.00	20
325	122	1.00	0.00	21
319	125	1.00	0.00	22
323	125	1.00	0.00	23
321	114	1.00	0.00	24
314	101	1.00	0.00	25
307	89	1.00	0.00	26
302	76	1.00	0.00	27
305	72	1.00	0.00	28
319	72	1.00	0.00	29
324	67	1.00	0.00	30
324	82	1.00	0.00	31
321	86	1.00	0.00	32
319	92	1.00	115.00	33
319	92	2.00	newborn	33
312	78	2.00	0.00	34
314	84	2.00	0.00	35
316	78	2.00	0.00	36
318	66	2.00	111.00	37
319	92	3.00	newborn	33
315	95	3.00	0.00	34
324	103	3.00	0.00	35
333	105	3.00	0.00	36
336	95	3.00	111.00	37
267	171	4.00	start	1
266	172	4.00	0.00	2
264	175	4.00	0.00	3
260	179	4.00	0.00	4
260	177	4.00	0.00	5
258	182	4.00	115.00	6
258	182	5.00	newborn	6
264	176	5.00	0.00	7
275	178	5.00	0.00	8
292	199	5.00	0.00	9
304	197	5.00	0.00	10
311	194	5.00	0.00	11
306	202	5.00	0.00	12
306	215	5.00	0.00	13
301	218	5.00	0.00	14
293	243	5.00	0.00	15
302	245	5.00	0.00	16
313	250	5.00	0.00	17
316	256	5.00	0.00	18
333	274	5.00	0.00	19
344	286	5.00	0.00	20
346	291	5.00	0.00	21
350	295	5.00	0.00	22
358	296	5.00	0.00	23
365	305	5.00	0.00	24
373	310	5.00	0.00	25
376	303	5.00	0.00	26
388	317	5.00	0.00	27
415	369	5.00	0.00	28
401	382	5.00	0.00	29
395	388	5.00	0.00	30
402	385	5.00	0.00	31
409	354	5.00	0.00	32
408	338	5.00	0.00	33
408	333	5.00	0.00	34
406	338	5.00	0.00	35
410	377	5.00	0.00	36
424	367	5.00	111.00	37
258	182	6.00	newborn	6
253	173	6.00	0.00	7
267	180	6.00	0.00	8
243	199	6.00	0.00	9
221	213	6.00	0.00	10
216	205	6.00	0.00	11
242	185	6.00	0.00	12
279	165	6.00	0.00	13
302	141	6.00	0.00	14
334	130	6.00	0.00	15
311	150	6.00	0.00	16
301	160	6.00	0.00	17
284	148	6.00	0.00	18
273	145	6.00	0.00	19
261	123	6.00	0.00	20
300	104	6.00	0.00	21
315	105	6.00	0.00	22
319	90	6.00	0.00	23
319	78	6.00	0.00	24
322	59	6.00	0.00	25
329	29	6.00	0.00	26
344	6	6.00	103.00	27
164	345	7.00	start	1
181	363	7.00	0.00	2
207	350	7.00	0.00	3
227	346	7.00	0.00	4
228	347	7.00	0.00	5
227	349	7.00	0.00	6
226	345	7.00	0.00	7
228	318	7.00	0.00	8
230	314	7.00	0.00	9
226	302	7.00	0.00	10
213	301	7.00	0.00	11
203	297	7.00	0.00	12
204	307	7.00	0.00	13
210	330	7.00	0.00	14
224	364	7.00	0.00	15
235	374	7.00	0.00	16
261	357	7.00	0.00	17
254	341	7.00	0.00	18
269	320	7.00	0.00	19
251	306	7.00	0.00	20
234	306	7.00	0.00	21
212	321	7.00	0.00	22
230	341	7.00	115.00	23
230	341	8.00	newborn	23
219	343	8.00	0.00	24
230	353	8.00	0.00	25
230	377	8.00	0.00	26
244	362	8.00	0.00	27
258	336	8.00	0.00	28
274	339	8.00	0.00	29
285	347	8.00	0.00	30
297	324	8.00	0.00	31
284	311	8.00	0.00	32
277	308	8.00	0.00	33
263	305	8.00	0.00	34
263	308	8.00	0.00	35
271	309	8.00	0.00	36
347	320	8.00	111.00	37
230	341	9.00	newborn	23
230	321	9.00	0.00	24
224	308	9.00	0.00	25
247	291	9.00	0.00	26
228	287	9.00	0.00	27
216	301	9.00	0.00	28
212	304	9.00	0.00	29
225	313	9.00	0.00	30
231	332	9.00	0.00	31
256	346	9.00	0.00	32
274	355	9.00	0.00	33
260	367	9.00	0.00	34
246	379	9.00	0.00	35
236	381	9.00	0.00	36
225	373	9.00	111.00	37
436	227	10.00	start	1
444	230	10.00	0.00	2
459	238	10.00	0.00	3
426	225	10.00	0.00	4
433	225	10.00	0.00	5
435	226	10.00	0.00	6
435	224	10.00	0.00	7
418	230	10.00	0.00	8
416	237	10.00	0.00	9
381	249	10.00	0.00	10
373	255	10.00	0.00	11
362	266	10.00	0.00	12
346	272	10.00	0.00	13
335	278	10.00	0.00	14
331	274	10.00	0.00	15
334	268	10.00	0.00	16
330	250	10.00	0.00	17
320	233	10.00	0.00	18
319	201	10.00	0.00	19
330	187	10.00	0.00	20
342	166	10.00	0.00	21
364	164	10.00	0.00	22
370	162	10.00	0.00	23
387	152	10.00	0.00	24
399	136	10.00	0.00	25
413	112	10.00	0.00	26
423	90	10.00	0.00	27
432	94	10.00	0.00	28
441	94	10.00	0.00	29
438	88	10.00	0.00	30
448	66	10.00	0.00	31
451	55	10.00	0.00	32
455	39	10.00	0.00	33
461	26	10.00	0.00	34
457	17	10.00	103.00	35
450	161	11.00	start	1
435	187	11.00	0.00	2
432	191	11.00	0.00	3
430	187	11.00	0.00	4
437	177	11.00	0.00	5
449	171	11.00	0.00	6
449	171	11.00	0.00	7
455	165	11.00	0.00	8
435	172	11.00	0.00	9
424	200	11.00	0.00	10
405	222	11.00	0.00	11
384	223	11.00	0.00	12
381	230	11.00	0.00	13
375	240	11.00	0.00	14
368	244	11.00	0.00	15
358	260	11.00	0.00	16
340	274	11.00	0.00	17
330	262	11.00	0.00	18
333	249	11.00	115.00	19
333	249	12.00	newborn	19
326	271	12.00	0.00	20
314	278	12.00	0.00	21
324	282	12.00	0.00	22
339	288	12.00	0.00	23
349	292	12.00	0.00	24
353	291	12.00	0.00	25
358	286	12.00	0.00	26
355	277	12.00	0.00	27
342	276	12.00	0.00	28
342	277	12.00	0.00	29
331	279	12.00	0.00	30
329	278	12.00	0.00	31
329	278	12.00	0.00	32
315	281	12.00	0.00	33
304	278	12.00	0.00	34
278	267	12.00	0.00	35
260	270	12.00	0.00	36
244	269	12.00	111.00	37
333	249	13.00	newborn	19
328	206	13.00	0.00	20
343	184	13.00	0.00	21
373	179	13.00	0.00	22
384	174	13.00	0.00	23
398	170	13.00	0.00	24
410	164	13.00	0.00	25
414	162	13.00	0.00	26
419	162	13.00	0.00	27
428	158	13.00	0.00	28
442	158	13.00	0.00	29
449	154	13.00	0.00	30
455	163	13.00	0.00	31
458	166	13.00	0.00	32
451	169	13.00	0.00	33
452	173	13.00	0.00	34
454	183	13.00	0.00	35
453	186	13.00	0.00	36
465	179	13.00	111.00	37
323	285	14.00	start	1
308	286	14.00	0.00	2
320	282	14.00	0.00	3
336	277	14.00	0.00	4
355	273	14.00	0.00	5
388	269	14.00	0.00	6
412	263	14.00	0.00	7
426	256	14.00	0.00	8
424	247	14.00	0.00	9
414	241	14.00	0.00	10
387	239	14.00	0.00	11
378	257	14.00	0.00	12
368	270	14.00	0.00	13
368	284	14.00	0.00	14
360	300	14.00	0.00	15
355	306	14.00	0.00	16
351	305	14.00	0.00	17
340	294	14.00	0.00	18
337	294	14.00	0.00	19
315	282	14.00	0.00	20
296	281	14.00	0.00	21
291	278	14.00	0.00	22
290	273	14.00	0.00	23
280	275	14.00	0.00	24
259	261	14.00	0.00	25
233	248	14.00	0.00	26
225	215	14.00	0.00	27
226	208	14.00	0.00	28
209	194	14.00	0.00	29
209	201	14.00	115.00	30
209	201	15.00	newborn	30
211	203	15.00	0.00	31
221	188	15.00	0.00	32
242	187	15.00	0.00	33
264	190	15.00	0.00	34
293	191	15.00	0.00	35
321	187	15.00	0.00	36
327	185	15.00	111.00	37
209	201	16.00	newborn	30
198	189	16.00	0.00	31
184	182	16.00	0.00	32
178	182	16.00	0.00	33
175	174	16.00	0.00	34
192	180	16.00	0.00	35
196	180	16.00	0.00	36
189	178	16.00	111.00	37
130	140	17.00	start	1
131	125	17.00	0.00	2
123	115	17.00	0.00	3
121	108	17.00	0.00	4
129	107	17.00	0.00	5
122	109	17.00	0.00	6
123	117	17.00	0.00	7
135	117	17.00	0.00	8
153	121	17.00	0.00	9
157	121	17.00	0.00	10
170	124	17.00	0.00	11
177	129	17.00	0.00	12
178	137	17.00	0.00	13
176	146	17.00	115.00	14
176	146	18.00	newborn	14
170	146	18.00	0.00	15
165	152	18.00	0.00	16
167	155	18.00	0.00	17
187	162	18.00	0.00	18
190	169	18.00	0.00	19
182	174	18.00	0.00	20
155	189	18.00	0.00	21
135	171	18.00	0.00	22
132	178	18.00	0.00	23
137	176	18.00	0.00	24
138	192	18.00	0.00	25
145	195	18.00	0.00	26
162	198	18.00	0.00	27
170	196	18.00	0.00	28
170	204	18.00	0.00	29
179	222	18.00	0.00	30
195	232	18.00	0.00	31
201	247	18.00	0.00	32
203	260	18.00	0.00	33
195	263	18.00	0.00	34
192	261	18.00	0.00	35
190	258	18.00	0.00	36
196	256	18.00	111.00	37
176	146	19.00	newborn	14
171	134	19.00	0.00	15
174	128	19.00	0.00	16
176	129	19.00	0.00	17
192	132	19.00	0.00	18
214	124	19.00	0.00	19
227	109	19.00	0.00	20
233	102	19.00	0.00	21
240	81	19.00	0.00	22
241	77	19.00	0.00	23
245	64	19.00	0.00	24
250	57	19.00	0.00	25
249	44	19.00	0.00	26
248	28	19.00	0.00	27
250	17	19.00	103.00	28
512	290	20.00	start	1
514	290	20.00	0.00	2
514	292	20.00	0.00	3
520	297	20.00	0.00	4
515	298	20.00	0.00	5
511	287	20.00	100.00	6
530	105	21.00	start	1
530	103	21.00	0.00	2
535	88	21.00	0.00	3
540	73	21.00	0.00	4
547	63	21.00	0.00	5
559	49	21.00	0.00	6
557	42	21.00	0.00	7
541	32	21.00	0.00	8
541	37	21.00	0.00	9
534	63	21.00	0.00	10
538	63	21.00	0.00	11
547	58	21.00	0.00	12
576	71	21.00	0.00	13
621	86	21.00	0.00	14
624	112	21.00	0.00	15
605	124	21.00	0.00	16
606	119	21.00	0.00	17
612	116	21.00	0.00	18
600	103	21.00	0.00	19
583	102	21.00	0.00	20
563	106	21.00	0.00	21
560	105	21.00	115.00	22
560	105	22.00	newborn	22
561	99	22.00	0.00	23
567	105	22.00	0.00	24
575	119	22.00	0.00	25
608	140	22.00	0.00	26
610	138	22.00	0.00	27
620	138	22.00	0.00	28
627	139	22.00	0.00	29
636	143	22.00	0.00	30
643	144	22.00	103.00	31
560	105	23.00	newborn	22
546	98	23.00	0.00	23
551	94	23.00	0.00	24
545	103	23.00	0.00	25
532	104	23.00	0.00	26
516	105	23.00	0.00	27
512	117	23.00	0.00	28
507	126	23.00	0.00	29
505	145	23.00	0.00	30
498	155	23.00	0.00	31
487	162	23.00	0.00	32
487	158	23.00	0.00	33
483	163	23.00	0.00	34
478	163	23.00	0.00	35
473	169	23.00	0.00	36
480	169	23.00	111.00	37
326	162	24.00	start	1
328	157	24.00	0.00	2
332	155	24.00	0.00	3
322	144	24.00	0.00	4
309	129	24.00	115.00	5
309	129	25.00	newborn	5
325	129	25.00	0.00	6
335	135	25.00	0.00	7
320	133	25.00	0.00	8
318	153	25.00	0.00	9
312	166	25.00	0.00	10
310	168	25.00	0.00	11
295	176	25.00	0.00	12
291	181	25.00	0.00	13
283	186	25.00	0.00	14
269	182	25.00	0.00	15
234	182	25.00	0.00	16
225	193	25.00	108.00	17
309	129	26.00	newborn	5
303	119	26.00	0.00	6
297	120	26.00	0.00	7
293	118	26.00	0.00	8
298	105	26.00	0.00	9
310	105	26.00	0.00	10
312	102	26.00	0.00	11
322	113	26.00	0.00	12
327	123	26.00	0.00	13
343	113	26.00	0.00	14
355	109	26.00	0.00	15
359	109	26.00	0.00	16
360	105	26.00	0.00	17
345	121	26.00	0.00	18
339	132	26.00	0.00	19
339	141	26.00	0.00	20
339	141	26.00	0.00	21
327	144	26.00	0.00	22
331	149	26.00	0.00	23
342	127	26.00	0.00	24
339	107	26.00	0.00	25
352	91	26.00	0.00	26
362	88	26.00	0.00	27
367	109	26.00	0.00	28
370	119	26.00	0.00	29
376	120	26.00	0.00	30
383	128	26.00	0.00	31
384	139	26.00	0.00	32
384	141	26.00	0.00	33
386	150	26.00	0.00	34
391	157	26.00	0.00	35
389	166	26.00	0.00	36
390	168	26.00	111.00	37
444	438	27.00	start	1
444	434	27.00	0.00	2
441	431	27.00	0.00	3
435	438	27.00	0.00	4
438	445	27.00	0.00	5
410	440	27.00	0.00	6
386	442	27.00	0.00	7
384	445	27.00	0.00	8
368	431	27.00	0.00	9
372	430	27.00	0.00	10
381	431	27.00	0.00	11
400	445	27.00	0.00	12
442	443	27.00	0.00	13
416	436	27.00	0.00	14
407	434	27.00	0.00	15
398	434	27.00	0.00	16
423	439	27.00	0.00	17
403	430	27.00	0.00	18
400	426	27.00	0.00	19
413	412	27.00	0.00	20
418	406	27.00	0.00	21
418	406	27.00	0.00	22
421	411	27.00	0.00	23
422	431	27.00	0.00	24
433	466	27.00	0.00	25
451	481	27.00	0.00	26
453	484	27.00	0.00	27
464	486	27.00	0.00	28
467	475	27.00	0.00	29
467	463	27.00	0.00	30
484	472	27.00	0.00	31
515	480	27.00	0.00	32
532	477	27.00	0.00	33
546	476	27.00	0.00	34
553	459	27.00	0.00	35
554	456	27.00	0.00	36
557	457	27.00	111.00	37
455	339	28.00	start	1
454	352	28.00	0.00	2
442	365	28.00	0.00	3
441	364	28.00	0.00	4
454	383	28.00	0.00	5
458	397	28.00	0.00	6
469	412	28.00	0.00	7
479	434	28.00	0.00	8
487	462	28.00	0.00	9
492	478	28.00	0.00	10
495	494	28.00	0.00	11
502	496	28.00	0.00	12
509	496	28.00	0.00	13
509	503	28.00	103.00	14
67	426	29.00	start	1
66	426	29.00	0.00	2
61	421	29.00	0.00	3
58	423	29.00	0.00	4
52	417	29.00	0.00	5
59	394	29.00	0.00	6
64	390	29.00	0.00	7
65	386	29.00	0.00	8
68	381	29.00	0.00	9
68	374	29.00	0.00	10
69	374	29.00	0.00	11
75	358	29.00	0.00	12
81	336	29.00	0.00	13
69	329	29.00	0.00	14
62	360	29.00	0.00	15
49	380	29.00	0.00	16
49	405	29.00	0.00	17
39	438	29.00	115.00	18
39	438	30.00	newborn	18
54	411	30.00	0.00	19
70	399	30.00	0.00	20
62	406	30.00	0.00	21
53	403	30.00	0.00	22
49	400	30.00	0.00	23
50	384	30.00	0.00	24
37	373	30.00	0.00	25
40	359	30.00	0.00	26
53	355	30.00	0.00	27
60	356	30.00	0.00	28
38	372	30.00	0.00	29
51	397	30.00	0.00	30
49	417	30.00	0.00	31
53	422	30.00	0.00	32
65	418	30.00	0.00	33
52	441	30.00	0.00	34
37	456	30.00	0.00	35
28	455	30.00	0.00	36
12	468	30.00	111.00	37
39	438	31.00	newborn	18
43	424	31.00	0.00	19
47	441	31.00	0.00	20
36	444	31.00	0.00	21
25	453	31.00	0.00	22
32	450	31.00	0.00	23
53	449	31.00	0.00	24
61	434	31.00	0.00	25
61	429	31.00	0.00	26
60	410	31.00	0.00	27
49	395	31.00	0.00	28
48	401	31.00	0.00	29
37	417	31.00	0.00	30
35	429	31.00	0.00	31
32	446	31.00	0.00	32
35	470	31.00	0.00	33
49	468	31.00	0.00	34
64	463	31.00	0.00	35
99	464	31.00	0.00	36
125	467	31.00	111.00	37
337	440	32.00	start	1
342	452	32.00	0.00	2
344	453	32.00	0.00	3
349	463	32.00	0.00	4
354	469	32.00	0.00	5
351	459	32.00	115.00	6
351	459	33.00	newborn	6
353	434	33.00	0.00	7
346	407	33.00	0.00	8
339	397	33.00	0.00	9
301	393	33.00	0.00	10
277	369	33.00	0.00	11
257	341	33.00	0.00	12
246	310	33.00	0.00	13
247	298	33.00	0.00	14
258	263	33.00	0.00	15
260	251	33.00	0.00	16
268	233	33.00	0.00	17
303	213	33.00	0.00	18
287	173	33.00	0.00	19
265	196	33.00	0.00	20
283	203	33.00	0.00	21
306	201	33.00	0.00	22
318	182	33.00	0.00	23
345	159	33.00	0.00	24
382	173	33.00	0.00	25
390	192	33.00	0.00	26
398	200	33.00	0.00	27
407	212	33.00	0.00	28
406	219	33.00	0.00	29
395	245	33.00	0.00	30
372	237	33.00	0.00	31
360	219	33.00	0.00	32
343	193	33.00	0.00	33
351	195	33.00	0.00	34
362	196	33.00	0.00	35
366	206	33.00	0.00	36
370	213	33.00	111.00	37
351	459	34.00	newborn	6
349	467	34.00	0.00	7
354	474	34.00	0.00	8
359	484	34.00	0.00	9
365	493	34.00	0.00	10
360	492	34.00	0.00	11
361	493	34.00	0.00	12
362	495	34.00	0.00	13
384	483	34.00	0.00	14
407	466	34.00	0.00	15
427	455	34.00	0.00	16
434	448	34.00	0.00	17
434	428	34.00	0.00	18
438	406	34.00	0.00	19
423	388	34.00	0.00	20
417	379	34.00	0.00	21
417	357	34.00	0.00	22
423	339	34.00	0.00	23
428	326	34.00	0.00	24
443	305	34.00	0.00	25
454	280	34.00	0.00	26
471	279	34.00	0.00	27
489	289	34.00	0.00	28
518	314	34.00	108.00	29
548	132	35.00	start	1
541	123	35.00	0.00	2
535	123	35.00	0.00	3
525	111	35.00	0.00	4
520	106	35.00	0.00	5
508	124	35.00	0.00	6
505	114	35.00	0.00	7
541	147	35.00	0.00	8
543	136	35.00	0.00	9
537	141	35.00	115.00	10
537	141	36.00	newborn	10
545	151	36.00	0.00	11
548	157	36.00	0.00	12
545	182	36.00	0.00	13
520	191	36.00	108.00	14
537	141	37.00	newborn	10
536	139	37.00	0.00	11
532	132	37.00	0.00	12
526	120	37.00	0.00	13
509	147	37.00	0.00	14
496	169	37.00	0.00	15
480	189	37.00	0.00	16
484	188	37.00	0.00	17
490	180	37.00	0.00	18
508	192	37.00	0.00	19
537	187	37.00	0.00	20
566	170	37.00	0.00	21
582	144	37.00	0.00	22
595	129	37.00	0.00	23
592	127	37.00	0.00	24
588	115	37.00	0.00	25
599	125	37.00	0.00	26
606	124	37.00	0.00	27
605	128	37.00	0.00	28
608	130	37.00	0.00	29
621	129	37.00	0.00	30
623	128	37.00	0.00	31
619	124	37.00	0.00	32
607	117	37.00	0.00	33
591	115	37.00	0.00	34
571	115	37.00	0.00	35
546	120	37.00	0.00	36
535	128	37.00	111.00	37
342	212	38.00	start	1
342	220	38.00	0.00	2
341	236	38.00	0.00	3
336	248	38.00	0.00	4
337	247	38.00	0.00	5
344	199	38.00	0.00	6
346	173	38.00	0.00	7
346	171	38.00	0.00	8
343	168	38.00	0.00	9
340	170	38.00	0.00	10
338	168	38.00	0.00	11
357	146	38.00	0.00	12
389	123	38.00	0.00	13
403	135	38.00	0.00	14
408	157	38.00	0.00	15
402	168	38.00	0.00	16
396	167	38.00	0.00	17
392	162	38.00	0.00	18
385	170	38.00	0.00	19
373	174	38.00	0.00	20
368	172	38.00	0.00	21
358	176	38.00	0.00	22
351	179	38.00	0.00	23
343	176	38.00	0.00	24
315	186	38.00	0.00	25
301	198	38.00	0.00	26
282	198	38.00	0.00	27
264	205	38.00	0.00	28
228	210	38.00	0.00	29
225	208	38.00	0.00	30
211	182	38.00	0.00	31
213	174	38.00	0.00	32
231	161	38.00	0.00	33
227	154	38.00	0.00	34
223	154	38.00	0.00	35
238	143	38.00	0.00	36
252	116	38.00	111.00	37
84	256	39.00	start	1
85	263	39.00	0.00	2
79	268	39.00	0.00	3
77	266	39.00	0.00	4
74	269	39.00	0.00	5
78	264	39.00	115.00	6
78	264	40.00	newborn	6
74	259	40.00	0.00	7
83	259	40.00	0.00	8
93	257	40.00	0.00	9
111	260	40.00	0.00	10
147	261	40.00	0.00	11
156	264	40.00	0.00	12
151	274	40.00	0.00	13
150	278	40.00	0.00	14
150	311	40.00	0.00	15
153	336	40.00	0.00	16
164	372	40.00	0.00	17
160	378	40.00	0.00	18
170	392	40.00	0.00	19
178	417	40.00	0.00	20
186	429	40.00	0.00	21
191	442	40.00	0.00	22
189	449	40.00	0.00	23
189	456	40.00	0.00	24
184	457	40.00	0.00	25
183	464	40.00	0.00	26
184	467	40.00	0.00	27
182	472	40.00	0.00	28
175	479	40.00	0.00	29
179	480	40.00	100.00	30
78	264	41.00	newborn	6
82	271	41.00	0.00	7
76	264	41.00	0.00	8
59	245	41.00	0.00	9
53	243	41.00	0.00	10
43	225	41.00	0.00	11
49	207	41.00	0.00	12
54	203	41.00	0.00	13
68	182	41.00	0.00	14
68	171	41.00	0.00	15
48	161	41.00	0.00	16
28	158	41.00	0.00	17
19	151	41.00	0.00	18
20	141	41.00	0.00	19
17	126	41.00	0.00	20
11	132	41.00	0.00	21
7	132	41.00	0.00	22
5	126	41.00	103.00	23
342	404	42.00	start	1
345	410	42.00	0.00	2
345	419	42.00	0.00	3
346	427	42.00	0.00	4
348	432	42.00	0.00	5
346	431	42.00	0.00	6
343	434	42.00	0.00	7
346	434	42.00	0.00	8
350	433	42.00	0.00	9
351	440	42.00	0.00	10
357	446	42.00	0.00	11
359	462	42.00	0.00	12
349	469	42.00	0.00	13
350	485	42.00	0.00	14
353	495	42.00	0.00	15
352	489	42.00	0.00	16
345	492	42.00	0.00	17
338	502	42.00	0.00	18
329	506	42.00	0.00	19
328	506	42.00	103.00	20
357	306	43.00	start	1
363	301	43.00	0.00	2
387	314	43.00	0.00	3
407	323	43.00	0.00	4
412	320	43.00	0.00	5
414	315	43.00	0.00	6
441	285	43.00	0.00	7
486	289	43.00	0.00	8
508	306	43.00	0.00	9
507	310	43.00	0.00	10
509	314	43.00	0.00	11
507	316	43.00	115.00	12
507	316	44.00	newborn	12
511	323	44.00	0.00	13
518	338	44.00	0.00	14
522	328	44.00	0.00	15
531	340	44.00	0.00	16
539	353	44.00	0.00	17
550	343	44.00	0.00	18
556	336	44.00	0.00	19
560	330	44.00	0.00	20
557	333	44.00	0.00	21
576	316	44.00	0.00	22
602	318	44.00	0.00	23
612	327	44.00	0.00	24
613	336	44.00	0.00	25
609	339	44.00	0.00	26
589	356	44.00	0.00	27
558	343	44.00	0.00	28
557	329	44.00	0.00	29
570	327	44.00	0.00	30
570	346	44.00	0.00	31
571	364	44.00	0.00	32
562	371	44.00	0.00	33
561	366	44.00	0.00	34
571	365	44.00	0.00	35
576	369	44.00	0.00	36
571	367	44.00	111.00	37
507	316	45.00	newborn	12
505	344	45.00	0.00	13
504	362	45.00	0.00	14
492	386	45.00	0.00	15
484	402	45.00	0.00	16
492	409	45.00	0.00	17
494	422	45.00	0.00	18
504	426	45.00	0.00	19
526	431	45.00	0.00	20
534	436	45.00	0.00	21
549	428	45.00	0.00	22
559	424	45.00	0.00	23
573	416	45.00	0.00	24
584	409	45.00	0.00	25
603	405	45.00	0.00	26
610	408	45.00	0.00	27
626	420	45.00	0.00	28
636	411	45.00	103.00	29
467	300	46.00	start	1
475	292	46.00	0.00	2
471	287	46.00	0.00	3
478	284	46.00	0.00	4
470	276	46.00	0.00	5
470	273	46.00	0.00	6
483	275	46.00	0.00	7
491	273	46.00	0.00	8
501	267	46.00	0.00	9
521	269	46.00	0.00	10
548	254	46.00	0.00	11
551	245	46.00	115.00	12
551	245	47.00	newborn	12
546	252	47.00	100.00	13
551	245	48.00	newborn	12
548	270	48.00	0.00	13
542	268	48.00	0.00	14
553	259	48.00	0.00	15
565	244	48.00	0.00	16
574	239	48.00	0.00	17
584	227	48.00	0.00	18
593	222	48.00	0.00	19
594	223	48.00	0.00	20
597	226	48.00	0.00	21
592	226	48.00	0.00	22
592	229	48.00	0.00	23
589	226	48.00	0.00	24
579	229	48.00	0.00	25
566	235	48.00	0.00	26
542	238	48.00	0.00	27
549	220	48.00	0.00	28
549	220	48.00	0.00	29
565	226	48.00	0.00	30
593	226	48.00	0.00	31
608	213	48.00	0.00	32
609	200	48.00	0.00	33
608	194	48.00	0.00	34
603	199	48.00	0.00	35
607	200	48.00	0.00	36
597	203	48.00	111.00	37
146	329	49.00	start	1
141	305	49.00	0.00	2
154	308	49.00	0.00	3
158	311	49.00	0.00	4
180	324	49.00	0.00	5
205	321	49.00	0.00	6
206	317	49.00	0.00	7
189	298	49.00	0.00	8
185	299	49.00	0.00	9
162	311	49.00	0.00	10
156	315	49.00	0.00	11
151	340	49.00	0.00	12
152	357	49.00	0.00	13
129	361	49.00	0.00	14
127	380	49.00	0.00	15
115	381	49.00	0.00	16
106	382	49.00	0.00	17
106	389	49.00	0.00	18
87	396	49.00	0.00	19
83	400	49.00	0.00	20
89	403	49.00	0.00	21
105	401	49.00	0.00	22
109	401	49.00	0.00	23
91	392	49.00	115.00	24
91	392	50.00	newborn	24
101	384	50.00	0.00	25
107	383	50.00	0.00	26
126	389	50.00	0.00	27
132	391	50.00	0.00	28
122	401	50.00	0.00	29
96	434	50.00	0.00	30
90	445	50.00	0.00	31
87	451	50.00	0.00	32
70	466	50.00	0.00	33
54	494	50.00	0.00	34
61	495	50.00	103.00	35
91	392	51.00	newborn	24
84	377	51.00	0.00	25
59	385	51.00	0.00	26
51	378	51.00	0.00	27
35	348	51.00	0.00	28
31	330	51.00	0.00	29
39	313	51.00	0.00	30
45	285	51.00	0.00	31
63	281	51.00	0.00	32
68	276	51.00	0.00	33
56	265	51.00	0.00	34
45	253	51.00	0.00	35
42	246	51.00	0.00	36
48	219	51.00	111.00	37
