# Supplementary material for: A three component model for superdiffusive motion effectively describes migration of eukaryotic cells moving freely or under a directional stimulus
Source: PLoS One. 2022 Aug 2;17(8):e0272259. doi: 10.1371/journal.pone.0272259 (PMC9345344; doi:10.1371/journal.pone.0272259)
Supplement: S1 File — Text files containing information about displacements of experimental and simulated populations used for both preliminary analyses, in “datasets used for preliminary evaluation of cell movement (Tables 1 and 2)”, and further characterization of cell movement, in “further datasets used for cell movement characterization (Figs 2, 4–6; Table 2; S1–S3 Tables; S2 and S3 Figs)”. (ZIP) [file pone.0272259.s007.zip › S1_File/further datasets/experimental/no_wound/T24/coordinates1.txt]

#	ps=1.3	ts=40	movie=	timeInt=4
371	291	1.00	start	1
370	294	1.00	0.00	2
367	294	1.00	0.00	3
371	298	1.00	115.00	4
371	298	2.00	newborn	4	1
363	291	2.00	0.00	5
355	288	2.00	0.00	6
350	285	2.00	0.00	7
342	291	2.00	0.00	8
340	290	2.00	0.00	9
338	281	2.00	0.00	10
343	262	2.00	0.00	11
333	260	2.00	0.00	12
333	259	2.00	0.00	13
280	252	2.00	0.00	14
289	234	2.00	0.00	15
305	220	2.00	0.00	16
321	204	2.00	108.00	17
371	298	3.00	newborn	4	1
380	305	3.00	0.00	5
380	306	3.00	0.00	6
382	310	3.00	0.00	7
390	314	3.00	0.00	8
392	312	3.00	0.00	9
397	311	3.00	0.00	10
414	296	3.00	0.00	11
413	295	3.00	0.00	12
415	286	3.00	0.00	13
417	285	3.00	0.00	14
418	281	3.00	0.00	15
418	275	3.00	0.00	16
390	278	3.00	0.00	17
373	282	3.00	0.00	18
355	281	3.00	0.00	19
357	266	3.00	0.00	20
364	240	3.00	0.00	21
360	235	3.00	0.00	22
343	227	3.00	0.00	23
323	217	3.00	0.00	24
322	221	3.00	0.00	25
316	229	3.00	0.00	26
311	222	3.00	0.00	27
322	243	3.00	0.00	28
322	249	3.00	115.00	29
322	249	4.00	newborn	29	3
316	243	4.00	0.00	30
323	241	4.00	0.00	31
341	238	4.00	0.00	32
356	236	4.00	0.00	33
372	216	4.00	0.00	34
379	221	4.00	0.00	35
379	226	4.00	0.00	36
384	228	4.00	111.00	37
322	249	5.00	newborn	29	3
305	258	5.00	0.00	30
306	261	5.00	0.00	31
303	265	5.00	0.00	32
291	289	5.00	0.00	33
271	303	5.00	0.00	34
258	310	5.00	0.00	35
256	307	5.00	0.00	36
249	292	5.00	111.00	37
562	189	6.00	start	1
562	179	6.00	0.00	2
555	162	6.00	0.00	3
555	151	6.00	0.00	4
539	148	6.00	0.00	5
546	158	6.00	115.00	6
546	158	7.00	newborn	6	6
543	145	7.00	0.00	7
539	137	7.00	0.00	8
532	123	7.00	0.00	9
536	119	7.00	0.00	10
539	116	7.00	0.00	11
541	95	7.00	0.00	12
541	88	7.00	0.00	13
521	87	7.00	0.00	14
519	85	7.00	0.00	15
509	89	7.00	0.00	16
507	107	7.00	0.00	17
504	110	7.00	0.00	18
533	107	7.00	0.00	19
536	101	7.00	0.00	20
547	103	7.00	0.00	21
567	89	7.00	0.00	22
583	81	7.00	0.00	23
605	77	7.00	0.00	24
632	91	7.00	0.00	25
634	87	7.00	0.00	26
640	74	7.00	103.00	27
546	158	8.00	newborn	6	6
554	188	8.00	0.00	7
566	229	8.00	0.00	8
578	227	8.00	0.00	9
589	226	8.00	0.00	10
609	224	8.00	0.00	11
620	219	8.00	0.00	12
619	206	8.00	0.00	13
631	190	8.00	103.00	14
31	195	9.00	start	1
35	204	9.00	0.00	2
46	213	9.00	0.00	3
58	222	9.00	0.00	4
50	205	9.00	0.00	5
18	169	9.00	0.00	6
18	166	9.00	0.00	7
20	164	9.00	0.00	8
22	173	9.00	0.00	9
3	165	9.00	0.00	10
22	157	9.00	0.00	11
14	161	9.00	103.00	12
124	48	10.00	start	1
125	45	10.00	0.00	2
126	37	10.00	0.00	3
125	35	10.00	0.00	4
122	44	10.00	0.00	5
112	46	10.00	0.00	6
111	55	10.00	0.00	7
101	70	10.00	0.00	8
102	80	10.00	0.00	9
102	91	10.00	0.00	10
102	98	10.00	0.00	11
99	99	10.00	0.00	12
98	103	10.00	0.00	13
97	112	10.00	0.00	14
106	99	10.00	115.00	15
106	99	11.00	newborn	15	10
135	21	11.00	0.00	16
132	31	11.00	0.00	17
126	29	11.00	0.00	18
109	23	11.00	103.00	19
106	99	12.00	newborn	15	10
140	7	12.00	0.00	17
137	13	12.00	103.00	18
339	139	13.00	start	1
341	143	13.00	0.00	2
337	146	13.00	0.00	3
315	155	13.00	0.00	4
306	160	13.00	0.00	5
301	156	13.00	0.00	6
289	136	13.00	0.00	7
274	126	13.00	0.00	8
271	130	13.00	115.00	9
271	130	14.00	newborn	9	13
296	134	14.00	0.00	10
285	130	14.00	0.00	11
298	117	14.00	0.00	12
300	122	14.00	0.00	13
324	139	14.00	0.00	14
340	145	14.00	0.00	15
343	151	14.00	0.00	16
348	149	14.00	0.00	17
357	152	14.00	0.00	18
361	155	14.00	0.00	19
362	161	14.00	0.00	20
380	170	14.00	0.00	21
381	172	14.00	0.00	22
393	176	14.00	0.00	23
397	175	14.00	0.00	24
409	178	14.00	0.00	25
421	183	14.00	0.00	26
441	193	14.00	0.00	27
436	200	14.00	0.00	28
426	204	14.00	0.00	29
415	204	14.00	0.00	30
403	204	14.00	0.00	31
386	199	14.00	0.00	32
385	204	14.00	0.00	33
391	232	14.00	0.00	34
403	247	14.00	0.00	35
405	251	14.00	0.00	36
398	243	14.00	111.00	37
271	130	15.00	newborn	9	13
340	134	15.00	0.00	10
377	134	15.00	0.00	11
408	103	15.00	0.00	12
446	82	15.00	0.00	13
464	67	15.00	0.00	14
474	60	15.00	0.00	15
477	61	15.00	0.00	16
490	50	15.00	0.00	17
497	44	15.00	0.00	18
500	27	15.00	0.00	19
473	35	15.00	0.00	20
468	35	15.00	0.00	21
457	9	15.00	0.00	22
454	6	15.00	103.00	23
133	462	16.00	start	1
134	461	16.00	0.00	2
136	460	16.00	0.00	3
131	461	16.00	0.00	4
118	472	16.00	0.00	5
111	482	16.00	0.00	6
111	473	16.00	0.00	7
138	459	16.00	0.00	8
148	440	16.00	0.00	9
146	447	16.00	0.00	10
132	462	16.00	0.00	11
116	457	16.00	0.00	12
120	449	16.00	0.00	13
147	449	16.00	0.00	14
138	436	16.00	0.00	15
127	444	16.00	0.00	16
124	454	16.00	0.00	17
118	459	16.00	0.00	18
116	459	16.00	0.00	19
113	465	16.00	0.00	20
113	476	16.00	0.00	21
113	487	16.00	0.00	22
104	493	16.00	0.00	23
105	507	16.00	115.00	24
105	507	17.00	newborn	24	16
95	484	17.00	0.00	25
85	478	17.00	0.00	26
73	477	17.00	0.00	27
66	473	17.00	0.00	28
75	456	17.00	0.00	29
63	441	17.00	0.00	30
58	437	17.00	0.00	31
60	440	17.00	0.00	32
59	444	17.00	0.00	33
46	448	17.00	0.00	34
32	444	17.00	0.00	35
26	433	17.00	0.00	36
30	429	17.00	111.00	37
105	507	18.00	newborn	24	16
100	497	18.00	0.00	25
102	494	18.00	0.00	26
102	504	18.00	0.00	27
115	508	18.00	0.00	28
117	499	18.00	0.00	29
115	504	18.00	0.00	30
111	507	18.00	0.00	31
110	504	18.00	0.00	32
112	500	18.00	0.00	33
121	485	18.00	0.00	34
123	488	18.00	0.00	35
119	495	18.00	0.00	36
115	501	18.00	111.00	37
602	67	19.00	start	1
601	65	19.00	0.00	2
601	61	19.00	0.00	3
605	56	19.00	0.00	4
606	51	19.00	0.00	5
607	44	19.00	0.00	6
610	37	19.00	0.00	7
611	30	19.00	0.00	8
616	41	19.00	0.00	9
617	39	19.00	0.00	10
618	51	19.00	0.00	11
618	58	19.00	0.00	12
604	48	19.00	0.00	13
606	46	19.00	0.00	14
606	42	19.00	100.00	15
455	246	20.00	start	1
442	227	20.00	0.00	2
450	204	20.00	0.00	3
454	185	20.00	0.00	4
459	171	20.00	0.00	5
463	153	20.00	0.00	6
466	146	20.00	0.00	7
469	144	20.00	0.00	8
470	127	20.00	0.00	9
476	124	20.00	0.00	10
466	122	20.00	0.00	11
454	117	20.00	0.00	12
446	121	20.00	0.00	13
455	124	20.00	0.00	14
467	120	20.00	0.00	15
480	120	20.00	0.00	16
501	129	20.00	0.00	17
515	131	20.00	0.00	18
540	133	20.00	0.00	19
549	126	20.00	0.00	20
563	128	20.00	0.00	21
564	127	20.00	0.00	22
552	104	20.00	0.00	23
530	91	20.00	0.00	24
520	80	20.00	108.00	25
257	325	21.00	start	1
256	322	21.00	0.00	2
268	297	21.00	0.00	3
276	288	21.00	0.00	4
280	275	21.00	0.00	5
281	271	21.00	0.00	6
279	273	21.00	0.00	7
279	269	21.00	0.00	8
282	265	21.00	0.00	9
285	256	21.00	0.00	10
288	252	21.00	0.00	11
292	253	21.00	0.00	12
300	235	21.00	0.00	13
308	211	21.00	0.00	14
325	208	21.00	0.00	15
345	209	21.00	0.00	16
353	211	21.00	0.00	17
376	215	21.00	0.00	18
393	222	21.00	0.00	19
399	234	21.00	0.00	20
408	251	21.00	0.00	21
416	266	21.00	0.00	22
420	270	21.00	0.00	23
420	275	21.00	0.00	24
415	271	21.00	0.00	25
419	280	21.00	0.00	26
399	270	21.00	0.00	27
397	309	21.00	0.00	28
391	333	21.00	0.00	29
408	344	21.00	0.00	30
437	354	21.00	0.00	31
461	357	21.00	0.00	32
473	352	21.00	0.00	33
467	352	21.00	0.00	34
467	361	21.00	0.00	35
483	348	21.00	0.00	36
507	338	21.00	111.00	37
510	304	22.00	start	1
511	303	22.00	0.00	2
519	299	22.00	0.00	3
536	299	22.00	0.00	4
541	284	22.00	115.00	5
541	284	23.00	newborn	5	22
538	273	23.00	0.00	6
537	257	23.00	0.00	7
555	243	23.00	108.00	8
309	78	24.00	start	1
309	77	24.00	115.00	2
309	77	25.00	newborn	2	24
312	71	25.00	0.00	3
334	41	25.00	0.00	4
357	34	25.00	0.00	5
379	36	25.00	0.00	6
389	17	25.00	0.00	7
400	17	25.00	103.00	8
309	77	26.00	newborn	2	24
299	78	26.00	0.00	3
292	81	26.00	0.00	4
291	94	26.00	0.00	5
299	102	26.00	0.00	6
304	105	26.00	0.00	7
318	114	26.00	0.00	8
324	123	26.00	0.00	9
338	145	26.00	0.00	10
354	151	26.00	0.00	11
363	171	26.00	0.00	12
390	182	26.00	0.00	13
411	188	26.00	0.00	14
411	196	26.00	0.00	15
407	212	26.00	0.00	16
409	218	26.00	0.00	17
410	229	26.00	0.00	18
412	247	26.00	0.00	19
421	258	26.00	0.00	20
435	271	26.00	0.00	21
448	276	26.00	0.00	22
452	283	26.00	0.00	23
449	291	26.00	0.00	24
446	282	26.00	0.00	25
454	295	26.00	0.00	26
456	309	26.00	0.00	27
444	314	26.00	0.00	28
457	316	26.00	0.00	29
458	320	26.00	115.00	30
458	320	27.00	newborn	30	26
458	321	27.00	0.00	31
451	315	27.00	0.00	32
441	317	27.00	0.00	33
430	317	27.00	0.00	34
419	316	27.00	0.00	35
411	305	27.00	0.00	36
408	291	27.00	111.00	37
295	419	28.00	start	1
303	420	28.00	0.00	2
321	428	28.00	0.00	3
326	424	28.00	0.00	4
338	421	28.00	0.00	5
349	423	28.00	0.00	6
354	409	28.00	0.00	7
349	407	28.00	0.00	8
347	407	28.00	115.00	9
347	407	29.00	newborn	9	28
335	411	29.00	0.00	10
322	413	29.00	0.00	11
312	421	29.00	0.00	12
288	426	29.00	0.00	13
280	429	29.00	0.00	14
271	432	29.00	0.00	15
275	432	29.00	0.00	16
277	423	29.00	0.00	17
286	401	29.00	0.00	18
286	397	29.00	0.00	19
297	401	29.00	0.00	20
309	404	29.00	0.00	21
316	414	29.00	0.00	22
309	426	29.00	0.00	23
307	434	29.00	0.00	24
307	425	29.00	0.00	25
307	420	29.00	0.00	26
300	414	29.00	0.00	27
278	406	29.00	0.00	28
276	401	29.00	0.00	29
261	395	29.00	0.00	30
239	388	29.00	0.00	31
212	380	29.00	0.00	32
214	370	29.00	0.00	33
219	370	29.00	0.00	34
215	369	29.00	0.00	35
199	363	29.00	115.00	36
199	363	30.00	newborn	36	29
212	368	30.00	111.00	37
199	363	31.00	newborn	36	29
190	376	31.00	111.00	37
519	221	32.00	start	1
528	219	32.00	0.00	2
535	218	32.00	0.00	3
544	224	32.00	0.00	4
544	228	32.00	0.00	5
538	229	32.00	0.00	6
545	227	32.00	0.00	7
533	228	32.00	0.00	8
538	231	32.00	0.00	9
555	230	32.00	0.00	10
569	230	32.00	0.00	11
607	219	32.00	0.00	12
613	227	32.00	0.00	13
617	226	32.00	0.00	14
623	224	32.00	0.00	15
628	225	32.00	0.00	16
623	216	32.00	0.00	17
615	231	32.00	0.00	18
608	247	32.00	0.00	19
600	253	32.00	0.00	20
600	265	32.00	0.00	21
602	265	32.00	0.00	22
613	265	32.00	0.00	23
619	267	32.00	103.00	24
228	94	33.00	start	1
220	95	33.00	0.00	2
220	96	33.00	115.00	3
220	96	34.00	newborn	3	33
230	95	34.00	0.00	4
261	86	34.00	0.00	5
267	79	34.00	0.00	6
276	89	34.00	0.00	7
292	91	34.00	0.00	8
300	97	34.00	0.00	9
298	99	34.00	0.00	10
300	100	34.00	0.00	11
300	103	34.00	0.00	12
304	106	34.00	0.00	13
321	116	34.00	0.00	14
333	123	34.00	0.00	15
345	127	34.00	0.00	16
357	127	34.00	0.00	17
377	127	34.00	0.00	18
390	122	34.00	0.00	19
398	118	34.00	0.00	20
403	115	34.00	0.00	21
407	108	34.00	0.00	22
417	98	34.00	0.00	23
426	101	34.00	0.00	24
434	99	34.00	0.00	25
439	96	34.00	0.00	26
445	94	34.00	0.00	27
439	114	34.00	0.00	28
429	128	34.00	0.00	29
427	147	34.00	0.00	30
427	156	34.00	0.00	31
426	152	34.00	0.00	32
426	156	34.00	115.00	33
426	156	35.00	newborn	33	34
418	156	35.00	0.00	34
421	146	35.00	0.00	35
421	141	35.00	0.00	36
425	143	35.00	111.00	37
426	156	36.00	newborn	33	34
431	156	36.00	0.00	34
429	166	36.00	0.00	35
420	167	36.00	0.00	36
416	177	36.00	111.00	37
220	96	37.00	newborn	3	33
212	103	37.00	0.00	4
209	97	37.00	0.00	5
205	83	37.00	0.00	6
202	78	37.00	0.00	7
203	78	37.00	0.00	8
206	62	37.00	0.00	9
208	59	37.00	0.00	10
210	54	37.00	0.00	11
212	42	37.00	0.00	12
220	35	37.00	0.00	13
224	28	37.00	0.00	14
212	23	37.00	0.00	15
213	28	37.00	0.00	16
212	32	37.00	0.00	17
214	26	37.00	0.00	18
219	32	37.00	0.00	19
219	26	37.00	0.00	20
222	25	37.00	0.00	21
264	58	37.00	0.00	22
270	58	37.00	0.00	23
299	39	37.00	0.00	24
332	22	37.00	0.00	25
346	23	37.00	0.00	26
377	27	37.00	0.00	27
404	35	37.00	0.00	28
416	37	37.00	0.00	29
431	32	37.00	0.00	30
438	32	37.00	0.00	31
436	30	37.00	115.00	32
436	30	38.00	newborn	32	37
432	23	38.00	108.00	33
436	30	39.00	newborn	32	37
434	39	39.00	0.00	33
426	45	39.00	108.00	34
106	275	40.00	start	1
100	272	40.00	0.00	2
85	263	40.00	0.00	3
70	259	40.00	0.00	4
79	252	40.00	0.00	5
79	262	40.00	115.00	6
79	262	41.00	newborn	6	40
91	268	41.00	0.00	7
98	254	41.00	0.00	8
106	248	41.00	0.00	9
113	235	41.00	0.00	10
95	209	41.00	0.00	11
103	178	41.00	0.00	12
91	169	41.00	0.00	13
70	168	41.00	0.00	14
45	177	41.00	0.00	15
27	172	41.00	0.00	16
20	161	41.00	103.00	17
499	139	42.00	start	1
496	152	42.00	0.00	2
488	181	42.00	0.00	3
478	182	42.00	0.00	4
477	177	42.00	0.00	5
476	163	42.00	0.00	6
475	156	42.00	0.00	7
475	153	42.00	115.00	8
475	153	43.00	newborn	8	42
480	140	43.00	0.00	9
472	167	43.00	0.00	10
465	165	43.00	0.00	11
454	169	43.00	0.00	12
439	183	43.00	0.00	13
445	182	43.00	0.00	14
464	176	43.00	0.00	15
491	149	43.00	0.00	16
503	146	43.00	0.00	17
516	147	43.00	0.00	18
542	147	43.00	0.00	19
581	137	43.00	0.00	20
621	119	43.00	0.00	21
611	137	43.00	0.00	22
603	167	43.00	0.00	23
618	186	43.00	0.00	24
589	168	43.00	0.00	25
595	205	43.00	0.00	26
618	205	43.00	0.00	27
639	197	43.00	103.00	28
475	153	44.00	newborn	8	42
469	176	44.00	0.00	9
464	198	44.00	0.00	10
460	209	44.00	0.00	11
433	224	44.00	0.00	12
379	194	44.00	0.00	13
356	182	44.00	0.00	14
349	190	44.00	0.00	15
346	195	44.00	0.00	16
344	197	44.00	0.00	17
342	195	44.00	0.00	18
341	189	44.00	0.00	19
352	190	44.00	0.00	20
366	193	44.00	0.00	21
367	186	44.00	115.00	22
367	186	45.00	newborn	22	44
375	188	45.00	0.00	23
374	175	45.00	0.00	24
387	172	45.00	0.00	25
413	172	45.00	0.00	26
445	177	45.00	0.00	27
456	179	45.00	0.00	28
497	165	45.00	108.00	29
367	186	46.00	newborn	22	44
324	174	46.00	0.00	23
304	186	46.00	0.00	24
283	212	46.00	0.00	25
266	221	46.00	0.00	26
248	228	46.00	108.00	27
341	436	47.00	start	1
342	432	47.00	0.00	2
349	437	47.00	0.00	3
356	438	47.00	0.00	4
361	440	47.00	0.00	5
368	445	47.00	0.00	6
387	450	47.00	0.00	7
396	458	47.00	0.00	8
374	464	47.00	0.00	9
357	474	47.00	0.00	10
354	488	47.00	0.00	11
361	502	47.00	0.00	12
357	506	47.00	103.00	13
241	252	48.00	start	1
241	252	48.00	0.00	2
240	248	48.00	0.00	3
226	255	48.00	0.00	4
227	289	48.00	0.00	5
219	298	48.00	0.00	6
206	313	48.00	0.00	7
210	321	48.00	0.00	8
218	321	48.00	0.00	9
215	326	48.00	0.00	10
212	326	48.00	0.00	11
205	317	48.00	0.00	12
191	309	48.00	0.00	13
178	310	48.00	0.00	14
181	346	48.00	0.00	15
185	385	48.00	0.00	16
207	406	48.00	0.00	17
212	410	48.00	0.00	18
197	400	48.00	0.00	19
176	394	48.00	0.00	20
159	398	48.00	0.00	21
142	416	48.00	0.00	22
138	426	48.00	115.00	23
138	426	49.00	newborn	23	48
145	406	49.00	0.00	24
153	388	49.00	0.00	25
147	383	49.00	0.00	26
141	386	49.00	0.00	27
154	356	49.00	0.00	28
157	354	49.00	0.00	29
162	338	49.00	0.00	30
163	326	49.00	0.00	31
149	304	49.00	0.00	32
135	280	49.00	0.00	33
137	230	49.00	0.00	34
139	211	49.00	0.00	35
131	204	49.00	0.00	36
130	196	49.00	111.00	37
138	426	50.00	newborn	23	48
133	420	50.00	0.00	24
118	433	50.00	0.00	25
106	447	50.00	0.00	26
107	457	50.00	0.00	27
102	467	50.00	0.00	28
82	472	50.00	0.00	29
66	479	50.00	0.00	30
51	499	50.00	0.00	31
53	496	50.00	0.00	32
58	488	50.00	0.00	33
67	475	50.00	0.00	34
83	465	50.00	0.00	35
87	461	50.00	0.00	36
97	466	50.00	111.00	37
273	442	51.00	start	1
274	432	51.00	0.00	2
278	423	51.00	0.00	3
284	422	51.00	0.00	4
273	434	51.00	0.00	5
259	425	51.00	0.00	6
261	416	51.00	0.00	7
264	412	51.00	0.00	8
277	403	51.00	0.00	9
291	401	51.00	0.00	10
290	416	51.00	0.00	11
297	417	51.00	0.00	12
314	420	51.00	0.00	13
333	422	51.00	0.00	14
343	430	51.00	0.00	15
354	451	51.00	0.00	16
361	475	51.00	0.00	17
368	486	51.00	0.00	18
369	499	51.00	103.00	19
301	373	52.00	start	1
293	374	52.00	0.00	2
301	370	52.00	0.00	3
306	366	52.00	0.00	4
315	364	52.00	0.00	5
323	363	52.00	0.00	6
343	375	52.00	0.00	7
350	390	52.00	0.00	8
354	395	52.00	108.00	9
403	119	53.00	start	1
409	108	53.00	0.00	2
419	96	53.00	0.00	3
428	89	53.00	0.00	4
430	88	53.00	0.00	5
441	73	53.00	0.00	6
442	62	53.00	0.00	7
449	53	53.00	0.00	8
450	57	53.00	0.00	9
450	61	53.00	0.00	10
455	55	53.00	0.00	11
464	55	53.00	0.00	12
473	54	53.00	108.00	13
556	328	54.00	start	1
556	337	54.00	0.00	2
551	347	54.00	0.00	3
555	370	54.00	0.00	4
561	385	54.00	0.00	5
571	393	54.00	0.00	6
577	406	54.00	0.00	7
596	410	54.00	0.00	8
601	407	54.00	0.00	9
602	410	54.00	0.00	10
598	407	54.00	0.00	11
575	406	54.00	0.00	12
560	409	54.00	0.00	13
558	400	54.00	0.00	14
558	393	54.00	0.00	15
567	394	54.00	0.00	16
589	386	54.00	0.00	17
608	387	54.00	0.00	18
620	389	54.00	0.00	19
633	395	54.00	103.00	20
207	128	55.00	start	1
208	123	55.00	0.00	2
205	125	55.00	0.00	3
205	121	55.00	0.00	4
205	127	55.00	0.00	5
199	139	55.00	0.00	6
198	142	55.00	0.00	7
199	144	55.00	0.00	8
196	66	55.00	0.00	9
192	49	55.00	0.00	10
198	35	55.00	0.00	11
201	24	55.00	0.00	12
203	10	55.00	0.00	13
204	5	55.00	103.00	14
275	219	56.00	start	1
275	221	56.00	0.00	2
276	223	56.00	0.00	3
271	226	56.00	0.00	4
271	224	56.00	0.00	5
270	227	56.00	0.00	6
266	228	56.00	0.00	7
264	241	56.00	0.00	8
264	239	56.00	0.00	9
271	233	56.00	0.00	10
277	224	56.00	0.00	11
279	225	56.00	0.00	12
277	205	56.00	0.00	13
285	190	56.00	0.00	14
281	186	56.00	0.00	15
272	184	56.00	0.00	16
273	190	56.00	0.00	17
276	200	56.00	115.00	18
276	200	57.00	newborn	18	56
273	219	57.00	108.00	19
276	200	58.00	newborn	18	56
290	191	58.00	0.00	19
304	160	58.00	0.00	20
304	147	58.00	0.00	21
306	139	58.00	0.00	22
301	134	58.00	0.00	23
298	128	58.00	0.00	24
299	107	58.00	0.00	25
303	105	58.00	0.00	26
310	97	58.00	0.00	27
310	74	58.00	0.00	28
309	72	58.00	0.00	29
309	72	58.00	0.00	30
321	78	58.00	108.00	31
358	215	59.00	start	1
363	210	59.00	0.00	2
367	205	59.00	0.00	3
372	202	59.00	115.00	4
372	202	60.00	newborn	4	59
377	206	60.00	0.00	5
393	218	60.00	0.00	6
384	217	60.00	0.00	7
382	217	60.00	0.00	8
379	215	60.00	0.00	9
355	202	60.00	0.00	10
354	197	60.00	0.00	11
339	196	60.00	0.00	12
337	195	60.00	0.00	13
331	197	60.00	0.00	14
319	196	60.00	0.00	15
304	204	60.00	0.00	16
302	211	60.00	0.00	17
292	224	60.00	0.00	18
278	237	60.00	0.00	19
267	253	60.00	0.00	20
261	258	60.00	0.00	21
253	269	60.00	0.00	22
248	269	60.00	0.00	23
237	272	60.00	0.00	24
229	297	60.00	0.00	25
236	303	60.00	0.00	26
235	305	60.00	0.00	27
230	311	60.00	0.00	28
226	317	60.00	0.00	29
226	327	60.00	0.00	30
224	335	60.00	0.00	31
225	347	60.00	0.00	32
226	350	60.00	0.00	33
225	351	60.00	0.00	34
228	351	60.00	0.00	35
226	360	60.00	0.00	36
226	371	60.00	111.00	37
413	56	61.00	start	1
410	56	61.00	0.00	2
405	53	61.00	0.00	3
399	53	61.00	0.00	4
387	49	61.00	0.00	5
386	45	61.00	0.00	6
372	42	61.00	0.00	7
363	43	61.00	0.00	8
360	28	61.00	0.00	9
365	18	61.00	0.00	10
373	21	61.00	0.00	11
378	35	61.00	0.00	12
390	44	61.00	0.00	13
396	59	61.00	0.00	14
396	71	61.00	0.00	15
402	81	61.00	0.00	16
416	92	61.00	0.00	17
437	103	61.00	0.00	18
443	109	61.00	0.00	19
445	114	61.00	0.00	20
446	126	61.00	0.00	21
433	141	61.00	115.00	22
