# Supplementary material for: A three component model for superdiffusive motion effectively describes migration of eukaryotic cells moving freely or under a directional stimulus
Source: PLoS One. 2022 Aug 2;17(8):e0272259. doi: 10.1371/journal.pone.0272259 (PMC9345344; doi:10.1371/journal.pone.0272259)
Supplement: S1 File — Text files containing information about displacements of experimental and simulated populations used for both preliminary analyses, in “datasets used for preliminary evaluation of cell movement (Tables 1 and 2)”, and further characterization of cell movement, in “further datasets used for cell movement characterization (Figs 2, 4–6; Table 2; S1–S3 Tables; S2 and S3 Figs)”. (ZIP) [file pone.0272259.s007.zip › S1_File/further datasets/experimental/no_wound/T24/coordinates2.txt]

#	ps=1.3	ts=40	movie=	timeInt=4
285	419	1.00	start	1		f
276	428	1.00	0.00	2		f
264	442	1.00	0.00	3		f
249	439	1.00	115.00	4		f
249	439	2.00	newborn	4	1	f
268	411	2.00	0.00	5	1	f
270	399	2.00	0.00	6	1	f
264	399	2.00	0.00	7	1	f
278	410	2.00	0.00	8	1	f
289	378	2.00	0.00	9	1	f
278	378	2.00	0.00	10	1	f
287	361	2.00	0.00	11	1	f
297	362	2.00	0.00	12	1	f
317	367	2.00	0.00	13	1	f
329	373	2.00	0.00	14	1	f
332	373	2.00	0.00	15	1	f
332	376	2.00	0.00	16	1	f
333	375	2.00	0.00	17	1	f
335	378	2.00	0.00	18	1	f
339	384	2.00	0.00	19	1	f
339	390	2.00	0.00	20	1	f
346	386	2.00	0.00	21	1	f
355	384	2.00	0.00	22	1	f
344	387	2.00	0.00	23	1	f
330	392	2.00	0.00	24	1	f
341	406	2.00	0.00	25	1	f
344	409	2.00	0.00	26	1	f
343	414	2.00	0.00	27	1	f
355	411	2.00	115.00	28	1	f
355	411	3.00	newborn	28	2	f
348	404	3.00	0.00	29	2	f
348	404	3.00	0.00	30	2	f
351	391	3.00	0.00	31	2	f
356	373	3.00	0.00	32	2	f
358	356	3.00	0.00	33	2	f
355	349	3.00	0.00	34	2	f
360	354	3.00	0.00	35	2	f
361	361	3.00	0.00	36	2	f
363	367	3.00	111.00	37	2	f
355	411	4.00	newborn	28	2	f
332	419	4.00	0.00	29	2	f
333	415	4.00	0.00	30	2	f
329	420	4.00	0.00	31	2	f
338	441	4.00	0.00	32	2	f
361	435	4.00	0.00	33	2	f
375	433	4.00	0.00	34	2	f
396	435	4.00	0.00	35	2	f
395	442	4.00	0.00	36	2	f
413	447	4.00	111.00	37	2	f
249	439	5.00	newborn	4	1	f
226	451	5.00	0.00	5	1	f
217	461	5.00	0.00	6	1	f
215	467	5.00	0.00	7	1	f
214	471	5.00	0.00	8	1	f
212	471	5.00	0.00	9	1	f
210	470	5.00	0.00	10	1	f
208	473	5.00	0.00	11	1	f
211	484	5.00	0.00	12	1	f
216	494	5.00	0.00	13	1	f
226	504	5.00	0.00	14	1	f
222	494	5.00	0.00	15	1	f
221	479	5.00	0.00	16	1	f
201	457	5.00	0.00	17	1	f
186	439	5.00	0.00	18	1	f
170	424	5.00	0.00	19	1	f
163	401	5.00	0.00	20	1	f
158	367	5.00	108.00	21	1	f
383	332	6.00	start	1		f
401	329	6.00	0.00	2		f
404	324	6.00	0.00	3		f
404	317	6.00	0.00	4		f
407	324	6.00	0.00	5		f
417	332	6.00	0.00	6		f
419	318	6.00	0.00	7		f
423	316	6.00	0.00	8		f
423	314	6.00	0.00	9		f
438	303	6.00	0.00	10		f
458	286	6.00	0.00	11		f
455	281	6.00	0.00	12		f
435	286	6.00	0.00	13		f
426	265	6.00	0.00	14		f
430	257	6.00	0.00	15		f
432	251	6.00	0.00	16		f
435	239	6.00	0.00	17		f
432	239	6.00	0.00	18		f
428	250	6.00	0.00	19		f
419	281	6.00	0.00	20		f
410	309	6.00	0.00	21		f
434	332	6.00	0.00	22		f
441	339	6.00	0.00	23		f
441	333	6.00	0.00	24		f
435	326	6.00	0.00	25		f
425	312	6.00	115.00	26		f
425	312	7.00	newborn	26	6	f
413	291	7.00	0.00	27	6	f
391	266	7.00	108.00	28	6	f
425	312	8.00	newborn	26	6	f
408	277	8.00	0.00	27	6	f
384	252	8.00	108.00	28	6	f
89	318	9.00	start	1		f
84	318	9.00	0.00	2		f
80	318	9.00	0.00	3		f
88	324	9.00	0.00	4		f
88	318	9.00	0.00	5		f
88	312	9.00	0.00	6		f
93	302	9.00	0.00	7		f
93	297	9.00	0.00	8		f
97	293	9.00	0.00	9		f
99	300	9.00	0.00	10		f
105	300	9.00	0.00	11		f
111	304	9.00	0.00	12		f
97	300	9.00	108.00	13		f
545	268	10.00	start	1		f
540	287	10.00	0.00	2		f
540	289	10.00	0.00	3		f
540	292	10.00	0.00	4		f
549	306	10.00	0.00	5		f
552	313	10.00	0.00	6		f
555	329	10.00	0.00	7		f
562	350	10.00	0.00	8		f
602	354	10.00	0.00	9		f
627	338	10.00	0.00	10		f
637	339	10.00	103.00	11		f
456	157	11.00	start	1	10	f
429	145	11.00	0.00	2	10	f
426	135	11.00	0.00	3	10	f
426	121	11.00	115.00	4	10	f
426	121	12.00	newborn	4	11	f
432	136	12.00	0.00	5	11	f
432	126	12.00	0.00	6	11	f
416	134	12.00	0.00	7	11	f
413	165	12.00	0.00	8	11	f
401	183	12.00	0.00	9	11	f
386	199	12.00	0.00	10	11	f
356	206	12.00	0.00	11	11	f
331	212	12.00	0.00	12	11	f
313	202	12.00	0.00	13	11	f
280	181	12.00	0.00	14	11	f
275	172	12.00	0.00	15	11	f
293	160	12.00	0.00	16	11	f
301	157	12.00	0.00	17	11	f
315	151	12.00	0.00	18	11	f
330	154	12.00	0.00	19	11	f
335	168	12.00	0.00	20	11	f
340	196	12.00	0.00	21	11	f
332	210	12.00	0.00	22	11	f
317	210	12.00	0.00	23	11	f
295	201	12.00	0.00	24	11	f
272	207	12.00	0.00	25	11	f
272	215	12.00	0.00	26	11	f
261	223	12.00	0.00	27	11	f
238	238	12.00	0.00	28	11	f
226	253	12.00	0.00	29	11	f
202	265	12.00	0.00	30	11	f
207	270	12.00	0.00	31	11	f
206	270	12.00	0.00	32	11	f
195	260	12.00	115.00	33	11	f
195	260	13.00	newborn	33	12	f
196	266	13.00	0.00	34	12	f
197	265	13.00	0.00	35	12	f
201	258	13.00	0.00	36	12	f
222	252	13.00	111.00	37	12	f
195	260	14.00	newborn	33	12	f
201	280	14.00	0.00	34	12	f
205	292	14.00	0.00	35	12	f
204	297	14.00	0.00	36	12	f
205	319	14.00	111.00	37	12	f
426	121	15.00	newborn	4	11	f
430	118	15.00	0.00	5	11	f
440	100	15.00	0.00	6	11	f
449	105	15.00	0.00	7	11	f
452	104	15.00	0.00	8	11	f
464	102	15.00	0.00	9	11	f
472	100	15.00	0.00	10	11	f
461	95	15.00	0.00	11	11	f
425	99	15.00	0.00	12	11	f
406	108	15.00	0.00	13	11	f
392	118	15.00	0.00	14	11	f
387	123	15.00	0.00	15	11	f
398	138	15.00	0.00	16	11	f
402	154	15.00	0.00	17	11	f
378	180	15.00	0.00	18	11	f
360	197	15.00	0.00	19	11	f
325	220	15.00	0.00	20	11	f
305	221	15.00	0.00	21	11	f
305	209	15.00	0.00	22	11	f
305	191	15.00	0.00	23	11	f
316	191	15.00	0.00	24	11	f
332	184	15.00	0.00	25	11	f
332	196	15.00	0.00	26	11	f
359	208	15.00	115.00	27	11	f
359	208	16.00	newborn	27	15	f
368	221	16.00	0.00	28	15	f
368	225	16.00	0.00	29	15	f
384	254	16.00	0.00	30	15	f
405	263	16.00	0.00	31	15	f
429	270	16.00	0.00	32	15	f
443	277	16.00	0.00	33	15	f
456	276	16.00	108.00	34	15	f
359	208	17.00	newborn	27	15	f
362	200	17.00	0.00	28	15	f
356	192	17.00	0.00	29	15	f
364	170	17.00	108.00	30	15	f
445	203	18.00	start	1		f
438	203	18.00	0.00	2		f
431	200	18.00	0.00	3		f
448	196	18.00	0.00	4		f
448	190	18.00	0.00	5		f
454	187	18.00	0.00	6		f
459	186	18.00	0.00	7		f
469	196	18.00	0.00	8		f
474	203	18.00	0.00	9		f
468	206	18.00	115.00	10		f
468	206	19.00	newborn	10	18	f
475	210	19.00	0.00	11	18	f
483	221	19.00	0.00	12	18	f
498	255	19.00	0.00	13	18	f
485	270	19.00	0.00	14	18	f
469	283	19.00	0.00	15	18	f
445	307	19.00	0.00	16	18	f
432	339	19.00	0.00	17	18	f
440	377	19.00	0.00	18	18	f
436	417	19.00	0.00	19	18	f
441	424	19.00	0.00	20	18	f
456	436	19.00	0.00	21	18	f
477	450	19.00	0.00	22	18	f
485	472	19.00	0.00	23	18	f
493	478	19.00	0.00	24	18	f
498	467	19.00	0.00	25	18	f
516	447	19.00	0.00	26	18	f
529	418	19.00	0.00	27	18	f
556	409	19.00	0.00	28	18	f
565	419	19.00	0.00	29	18	f
572	442	19.00	0.00	30	18	f
587	443	19.00	0.00	31	18	f
586	437	19.00	0.00	32	18	f
586	437	19.00	0.00	33	18	f
583	434	19.00	0.00	34	18	f
591	417	19.00	0.00	35	18	f
595	412	19.00	115.00	36	18	f
468	206	20.00	newborn	10	18	f
456	195	20.00	0.00	11	18	f
455	188	20.00	0.00	12	18	f
463	202	20.00	0.00	13	18	f
488	220	20.00	0.00	14	18	f
516	212	20.00	0.00	15	18	f
519	229	20.00	0.00	16	18	f
522	235	20.00	0.00	17	18	f
529	266	20.00	0.00	18	18	f
519	293	20.00	0.00	19	18	f
510	311	20.00	0.00	20	18	f
500	338	20.00	0.00	21	18	f
518	373	20.00	0.00	22	18	f
501	378	20.00	0.00	23	18	f
481	385	20.00	0.00	24	18	f
463	407	20.00	0.00	25	18	f
446	436	20.00	0.00	26	18	f
404	448	20.00	0.00	27	18	f
377	437	20.00	0.00	28	18	f
360	432	20.00	0.00	29	18	f
328	433	20.00	0.00	30	18	f
318	440	20.00	0.00	31	18	f
320	462	20.00	0.00	32	18	f
311	473	20.00	115.00	33	18	f
311	473	21.00	newborn	33	20	f
316	467	21.00	0.00	34	20	f
318	464	21.00	0.00	35	20	f
325	461	21.00	0.00	36	20	f
335	455	21.00	111.00	37	20	f
311	473	22.00	newborn	33	20	f
306	480	22.00	0.00	34	20	f
308	475	22.00	0.00	35	20	f
310	474	22.00	0.00	36	20	f
318	478	22.00	111.00	37	20	f
137	360	23.00	start	1		f
147	347	23.00	0.00	2		f
148	352	23.00	0.00	3		f
150	360	23.00	0.00	4		f
154	389	23.00	0.00	5		f
178	394	23.00	0.00	6		f
201	394	23.00	0.00	7		f
201	401	23.00	0.00	8		f
206	410	23.00	0.00	9		f
209	419	23.00	0.00	10		f
225	425	23.00	0.00	11		f
222	438	23.00	115.00	12		f
222	438	24.00	newborn	12	23	f
238	457	24.00	0.00	13	23	f
240	471	24.00	0.00	14	23	f
263	496	24.00	0.00	15	23	f
269	497	24.00	0.00	16	23	f
289	503	24.00	0.00	17	23	f
296	506	24.00	0.00	18	23	f
300	503	24.00	0.00	19	23	f
305	503	24.00	0.00	20	23	f
303	504	24.00	0.00	21	23	f
305	507	24.00	0.00	22	23	f
310	508	24.00	103.00	23	23	f
277	203	25.00	start	1		f
272	203	25.00	0.00	2		f
270	200	25.00	0.00	3		f
272	197	25.00	0.00	4		f
268	198	25.00	0.00	5		f
267	194	25.00	0.00	6		f
265	199	25.00	0.00	7		f
272	171	25.00	115.00	8		f
272	171	26.00	newborn	8	25	f
266	164	26.00	0.00	9	25	f
261	155	26.00	0.00	10	25	f
260	140	26.00	0.00	11	25	f
260	143	26.00	0.00	12	25	f
256	135	26.00	0.00	13	25	f
261	133	26.00	0.00	14	25	f
264	134	26.00	0.00	15	25	f
265	133	26.00	0.00	16	25	f
243	142	26.00	0.00	17	25	f
233	153	26.00	0.00	18	25	f
222	168	26.00	0.00	19	25	f
209	179	26.00	0.00	20	25	f
199	177	26.00	0.00	21	25	f
188	175	26.00	0.00	22	25	f
183	178	26.00	0.00	23	25	f
179	178	26.00	0.00	24	25	f
175	186	26.00	0.00	25	25	f
172	195	26.00	0.00	26	25	f
167	205	26.00	0.00	27	25	f
157	214	26.00	108.00	28	25	f
272	171	27.00	newborn	8	25	f
268	183	27.00	0.00	9	25	f
256	204	27.00	0.00	10	25	f
246	206	27.00	0.00	11	25	f
230	200	27.00	0.00	12	25	f
222	194	27.00	0.00	13	25	f
216	191	27.00	0.00	14	25	f
211	180	27.00	0.00	15	25	f
210	151	27.00	0.00	16	25	f
218	146	27.00	0.00	17	25	f
222	134	27.00	0.00	18	25	f
229	131	27.00	0.00	19	25	f
228	126	27.00	0.00	20	25	f
225	108	27.00	0.00	21	25	f
221	98	27.00	0.00	22	25	f
212	98	27.00	0.00	23	25	f
209	101	27.00	0.00	24	25	f
208	107	27.00	0.00	25	25	f
212	128	27.00	0.00	26	25	f
218	137	27.00	0.00	27	25	f
218	152	27.00	0.00	28	25	f
219	154	27.00	0.00	29	25	f
220	158	27.00	0.00	30	25	f
219	162	27.00	0.00	31	25	f
214	161	27.00	0.00	32	25	f
208	159	27.00	0.00	33	25	f
214	158	27.00	0.00	34	25	f
220	155	27.00	0.00	35	25	f
220	159	27.00	0.00	36	25	f
233	165	27.00	111.00	37	25	f
617	290	28.00	start	1		f
617	286	28.00	0.00	2		f
618	278	28.00	0.00	3		f
619	261	28.00	0.00	4		f
622	238	28.00	0.00	5		f
620	228	28.00	0.00	6		f
608	225	28.00	0.00	7		f
590	231	28.00	0.00	8		f
584	250	28.00	0.00	9		f
582	257	28.00	0.00	10		f
580	260	28.00	0.00	11		f
572	264	28.00	0.00	12		f
568	282	28.00	0.00	13		f
552	313	28.00	0.00	14		f
534	315	28.00	115.00	15		f
534	315	29.00	newborn	15	28	f
532	315	29.00	0.00	16	28	f
521	323	29.00	0.00	17	28	f
507	338	29.00	0.00	18	28	f
510	346	29.00	0.00	19	28	f
503	331	29.00	0.00	20	28	f
480	319	29.00	0.00	21	28	f
460	289	29.00	0.00	22	28	f
465	278	29.00	0.00	23	28	f
484	282	29.00	0.00	24	28	f
503	279	29.00	0.00	25	28	f
513	288	29.00	0.00	26	28	f
514	287	29.00	0.00	27	28	f
520	276	29.00	0.00	28	28	f
542	272	29.00	0.00	29	28	f
548	271	29.00	0.00	30	28	f
561	266	29.00	0.00	31	28	f
568	264	29.00	0.00	32	28	f
570	258	29.00	0.00	33	28	f
595	277	29.00	0.00	34	28	f
597	291	29.00	0.00	35	28	f
588	296	29.00	0.00	36	28	f
572	307	29.00	111.00	37	28	f
534	315	30.00	newborn	15	28	f
548	305	30.00	0.00	16	28	f
556	287	30.00	0.00	17	28	f
559	272	30.00	0.00	18	28	f
532	272	30.00	0.00	19	28	f
526	272	30.00	0.00	20	28	f
535	243	30.00	0.00	21	28	f
524	235	30.00	0.00	22	28	f
515	232	30.00	0.00	23	28	f
517	215	30.00	0.00	24	28	f
523	186	30.00	0.00	25	28	f
535	159	30.00	0.00	26	28	f
527	127	30.00	0.00	27	28	f
515	118	30.00	0.00	28	28	f
489	95	30.00	0.00	29	28	f
485	69	30.00	0.00	30	28	f
459	41	30.00	0.00	31	28	f
432	35	30.00	0.00	32	28	f
415	43	30.00	0.00	33	28	f
439	75	30.00	108.00	34	28	f
308	38	31.00	start	1		f
304	39	31.00	0.00	2		f
289	39	31.00	0.00	3		f
280	36	31.00	0.00	4		f
292	28	31.00	0.00	5		f
315	25	31.00	0.00	6		f
345	28	31.00	0.00	7		f
359	45	31.00	0.00	8		f
385	54	31.00	0.00	9		f
392	63	31.00	0.00	10		f
399	65	31.00	0.00	11		f
416	66	31.00	0.00	12		f
417	79	31.00	0.00	13		f
417	103	31.00	0.00	14		f
416	119	31.00	0.00	15		f
410	123	31.00	115.00	16		f
410	123	32.00	newborn	16	31	f
403	120	32.00	0.00	17	31	f
402	130	32.00	0.00	18	31	f
414	155	32.00	0.00	19	31	f
432	159	32.00	0.00	20	31	f
446	148	32.00	0.00	21	31	f
454	139	32.00	0.00	22	31	f
466	129	32.00	0.00	23	31	f
463	114	32.00	0.00	24	31	f
458	109	32.00	0.00	25	31	f
415	82	32.00	0.00	26	31	f
421	82	32.00	0.00	27	31	f
429	77	32.00	0.00	28	31	f
436	90	32.00	0.00	29	31	f
449	101	32.00	0.00	30	31	f
453	106	32.00	0.00	31	31	f
453	97	32.00	0.00	32	31	f
453	86	32.00	0.00	33	31	f
456	85	32.00	0.00	34	31	f
462	90	32.00	0.00	35	31	f
459	81	32.00	0.00	36	31	f
465	98	32.00	111.00	37	31	f
410	123	33.00	newborn	16	31	f
392	115	33.00	0.00	17	31	f
397	110	33.00	0.00	18	31	f
417	82	33.00	0.00	19	31	f
416	80	33.00	0.00	20	31	f
386	86	33.00	0.00	21	31	f
366	87	33.00	0.00	22	31	f
362	80	33.00	0.00	23	31	f
364	74	33.00	0.00	24	31	f
364	61	33.00	0.00	25	31	f
347	65	33.00	0.00	26	31	f
317	74	33.00	0.00	27	31	f
301	92	33.00	0.00	28	31	f
304	110	33.00	0.00	29	31	f
312	141	33.00	0.00	30	31	f
321	148	33.00	0.00	31	31	f
327	148	33.00	0.00	32	31	f
338	149	33.00	0.00	33	31	f
339	147	33.00	0.00	34	31	f
342	149	33.00	0.00	35	31	f
357	152	33.00	0.00	36	31	f
374	146	33.00	111.00	37	31	f
371	258	34.00	start	1		f
384	262	34.00	0.00	2		f
397	262	34.00	0.00	3		f
410	269	34.00	0.00	4		f
411	265	34.00	0.00	5		f
411	270	34.00	0.00	6		f
407	279	34.00	0.00	7		f
399	275	34.00	0.00	8		f
407	271	34.00	0.00	9		f
411	272	34.00	0.00	10		f
425	262	34.00	0.00	11		f
421	253	34.00	0.00	12		f
420	243	34.00	0.00	13		f
430	237	34.00	0.00	14		f
440	238	34.00	0.00	15		f
448	246	34.00	0.00	16		f
445	245	34.00	0.00	17		f
442	252	34.00	0.00	18		f
438	270	34.00	0.00	19		f
425	293	34.00	0.00	20		f
426	295	34.00	115.00	21		f
426	295	35.00	newborn	21	34	f
444	292	35.00	0.00	22	34	f
454	295	35.00	0.00	23	34	f
459	300	35.00	0.00	24	34	f
459	304	35.00	0.00	25	34	f
470	314	35.00	0.00	26	34	f
483	317	35.00	0.00	27	34	f
512	306	35.00	0.00	28	34	f
525	286	35.00	0.00	29	34	f
531	278	35.00	0.00	30	34	f
534	287	35.00	0.00	31	34	f
526	296	35.00	0.00	32	34	f
515	297	35.00	0.00	33	34	f
498	306	35.00	0.00	34	34	f
479	320	35.00	0.00	35	34	f
469	313	35.00	0.00	36	34	f
478	304	35.00	111.00	37	34	f
426	295	36.00	newborn	21	34	f
433	303	36.00	0.00	22	34	f
430	300	36.00	0.00	23	34	f
422	294	36.00	0.00	24	34	f
415	289	36.00	0.00	25	34	f
414	275	36.00	108.00	26	34	f
177	171	37.00	start	1		f
174	167	37.00	0.00	2		f
174	159	37.00	0.00	3		f
172	156	37.00	0.00	4		f
172	153	37.00	0.00	5		f
169	160	37.00	0.00	6		f
190	165	37.00	0.00	7		f
222	179	37.00	0.00	8		f
233	181	37.00	0.00	9		f
246	186	37.00	0.00	10		f
279	202	37.00	0.00	11		f
283	215	37.00	0.00	12		f
292	215	37.00	0.00	13		f
295	233	37.00	0.00	14		f
286	246	37.00	0.00	15		f
284	242	37.00	0.00	16		f
281	235	37.00	0.00	17		f
282	260	37.00	0.00	18		f
282	300	37.00	0.00	19		f
283	302	37.00	0.00	20		f
280	306	37.00	0.00	21		f
270	317	37.00	0.00	22		f
259	329	37.00	0.00	23		f
261	334	37.00	0.00	24		f
253	329	37.00	115.00	25		f
253	329	38.00	newborn	25	37	f
244	337	38.00	0.00	26	37	f
234	334	38.00	0.00	27	37	f
217	325	38.00	0.00	28	37	f
207	299	38.00	0.00	29	37	f
221	313	38.00	0.00	30	37	f
228	323	38.00	0.00	31	37	f
236	324	38.00	0.00	32	37	f
238	309	38.00	0.00	33	37	f
237	296	38.00	0.00	34	37	f
231	268	38.00	0.00	35	37	f
199	236	38.00	0.00	36	37	f
197	245	38.00	111.00	37	37	f
534	189	39.00	start	1		f
539	208	39.00	0.00	2		f
549	221	39.00	0.00	3		f
565	242	39.00	0.00	4		f
579	259	39.00	0.00	5		f
591	269	39.00	0.00	6		f
615	269	39.00	0.00	7		f
611	274	39.00	115.00	8		f
611	274	40.00	newborn	8	39	f
617	260	40.00	0.00	9	39	f
613	268	40.00	0.00	10	39	f
612	280	40.00	0.00	11	39	f
612	284	40.00	0.00	12	39	f
619	294	40.00	0.00	13	39	f
640	344	40.00	0.00	14	39	f
610	353	40.00	0.00	15	39	f
600	361	40.00	0.00	16	39	f
567	371	40.00	0.00	17	39	f
547	374	40.00	0.00	18	39	f
523	385	40.00	0.00	19	39	f
499	380	40.00	0.00	20	39	f
474	370	40.00	0.00	21	39	f
478	345	40.00	0.00	22	39	f
478	338	40.00	0.00	23	39	f
507	315	40.00	0.00	24	39	f
487	287	40.00	0.00	25	39	f
452	301	40.00	0.00	26	39	f
427	293	40.00	0.00	27	39	f
383	283	40.00	0.00	28	39	f
364	264	40.00	0.00	29	39	f
356	271	40.00	0.00	30	39	f
357	296	40.00	0.00	31	39	f
349	307	40.00	0.00	32	39	f
358	324	40.00	0.00	33	39	f
360	320	40.00	0.00	34	39	f
367	329	40.00	0.00	35	39	f
365	327	40.00	0.00	36	39	f
373	323	40.00	111.00	37	39	f
611	274	41.00	newborn	8	39	f
603	269	41.00	0.00	9	39	f
608	292	41.00	0.00	10	39	f
614	318	41.00	0.00	11	39	f
601	330	41.00	0.00	12	39	f
573	321	41.00	0.00	13	39	f
560	302	41.00	0.00	14	39	f
559	283	41.00	0.00	15	39	f
560	255	41.00	0.00	16	39	f
569	238	41.00	0.00	17	39	f
569	230	41.00	0.00	18	39	f
551	231	41.00	0.00	19	39	f
551	228	41.00	0.00	20	39	f
554	217	41.00	0.00	21	39	f
543	234	41.00	0.00	22	39	f
533	267	41.00	0.00	23	39	f
538	269	41.00	0.00	24	39	f
571	272	41.00	0.00	25	39	f
592	268	41.00	0.00	26	39	f
620	258	41.00	0.00	27	39	f
615	256	41.00	0.00	28	39	f
604	251	41.00	0.00	29	39	f
588	235	41.00	0.00	30	39	f
581	228	41.00	0.00	31	39	f
564	218	41.00	0.00	32	39	f
544	220	41.00	0.00	33	39	f
549	221	41.00	0.00	34	39	f
561	213	41.00	0.00	35	39	f
557	208	41.00	0.00	36	39	f
554	199	41.00	111.00	37	39	f
151	72	42.00	start	1		f
156	65	42.00	0.00	2		f
167	55	42.00	0.00	3		f
172	47	42.00	0.00	4		f
184	32	42.00	0.00	5		f
192	24	42.00	0.00	6		f
194	17	42.00	0.00	7		f
194	12	42.00	0.00	8		f
198	9	42.00	0.00	9		f
206	5	42.00	0.00	10		f
180	16	42.00	0.00	11		f
160	28	42.00	0.00	12		f
152	43	42.00	0.00	13		f
164	54	42.00	0.00	14		f
178	59	42.00	0.00	15		f
183	58	42.00	0.00	16		f
191	62	42.00	0.00	17		f
186	62	42.00	0.00	18		f
200	61	42.00	0.00	19		f
210	60	42.00	0.00	20		f
226	59	42.00	0.00	21		f
216	59	42.00	0.00	22		f
211	57	42.00	0.00	23		f
190	54	42.00	0.00	24		f
181	46	42.00	0.00	25		f
131	21	42.00	0.00	26		f
123	21	42.00	0.00	27		f
112	28	42.00	0.00	28		f
103	48	42.00	0.00	29		f
102	69	42.00	0.00	30		f
109	80	42.00	0.00	31		f
106	93	42.00	0.00	32		f
104	100	42.00	108.00	33		f
541	380	43.00	start	1		f
524	395	43.00	0.00	2		f
517	390	43.00	0.00	3		f
522	393	43.00	0.00	4		f
525	393	43.00	0.00	5		f
526	397	43.00	0.00	6		f
527	401	43.00	0.00	7		f
530	396	43.00	0.00	8		f
529	402	43.00	108.00	9		f
533	49	44.00	start	1		f
533	54	44.00	0.00	2		f
530	67	44.00	0.00	3		f
520	75	44.00	0.00	4		f
490	75	44.00	0.00	5		f
456	79	44.00	0.00	6		f
444	86	44.00	0.00	7		f
435	111	44.00	0.00	8		f
452	125	44.00	0.00	9		f
465	129	44.00	115.00	10		f
465	129	45.00	newborn	10	44	f
467	142	45.00	0.00	11	44	f
466	169	45.00	108.00	12	44	f
465	129	46.00	newborn	10	44	f
463	127	46.00	0.00	11	44	f
456	110	46.00	0.00	12	44	f
456	95	46.00	0.00	13	44	f
495	92	46.00	0.00	14	44	f
513	101	46.00	0.00	15	44	f
529	100	46.00	0.00	16	44	f
538	100	46.00	0.00	17	44	f
551	94	46.00	0.00	18	44	f
560	97	46.00	0.00	19	44	f
552	115	46.00	0.00	20	44	f
548	125	46.00	0.00	21	44	f
549	129	46.00	0.00	22	44	f
540	137	46.00	108.00	23	44	f
97	437	47.00	start	1		f
104	431	47.00	0.00	2		f
108	420	47.00	0.00	3		f
122	401	47.00	0.00	4		f
132	386	47.00	0.00	5		f
144	376	47.00	0.00	6		f
148	356	47.00	0.00	7		f
137	347	47.00	0.00	8		f
118	366	47.00	0.00	9		f
130	384	47.00	0.00	10		f
135	391	47.00	0.00	11		f
131	409	47.00	0.00	12		f
134	420	47.00	0.00	13		f
152	449	47.00	0.00	14		f
167	467	47.00	0.00	15		f
186	477	47.00	0.00	16		f
181	485	47.00	0.00	17		f
174	494	47.00	103.00	18		f
253	79	48.00	start	1		f
262	78	48.00	0.00	2		f
269	79	48.00	0.00	3		f
273	80	48.00	0.00	4		f
275	78	48.00	0.00	5		f
273	78	48.00	0.00	6		f
273	82	48.00	0.00	7		f
263	79	48.00	0.00	8		f
256	72	48.00	0.00	9		f
247	67	48.00	0.00	10		f
231	59	48.00	0.00	11		f
231	55	48.00	0.00	12		f
237	51	48.00	0.00	13		f
257	60	48.00	0.00	14		f
268	67	48.00	0.00	15		f
271	62	48.00	0.00	16		f
278	63	48.00	0.00	17		f
278	53	48.00	0.00	18		f
276	33	48.00	0.00	19		f
270	28	48.00	0.00	20		f
264	17	48.00	0.00	21		f
257	13	48.00	103.00	22		f
525	117	49.00	start	1		f
536	116	49.00	0.00	2		f
536	104	49.00	0.00	3		f
536	93	49.00	0.00	4		f
540	88	49.00	0.00	5		f
540	72	49.00	0.00	6		f
543	67	49.00	0.00	7		f
548	54	49.00	0.00	8		f
554	33	49.00	0.00	9		f
551	18	49.00	0.00	10		f
547	15	49.00	0.00	11		f
545	17	49.00	103.00	12		f
228	167	50.00	newborn	1	NN50	f
224	177	50.00	0.00	2	NN50	f
221	179	50.00	0.00	3	NN50	f
217	177	50.00	0.00	4	NN50	f
215	175	50.00	0.00	5	NN50	f
224	180	50.00	0.00	6	NN50	f
228	187	50.00	0.00	7	NN50	f
234	190	50.00	0.00	8	NN50	f
228	199	50.00	0.00	9	NN50	f
227	199	50.00	0.00	10	NN50	f
244	195	50.00	0.00	11	NN50	f
248	195	50.00	0.00	12	NN50	f
249	186	50.00	0.00	13	NN50	f
243	181	50.00	0.00	14	NN50	f
245	170	50.00	108.00	15	NN50	f
389	240	51.00	start	1		f
383	230	51.00	0.00	2		f
373	230	51.00	0.00	3		f
341	237	51.00	0.00	4		f
341	230	51.00	0.00	5		f
352	226	51.00	0.00	6		f
369	218	51.00	0.00	7		f
387	215	51.00	0.00	8		f
417	223	51.00	0.00	9		f
414	232	51.00	0.00	10		f
402	260	51.00	0.00	11		f
409	270	51.00	0.00	12		f
430	271	51.00	0.00	13		f
440	285	51.00	0.00	14		f
445	285	51.00	0.00	15		f
437	289	51.00	0.00	16		f
436	329	51.00	0.00	17		f
447	327	51.00	0.00	18		f
452	295	51.00	0.00	19		f
435	281	51.00	0.00	20		f
419	268	51.00	0.00	21		f
415	241	51.00	0.00	22		f
398	239	51.00	0.00	23		f
389	228	51.00	0.00	24		f
395	252	51.00	0.00	25		f
402	264	51.00	108.00	26		f
389	69	52.00	start	1		f
384	74	52.00	0.00	2		f
368	102	52.00	0.00	3		f
367	108	52.00	0.00	4		f
362	123	52.00	0.00	5		f
382	144	52.00	0.00	6		f
395	167	52.00	0.00	7		f
406	182	52.00	0.00	8		f
415	187	52.00	0.00	9		f
431	184	52.00	0.00	10		f
439	178	52.00	0.00	11		f
434	165	52.00	115.00	12		f
434	165	53.00	newborn	12	52	f
430	158	53.00	0.00	13	52	f
421	141	53.00	0.00	14	52	f
400	122	53.00	0.00	15	52	f
379	111	53.00	0.00	16	52	f
362	101	53.00	0.00	17	52	f
349	99	53.00	0.00	18	52	f
330	94	53.00	0.00	19	52	f
305	79	53.00	0.00	20	52	f
277	60	53.00	0.00	21	52	f
273	52	53.00	0.00	22	52	f
276	59	53.00	0.00	23	52	f
295	67	53.00	0.00	24	52	f
304	74	53.00	0.00	25	52	f
306	84	53.00	0.00	26	52	f
301	81	53.00	0.00	27	52	f
288	83	53.00	0.00	28	52	f
286	82	53.00	108.00	29	52	f
434	165	54.00	newborn	12	52	f
438	168	54.00	0.00	13	52	f
443	174	54.00	0.00	14	52	f
462	196	54.00	0.00	15	52	f
471	211	54.00	0.00	16	52	f
448	220	54.00	0.00	17	52	f
430	221	54.00	0.00	18	52	f
409	213	54.00	0.00	19	52	f
395	210	54.00	0.00	20	52	f
387	204	54.00	0.00	21	52	f
391	199	54.00	0.00	22	52	f
399	170	54.00	0.00	23	52	f
401	147	54.00	0.00	24	52	f
401	128	54.00	0.00	25	52	f
397	113	54.00	0.00	26	52	f
398	100	54.00	0.00	27	52	f
393	82	54.00	0.00	28	52	f
392	73	54.00	0.00	29	52	f
393	60	54.00	0.00	30	52	f
393	32	54.00	0.00	31	52	f
390	12	54.00	108.00	32	52	f
302	298	55.00	start	1		f
307	292	55.00	0.00	2		f
311	300	55.00	0.00	3		f
311	304	55.00	0.00	4		f
311	311	55.00	0.00	5		f
310	316	55.00	0.00	6		f
314	321	55.00	0.00	7		f
315	326	55.00	0.00	8		f
320	326	55.00	0.00	9		f
322	323	55.00	0.00	10		f
319	313	55.00	0.00	11		f
314	298	55.00	0.00	12		f
309	282	55.00	0.00	13		f
305	276	55.00	0.00	14		f
295	260	55.00	0.00	15		f
290	258	55.00	0.00	16		f
289	249	55.00	100.00	17		f
215	366	56.00	start	1		f
212	361	56.00	0.00	2		f
203	355	56.00	0.00	3		f
197	353	56.00	0.00	4		f
188	349	56.00	0.00	5		f
166	337	56.00	0.00	6		f
150	334	56.00	0.00	7		f
151	330	56.00	0.00	8		f
157	324	56.00	0.00	9		f
164	327	56.00	108.00	10		f
468	81	57.00	start	1		f
466	87	57.00	0.00	2		f
454	87	57.00	0.00	3		f
438	86	57.00	0.00	4		f
423	93	57.00	0.00	5		f
408	99	57.00	0.00	6		f
385	108	57.00	0.00	7		f
367	107	57.00	0.00	8		f
355	116	57.00	0.00	9		f
336	112	57.00	0.00	10		f
308	119	57.00	0.00	11		f
295	137	57.00	0.00	12		f
308	150	57.00	0.00	13		f
325	163	57.00	0.00	14		f
333	179	57.00	0.00	15		f
328	187	57.00	0.00	16		f
331	196	57.00	0.00	17		f
322	208	57.00	0.00	18		f
321	213	57.00	0.00	19		f
309	213	57.00	0.00	20		f
288	211	57.00	0.00	21		f
277	217	57.00	0.00	22		f
275	232	57.00	0.00	23		f
269	239	57.00	115.00	24		f
269	239	58.00	newborn	24	57	f
270	254	58.00	0.00	25	57	f
255	248	58.00	0.00	26	57	f
243	246	58.00	0.00	27	57	f
225	256	58.00	0.00	28	57	f
198	259	58.00	0.00	29	57	f
185	262	58.00	0.00	30	57	f
208	249	58.00	0.00	31	57	f
227	244	58.00	0.00	32	57	f
227	241	58.00	108.00	33	57	f
269	239	59.00	newborn	24	57	f
270	273	59.00	0.00	25	57	f
276	329	59.00	0.00	26	57	f
290	343	59.00	0.00	27	57	f
282	369	59.00	0.00	28	57	f
288	395	59.00	0.00	29	57	f
311	391	59.00	0.00	30	57	f
324	390	59.00	0.00	31	57	f
334	388	59.00	0.00	32	57	f
332	380	59.00	0.00	33	57	f
341	387	59.00	0.00	34	57	f
348	414	59.00	0.00	35	57	f
354	453	59.00	0.00	36	57	f
356	458	59.00	111.00	37	57	f
283	322	60.00	start	1		f
288	325	60.00	0.00	2		f
291	323	60.00	0.00	3		f
296	322	60.00	0.00	4		f
294	322	60.00	0.00	5		f
283	328	60.00	0.00	6		f
261	326	60.00	0.00	7		f
237	325	60.00	0.00	8		f
232	319	60.00	0.00	9		f
208	318	60.00	0.00	10		f
184	316	60.00	0.00	11		f
179	317	60.00	115.00	12		f
226	310	61.00	start	1		f
222	306	61.00	0.00	2		f
213	294	61.00	0.00	3		f
208	289	61.00	0.00	4		f
205	283	61.00	0.00	5		f
199	278	61.00	0.00	6		f
196	277	61.00	0.00	7		f
189	278	61.00	0.00	8		f
182	276	61.00	0.00	9		f
184	280	61.00	0.00	10		f
182	299	61.00	115.00	11		f
134	161	62.00	start	1		f
134	159	62.00	0.00	2		f
142	165	62.00	115.00	3		f
142	165	63.00	newborn	3	62	f
149	172	63.00	0.00	4	62	f
156	179	63.00	0.00	5	62	f
166	200	63.00	0.00	6	62	f
184	211	63.00	0.00	7	62	f
202	213	63.00	0.00	8	62	f
205	207	63.00	0.00	9	62	f
198	210	63.00	0.00	10	62	f
206	217	63.00	0.00	11	62	f
210	221	63.00	0.00	12	62	f
208	224	63.00	0.00	13	62	f
199	224	63.00	0.00	14	62	f
206	218	63.00	0.00	15	62	f
210	220	63.00	0.00	16	62	f
215	222	63.00	0.00	17	62	f
207	226	63.00	0.00	18	62	f
179	222	63.00	0.00	19	62	f
149	222	63.00	0.00	20	62	f
134	221	63.00	0.00	21	62	f
133	217	63.00	0.00	22	62	f
114	215	63.00	0.00	23	62	f
104	207	63.00	0.00	24	62	f
113	194	63.00	0.00	25	62	f
116	179	63.00	0.00	26	62	f
130	169	63.00	0.00	27	62	f
130	156	63.00	0.00	28	62	f
134	145	63.00	0.00	29	62	f
121	137	63.00	0.00	30	62	f
109	129	63.00	0.00	31	62	f
112	121	63.00	115.00	32	62	f
112	121	64.00	newborn	32	63	f
118	122	64.00	0.00	33	63	f
126	118	64.00	0.00	34	63	f
133	122	64.00	0.00	35	63	f
135	133	64.00	0.00	36	63	f
136	137	64.00	111.00	37	63	f
112	121	65.00	newborn	32	63	f
101	129	65.00	0.00	33	63	f
88	122	65.00	108.00	34	63	f
142	165	66.00	newborn	3	62	f
138	155	66.00	0.00	4	62	f
151	153	66.00	0.00	5	62	f
156	143	66.00	0.00	6	62	f
164	146	66.00	0.00	7	62	f
196	163	66.00	0.00	8	62	f
204	170	66.00	0.00	9	62	f
210	180	66.00	0.00	10	62	f
214	191	66.00	0.00	11	62	f
207	176	66.00	0.00	12	62	f
194	137	66.00	0.00	13	62	f
189	128	66.00	0.00	14	62	f
200	112	66.00	0.00	15	62	f
210	104	66.00	0.00	16	62	f
213	96	66.00	0.00	17	62	f
236	98	66.00	0.00	18	62	f
236	95	66.00	0.00	19	62	f
245	98	66.00	0.00	20	62	f
294	95	66.00	0.00	21	62	f
296	92	66.00	0.00	22	62	f
283	77	66.00	0.00	23	62	f
289	86	66.00	0.00	24	62	f
293	83	66.00	0.00	25	62	f
288	79	66.00	0.00	26	62	f
274	67	66.00	0.00	27	62	f
272	65	66.00	108.00	28	62	f
