# Supplementary material for: A three component model for superdiffusive motion effectively describes migration of eukaryotic cells moving freely or under a directional stimulus
Source: PLoS One. 2022 Aug 2;17(8):e0272259. doi: 10.1371/journal.pone.0272259 (PMC9345344; doi:10.1371/journal.pone.0272259)
Supplement: S1 File — Text files containing information about displacements of experimental and simulated populations used for both preliminary analyses, in “datasets used for preliminary evaluation of cell movement (Tables 1 and 2)”, and further characterization of cell movement, in “further datasets used for cell movement characterization (Figs 2, 4–6; Table 2; S1–S3 Tables; S2 and S3 Figs)”. (ZIP) [file pone.0272259.s007.zip › S1_File/further datasets/experimental/no_wound/T24/coordinates3.txt]

#	ps=1.3	ts=40	movie=	timeInt=4
237	193	1.00	start	1		f
250	211	1.00	0.00	2		f
247	202	1.00	0.00	3		f
259	159	1.00	0.00	4		f
266	153	1.00	0.00	5		f
268	152	1.00	0.00	6		f
261	148	1.00	0.00	7		f
266	163	1.00	0.00	8		f
274	168	1.00	0.00	9		f
304	180	1.00	115.00	10		f
304	180	2.00	newborn	10		f
298	178	2.00	0.00	11		f
303	183	2.00	0.00	12		f
307	165	2.00	0.00	13		f
296	150	2.00	0.00	14		f
286	159	2.00	0.00	15		f
277	174	2.00	0.00	16		f
280	181	2.00	0.00	17		f
280	181	2.00	0.00	18		f
293	186	2.00	0.00	19		f
289	193	2.00	0.00	20		f
280	232	2.00	0.00	21		f
276	248	2.00	0.00	22		f
275	248	2.00	0.00	23		f
304	237	2.00	0.00	24		f
330	229	2.00	0.00	25		f
344	228	2.00	0.00	26		f
340	227	2.00	0.00	27		f
338	228	2.00	0.00	28		f
336	233	2.00	0.00	29		f
330	232	2.00	0.00	30		f
330	186	2.00	0.00	31		f
321	176	2.00	0.00	32		f
324	170	2.00	0.00	33		f
326	184	2.00	0.00	34		f
328	236	2.00	0.00	35		f
340	246	2.00	0.00	36		f
346	258	2.00	111.00	37		f
304	180	3.00	newborn	10		f
306	180	3.00	0.00	11		f
312	192	3.00	0.00	12		f
317	205	3.00	0.00	13		f
329	215	3.00	0.00	14		f
347	209	3.00	0.00	15		f
355	199	3.00	0.00	16		f
359	191	3.00	0.00	17		f
360	185	3.00	0.00	18		f
357	171	3.00	0.00	19		f
358	156	3.00	0.00	20		f
358	152	3.00	0.00	21		f
360	157	3.00	0.00	22		f
361	168	3.00	0.00	23		f
366	174	3.00	0.00	24		f
363	195	3.00	0.00	25		f
364	222	3.00	0.00	26		f
355	243	3.00	0.00	27		f
364	255	3.00	0.00	28		f
360	265	3.00	0.00	29		f
347	270	3.00	0.00	30		f
336	270	3.00	0.00	31		f
328	270	3.00	0.00	32		f
311	262	3.00	0.00	33		f
297	263	3.00	0.00	34		f
275	275	3.00	0.00	35		f
260	266	3.00	0.00	36		f
253	261	3.00	111.00	37		f
188	293	4.00	start	1		f
183	295	4.00	0.00	2		f
151	320	4.00	0.00	3		f
163	327	4.00	0.00	4		f
194	293	4.00	0.00	5		f
177	283	4.00	0.00	6		f
169	279	4.00	0.00	7		f
166	285	4.00	0.00	8		f
168	295	4.00	0.00	9		f
167	304	4.00	0.00	10		f
163	305	4.00	0.00	11		f
158	295	4.00	0.00	12		f
161	285	4.00	115.00	13		f
161	285	5.00	newborn	13		f
145	293	5.00	0.00	14		f
136	297	5.00	0.00	15		f
133	302	5.00	0.00	16		f
134	301	5.00	0.00	17		f
125	312	5.00	0.00	18		f
122	318	5.00	0.00	19		f
122	332	5.00	0.00	20		f
118	347	5.00	0.00	21		f
115	355	5.00	0.00	22		f
106	357	5.00	0.00	23		f
105	383	5.00	0.00	24		f
103	394	5.00	0.00	25		f
107	410	5.00	0.00	26		f
102	410	5.00	0.00	27		f
80	414	5.00	0.00	28		f
60	420	5.00	0.00	29		f
46	433	5.00	0.00	30		f
28	461	5.00	0.00	31		f
29	474	5.00	0.00	32		f
37	478	5.00	0.00	33		f
40	482	5.00	0.00	34		f
38	482	5.00	0.00	35		f
29	476	5.00	0.00	36		f
40	468	5.00	111.00	37		f
161	285	6.00	newborn	13		f
168	287	6.00	0.00	14		f
168	283	6.00	0.00	15		f
169	264	6.00	0.00	16		f
172	252	6.00	0.00	17		f
176	243	6.00	0.00	18		f
180	233	6.00	0.00	19		f
186	217	6.00	0.00	20		f
186	211	6.00	0.00	21		f
184	206	6.00	0.00	22		f
176	191	6.00	0.00	23		f
202	164	6.00	0.00	24		f
236	169	6.00	0.00	25		f
249	170	6.00	0.00	26		f
253	173	6.00	0.00	27		f
260	175	6.00	0.00	28		f
264	176	6.00	0.00	29		f
279	188	6.00	0.00	30		f
291	203	6.00	0.00	31		f
300	211	6.00	0.00	32		f
303	217	6.00	0.00	33		f
316	218	6.00	0.00	34		f
317	223	6.00	0.00	35		f
323	243	6.00	0.00	36		f
325	270	6.00	111.00	37		f
434	94	7.00	start	1		f
429	95	7.00	0.00	2		f
429	95	7.00	0.00	3		f
426	96	7.00	0.00	4		f
421	96	7.00	0.00	5		f
419	104	7.00	0.00	6		f
420	123	7.00	0.00	7		f
420	135	7.00	0.00	8		f
428	144	7.00	0.00	9		f
435	147	7.00	0.00	10		f
435	147	7.00	0.00	11		f
435	152	7.00	0.00	12		f
440	153	7.00	0.00	13		f
446	143	7.00	0.00	14		f
449	143	7.00	0.00	15		f
440	137	7.00	0.00	16		f
440	136	7.00	0.00	17		f
441	150	7.00	0.00	18		f
441	154	7.00	0.00	19		f
442	149	7.00	0.00	20		f
443	140	7.00	0.00	21		f
446	137	7.00	0.00	22		f
446	137	7.00	0.00	23		f
449	134	7.00	0.00	24		f
453	147	7.00	0.00	25		f
453	147	7.00	0.00	26		f
453	156	7.00	0.00	27		f
454	151	7.00	0.00	28		f
455	152	7.00	0.00	29		f
451	150	7.00	0.00	30		f
455	136	7.00	0.00	31		f
453	146	7.00	115.00	32		f
453	146	8.00	newborn	32		f
469	171	8.00	0.00	33		f
473	175	8.00	0.00	34		f
471	173	8.00	0.00	35		f
471	173	8.00	0.00	36		f
476	173	8.00	111.00	37		f
453	146	9.00	newborn	32		f
439	157	9.00	0.00	33		f
439	152	9.00	0.00	34		f
437	150	9.00	0.00	35		f
441	144	9.00	0.00	36		f
441	142	9.00	111.00	37		f
96	55	10.00	start	1		f
98	57	10.00	0.00	2		f
102	60	10.00	0.00	3		f
102	60	10.00	0.00	4		f
107	62	10.00	0.00	5		f
110	56	10.00	115.00	6		f
101	65	11.00	newborn	7		f
101	65	11.00	0.00	8		f
99	58	11.00	0.00	9		f
94	55	11.00	0.00	10		f
92	51	11.00	0.00	11		f
101	57	11.00	0.00	12		f
104	65	11.00	0.00	13		f
106	74	11.00	0.00	14		f
129	79	11.00	0.00	15		f
135	82	11.00	0.00	16		f
132	82	11.00	0.00	17		f
131	80	11.00	0.00	18		f
126	77	11.00	0.00	19		f
126	78	11.00	0.00	20		f
133	81	11.00	0.00	21		f
141	83	11.00	0.00	22		f
137	85	11.00	0.00	23		f
120	80	11.00	0.00	24		f
135	92	11.00	0.00	25		f
150	94	11.00	0.00	26		f
152	101	11.00	0.00	27		f
150	104	11.00	0.00	28		f
141	115	11.00	0.00	29		f
141	124	11.00	108.00	30		f
604	232	12.00	start	1		f
619	224	12.00	0.00	2		f
622	214	12.00	0.00	3		f
634	215	12.00	0.00	4		f
633	205	12.00	0.00	5		f
632	205	12.00	0.00	6		f
637	199	12.00	0.00	7		f
638	202	12.00	0.00	8		f
643	197	12.00	103.00	9		f
86	200	13.00	start	1		f
90	191	13.00	0.00	2		f
90	189	13.00	0.00	3		f
91	192	13.00	0.00	4		f
95	188	13.00	0.00	5		f
96	179	13.00	0.00	6		f
100	170	13.00	0.00	7		f
100	166	13.00	0.00	8		f
97	173	13.00	0.00	9		f
95	169	13.00	0.00	10		f
95	169	13.00	0.00	11		f
99	171	13.00	0.00	12		f
99	176	13.00	0.00	13		f
77	240	13.00	0.00	14		f
65	262	13.00	0.00	15		f
52	265	13.00	0.00	16		f
42	270	13.00	0.00	17		f
24	284	13.00	0.00	18		f
26	289	13.00	0.00	19		f
29	294	13.00	0.00	20		f
39	313	13.00	0.00	21		f
44	315	13.00	0.00	22		f
55	319	13.00	0.00	23		f
35	318	13.00	0.00	24		f
3	310	13.00	103.00	25		f
59	435	14.00	start	1		f
63	430	14.00	0.00	2		f
66	421	14.00	0.00	3		f
81	391	14.00	0.00	4		f
104	370	14.00	0.00	5		f
98	371	14.00	0.00	6		f
97	368	14.00	0.00	7		f
108	324	14.00	0.00	8		f
118	312	14.00	0.00	9		f
113	301	14.00	0.00	10		f
120	302	14.00	0.00	11		f
129	297	14.00	0.00	12		f
125	301	14.00	0.00	13		f
103	314	14.00	0.00	14		f
101	325	14.00	0.00	15		f
103	339	14.00	0.00	16		f
94	364	14.00	0.00	17		f
95	381	14.00	0.00	18		f
99	408	14.00	0.00	19		f
112	436	14.00	0.00	20		f
123	436	14.00	0.00	21		f
154	440	14.00	0.00	22		f
163	448	14.00	0.00	23		f
166	460	14.00	0.00	24		f
165	448	14.00	0.00	25		f
159	468	14.00	0.00	26		f
150	491	14.00	0.00	27		f
149	500	14.00	0.00	28		f
140	495	14.00	0.00	29		f
122	493	14.00	0.00	30		f
116	492	14.00	0.00	31		f
96	493	14.00	0.00	32		f
69	486	14.00	0.00	33		f
64	491	14.00	115.00	34		f
417	338	15.00	start	1		f
426	331	15.00	0.00	2		f
433	330	15.00	0.00	3		f
429	337	15.00	0.00	4		f
429	333	15.00	0.00	5		f
426	327	15.00	0.00	6		f
428	320	15.00	0.00	7		f
437	315	15.00	0.00	8		f
460	323	15.00	0.00	9		f
468	327	15.00	0.00	10		f
464	321	15.00	0.00	11		f
423	294	15.00	0.00	12		f
380	291	15.00	0.00	13		f
374	288	15.00	0.00	14		f
376	276	15.00	0.00	15		f
366	284	15.00	115.00	16		f
366	284	16.00	newborn	16		f
370	274	16.00	0.00	17		f
375	267	16.00	0.00	18		f
385	255	16.00	0.00	19		f
378	249	16.00	0.00	20		f
362	265	16.00	0.00	21		f
371	241	16.00	0.00	22		f
389	221	16.00	0.00	23		f
392	235	16.00	0.00	24		f
392	244	16.00	0.00	25		f
392	246	16.00	0.00	26		f
379	243	16.00	0.00	27		f
372	235	16.00	0.00	28		f
360	218	16.00	0.00	29		f
353	216	16.00	0.00	30		f
355	193	16.00	0.00	31		f
328	197	16.00	0.00	32		f
326	209	16.00	0.00	33		f
338	222	16.00	0.00	34		f
347	228	16.00	0.00	35		f
366	224	16.00	0.00	36		f
372	213	16.00	111.00	37		f
366	284	17.00	newborn	16		f
355	284	17.00	0.00	17		f
315	280	17.00	0.00	18		f
302	266	17.00	0.00	19		f
306	247	17.00	0.00	20		f
341	206	17.00	0.00	21		f
347	203	17.00	0.00	22		f
349	209	17.00	0.00	23		f
352	172	17.00	0.00	24		f
358	159	17.00	0.00	25		f
366	160	17.00	0.00	26		f
368	182	17.00	0.00	27		f
374	202	17.00	0.00	28		f
383	188	17.00	0.00	29		f
385	181	17.00	0.00	30		f
385	175	17.00	0.00	31		f
389	175	17.00	0.00	32		f
382	185	17.00	0.00	33		f
386	198	17.00	0.00	34		f
386	207	17.00	0.00	35		f
391	215	17.00	0.00	36		f
393	235	17.00	111.00	37		f
510	232	18.00	start	1	-	f
508	230	18.00	0.00	2	-	f
511	227	18.00	0.00	3	-	f
514	225	18.00	0.00	4	-	f
552	220	18.00	0.00	5	-	f
548	230	18.00	0.00	6	-	f
532	234	18.00	0.00	7	-	f
528	234	18.00	0.00	8	-	f
519	241	18.00	0.00	9	-	f
511	256	18.00	0.00	10	-	f
530	261	18.00	0.00	11	-	f
538	266	18.00	0.00	12	-	f
536	273	18.00	0.00	13	-	f
538	280	18.00	0.00	14	-	f
538	284	18.00	0.00	15	-	f
539	284	18.00	0.00	16	-	f
537	286	18.00	0.00	17	-	f
523	294	18.00	115.00	18	-	f
523	294	19.00	newborn	18	18	f
533	305	19.00	0.00	19	18	f
536	324	19.00	0.00	20	18	f
544	333	19.00	0.00	21	18	f
559	333	19.00	0.00	22	18	f
562	333	19.00	0.00	23	18	f
566	342	19.00	0.00	24	18	f
594	353	19.00	0.00	25	18	f
627	367	19.00	0.00	26	18	f
640	371	19.00	103.00	27	18	f
523	294	20.00	newborn	18	18	f
516	302	20.00	0.00	19	18	f
513	298	20.00	0.00	20	18	f
509	293	20.00	0.00	21	18	f
517	296	20.00	0.00	22	18	f
520	296	20.00	0.00	23	18	f
539	320	20.00	0.00	24	18	f
537	316	20.00	0.00	25	18	f
547	304	20.00	0.00	26	18	f
553	300	20.00	0.00	27	18	f
568	276	20.00	0.00	28	18	f
586	264	20.00	0.00	29	18	f
590	247	20.00	0.00	30	18	f
591	247	20.00	0.00	31	18	f
603	261	20.00	0.00	32	18	f
597	273	20.00	0.00	33	18	f
599	284	20.00	0.00	34	18	f
601	286	20.00	0.00	35	18	f
601	283	20.00	0.00	36	18	f
601	284	20.00	111.00	37	18	f
79	241	21.00	start	1	-	f
77	240	21.00	0.00	2	-	f
72	245	21.00	115.00	3	-	f
72	245	22.00	newborn	3	21	f
77	247	22.00	0.00	4	21	f
77	248	22.00	0.00	5	21	f
86	243	22.00	0.00	6	21	f
95	243	22.00	0.00	7	21	f
106	248	22.00	0.00	8	21	f
112	251	22.00	0.00	9	21	f
115	260	22.00	0.00	10	21	f
108	267	22.00	0.00	11	21	f
106	268	22.00	0.00	12	21	f
99	271	22.00	0.00	13	21	f
98	275	22.00	0.00	14	21	f
98	275	22.00	0.00	15	21	f
94	279	22.00	0.00	16	21	f
88	291	22.00	0.00	17	21	f
93	302	22.00	0.00	18	21	f
95	313	22.00	0.00	19	21	f
81	320	22.00	0.00	20	21	f
64	317	22.00	0.00	21	21	f
32	331	22.00	0.00	22	21	f
32	331	22.00	0.00	23	21	f
11	329	22.00	103.00	24	21	f
72	245	23.00	newborn	3	21	f
58	254	23.00	0.00	4	21	f
56	259	23.00	0.00	5	21	f
48	266	23.00	0.00	6	21	f
37	275	23.00	0.00	7	21	f
52	277	23.00	0.00	8	21	f
54	274	23.00	0.00	9	21	f
57	273	23.00	0.00	10	21	f
57	264	23.00	0.00	11	21	f
49	261	23.00	0.00	12	21	f
49	258	23.00	0.00	13	21	f
55	253	23.00	0.00	14	21	f
71	242	23.00	0.00	15	21	f
83	240	23.00	0.00	16	21	f
103	234	23.00	0.00	17	21	f
107	231	23.00	0.00	18	21	f
108	227	23.00	0.00	19	21	f
108	227	23.00	0.00	20	21	f
110	211	23.00	0.00	21	21	f
121	187	23.00	0.00	22	21	f
138	177	23.00	0.00	23	21	f
177	164	23.00	0.00	24	21	f
210	175	23.00	0.00	25	21	f
229	176	23.00	0.00	26	21	f
237	180	23.00	0.00	27	21	f
244	184	23.00	0.00	28	21	f
250	186	23.00	0.00	29	21	f
259	200	23.00	0.00	30	21	f
242	212	23.00	0.00	31	21	f
212	204	23.00	0.00	32	21	f
197	192	23.00	0.00	33	21	f
199	201	23.00	115.00	34	21	f
199	201	24.00	newborn	34	23	f
214	205	24.00	0.00	35	23	f
219	196	24.00	0.00	36	23	f
224	176	24.00	111.00	37	23	f
199	201	25.00	newborn	34	23	f
208	209	25.00	0.00	35	23	f
224	208	25.00	0.00	36	23	f
245	221	25.00	111.00	37	23	f
548	115	26.00	start	1	-	f
546	117	26.00	0.00	2	-	f
542	119	26.00	0.00	3	-	f
543	127	26.00	0.00	4	-	f
544	127	26.00	115.00	5	-	f
544	127	27.00	newborn	5	26	f
561	125	27.00	0.00	6	26	f
566	101	27.00	0.00	7	26	f
566	100	27.00	0.00	8	26	f
564	88	27.00	0.00	9	26	f
560	96	27.00	0.00	10	26	f
559	98	27.00	0.00	11	26	f
554	98	27.00	0.00	12	26	f
557	100	27.00	0.00	13	26	f
568	99	27.00	0.00	14	26	f
574	98	27.00	0.00	15	26	f
577	92	27.00	0.00	16	26	f
577	90	27.00	0.00	17	26	f
581	92	27.00	0.00	18	26	f
583	91	27.00	0.00	19	26	f
586	84	27.00	0.00	20	26	f
592	84	27.00	0.00	21	26	f
592	81	27.00	0.00	22	26	f
592	86	27.00	0.00	23	26	f
585	87	27.00	0.00	24	26	f
579	86	27.00	0.00	25	26	f
565	88	27.00	0.00	26	26	f
557	89	27.00	0.00	27	26	f
548	89	27.00	0.00	28	26	f
543	92	27.00	0.00	29	26	f
537	95	27.00	0.00	30	26	f
536	91	27.00	0.00	31	26	f
532	89	27.00	0.00	32	26	f
529	87	27.00	0.00	33	26	f
527	83	27.00	0.00	34	26	f
523	83	27.00	0.00	35	26	f
528	80	27.00	0.00	36	26	f
528	79	27.00	111.00	37	26	f
544	127	28.00	newborn	5	26	f
538	110	28.00	0.00	6	26	f
524	105	28.00	0.00	7	26	f
515	103	28.00	0.00	8	26	f
511	83	28.00	0.00	9	26	f
511	69	28.00	0.00	10	26	f
511	56	28.00	0.00	11	26	f
514	54	28.00	0.00	12	26	f
512	50	28.00	0.00	13	26	f
505	56	28.00	0.00	14	26	f
491	62	28.00	0.00	15	26	f
484	63	28.00	0.00	16	26	f
488	59	28.00	0.00	17	26	f
488	50	28.00	0.00	18	26	f
481	48	28.00	0.00	19	26	f
477	47	28.00	0.00	20	26	f
475	54	28.00	0.00	21	26	f
476	49	28.00	0.00	22	26	f
479	53	28.00	0.00	23	26	f
474	58	28.00	0.00	24	26	f
472	75	28.00	0.00	25	26	f
469	98	28.00	0.00	26	26	f
467	109	28.00	0.00	27	26	f
467	109	28.00	0.00	28	26	f
460	102	28.00	0.00	29	26	f
462	90	28.00	0.00	30	26	f
458	90	28.00	0.00	31	26	f
457	78	28.00	0.00	32	26	f
443	78	28.00	0.00	33	26	f
437	78	28.00	0.00	34	26	f
432	66	28.00	0.00	35	26	f
423	45	28.00	0.00	36	26	f
419	37	28.00	111.00	37	26	f
346	431	29.00	start	1	-	f
348	446	29.00	0.00	2	-	f
370	427	29.00	115.00	3	-	f
370	427	30.00	newborn	3	29	f
368	426	30.00	0.00	4	29	f
361	420	30.00	0.00	5	29	f
363	427	30.00	0.00	6	29	f
367	395	30.00	0.00	7	29	f
367	395	30.00	0.00	8	29	f
372	398	30.00	0.00	9	29	f
375	405	30.00	0.00	10	29	f
380	402	30.00	0.00	11	29	f
381	386	30.00	0.00	12	29	f
384	385	30.00	0.00	13	29	f
389	382	30.00	0.00	14	29	f
381	378	30.00	0.00	15	29	f
382	373	30.00	0.00	16	29	f
384	373	30.00	0.00	17	29	f
380	365	30.00	0.00	18	29	f
360	375	30.00	0.00	19	29	f
358	378	30.00	0.00	20	29	f
376	365	30.00	0.00	21	29	f
411	350	30.00	0.00	22	29	f
417	344	30.00	0.00	23	29	f
413	350	30.00	0.00	24	29	f
412	355	30.00	0.00	25	29	f
416	350	30.00	0.00	26	29	f
405	354	30.00	0.00	27	29	f
402	363	30.00	0.00	28	29	f
384	370	30.00	0.00	29	29	f
380	383	30.00	0.00	30	29	f
376	392	30.00	0.00	31	29	f
373	401	30.00	0.00	32	29	f
371	415	30.00	0.00	33	29	f
372	422	30.00	0.00	34	29	f
374	414	30.00	0.00	35	29	f
378	408	30.00	0.00	36	29	f
376	394	30.00	111.00	37	29	f
370	427	31.00	newborn	3	29	f
367	415	31.00	0.00	4	29	f
353	407	31.00	0.00	5	29	f
350	408	31.00	0.00	6	29	f
338	445	31.00	0.00	7	29	f
328	457	31.00	0.00	8	29	f
305	481	31.00	0.00	9	29	f
297	485	31.00	0.00	10	29	f
304	480	31.00	0.00	11	29	f
292	456	31.00	0.00	12	29	f
281	437	31.00	0.00	13	29	f
284	431	31.00	0.00	14	29	f
287	429	31.00	0.00	15	29	f
321	408	31.00	0.00	16	29	f
313	389	31.00	0.00	17	29	f
309	393	31.00	0.00	18	29	f
327	389	31.00	0.00	19	29	f
344	400	31.00	0.00	20	29	f
365	417	31.00	0.00	21	29	f
377	416	31.00	0.00	22	29	f
375	403	31.00	0.00	23	29	f
378	394	31.00	0.00	24	29	f
379	397	31.00	0.00	25	29	f
363	415	31.00	0.00	26	29	f
357	423	31.00	0.00	27	29	f
345	446	31.00	0.00	28	29	f
342	457	31.00	0.00	29	29	f
343	452	31.00	0.00	30	29	f
340	432	31.00	0.00	31	29	f
352	446	31.00	0.00	32	29	f
342	467	31.00	0.00	33	29	f
349	480	31.00	0.00	34	29	f
356	491	31.00	0.00	35	29	f
347	488	31.00	0.00	36	29	f
335	488	31.00	111.00	37	29	f
515	354	32.00	start	1	-	f
513	353	32.00	0.00	2	-	f
513	348	32.00	0.00	3	-	f
513	346	32.00	0.00	4	-	f
507	342	32.00	0.00	5	-	f
507	342	32.00	0.00	6	-	f
505	344	32.00	0.00	7	-	f
504	351	32.00	0.00	8	-	f
505	351	32.00	0.00	9	-	f
498	360	32.00	0.00	10	-	f
503	369	32.00	0.00	11	-	f
511	385	32.00	0.00	12	-	f
515	405	32.00	0.00	13	-	f
517	413	32.00	0.00	14	-	f
524	411	32.00	0.00	15	-	f
541	401	32.00	115.00	16	-	f
541	401	33.00	newborn	16	32	f
538	402	33.00	0.00	17	32	f
529	417	33.00	0.00	18	32	f
514	433	33.00	0.00	19	32	f
509	427	33.00	0.00	20	32	f
507	430	33.00	0.00	21	32	f
503	439	33.00	0.00	22	32	f
497	455	33.00	0.00	23	32	f
496	457	33.00	0.00	24	32	f
489	459	33.00	0.00	25	32	f
481	464	33.00	0.00	26	32	f
481	464	33.00	0.00	27	32	f
477	465	33.00	0.00	28	32	f
472	462	33.00	0.00	29	32	f
464	462	33.00	0.00	30	32	f
460	466	33.00	0.00	31	32	f
457	459	33.00	0.00	32	32	f
454	452	33.00	0.00	33	32	f
457	445	33.00	0.00	34	32	f
449	438	33.00	0.00	35	32	f
443	430	33.00	0.00	36	32	f
439	429	33.00	111.00	37	32	f
541	401	34.00	newborn	16	32	f
553	396	34.00	0.00	17	32	f
550	407	34.00	0.00	18	32	f
540	416	34.00	0.00	19	32	f
545	422	34.00	0.00	20	32	f
551	428	34.00	0.00	21	32	f
557	434	34.00	0.00	22	32	f
560	434	34.00	0.00	23	32	f
560	434	34.00	0.00	24	32	f
568	435	34.00	0.00	25	32	f
574	438	34.00	0.00	26	32	f
575	439	34.00	0.00	27	32	f
577	442	34.00	0.00	28	32	f
577	450	34.00	0.00	29	32	f
582	459	34.00	0.00	30	32	f
587	461	34.00	0.00	31	32	f
575	465	34.00	0.00	32	32	f
575	466	34.00	0.00	33	32	f
582	472	34.00	0.00	34	32	f
599	487	34.00	0.00	35	32	f
606	497	34.00	0.00	36	32	f
606	497	34.00	111.00	37	32	f
564	295	35.00	start	1	-	f
568	283	35.00	0.00	2	-	f
568	273	35.00	0.00	3	-	f
567	271	35.00	0.00	4	-	f
571	267	35.00	0.00	5	-	f
572	271	35.00	0.00	6	-	f
572	262	35.00	0.00	7	-	f
568	264	35.00	0.00	8	-	f
561	264	35.00	0.00	9	-	f
557	279	35.00	0.00	10	-	f
575	296	35.00	0.00	11	-	f
594	321	35.00	0.00	12	-	f
590	325	35.00	0.00	13	-	f
589	345	35.00	0.00	14	-	f
589	356	35.00	0.00	15	-	f
589	354	35.00	0.00	16	-	f
580	352	35.00	0.00	17	-	f
588	351	35.00	0.00	18	-	f
595	364	35.00	0.00	19	-	f
609	370	35.00	0.00	20	-	f
614	370	35.00	0.00	21	-	f
614	371	35.00	0.00	22	-	f
621	368	35.00	0.00	23	-	f
643	377	35.00	103.00	24	-	f
293	297	36.00	start	1	-	f
298	299	36.00	0.00	2	-	f
312	310	36.00	0.00	3	-	f
317	315	36.00	0.00	4	-	f
319	309	36.00	0.00	5	-	f
326	314	36.00	0.00	6	-	f
312	304	36.00	0.00	7	-	f
309	304	36.00	0.00	8	-	f
372	348	36.00	0.00	9	-	f
387	353	36.00	0.00	10	-	f
402	347	36.00	0.00	11	-	f
410	341	36.00	0.00	12	-	f
416	335	36.00	0.00	13	-	f
434	334	36.00	0.00	14	-	f
458	320	36.00	0.00	15	-	f
459	323	36.00	115.00	16	-	f
459	323	37.00	newborn	16	36	f
470	326	37.00	0.00	17	36	f
470	317	37.00	0.00	18	36	f
478	329	37.00	0.00	19	36	f
477	339	37.00	0.00	20	36	f
464	344	37.00	0.00	21	36	f
468	356	37.00	0.00	22	36	f
467	370	37.00	0.00	23	36	f
467	393	37.00	0.00	24	36	f
464	410	37.00	0.00	25	36	f
458	423	37.00	0.00	26	36	f
455	430	37.00	0.00	27	36	f
457	435	37.00	0.00	28	36	f
460	425	37.00	0.00	29	36	f
455	414	37.00	0.00	30	36	f
459	399	37.00	0.00	31	36	f
470	393	37.00	0.00	32	36	f
456	413	37.00	0.00	33	36	f
450	408	37.00	0.00	34	36	f
456	405	37.00	0.00	35	36	f
461	399	37.00	0.00	36	36	f
463	395	37.00	111.00	37	36	f
459	323	38.00	newborn	16	36	f
462	316	38.00	0.00	17	36	f
459	307	38.00	0.00	18	36	f
444	307	38.00	0.00	19	36	f
435	321	38.00	0.00	20	36	f
441	339	38.00	0.00	21	36	f
453	341	38.00	0.00	22	36	f
455	352	38.00	0.00	23	36	f
455	364	38.00	0.00	24	36	f
447	375	38.00	0.00	25	36	f
445	379	38.00	0.00	26	36	f
436	380	38.00	0.00	27	36	f
432	365	38.00	0.00	28	36	f
424	361	38.00	0.00	29	36	f
417	369	38.00	0.00	30	36	f
424	376	38.00	0.00	31	36	f
440	369	38.00	0.00	32	36	f
458	337	38.00	0.00	33	36	f
470	321	38.00	0.00	34	36	f
474	309	38.00	0.00	35	36	f
467	308	38.00	0.00	36	36	f
465	310	38.00	111.00	37	36	f
78	23	39.00	start	1	-	f
84	16	39.00	0.00	2	-	f
97	10	39.00	0.00	3	-	f
114	7	39.00	0.00	4	-	f
110	7	39.00	0.00	5	-	f
102	13	39.00	0.00	6	-	f
93	24	39.00	0.00	7	-	f
79	32	39.00	0.00	8	-	f
105	21	39.00	115.00	9	-	f
105	21	40.00	newborn	9	39	f
102	23	40.00	0.00	10	39	f
116	21	40.00	0.00	11	39	f
123	25	40.00	0.00	12	39	f
131	35	40.00	0.00	13	39	f
141	55	40.00	0.00	14	39	f
155	66	40.00	0.00	15	39	f
176	59	40.00	0.00	16	39	f
184	44	40.00	0.00	17	39	f
198	39	40.00	0.00	18	39	f
205	36	40.00	0.00	19	39	f
201	44	40.00	0.00	20	39	f
203	83	40.00	0.00	21	39	f
196	90	40.00	0.00	22	39	f
182	109	40.00	0.00	23	39	f
155	111	40.00	0.00	24	39	f
137	116	40.00	0.00	25	39	f
131	103	40.00	0.00	26	39	f
114	90	40.00	0.00	27	39	f
107	77	40.00	0.00	28	39	f
92	62	40.00	0.00	29	39	f
92	64	40.00	0.00	30	39	f
84	85	40.00	0.00	31	39	f
77	103	40.00	0.00	32	39	f
77	111	40.00	0.00	33	39	f
70	114	40.00	0.00	34	39	f
77	109	40.00	0.00	35	39	f
82	103	40.00	0.00	36	39	f
86	121	40.00	111.00	37	39	f
105	21	41.00	newborn	9	39	f
93	17	41.00	0.00	10	39	f
100	18	41.00	0.00	11	39	f
97	33	41.00	0.00	12	39	f
92	37	41.00	0.00	13	39	f
76	53	41.00	0.00	14	39	f
47	44	41.00	0.00	15	39	f
40	17	41.00	0.00	16	39	f
50	6	41.00	103.00	17	39	f
265	232	42.00	start	1	-	f
263	238	42.00	0.00	2	-	f
265	239	42.00	0.00	3	-	f
272	236	42.00	0.00	4	-	f
276	225	42.00	0.00	5	-	f
284	218	42.00	0.00	6	-	f
288	218	42.00	0.00	7	-	f
299	210	42.00	0.00	8	-	f
315	205	42.00	0.00	9	-	f
323	214	42.00	0.00	10	-	f
319	223	42.00	115.00	11	-	f
319	223	43.00	newborn	11	42	f
313	230	43.00	0.00	12	42	f
300	251	43.00	0.00	13	42	f
292	252	43.00	0.00	14	42	f
287	256	43.00	0.00	15	42	f
281	256	43.00	0.00	16	42	f
276	253	43.00	0.00	17	42	f
259	251	43.00	0.00	18	42	f
247	257	43.00	0.00	19	42	f
248	263	43.00	0.00	20	42	f
243	266	43.00	0.00	21	42	f
241	258	43.00	0.00	22	42	f
247	261	43.00	0.00	23	42	f
242	267	43.00	0.00	24	42	f
235	267	43.00	0.00	25	42	f
224	272	43.00	0.00	26	42	f
224	272	43.00	0.00	27	42	f
229	273	43.00	0.00	28	42	f
234	272	43.00	0.00	29	42	f
242	269	43.00	0.00	30	42	f
248	264	43.00	0.00	31	42	f
241	263	43.00	0.00	32	42	f
238	255	43.00	0.00	33	42	f
230	259	43.00	0.00	34	42	f
230	261	43.00	0.00	35	42	f
224	254	43.00	0.00	36	42	f
217	249	43.00	111.00	37	42	f
319	223	44.00	newborn	11	42	f
316	216	44.00	0.00	12	42	f
314	226	44.00	0.00	13	42	f
317	231	44.00	0.00	14	42	f
318	240	44.00	0.00	15	42	f
313	254	44.00	0.00	16	42	f
314	262	44.00	0.00	17	42	f
309	258	44.00	0.00	18	42	f
300	244	44.00	0.00	19	42	f
288	244	44.00	0.00	20	42	f
282	248	44.00	0.00	21	42	f
276	261	44.00	0.00	22	42	f
277	267	44.00	0.00	23	42	f
270	273	44.00	0.00	24	42	f
272	277	44.00	0.00	25	42	f
273	283	44.00	0.00	26	42	f
272	285	44.00	0.00	27	42	f
282	292	44.00	0.00	28	42	f
285	293	44.00	0.00	29	42	f
294	295	44.00	0.00	30	42	f
297	297	44.00	0.00	31	42	f
293	298	44.00	0.00	32	42	f
288	300	44.00	0.00	33	42	f
281	300	44.00	0.00	34	42	f
281	303	44.00	0.00	35	42	f
279	301	44.00	0.00	36	42	f
279	299	44.00	111.00	37	42	f
382	297	45.00	start	1	-	f
373	304	45.00	0.00	2	-	f
372	304	45.00	0.00	3	-	f
378	298	45.00	0.00	4	-	f
378	293	45.00	0.00	5	-	f
387	287	45.00	0.00	6	-	f
426	284	45.00	0.00	7	-	f
440	286	45.00	0.00	8	-	f
461	290	45.00	0.00	9	-	f
462	293	45.00	0.00	10	-	f
476	298	45.00	0.00	11	-	f
497	288	45.00	0.00	12	-	f
503	282	45.00	0.00	13	-	f
506	278	45.00	0.00	14	-	f
492	272	45.00	0.00	15	-	f
488	276	45.00	0.00	16	-	f
502	291	45.00	0.00	17	-	f
506	300	45.00	0.00	18	-	f
505	314	45.00	0.00	19	-	f
503	326	45.00	0.00	20	-	f
491	323	45.00	0.00	21	-	f
490	322	45.00	0.00	22	-	f
487	325	45.00	0.00	23	-	f
481	333	45.00	0.00	24	-	f
476	355	45.00	115.00	25	-	f
476	355	46.00	newborn	25	45	f
485	332	46.00	0.00	26	45	f
487	323	46.00	0.00	27	45	f
481	274	46.00	0.00	28	45	f
489	242	46.00	0.00	29	45	f
504	217	46.00	0.00	30	45	f
513	227	46.00	0.00	31	45	f
511	225	46.00	0.00	32	45	f
509	238	46.00	0.00	33	45	f
512	244	46.00	0.00	34	45	f
514	239	46.00	0.00	35	45	f
522	242	46.00	0.00	36	45	f
522	242	46.00	111.00	37	45	f
476	355	47.00	newborn	25	45	f
471	385	47.00	0.00	26	45	f
468	383	47.00	0.00	27	45	f
469	375	47.00	0.00	28	45	f
470	371	47.00	0.00	29	45	f
472	359	47.00	0.00	30	45	f
473	350	47.00	0.00	31	45	f
475	347	47.00	0.00	32	45	f
481	341	47.00	0.00	33	45	f
481	342	47.00	0.00	34	45	f
476	348	47.00	0.00	35	45	f
470	348	47.00	0.00	36	45	f
463	343	47.00	111.00	37	45	f
530	131	48.00	start	1	-	f
520	120	48.00	0.00	2	-	f
517	121	48.00	0.00	3	-	f
521	116	48.00	0.00	4	-	f
528	105	48.00	0.00	5	-	f
519	99	48.00	0.00	6	-	f
511	93	48.00	0.00	7	-	f
497	86	48.00	0.00	8	-	f
482	79	48.00	0.00	9	-	f
462	89	48.00	0.00	10	-	f
451	99	48.00	0.00	11	-	f
438	113	48.00	0.00	12	-	f
437	119	48.00	0.00	13	-	f
442	112	48.00	0.00	14	-	f
435	109	48.00	0.00	15	-	f
423	111	48.00	0.00	16	-	f
418	111	48.00	0.00	17	-	f
414	109	48.00	0.00	18	-	f
413	100	48.00	0.00	19	-	f
413	86	48.00	0.00	20	-	f
419	79	48.00	0.00	21	-	f
411	64	48.00	0.00	22	-	f
403	36	48.00	0.00	23	-	f
368	22	48.00	0.00	24	-	f
337	15	48.00	0.00	25	-	f
335	5	48.00	0.00	26	-	f
336	5	48.00	0.00	27	-	f
347	13	48.00	0.00	28	-	f
352	20	48.00	0.00	29	-	f
361	28	48.00	0.00	30	-	f
361	37	48.00	0.00	31	-	f
362	53	48.00	0.00	32	-	f
364	59	48.00	0.00	33	-	f
370	59	48.00	0.00	34	-	f
372	72	48.00	0.00	35	-	f
379	85	48.00	0.00	36	-	f
386	85	48.00	111.00	37	-	f
537	390	49.00	start	1	-	f
535	390	49.00	0.00	2	-	f
530	387	49.00	0.00	3	-	f
535	371	49.00	115.00	4	-	f
535	371	50.00	newborn	4	49	f
515	360	50.00	0.00	5	49	f
502	363	50.00	0.00	6	49	f
502	377	50.00	0.00	7	49	f
500	386	50.00	0.00	8	49	f
501	390	50.00	0.00	9	49	f
495	403	50.00	0.00	10	49	f
495	413	50.00	0.00	11	49	f
496	427	50.00	0.00	12	49	f
495	445	50.00	0.00	13	49	f
490	460	50.00	0.00	14	49	f
490	452	50.00	0.00	15	49	f
486	442	50.00	0.00	16	49	f
486	447	50.00	0.00	17	49	f
481	447	50.00	0.00	18	49	f
478	443	50.00	0.00	19	49	f
478	444	50.00	0.00	20	49	f
478	445	50.00	0.00	21	49	f
478	439	50.00	0.00	22	49	f
479	434	50.00	0.00	23	49	f
468	437	50.00	0.00	24	49	f
468	434	50.00	0.00	25	49	f
473	423	50.00	0.00	26	49	f
472	418	50.00	0.00	27	49	f
474	409	50.00	108.00	28	49	f
535	371	51.00	newborn	4	49	f
548	374	51.00	0.00	5	49	f
547	367	51.00	0.00	6	49	f
533	360	51.00	0.00	7	49	f
530	350	51.00	0.00	8	49	f
532	353	51.00	108.00	9	49	f
402	446	52.00	start	1	-	f
406	443	52.00	0.00	2	-	f
391	418	52.00	0.00	3	-	f
379	414	52.00	0.00	4	-	f
369	402	52.00	0.00	5	-	f
371	412	52.00	0.00	6	-	f
368	434	52.00	0.00	7	-	f
366	448	52.00	0.00	8	-	f
376	447	52.00	0.00	9	-	f
383	438	52.00	0.00	10	-	f
395	434	52.00	0.00	11	-	f
400	446	52.00	0.00	12	-	f
395	449	52.00	0.00	13	-	f
382	460	52.00	0.00	14	-	f
390	438	52.00	115.00	15	-	f
390	438	53.00	newborn	15	52	f
390	397	53.00	0.00	16	52	f
399	383	53.00	0.00	17	52	f
380	385	53.00	0.00	18	52	f
390	394	53.00	0.00	19	52	f
406	409	53.00	0.00	20	52	f
419	414	53.00	0.00	21	52	f
427	413	53.00	0.00	22	52	f
423	415	53.00	0.00	23	52	f
430	401	53.00	0.00	24	52	f
444	403	53.00	0.00	25	52	f
451	403	53.00	0.00	26	52	f
449	402	53.00	0.00	27	52	f
449	392	53.00	0.00	28	52	f
454	393	53.00	0.00	29	52	f
453	393	53.00	0.00	30	52	f
440	384	53.00	0.00	31	52	f
448	391	53.00	0.00	32	52	f
446	377	53.00	0.00	33	52	f
447	377	53.00	0.00	34	52	f
451	374	53.00	0.00	35	52	f
453	372	53.00	0.00	36	52	f
451	368	53.00	111.00	37	52	f
390	438	54.00	newborn	15	52	f
388	388	54.00	0.00	16	52	f
405	371	54.00	0.00	17	52	f
405	362	54.00	0.00	18	52	f
412	359	54.00	0.00	19	52	f
418	369	54.00	0.00	20	52	f
440	376	54.00	0.00	21	52	f
489	397	54.00	0.00	22	52	f
486	414	54.00	0.00	23	52	f
490	426	54.00	0.00	24	52	f
495	428	54.00	0.00	25	52	f
507	430	54.00	0.00	26	52	f
532	440	54.00	0.00	27	52	f
546	442	54.00	0.00	28	52	f
546	443	54.00	0.00	29	52	f
544	441	54.00	0.00	30	52	f
547	441	54.00	0.00	31	52	f
541	438	54.00	0.00	32	52	f
537	436	54.00	0.00	33	52	f
543	435	54.00	0.00	34	52	f
515	420	54.00	0.00	35	52	f
508	417	54.00	0.00	36	52	f
507	425	54.00	111.00	37	52	f
69	468	55.00	start	1	-	f
63	465	55.00	0.00	2	-	f
68	464	55.00	0.00	3	-	f
69	464	55.00	0.00	4	-	f
71	475	55.00	0.00	5	-	f
67	474	55.00	0.00	6	-	f
68	472	55.00	0.00	7	-	f
70	468	55.00	0.00	8	-	f
75	452	55.00	0.00	9	-	f
76	431	55.00	0.00	10	-	f
80	420	55.00	0.00	11	-	f
86	404	55.00	0.00	12	-	f
94	400	55.00	0.00	13	-	f
97	404	55.00	0.00	14	-	f
97	410	55.00	0.00	15	-	f
103	415	55.00	0.00	16	-	f
107	428	55.00	0.00	17	-	f
110	436	55.00	0.00	18	-	f
114	450	55.00	0.00	19	-	f
113	466	55.00	0.00	20	-	f
108	474	55.00	0.00	21	-	f
102	507	55.00	103.00	22	-	f
36	496	56.00	start	1	-	f
44	489	56.00	0.00	2	-	f
55	476	56.00	0.00	3	-	f
62	469	56.00	0.00	4	-	f
79	449	56.00	0.00	5	-	f
81	438	56.00	0.00	6	-	f
83	430	56.00	0.00	7	-	f
95	426	56.00	0.00	8	-	f
103	432	56.00	0.00	9	-	f
112	441	56.00	0.00	10	-	f
119	449	56.00	0.00	11	-	f
118	465	56.00	0.00	12	-	f
109	469	56.00	0.00	13	-	f
100	482	56.00	0.00	14	-	f
100	482	56.00	0.00	15	-	f
99	487	56.00	0.00	16	-	f
97	500	56.00	0.00	17	-	f
97	508	56.00	103.00	18	-	f
477	158	57.00	start	1	-	f
473	158	57.00	0.00	2	-	f
466	161	57.00	0.00	3	-	f
482	154	57.00	115.00	4	-	f
482	154	58.00	newborn	4	57	f
489	151	58.00	0.00	5	57	f
480	161	58.00	0.00	6	57	f
479	167	58.00	0.00	7	57	f
476	165	58.00	0.00	8	57	f
484	165	58.00	0.00	9	57	f
486	170	58.00	0.00	10	57	f
507	170	58.00	0.00	11	57	f
514	170	58.00	0.00	12	57	f
513	169	58.00	0.00	13	57	f
510	181	58.00	0.00	14	57	f
515	188	58.00	0.00	15	57	f
520	196	58.00	0.00	16	57	f
549	196	58.00	0.00	17	57	f
549	204	58.00	0.00	18	57	f
552	207	58.00	0.00	19	57	f
551	206	58.00	0.00	20	57	f
548	209	58.00	0.00	21	57	f
540	222	58.00	0.00	22	57	f
531	191	58.00	0.00	23	57	f
508	165	58.00	0.00	24	57	f
503	154	58.00	0.00	25	57	f
516	150	58.00	0.00	26	57	f
526	150	58.00	0.00	27	57	f
535	156	58.00	0.00	28	57	f
554	161	58.00	0.00	29	57	f
572	169	58.00	0.00	30	57	f
583	173	58.00	0.00	31	57	f
589	177	58.00	0.00	32	57	f
600	182	58.00	0.00	33	57	f
610	185	58.00	0.00	34	57	f
618	193	58.00	0.00	35	57	f
613	204	58.00	0.00	36	57	f
600	213	58.00	111.00	37	57	f
511	136	59.00	newborn	5	NN59	f
516	125	59.00	0.00	6	NN59	f
511	112	59.00	0.00	7	NN59	f
503	100	59.00	0.00	8	NN59	f
499	94	59.00	0.00	9	NN59	f
505	90	59.00	0.00	10	NN59	f
511	92	59.00	0.00	11	NN59	f
525	91	59.00	0.00	12	NN59	f
540	82	59.00	0.00	13	NN59	f
558	79	59.00	0.00	14	NN59	f
561	78	59.00	0.00	15	NN59	f
558	75	59.00	0.00	16	NN59	f
549	78	59.00	0.00	17	NN59	f
544	74	59.00	0.00	18	NN59	f
535	79	59.00	0.00	19	NN59	f
527	75	59.00	0.00	20	NN59	f
511	55	59.00	0.00	21	NN59	f
510	51	59.00	0.00	22	NN59	f
507	55	59.00	0.00	23	NN59	f
504	68	59.00	0.00	24	NN59	f
501	93	59.00	0.00	25	NN59	f
506	111	59.00	0.00	26	NN59	f
517	116	59.00	0.00	27	NN59	f
514	127	59.00	0.00	28	NN59	f
519	130	59.00	0.00	29	NN59	f
521	130	59.00	0.00	30	NN59	f
518	131	59.00	0.00	31	NN59	f
511	132	59.00	108.00	32	NN59	f
344	49	60.00	start	1	-	f
358	60	60.00	0.00	2	-	f
367	88	60.00	0.00	3	-	f
370	98	60.00	0.00	4	-	f
379	90	60.00	0.00	5	-	f
388	99	60.00	0.00	6	-	f
398	130	60.00	0.00	7	-	f
400	138	60.00	0.00	8	-	f
400	127	60.00	0.00	9	-	f
404	110	60.00	0.00	10	-	f
407	103	60.00	0.00	11	-	f
397	90	60.00	115.00	12	-	f
397	90	61.00	newborn	12	60	f
411	105	61.00	0.00	13	60	f
419	120	61.00	0.00	14	60	f
432	131	61.00	0.00	15	60	f
428	145	61.00	0.00	16	60	f
426	149	61.00	0.00	17	60	f
430	163	61.00	0.00	18	60	f
431	170	61.00	0.00	19	60	f
442	179	61.00	0.00	20	60	f
449	193	61.00	0.00	21	60	f
461	208	61.00	0.00	22	60	f
469	211	61.00	0.00	23	60	f
491	198	61.00	0.00	24	60	f
502	196	61.00	0.00	25	60	f
514	199	61.00	0.00	26	60	f
523	200	61.00	0.00	27	60	f
532	196	61.00	0.00	28	60	f
548	190	61.00	0.00	29	60	f
560	194	61.00	0.00	30	60	f
551	190	61.00	0.00	31	60	f
534	161	61.00	0.00	32	60	f
548	176	61.00	0.00	33	60	f
562	185	61.00	0.00	34	60	f
571	190	61.00	0.00	35	60	f
571	194	61.00	0.00	36	60	f
565	194	61.00	111.00	37	60	f
397	90	62.00	newborn	12	60	f
397	110	62.00	0.00	13	60	f
382	117	62.00	0.00	14	60	f
363	115	62.00	0.00	15	60	f
362	107	62.00	0.00	16	60	f
358	104	62.00	0.00	17	60	f
359	96	62.00	0.00	18	60	f
358	77	62.00	0.00	19	60	f
354	53	62.00	0.00	20	60	f
354	44	62.00	0.00	21	60	f
362	38	62.00	0.00	22	60	f
362	35	62.00	0.00	23	60	f
335	57	62.00	0.00	24	60	f
345	68	62.00	0.00	25	60	f
355	66	62.00	0.00	26	60	f
360	76	62.00	0.00	27	60	f
367	90	62.00	0.00	28	60	f
390	100	62.00	0.00	29	60	f
410	105	62.00	0.00	30	60	f
410	100	62.00	0.00	31	60	f
410	82	62.00	0.00	32	60	f
407	49	62.00	0.00	33	60	f
411	43	62.00	0.00	34	60	f
416	18	62.00	0.00	35	60	f
412	8	62.00	103.00	36	60	f
