# Supplementary material for: A three component model for superdiffusive motion effectively describes migration of eukaryotic cells moving freely or under a directional stimulus
Source: PLoS One. 2022 Aug 2;17(8):e0272259. doi: 10.1371/journal.pone.0272259 (PMC9345344; doi:10.1371/journal.pone.0272259)
Supplement: S1 File — Text files containing information about displacements of experimental and simulated populations used for both preliminary analyses, in “datasets used for preliminary evaluation of cell movement (Tables 1 and 2)”, and further characterization of cell movement, in “further datasets used for cell movement characterization (Figs 2, 4–6; Table 2; S1–S3 Tables; S2 and S3 Figs)”. (ZIP) [file pone.0272259.s007.zip › S1_File/further datasets/experimental/wound/NIH-3T3/coordinates7.txt]

#	ps=1.3	ts=40	movie=	timeInt=4
610	422	1.00	start	1		f
613	425	1.00	0.00	2		f
611	424	1.00	0.00	3		f
612	427	1.00	0.00	4		f
611	435	1.00	0.00	5		f
611	435	1.00	0.00	6		f
610	432	1.00	0.00	7		f
605	429	1.00	0.00	8		f
601	429	1.00	0.00	9		f
597	430	1.00	0.00	10		f
590	431	1.00	0.00	11		f
584	435	1.00	0.00	12		f
582	435	1.00	0.00	13		f
579	440	1.00	0.00	14		f
576	443	1.00	0.00	15		f
572	448	1.00	0.00	16		f
573	448	1.00	0.00	17		f
574	450	1.00	0.00	18		f
575	448	1.00	0.00	19		f
572	449	1.00	0.00	20		f
567	451	1.00	0.00	21		f
569	449	1.00	0.00	22		f
564	451	1.00	0.00	23		f
559	452	1.00	0.00	24		f
553	453	1.00	0.00	25		f
549	457	1.00	0.00	26		f
547	457	1.00	0.00	27		f
530	466	1.00	0.00	28		f
530	464	1.00	0.00	29		f
532	461	1.00	0.00	30		f
527	463	1.00	0.00	31		f
520	464	1.00	0.00	32		f
515	466	1.00	0.00	33		f
493	472	1.00	0.00	34		f
486	475	1.00	0.00	35		f
488	477	1.00	0.00	36		f
477	481	1.00	111.00	37		f
595	387	2.00	start	1	-	f
603	389	2.00	0.00	2	-	f
604	385	2.00	0.00	3	-	f
605	383	2.00	0.00	4	-	f
608	383	2.00	0.00	5	-	f
606	385	2.00	0.00	6	-	f
609	387	2.00	0.00	7	-	f
610	389	2.00	0.00	8	-	f
609	390	2.00	0.00	9	-	f
608	397	2.00	0.00	10	-	f
610	396	2.00	0.00	11	-	f
606	395	2.00	0.00	12	-	f
609	401	2.00	0.00	13	-	f
608	396	2.00	0.00	14	-	f
605	414	2.00	0.00	15	-	f
601	413	2.00	0.00	16	-	f
604	408	2.00	0.00	17	-	f
602	410	2.00	0.00	18	-	f
602	408	2.00	108.00	19	-	f
598	355	3.00	start	1	-	f
600	359	3.00	0.00	2	-	f
603	361	3.00	0.00	3	-	f
605	361	3.00	0.00	4	-	f
608	362	3.00	0.00	5	-	f
609	358	3.00	0.00	6	-	f
610	356	3.00	0.00	7	-	f
611	356	3.00	0.00	8	-	f
613	360	3.00	0.00	9	-	f
614	362	3.00	108.00	10	-	f
633	449	4.00	start	1	-	f
640	451	4.00	0.00	2	-	f
640	445	4.00	0.00	3	-	f
642	451	4.00	0.00	4	-	f
642	448	4.00	0.00	5	-	f
641	448	4.00	0.00	6	-	f
641	445	4.00	0.00	7	-	f
639	445	4.00	0.00	8	-	f
639	449	4.00	0.00	9	-	f
638	451	4.00	0.00	10	-	f
638	445	4.00	0.00	11	-	f
627	446	4.00	0.00	12	-	f
625	453	4.00	0.00	13	-	f
621	453	4.00	0.00	14	-	f
621	451	4.00	0.00	15	-	f
622	451	4.00	0.00	16	-	f
622	452	4.00	0.00	17	-	f
629	452	4.00	0.00	18	-	f
627	452	4.00	0.00	19	-	f
620	452	4.00	0.00	20	-	f
612	452	4.00	0.00	21	-	f
619	452	4.00	0.00	22	-	f
624	451	4.00	0.00	23	-	f
628	447	4.00	0.00	24	-	f
619	451	4.00	0.00	25	-	f
613	450	4.00	0.00	26	-	f
619	445	4.00	0.00	27	-	f
613	445	4.00	0.00	28	-	f
612	448	4.00	0.00	29	-	f
609	447	4.00	0.00	30	-	f
610	447	4.00	0.00	31	-	f
604	450	4.00	0.00	32	-	f
613	449	4.00	0.00	33	-	f
617	445	4.00	0.00	34	-	f
615	450	4.00	0.00	35	-	f
614	449	4.00	0.00	36	-	f
608	447	4.00	111.00	37	-	f
493	219	5.00	find	4	-	f
492	217	5.00	0.00	5	-	f
492	224	5.00	0.00	6	-	f
482	231	5.00	0.00	7	-	f
479	242	5.00	0.00	8	-	f
478	243	5.00	0.00	9	-	f
467	246	5.00	0.00	10	-	f
472	241	5.00	0.00	11	-	f
460	244	5.00	0.00	12	-	f
454	245	5.00	0.00	13	-	f
450	248	5.00	0.00	14	-	f
446	251	5.00	0.00	15	-	f
434	257	5.00	0.00	16	-	f
431	262	5.00	0.00	17	-	f
426	268	5.00	0.00	18	-	f
417	273	5.00	0.00	19	-	f
409	282	5.00	0.00	20	-	f
405	282	5.00	0.00	21	-	f
395	289	5.00	0.00	22	-	f
389	287	5.00	0.00	23	-	f
389	292	5.00	0.00	24	-	f
388	297	5.00	0.00	25	-	f
388	295	5.00	0.00	26	-	f
387	291	5.00	0.00	27	-	f
387	289	5.00	0.00	28	-	f
383	289	5.00	0.00	29	-	f
380	285	5.00	0.00	30	-	f
378	284	5.00	0.00	31	-	f
374	284	5.00	0.00	32	-	f
364	274	5.00	0.00	33	-	f
357	269	5.00	0.00	34	-	f
352	263	5.00	0.00	35	-	f
346	274	5.00	0.00	36	-	f
340	276	5.00	111.00	37	-	f
557	259	6.00	start	1	-	f
546	258	6.00	0.00	2	-	f
542	257	6.00	0.00	3	-	f
537	261	6.00	0.00	4	-	f
533	269	6.00	0.00	5	-	f
528	270	6.00	0.00	6	-	f
530	280	6.00	0.00	7	-	f
529	277	6.00	0.00	8	-	f
528	279	6.00	0.00	9	-	f
528	282	6.00	0.00	10	-	f
528	286	6.00	0.00	11	-	f
524	287	6.00	0.00	12	-	f
522	291	6.00	0.00	13	-	f
518	292	6.00	0.00	14	-	f
517	292	6.00	0.00	15	-	f
520	294	6.00	0.00	16	-	f
520	292	6.00	0.00	17	-	f
516	287	6.00	0.00	18	-	f
510	286	6.00	0.00	19	-	f
510	285	6.00	0.00	20	-	f
517	287	6.00	0.00	21	-	f
512	292	6.00	0.00	22	-	f
502	292	6.00	0.00	23	-	f
499	294	6.00	0.00	24	-	f
501	293	6.00	0.00	25	-	f
500	289	6.00	0.00	26	-	f
491	291	6.00	0.00	27	-	f
490	292	6.00	0.00	28	-	f
462	290	6.00	0.00	29	-	f
452	297	6.00	115.00	30	-	f
452	297	7.00	newborn	30	6	f
463	295	7.00	0.00	31	6	f
459	298	7.00	0.00	32	6	f
453	313	7.00	0.00	33	6	f
453	314	7.00	0.00	34	6	f
448	319	7.00	0.00	35	6	f
445	330	7.00	0.00	36	6	f
440	336	7.00	111.00	37	6	f
452	297	8.00	newborn	30	6	f
464	297	8.00	0.00	31	6	f
472	297	8.00	0.00	32	6	f
471	295	8.00	0.00	33	6	f
467	299	8.00	0.00	34	6	f
470	304	8.00	0.00	35	6	f
463	309	8.00	0.00	36	6	f
463	307	8.00	111.00	37	6	f
571	298	9.00	start	1	-	f
563	294	9.00	0.00	2	-	f
561	293	9.00	0.00	3	-	f
551	298	9.00	0.00	4	-	f
551	306	9.00	0.00	5	-	f
551	306	9.00	0.00	6	-	f
547	309	9.00	0.00	7	-	f
548	316	9.00	0.00	8	-	f
552	321	9.00	0.00	9	-	f
549	329	9.00	0.00	10	-	f
548	331	9.00	0.00	11	-	f
551	337	9.00	0.00	12	-	f
550	340	9.00	0.00	13	-	f
551	340	9.00	0.00	14	-	f
551	342	9.00	0.00	15	-	f
548	343	9.00	0.00	16	-	f
547	342	9.00	0.00	17	-	f
541	342	9.00	0.00	18	-	f
544	342	9.00	0.00	19	-	f
541	341	9.00	0.00	20	-	f
539	337	9.00	0.00	21	-	f
534	337	9.00	0.00	22	-	f
527	335	9.00	0.00	23	-	f
524	333	9.00	0.00	24	-	f
525	339	9.00	115.00	25	-	f
525	339	10.00	newborn	25	9	f
534	335	10.00	0.00	26	9	f
517	339	10.00	0.00	27	9	f
513	339	10.00	0.00	28	9	f
507	343	10.00	0.00	29	9	f
501	347	10.00	0.00	30	9	f
485	338	10.00	0.00	31	9	f
474	337	10.00	0.00	32	9	f
467	337	10.00	0.00	33	9	f
469	342	10.00	0.00	34	9	f
469	352	10.00	0.00	35	9	f
467	358	10.00	0.00	36	9	f
475	361	10.00	111.00	37	9	f
525	339	11.00	newborn	25	9	f
539	336	11.00	0.00	26	9	f
552	336	11.00	0.00	27	9	f
550	343	11.00	0.00	28	9	f
550	344	11.00	0.00	29	9	f
534	354	11.00	0.00	30	9	f
532	360	11.00	0.00	31	9	f
526	365	11.00	0.00	32	9	f
517	365	11.00	0.00	33	9	f
510	363	11.00	0.00	34	9	f
508	364	11.00	0.00	35	9	f
516	368	11.00	0.00	36	9	f
511	370	11.00	111.00	37	9	f
587	329	12.00	start	1	-	f
583	330	12.00	0.00	2	-	f
589	329	12.00	0.00	3	-	f
587	329	12.00	0.00	4	-	f
586	327	12.00	0.00	5	-	f
589	331	12.00	0.00	6	-	f
589	334	12.00	0.00	7	-	f
591	331	12.00	0.00	8	-	f
585	332	12.00	115.00	9	-	f
543	252	13.00	start	1	-	f
537	253	13.00	0.00	2	-	f
537	253	13.00	0.00	3	-	f
533	249	13.00	0.00	4	-	f
531	252	13.00	0.00	5	-	f
526	260	13.00	0.00	6	-	f
522	260	13.00	0.00	7	-	f
524	263	13.00	0.00	8	-	f
527	260	13.00	0.00	9	-	f
522	266	13.00	0.00	10	-	f
510	266	13.00	0.00	11	-	f
506	268	13.00	0.00	12	-	f
503	266	13.00	0.00	13	-	f
493	273	13.00	0.00	14	-	f
489	273	13.00	0.00	15	-	f
497	270	13.00	0.00	16	-	f
481	281	13.00	0.00	17	-	f
471	292	13.00	0.00	18	-	f
466	292	13.00	0.00	19	-	f
474	296	13.00	0.00	20	-	f
468	299	13.00	0.00	21	-	f
465	299	13.00	0.00	22	-	f
465	302	13.00	0.00	23	-	f
462	306	13.00	0.00	24	-	f
465	308	13.00	0.00	25	-	f
461	313	13.00	0.00	26	-	f
462	313	13.00	0.00	27	-	f
459	319	13.00	0.00	28	-	f
461	327	13.00	0.00	29	-	f
458	330	13.00	0.00	30	-	f
455	334	13.00	0.00	31	-	f
452	336	13.00	0.00	32	-	f
448	348	13.00	0.00	33	-	f
442	355	13.00	0.00	34	-	f
436	354	13.00	0.00	35	-	f
432	355	13.00	0.00	36	-	f
434	365	13.00	111.00	37	-	f
513	160	14.00	start	1	-	f
508	165	14.00	0.00	2	-	f
509	164	14.00	0.00	3	-	f
507	160	14.00	0.00	4	-	f
497	155	14.00	0.00	5	-	f
492	155	14.00	0.00	6	-	f
487	154	14.00	0.00	7	-	f
481	152	14.00	0.00	8	-	f
475	153	14.00	0.00	9	-	f
473	153	14.00	0.00	10	-	f
463	154	14.00	0.00	11	-	f
460	149	14.00	0.00	12	-	f
456	148	14.00	0.00	13	-	f
451	147	14.00	0.00	14	-	f
447	145	14.00	0.00	15	-	f
451	145	14.00	0.00	16	-	f
449	146	14.00	0.00	17	-	f
438	146	14.00	0.00	18	-	f
441	143	14.00	0.00	19	-	f
438	145	14.00	0.00	20	-	f
436	145	14.00	0.00	21	-	f
435	146	14.00	0.00	22	-	f
435	146	14.00	0.00	23	-	f
433	146	14.00	0.00	24	-	f
427	144	14.00	0.00	25	-	f
435	145	14.00	0.00	26	-	f
428	143	14.00	0.00	27	-	f
424	141	14.00	0.00	28	-	f
421	139	14.00	0.00	29	-	f
421	136	14.00	0.00	30	-	f
413	130	14.00	0.00	31	-	f
411	127	14.00	0.00	32	-	f
411	127	14.00	0.00	33	-	f
410	128	14.00	0.00	34	-	f
408	130	14.00	0.00	35	-	f
403	131	14.00	0.00	36	-	f
400	130	14.00	111.00	37	-	f
514	223	15.00	start	1	-	f
517	234	15.00	0.00	2	-	f
518	230	15.00	0.00	3	-	f
522	229	15.00	0.00	4	-	f
521	231	15.00	0.00	5	-	f
521	231	15.00	0.00	6	-	f
519	230	15.00	0.00	7	-	f
516	232	15.00	0.00	8	-	f
514	237	15.00	0.00	9	-	f
511	235	15.00	0.00	10	-	f
511	234	15.00	0.00	11	-	f
507	233	15.00	0.00	12	-	f
503	234	15.00	0.00	13	-	f
502	234	15.00	0.00	14	-	f
501	237	15.00	0.00	15	-	f
496	238	15.00	0.00	16	-	f
495	238	15.00	0.00	17	-	f
493	241	15.00	0.00	18	-	f
492	245	15.00	0.00	19	-	f
488	250	15.00	0.00	20	-	f
485	255	15.00	0.00	21	-	f
485	254	15.00	0.00	22	-	f
475	260	15.00	0.00	23	-	f
469	262	15.00	0.00	24	-	f
468	265	15.00	0.00	25	-	f
467	268	15.00	0.00	26	-	f
461	266	15.00	0.00	27	-	f
464	271	15.00	0.00	28	-	f
463	268	15.00	0.00	29	-	f
462	270	15.00	0.00	30	-	f
464	266	15.00	0.00	31	-	f
464	266	15.00	0.00	32	-	f
460	265	15.00	0.00	33	-	f
457	265	15.00	0.00	34	-	f
457	265	15.00	0.00	35	-	f
450	266	15.00	0.00	36	-	f
442	267	15.00	111.00	37	-	f
510	192	16.00	start	1	-	f
507	191	16.00	0.00	2	-	f
507	193	16.00	0.00	3	-	f
499	193	16.00	0.00	4	-	f
500	191	16.00	0.00	5	-	f
496	192	16.00	0.00	6	-	f
496	192	16.00	0.00	7	-	f
494	195	16.00	0.00	8	-	f
491	200	16.00	0.00	9	-	f
484	200	16.00	0.00	10	-	f
476	194	16.00	0.00	11	-	f
470	199	16.00	0.00	12	-	f
467	204	16.00	0.00	13	-	f
467	201	16.00	0.00	14	-	f
466	201	16.00	0.00	15	-	f
467	199	16.00	0.00	16	-	f
470	199	16.00	0.00	17	-	f
470	197	16.00	0.00	18	-	f
458	201	16.00	0.00	19	-	f
460	200	16.00	0.00	20	-	f
451	198	16.00	0.00	21	-	f
447	194	16.00	0.00	22	-	f
442	192	16.00	0.00	23	-	f
441	192	16.00	0.00	24	-	f
442	192	16.00	0.00	25	-	f
435	198	16.00	0.00	26	-	f
432	197	16.00	0.00	27	-	f
427	198	16.00	0.00	28	-	f
422	198	16.00	0.00	29	-	f
424	199	16.00	0.00	30	-	f
419	195	16.00	0.00	31	-	f
413	195	16.00	0.00	32	-	f
411	192	16.00	0.00	33	-	f
410	189	16.00	0.00	34	-	f
402	194	16.00	0.00	35	-	f
405	193	16.00	0.00	36	-	f
398	191	16.00	111.00	37	-	f
520	132	17.00	start	1	-	f
518	141	17.00	0.00	2	-	f
521	144	17.00	0.00	3	-	f
520	143	17.00	0.00	4	-	f
519	147	17.00	0.00	5	-	f
510	140	17.00	0.00	6	-	f
507	140	17.00	0.00	7	-	f
507	144	17.00	0.00	8	-	f
503	141	17.00	0.00	9	-	f
503	144	17.00	0.00	10	-	f
501	138	17.00	0.00	11	-	f
496	141	17.00	0.00	12	-	f
491	141	17.00	0.00	13	-	f
487	142	17.00	0.00	14	-	f
478	141	17.00	0.00	15	-	f
483	141	17.00	0.00	16	-	f
485	141	17.00	0.00	17	-	f
479	142	17.00	0.00	18	-	f
471	137	17.00	0.00	19	-	f
473	134	17.00	0.00	20	-	f
469	132	17.00	0.00	21	-	f
469	131	17.00	0.00	22	-	f
464	129	17.00	0.00	23	-	f
456	125	17.00	0.00	24	-	f
454	123	17.00	0.00	25	-	f
448	122	17.00	0.00	26	-	f
442	118	17.00	0.00	27	-	f
447	119	17.00	0.00	28	-	f
439	115	17.00	0.00	29	-	f
439	115	17.00	0.00	30	-	f
436	116	17.00	0.00	31	-	f
430	117	17.00	0.00	32	-	f
431	114	17.00	0.00	33	-	f
427	112	17.00	0.00	34	-	f
429	110	17.00	0.00	35	-	f
429	114	17.00	115.00	36	-	f
429	114	18.00	newborn	36	17	f
438	116	18.00	111.00	37	17	f
429	114	19.00	newborn	36	17	f
430	109	19.00	111.00	37	17	f
523	107	20.00	start	1	-	f
535	123	20.00	0.00	2	-	f
545	117	20.00	0.00	3	-	f
546	120	20.00	0.00	4	-	f
548	120	20.00	0.00	5	-	f
545	122	20.00	0.00	6	-	f
546	121	20.00	0.00	7	-	f
544	121	20.00	0.00	8	-	f
538	126	20.00	0.00	9	-	f
535	128	20.00	0.00	10	-	f
535	130	20.00	0.00	11	-	f
530	130	20.00	0.00	12	-	f
528	130	20.00	0.00	13	-	f
529	130	20.00	0.00	14	-	f
508	130	20.00	0.00	15	-	f
510	130	20.00	0.00	16	-	f
513	131	20.00	0.00	17	-	f
511	133	20.00	0.00	18	-	f
515	133	20.00	0.00	19	-	f
507	132	20.00	0.00	20	-	f
496	125	20.00	0.00	21	-	f
493	126	20.00	0.00	22	-	f
488	127	20.00	0.00	23	-	f
482	126	20.00	0.00	24	-	f
479	121	20.00	0.00	25	-	f
475	119	20.00	0.00	26	-	f
468	116	20.00	0.00	27	-	f
461	117	20.00	0.00	28	-	f
464	118	20.00	0.00	29	-	f
460	113	20.00	0.00	30	-	f
452	109	20.00	0.00	31	-	f
440	98	20.00	0.00	32	-	f
434	94	20.00	0.00	33	-	f
426	89	20.00	0.00	34	-	f
423	84	20.00	0.00	35	-	f
414	84	20.00	0.00	36	-	f
407	80	20.00	111.00	37	-	f
542	98	21.00	start	1	-	f
540	99	21.00	0.00	2	-	f
539	96	21.00	0.00	3	-	f
540	95	21.00	0.00	4	-	f
540	94	21.00	0.00	5	-	f
539	98	21.00	0.00	6	-	f
534	93	21.00	0.00	7	-	f
538	96	21.00	115.00	8	-	f
538	96	22.00	newborn	8	21	f
539	98	22.00	0.00	9	21	f
524	94	22.00	0.00	10	21	f
518	88	22.00	0.00	11	21	f
512	86	22.00	0.00	12	21	f
506	85	22.00	0.00	13	21	f
498	82	22.00	0.00	14	21	f
500	82	22.00	0.00	15	21	f
501	79	22.00	0.00	16	21	f
495	80	22.00	0.00	17	21	f
485	77	22.00	0.00	18	21	f
489	76	22.00	0.00	19	21	f
483	75	22.00	0.00	20	21	f
487	76	22.00	0.00	21	21	f
482	75	22.00	0.00	22	21	f
479	75	22.00	0.00	23	21	f
470	77	22.00	0.00	24	21	f
465	74	22.00	0.00	25	21	f
464	74	22.00	0.00	26	21	f
455	70	22.00	0.00	27	21	f
452	70	22.00	0.00	28	21	f
445	70	22.00	0.00	29	21	f
444	70	22.00	0.00	30	21	f
444	66	22.00	0.00	31	21	f
437	62	22.00	0.00	32	21	f
435	60	22.00	0.00	33	21	f
429	55	22.00	0.00	34	21	f
427	54	22.00	0.00	35	21	f
421	53	22.00	0.00	36	21	f
423	53	22.00	111.00	37	21	f
538	96	23.00	newborn	8	21	f
546	105	23.00	0.00	9	21	f
543	108	23.00	0.00	10	21	f
537	107	23.00	0.00	11	21	f
532	105	23.00	0.00	12	21	f
529	103	23.00	0.00	13	21	f
529	103	23.00	0.00	14	21	f
521	103	23.00	0.00	15	21	f
517	102	23.00	0.00	16	21	f
510	98	23.00	0.00	17	21	f
507	101	23.00	0.00	18	21	f
507	98	23.00	0.00	19	21	f
502	97	23.00	0.00	20	21	f
503	97	23.00	0.00	21	21	f
502	96	23.00	0.00	22	21	f
507	101	23.00	0.00	23	21	f
505	99	23.00	0.00	24	21	f
502	97	23.00	0.00	25	21	f
497	98	23.00	0.00	26	21	f
497	98	23.00	0.00	27	21	f
494	97	23.00	0.00	28	21	f
491	92	23.00	0.00	29	21	f
488	91	23.00	0.00	30	21	f
488	90	23.00	0.00	31	21	f
488	88	23.00	0.00	32	21	f
490	96	23.00	0.00	33	21	f
493	96	23.00	0.00	34	21	f
488	98	23.00	0.00	35	21	f
489	95	23.00	0.00	36	21	f
489	95	23.00	111.00	37	21	f
551	81	24.00	start	1	-	f
548	85	24.00	0.00	2	-	f
544	82	24.00	0.00	3	-	f
549	82	24.00	0.00	4	-	f
549	82	24.00	0.00	5	-	f
550	85	24.00	0.00	6	-	f
548	86	24.00	0.00	7	-	f
547	84	24.00	0.00	8	-	f
545	85	24.00	0.00	9	-	f
548	83	24.00	0.00	10	-	f
546	84	24.00	0.00	11	-	f
545	86	24.00	0.00	12	-	f
544	89	24.00	0.00	13	-	f
543	87	24.00	0.00	14	-	f
543	84	24.00	0.00	15	-	f
548	85	24.00	0.00	16	-	f
543	89	24.00	0.00	17	-	f
540	88	24.00	0.00	18	-	f
538	86	24.00	0.00	19	-	f
537	82	24.00	0.00	20	-	f
538	81	24.00	0.00	21	-	f
538	82	24.00	108.00	22	-	f
539	16	25.00	start	1	-	f
539	18	25.00	0.00	2	-	f
539	15	25.00	0.00	3	-	f
539	18	25.00	0.00	4	-	f
534	14	25.00	0.00	5	-	f
531	14	25.00	0.00	6	-	f
523	12	25.00	0.00	7	-	f
517	13	25.00	0.00	8	-	f
511	11	25.00	0.00	9	-	f
500	8	25.00	0.00	10	-	f
518	10	25.00	0.00	11	-	f
514	11	25.00	0.00	12	-	f
521	12	25.00	0.00	13	-	f
522	11	25.00	0.00	14	-	f
522	9	25.00	0.00	15	-	f
525	10	25.00	0.00	16	-	f
524	10	25.00	0.00	17	-	f
519	9	25.00	0.00	18	-	f
519	7	25.00	0.00	19	-	f
520	7	25.00	0.00	20	-	f
515	9	25.00	0.00	21	-	f
514	9	25.00	0.00	22	-	f
510	6	25.00	0.00	23	-	f
512	9	25.00	0.00	24	-	f
509	6	25.00	0.00	25	-	f
507	6	25.00	0.00	26	-	f
505	6	25.00	0.00	27	-	f
498	6	25.00	0.00	28	-	f
500	7	25.00	0.00	29	-	f
500	10	25.00	0.00	30	-	f
494	11	25.00	0.00	31	-	f
491	10	25.00	0.00	32	-	f
485	7	25.00	0.00	33	-	f
483	6	25.00	0.00	34	-	f
482	7	25.00	0.00	35	-	f
480	6	25.00	0.00	36	-	f
473	4	25.00	111.00	37	-	f
