# Supplementary material for: A three component model for superdiffusive motion effectively describes migration of eukaryotic cells moving freely or under a directional stimulus
Source: PLoS One. 2022 Aug 2;17(8):e0272259. doi: 10.1371/journal.pone.0272259 (PMC9345344; doi:10.1371/journal.pone.0272259)
Supplement: S1 File — Text files containing information about displacements of experimental and simulated populations used for both preliminary analyses, in “datasets used for preliminary evaluation of cell movement (Tables 1 and 2)”, and further characterization of cell movement, in “further datasets used for cell movement characterization (Figs 2, 4–6; Table 2; S1–S3 Tables; S2 and S3 Figs)”. (ZIP) [file pone.0272259.s007.zip › S1_File/further datasets/experimental/wound/NIH-3T3/coordinates6.txt]

#	ps=1.3	ts=40	movie=	timeInt=4
88	397	1.00	start	1	-	f
88	404	1.00	0.00	2	-	f
93	405	1.00	0.00	3	-	f
98	412	1.00	0.00	4	-	f
98	417	1.00	0.00	5	-	f
102	420	1.00	0.00	6	-	f
111	424	1.00	0.00	7	-	f
111	422	1.00	0.00	8	-	f
111	419	1.00	0.00	9	-	f
115	416	1.00	0.00	10	-	f
118	410	1.00	0.00	11	-	f
120	400	1.00	0.00	12	-	f
125	393	1.00	0.00	13	-	f
129	391	1.00	0.00	14	-	f
136	388	1.00	0.00	15	-	f
135	381	1.00	0.00	16	-	f
140	373	1.00	0.00	17	-	f
150	366	1.00	0.00	18	-	f
151	361	1.00	0.00	19	-	f
154	357	1.00	0.00	20	-	f
158	357	1.00	0.00	21	-	f
158	362	1.00	0.00	22	-	f
167	362	1.00	0.00	23	-	f
168	362	1.00	0.00	24	-	f
177	363	1.00	0.00	25	-	f
183	362	1.00	0.00	26	-	f
193	358	1.00	0.00	27	-	f
195	348	1.00	115.00	28	-	f
195	348	2.00	newborn	28	1	f
201	339	2.00	0.00	29	1	f
231	330	2.00	0.00	30	1	f
235	339	2.00	0.00	31	1	f
238	333	2.00	0.00	32	1	f
244	331	2.00	0.00	33	1	f
245	319	2.00	0.00	34	1	f
240	304	2.00	0.00	35	1	f
237	296	2.00	0.00	36	1	f
238	298	2.00	111.00	37	1	f
195	348	3.00	newborn	28	1	f
181	353	3.00	0.00	29	1	f
170	361	3.00	0.00	30	1	f
182	361	3.00	0.00	31	1	f
190	359	3.00	0.00	32	1	f
191	364	3.00	0.00	33	1	f
202	366	3.00	0.00	34	1	f
208	361	3.00	0.00	35	1	f
210	355	3.00	0.00	36	1	f
210	351	3.00	111.00	37	1	f
101	168	4.00	start	1	-	f
102	172	4.00	0.00	2	-	f
105	172	4.00	0.00	3	-	f
106	171	4.00	0.00	4	-	f
109	167	4.00	0.00	5	-	f
112	167	4.00	0.00	6	-	f
113	171	4.00	0.00	7	-	f
116	172	4.00	0.00	8	-	f
124	172	4.00	0.00	9	-	f
138	180	4.00	0.00	10	-	f
136	183	4.00	0.00	11	-	f
135	191	4.00	0.00	12	-	f
139	188	4.00	0.00	13	-	f
151	192	4.00	0.00	14	-	f
154	195	4.00	0.00	15	-	f
154	205	4.00	0.00	16	-	f
155	208	4.00	0.00	17	-	f
156	216	4.00	0.00	18	-	f
167	232	4.00	0.00	19	-	f
167	230	4.00	0.00	20	-	f
168	231	4.00	0.00	21	-	f
172	233	4.00	0.00	22	-	f
174	240	4.00	0.00	23	-	f
177	247	4.00	0.00	24	-	f
179	242	4.00	0.00	25	-	f
178	244	4.00	0.00	26	-	f
176	244	4.00	0.00	27	-	f
176	238	4.00	0.00	28	-	f
176	237	4.00	0.00	29	-	f
179	242	4.00	0.00	30	-	f
176	240	4.00	0.00	31	-	f
182	244	4.00	0.00	32	-	f
184	246	4.00	0.00	33	-	f
184	249	4.00	100.00	34	-	f
85	173	5.00	start	1	-	f
87	177	5.00	0.00	2	-	f
88	177	5.00	0.00	3	-	f
88	175	5.00	0.00	4	-	f
88	175	5.00	0.00	5	-	f
91	177	5.00	0.00	6	-	f
92	179	5.00	0.00	7	-	f
93	181	5.00	0.00	8	-	f
99	184	5.00	0.00	9	-	f
99	184	5.00	0.00	10	-	f
101	192	5.00	0.00	11	-	f
101	195	5.00	0.00	12	-	f
104	198	5.00	0.00	13	-	f
104	198	5.00	0.00	14	-	f
104	198	5.00	0.00	15	-	f
104	194	5.00	0.00	16	-	f
104	196	5.00	0.00	17	-	f
104	196	5.00	0.00	18	-	f
98	197	5.00	0.00	19	-	f
99	197	5.00	0.00	20	-	f
101	196	5.00	0.00	21	-	f
102	196	5.00	0.00	22	-	f
103	195	5.00	0.00	23	-	f
103	195	5.00	0.00	24	-	f
103	194	5.00	0.00	25	-	f
101	194	5.00	0.00	26	-	f
101	191	5.00	0.00	27	-	f
101	194	5.00	0.00	28	-	f
101	192	5.00	0.00	29	-	f
101	193	5.00	0.00	30	-	f
101	193	5.00	115.00	31	-	f
101	193	6.00	newborn	31	5	f
105	205	6.00	0.00	32	5	f
115	207	6.00	0.00	33	5	f
115	206	6.00	0.00	34	5	f
116	205	6.00	0.00	35	5	f
117	207	6.00	0.00	36	5	f
117	209	6.00	111.00	37	5	f
101	193	7.00	newborn	31	5	f
96	183	7.00	0.00	32	5	f
102	182	7.00	0.00	33	5	f
103	183	7.00	0.00	34	5	f
103	183	7.00	0.00	35	5	f
103	185	7.00	0.00	36	5	f
103	185	7.00	111.00	37	5	f
88	42	8.00	start	1	-	f
86	42	8.00	0.00	2	-	f
93	39	8.00	0.00	3	-	f
98	37	8.00	0.00	4	-	f
99	36	8.00	0.00	5	-	f
105	36	8.00	0.00	6	-	f
108	39	8.00	0.00	7	-	f
112	37	8.00	0.00	8	-	f
112	37	8.00	0.00	9	-	f
113	37	8.00	0.00	10	-	f
115	36	8.00	0.00	11	-	f
115	36	8.00	0.00	12	-	f
111	33	8.00	0.00	13	-	f
111	33	8.00	0.00	14	-	f
111	30	8.00	0.00	15	-	f
116	31	8.00	0.00	16	-	f
119	31	8.00	0.00	17	-	f
120	30	8.00	0.00	18	-	f
121	30	8.00	0.00	19	-	f
121	30	8.00	0.00	20	-	f
130	32	8.00	0.00	21	-	f
134	32	8.00	0.00	22	-	f
139	32	8.00	0.00	23	-	f
144	36	8.00	0.00	24	-	f
145	35	8.00	0.00	25	-	f
150	34	8.00	0.00	26	-	f
154	34	8.00	0.00	27	-	f
159	34	8.00	0.00	28	-	f
161	32	8.00	0.00	29	-	f
166	31	8.00	0.00	30	-	f
170	29	8.00	0.00	31	-	f
176	29	8.00	0.00	32	-	f
178	30	8.00	0.00	33	-	f
184	35	8.00	0.00	34	-	f
187	33	8.00	0.00	35	-	f
190	31	8.00	0.00	36	-	f
194	29	8.00	111.00	37	-	f
93	83	9.00	start	1	-	f
98	83	9.00	0.00	2	-	f
99	83	9.00	0.00	3	-	f
99	81	9.00	0.00	4	-	f
102	83	9.00	0.00	5	-	f
102	86	9.00	0.00	6	-	f
103	86	9.00	0.00	7	-	f
105	86	9.00	0.00	8	-	f
105	85	9.00	0.00	9	-	f
106	85	9.00	0.00	10	-	f
107	82	9.00	0.00	11	-	f
107	85	9.00	0.00	12	-	f
108	89	9.00	0.00	13	-	f
110	87	9.00	0.00	14	-	f
110	88	9.00	0.00	15	-	f
111	87	9.00	0.00	16	-	f
111	86	9.00	0.00	17	-	f
111	83	9.00	0.00	18	-	f
111	81	9.00	0.00	19	-	f
113	80	9.00	0.00	20	-	f
123	80	9.00	0.00	21	-	f
124	84	9.00	0.00	22	-	f
126	83	9.00	0.00	23	-	f
127	84	9.00	0.00	24	-	f
127	84	9.00	0.00	25	-	f
127	81	9.00	0.00	26	-	f
127	83	9.00	0.00	27	-	f
127	80	9.00	0.00	28	-	f
129	80	9.00	0.00	29	-	f
133	80	9.00	0.00	30	-	f
142	82	9.00	0.00	31	-	f
142	80	9.00	0.00	32	-	f
148	82	9.00	0.00	33	-	f
153	82	9.00	0.00	34	-	f
153	86	9.00	0.00	35	-	f
158	86	9.00	0.00	36	-	f
163	86	9.00	111.00	37	-	f
93	101	10.00	start	1	-	f
93	101	10.00	0.00	2	-	f
91	101	10.00	0.00	3	-	f
91	100	10.00	0.00	4	-	f
92	102	10.00	0.00	5	-	f
97	106	10.00	0.00	6	-	f
102	109	10.00	0.00	7	-	f
103	109	10.00	0.00	8	-	f
103	106	10.00	0.00	9	-	f
101	104	10.00	0.00	10	-	f
100	103	10.00	0.00	11	-	f
101	103	10.00	0.00	12	-	f
100	103	10.00	0.00	13	-	f
100	101	10.00	0.00	14	-	f
100	101	10.00	0.00	15	-	f
99	100	10.00	0.00	16	-	f
99	102	10.00	0.00	17	-	f
101	103	10.00	0.00	18	-	f
102	102	10.00	0.00	19	-	f
107	100	10.00	0.00	20	-	f
110	100	10.00	0.00	21	-	f
110	100	10.00	0.00	22	-	f
111	99	10.00	0.00	23	-	f
113	99	10.00	0.00	24	-	f
113	101	10.00	0.00	25	-	f
114	101	10.00	0.00	26	-	f
114	99	10.00	0.00	27	-	f
117	99	10.00	0.00	28	-	f
118	98	10.00	0.00	29	-	f
118	94	10.00	0.00	30	-	f
118	98	10.00	0.00	31	-	f
118	97	10.00	0.00	32	-	f
118	97	10.00	0.00	33	-	f
118	97	10.00	0.00	34	-	f
122	96	10.00	0.00	35	-	f
124	96	10.00	0.00	36	-	f
125	95	10.00	111.00	37	-	f
95	117	11.00	start	1	-	f
96	116	11.00	0.00	2	-	f
98	116	11.00	0.00	3	-	f
104	117	11.00	0.00	4	-	f
109	109	11.00	0.00	5	-	f
115	109	11.00	0.00	6	-	f
121	105	11.00	0.00	7	-	f
124	101	11.00	0.00	8	-	f
125	101	11.00	0.00	9	-	f
133	101	11.00	0.00	10	-	f
135	100	11.00	0.00	11	-	f
148	99	11.00	0.00	12	-	f
151	98	11.00	0.00	13	-	f
153	98	11.00	0.00	14	-	f
158	103	11.00	115.00	15	-	f
158	103	12.00	newborn	15	11	f
157	104	12.00	0.00	16	11	f
166	103	12.00	0.00	17	11	f
176	94	12.00	0.00	18	11	f
181	86	12.00	0.00	19	11	f
187	86	12.00	0.00	20	11	f
195	83	12.00	0.00	21	11	f
197	81	12.00	0.00	22	11	f
205	88	12.00	0.00	23	11	f
211	91	12.00	0.00	24	11	f
218	95	12.00	0.00	25	11	f
224	95	12.00	0.00	26	11	f
233	95	12.00	0.00	27	11	f
237	94	12.00	0.00	28	11	f
245	93	12.00	0.00	29	11	f
252	104	12.00	0.00	30	11	f
254	108	12.00	0.00	31	11	f
257	115	12.00	0.00	32	11	f
259	114	12.00	0.00	33	11	f
273	111	12.00	0.00	34	11	f
272	111	12.00	0.00	35	11	f
271	109	12.00	0.00	36	11	f
271	113	12.00	111.00	37	11	f
158	103	13.00	newborn	15	11	f
131	97	13.00	0.00	16	11	f
125	96	13.00	0.00	17	11	f
125	99	13.00	0.00	18	11	f
125	101	13.00	0.00	19	11	f
128	104	13.00	0.00	20	11	f
137	104	13.00	0.00	21	11	f
144	105	13.00	0.00	22	11	f
144	101	13.00	0.00	23	11	f
149	101	13.00	0.00	24	11	f
150	99	13.00	0.00	25	11	f
148	98	13.00	0.00	26	11	f
148	100	13.00	0.00	27	11	f
149	100	13.00	0.00	28	11	f
148	99	13.00	0.00	29	11	f
146	100	13.00	0.00	30	11	f
144	100	13.00	0.00	31	11	f
144	101	13.00	0.00	32	11	f
145	99	13.00	0.00	33	11	f
147	101	13.00	0.00	34	11	f
151	103	13.00	0.00	35	11	f
151	103	13.00	0.00	36	11	f
151	101	13.00	111.00	37	11	f
86	468	14.00	start	1	-	f
87	467	14.00	0.00	2	-	f
87	470	14.00	0.00	3	-	f
89	468	14.00	0.00	4	-	f
90	470	14.00	0.00	5	-	f
94	468	14.00	0.00	6	-	f
101	469	14.00	0.00	7	-	f
106	467	14.00	0.00	8	-	f
106	468	14.00	0.00	9	-	f
110	468	14.00	0.00	10	-	f
116	468	14.00	0.00	11	-	f
120	468	14.00	0.00	12	-	f
129	468	14.00	0.00	13	-	f
136	472	14.00	0.00	14	-	f
138	472	14.00	0.00	15	-	f
145	474	14.00	0.00	16	-	f
153	480	14.00	0.00	17	-	f
158	477	14.00	0.00	18	-	f
166	476	14.00	0.00	19	-	f
166	476	14.00	0.00	20	-	f
172	477	14.00	0.00	21	-	f
181	478	14.00	0.00	22	-	f
187	482	14.00	0.00	23	-	f
192	492	14.00	0.00	24	-	f
193	493	14.00	0.00	25	-	f
194	496	14.00	0.00	26	-	f
190	498	14.00	0.00	27	-	f
190	493	14.00	0.00	28	-	f
193	491	14.00	0.00	29	-	f
193	488	14.00	0.00	30	-	f
193	495	14.00	0.00	31	-	f
199	499	14.00	0.00	32	-	f
201	500	14.00	0.00	33	-	f
205	501	14.00	0.00	34	-	f
210	502	14.00	0.00	35	-	f
213	504	14.00	0.00	36	-	f
220	503	14.00	111.00	37	-	f
82	436	15.00	start	1	-	f
83	441	15.00	0.00	2	-	f
83	438	15.00	0.00	3	-	f
86	442	15.00	0.00	4	-	f
88	447	15.00	0.00	5	-	f
93	456	15.00	0.00	6	-	f
101	453	15.00	0.00	7	-	f
115	456	15.00	0.00	8	-	f
114	455	15.00	0.00	9	-	f
106	452	15.00	0.00	10	-	f
112	451	15.00	0.00	11	-	f
112	451	15.00	0.00	12	-	f
112	451	15.00	0.00	13	-	f
112	454	15.00	0.00	14	-	f
119	455	15.00	0.00	15	-	f
123	455	15.00	0.00	16	-	f
119	452	15.00	0.00	17	-	f
125	453	15.00	0.00	18	-	f
127	455	15.00	0.00	19	-	f
127	453	15.00	0.00	20	-	f
128	445	15.00	0.00	21	-	f
136	445	15.00	0.00	22	-	f
140	440	15.00	0.00	23	-	f
142	434	15.00	0.00	24	-	f
141	428	15.00	0.00	25	-	f
146	421	15.00	0.00	26	-	f
146	422	15.00	0.00	27	-	f
146	424	15.00	0.00	28	-	f
148	421	15.00	0.00	29	-	f
150	421	15.00	0.00	30	-	f
156	421	15.00	0.00	31	-	f
153	425	15.00	0.00	32	-	f
153	425	15.00	0.00	33	-	f
154	423	15.00	0.00	34	-	f
163	425	15.00	0.00	35	-	f
163	428	15.00	0.00	36	-	f
166	427	15.00	111.00	37	-	f
74	409	16.00	start	1	-	f
77	411	16.00	0.00	2	-	f
82	412	16.00	0.00	3	-	f
83	415	16.00	0.00	4	-	f
86	418	16.00	0.00	5	-	f
91	423	16.00	0.00	6	-	f
93	429	16.00	0.00	7	-	f
97	431	16.00	0.00	8	-	f
101	432	16.00	0.00	9	-	f
109	436	16.00	0.00	10	-	f
112	433	16.00	0.00	11	-	f
117	431	16.00	0.00	12	-	f
124	431	16.00	0.00	13	-	f
132	432	16.00	0.00	14	-	f
136	437	16.00	0.00	15	-	f
135	433	16.00	0.00	16	-	f
135	436	16.00	0.00	17	-	f
142	439	16.00	0.00	18	-	f
144	437	16.00	0.00	19	-	f
153	438	16.00	0.00	20	-	f
159	443	16.00	0.00	21	-	f
178	450	16.00	0.00	22	-	f
185	451	16.00	115.00	23	-	f
185	451	17.00	newborn	23	16	f
187	451	17.00	0.00	24	16	f
201	462	17.00	0.00	25	16	f
198	461	17.00	0.00	26	16	f
217	482	17.00	0.00	27	16	f
234	490	17.00	0.00	28	16	f
248	489	17.00	0.00	29	16	f
254	471	17.00	0.00	30	16	f
260	465	17.00	0.00	31	16	f
261	455	17.00	0.00	32	16	f
264	445	17.00	0.00	33	16	f
274	436	17.00	0.00	34	16	f
278	427	17.00	0.00	35	16	f
281	421	17.00	0.00	36	16	f
287	421	17.00	111.00	37	16	f
185	451	18.00	newborn	23	16	f
165	445	18.00	0.00	24	16	f
162	440	18.00	0.00	25	16	f
167	430	18.00	0.00	26	16	f
165	429	18.00	0.00	27	16	f
162	418	18.00	0.00	28	16	f
167	412	18.00	0.00	29	16	f
170	403	18.00	0.00	30	16	f
181	399	18.00	0.00	31	16	f
190	395	18.00	0.00	32	16	f
196	390	18.00	0.00	33	16	f
203	387	18.00	0.00	34	16	f
210	384	18.00	0.00	35	16	f
227	380	18.00	0.00	36	16	f
235	376	18.00	111.00	37	16	f
56	267	19.00	start	1	-	f
58	269	19.00	0.00	2	-	f
58	265	19.00	0.00	3	-	f
61	263	19.00	0.00	4	-	f
59	260	19.00	0.00	5	-	f
61	257	19.00	0.00	6	-	f
66	257	19.00	0.00	7	-	f
63	255	19.00	0.00	8	-	f
66	260	19.00	0.00	9	-	f
68	261	19.00	0.00	10	-	f
70	262	19.00	0.00	11	-	f
70	265	19.00	0.00	12	-	f
71	260	19.00	0.00	13	-	f
71	260	19.00	0.00	14	-	f
76	259	19.00	0.00	15	-	f
77	256	19.00	0.00	16	-	f
79	257	19.00	0.00	17	-	f
80	262	19.00	0.00	18	-	f
89	276	19.00	0.00	19	-	f
94	275	19.00	0.00	20	-	f
102	277	19.00	0.00	21	-	f
105	280	19.00	0.00	22	-	f
107	284	19.00	0.00	23	-	f
112	283	19.00	0.00	24	-	f
123	281	19.00	0.00	25	-	f
129	280	19.00	0.00	26	-	f
142	279	19.00	0.00	27	-	f
141	285	19.00	115.00	28	-	f
141	285	20.00	newborn	28	19	f
155	298	20.00	0.00	29	19	f
155	291	20.00	0.00	30	19	f
171	296	20.00	0.00	31	19	f
175	286	20.00	0.00	32	19	f
180	282	20.00	0.00	33	19	f
182	277	20.00	0.00	34	19	f
184	274	20.00	0.00	35	19	f
187	273	20.00	0.00	36	19	f
192	271	20.00	111.00	37	19	f
141	285	21.00	newborn	28	19	f
127	287	21.00	0.00	29	19	f
134	283	21.00	0.00	30	19	f
134	279	21.00	0.00	31	19	f
140	268	21.00	0.00	32	19	f
148	272	21.00	0.00	33	19	f
152	269	21.00	0.00	34	19	f
162	275	21.00	0.00	35	19	f
167	278	21.00	0.00	36	19	f
164	271	21.00	111.00	37	19	f
60	185	22.00	start	1	-	f
66	188	22.00	0.00	2	-	f
64	185	22.00	0.00	3	-	f
63	190	22.00	0.00	4	-	f
61	187	22.00	0.00	5	-	f
67	191	22.00	0.00	6	-	f
66	191	22.00	0.00	7	-	f
64	189	22.00	115.00	8	-	f
64	189	23.00	newborn	8	22	f
64	192	23.00	0.00	9	22	f
76	192	23.00	0.00	10	22	f
77	198	23.00	0.00	11	22	f
76	203	23.00	0.00	12	22	f
71	211	23.00	0.00	13	22	f
73	211	23.00	0.00	14	22	f
77	215	23.00	0.00	15	22	f
82	214	23.00	0.00	16	22	f
88	221	23.00	0.00	17	22	f
92	226	23.00	0.00	18	22	f
98	231	23.00	0.00	19	22	f
105	231	23.00	0.00	20	22	f
111	223	23.00	0.00	21	22	f
114	219	23.00	0.00	22	22	f
118	215	23.00	0.00	23	22	f
122	213	23.00	0.00	24	22	f
138	206	23.00	0.00	25	22	f
154	198	23.00	0.00	26	22	f
163	196	23.00	0.00	27	22	f
158	194	23.00	0.00	28	22	f
164	197	23.00	0.00	29	22	f
165	197	23.00	0.00	30	22	f
167	197	23.00	0.00	31	22	f
165	201	23.00	0.00	32	22	f
167	208	23.00	0.00	33	22	f
167	215	23.00	0.00	34	22	f
170	221	23.00	0.00	35	22	f
174	227	23.00	0.00	36	22	f
177	225	23.00	111.00	37	22	f
68	359	24.00	start	1	-	f
71	363	24.00	0.00	2	-	f
74	361	24.00	0.00	3	-	f
74	362	24.00	0.00	4	-	f
77	366	24.00	0.00	5	-	f
77	370	24.00	0.00	6	-	f
77	368	24.00	0.00	7	-	f
78	365	24.00	0.00	8	-	f
78	368	24.00	0.00	9	-	f
80	366	24.00	0.00	10	-	f
80	365	24.00	0.00	11	-	f
83	364	24.00	0.00	12	-	f
83	364	24.00	0.00	13	-	f
84	364	24.00	0.00	14	-	f
84	366	24.00	0.00	15	-	f
83	365	24.00	0.00	16	-	f
79	365	24.00	0.00	17	-	f
78	368	24.00	0.00	18	-	f
79	371	24.00	115.00	19	-	f
49	214	25.00	start	1	-	f
49	216	25.00	0.00	2	-	f
49	214	25.00	0.00	3	-	f
49	213	25.00	0.00	4	-	f
46	209	25.00	0.00	5	-	f
45	212	25.00	0.00	6	-	f
47	212	25.00	0.00	7	-	f
42	213	25.00	0.00	8	-	f
38	212	25.00	115.00	9	-	f
38	212	26.00	newborn	9	25	f
43	214	26.00	0.00	10	25	f
47	217	26.00	0.00	11	25	f
48	224	26.00	0.00	12	25	f
44	224	26.00	0.00	13	25	f
44	227	26.00	0.00	14	25	f
45	227	26.00	0.00	15	25	f
45	224	26.00	0.00	16	25	f
46	227	26.00	0.00	17	25	f
47	231	26.00	0.00	18	25	f
43	230	26.00	0.00	19	25	f
42	231	26.00	0.00	20	25	f
44	231	26.00	0.00	21	25	f
48	237	26.00	0.00	22	25	f
48	237	26.00	0.00	23	25	f
48	234	26.00	0.00	24	25	f
45	232	26.00	0.00	25	25	f
45	232	26.00	0.00	26	25	f
46	229	26.00	0.00	27	25	f
46	228	26.00	0.00	28	25	f
44	227	26.00	0.00	29	25	f
44	227	26.00	0.00	30	25	f
43	230	26.00	0.00	31	25	f
46	232	26.00	0.00	32	25	f
47	229	26.00	0.00	33	25	f
48	233	26.00	0.00	34	25	f
48	231	26.00	0.00	35	25	f
48	231	26.00	0.00	36	25	f
48	231	26.00	111.00	37	25	f
60	340	27.00	start	1	-	f
62	344	27.00	0.00	2	-	f
64	347	27.00	0.00	3	-	f
62	344	27.00	0.00	4	-	f
62	342	27.00	0.00	5	-	f
68	346	27.00	0.00	6	-	f
71	344	27.00	0.00	7	-	f
74	343	27.00	0.00	8	-	f
74	340	27.00	0.00	9	-	f
76	342	27.00	0.00	10	-	f
78	344	27.00	0.00	11	-	f
84	345	27.00	0.00	12	-	f
84	343	27.00	0.00	13	-	f
87	343	27.00	0.00	14	-	f
89	346	27.00	0.00	15	-	f
92	346	27.00	0.00	16	-	f
92	345	27.00	0.00	17	-	f
95	348	27.00	0.00	18	-	f
96	346	27.00	0.00	19	-	f
97	341	27.00	0.00	20	-	f
103	344	27.00	0.00	21	-	f
108	346	27.00	0.00	22	-	f
107	347	27.00	0.00	23	-	f
107	349	27.00	0.00	24	-	f
108	346	27.00	0.00	25	-	f
118	346	27.00	0.00	26	-	f
120	343	27.00	0.00	27	-	f
117	345	27.00	115.00	28	-	f
117	345	28.00	newborn	28	27	f
123	340	28.00	0.00	29	27	f
127	333	28.00	0.00	30	27	f
133	333	28.00	0.00	31	27	f
142	334	28.00	0.00	32	27	f
150	330	28.00	0.00	33	27	f
149	330	28.00	0.00	34	27	f
149	326	28.00	0.00	35	27	f
150	328	28.00	0.00	36	27	f
157	327	28.00	111.00	37	27	f
51	281	29.00	start	1	-	f
56	286	29.00	0.00	2	-	f
60	286	29.00	0.00	3	-	f
64	288	29.00	0.00	4	-	f
64	287	29.00	0.00	5	-	f
64	284	29.00	0.00	6	-	f
64	282	29.00	0.00	7	-	f
63	281	29.00	0.00	8	-	f
63	284	29.00	0.00	9	-	f
64	287	29.00	0.00	10	-	f
67	291	29.00	0.00	11	-	f
73	293	29.00	0.00	12	-	f
76	297	29.00	0.00	13	-	f
82	302	29.00	0.00	14	-	f
84	299	29.00	0.00	15	-	f
84	300	29.00	0.00	16	-	f
85	304	29.00	0.00	17	-	f
85	308	29.00	0.00	18	-	f
89	312	29.00	0.00	19	-	f
93	315	29.00	0.00	20	-	f
95	314	29.00	0.00	21	-	f
100	318	29.00	0.00	22	-	f
105	318	29.00	0.00	23	-	f
106	316	29.00	0.00	24	-	f
106	315	29.00	0.00	25	-	f
108	313	29.00	0.00	26	-	f
112	310	29.00	0.00	27	-	f
114	309	29.00	0.00	28	-	f
115	306	29.00	0.00	29	-	f
114	296	29.00	0.00	30	-	f
113	293	29.00	0.00	31	-	f
123	287	29.00	0.00	32	-	f
114	291	29.00	0.00	33	-	f
112	290	29.00	0.00	34	-	f
112	281	29.00	0.00	35	-	f
114	280	29.00	0.00	36	-	f
108	285	29.00	111.00	37	-	f
