# Supplementary material for: A three component model for superdiffusive motion effectively describes migration of eukaryotic cells moving freely or under a directional stimulus
Source: PLoS One. 2022 Aug 2;17(8):e0272259. doi: 10.1371/journal.pone.0272259 (PMC9345344; doi:10.1371/journal.pone.0272259)
Supplement: S1 File — Text files containing information about displacements of experimental and simulated populations used for both preliminary analyses, in “datasets used for preliminary evaluation of cell movement (Tables 1 and 2)”, and further characterization of cell movement, in “further datasets used for cell movement characterization (Figs 2, 4–6; Table 2; S1–S3 Tables; S2 and S3 Figs)”. (ZIP) [file pone.0272259.s007.zip › S1_File/further datasets/experimental/wound/NIH-3T3/coordinates4.txt]

#	ps=1.3	ts=40	movie=	timeInt=4
78	388	1.00	start	1	-	f
79	388	1.00	0.00	2	-	f
77	387	1.00	0.00	3	-	f
84	388	1.00	0.00	4	-	f
86	388	1.00	0.00	5	-	f
88	385	1.00	0.00	6	-	f
93	385	1.00	0.00	7	-	f
103	385	1.00	0.00	8	-	f
118	382	1.00	0.00	9	-	f
126	382	1.00	0.00	10	-	f
114	380	1.00	0.00	11	-	f
124	376	1.00	0.00	12	-	f
130	373	1.00	0.00	13	-	f
132	372	1.00	0.00	14	-	f
138	371	1.00	0.00	15	-	f
142	365	1.00	0.00	16	-	f
144	364	1.00	0.00	17	-	f
144	363	1.00	0.00	18	-	f
145	364	1.00	0.00	19	-	f
149	363	1.00	0.00	20	-	f
151	363	1.00	0.00	21	-	f
155	363	1.00	0.00	22	-	f
156	363	1.00	0.00	23	-	f
160	363	1.00	0.00	24	-	f
164	359	1.00	0.00	25	-	f
171	354	1.00	0.00	26	-	f
179	358	1.00	0.00	27	-	f
189	359	1.00	0.00	28	-	f
196	358	1.00	0.00	29	-	f
203	358	1.00	0.00	30	-	f
208	355	1.00	0.00	31	-	f
214	356	1.00	0.00	32	-	f
214	362	1.00	0.00	33	-	f
219	367	1.00	0.00	34	-	f
214	366	1.00	115.00	35	-	f
214	366	2.00	newborn	35	1	f
211	361	2.00	0.00	36	1	f
216	368	2.00	111.00	37	1	f
214	366	3.00	newborn	35	1	f
210	362	3.00	0.00	36	1	f
200	354	3.00	111.00	37	1	f
73	417	4.00	start	1	-	f
73	415	4.00	0.00	2	-	f
81	409	4.00	0.00	3	-	f
82	407	4.00	0.00	4	-	f
82	404	4.00	0.00	5	-	f
86	401	4.00	0.00	6	-	f
91	400	4.00	0.00	7	-	f
94	402	4.00	0.00	8	-	f
99	402	4.00	0.00	9	-	f
104	401	4.00	0.00	10	-	f
109	401	4.00	0.00	11	-	f
108	398	4.00	0.00	12	-	f
119	398	4.00	0.00	13	-	f
120	398	4.00	0.00	14	-	f
124	400	4.00	0.00	15	-	f
124	396	4.00	0.00	16	-	f
133	398	4.00	0.00	17	-	f
135	401	4.00	0.00	18	-	f
144	403	4.00	0.00	19	-	f
141	404	4.00	0.00	20	-	f
150	404	4.00	0.00	21	-	f
142	401	4.00	0.00	22	-	f
157	401	4.00	0.00	23	-	f
165	406	4.00	0.00	24	-	f
173	401	4.00	0.00	25	-	f
175	404	4.00	0.00	26	-	f
182	412	4.00	0.00	27	-	f
184	408	4.00	0.00	28	-	f
184	408	4.00	0.00	29	-	f
185	410	4.00	0.00	30	-	f
189	414	4.00	115.00	31	-	f
189	414	5.00	newborn	31	4	f
185	413	5.00	0.00	32	4	f
202	418	5.00	0.00	33	4	f
211	416	5.00	0.00	34	4	f
216	421	5.00	0.00	35	4	f
223	421	5.00	0.00	36	4	f
232	423	5.00	111.00	37	4	f
189	414	6.00	newborn	31	4	f
188	413	6.00	0.00	32	4	f
179	395	6.00	0.00	33	4	f
198	388	6.00	0.00	34	4	f
198	386	6.00	0.00	35	4	f
205	391	6.00	0.00	36	4	f
216	399	6.00	111.00	37	4	f
72	365	7.00	start	1	-	f
73	364	7.00	0.00	2	-	f
73	364	7.00	0.00	3	-	f
75	364	7.00	0.00	4	-	f
76	363	7.00	0.00	5	-	f
76	363	7.00	0.00	6	-	f
76	363	7.00	0.00	7	-	f
76	363	7.00	0.00	8	-	f
78	360	7.00	0.00	9	-	f
80	360	7.00	0.00	10	-	f
82	359	7.00	0.00	11	-	f
86	361	7.00	0.00	12	-	f
88	363	7.00	0.00	13	-	f
88	366	7.00	0.00	14	-	f
88	369	7.00	115.00	15	-	f
88	369	8.00	newborn	15	7	f
85	371	8.00	0.00	16	7	f
98	384	8.00	0.00	17	7	f
108	384	8.00	0.00	18	7	f
109	383	8.00	0.00	19	7	f
109	383	8.00	0.00	20	7	f
114	384	8.00	0.00	21	7	f
120	382	8.00	0.00	22	7	f
123	382	8.00	0.00	23	7	f
129	382	8.00	0.00	24	7	f
133	382	8.00	0.00	25	7	f
140	384	8.00	0.00	26	7	f
141	387	8.00	0.00	27	7	f
143	387	8.00	0.00	28	7	f
144	387	8.00	0.00	29	7	f
148	391	8.00	0.00	30	7	f
148	387	8.00	0.00	31	7	f
153	385	8.00	0.00	32	7	f
153	387	8.00	0.00	33	7	f
154	393	8.00	0.00	34	7	f
157	393	8.00	0.00	35	7	f
158	392	8.00	0.00	36	7	f
161	390	8.00	111.00	37	7	f
88	369	9.00	newborn	15	7	f
76	366	9.00	0.00	16	7	f
80	366	9.00	0.00	17	7	f
80	366	9.00	0.00	18	7	f
87	367	9.00	0.00	19	7	f
86	370	9.00	0.00	20	7	f
93	370	9.00	0.00	21	7	f
92	368	9.00	0.00	22	7	f
97	368	9.00	0.00	23	7	f
102	369	9.00	0.00	24	7	f
108	367	9.00	0.00	25	7	f
110	368	9.00	0.00	26	7	f
111	369	9.00	0.00	27	7	f
111	369	9.00	0.00	28	7	f
111	369	9.00	0.00	29	7	f
111	369	9.00	0.00	30	7	f
112	371	9.00	0.00	31	7	f
114	371	9.00	0.00	32	7	f
119	373	9.00	0.00	33	7	f
122	371	9.00	0.00	34	7	f
123	369	9.00	0.00	35	7	f
127	368	9.00	0.00	36	7	f
130	369	9.00	111.00	37	7	f
79	447	10.00	start	1	-	f
80	447	10.00	0.00	2	-	f
82	448	10.00	0.00	3	-	f
83	448	10.00	0.00	4	-	f
82	450	10.00	0.00	5	-	f
82	450	10.00	0.00	6	-	f
84	449	10.00	0.00	7	-	f
86	450	10.00	0.00	8	-	f
86	450	10.00	0.00	9	-	f
93	455	10.00	0.00	10	-	f
98	450	10.00	0.00	11	-	f
98	450	10.00	0.00	12	-	f
104	452	10.00	0.00	13	-	f
105	456	10.00	0.00	14	-	f
104	457	10.00	0.00	15	-	f
108	458	10.00	0.00	16	-	f
110	459	10.00	0.00	17	-	f
121	460	10.00	0.00	18	-	f
125	457	10.00	0.00	19	-	f
125	452	10.00	0.00	20	-	f
130	450	10.00	0.00	21	-	f
132	448	10.00	0.00	22	-	f
138	445	10.00	0.00	23	-	f
143	448	10.00	0.00	24	-	f
145	446	10.00	0.00	25	-	f
150	445	10.00	0.00	26	-	f
145	448	10.00	0.00	27	-	f
144	443	10.00	0.00	28	-	f
139	444	10.00	0.00	29	-	f
145	444	10.00	0.00	30	-	f
149	445	10.00	0.00	31	-	f
148	447	10.00	0.00	32	-	f
148	447	10.00	0.00	33	-	f
152	445	10.00	0.00	34	-	f
152	445	10.00	0.00	35	-	f
153	441	10.00	0.00	36	-	f
153	440	10.00	111.00	37	-	f
77	288	11.00	start	1	-	f
75	286	11.00	0.00	2	-	f
82	288	11.00	0.00	3	-	f
89	284	11.00	0.00	4	-	f
92	282	11.00	0.00	5	-	f
102	282	11.00	0.00	6	-	f
109	284	11.00	0.00	7	-	f
115	289	11.00	0.00	8	-	f
121	289	11.00	0.00	9	-	f
126	287	11.00	0.00	10	-	f
129	286	11.00	0.00	11	-	f
134	284	11.00	0.00	12	-	f
140	284	11.00	0.00	13	-	f
147	286	11.00	0.00	14	-	f
153	284	11.00	0.00	15	-	f
161	284	11.00	0.00	16	-	f
174	290	11.00	0.00	17	-	f
177	292	11.00	0.00	18	-	f
192	308	11.00	0.00	19	-	f
199	314	11.00	0.00	20	-	f
199	317	11.00	115.00	21	-	f
199	317	12.00	newborn	21	11	f
196	317	12.00	0.00	22	11	f
196	334	12.00	0.00	23	11	f
203	345	12.00	0.00	24	11	f
209	359	12.00	0.00	25	11	f
218	369	12.00	0.00	26	11	f
224	371	12.00	0.00	27	11	f
229	374	12.00	0.00	28	11	f
231	381	12.00	0.00	29	11	f
240	389	12.00	0.00	30	11	f
244	387	12.00	0.00	31	11	f
247	388	12.00	0.00	32	11	f
247	391	12.00	0.00	33	11	f
251	396	12.00	0.00	34	11	f
256	397	12.00	0.00	35	11	f
265	400	12.00	0.00	36	11	f
277	399	12.00	111.00	37	11	f
199	317	13.00	newborn	21	11	f
197	315	13.00	0.00	22	11	f
197	307	13.00	0.00	23	11	f
209	313	13.00	0.00	24	11	f
229	324	13.00	0.00	25	11	f
236	322	13.00	0.00	26	11	f
241	323	13.00	0.00	27	11	f
240	319	13.00	0.00	28	11	f
245	323	13.00	0.00	29	11	f
248	324	13.00	0.00	30	11	f
256	324	13.00	0.00	31	11	f
256	327	13.00	0.00	32	11	f
259	330	13.00	0.00	33	11	f
261	330	13.00	0.00	34	11	f
267	333	13.00	0.00	35	11	f
268	330	13.00	0.00	36	11	f
268	330	13.00	111.00	37	11	f
76	263	14.00	start	1	-	f
77	262	14.00	0.00	2	-	f
77	262	14.00	0.00	3	-	f
77	262	14.00	0.00	4	-	f
84	259	14.00	0.00	5	-	f
90	259	14.00	0.00	6	-	f
92	258	14.00	0.00	7	-	f
101	263	14.00	0.00	8	-	f
106	259	14.00	0.00	9	-	f
110	254	14.00	0.00	10	-	f
109	250	14.00	115.00	11	-	f
72	239	15.00	start	1	-	f
71	236	15.00	0.00	2	-	f
70	233	15.00	0.00	3	-	f
69	233	15.00	0.00	4	-	f
69	232	15.00	0.00	5	-	f
70	227	15.00	0.00	6	-	f
71	226	15.00	0.00	7	-	f
77	225	15.00	0.00	8	-	f
72	230	15.00	115.00	9	-	f
72	230	16.00	newborn	9	15	f
71	236	16.00	0.00	10	15	f
87	234	16.00	0.00	11	15	f
88	234	16.00	0.00	12	15	f
96	235	16.00	0.00	13	15	f
108	234	16.00	0.00	14	15	f
122	226	16.00	0.00	15	15	f
122	226	16.00	0.00	16	15	f
127	222	16.00	0.00	17	15	f
137	217	16.00	0.00	18	15	f
140	215	16.00	0.00	19	15	f
139	217	16.00	0.00	20	15	f
138	222	16.00	0.00	21	15	f
150	219	16.00	0.00	22	15	f
153	219	16.00	0.00	23	15	f
169	222	16.00	0.00	24	15	f
180	222	16.00	0.00	25	15	f
190	220	16.00	0.00	26	15	f
203	215	16.00	0.00	27	15	f
213	222	16.00	0.00	28	15	f
226	224	16.00	0.00	29	15	f
226	221	16.00	0.00	30	15	f
229	211	16.00	0.00	31	15	f
225	209	16.00	0.00	32	15	f
222	217	16.00	0.00	33	15	f
220	220	16.00	0.00	34	15	f
212	223	16.00	0.00	35	15	f
208	234	16.00	0.00	36	15	f
209	236	16.00	111.00	37	15	f
84	496	17.00	start	1	-	f
84	491	17.00	0.00	2	-	f
90	498	17.00	0.00	3	-	f
89	498	17.00	0.00	4	-	f
92	498	17.00	0.00	5	-	f
93	499	17.00	0.00	6	-	f
102	501	17.00	0.00	7	-	f
121	505	17.00	0.00	8	-	f
125	504	17.00	0.00	9	-	f
129	505	17.00	0.00	10	-	f
132	506	17.00	0.00	11	-	f
135	504	17.00	0.00	12	-	f
135	507	17.00	0.00	13	-	f
136	509	17.00	103.00	14	-	f
74	186	18.00	start	1	-	f
76	189	18.00	0.00	2	-	f
81	188	18.00	0.00	3	-	f
88	182	18.00	0.00	4	-	f
88	180	18.00	0.00	5	-	f
104	177	18.00	0.00	6	-	f
102	172	18.00	0.00	7	-	f
110	173	18.00	0.00	8	-	f
121	175	18.00	0.00	9	-	f
125	174	18.00	0.00	10	-	f
131	170	18.00	0.00	11	-	f
131	172	18.00	0.00	12	-	f
141	172	18.00	0.00	13	-	f
146	169	18.00	0.00	14	-	f
152	169	18.00	0.00	15	-	f
155	169	18.00	0.00	16	-	f
161	167	18.00	0.00	17	-	f
164	166	18.00	0.00	18	-	f
166	159	18.00	0.00	19	-	f
174	148	18.00	0.00	20	-	f
185	136	18.00	0.00	21	-	f
185	138	18.00	0.00	22	-	f
184	136	18.00	115.00	23	-	f
184	136	19.00	newborn	23	18	f
177	134	19.00	0.00	24	18	f
195	140	19.00	0.00	25	18	f
200	145	19.00	0.00	26	18	f
218	157	19.00	0.00	27	18	f
236	169	19.00	0.00	28	18	f
244	173	19.00	0.00	29	18	f
270	165	19.00	0.00	30	18	f
274	158	19.00	0.00	31	18	f
283	153	19.00	0.00	32	18	f
294	153	19.00	0.00	33	18	f
295	152	19.00	0.00	34	18	f
298	143	19.00	0.00	35	18	f
304	134	19.00	0.00	36	18	f
304	133	19.00	111.00	37	18	f
184	136	20.00	newborn	23	18	f
173	137	20.00	0.00	24	18	f
173	127	20.00	0.00	25	18	f
165	126	20.00	0.00	26	18	f
155	134	20.00	0.00	27	18	f
150	140	20.00	0.00	28	18	f
152	139	20.00	0.00	29	18	f
158	149	20.00	0.00	30	18	f
167	150	20.00	0.00	31	18	f
184	151	20.00	0.00	32	18	f
185	151	20.00	0.00	33	18	f
188	159	20.00	0.00	34	18	f
191	160	20.00	0.00	35	18	f
195	158	20.00	0.00	36	18	f
195	156	20.00	111.00	37	18	f
77	151	21.00	start	1	-	f
76	148	21.00	0.00	2	-	f
70	148	21.00	0.00	3	-	f
71	150	21.00	0.00	4	-	f
72	150	21.00	0.00	5	-	f
72	150	21.00	0.00	6	-	f
71	149	21.00	0.00	7	-	f
71	149	21.00	0.00	8	-	f
74	149	21.00	0.00	9	-	f
77	148	21.00	0.00	10	-	f
75	156	21.00	0.00	11	-	f
82	157	21.00	0.00	12	-	f
91	156	21.00	0.00	13	-	f
97	154	21.00	0.00	14	-	f
104	149	21.00	115.00	15	-	f
104	149	22.00	newborn	15	21	f
89	152	22.00	0.00	16	21	f
98	152	22.00	0.00	17	21	f
112	141	22.00	0.00	18	21	f
125	142	22.00	0.00	19	21	f
143	152	22.00	0.00	20	21	f
148	146	22.00	0.00	21	21	f
153	140	22.00	0.00	22	21	f
163	135	22.00	0.00	23	21	f
182	121	22.00	0.00	24	21	f
197	108	22.00	0.00	25	21	f
210	104	22.00	0.00	26	21	f
220	110	22.00	0.00	27	21	f
229	110	22.00	0.00	28	21	f
241	111	22.00	0.00	29	21	f
255	109	22.00	0.00	30	21	f
268	103	22.00	0.00	31	21	f
273	100	22.00	0.00	32	21	f
276	99	22.00	0.00	33	21	f
276	97	22.00	0.00	34	21	f
275	99	22.00	115.00	35	21	f
275	99	23.00	newborn	35	22	f
283	96	23.00	0.00	36	22	f
297	85	23.00	111.00	37	22	f
275	99	24.00	newborn	35	22	f
279	99	24.00	0.00	36	22	f
259	117	24.00	111.00	37	22	f
56	174	25.00	start	1	-	f
59	175	25.00	0.00	2	-	f
64	177	25.00	0.00	3	-	f
64	177	25.00	0.00	4	-	f
65	177	25.00	0.00	5	-	f
71	173	25.00	0.00	6	-	f
74	171	25.00	0.00	7	-	f
77	172	25.00	0.00	8	-	f
83	178	25.00	0.00	9	-	f
87	182	25.00	0.00	10	-	f
90	187	25.00	0.00	11	-	f
94	191	25.00	0.00	12	-	f
92	190	25.00	115.00	13	-	f
92	190	26.00	newborn	13	25	f
97	192	26.00	0.00	14	25	f
100	180	26.00	0.00	15	25	f
103	173	26.00	0.00	16	25	f
104	178	26.00	0.00	17	25	f
113	174	26.00	0.00	18	25	f
120	176	26.00	0.00	19	25	f
126	171	26.00	0.00	20	25	f
129	167	26.00	0.00	21	25	f
133	161	26.00	0.00	22	25	f
140	163	26.00	0.00	23	25	f
141	162	26.00	0.00	24	25	f
143	164	26.00	0.00	25	25	f
156	155	26.00	0.00	26	25	f
173	155	26.00	0.00	27	25	f
181	151	26.00	0.00	28	25	f
192	142	26.00	0.00	29	25	f
192	136	26.00	0.00	30	25	f
200	126	26.00	0.00	31	25	f
203	119	26.00	0.00	32	25	f
208	115	26.00	115.00	33	25	f
208	115	27.00	newborn	33	26	f
205	119	27.00	0.00	34	26	f
216	119	27.00	0.00	35	26	f
227	112	27.00	0.00	36	26	f
234	109	27.00	111.00	37	26	f
208	115	28.00	newborn	33	26	f
205	120	28.00	0.00	34	26	f
193	115	28.00	0.00	35	26	f
200	108	28.00	0.00	36	26	f
200	106	28.00	111.00	37	26	f
92	190	29.00	newborn	13	25	f
95	208	29.00	0.00	14	25	f
96	213	29.00	0.00	15	25	f
100	218	29.00	0.00	16	25	f
100	223	29.00	0.00	17	25	f
107	221	29.00	0.00	18	25	f
116	213	29.00	0.00	19	25	f
122	210	29.00	0.00	20	25	f
131	205	29.00	0.00	21	25	f
134	204	29.00	0.00	22	25	f
145	205	29.00	0.00	23	25	f
155	197	29.00	0.00	24	25	f
163	198	29.00	0.00	25	25	f
172	196	29.00	0.00	26	25	f
178	192	29.00	0.00	27	25	f
189	192	29.00	0.00	28	25	f
201	184	29.00	0.00	29	25	f
205	177	29.00	0.00	30	25	f
211	171	29.00	0.00	31	25	f
218	167	29.00	0.00	32	25	f
225	164	29.00	0.00	33	25	f
231	159	29.00	115.00	34	25	f
231	159	30.00	newborn	34	29	f
228	165	30.00	0.00	35	29	f
225	172	30.00	0.00	36	29	f
242	175	30.00	111.00	37	29	f
231	159	31.00	newborn	34	29	f
226	155	31.00	0.00	35	29	f
231	144	31.00	0.00	36	29	f
229	142	31.00	111.00	37	29	f
90	88	32.00	start	1	-	f
90	88	32.00	0.00	2	-	f
94	88	32.00	0.00	3	-	f
97	89	32.00	0.00	4	-	f
102	96	32.00	0.00	5	-	f
100	90	32.00	0.00	6	-	f
99	91	32.00	0.00	7	-	f
99	96	32.00	0.00	8	-	f
99	96	32.00	0.00	9	-	f
99	96	32.00	0.00	10	-	f
99	96	32.00	0.00	11	-	f
99	96	32.00	0.00	12	-	f
101	92	32.00	0.00	13	-	f
104	92	32.00	0.00	14	-	f
108	92	32.00	0.00	15	-	f
111	90	32.00	0.00	16	-	f
111	85	32.00	0.00	17	-	f
115	85	32.00	0.00	18	-	f
116	84	32.00	0.00	19	-	f
119	86	32.00	0.00	20	-	f
120	85	32.00	0.00	21	-	f
125	83	32.00	0.00	22	-	f
128	82	32.00	0.00	23	-	f
135	80	32.00	0.00	24	-	f
145	79	32.00	0.00	25	-	f
148	79	32.00	0.00	26	-	f
154	78	32.00	0.00	27	-	f
163	82	32.00	0.00	28	-	f
181	87	32.00	115.00	29	-	f
181	87	33.00	newborn	29	32	f
171	73	33.00	0.00	30	32	f
201	84	33.00	0.00	31	32	f
213	91	33.00	0.00	32	32	f
230	90	33.00	0.00	33	32	f
235	89	33.00	0.00	34	32	f
245	78	33.00	0.00	35	32	f
254	74	33.00	0.00	36	32	f
264	69	33.00	111.00	37	32	f
181	87	34.00	newborn	29	32	f
171	73	34.00	0.00	30	32	f
155	71	34.00	0.00	31	32	f
157	71	34.00	0.00	32	32	f
157	68	34.00	0.00	33	32	f
157	68	34.00	0.00	34	32	f
157	68	34.00	0.00	35	32	f
159	65	34.00	0.00	36	32	f
159	65	34.00	111.00	37	32	f
101	37	35.00	start	1	-	f
105	41	35.00	0.00	2	-	f
104	43	35.00	0.00	3	-	f
106	46	35.00	0.00	4	-	f
109	48	35.00	0.00	5	-	f
125	53	35.00	0.00	6	-	f
128	59	35.00	0.00	7	-	f
129	61	35.00	0.00	8	-	f
138	70	35.00	0.00	9	-	f
142	69	35.00	0.00	10	-	f
155	78	35.00	0.00	11	-	f
156	80	35.00	0.00	12	-	f
169	80	35.00	0.00	13	-	f
186	80	35.00	0.00	14	-	f
201	83	35.00	0.00	15	-	f
213	75	35.00	0.00	16	-	f
228	78	35.00	0.00	17	-	f
231	72	35.00	0.00	18	-	f
241	68	35.00	0.00	19	-	f
257	64	35.00	0.00	20	-	f
264	61	35.00	0.00	21	-	f
267	60	35.00	0.00	22	-	f
275	63	35.00	0.00	23	-	f
278	59	35.00	0.00	24	-	f
286	56	35.00	0.00	25	-	f
287	55	35.00	0.00	26	-	f
287	53	35.00	115.00	27	-	f
287	53	36.00	newborn	27	35	f
275	59	36.00	0.00	28	35	f
295	66	36.00	0.00	29	35	f
299	69	36.00	0.00	30	35	f
312	75	36.00	0.00	31	35	f
312	72	36.00	0.00	32	35	f
314	66	36.00	0.00	33	35	f
321	66	36.00	0.00	34	35	f
322	60	36.00	0.00	35	35	f
322	59	36.00	0.00	36	35	f
324	58	36.00	111.00	37	35	f
287	53	37.00	newborn	27	35	f
276	58	37.00	0.00	28	35	f
295	44	37.00	0.00	29	35	f
305	40	37.00	0.00	30	35	f
308	30	37.00	0.00	31	35	f
299	17	37.00	0.00	32	35	f
286	10	37.00	0.00	33	35	f
282	7	37.00	0.00	34	35	f
267	5	37.00	0.00	35	35	f
263	7	37.00	0.00	36	35	f
261	18	37.00	111.00	37	35	f
82	476	38.00	start	1	-	f
87	472	38.00	0.00	2	-	f
83	473	38.00	0.00	3	-	f
84	475	38.00	0.00	4	-	f
84	480	38.00	0.00	5	-	f
83	482	38.00	0.00	6	-	f
81	485	38.00	0.00	7	-	f
81	480	38.00	0.00	8	-	f
83	483	38.00	0.00	9	-	f
87	483	38.00	0.00	10	-	f
89	482	38.00	0.00	11	-	f
87	484	38.00	0.00	12	-	f
90	482	38.00	0.00	13	-	f
93	486	38.00	0.00	14	-	f
90	485	38.00	0.00	15	-	f
91	484	38.00	0.00	16	-	f
92	485	38.00	0.00	17	-	f
93	485	38.00	0.00	18	-	f
99	479	38.00	0.00	19	-	f
105	476	38.00	0.00	20	-	f
105	472	38.00	0.00	21	-	f
112	470	38.00	0.00	22	-	f
118	467	38.00	0.00	23	-	f
125	471	38.00	0.00	24	-	f
132	471	38.00	0.00	25	-	f
137	470	38.00	0.00	26	-	f
143	473	38.00	0.00	27	-	f
149	481	38.00	0.00	28	-	f
151	478	38.00	0.00	29	-	f
154	478	38.00	0.00	30	-	f
154	478	38.00	0.00	31	-	f
156	482	38.00	0.00	32	-	f
158	488	38.00	0.00	33	-	f
158	490	38.00	0.00	34	-	f
161	497	38.00	0.00	35	-	f
162	504	38.00	0.00	36	-	f
161	500	38.00	111.00	37	-	f
143	8	39.00	gointo	12	-	f
147	12	39.00	0.00	13	-	f
151	12	39.00	0.00	14	-	f
156	8	39.00	0.00	15	-	f
151	13	39.00	0.00	16	-	f
151	20	39.00	0.00	17	-	f
158	25	39.00	0.00	18	-	f
172	27	39.00	0.00	19	-	f
180	28	39.00	0.00	20	-	f
195	28	39.00	0.00	21	-	f
207	34	39.00	0.00	22	-	f
229	35	39.00	0.00	23	-	f
235	41	39.00	0.00	24	-	f
234	49	39.00	0.00	25	-	f
230	57	39.00	0.00	26	-	f
235	57	39.00	0.00	27	-	f
238	59	39.00	0.00	28	-	f
245	58	39.00	115.00	29	-	f
245	58	40.00	newborn	29	39	f
239	56	40.00	0.00	30	39	f
249	56	40.00	0.00	31	39	f
259	61	40.00	0.00	32	39	f
265	52	40.00	0.00	33	39	f
276	44	40.00	0.00	34	39	f
278	38	40.00	0.00	35	39	f
286	33	40.00	0.00	36	39	f
290	33	40.00	111.00	37	39	f
245	58	41.00	newborn	29	39	f
238	53	41.00	0.00	30	39	f
237	30	41.00	0.00	31	39	f
237	17	41.00	0.00	32	39	f
235	6	41.00	103.00	33	39	f
94	120	42.00	start	1	-	f
94	123	42.00	0.00	2	-	f
94	121	42.00	0.00	3	-	f
93	120	42.00	0.00	4	-	f
90	122	42.00	0.00	5	-	f
90	122	42.00	0.00	6	-	f
89	120	42.00	0.00	7	-	f
88	121	42.00	0.00	8	-	f
87	121	42.00	0.00	9	-	f
85	118	42.00	0.00	10	-	f
83	120	42.00	0.00	11	-	f
83	121	42.00	0.00	12	-	f
86	115	42.00	0.00	13	-	f
84	120	42.00	0.00	14	-	f
84	120	42.00	0.00	15	-	f
84	120	42.00	0.00	16	-	f
84	120	42.00	0.00	17	-	f
85	117	42.00	0.00	18	-	f
89	116	42.00	0.00	19	-	f
90	116	42.00	0.00	20	-	f
90	114	42.00	0.00	21	-	f
92	117	42.00	0.00	22	-	f
91	117	42.00	0.00	23	-	f
94	123	42.00	0.00	24	-	f
98	128	42.00	0.00	25	-	f
98	128	42.00	0.00	26	-	f
98	128	42.00	0.00	27	-	f
98	128	42.00	0.00	28	-	f
98	129	42.00	0.00	29	-	f
97	134	42.00	0.00	30	-	f
97	128	42.00	0.00	31	-	f
97	128	42.00	0.00	32	-	f
97	128	42.00	0.00	33	-	f
100	135	42.00	0.00	34	-	f
100	130	42.00	0.00	35	-	f
98	130	42.00	0.00	36	-	f
99	133	42.00	111.00	37	-	f
