# Supplementary material for: A three component model for superdiffusive motion effectively describes migration of eukaryotic cells moving freely or under a directional stimulus
Source: PLoS One. 2022 Aug 2;17(8):e0272259. doi: 10.1371/journal.pone.0272259 (PMC9345344; doi:10.1371/journal.pone.0272259)
Supplement: S1 File — Text files containing information about displacements of experimental and simulated populations used for both preliminary analyses, in “datasets used for preliminary evaluation of cell movement (Tables 1 and 2)”, and further characterization of cell movement, in “further datasets used for cell movement characterization (Figs 2, 4–6; Table 2; S1–S3 Tables; S2 and S3 Figs)”. (ZIP) [file pone.0272259.s007.zip › S1_File/further datasets/experimental/wound/NIH-3T3/coordinates5.txt]

#	ps=1.3	ts=40	movie=	timeInt=4
569	235	1.00	start	1	-	f
568	237	1.00	0.00	2	-	f
566	237	1.00	0.00	3	-	f
566	237	1.00	0.00	4	-	f
564	241	1.00	0.00	5	-	f
552	241	1.00	0.00	6	-	f
551	239	1.00	0.00	7	-	f
551	237	1.00	0.00	8	-	f
540	237	1.00	0.00	9	-	f
528	234	1.00	0.00	10	-	f
516	228	1.00	0.00	11	-	f
514	228	1.00	0.00	12	-	f
498	230	1.00	0.00	13	-	f
483	226	1.00	0.00	14	-	f
474	219	1.00	0.00	15	-	f
475	225	1.00	0.00	16	-	f
459	237	1.00	0.00	17	-	f
445	245	1.00	0.00	18	-	f
438	244	1.00	0.00	19	-	f
418	245	1.00	0.00	20	-	f
407	236	1.00	0.00	21	-	f
392	229	1.00	0.00	22	-	f
379	226	1.00	0.00	23	-	f
374	226	1.00	0.00	24	-	f
359	231	1.00	0.00	25	-	f
353	231	1.00	0.00	26	-	f
348	237	1.00	0.00	27	-	f
340	239	1.00	0.00	28	-	f
340	233	1.00	115.00	29	-	f
340	233	2.00	newborn	29	1	f
345	206	2.00	0.00	30	1	f
342	183	2.00	0.00	31	1	f
303	191	2.00	0.00	32	1	f
286	173	2.00	0.00	33	1	f
265	169	2.00	0.00	34	1	f
250	160	2.00	0.00	35	1	f
238	158	2.00	0.00	36	1	f
231	164	2.00	111.00	37	1	f
340	233	3.00	newborn	29	1	f
339	215	3.00	0.00	30	1	f
332	214	3.00	0.00	31	1	f
289	207	3.00	0.00	32	1	f
272	219	3.00	0.00	33	1	f
277	229	3.00	0.00	34	1	f
292	254	3.00	0.00	35	1	f
295	251	3.00	0.00	36	1	f
305	246	3.00	111.00	37	1	f
543	13	4.00	start	1	-	f
544	19	4.00	0.00	2	-	f
546	15	4.00	0.00	3	-	f
545	13	4.00	0.00	4	-	f
544	11	4.00	0.00	5	-	f
542	15	4.00	0.00	6	-	f
542	22	4.00	0.00	7	-	f
538	20	4.00	0.00	8	-	f
538	21	4.00	0.00	9	-	f
536	23	4.00	0.00	10	-	f
533	25	4.00	0.00	11	-	f
529	27	4.00	0.00	12	-	f
525	30	4.00	0.00	13	-	f
518	35	4.00	0.00	14	-	f
501	36	4.00	0.00	15	-	f
487	34	4.00	0.00	16	-	f
480	34	4.00	0.00	17	-	f
477	32	4.00	0.00	18	-	f
470	26	4.00	0.00	19	-	f
461	23	4.00	0.00	20	-	f
459	19	4.00	0.00	21	-	f
453	17	4.00	0.00	22	-	f
446	10	4.00	0.00	23	-	f
442	7	4.00	0.00	24	-	f
437	7	4.00	0.00	25	-	f
432	7	4.00	103.00	26	-	f
554	45	5.00	start	1	-	f
550	50	5.00	0.00	2	-	f
550	53	5.00	0.00	3	-	f
550	55	5.00	0.00	4	-	f
543	59	5.00	0.00	5	-	f
532	70	5.00	0.00	6	-	f
529	74	5.00	0.00	7	-	f
518	78	5.00	0.00	8	-	f
511	84	5.00	0.00	9	-	f
503	86	5.00	0.00	10	-	f
495	86	5.00	0.00	11	-	f
487	86	5.00	0.00	12	-	f
477	91	5.00	0.00	13	-	f
470	88	5.00	0.00	14	-	f
457	83	5.00	0.00	15	-	f
450	83	5.00	0.00	16	-	f
441	76	5.00	0.00	17	-	f
435	73	5.00	0.00	18	-	f
430	73	5.00	0.00	19	-	f
422	69	5.00	0.00	20	-	f
409	63	5.00	0.00	21	-	f
408	58	5.00	0.00	22	-	f
404	52	5.00	0.00	23	-	f
399	46	5.00	0.00	24	-	f
402	34	5.00	0.00	25	-	f
398	17	5.00	0.00	26	-	f
398	18	5.00	115.00	27	-	f
398	18	6.00	newborn	27	5	f
397	26	6.00	0.00	28	5	f
402	36	6.00	0.00	29	5	f
412	40	6.00	0.00	30	5	f
420	41	6.00	0.00	31	5	f
426	46	6.00	0.00	32	5	f
428	54	6.00	0.00	33	5	f
428	66	6.00	0.00	34	5	f
423	76	6.00	0.00	35	5	f
416	74	6.00	0.00	36	5	f
411	73	6.00	111.00	37	5	f
548	285	7.00	start	1	-	f
545	280	7.00	0.00	2	-	f
537	278	7.00	0.00	3	-	f
538	276	7.00	0.00	4	-	f
538	277	7.00	0.00	5	-	f
538	278	7.00	0.00	6	-	f
537	280	7.00	0.00	7	-	f
532	280	7.00	0.00	8	-	f
523	274	7.00	0.00	9	-	f
518	274	7.00	0.00	10	-	f
515	273	7.00	0.00	11	-	f
510	273	7.00	0.00	12	-	f
504	270	7.00	0.00	13	-	f
500	270	7.00	0.00	14	-	f
496	270	7.00	0.00	15	-	f
493	270	7.00	0.00	16	-	f
488	272	7.00	0.00	17	-	f
484	273	7.00	0.00	18	-	f
481	273	7.00	0.00	19	-	f
474	273	7.00	0.00	20	-	f
470	274	7.00	0.00	21	-	f
467	277	7.00	0.00	22	-	f
457	273	7.00	0.00	23	-	f
449	274	7.00	0.00	24	-	f
438	266	7.00	0.00	25	-	f
431	267	7.00	0.00	26	-	f
423	265	7.00	0.00	27	-	f
422	270	7.00	115.00	28	-	f
422	270	8.00	newborn	28	7	f
406	258	8.00	0.00	29	7	f
391	252	8.00	0.00	30	7	f
391	247	8.00	0.00	31	7	f
383	250	8.00	0.00	32	7	f
380	256	8.00	0.00	33	7	f
374	265	8.00	0.00	34	7	f
373	270	8.00	0.00	35	7	f
372	269	8.00	0.00	36	7	f
365	275	8.00	111.00	37	7	f
422	270	9.00	newborn	28	7	f
431	270	9.00	0.00	29	7	f
430	276	9.00	0.00	30	7	f
422	275	9.00	0.00	31	7	f
432	275	9.00	0.00	32	7	f
436	274	9.00	0.00	33	7	f
432	274	9.00	0.00	34	7	f
421	281	9.00	0.00	35	7	f
425	278	9.00	0.00	36	7	f
428	281	9.00	111.00	37	7	f
557	270	10.00	start	1	-	f
557	267	10.00	0.00	2	-	f
555	267	10.00	0.00	3	-	f
555	266	10.00	0.00	4	-	f
555	268	10.00	0.00	5	-	f
556	271	10.00	0.00	6	-	f
556	269	10.00	0.00	7	-	f
554	266	10.00	0.00	8	-	f
552	263	10.00	0.00	9	-	f
549	264	10.00	0.00	10	-	f
548	264	10.00	0.00	11	-	f
546	263	10.00	0.00	12	-	f
543	263	10.00	0.00	13	-	f
540	265	10.00	0.00	14	-	f
538	266	10.00	0.00	15	-	f
533	268	10.00	0.00	16	-	f
526	267	10.00	0.00	17	-	f
517	263	10.00	0.00	18	-	f
515	259	10.00	0.00	19	-	f
513	261	10.00	0.00	20	-	f
508	260	10.00	0.00	21	-	f
500	255	10.00	0.00	22	-	f
494	251	10.00	0.00	23	-	f
494	251	10.00	0.00	24	-	f
491	251	10.00	0.00	25	-	f
489	249	10.00	0.00	26	-	f
474	250	10.00	0.00	27	-	f
476	252	10.00	0.00	28	-	f
476	252	10.00	0.00	29	-	f
469	250	10.00	0.00	30	-	f
466	250	10.00	0.00	31	-	f
460	249	10.00	0.00	32	-	f
455	249	10.00	0.00	33	-	f
447	248	10.00	0.00	34	-	f
447	248	10.00	0.00	35	-	f
446	249	10.00	0.00	36	-	f
441	244	10.00	111.00	37	-	f
564	300	11.00	start	1	-	f
557	300	11.00	0.00	2	-	f
552	300	11.00	0.00	3	-	f
550	299	11.00	0.00	4	-	f
543	300	11.00	0.00	5	-	f
536	300	11.00	0.00	6	-	f
532	300	11.00	0.00	7	-	f
521	303	11.00	0.00	8	-	f
520	312	11.00	0.00	9	-	f
506	321	11.00	0.00	10	-	f
495	321	11.00	0.00	11	-	f
470	323	11.00	0.00	12	-	f
459	322	11.00	115.00	13	-	f
459	322	12.00	newborn	13	11	f
461	331	12.00	0.00	14	11	f
449	335	12.00	0.00	15	11	f
442	336	12.00	0.00	16	11	f
436	336	12.00	0.00	17	11	f
426	336	12.00	0.00	18	11	f
423	338	12.00	0.00	19	11	f
420	340	12.00	0.00	20	11	f
415	345	12.00	0.00	21	11	f
397	339	12.00	0.00	22	11	f
388	344	12.00	0.00	23	11	f
377	351	12.00	0.00	24	11	f
356	355	12.00	0.00	25	11	f
336	353	12.00	0.00	26	11	f
322	360	12.00	0.00	27	11	f
313	367	12.00	0.00	28	11	f
308	374	12.00	0.00	29	11	f
298	383	12.00	0.00	30	11	f
298	388	12.00	0.00	31	11	f
298	396	12.00	0.00	32	11	f
306	394	12.00	0.00	33	11	f
318	396	12.00	0.00	34	11	f
332	392	12.00	0.00	35	11	f
339	390	12.00	0.00	36	11	f
336	377	12.00	111.00	37	11	f
459	322	13.00	newborn	13	11	f
471	314	13.00	0.00	14	11	f
471	319	13.00	0.00	15	11	f
459	316	13.00	0.00	16	11	f
445	313	13.00	0.00	17	11	f
427	299	13.00	0.00	18	11	f
407	292	13.00	0.00	19	11	f
394	291	13.00	0.00	20	11	f
382	288	13.00	0.00	21	11	f
371	286	13.00	0.00	22	11	f
366	289	13.00	0.00	23	11	f
363	290	13.00	0.00	24	11	f
350	292	13.00	0.00	25	11	f
340	293	13.00	0.00	26	11	f
341	298	13.00	0.00	27	11	f
334	304	13.00	0.00	28	11	f
334	296	13.00	0.00	29	11	f
328	297	13.00	0.00	30	11	f
322	293	13.00	0.00	31	11	f
313	290	13.00	0.00	32	11	f
305	294	13.00	0.00	33	11	f
303	309	13.00	0.00	34	11	f
301	325	13.00	0.00	35	11	f
304	330	13.00	0.00	36	11	f
312	335	13.00	111.00	37	11	f
587	214	14.00	start	1	-	f
579	215	14.00	0.00	2	-	f
579	218	14.00	0.00	3	-	f
579	221	14.00	0.00	4	-	f
579	218	14.00	0.00	5	-	f
576	219	14.00	0.00	6	-	f
573	219	14.00	0.00	7	-	f
570	217	14.00	0.00	8	-	f
567	214	14.00	0.00	9	-	f
567	212	14.00	0.00	10	-	f
564	210	14.00	0.00	11	-	f
566	212	14.00	0.00	12	-	f
566	209	14.00	0.00	13	-	f
559	208	14.00	0.00	14	-	f
559	206	14.00	0.00	15	-	f
559	206	14.00	0.00	16	-	f
557	204	14.00	0.00	17	-	f
555	202	14.00	0.00	18	-	f
552	202	14.00	0.00	19	-	f
552	199	14.00	0.00	20	-	f
550	201	14.00	0.00	21	-	f
550	200	14.00	0.00	22	-	f
548	199	14.00	0.00	23	-	f
541	200	14.00	0.00	24	-	f
541	199	14.00	0.00	25	-	f
542	198	14.00	0.00	26	-	f
544	198	14.00	0.00	27	-	f
533	199	14.00	0.00	28	-	f
531	195	14.00	0.00	29	-	f
521	195	14.00	0.00	30	-	f
521	195	14.00	0.00	31	-	f
516	194	14.00	0.00	32	-	f
512	196	14.00	0.00	33	-	f
510	197	14.00	0.00	34	-	f
506	196	14.00	0.00	35	-	f
500	193	14.00	0.00	36	-	f
500	194	14.00	111.00	37	-	f
573	380	15.00	start	1	-	f
573	378	15.00	0.00	2	-	f
575	374	15.00	0.00	3	-	f
578	374	15.00	0.00	4	-	f
579	372	15.00	0.00	5	-	f
581	374	15.00	0.00	6	-	f
581	376	15.00	0.00	7	-	f
581	379	15.00	0.00	8	-	f
581	376	15.00	0.00	9	-	f
581	373	15.00	0.00	10	-	f
576	370	15.00	0.00	11	-	f
571	368	15.00	0.00	12	-	f
569	365	15.00	0.00	13	-	f
564	363	15.00	0.00	14	-	f
559	361	15.00	0.00	15	-	f
550	356	15.00	0.00	16	-	f
542	355	15.00	0.00	17	-	f
540	353	15.00	0.00	18	-	f
531	353	15.00	0.00	19	-	f
522	353	15.00	0.00	20	-	f
517	356	15.00	0.00	21	-	f
517	355	15.00	0.00	22	-	f
514	357	15.00	0.00	23	-	f
513	356	15.00	0.00	24	-	f
513	362	15.00	0.00	25	-	f
513	368	15.00	0.00	26	-	f
509	371	15.00	0.00	27	-	f
505	371	15.00	0.00	28	-	f
502	371	15.00	0.00	29	-	f
498	369	15.00	0.00	30	-	f
497	371	15.00	115.00	31	-	f
497	371	16.00	newborn	31	15	f
489	371	16.00	0.00	32	15	f
488	373	16.00	0.00	33	15	f
481	378	16.00	0.00	34	15	f
477	378	16.00	0.00	35	15	f
477	380	16.00	0.00	36	15	f
477	384	16.00	111.00	37	15	f
497	371	17.00	newborn	31	15	f
506	372	17.00	0.00	32	15	f
501	377	17.00	0.00	33	15	f
501	379	17.00	0.00	34	15	f
501	378	17.00	0.00	35	15	f
501	374	17.00	0.00	36	15	f
500	377	17.00	111.00	37	15	f
573	323	18.00	start	1	-	f
573	323	18.00	0.00	2	-	f
568	324	18.00	0.00	3	-	f
563	324	18.00	0.00	4	-	f
558	323	18.00	0.00	5	-	f
557	321	18.00	0.00	6	-	f
554	319	18.00	0.00	7	-	f
539	320	18.00	0.00	8	-	f
527	326	18.00	0.00	9	-	f
516	335	18.00	0.00	10	-	f
502	341	18.00	0.00	11	-	f
495	346	18.00	0.00	12	-	f
474	351	18.00	0.00	13	-	f
459	357	18.00	0.00	14	-	f
436	361	18.00	0.00	15	-	f
433	364	18.00	0.00	16	-	f
423	368	18.00	0.00	17	-	f
416	360	18.00	0.00	18	-	f
403	348	18.00	0.00	19	-	f
385	339	18.00	0.00	20	-	f
372	341	18.00	0.00	21	-	f
354	344	18.00	0.00	22	-	f
346	343	18.00	0.00	23	-	f
362	339	18.00	115.00	24	-	f
362	339	19.00	newborn	24	18	f
366	341	19.00	0.00	25	18	f
371	335	19.00	0.00	26	18	f
388	325	19.00	0.00	27	18	f
394	305	19.00	0.00	28	18	f
388	298	19.00	0.00	29	18	f
385	294	19.00	0.00	30	18	f
379	292	19.00	0.00	31	18	f
375	295	19.00	0.00	32	18	f
375	295	19.00	0.00	33	18	f
365	304	19.00	0.00	34	18	f
369	314	19.00	0.00	35	18	f
365	324	19.00	0.00	36	18	f
364	321	19.00	111.00	37	18	f
362	339	20.00	newborn	24	18	f
350	340	20.00	0.00	25	18	f
341	329	20.00	0.00	26	18	f
326	327	20.00	0.00	27	18	f
309	331	20.00	0.00	28	18	f
294	334	20.00	0.00	29	18	f
289	332	20.00	0.00	30	18	f
273	329	20.00	0.00	31	18	f
264	322	20.00	0.00	32	18	f
264	313	20.00	0.00	33	18	f
266	306	20.00	0.00	34	18	f
271	300	20.00	0.00	35	18	f
271	294	20.00	0.00	36	18	f
274	286	20.00	111.00	37	18	f
589	54	21.00	start	1	-	f
589	56	21.00	0.00	2	-	f
585	57	21.00	0.00	3	-	f
584	60	21.00	0.00	4	-	f
579	56	21.00	0.00	5	-	f
577	57	21.00	0.00	6	-	f
576	54	21.00	0.00	7	-	f
575	58	21.00	0.00	8	-	f
566	65	21.00	0.00	9	-	f
551	73	21.00	0.00	10	-	f
540	76	21.00	0.00	11	-	f
533	80	21.00	0.00	12	-	f
536	83	21.00	0.00	13	-	f
532	91	21.00	0.00	14	-	f
527	97	21.00	0.00	15	-	f
526	95	21.00	0.00	16	-	f
522	97	21.00	0.00	17	-	f
503	109	21.00	0.00	18	-	f
484	114	21.00	0.00	19	-	f
475	116	21.00	0.00	20	-	f
467	119	21.00	0.00	21	-	f
459	119	21.00	0.00	22	-	f
451	121	21.00	0.00	23	-	f
444	122	21.00	0.00	24	-	f
439	121	21.00	0.00	25	-	f
427	117	21.00	0.00	26	-	f
417	116	21.00	0.00	27	-	f
410	115	21.00	0.00	28	-	f
416	121	21.00	115.00	29	-	f
416	121	22.00	newborn	29	21	f
397	128	22.00	0.00	30	21	f
386	121	22.00	0.00	31	21	f
376	124	22.00	0.00	32	21	f
368	124	22.00	0.00	33	21	f
360	118	22.00	0.00	34	21	f
346	118	22.00	0.00	35	21	f
324	117	22.00	0.00	36	21	f
320	122	22.00	111.00	37	21	f
416	121	23.00	newborn	29	21	f
440	117	23.00	0.00	30	21	f
445	118	23.00	0.00	31	21	f
449	121	23.00	0.00	32	21	f
457	117	23.00	0.00	33	21	f
457	119	23.00	0.00	34	21	f
450	120	23.00	0.00	35	21	f
452	116	23.00	0.00	36	21	f
452	119	23.00	111.00	37	21	f
559	443	24.00	start	1	-	f
569	448	24.00	0.00	2	-	f
572	446	24.00	0.00	3	-	f
572	441	24.00	0.00	4	-	f
570	441	24.00	0.00	5	-	f
566	430	24.00	0.00	6	-	f
561	429	24.00	0.00	7	-	f
561	425	24.00	0.00	8	-	f
560	418	24.00	0.00	9	-	f
559	415	24.00	0.00	10	-	f
555	413	24.00	0.00	11	-	f
562	410	24.00	0.00	12	-	f
559	404	24.00	0.00	13	-	f
553	400	24.00	0.00	14	-	f
546	398	24.00	0.00	15	-	f
540	383	24.00	0.00	16	-	f
533	380	24.00	0.00	17	-	f
529	377	24.00	0.00	18	-	f
522	378	24.00	0.00	19	-	f
511	379	24.00	0.00	20	-	f
505	384	24.00	0.00	21	-	f
500	386	24.00	0.00	22	-	f
496	390	24.00	0.00	23	-	f
495	393	24.00	0.00	24	-	f
484	397	24.00	0.00	25	-	f
482	396	24.00	0.00	26	-	f
478	408	24.00	0.00	27	-	f
480	411	24.00	0.00	28	-	f
474	413	24.00	0.00	29	-	f
464	412	24.00	0.00	30	-	f
464	410	24.00	0.00	31	-	f
463	413	24.00	0.00	32	-	f
460	414	24.00	0.00	33	-	f
460	418	24.00	0.00	34	-	f
458	417	24.00	0.00	35	-	f
454	415	24.00	0.00	36	-	f
454	413	24.00	111.00	37	-	f
574	430	25.00	start	1	-	f
574	426	25.00	0.00	2	-	f
579	423	25.00	0.00	3	-	f
579	419	25.00	0.00	4	-	f
577	414	25.00	0.00	5	-	f
576	409	25.00	0.00	6	-	f
576	405	25.00	0.00	7	-	f
572	403	25.00	0.00	8	-	f
573	400	25.00	0.00	9	-	f
576	402	25.00	0.00	10	-	f
575	402	25.00	0.00	11	-	f
575	398	25.00	0.00	12	-	f
573	394	25.00	0.00	13	-	f
569	389	25.00	0.00	14	-	f
564	387	25.00	0.00	15	-	f
562	384	25.00	0.00	16	-	f
558	382	25.00	0.00	17	-	f
555	380	25.00	0.00	18	-	f
558	377	25.00	0.00	19	-	f
554	378	25.00	0.00	20	-	f
549	379	25.00	0.00	21	-	f
548	384	25.00	0.00	22	-	f
550	382	25.00	0.00	23	-	f
550	386	25.00	0.00	24	-	f
547	388	25.00	0.00	25	-	f
543	386	25.00	0.00	26	-	f
547	386	25.00	0.00	27	-	f
548	385	25.00	0.00	28	-	f
548	387	25.00	0.00	29	-	f
548	387	25.00	0.00	30	-	f
544	386	25.00	0.00	31	-	f
542	386	25.00	0.00	32	-	f
540	386	25.00	0.00	33	-	f
540	385	25.00	0.00	34	-	f
537	385	25.00	0.00	35	-	f
538	384	25.00	0.00	36	-	f
537	385	25.00	111.00	37	-	f
557	464	26.00	start	1	-	f
563	463	26.00	0.00	2	-	f
563	460	26.00	0.00	3	-	f
561	455	26.00	0.00	4	-	f
555	450	26.00	0.00	5	-	f
548	446	26.00	0.00	6	-	f
548	444	26.00	0.00	7	-	f
548	441	26.00	0.00	8	-	f
551	440	26.00	0.00	9	-	f
551	438	26.00	0.00	10	-	f
548	434	26.00	0.00	11	-	f
545	429	26.00	0.00	12	-	f
543	429	26.00	0.00	13	-	f
537	429	26.00	0.00	14	-	f
533	430	26.00	0.00	15	-	f
529	431	26.00	0.00	16	-	f
522	426	26.00	0.00	17	-	f
506	436	26.00	0.00	18	-	f
498	431	26.00	0.00	19	-	f
491	425	26.00	0.00	20	-	f
485	417	26.00	0.00	21	-	f
468	405	26.00	0.00	22	-	f
453	398	26.00	0.00	23	-	f
448	395	26.00	0.00	24	-	f
441	393	26.00	0.00	25	-	f
435	388	26.00	0.00	26	-	f
432	385	26.00	0.00	27	-	f
430	385	26.00	0.00	28	-	f
421	370	26.00	0.00	29	-	f
409	362	26.00	0.00	30	-	f
405	355	26.00	0.00	31	-	f
408	357	26.00	0.00	32	-	f
402	355	26.00	0.00	33	-	f
400	355	26.00	0.00	34	-	f
404	356	26.00	0.00	35	-	f
407	358	26.00	115.00	36	-	f
601	93	27.00	start	1	-	f
598	94	27.00	0.00	2	-	f
589	94	27.00	0.00	3	-	f
585	93	27.00	0.00	4	-	f
575	93	27.00	0.00	5	-	f
577	93	27.00	0.00	6	-	f
576	97	27.00	0.00	7	-	f
575	102	27.00	0.00	8	-	f
568	101	27.00	0.00	9	-	f
565	105	27.00	0.00	10	-	f
571	94	27.00	0.00	11	-	f
566	88	27.00	0.00	12	-	f
564	96	27.00	0.00	13	-	f
558	102	27.00	0.00	14	-	f
561	102	27.00	0.00	15	-	f
551	103	27.00	0.00	16	-	f
551	108	27.00	0.00	17	-	f
544	110	27.00	0.00	18	-	f
540	111	27.00	0.00	19	-	f
531	112	27.00	0.00	20	-	f
526	112	27.00	0.00	21	-	f
526	112	27.00	0.00	22	-	f
526	112	27.00	0.00	23	-	f
519	112	27.00	0.00	24	-	f
517	112	27.00	0.00	25	-	f
515	113	27.00	0.00	26	-	f
510	113	27.00	0.00	27	-	f
508	113	27.00	0.00	28	-	f
506	115	27.00	0.00	29	-	f
505	115	27.00	115.00	30	-	f
505	115	28.00	newborn	30	27	f
500	120	28.00	0.00	31	27	f
499	123	28.00	0.00	32	27	f
499	125	28.00	0.00	33	27	f
490	135	28.00	0.00	34	27	f
486	135	28.00	0.00	35	27	f
486	137	28.00	0.00	36	27	f
482	137	28.00	111.00	37	27	f
505	115	29.00	newborn	30	27	f
519	110	29.00	0.00	31	27	f
519	103	29.00	0.00	32	27	f
522	103	29.00	0.00	33	27	f
524	105	29.00	0.00	34	27	f
521	101	29.00	0.00	35	27	f
517	101	29.00	0.00	36	27	f
512	102	29.00	111.00	37	27	f
616	145	30.00	start	1	-	f
617	147	30.00	0.00	2	-	f
615	149	30.00	0.00	3	-	f
613	144	30.00	0.00	4	-	f
611	149	30.00	0.00	5	-	f
611	152	30.00	0.00	6	-	f
595	157	30.00	0.00	7	-	f
582	162	30.00	0.00	8	-	f
576	162	30.00	0.00	9	-	f
573	166	30.00	0.00	10	-	f
565	163	30.00	0.00	11	-	f
558	157	30.00	0.00	12	-	f
553	159	30.00	0.00	13	-	f
544	160	30.00	0.00	14	-	f
539	160	30.00	0.00	15	-	f
532	160	30.00	0.00	16	-	f
527	160	30.00	0.00	17	-	f
521	162	30.00	0.00	18	-	f
502	162	30.00	0.00	19	-	f
498	161	30.00	0.00	20	-	f
485	164	30.00	0.00	21	-	f
473	167	30.00	0.00	22	-	f
464	172	30.00	0.00	23	-	f
451	177	30.00	0.00	24	-	f
449	178	30.00	0.00	25	-	f
444	180	30.00	0.00	26	-	f
439	181	30.00	0.00	27	-	f
429	180	30.00	0.00	28	-	f
421	181	30.00	0.00	29	-	f
413	182	30.00	0.00	30	-	f
406	181	30.00	0.00	31	-	f
397	178	30.00	0.00	32	-	f
385	176	30.00	0.00	33	-	f
375	179	30.00	0.00	34	-	f
366	185	30.00	0.00	35	-	f
372	186	30.00	0.00	36	-	f
354	185	30.00	111.00	37	-	f
