# Supplementary material for: A three component model for superdiffusive motion effectively describes migration of eukaryotic cells moving freely or under a directional stimulus
Source: PLoS One. 2022 Aug 2;17(8):e0272259. doi: 10.1371/journal.pone.0272259 (PMC9345344; doi:10.1371/journal.pone.0272259)
Supplement: S1 File — Text files containing information about displacements of experimental and simulated populations used for both preliminary analyses, in “datasets used for preliminary evaluation of cell movement (Tables 1 and 2)”, and further characterization of cell movement, in “further datasets used for cell movement characterization (Figs 2, 4–6; Table 2; S1–S3 Tables; S2 and S3 Figs)”. (ZIP) [file pone.0272259.s007.zip › S1_File/further datasets/experimental/wound/NIH-3T3/coordinates1.txt]

#	ps=1.3	ts=40	movie=	timeInt=4
514	246	1.00	start	1		f
513	245	1.00	0.00	2		f
515	244	1.00	0.00	3		f
515	242	1.00	0.00	4		f
512	242	1.00	0.00	5		f
509	245	1.00	0.00	6		f
506	245	1.00	0.00	7		f
500	243	1.00	0.00	8		f
491	241	1.00	0.00	9		f
485	239	1.00	0.00	10		f
474	243	1.00	0.00	11		f
467	244	1.00	0.00	12		f
459	244	1.00	0.00	13		f
451	241	1.00	0.00	14		f
448	248	1.00	0.00	15		f
447	246	1.00	0.00	16		f
444	246	1.00	0.00	17		f
441	244	1.00	0.00	18		f
434	242	1.00	0.00	19		f
427	244	1.00	0.00	20		f
427	244	1.00	0.00	21		f
427	244	1.00	0.00	22		f
426	245	1.00	0.00	23		f
418	247	1.00	0.00	24		f
416	248	1.00	0.00	25		f
416	246	1.00	0.00	26		f
412	249	1.00	0.00	27		f
412	252	1.00	0.00	28		f
412	254	1.00	0.00	29		f
406	252	1.00	0.00	30		f
401	250	1.00	0.00	31		f
401	251	1.00	0.00	32		f
406	251	1.00	0.00	33		f
406	251	1.00	0.00	34		f
404	248	1.00	0.00	35		f
405	251	1.00	0.00	36		f
405	251	1.00	111.00	37		f
517	210	2.00	start	1	-	f
519	205	2.00	0.00	2	-	f
518	205	2.00	0.00	3	-	f
515	204	2.00	0.00	4	-	f
510	203	2.00	0.00	5	-	f
510	205	2.00	0.00	6	-	f
504	206	2.00	0.00	7	-	f
495	201	2.00	0.00	8	-	f
487	197	2.00	0.00	9	-	f
477	191	2.00	0.00	10	-	f
471	191	2.00	0.00	11	-	f
464	190	2.00	0.00	12	-	f
449	191	2.00	0.00	13	-	f
443	192	2.00	0.00	14	-	f
435	189	2.00	0.00	15	-	f
427	183	2.00	0.00	16	-	f
425	185	2.00	0.00	17	-	f
423	184	2.00	0.00	18	-	f
415	177	2.00	0.00	19	-	f
409	179	2.00	0.00	20	-	f
402	178	2.00	0.00	21	-	f
390	175	2.00	0.00	22	-	f
389	175	2.00	0.00	23	-	f
384	172	2.00	0.00	24	-	f
380	172	2.00	0.00	25	-	f
378	173	2.00	0.00	26	-	f
367	171	2.00	0.00	27	-	f
364	169	2.00	0.00	28	-	f
363	169	2.00	0.00	29	-	f
363	168	2.00	0.00	30	-	f
363	170	2.00	0.00	31	-	f
361	173	2.00	0.00	32	-	f
361	176	2.00	0.00	33	-	f
364	185	2.00	115.00	34	-	f
364	185	3.00	newborn	34	2	f
377	189	3.00	0.00	35	2	f
396	191	3.00	0.00	36	2	f
391	186	3.00	111.00	37	2	f
364	185	4.00	newborn	34	2	f
348	191	4.00	0.00	35	2	f
343	191	4.00	0.00	36	2	f
349	199	4.00	111.00	37	2	f
501	84	5.00	start	1	-	f
500	83	5.00	0.00	2	-	f
500	79	5.00	0.00	3	-	f
497	73	5.00	0.00	4	-	f
492	69	5.00	0.00	5	-	f
480	65	5.00	0.00	6	-	f
468	63	5.00	0.00	7	-	f
466	65	5.00	0.00	8	-	f
458	65	5.00	0.00	9	-	f
445	64	5.00	0.00	10	-	f
439	56	5.00	0.00	11	-	f
431	56	5.00	0.00	12	-	f
431	59	5.00	0.00	13	-	f
427	58	5.00	0.00	14	-	f
415	42	5.00	0.00	15	-	f
412	35	5.00	0.00	16	-	f
394	25	5.00	0.00	17	-	f
386	19	5.00	0.00	18	-	f
376	17	5.00	0.00	19	-	f
376	21	5.00	0.00	20	-	f
369	18	5.00	0.00	21	-	f
365	25	5.00	0.00	22	-	f
359	23	5.00	0.00	23	-	f
356	26	5.00	0.00	24	-	f
348	18	5.00	0.00	25	-	f
336	10	5.00	0.00	26	-	f
339	13	5.00	0.00	27	-	f
335	11	5.00	0.00	28	-	f
327	8	5.00	115.00	29	-	f
510	163	6.00	start	1	-	f
508	160	6.00	0.00	2	-	f
503	149	6.00	0.00	3	-	f
494	141	6.00	0.00	4	-	f
491	146	6.00	0.00	5	-	f
486	147	6.00	0.00	6	-	f
476	152	6.00	0.00	7	-	f
472	147	6.00	0.00	8	-	f
469	144	6.00	0.00	9	-	f
454	138	6.00	0.00	10	-	f
444	132	6.00	0.00	11	-	f
433	124	6.00	0.00	12	-	f
430	115	6.00	0.00	13	-	f
420	115	6.00	0.00	14	-	f
418	111	6.00	115.00	15	-	f
418	111	7.00	newborn	15	6	f
421	123	7.00	0.00	16	6	f
413	124	7.00	0.00	17	6	f
401	124	7.00	0.00	18	6	f
381	121	7.00	0.00	19	6	f
357	122	7.00	0.00	20	6	f
359	125	7.00	0.00	21	6	f
361	125	7.00	0.00	22	6	f
344	137	7.00	0.00	23	6	f
332	135	7.00	0.00	24	6	f
326	130	7.00	0.00	25	6	f
320	128	7.00	0.00	26	6	f
328	127	7.00	0.00	27	6	f
334	124	7.00	0.00	28	6	f
340	124	7.00	0.00	29	6	f
340	124	7.00	0.00	30	6	f
342	125	7.00	0.00	31	6	f
348	124	7.00	0.00	32	6	f
353	115	7.00	0.00	33	6	f
354	112	7.00	0.00	34	6	f
354	112	7.00	115.00	35	6	f
354	112	8.00	newborn	35	7	f
356	120	8.00	0.00	36	7	f
369	119	8.00	111.00	37	7	f
354	112	9.00	newborn	35	7	f
346	103	9.00	0.00	36	7	f
351	97	9.00	111.00	37	7	f
418	111	10.00	newborn	15	6	f
426	97	10.00	0.00	16	6	f
410	89	10.00	0.00	17	6	f
403	89	10.00	0.00	18	6	f
386	89	10.00	0.00	19	6	f
373	80	10.00	0.00	20	6	f
374	77	10.00	0.00	21	6	f
363	72	10.00	0.00	22	6	f
350	67	10.00	0.00	23	6	f
351	71	10.00	0.00	24	6	f
346	67	10.00	0.00	25	6	f
344	57	10.00	0.00	26	6	f
334	48	10.00	0.00	27	6	f
334	48	10.00	0.00	28	6	f
333	45	10.00	0.00	29	6	f
332	41	10.00	0.00	30	6	f
323	32	10.00	0.00	31	6	f
324	26	10.00	0.00	32	6	f
324	18	10.00	0.00	33	6	f
324	16	10.00	0.00	34	6	f
324	10	10.00	0.00	35	6	f
327	8	10.00	0.00	36	6	f
328	7	10.00	111.00	37	6	f
531	266	11.00	start	1	-	f
526	266	11.00	0.00	2	-	f
526	266	11.00	0.00	3	-	f
521	268	11.00	0.00	4	-	f
521	264	11.00	0.00	5	-	f
521	265	11.00	0.00	6	-	f
513	269	11.00	0.00	7	-	f
504	269	11.00	0.00	8	-	f
496	269	11.00	0.00	9	-	f
490	269	11.00	0.00	10	-	f
486	272	11.00	0.00	11	-	f
481	279	11.00	0.00	12	-	f
473	279	11.00	0.00	13	-	f
471	283	11.00	0.00	14	-	f
465	290	11.00	0.00	15	-	f
458	290	11.00	0.00	16	-	f
456	292	11.00	0.00	17	-	f
450	302	11.00	0.00	18	-	f
445	315	11.00	0.00	19	-	f
445	319	11.00	0.00	20	-	f
444	325	11.00	0.00	21	-	f
434	339	11.00	0.00	22	-	f
415	345	11.00	0.00	23	-	f
411	350	11.00	0.00	24	-	f
410	350	11.00	0.00	25	-	f
408	350	11.00	0.00	26	-	f
403	350	11.00	0.00	27	-	f
403	347	11.00	0.00	28	-	f
401	347	11.00	0.00	29	-	f
397	350	11.00	0.00	30	-	f
395	350	11.00	0.00	31	-	f
394	349	11.00	0.00	32	-	f
392	349	11.00	0.00	33	-	f
392	351	11.00	0.00	34	-	f
390	357	11.00	0.00	35	-	f
390	357	11.00	0.00	36	-	f
390	355	11.00	111.00	37	-	f
552	370	12.00	start	1	-	f
551	370	12.00	0.00	2	-	f
549	368	12.00	0.00	3	-	f
548	368	12.00	0.00	4	-	f
545	365	12.00	0.00	5	-	f
540	360	12.00	0.00	6	-	f
539	360	12.00	0.00	7	-	f
536	359	12.00	0.00	8	-	f
529	360	12.00	0.00	9	-	f
524	360	12.00	0.00	10	-	f
524	360	12.00	0.00	11	-	f
523	358	12.00	0.00	12	-	f
522	355	12.00	0.00	13	-	f
520	355	12.00	0.00	14	-	f
514	352	12.00	0.00	15	-	f
516	353	12.00	0.00	16	-	f
504	354	12.00	0.00	17	-	f
502	356	12.00	0.00	18	-	f
489	356	12.00	0.00	19	-	f
488	353	12.00	0.00	20	-	f
481	350	12.00	0.00	21	-	f
480	349	12.00	0.00	22	-	f
477	347	12.00	0.00	23	-	f
468	347	12.00	0.00	24	-	f
461	350	12.00	0.00	25	-	f
461	350	12.00	0.00	26	-	f
460	346	12.00	115.00	27	-	f
460	346	13.00	newborn	27	12	f
437	352	13.00	0.00	28	12	f
437	358	13.00	0.00	29	12	f
428	361	13.00	0.00	30	12	f
427	365	13.00	0.00	31	12	f
424	364	13.00	0.00	32	12	f
421	370	13.00	0.00	33	12	f
407	390	13.00	0.00	34	12	f
407	394	13.00	0.00	35	12	f
406	395	13.00	0.00	36	12	f
403	399	13.00	111.00	37	12	f
460	346	14.00	newborn	27	12	f
482	344	14.00	0.00	28	12	f
476	344	14.00	0.00	29	12	f
475	346	14.00	0.00	30	12	f
474	349	14.00	0.00	31	12	f
474	348	14.00	0.00	32	12	f
474	346	14.00	0.00	33	12	f
464	348	14.00	0.00	34	12	f
462	348	14.00	0.00	35	12	f
457	350	14.00	0.00	36	12	f
457	350	14.00	111.00	37	12	f
548	337	15.00	start	1	-	f
537	340	15.00	0.00	2	-	f
541	342	15.00	0.00	3	-	f
540	342	15.00	0.00	4	-	f
537	342	15.00	0.00	5	-	f
534	337	15.00	0.00	6	-	f
526	337	15.00	0.00	7	-	f
508	341	15.00	0.00	8	-	f
497	341	15.00	0.00	9	-	f
493	343	15.00	0.00	10	-	f
489	346	15.00	0.00	11	-	f
475	343	15.00	0.00	12	-	f
470	342	15.00	0.00	13	-	f
459	342	15.00	0.00	14	-	f
455	343	15.00	0.00	15	-	f
444	346	15.00	0.00	16	-	f
435	347	15.00	0.00	17	-	f
421	351	15.00	0.00	18	-	f
407	353	15.00	0.00	19	-	f
394	361	15.00	0.00	20	-	f
391	359	15.00	0.00	21	-	f
382	358	15.00	0.00	22	-	f
370	368	15.00	0.00	23	-	f
362	374	15.00	0.00	24	-	f
360	388	15.00	0.00	25	-	f
352	393	15.00	0.00	26	-	f
337	395	15.00	0.00	27	-	f
333	395	15.00	0.00	28	-	f
324	395	15.00	0.00	29	-	f
310	393	15.00	0.00	30	-	f
304	389	15.00	0.00	31	-	f
306	389	15.00	0.00	32	-	f
316	390	15.00	115.00	33	-	f
316	390	16.00	newborn	33	15	f
347	392	16.00	0.00	34	15	f
352	389	16.00	0.00	35	15	f
350	377	16.00	0.00	36	15	f
360	364	16.00	111.00	37	15	f
316	390	17.00	newborn	33	15	f
298	386	17.00	0.00	34	15	f
306	379	17.00	0.00	35	15	f
302	377	17.00	0.00	36	15	f
286	386	17.00	111.00	37	15	f
552	473	18.00	start	1	-	f
557	472	18.00	0.00	2	-	f
557	477	18.00	0.00	3	-	f
557	476	18.00	0.00	4	-	f
556	479	18.00	0.00	5	-	f
550	483	18.00	0.00	6	-	f
546	489	18.00	0.00	7	-	f
538	493	18.00	0.00	8	-	f
536	496	18.00	0.00	9	-	f
537	498	18.00	0.00	10	-	f
535	495	18.00	0.00	11	-	f
528	494	18.00	0.00	12	-	f
524	490	18.00	0.00	13	-	f
520	485	18.00	0.00	14	-	f
511	477	18.00	0.00	15	-	f
511	472	18.00	0.00	16	-	f
497	467	18.00	0.00	17	-	f
496	471	18.00	0.00	18	-	f
497	477	18.00	0.00	19	-	f
499	486	18.00	0.00	20	-	f
499	485	18.00	0.00	21	-	f
496	485	18.00	0.00	22	-	f
499	491	18.00	0.00	23	-	f
496	494	18.00	0.00	24	-	f
495	496	18.00	0.00	25	-	f
493	490	18.00	0.00	26	-	f
489	487	18.00	0.00	27	-	f
485	487	18.00	0.00	28	-	f
486	487	18.00	0.00	29	-	f
479	487	18.00	0.00	30	-	f
467	482	18.00	0.00	31	-	f
438	473	18.00	0.00	32	-	f
437	475	18.00	0.00	33	-	f
436	479	18.00	0.00	34	-	f
429	479	18.00	0.00	35	-	f
421	479	18.00	0.00	36	-	f
417	479	18.00	111.00	37	-	f
563	410	19.00	start	1	-	f
565	407	19.00	0.00	2	-	f
565	406	19.00	0.00	3	-	f
564	406	19.00	0.00	4	-	f
564	404	19.00	0.00	5	-	f
567	407	19.00	0.00	6	-	f
567	409	19.00	0.00	7	-	f
564	406	19.00	0.00	8	-	f
562	409	19.00	0.00	9	-	f
562	412	19.00	0.00	10	-	f
564	414	19.00	0.00	11	-	f
557	412	19.00	0.00	12	-	f
558	414	19.00	0.00	13	-	f
561	416	19.00	0.00	14	-	f
560	417	19.00	0.00	15	-	f
558	419	19.00	0.00	16	-	f
559	421	19.00	0.00	17	-	f
562	424	19.00	0.00	18	-	f
562	424	19.00	0.00	19	-	f
560	420	19.00	0.00	20	-	f
560	418	19.00	0.00	21	-	f
560	418	19.00	0.00	22	-	f
560	417	19.00	0.00	23	-	f
562	420	19.00	0.00	24	-	f
564	422	19.00	0.00	25	-	f
570	416	19.00	0.00	26	-	f
570	412	19.00	0.00	27	-	f
572	409	19.00	0.00	28	-	f
572	409	19.00	0.00	29	-	f
568	412	19.00	0.00	30	-	f
568	414	19.00	0.00	31	-	f
567	414	19.00	0.00	32	-	f
567	414	19.00	0.00	33	-	f
564	414	19.00	0.00	34	-	f
561	414	19.00	0.00	35	-	f
561	418	19.00	0.00	36	-	f
557	419	19.00	111.00	37	-	f
515	178	20.00	start	1	-	f
514	178	20.00	0.00	2	-	f
505	177	20.00	0.00	3	-	f
504	170	20.00	0.00	4	-	f
502	174	20.00	0.00	5	-	f
497	178	20.00	0.00	6	-	f
486	178	20.00	0.00	7	-	f
478	171	20.00	0.00	8	-	f
472	166	20.00	0.00	9	-	f
464	163	20.00	0.00	10	-	f
450	158	20.00	0.00	11	-	f
443	154	20.00	0.00	12	-	f
436	150	20.00	0.00	13	-	f
436	146	20.00	0.00	14	-	f
431	143	20.00	0.00	15	-	f
436	143	20.00	0.00	16	-	f
440	139	20.00	0.00	17	-	f
436	136	20.00	0.00	18	-	f
436	127	20.00	0.00	19	-	f
436	124	20.00	0.00	20	-	f
436	121	20.00	0.00	21	-	f
435	119	20.00	0.00	22	-	f
434	117	20.00	0.00	23	-	f
428	115	20.00	0.00	24	-	f
428	104	20.00	0.00	25	-	f
434	113	20.00	115.00	26	-	f
434	113	21.00	newborn	26	20	f
425	101	21.00	0.00	27	20	f
420	94	21.00	0.00	28	20	f
417	95	21.00	0.00	29	20	f
417	97	21.00	0.00	30	20	f
423	92	21.00	0.00	31	20	f
422	90	21.00	0.00	32	20	f
423	84	21.00	0.00	33	20	f
424	81	21.00	0.00	34	20	f
421	76	21.00	0.00	35	20	f
421	68	21.00	0.00	36	20	f
417	64	21.00	111.00	37	20	f
434	113	22.00	newborn	26	20	f
439	119	22.00	0.00	27	20	f
449	128	22.00	0.00	28	20	f
450	129	22.00	0.00	29	20	f
451	133	22.00	0.00	30	20	f
452	138	22.00	0.00	31	20	f
447	138	22.00	0.00	32	20	f
441	140	22.00	0.00	33	20	f
425	142	22.00	0.00	34	20	f
421	142	22.00	0.00	35	20	f
421	144	22.00	0.00	36	20	f
416	145	22.00	111.00	37	20	f
571	472	23.00	start	1	-	f
570	477	23.00	0.00	2	-	f
568	485	23.00	0.00	3	-	f
568	493	23.00	0.00	4	-	f
563	494	23.00	0.00	5	-	f
562	494	23.00	0.00	6	-	f
562	489	23.00	0.00	7	-	f
564	478	23.00	0.00	8	-	f
568	464	23.00	0.00	9	-	f
566	464	23.00	0.00	10	-	f
563	464	23.00	0.00	11	-	f
563	464	23.00	0.00	12	-	f
563	465	23.00	0.00	13	-	f
558	465	23.00	0.00	14	-	f
565	458	23.00	0.00	15	-	f
565	457	23.00	0.00	16	-	f
559	460	23.00	0.00	17	-	f
541	466	23.00	0.00	18	-	f
537	464	23.00	0.00	19	-	f
526	457	23.00	0.00	20	-	f
522	457	23.00	0.00	21	-	f
512	455	23.00	0.00	22	-	f
502	446	23.00	0.00	23	-	f
502	445	23.00	0.00	24	-	f
503	439	23.00	0.00	25	-	f
494	438	23.00	0.00	26	-	f
495	435	23.00	0.00	27	-	f
486	435	23.00	0.00	28	-	f
478	436	23.00	0.00	29	-	f
464	437	23.00	0.00	30	-	f
459	437	23.00	0.00	31	-	f
453	438	23.00	0.00	32	-	f
448	440	23.00	0.00	33	-	f
444	440	23.00	0.00	34	-	f
444	443	23.00	0.00	35	-	f
446	448	23.00	0.00	36	-	f
446	448	23.00	111.00	37	-	f
513	31	24.00	start	1	-	f
510	32	24.00	0.00	2	-	f
509	34	24.00	0.00	3	-	f
508	31	24.00	0.00	4	-	f
507	29	24.00	0.00	5	-	f
508	26	24.00	0.00	6	-	f
509	26	24.00	0.00	7	-	f
508	24	24.00	0.00	8	-	f
499	23	24.00	0.00	9	-	f
495	20	24.00	0.00	10	-	f
488	19	24.00	0.00	11	-	f
488	21	24.00	0.00	12	-	f
485	20	24.00	0.00	13	-	f
475	19	24.00	0.00	14	-	f
475	19	24.00	0.00	15	-	f
477	20	24.00	0.00	16	-	f
478	17	24.00	0.00	17	-	f
475	19	24.00	0.00	18	-	f
478	18	24.00	0.00	19	-	f
471	17	24.00	0.00	20	-	f
470	18	24.00	0.00	21	-	f
470	20	24.00	0.00	22	-	f
468	17	24.00	0.00	23	-	f
464	16	24.00	0.00	24	-	f
460	17	24.00	0.00	25	-	f
454	17	24.00	0.00	26	-	f
449	16	24.00	0.00	27	-	f
449	16	24.00	0.00	28	-	f
449	16	24.00	0.00	29	-	f
450	19	24.00	0.00	30	-	f
450	20	24.00	0.00	31	-	f
450	22	24.00	0.00	32	-	f
450	23	24.00	0.00	33	-	f
446	20	24.00	0.00	34	-	f
443	19	24.00	0.00	35	-	f
442	19	24.00	0.00	36	-	f
440	17	24.00	111.00	37	-	f
526	126	25.00	start	1	-	f
525	121	25.00	0.00	2	-	f
525	121	25.00	0.00	3	-	f
525	120	25.00	0.00	4	-	f
524	120	25.00	0.00	5	-	f
524	124	25.00	0.00	6	-	f
521	121	25.00	0.00	7	-	f
518	121	25.00	0.00	8	-	f
518	118	25.00	0.00	9	-	f
515	118	25.00	0.00	10	-	f
515	118	25.00	0.00	11	-	f
515	119	25.00	0.00	12	-	f
513	121	25.00	0.00	13	-	f
510	121	25.00	0.00	14	-	f
509	124	25.00	0.00	15	-	f
503	122	25.00	0.00	16	-	f
498	121	25.00	0.00	17	-	f
495	121	25.00	0.00	18	-	f
495	119	25.00	0.00	19	-	f
497	119	25.00	0.00	20	-	f
497	119	25.00	0.00	21	-	f
497	117	25.00	0.00	22	-	f
497	118	25.00	0.00	23	-	f
496	118	25.00	0.00	24	-	f
496	119	25.00	0.00	25	-	f
496	120	25.00	0.00	26	-	f
496	123	25.00	0.00	27	-	f
495	123	25.00	0.00	28	-	f
495	121	25.00	0.00	29	-	f
493	121	25.00	0.00	30	-	f
493	123	25.00	0.00	31	-	f
494	125	25.00	0.00	32	-	f
493	128	25.00	0.00	33	-	f
492	128	25.00	0.00	34	-	f
493	132	25.00	0.00	35	-	f
495	127	25.00	0.00	36	-	f
495	127	25.00	111.00	37	-	f
