# Supplementary material for: A three component model for superdiffusive motion effectively describes migration of eukaryotic cells moving freely or under a directional stimulus
Source: PLoS One. 2022 Aug 2;17(8):e0272259. doi: 10.1371/journal.pone.0272259 (PMC9345344; doi:10.1371/journal.pone.0272259)
Supplement: S1 File — Text files containing information about displacements of experimental and simulated populations used for both preliminary analyses, in “datasets used for preliminary evaluation of cell movement (Tables 1 and 2)”, and further characterization of cell movement, in “further datasets used for cell movement characterization (Figs 2, 4–6; Table 2; S1–S3 Tables; S2 and S3 Figs)”. (ZIP) [file pone.0272259.s007.zip › S1_File/further datasets/experimental/wound/NIH-3T3/coordinates2.txt]

#	ps=1.3	ts=40	movie=	timeInt=4
171	273	1.00	start	1	-	f
175	271	1.00	0.00	2	-	f
178	271	1.00	0.00	3	-	f
179	271	1.00	0.00	4	-	f
187	270	1.00	0.00	5	-	f
187	269	1.00	0.00	6	-	f
191	267	1.00	0.00	7	-	f
199	268	1.00	0.00	8	-	f
205	265	1.00	0.00	9	-	f
210	256	1.00	0.00	10	-	f
225	255	1.00	0.00	11	-	f
229	255	1.00	0.00	12	-	f
234	259	1.00	0.00	13	-	f
237	260	1.00	0.00	14	-	f
248	262	1.00	0.00	15	-	f
259	258	1.00	0.00	16	-	f
267	251	1.00	0.00	17	-	f
278	251	1.00	0.00	18	-	f
285	232	1.00	0.00	19	-	f
294	236	1.00	0.00	20	-	f
297	239	1.00	0.00	21	-	f
311	239	1.00	0.00	22	-	f
313	239	1.00	0.00	23	-	f
320	245	1.00	0.00	24	-	f
326	251	1.00	0.00	25	-	f
329	256	1.00	0.00	26	-	f
336	269	1.00	0.00	27	-	f
336	271	1.00	115.00	28	-	f
336	271	2.00	newborn	28	1	f
331	287	2.00	0.00	29	1	f
331	294	2.00	0.00	30	1	f
333	310	2.00	0.00	31	1	f
333	309	2.00	0.00	32	1	f
329	319	2.00	0.00	33	1	f
328	329	2.00	0.00	34	1	f
332	340	2.00	0.00	35	1	f
333	354	2.00	0.00	36	1	f
333	364	2.00	111.00	37	1	f
336	271	3.00	newborn	28	1	f
343	264	3.00	0.00	29	1	f
359	270	3.00	0.00	30	1	f
359	277	3.00	0.00	31	1	f
359	283	3.00	0.00	32	1	f
359	292	3.00	0.00	33	1	f
358	304	3.00	0.00	34	1	f
361	303	3.00	0.00	35	1	f
363	303	3.00	0.00	36	1	f
372	322	3.00	111.00	37	1	f
148	317	4.00	start	1	-	f
147	321	4.00	0.00	2	-	f
144	318	4.00	0.00	3	-	f
144	314	4.00	0.00	4	-	f
145	311	4.00	0.00	5	-	f
148	311	4.00	0.00	6	-	f
144	308	4.00	0.00	7	-	f
145	308	4.00	0.00	8	-	f
150	311	4.00	0.00	9	-	f
150	311	4.00	0.00	10	-	f
150	310	4.00	0.00	11	-	f
154	310	4.00	0.00	12	-	f
151	310	4.00	0.00	13	-	f
152	310	4.00	0.00	14	-	f
154	304	4.00	0.00	15	-	f
157	303	4.00	0.00	16	-	f
161	303	4.00	0.00	17	-	f
164	303	4.00	0.00	18	-	f
168	305	4.00	0.00	19	-	f
169	307	4.00	0.00	20	-	f
171	307	4.00	0.00	21	-	f
175	307	4.00	0.00	22	-	f
175	310	4.00	0.00	23	-	f
169	311	4.00	0.00	24	-	f
172	311	4.00	0.00	25	-	f
171	309	4.00	0.00	26	-	f
170	307	4.00	0.00	27	-	f
173	311	4.00	0.00	28	-	f
174	310	4.00	0.00	29	-	f
178	310	4.00	0.00	30	-	f
179	311	4.00	0.00	31	-	f
181	311	4.00	0.00	32	-	f
183	306	4.00	0.00	33	-	f
179	306	4.00	0.00	34	-	f
175	307	4.00	115.00	35	-	f
160	288	5.00	start	1	-	f
160	291	5.00	0.00	2	-	f
164	291	5.00	0.00	3	-	f
165	287	5.00	0.00	4	-	f
172	289	5.00	0.00	5	-	f
177	290	5.00	0.00	6	-	f
181	290	5.00	0.00	7	-	f
186	295	5.00	0.00	8	-	f
192	291	5.00	0.00	9	-	f
200	290	5.00	0.00	10	-	f
205	293	5.00	0.00	11	-	f
215	290	5.00	0.00	12	-	f
216	296	5.00	0.00	13	-	f
221	298	5.00	0.00	14	-	f
221	292	5.00	0.00	15	-	f
228	290	5.00	0.00	16	-	f
234	286	5.00	0.00	17	-	f
240	279	5.00	0.00	18	-	f
255	269	5.00	0.00	19	-	f
258	264	5.00	0.00	20	-	f
263	255	5.00	0.00	21	-	f
273	252	5.00	0.00	22	-	f
280	252	5.00	0.00	23	-	f
281	261	5.00	0.00	24	-	f
283	260	5.00	0.00	25	-	f
287	261	5.00	0.00	26	-	f
290	269	5.00	0.00	27	-	f
294	276	5.00	0.00	28	-	f
296	287	5.00	0.00	29	-	f
296	295	5.00	0.00	30	-	f
299	296	5.00	0.00	31	-	f
294	297	5.00	115.00	32	-	f
294	297	6.00	newborn	32	5	f
306	283	6.00	0.00	33	5	f
312	274	6.00	0.00	34	5	f
312	272	6.00	0.00	35	5	f
312	254	6.00	0.00	36	5	f
310	252	6.00	111.00	37	5	f
294	297	7.00	newborn	32	5	f
303	317	7.00	0.00	33	5	f
312	325	7.00	0.00	34	5	f
314	323	7.00	0.00	35	5	f
314	326	7.00	0.00	36	5	f
325	323	7.00	111.00	37	5	f
140	399	8.00	start	1	-	f
144	392	8.00	0.00	2	-	f
145	381	8.00	0.00	3	-	f
146	373	8.00	0.00	4	-	f
153	368	8.00	0.00	5	-	f
160	361	8.00	0.00	6	-	f
164	365	8.00	0.00	7	-	f
169	365	8.00	0.00	8	-	f
180	371	8.00	0.00	9	-	f
183	368	8.00	0.00	10	-	f
190	366	8.00	0.00	11	-	f
197	363	8.00	0.00	12	-	f
210	359	8.00	0.00	13	-	f
214	357	8.00	0.00	14	-	f
218	356	8.00	0.00	15	-	f
226	353	8.00	0.00	16	-	f
242	348	8.00	0.00	17	-	f
246	352	8.00	0.00	18	-	f
249	352	8.00	0.00	19	-	f
258	348	8.00	0.00	20	-	f
262	344	8.00	0.00	21	-	f
273	348	8.00	0.00	22	-	f
282	353	8.00	0.00	23	-	f
291	353	8.00	0.00	24	-	f
296	360	8.00	0.00	25	-	f
299	364	8.00	0.00	26	-	f
305	364	8.00	0.00	27	-	f
317	366	8.00	0.00	28	-	f
317	369	8.00	0.00	29	-	f
319	365	8.00	115.00	30	-	f
319	365	9.00	newborn	30	8	f
325	370	9.00	0.00	31	8	f
352	368	9.00	0.00	32	8	f
361	350	9.00	0.00	33	8	f
360	352	9.00	0.00	34	8	f
354	338	9.00	0.00	35	8	f
351	333	9.00	0.00	36	8	f
351	329	9.00	111.00	37	8	f
319	365	10.00	newborn	30	8	f
299	364	10.00	0.00	31	8	f
297	373	10.00	0.00	32	8	f
288	376	10.00	0.00	33	8	f
290	375	10.00	0.00	34	8	f
276	383	10.00	0.00	35	8	f
267	386	10.00	0.00	36	8	f
247	388	10.00	111.00	37	8	f
150	118	11.00	start	1	-	f
151	118	11.00	0.00	2	-	f
148	119	11.00	0.00	3	-	f
147	117	11.00	0.00	4	-	f
153	119	11.00	0.00	5	-	f
154	118	11.00	0.00	6	-	f
159	116	11.00	0.00	7	-	f
165	115	11.00	0.00	8	-	f
169	117	11.00	0.00	9	-	f
172	119	11.00	0.00	10	-	f
175	119	11.00	0.00	11	-	f
178	119	11.00	0.00	12	-	f
180	120	11.00	0.00	13	-	f
184	111	11.00	0.00	14	-	f
194	107	11.00	0.00	15	-	f
195	105	11.00	0.00	16	-	f
203	103	11.00	0.00	17	-	f
205	94	11.00	0.00	18	-	f
205	99	11.00	0.00	19	-	f
204	101	11.00	0.00	20	-	f
210	105	11.00	0.00	21	-	f
211	102	11.00	0.00	22	-	f
218	102	11.00	0.00	23	-	f
224	101	11.00	0.00	24	-	f
230	96	11.00	0.00	25	-	f
231	92	11.00	0.00	26	-	f
234	85	11.00	0.00	27	-	f
243	85	11.00	0.00	28	-	f
249	85	11.00	0.00	29	-	f
253	82	11.00	0.00	30	-	f
252	82	11.00	0.00	31	-	f
252	82	11.00	0.00	32	-	f
256	80	11.00	0.00	33	-	f
263	79	11.00	0.00	34	-	f
263	79	11.00	0.00	35	-	f
268	80	11.00	0.00	36	-	f
267	80	11.00	111.00	37	-	f
147	93	12.00	start	1	-	f
147	95	12.00	0.00	2	-	f
147	90	12.00	0.00	3	-	f
151	90	12.00	0.00	4	-	f
154	90	12.00	0.00	5	-	f
160	89	12.00	0.00	6	-	f
168	88	12.00	0.00	7	-	f
173	88	12.00	0.00	8	-	f
183	90	12.00	0.00	9	-	f
192	97	12.00	0.00	10	-	f
203	98	12.00	0.00	11	-	f
209	98	12.00	0.00	12	-	f
223	93	12.00	0.00	13	-	f
251	93	12.00	0.00	14	-	f
272	96	12.00	0.00	15	-	f
259	94	12.00	115.00	16	-	f
259	94	13.00	newborn	16	12	f
268	75	13.00	0.00	17	12	f
281	78	13.00	0.00	18	12	f
299	96	13.00	0.00	19	12	f
307	103	13.00	0.00	20	12	f
322	95	13.00	0.00	21	12	f
328	95	13.00	0.00	22	12	f
331	108	13.00	0.00	23	12	f
336	107	13.00	0.00	24	12	f
348	102	13.00	0.00	25	12	f
363	98	13.00	0.00	26	12	f
364	84	13.00	0.00	27	12	f
361	75	13.00	0.00	28	12	f
359	61	13.00	0.00	29	12	f
359	52	13.00	0.00	30	12	f
349	51	13.00	0.00	31	12	f
349	56	13.00	0.00	32	12	f
344	61	13.00	0.00	33	12	f
336	63	13.00	0.00	34	12	f
341	63	13.00	0.00	35	12	f
341	63	13.00	0.00	36	12	f
345	59	13.00	111.00	37	12	f
259	94	14.00	newborn	16	12	f
251	86	14.00	0.00	17	12	f
249	81	14.00	0.00	18	12	f
236	69	14.00	0.00	19	12	f
236	56	14.00	0.00	20	12	f
268	40	14.00	0.00	21	12	f
274	31	14.00	0.00	22	12	f
288	25	14.00	0.00	23	12	f
288	25	14.00	0.00	24	12	f
299	27	14.00	0.00	25	12	f
311	30	14.00	0.00	26	12	f
311	34	14.00	0.00	27	12	f
311	34	14.00	0.00	28	12	f
307	34	14.00	0.00	29	12	f
304	31	14.00	0.00	30	12	f
307	36	14.00	0.00	31	12	f
304	31	14.00	0.00	32	12	f
302	28	14.00	0.00	33	12	f
301	23	14.00	0.00	34	12	f
311	29	14.00	0.00	35	12	f
307	28	14.00	0.00	36	12	f
313	35	14.00	111.00	37	12	f
161	469	15.00	start	1	-	f
159	463	15.00	0.00	2	-	f
162	464	15.00	0.00	3	-	f
165	464	15.00	0.00	4	-	f
167	464	15.00	0.00	5	-	f
164	462	15.00	0.00	6	-	f
162	459	15.00	0.00	7	-	f
163	455	15.00	0.00	8	-	f
164	454	15.00	0.00	9	-	f
165	458	15.00	0.00	10	-	f
169	455	15.00	0.00	11	-	f
169	458	15.00	0.00	12	-	f
169	457	15.00	0.00	13	-	f
168	458	15.00	0.00	14	-	f
172	458	15.00	0.00	15	-	f
174	458	15.00	0.00	16	-	f
178	458	15.00	0.00	17	-	f
178	462	15.00	0.00	18	-	f
185	462	15.00	0.00	19	-	f
193	454	15.00	0.00	20	-	f
198	459	15.00	0.00	21	-	f
211	466	15.00	0.00	22	-	f
207	461	15.00	0.00	23	-	f
207	460	15.00	0.00	24	-	f
211	460	15.00	0.00	25	-	f
218	463	15.00	0.00	26	-	f
220	465	15.00	0.00	27	-	f
232	469	15.00	0.00	28	-	f
234	466	15.00	0.00	29	-	f
235	466	15.00	0.00	30	-	f
236	463	15.00	0.00	31	-	f
234	461	15.00	0.00	32	-	f
244	451	15.00	0.00	33	-	f
250	446	15.00	0.00	34	-	f
265	437	15.00	0.00	35	-	f
266	433	15.00	0.00	36	-	f
257	432	15.00	111.00	37	-	f
155	443	16.00	start	1	-	f
156	438	16.00	0.00	2	-	f
161	439	16.00	0.00	3	-	f
169	439	16.00	0.00	4	-	f
169	442	16.00	0.00	5	-	f
174	445	16.00	0.00	6	-	f
174	444	16.00	0.00	7	-	f
180	454	16.00	0.00	8	-	f
182	456	16.00	0.00	9	-	f
182	462	16.00	0.00	10	-	f
187	466	16.00	0.00	11	-	f
188	466	16.00	0.00	12	-	f
185	466	16.00	0.00	13	-	f
190	469	16.00	0.00	14	-	f
193	471	16.00	0.00	15	-	f
210	466	16.00	0.00	16	-	f
215	462	16.00	0.00	17	-	f
219	459	16.00	0.00	18	-	f
224	456	16.00	0.00	19	-	f
228	455	16.00	0.00	20	-	f
229	454	16.00	0.00	21	-	f
236	453	16.00	0.00	22	-	f
239	457	16.00	0.00	23	-	f
245	460	16.00	0.00	24	-	f
253	457	16.00	0.00	25	-	f
259	449	16.00	0.00	26	-	f
269	445	16.00	0.00	27	-	f
277	445	16.00	0.00	28	-	f
292	431	16.00	0.00	29	-	f
292	419	16.00	0.00	30	-	f
295	409	16.00	0.00	31	-	f
298	406	16.00	0.00	32	-	f
298	408	16.00	0.00	33	-	f
298	410	16.00	0.00	34	-	f
303	411	16.00	0.00	35	-	f
307	415	16.00	0.00	36	-	f
308	411	16.00	111.00	37	-	f
147	432	17.00	start	1	-	f
149	429	17.00	0.00	2	-	f
150	431	17.00	0.00	3	-	f
153	430	17.00	0.00	4	-	f
156	433	17.00	0.00	5	-	f
158	432	17.00	0.00	6	-	f
164	428	17.00	0.00	7	-	f
169	419	17.00	0.00	8	-	f
177	413	17.00	0.00	9	-	f
178	408	17.00	0.00	10	-	f
185	407	17.00	0.00	11	-	f
189	404	17.00	0.00	12	-	f
193	404	17.00	0.00	13	-	f
196	404	17.00	0.00	14	-	f
201	405	17.00	0.00	15	-	f
203	405	17.00	0.00	16	-	f
204	405	17.00	0.00	17	-	f
205	404	17.00	0.00	18	-	f
205	404	17.00	0.00	19	-	f
206	406	17.00	0.00	20	-	f
207	404	17.00	0.00	21	-	f
206	407	17.00	0.00	22	-	f
212	414	17.00	0.00	23	-	f
220	426	17.00	0.00	24	-	f
228	431	17.00	0.00	25	-	f
233	432	17.00	0.00	26	-	f
239	437	17.00	0.00	27	-	f
243	437	17.00	0.00	28	-	f
250	435	17.00	0.00	29	-	f
266	436	17.00	0.00	30	-	f
273	431	17.00	0.00	31	-	f
275	428	17.00	0.00	32	-	f
278	421	17.00	0.00	33	-	f
276	416	17.00	0.00	34	-	f
285	413	17.00	115.00	35	-	f
136	358	18.00	start	1	-	f
136	354	18.00	0.00	2	-	f
135	354	18.00	0.00	3	-	f
137	353	18.00	0.00	4	-	f
136	354	18.00	0.00	5	-	f
135	354	18.00	0.00	6	-	f
135	354	18.00	0.00	7	-	f
138	354	18.00	0.00	8	-	f
139	353	18.00	0.00	9	-	f
133	353	18.00	0.00	10	-	f
133	353	18.00	0.00	11	-	f
131	355	18.00	0.00	12	-	f
129	355	18.00	0.00	13	-	f
128	358	18.00	0.00	14	-	f
131	357	18.00	0.00	15	-	f
132	356	18.00	0.00	16	-	f
136	356	18.00	0.00	17	-	f
136	355	18.00	0.00	18	-	f
141	351	18.00	0.00	19	-	f
143	346	18.00	0.00	20	-	f
146	346	18.00	0.00	21	-	f
146	347	18.00	0.00	22	-	f
153	347	18.00	0.00	23	-	f
150	351	18.00	0.00	24	-	f
151	349	18.00	0.00	25	-	f
152	348	18.00	0.00	26	-	f
151	347	18.00	0.00	27	-	f
152	349	18.00	0.00	28	-	f
151	351	18.00	0.00	29	-	f
145	351	18.00	0.00	30	-	f
145	350	18.00	0.00	31	-	f
146	350	18.00	0.00	32	-	f
146	350	18.00	0.00	33	-	f
147	349	18.00	0.00	34	-	f
149	348	18.00	0.00	35	-	f
151	347	18.00	0.00	36	-	f
153	347	18.00	111.00	37	-	f
146	208	19.00	start	1	-	f
150	207	19.00	0.00	2	-	f
157	200	19.00	0.00	3	-	f
167	195	19.00	0.00	4	-	f
176	186	19.00	0.00	5	-	f
177	186	19.00	0.00	6	-	f
178	177	19.00	0.00	7	-	f
182	165	19.00	0.00	8	-	f
186	151	19.00	0.00	9	-	f
185	146	19.00	0.00	10	-	f
191	140	19.00	0.00	11	-	f
201	133	19.00	0.00	12	-	f
212	120	19.00	0.00	13	-	f
217	115	19.00	0.00	14	-	f
226	115	19.00	0.00	15	-	f
238	106	19.00	0.00	16	-	f
244	108	19.00	0.00	17	-	f
258	103	19.00	0.00	18	-	f
261	99	19.00	0.00	19	-	f
268	102	19.00	0.00	20	-	f
272	99	19.00	0.00	21	-	f
278	98	19.00	0.00	22	-	f
279	88	19.00	0.00	23	-	f
285	90	19.00	0.00	24	-	f
290	89	19.00	0.00	25	-	f
294	85	19.00	0.00	26	-	f
297	85	19.00	0.00	27	-	f
297	85	19.00	0.00	28	-	f
300	87	19.00	0.00	29	-	f
310	90	19.00	0.00	30	-	f
312	90	19.00	0.00	31	-	f
315	88	19.00	0.00	32	-	f
318	86	19.00	0.00	33	-	f
320	86	19.00	0.00	34	-	f
321	86	19.00	0.00	35	-	f
325	83	19.00	0.00	36	-	f
318	84	19.00	111.00	37	-	f
134	155	20.00	start	1	-	f
135	162	20.00	0.00	2	-	f
138	157	20.00	0.00	3	-	f
141	154	20.00	0.00	4	-	f
148	153	20.00	0.00	5	-	f
152	153	20.00	0.00	6	-	f
157	151	20.00	0.00	7	-	f
157	148	20.00	0.00	8	-	f
159	151	20.00	0.00	9	-	f
156	149	20.00	0.00	10	-	f
159	148	20.00	0.00	11	-	f
163	146	20.00	0.00	12	-	f
168	146	20.00	0.00	13	-	f
168	144	20.00	0.00	14	-	f
169	142	20.00	0.00	15	-	f
174	142	20.00	0.00	16	-	f
182	143	20.00	0.00	17	-	f
186	141	20.00	0.00	18	-	f
189	140	20.00	0.00	19	-	f
192	138	20.00	0.00	20	-	f
199	133	20.00	0.00	21	-	f
199	131	20.00	0.00	22	-	f
203	131	20.00	0.00	23	-	f
206	131	20.00	0.00	24	-	f
207	131	20.00	0.00	25	-	f
203	131	20.00	115.00	26	-	f
132	52	21.00	start	1	-	f
139	53	21.00	0.00	2	-	f
144	49	21.00	0.00	3	-	f
151	47	21.00	0.00	4	-	f
165	50	21.00	0.00	5	-	f
172	51	21.00	0.00	6	-	f
174	46	21.00	0.00	7	-	f
194	42	21.00	0.00	8	-	f
214	9	21.00	0.00	9	-	f
231	16	21.00	0.00	10	-	f
241	22	21.00	0.00	11	-	f
260	26	21.00	0.00	12	-	f
272	27	21.00	0.00	13	-	f
277	20	21.00	0.00	14	-	f
287	7	21.00	0.00	15	-	f
303	5	21.00	103.00	16	-	f
146	233	22.00	start	1	-	f
153	227	22.00	0.00	2	-	f
161	223	22.00	0.00	3	-	f
170	217	22.00	0.00	4	-	f
178	216	22.00	0.00	5	-	f
184	211	22.00	0.00	6	-	f
188	206	22.00	0.00	7	-	f
187	206	22.00	0.00	8	-	f
190	204	22.00	0.00	9	-	f
197	194	22.00	0.00	10	-	f
203	188	22.00	0.00	11	-	f
206	182	22.00	0.00	12	-	f
210	178	22.00	0.00	13	-	f
214	169	22.00	0.00	14	-	f
216	165	22.00	0.00	15	-	f
218	162	22.00	0.00	16	-	f
222	159	22.00	0.00	17	-	f
232	152	22.00	0.00	18	-	f
236	150	22.00	0.00	19	-	f
243	152	22.00	0.00	20	-	f
251	151	22.00	0.00	21	-	f
255	151	22.00	0.00	22	-	f
262	147	22.00	0.00	23	-	f
272	149	22.00	0.00	24	-	f
275	150	22.00	0.00	25	-	f
278	149	22.00	0.00	26	-	f
282	148	22.00	0.00	27	-	f
285	147	22.00	0.00	28	-	f
290	151	22.00	0.00	29	-	f
294	154	22.00	0.00	30	-	f
300	152	22.00	0.00	31	-	f
304	147	22.00	0.00	32	-	f
298	147	22.00	115.00	33	-	f
159	250	23.00	start	1	-	f
162	248	23.00	0.00	2	-	f
163	251	23.00	0.00	3	-	f
169	249	23.00	0.00	4	-	f
178	247	23.00	0.00	5	-	f
187	243	23.00	0.00	6	-	f
191	239	23.00	0.00	7	-	f
193	238	23.00	0.00	8	-	f
196	236	23.00	0.00	9	-	f
203	234	23.00	0.00	10	-	f
208	231	23.00	0.00	11	-	f
212	227	23.00	0.00	12	-	f
215	225	23.00	0.00	13	-	f
217	222	23.00	0.00	14	-	f
222	222	23.00	0.00	15	-	f
231	232	23.00	0.00	16	-	f
236	230	23.00	0.00	17	-	f
249	229	23.00	0.00	18	-	f
250	229	23.00	0.00	19	-	f
257	225	23.00	0.00	20	-	f
260	220	23.00	0.00	21	-	f
271	212	23.00	0.00	22	-	f
287	214	23.00	0.00	23	-	f
287	218	23.00	0.00	24	-	f
290	217	23.00	0.00	25	-	f
297	222	23.00	0.00	26	-	f
299	225	23.00	0.00	27	-	f
307	226	23.00	0.00	28	-	f
312	232	23.00	0.00	29	-	f
310	231	23.00	115.00	30	-	f
310	231	24.00	newborn	30	23	f
315	219	24.00	0.00	31	23	f
332	217	24.00	0.00	32	23	f
327	223	24.00	0.00	33	23	f
324	226	24.00	0.00	34	23	f
325	224	24.00	0.00	35	23	f
330	232	24.00	0.00	36	23	f
336	244	24.00	111.00	37	23	f
310	231	25.00	newborn	30	23	f
294	228	25.00	0.00	31	23	f
291	231	25.00	0.00	32	23	f
282	237	25.00	0.00	33	23	f
284	239	25.00	0.00	34	23	f
284	240	25.00	0.00	35	23	f
281	242	25.00	0.00	36	23	f
281	245	25.00	111.00	37	23	f
170	501	26.00	start	1	-	f
161	494	26.00	0.00	2	-	f
165	491	26.00	0.00	3	-	f
169	487	26.00	0.00	4	-	f
174	489	26.00	0.00	5	-	f
178	492	26.00	0.00	6	-	f
180	492	26.00	0.00	7	-	f
183	493	26.00	0.00	8	-	f
184	495	26.00	0.00	9	-	f
190	500	26.00	0.00	10	-	f
191	500	26.00	0.00	11	-	f
199	502	26.00	0.00	12	-	f
208	507	26.00	0.00	13	-	f
216	508	26.00	0.00	14	-	f
222	508	26.00	0.00	15	-	f
228	509	26.00	0.00	16	-	f
235	511	26.00	103.00	17	-	f
