# Supplementary material for: A three component model for superdiffusive motion effectively describes migration of eukaryotic cells moving freely or under a directional stimulus
Source: PLoS One. 2022 Aug 2;17(8):e0272259. doi: 10.1371/journal.pone.0272259 (PMC9345344; doi:10.1371/journal.pone.0272259)
Supplement: S1 File — Text files containing information about displacements of experimental and simulated populations used for both preliminary analyses, in “datasets used for preliminary evaluation of cell movement (Tables 1 and 2)”, and further characterization of cell movement, in “further datasets used for cell movement characterization (Figs 2, 4–6; Table 2; S1–S3 Tables; S2 and S3 Figs)”. (ZIP) [file pone.0272259.s007.zip › S1_File/further datasets/experimental/wound/NIH-3T3/coordinates3.txt]

#	ps=1.3	ts=40	movie=	timeInt=4
601	504	1.00	start	1		f
598	502	1.00	0.00	2		f
599	497	1.00	0.00	3		f
599	497	1.00	0.00	4		f
602	496	1.00	115.00	5		f
609	474	2.00	start	1	-	f
615	470	2.00	0.00	2	-	f
622	480	2.00	0.00	3	-	f
624	484	2.00	0.00	4	-	f
627	483	2.00	0.00	5	-	f
628	484	2.00	0.00	6	-	f
629	485	2.00	0.00	7	-	f
631	485	2.00	0.00	8	-	f
633	486	2.00	0.00	9	-	f
634	488	2.00	0.00	10	-	f
632	495	2.00	0.00	11	-	f
632	495	2.00	0.00	12	-	f
622	498	2.00	0.00	13	-	f
611	492	2.00	0.00	14	-	f
597	486	2.00	0.00	15	-	f
586	484	2.00	0.00	16	-	f
566	486	2.00	0.00	17	-	f
565	484	2.00	0.00	18	-	f
565	477	2.00	0.00	19	-	f
561	487	2.00	0.00	20	-	f
559	486	2.00	0.00	21	-	f
554	485	2.00	0.00	22	-	f
544	478	2.00	0.00	23	-	f
540	475	2.00	0.00	24	-	f
530	485	2.00	0.00	25	-	f
524	487	2.00	0.00	26	-	f
517	487	2.00	115.00	27	-	f
517	487	3.00	newborn	27	2	f
526	483	3.00	0.00	28	2	f
504	472	3.00	0.00	29	2	f
488	478	3.00	0.00	30	2	f
486	481	3.00	0.00	31	2	f
486	481	3.00	0.00	32	2	f
489	472	3.00	0.00	33	2	f
489	462	3.00	0.00	34	2	f
486	455	3.00	0.00	35	2	f
483	455	3.00	0.00	36	2	f
477	455	3.00	111.00	37	2	f
517	487	4.00	newborn	27	2	f
526	483	4.00	0.00	28	2	f
535	478	4.00	0.00	29	2	f
551	474	4.00	0.00	30	2	f
554	475	4.00	0.00	31	2	f
557	473	4.00	0.00	32	2	f
544	466	4.00	0.00	33	2	f
524	468	4.00	0.00	34	2	f
524	467	4.00	0.00	35	2	f
506	469	4.00	0.00	36	2	f
498	472	4.00	111.00	37	2	f
609	447	5.00	start	1	-	f
611	446	5.00	0.00	2	-	f
611	450	5.00	0.00	3	-	f
611	450	5.00	0.00	4	-	f
610	446	5.00	0.00	5	-	f
607	451	5.00	0.00	6	-	f
607	451	5.00	0.00	7	-	f
595	450	5.00	0.00	8	-	f
586	445	5.00	0.00	9	-	f
589	443	5.00	0.00	10	-	f
586	435	5.00	0.00	11	-	f
580	434	5.00	0.00	12	-	f
580	438	5.00	0.00	13	-	f
581	437	5.00	0.00	14	-	f
578	438	5.00	0.00	15	-	f
576	438	5.00	0.00	16	-	f
569	439	5.00	0.00	17	-	f
565	440	5.00	0.00	18	-	f
559	432	5.00	0.00	19	-	f
554	438	5.00	0.00	20	-	f
553	438	5.00	0.00	21	-	f
547	446	5.00	0.00	22	-	f
547	446	5.00	0.00	23	-	f
536	449	5.00	0.00	24	-	f
531	452	5.00	0.00	25	-	f
527	453	5.00	0.00	26	-	f
510	461	5.00	115.00	27	-	f
510	461	6.00	newborn	27	5	f
492	461	6.00	0.00	28	5	f
474	464	6.00	0.00	29	5	f
467	458	6.00	0.00	30	5	f
467	435	6.00	0.00	31	5	f
469	440	6.00	0.00	32	5	f
469	424	6.00	0.00	33	5	f
469	422	6.00	0.00	34	5	f
460	408	6.00	0.00	35	5	f
455	406	6.00	0.00	36	5	f
446	398	6.00	111.00	37	5	f
543	367	7.00	start	1	-	f
549	364	7.00	0.00	2	-	f
549	364	7.00	0.00	3	-	f
543	363	7.00	0.00	4	-	f
543	366	7.00	0.00	5	-	f
537	374	7.00	0.00	6	-	f
536	373	7.00	0.00	7	-	f
535	370	7.00	0.00	8	-	f
538	366	7.00	115.00	9	-	f
538	366	8.00	newborn	9	7	f
535	373	8.00	0.00	10	7	f
515	385	8.00	0.00	11	7	f
513	387	8.00	0.00	12	7	f
507	386	8.00	0.00	13	7	f
499	386	8.00	0.00	14	7	f
489	386	8.00	0.00	15	7	f
485	389	8.00	0.00	16	7	f
481	391	8.00	0.00	17	7	f
474	394	8.00	0.00	18	7	f
474	394	8.00	0.00	19	7	f
467	395	8.00	0.00	20	7	f
463	398	8.00	0.00	21	7	f
459	407	8.00	0.00	22	7	f
459	412	8.00	0.00	23	7	f
460	420	8.00	0.00	24	7	f
458	425	8.00	0.00	25	7	f
459	427	8.00	0.00	26	7	f
456	433	8.00	0.00	27	7	f
454	439	8.00	0.00	28	7	f
454	442	8.00	0.00	29	7	f
452	447	8.00	0.00	30	7	f
449	446	8.00	0.00	31	7	f
449	445	8.00	115.00	32	7	f
449	445	9.00	newborn	32	8	f
444	441	9.00	0.00	33	8	f
441	446	9.00	0.00	34	8	f
437	456	9.00	0.00	35	8	f
434	461	9.00	0.00	36	8	f
433	461	9.00	111.00	37	8	f
449	445	10.00	newborn	32	8	f
445	434	10.00	0.00	33	8	f
448	421	10.00	0.00	34	8	f
448	420	10.00	0.00	35	8	f
449	425	10.00	0.00	36	8	f
455	426	10.00	111.00	37	8	f
538	366	11.00	newborn	9	7	f
534	369	11.00	0.00	10	7	f
535	363	11.00	0.00	11	7	f
536	357	11.00	0.00	12	7	f
534	356	11.00	0.00	13	7	f
530	356	11.00	0.00	14	7	f
530	361	11.00	0.00	15	7	f
528	361	11.00	0.00	16	7	f
527	360	11.00	0.00	17	7	f
526	359	11.00	0.00	18	7	f
523	357	11.00	0.00	19	7	f
523	357	11.00	0.00	20	7	f
518	355	11.00	0.00	21	7	f
518	352	11.00	0.00	22	7	f
518	351	11.00	0.00	23	7	f
511	352	11.00	0.00	24	7	f
510	355	11.00	0.00	25	7	f
504	357	11.00	0.00	26	7	f
499	359	11.00	0.00	27	7	f
492	363	11.00	0.00	28	7	f
488	364	11.00	0.00	29	7	f
485	365	11.00	0.00	30	7	f
485	360	11.00	0.00	31	7	f
484	360	11.00	0.00	32	7	f
490	357	11.00	0.00	33	7	f
494	356	11.00	0.00	34	7	f
491	351	11.00	0.00	35	7	f
489	349	11.00	0.00	36	7	f
488	353	11.00	111.00	37	7	f
565	378	12.00	start	1	-	f
565	381	12.00	0.00	2	-	f
565	382	12.00	0.00	3	-	f
563	387	12.00	0.00	4	-	f
557	389	12.00	0.00	5	-	f
555	391	12.00	0.00	6	-	f
555	394	12.00	0.00	7	-	f
552	400	12.00	0.00	8	-	f
550	398	12.00	0.00	9	-	f
550	402	12.00	0.00	10	-	f
545	403	12.00	0.00	11	-	f
543	405	12.00	0.00	12	-	f
536	405	12.00	0.00	13	-	f
528	402	12.00	0.00	14	-	f
528	402	12.00	0.00	15	-	f
520	401	12.00	0.00	16	-	f
511	401	12.00	0.00	17	-	f
505	406	12.00	0.00	18	-	f
503	410	12.00	0.00	19	-	f
503	410	12.00	0.00	20	-	f
499	416	12.00	0.00	21	-	f
496	422	12.00	0.00	22	-	f
496	421	12.00	0.00	23	-	f
494	422	12.00	0.00	24	-	f
488	425	12.00	0.00	25	-	f
486	425	12.00	0.00	26	-	f
480	428	12.00	0.00	27	-	f
478	434	12.00	0.00	28	-	f
478	433	12.00	115.00	29	-	f
478	433	13.00	newborn	29	12	f
477	437	13.00	0.00	30	12	f
483	435	13.00	0.00	31	12	f
485	448	13.00	0.00	32	12	f
477	454	13.00	0.00	33	12	f
464	461	13.00	0.00	34	12	f
457	466	13.00	0.00	35	12	f
453	475	13.00	0.00	36	12	f
449	474	13.00	111.00	37	12	f
478	433	14.00	newborn	29	12	f
480	432	14.00	0.00	30	12	f
484	427	14.00	0.00	31	12	f
484	427	14.00	0.00	32	12	f
485	422	14.00	0.00	33	12	f
486	427	14.00	0.00	34	12	f
485	427	14.00	0.00	35	12	f
483	427	14.00	0.00	36	12	f
485	426	14.00	111.00	37	12	f
541	338	15.00	start	1	-	f
543	336	15.00	0.00	2	-	f
551	332	15.00	0.00	3	-	f
552	332	15.00	0.00	4	-	f
555	327	15.00	0.00	5	-	f
556	325	15.00	0.00	6	-	f
550	327	15.00	0.00	7	-	f
553	323	15.00	0.00	8	-	f
554	314	15.00	0.00	9	-	f
557	313	15.00	0.00	10	-	f
554	314	15.00	0.00	11	-	f
551	312	15.00	0.00	12	-	f
543	320	15.00	0.00	13	-	f
527	323	15.00	0.00	14	-	f
526	323	15.00	0.00	15	-	f
517	330	15.00	0.00	16	-	f
511	331	15.00	0.00	17	-	f
508	333	15.00	0.00	18	-	f
506	334	15.00	0.00	19	-	f
493	334	15.00	0.00	20	-	f
486	338	15.00	0.00	21	-	f
477	337	15.00	0.00	22	-	f
467	343	15.00	0.00	23	-	f
458	350	15.00	0.00	24	-	f
452	360	15.00	0.00	25	-	f
439	365	15.00	0.00	26	-	f
426	363	15.00	0.00	27	-	f
425	364	15.00	0.00	28	-	f
419	370	15.00	0.00	29	-	f
412	368	15.00	0.00	30	-	f
408	370	15.00	0.00	31	-	f
403	376	15.00	0.00	32	-	f
403	376	15.00	0.00	33	-	f
399	382	15.00	0.00	34	-	f
377	384	15.00	0.00	35	-	f
377	386	15.00	0.00	36	-	f
380	400	15.00	111.00	37	-	f
530	334	16.00	start	1	-	f
529	336	16.00	0.00	2	-	f
530	340	16.00	0.00	3	-	f
528	342	16.00	0.00	4	-	f
528	342	16.00	0.00	5	-	f
521	346	16.00	0.00	6	-	f
521	340	16.00	0.00	7	-	f
518	337	16.00	0.00	8	-	f
510	328	16.00	0.00	9	-	f
507	324	16.00	0.00	10	-	f
490	324	16.00	0.00	11	-	f
474	328	16.00	0.00	12	-	f
472	330	16.00	0.00	13	-	f
472	330	16.00	0.00	14	-	f
463	334	16.00	0.00	15	-	f
458	336	16.00	0.00	16	-	f
452	333	16.00	0.00	17	-	f
452	332	16.00	0.00	18	-	f
435	321	16.00	0.00	19	-	f
417	318	16.00	0.00	20	-	f
383	327	16.00	0.00	21	-	f
384	326	16.00	0.00	22	-	f
381	328	16.00	0.00	23	-	f
359	328	16.00	0.00	24	-	f
356	325	16.00	0.00	25	-	f
356	324	16.00	0.00	26	-	f
356	324	16.00	0.00	27	-	f
355	322	16.00	0.00	28	-	f
342	313	16.00	0.00	29	-	f
337	309	16.00	0.00	30	-	f
341	305	16.00	0.00	31	-	f
344	311	16.00	0.00	32	-	f
350	313	16.00	115.00	33	-	f
350	313	17.00	newborn	33	16	f
345	310	17.00	0.00	34	16	f
365	310	17.00	0.00	35	16	f
368	312	17.00	0.00	36	16	f
371	318	17.00	111.00	37	16	f
350	313	18.00	newborn	33	16	f
336	301	18.00	0.00	34	16	f
334	287	18.00	0.00	35	16	f
333	282	18.00	0.00	36	16	f
324	272	18.00	111.00	37	16	f
584	383	19.00	start	1	-	f
584	383	19.00	0.00	2	-	f
584	383	19.00	0.00	3	-	f
584	383	19.00	0.00	4	-	f
584	383	19.00	0.00	5	-	f
583	383	19.00	0.00	6	-	f
581	381	19.00	0.00	7	-	f
578	381	19.00	0.00	8	-	f
577	378	19.00	0.00	9	-	f
578	374	19.00	0.00	10	-	f
578	374	19.00	0.00	11	-	f
578	373	19.00	115.00	12	-	f
554	279	20.00	start	1	-	f
555	280	20.00	0.00	2	-	f
556	280	20.00	0.00	3	-	f
556	280	20.00	0.00	4	-	f
554	281	20.00	0.00	5	-	f
554	281	20.00	0.00	6	-	f
547	288	20.00	0.00	7	-	f
547	288	20.00	0.00	8	-	f
547	288	20.00	0.00	9	-	f
543	288	20.00	0.00	10	-	f
533	287	20.00	0.00	11	-	f
526	288	20.00	0.00	12	-	f
519	290	20.00	0.00	13	-	f
515	288	20.00	0.00	14	-	f
511	288	20.00	0.00	15	-	f
500	281	20.00	0.00	16	-	f
480	281	20.00	0.00	17	-	f
466	286	20.00	0.00	18	-	f
456	280	20.00	0.00	19	-	f
445	279	20.00	0.00	20	-	f
428	272	20.00	0.00	21	-	f
417	272	20.00	0.00	22	-	f
402	270	20.00	0.00	23	-	f
384	269	20.00	0.00	24	-	f
379	269	20.00	0.00	25	-	f
365	269	20.00	0.00	26	-	f
360	272	20.00	0.00	27	-	f
364	269	20.00	115.00	28	-	f
364	269	21.00	newborn	28	20	f
354	262	21.00	0.00	29	20	f
377	272	21.00	0.00	30	20	f
400	272	21.00	0.00	31	20	f
406	273	21.00	0.00	32	20	f
406	273	21.00	0.00	33	20	f
410	270	21.00	0.00	34	20	f
409	268	21.00	0.00	35	20	f
409	268	21.00	0.00	36	20	f
403	266	21.00	111.00	37	20	f
364	269	22.00	newborn	28	20	f
335	248	22.00	0.00	29	20	f
321	237	22.00	0.00	30	20	f
323	239	22.00	0.00	31	20	f
325	236	22.00	0.00	32	20	f
328	235	22.00	0.00	33	20	f
319	240	22.00	0.00	34	20	f
319	240	22.00	0.00	35	20	f
312	237	22.00	0.00	36	20	f
299	241	22.00	111.00	37	20	f
540	262	23.00	start	1	-	f
540	262	23.00	0.00	2	-	f
533	266	23.00	0.00	3	-	f
538	263	23.00	0.00	4	-	f
537	265	23.00	0.00	5	-	f
535	265	23.00	0.00	6	-	f
534	262	23.00	0.00	7	-	f
531	262	23.00	0.00	8	-	f
528	263	23.00	0.00	9	-	f
527	256	23.00	0.00	10	-	f
527	258	23.00	0.00	11	-	f
523	255	23.00	0.00	12	-	f
503	255	23.00	0.00	13	-	f
496	255	23.00	0.00	14	-	f
476	250	23.00	115.00	15	-	f
476	250	24.00	newborn	15	23	f
484	254	24.00	0.00	16	23	f
454	233	24.00	0.00	17	23	f
442	224	24.00	0.00	18	23	f
431	231	24.00	0.00	19	23	f
425	231	24.00	0.00	20	23	f
416	240	24.00	0.00	21	23	f
406	233	24.00	0.00	22	23	f
393	223	24.00	0.00	23	23	f
387	225	24.00	0.00	24	23	f
386	224	24.00	0.00	25	23	f
385	220	24.00	0.00	26	23	f
380	222	24.00	0.00	27	23	f
377	224	24.00	0.00	28	23	f
371	224	24.00	0.00	29	23	f
368	232	24.00	0.00	30	23	f
369	233	24.00	0.00	31	23	f
369	233	24.00	0.00	32	23	f
376	229	24.00	0.00	33	23	f
382	229	24.00	0.00	34	23	f
389	233	24.00	0.00	35	23	f
388	232	24.00	0.00	36	23	f
389	228	24.00	111.00	37	23	f
476	250	25.00	newborn	15	23	f
497	258	25.00	0.00	16	23	f
499	265	25.00	0.00	17	23	f
502	267	25.00	0.00	18	23	f
488	277	25.00	0.00	19	23	f
472	288	25.00	0.00	20	23	f
468	284	25.00	0.00	21	23	f
459	285	25.00	0.00	22	23	f
443	285	25.00	0.00	23	23	f
439	289	25.00	0.00	24	23	f
427	297	25.00	0.00	25	23	f
428	297	25.00	0.00	26	23	f
422	290	25.00	0.00	27	23	f
415	290	25.00	0.00	28	23	f
411	296	25.00	0.00	29	23	f
410	304	25.00	0.00	30	23	f
409	307	25.00	0.00	31	23	f
406	312	25.00	0.00	32	23	f
403	314	25.00	0.00	33	23	f
400	322	25.00	0.00	34	23	f
396	321	25.00	115.00	35	23	f
396	321	26.00	newborn	35	25	f
397	322	26.00	0.00	36	25	f
395	349	26.00	111.00	37	25	f
396	321	27.00	newborn	35	25	f
411	309	27.00	0.00	36	25	f
411	312	27.00	111.00	37	25	f
545	234	28.00	start	1	-	f
543	235	28.00	0.00	2	-	f
539	233	28.00	0.00	3	-	f
541	231	28.00	0.00	4	-	f
539	224	28.00	0.00	5	-	f
546	225	28.00	0.00	6	-	f
542	224	28.00	0.00	7	-	f
543	225	28.00	0.00	8	-	f
543	225	28.00	0.00	9	-	f
538	221	28.00	0.00	10	-	f
535	226	28.00	0.00	11	-	f
533	227	28.00	0.00	12	-	f
529	228	28.00	0.00	13	-	f
520	227	28.00	0.00	14	-	f
524	231	28.00	0.00	15	-	f
523	229	28.00	0.00	16	-	f
514	232	28.00	0.00	17	-	f
509	235	28.00	0.00	18	-	f
499	239	28.00	0.00	19	-	f
493	245	28.00	0.00	20	-	f
481	244	28.00	0.00	21	-	f
466	245	28.00	115.00	22	-	f
466	245	29.00	newborn	22	28	f
467	243	29.00	0.00	23	28	f
437	255	29.00	0.00	24	28	f
436	254	29.00	0.00	25	28	f
433	252	29.00	0.00	26	28	f
435	246	29.00	0.00	27	28	f
430	234	29.00	0.00	28	28	f
426	230	29.00	0.00	29	28	f
423	227	29.00	0.00	30	28	f
414	215	29.00	0.00	31	28	f
405	209	29.00	0.00	32	28	f
390	205	29.00	0.00	33	28	f
387	206	29.00	0.00	34	28	f
374	210	29.00	0.00	35	28	f
371	210	29.00	0.00	36	28	f
363	205	29.00	111.00	37	28	f
466	245	30.00	newborn	22	28	f
470	242	30.00	0.00	23	28	f
497	224	30.00	0.00	24	28	f
516	198	30.00	0.00	25	28	f
511	197	30.00	0.00	26	28	f
499	210	30.00	0.00	27	28	f
486	216	30.00	0.00	28	28	f
492	216	30.00	0.00	29	28	f
488	219	30.00	0.00	30	28	f
483	215	30.00	0.00	31	28	f
475	223	30.00	0.00	32	28	f
470	223	30.00	0.00	33	28	f
466	225	30.00	0.00	34	28	f
460	227	30.00	0.00	35	28	f
455	233	30.00	0.00	36	28	f
453	235	30.00	111.00	37	28	f
537	206	31.00	start	1	-	f
540	205	31.00	0.00	2	-	f
541	207	31.00	0.00	3	-	f
539	213	31.00	0.00	4	-	f
532	214	31.00	0.00	5	-	f
530	216	31.00	0.00	6	-	f
529	214	31.00	0.00	7	-	f
525	212	31.00	0.00	8	-	f
521	206	31.00	0.00	9	-	f
521	209	31.00	0.00	10	-	f
521	209	31.00	0.00	11	-	f
513	203	31.00	0.00	12	-	f
508	204	31.00	0.00	13	-	f
500	208	31.00	0.00	14	-	f
507	213	31.00	0.00	15	-	f
509	210	31.00	0.00	16	-	f
508	213	31.00	0.00	17	-	f
503	215	31.00	0.00	18	-	f
491	213	31.00	0.00	19	-	f
487	215	31.00	0.00	20	-	f
484	215	31.00	0.00	21	-	f
472	211	31.00	0.00	22	-	f
476	211	31.00	0.00	23	-	f
465	208	31.00	0.00	24	-	f
468	207	31.00	0.00	25	-	f
468	205	31.00	0.00	26	-	f
466	205	31.00	0.00	27	-	f
463	202	31.00	0.00	28	-	f
459	201	31.00	0.00	29	-	f
455	200	31.00	0.00	30	-	f
456	199	31.00	0.00	31	-	f
456	199	31.00	0.00	32	-	f
457	200	31.00	0.00	33	-	f
457	200	31.00	0.00	34	-	f
456	196	31.00	0.00	35	-	f
456	196	31.00	0.00	36	-	f
456	196	31.00	111.00	37	-	f
570	146	32.00	start	1	-	f
569	145	32.00	0.00	2	-	f
563	147	32.00	0.00	3	-	f
563	150	32.00	0.00	4	-	f
564	149	32.00	0.00	5	-	f
564	147	32.00	0.00	6	-	f
564	147	32.00	0.00	7	-	f
564	147	32.00	0.00	8	-	f
561	147	32.00	0.00	9	-	f
560	147	32.00	0.00	10	-	f
558	147	32.00	0.00	11	-	f
558	147	32.00	0.00	12	-	f
555	142	32.00	0.00	13	-	f
554	143	32.00	0.00	14	-	f
554	144	32.00	0.00	15	-	f
553	147	32.00	0.00	16	-	f
550	147	32.00	0.00	17	-	f
547	147	32.00	0.00	18	-	f
546	148	32.00	0.00	19	-	f
543	147	32.00	0.00	20	-	f
541	148	32.00	0.00	21	-	f
538	150	32.00	0.00	22	-	f
538	147	32.00	0.00	23	-	f
538	149	32.00	0.00	24	-	f
544	149	32.00	0.00	25	-	f
539	152	32.00	0.00	26	-	f
533	150	32.00	0.00	27	-	f
529	155	32.00	0.00	28	-	f
528	152	32.00	0.00	29	-	f
525	152	32.00	0.00	30	-	f
525	152	32.00	0.00	31	-	f
519	154	32.00	0.00	32	-	f
520	146	32.00	0.00	33	-	f
521	151	32.00	0.00	34	-	f
507	147	32.00	0.00	35	-	f
503	139	32.00	0.00	36	-	f
501	142	32.00	111.00	37	-	f
565	163	33.00	start	1	-	f
565	163	33.00	0.00	2	-	f
560	167	33.00	0.00	3	-	f
554	168	33.00	0.00	4	-	f
547	161	33.00	0.00	5	-	f
543	155	33.00	0.00	6	-	f
536	152	33.00	0.00	7	-	f
537	147	33.00	0.00	8	-	f
535	146	33.00	0.00	9	-	f
532	149	33.00	0.00	10	-	f
527	156	33.00	0.00	11	-	f
522	159	33.00	0.00	12	-	f
513	166	33.00	0.00	13	-	f
510	166	33.00	0.00	14	-	f
500	166	33.00	0.00	15	-	f
492	166	33.00	0.00	16	-	f
488	161	33.00	115.00	17	-	f
488	161	34.00	newborn	17	33	f
491	164	34.00	0.00	18	33	f
466	158	34.00	0.00	19	33	f
460	152	34.00	0.00	20	33	f
455	152	34.00	0.00	21	33	f
445	157	34.00	0.00	22	33	f
429	155	34.00	0.00	23	33	f
414	155	34.00	0.00	24	33	f
409	157	34.00	0.00	25	33	f
388	160	34.00	0.00	26	33	f
374	180	34.00	0.00	27	33	f
349	189	34.00	0.00	28	33	f
334	192	34.00	0.00	29	33	f
313	186	34.00	0.00	30	33	f
306	186	34.00	0.00	31	33	f
312	180	34.00	0.00	32	33	f
303	180	34.00	0.00	33	33	f
301	189	34.00	0.00	34	33	f
301	183	34.00	0.00	35	33	f
295	188	34.00	0.00	36	33	f
308	162	34.00	111.00	37	33	f
572	115	35.00	start	1	-	f
576	117	35.00	0.00	2	-	f
570	118	35.00	0.00	3	-	f
563	118	35.00	0.00	4	-	f
565	116	35.00	0.00	5	-	f
559	114	35.00	0.00	6	-	f
559	114	35.00	0.00	7	-	f
552	111	35.00	0.00	8	-	f
545	111	35.00	0.00	9	-	f
536	113	35.00	0.00	10	-	f
527	113	35.00	0.00	11	-	f
522	122	35.00	0.00	12	-	f
511	123	35.00	0.00	13	-	f
499	125	35.00	0.00	14	-	f
485	131	35.00	0.00	15	-	f
468	138	35.00	0.00	16	-	f
453	138	35.00	0.00	17	-	f
434	140	35.00	0.00	18	-	f
424	136	35.00	0.00	19	-	f
419	134	35.00	0.00	20	-	f
403	126	35.00	0.00	21	-	f
397	125	35.00	0.00	22	-	f
389	125	35.00	0.00	23	-	f
386	125	35.00	0.00	24	-	f
378	124	35.00	0.00	25	-	f
375	126	35.00	0.00	26	-	f
367	132	35.00	0.00	27	-	f
368	133	35.00	0.00	28	-	f
360	136	35.00	0.00	29	-	f
351	145	35.00	0.00	30	-	f
353	147	35.00	0.00	31	-	f
353	164	35.00	0.00	32	-	f
349	166	35.00	115.00	33	-	f
349	166	36.00	newborn	33	35	f
351	158	36.00	0.00	34	35	f
335	165	36.00	0.00	35	35	f
307	169	36.00	0.00	36	35	f
311	173	36.00	111.00	37	35	f
349	166	37.00	newborn	33	35	f
349	159	37.00	0.00	34	35	f
356	147	37.00	0.00	35	35	f
363	140	37.00	0.00	36	35	f
366	133	37.00	111.00	37	35	f
582	95	38.00	start	1	-	f
588	94	38.00	0.00	2	-	f
591	95	38.00	0.00	3	-	f
591	95	38.00	0.00	4	-	f
593	89	38.00	0.00	5	-	f
593	89	38.00	0.00	6	-	f
592	90	38.00	115.00	7	-	f
567	81	39.00	start	1	-	f
566	87	39.00	0.00	2	-	f
569	86	39.00	0.00	3	-	f
572	83	39.00	0.00	4	-	f
568	87	39.00	0.00	5	-	f
567	88	39.00	0.00	6	-	f
564	88	39.00	0.00	7	-	f
546	91	39.00	0.00	8	-	f
533	85	39.00	0.00	9	-	f
526	92	39.00	0.00	10	-	f
522	93	39.00	0.00	11	-	f
519	99	39.00	0.00	12	-	f
511	100	39.00	0.00	13	-	f
506	102	39.00	0.00	14	-	f
497	108	39.00	0.00	15	-	f
476	117	39.00	0.00	16	-	f
470	117	39.00	0.00	17	-	f
470	116	39.00	0.00	18	-	f
460	114	39.00	0.00	19	-	f
453	115	39.00	0.00	20	-	f
453	114	39.00	0.00	21	-	f
454	118	39.00	0.00	22	-	f
453	121	39.00	0.00	23	-	f
453	121	39.00	0.00	24	-	f
462	115	39.00	0.00	25	-	f
462	117	39.00	0.00	26	-	f
465	118	39.00	0.00	27	-	f
469	116	39.00	0.00	28	-	f
469	117	39.00	0.00	29	-	f
464	120	39.00	0.00	30	-	f
463	119	39.00	0.00	31	-	f
464	121	39.00	0.00	32	-	f
464	121	39.00	0.00	33	-	f
464	122	39.00	0.00	34	-	f
464	122	39.00	0.00	35	-	f
464	114	39.00	0.00	36	-	f
465	114	39.00	111.00	37	-	f
553	77	40.00	start	1	-	f
553	75	40.00	0.00	2	-	f
555	79	40.00	0.00	3	-	f
556	78	40.00	0.00	4	-	f
557	76	40.00	0.00	5	-	f
556	75	40.00	0.00	6	-	f
559	72	40.00	0.00	7	-	f
557	74	40.00	0.00	8	-	f
553	76	40.00	0.00	9	-	f
553	76	40.00	0.00	10	-	f
554	78	40.00	0.00	11	-	f
548	79	40.00	0.00	12	-	f
548	81	40.00	0.00	13	-	f
545	77	40.00	0.00	14	-	f
543	76	40.00	0.00	15	-	f
543	76	40.00	0.00	16	-	f
540	77	40.00	0.00	17	-	f
542	82	40.00	0.00	18	-	f
543	79	40.00	0.00	19	-	f
543	81	40.00	0.00	20	-	f
544	83	40.00	0.00	21	-	f
544	85	40.00	0.00	22	-	f
544	85	40.00	0.00	23	-	f
541	84	40.00	0.00	24	-	f
538	84	40.00	0.00	25	-	f
533	88	40.00	0.00	26	-	f
524	92	40.00	0.00	27	-	f
521	92	40.00	0.00	28	-	f
518	91	40.00	0.00	29	-	f
518	91	40.00	0.00	30	-	f
521	95	40.00	0.00	31	-	f
521	98	40.00	0.00	32	-	f
521	96	40.00	0.00	33	-	f
525	106	40.00	0.00	34	-	f
533	101	40.00	0.00	35	-	f
535	107	40.00	0.00	36	-	f
538	104	40.00	111.00	37	-	f
542	44	41.00	start	1	-	f
545	42	41.00	0.00	2	-	f
549	44	41.00	0.00	3	-	f
548	40	41.00	0.00	4	-	f
549	42	41.00	0.00	5	-	f
548	38	41.00	0.00	6	-	f
533	28	41.00	0.00	7	-	f
530	23	41.00	0.00	8	-	f
520	15	41.00	0.00	9	-	f
520	15	41.00	0.00	10	-	f
511	15	41.00	0.00	11	-	f
514	10	41.00	0.00	12	-	f
511	8	41.00	0.00	13	-	f
507	7	41.00	0.00	14	-	f
508	15	41.00	0.00	15	-	f
509	17	41.00	0.00	16	-	f
509	20	41.00	0.00	17	-	f
510	22	41.00	0.00	18	-	f
510	26	41.00	0.00	19	-	f
510	25	41.00	0.00	20	-	f
504	25	41.00	0.00	21	-	f
501	28	41.00	0.00	22	-	f
496	31	41.00	0.00	23	-	f
491	34	41.00	0.00	24	-	f
491	35	41.00	0.00	25	-	f
500	33	41.00	115.00	26	-	f
500	33	42.00	newborn	26	41	f
499	37	42.00	0.00	27	41	f
494	43	42.00	0.00	28	41	f
491	47	42.00	0.00	29	41	f
482	51	42.00	0.00	30	41	f
477	61	42.00	0.00	31	41	f
470	65	42.00	0.00	32	41	f
465	62	42.00	0.00	33	41	f
466	62	42.00	0.00	34	41	f
460	61	42.00	0.00	35	41	f
452	59	42.00	0.00	36	41	f
444	58	42.00	111.00	37	41	f
500	33	43.00	newborn	26	41	f
506	35	43.00	0.00	27	41	f
507	31	43.00	0.00	28	41	f
499	26	43.00	0.00	29	41	f
497	31	43.00	0.00	30	41	f
499	28	43.00	0.00	31	41	f
490	33	43.00	0.00	32	41	f
491	31	43.00	0.00	33	41	f
486	37	43.00	0.00	34	41	f
477	37	43.00	0.00	35	41	f
477	39	43.00	0.00	36	41	f
469	34	43.00	111.00	37	41	f
628	413	44.00	start	1	-	f
631	410	44.00	0.00	2	-	f
629	410	44.00	0.00	3	-	f
625	412	44.00	0.00	4	-	f
629	413	44.00	0.00	5	-	f
625	413	44.00	0.00	6	-	f
625	413	44.00	0.00	7	-	f
625	413	44.00	0.00	8	-	f
627	412	44.00	0.00	9	-	f
631	412	44.00	0.00	10	-	f
633	415	44.00	0.00	11	-	f
634	413	44.00	0.00	12	-	f
637	414	44.00	0.00	13	-	f
637	413	44.00	0.00	14	-	f
637	413	44.00	0.00	15	-	f
637	408	44.00	0.00	16	-	f
638	411	44.00	0.00	17	-	f
642	411	44.00	0.00	18	-	f
642	413	44.00	0.00	19	-	f
639	414	44.00	0.00	20	-	f
642	412	44.00	0.00	21	-	f
643	411	44.00	0.00	22	-	f
647	412	44.00	0.00	23	-	f
644	411	44.00	0.00	24	-	f
644	407	44.00	0.00	25	-	f
648	408	44.00	103.00	26	-	f
500	10	45.00	start	1	-	f
507	12	45.00	0.00	2	-	f
504	15	45.00	0.00	3	-	f
503	19	45.00	0.00	4	-	f
507	20	45.00	0.00	5	-	f
507	19	45.00	0.00	6	-	f
504	36	45.00	0.00	7	-	f
501	42	45.00	0.00	8	-	f
501	46	45.00	0.00	9	-	f
503	51	45.00	0.00	10	-	f
500	55	45.00	0.00	11	-	f
501	60	45.00	0.00	12	-	f
502	59	45.00	0.00	13	-	f
503	66	45.00	0.00	14	-	f
503	70	45.00	0.00	15	-	f
499	75	45.00	0.00	16	-	f
498	81	45.00	0.00	17	-	f
492	84	45.00	0.00	18	-	f
472	82	45.00	0.00	19	-	f
472	82	45.00	0.00	20	-	f
466	83	45.00	0.00	21	-	f
457	86	45.00	0.00	22	-	f
449	85	45.00	0.00	23	-	f
440	84	45.00	0.00	24	-	f
436	87	45.00	0.00	25	-	f
434	85	45.00	0.00	26	-	f
424	83	45.00	115.00	27	-	f
424	83	46.00	newborn	27	45	f
444	85	46.00	0.00	28	45	f
418	82	46.00	0.00	29	45	f
407	92	46.00	0.00	30	45	f
401	94	46.00	0.00	31	45	f
402	95	46.00	0.00	32	45	f
403	95	46.00	0.00	33	45	f
403	100	46.00	0.00	34	45	f
400	104	46.00	0.00	35	45	f
404	107	46.00	0.00	36	45	f
404	109	46.00	111.00	37	45	f
514	18	47.00	start	1	-	f
519	13	47.00	0.00	2	-	f
523	8	47.00	0.00	3	-	f
520	6	47.00	0.00	4	-	f
517	5	47.00	0.00	5	-	f
515	5	47.00	0.00	6	-	f
513	4	47.00	0.00	7	-	f
514	5	47.00	0.00	8	-	f
510	5	47.00	0.00	9	-	f
508	4	47.00	0.00	10	-	f
507	4	47.00	103.00	11	-	f
