# Supplementary material for: A three component model for superdiffusive motion effectively describes migration of eukaryotic cells moving freely or under a directional stimulus
Source: PLoS One. 2022 Aug 2;17(8):e0272259. doi: 10.1371/journal.pone.0272259 (PMC9345344; doi:10.1371/journal.pone.0272259)
Supplement: S1 File — Text files containing information about displacements of experimental and simulated populations used for both preliminary analyses, in “datasets used for preliminary evaluation of cell movement (Tables 1 and 2)”, and further characterization of cell movement, in “further datasets used for cell movement characterization (Figs 2, 4–6; Table 2; S1–S3 Tables; S2 and S3 Figs)”. (ZIP) [file pone.0272259.s007.zip › S1_File/further datasets/experimental/wound/NIH-3T3/coordinates14.txt]

#	ps=1.3	ts=40	movie=	timeInt=4
103	236	1.00	start	1	-	f
104	239	1.00	0.00	2	-	f
106	240	1.00	0.00	3	-	f
108	241	1.00	0.00	4	-	f
111	243	1.00	0.00	5	-	f
105	240	1.00	0.00	6	-	f
102	232	1.00	0.00	7	-	f
104	223	1.00	0.00	8	-	f
123	202	1.00	0.00	9	-	f
129	200	1.00	0.00	10	-	f
135	205	1.00	0.00	11	-	f
131	207	1.00	0.00	12	-	f
135	213	1.00	0.00	13	-	f
135	210	1.00	0.00	14	-	f
144	208	1.00	0.00	15	-	f
152	179	1.00	0.00	16	-	f
146	152	1.00	0.00	17	-	f
142	126	1.00	0.00	18	-	f
142	97	1.00	0.00	19	-	f
141	90	1.00	0.00	20	-	f
143	89	1.00	0.00	21	-	f
147	84	1.00	0.00	22	-	f
167	63	1.00	0.00	23	-	f
174	48	1.00	0.00	24	-	f
174	44	1.00	0.00	25	-	f
185	32	1.00	0.00	26	-	f
191	27	1.00	0.00	27	-	f
201	16	1.00	0.00	28	-	f
219	19	1.00	0.00	29	-	f
224	34	1.00	0.00	30	-	f
212	38	1.00	0.00	31	-	f
222	36	1.00	0.00	32	-	f
225	39	1.00	0.00	33	-	f
225	45	1.00	0.00	34	-	f
233	44	1.00	0.00	35	-	f
259	27	1.00	0.00	36	-	f
271	27	1.00	111.00	37	-	f
106	214	2.00	start	1	-	f
108	211	2.00	0.00	2	-	f
108	204	2.00	0.00	3	-	f
115	199	2.00	0.00	4	-	f
118	197	2.00	0.00	5	-	f
121	197	2.00	0.00	6	-	f
124	193	2.00	0.00	7	-	f
137	190	2.00	0.00	8	-	f
142	187	2.00	0.00	9	-	f
146	187	2.00	0.00	10	-	f
155	173	2.00	0.00	11	-	f
158	169	2.00	0.00	12	-	f
159	174	2.00	0.00	13	-	f
161	174	2.00	0.00	14	-	f
165	164	2.00	0.00	15	-	f
172	156	2.00	0.00	16	-	f
173	153	2.00	0.00	17	-	f
183	146	2.00	0.00	18	-	f
186	153	2.00	0.00	19	-	f
189	145	2.00	0.00	20	-	f
192	145	2.00	0.00	21	-	f
192	130	2.00	0.00	22	-	f
192	130	2.00	0.00	23	-	f
203	124	2.00	0.00	24	-	f
197	109	2.00	0.00	25	-	f
195	108	2.00	0.00	26	-	f
196	110	2.00	0.00	27	-	f
210	119	2.00	0.00	28	-	f
212	105	2.00	0.00	29	-	f
212	97	2.00	0.00	30	-	f
214	92	2.00	0.00	31	-	f
215	95	2.00	0.00	32	-	f
224	105	2.00	0.00	33	-	f
229	107	2.00	0.00	34	-	f
238	115	2.00	115.00	35	-	f
87	332	3.00	start	1	-	f
87	338	3.00	0.00	2	-	f
87	333	3.00	0.00	3	-	f
94	321	3.00	0.00	4	-	f
104	316	3.00	0.00	5	-	f
117	312	3.00	0.00	6	-	f
129	308	3.00	0.00	7	-	f
143	307	3.00	0.00	8	-	f
159	309	3.00	0.00	9	-	f
165	317	3.00	0.00	10	-	f
173	324	3.00	0.00	11	-	f
175	332	3.00	0.00	12	-	f
180	337	3.00	0.00	13	-	f
183	336	3.00	0.00	14	-	f
189	336	3.00	0.00	15	-	f
201	340	3.00	0.00	16	-	f
205	341	3.00	0.00	17	-	f
208	343	3.00	0.00	18	-	f
217	345	3.00	0.00	19	-	f
228	347	3.00	0.00	20	-	f
241	341	3.00	0.00	21	-	f
252	347	3.00	0.00	22	-	f
258	346	3.00	0.00	23	-	f
265	338	3.00	0.00	24	-	f
271	336	3.00	0.00	25	-	f
279	336	3.00	0.00	26	-	f
285	324	3.00	0.00	27	-	f
292	321	3.00	0.00	28	-	f
297	319	3.00	0.00	29	-	f
302	322	3.00	0.00	30	-	f
303	322	3.00	0.00	31	-	f
298	318	3.00	0.00	32	-	f
287	307	3.00	0.00	33	-	f
288	305	3.00	0.00	34	-	f
287	301	3.00	0.00	35	-	f
282	299	3.00	0.00	36	-	f
283	292	3.00	111.00	37	-	f
95	406	4.00	start	1	-	f
95	403	4.00	0.00	2	-	f
94	402	4.00	0.00	3	-	f
94	401	4.00	0.00	4	-	f
92	397	4.00	0.00	5	-	f
89	386	4.00	0.00	6	-	f
91	387	4.00	0.00	7	-	f
94	391	4.00	0.00	8	-	f
96	386	4.00	0.00	9	-	f
102	374	4.00	0.00	10	-	f
103	367	4.00	0.00	11	-	f
105	365	4.00	0.00	12	-	f
106	354	4.00	0.00	13	-	f
113	350	4.00	0.00	14	-	f
119	349	4.00	0.00	15	-	f
121	341	4.00	0.00	16	-	f
127	334	4.00	0.00	17	-	f
139	327	4.00	0.00	18	-	f
147	327	4.00	0.00	19	-	f
150	332	4.00	0.00	20	-	f
163	331	4.00	0.00	21	-	f
181	335	4.00	0.00	22	-	f
191	338	4.00	0.00	23	-	f
210	340	4.00	0.00	24	-	f
217	340	4.00	0.00	25	-	f
225	341	4.00	0.00	26	-	f
225	343	4.00	0.00	27	-	f
229	344	4.00	0.00	28	-	f
230	345	4.00	0.00	29	-	f
245	345	4.00	0.00	30	-	f
254	344	4.00	0.00	31	-	f
262	339	4.00	0.00	32	-	f
273	338	4.00	0.00	33	-	f
273	333	4.00	0.00	34	-	f
270	338	4.00	115.00	35	-	f
80	270	5.00	start	1	-	f
82	274	5.00	0.00	2	-	f
89	276	5.00	0.00	3	-	f
99	277	5.00	0.00	4	-	f
109	280	5.00	0.00	5	-	f
126	282	5.00	0.00	6	-	f
140	281	5.00	0.00	7	-	f
146	281	5.00	0.00	8	-	f
156	281	5.00	0.00	9	-	f
171	281	5.00	0.00	10	-	f
181	286	5.00	0.00	11	-	f
187	288	5.00	0.00	12	-	f
189	288	5.00	0.00	13	-	f
191	291	5.00	0.00	14	-	f
202	293	5.00	0.00	15	-	f
203	295	5.00	0.00	16	-	f
208	292	5.00	0.00	17	-	f
209	291	5.00	0.00	18	-	f
213	297	5.00	0.00	19	-	f
214	297	5.00	0.00	20	-	f
224	299	5.00	0.00	21	-	f
226	299	5.00	0.00	22	-	f
229	299	5.00	0.00	23	-	f
234	297	5.00	0.00	24	-	f
232	294	5.00	115.00	25	-	f
232	294	6.00	newborn	25	5	f
245	287	6.00	0.00	26	5	f
249	285	6.00	0.00	27	5	f
255	276	6.00	0.00	28	5	f
259	275	6.00	0.00	29	5	f
259	271	6.00	0.00	30	5	f
262	266	6.00	0.00	31	5	f
263	265	6.00	0.00	32	5	f
268	252	6.00	0.00	33	5	f
275	245	6.00	0.00	34	5	f
272	244	6.00	0.00	35	5	f
272	239	6.00	0.00	36	5	f
272	240	6.00	111.00	37	5	f
232	294	7.00	newborn	25	5	f
225	295	7.00	0.00	26	5	f
217	295	7.00	0.00	27	5	f
219	286	7.00	0.00	28	5	f
218	283	7.00	0.00	29	5	f
219	284	7.00	0.00	30	5	f
220	279	7.00	0.00	31	5	f
220	277	7.00	0.00	32	5	f
220	277	7.00	0.00	33	5	f
223	277	7.00	0.00	34	5	f
226	275	7.00	0.00	35	5	f
228	275	7.00	0.00	36	5	f
230	276	7.00	111.00	37	5	f
32	26	8.00	start	1	-	f
40	22	8.00	0.00	2	-	f
51	13	8.00	0.00	3	-	f
54	4	8.00	103.00	4	-	f
17	53	9.00	start	1	-	f
23	48	9.00	0.00	2	-	f
30	43	9.00	0.00	3	-	f
36	36	9.00	0.00	4	-	f
47	25	9.00	0.00	5	-	f
65	16	9.00	0.00	6	-	f
80	9	9.00	0.00	7	-	f
93	7	9.00	0.00	8	-	f
105	7	9.00	0.00	9	-	f
109	9	9.00	0.00	10	-	f
112	9	9.00	0.00	11	-	f
120	15	9.00	0.00	12	-	f
126	18	9.00	0.00	13	-	f
139	28	9.00	0.00	14	-	f
169	54	9.00	0.00	15	-	f
169	65	9.00	0.00	16	-	f
171	78	9.00	0.00	17	-	f
173	83	9.00	0.00	18	-	f
177	89	9.00	0.00	19	-	f
181	90	9.00	0.00	20	-	f
212	94	9.00	0.00	21	-	f
226	97	9.00	0.00	22	-	f
233	89	9.00	0.00	23	-	f
241	95	9.00	0.00	24	-	f
235	90	9.00	115.00	25	-	f
235	90	10.00	newborn	25	9	f
243	96	10.00	0.00	26	9	f
270	120	10.00	0.00	27	9	f
276	125	10.00	0.00	28	9	f
282	134	10.00	0.00	29	9	f
278	146	10.00	0.00	30	9	f
275	149	10.00	0.00	31	9	f
262	137	10.00	0.00	32	9	f
262	124	10.00	0.00	33	9	f
259	115	10.00	0.00	34	9	f
267	107	10.00	0.00	35	9	f
271	106	10.00	0.00	36	9	f
274	106	10.00	111.00	37	9	f
235	90	11.00	newborn	25	9	f
230	82	11.00	0.00	26	9	f
225	103	11.00	0.00	27	9	f
242	123	11.00	0.00	28	9	f
237	133	11.00	0.00	29	9	f
228	146	11.00	0.00	30	9	f
215	171	11.00	0.00	31	9	f
215	177	11.00	0.00	32	9	f
225	182	11.00	0.00	33	9	f
227	175	11.00	0.00	34	9	f
231	165	11.00	0.00	35	9	f
231	166	11.00	0.00	36	9	f
233	165	11.00	111.00	37	9	f
88	378	12.00	start	1	-	f
89	381	12.00	0.00	2	-	f
91	381	12.00	0.00	3	-	f
100	380	12.00	0.00	4	-	f
104	383	12.00	0.00	5	-	f
109	385	12.00	0.00	6	-	f
110	383	12.00	0.00	7	-	f
116	381	12.00	0.00	8	-	f
124	381	12.00	0.00	9	-	f
138	383	12.00	0.00	10	-	f
149	381	12.00	0.00	11	-	f
155	381	12.00	0.00	12	-	f
155	378	12.00	0.00	13	-	f
162	374	12.00	0.00	14	-	f
166	373	12.00	0.00	15	-	f
169	373	12.00	0.00	16	-	f
181	375	12.00	0.00	17	-	f
206	377	12.00	0.00	18	-	f
205	379	12.00	0.00	19	-	f
212	378	12.00	0.00	20	-	f
218	378	12.00	0.00	21	-	f
223	378	12.00	0.00	22	-	f
243	378	12.00	0.00	23	-	f
247	376	12.00	0.00	24	-	f
258	378	12.00	0.00	25	-	f
266	375	12.00	0.00	26	-	f
272	372	12.00	0.00	27	-	f
276	375	12.00	0.00	28	-	f
276	378	12.00	0.00	29	-	f
281	378	12.00	0.00	30	-	f
298	378	12.00	0.00	31	-	f
298	377	12.00	0.00	32	-	f
306	373	12.00	0.00	33	-	f
296	371	12.00	115.00	34	-	f
88	441	13.00	start	1	-	f
89	438	13.00	0.00	2	-	f
94	436	13.00	0.00	3	-	f
99	435	13.00	0.00	4	-	f
110	436	13.00	0.00	5	-	f
119	438	13.00	0.00	6	-	f
118	437	13.00	115.00	7	-	f
118	437	14.00	newborn	7	13	f
126	433	14.00	0.00	8	13	f
135	441	14.00	0.00	9	13	f
144	450	14.00	0.00	10	13	f
149	455	14.00	0.00	11	13	f
158	456	14.00	0.00	12	13	f
172	474	14.00	0.00	13	13	f
185	480	14.00	0.00	14	13	f
197	486	14.00	0.00	15	13	f
203	490	14.00	0.00	16	13	f
208	490	14.00	0.00	17	13	f
227	505	14.00	0.00	18	13	f
237	508	14.00	0.00	19	13	f
246	508	14.00	0.00	20	13	f
254	509	14.00	0.00	21	13	f
257	507	14.00	0.00	22	13	f
269	509	14.00	0.00	23	13	f
279	508	14.00	0.00	24	13	f
286	505	14.00	103.00	25	13	f
118	437	15.00	newborn	7	13	f
106	440	15.00	0.00	8	13	f
111	440	15.00	0.00	9	13	f
114	441	15.00	0.00	10	13	f
117	447	15.00	0.00	11	13	f
130	444	15.00	0.00	12	13	f
148	448	15.00	0.00	13	13	f
160	444	15.00	0.00	14	13	f
170	440	15.00	0.00	15	13	f
184	439	15.00	0.00	16	13	f
202	439	15.00	0.00	17	13	f
213	436	15.00	0.00	18	13	f
226	437	15.00	0.00	19	13	f
234	442	15.00	0.00	20	13	f
247	453	15.00	0.00	21	13	f
248	451	15.00	0.00	22	13	f
256	451	15.00	0.00	23	13	f
276	466	15.00	0.00	24	13	f
278	463	15.00	0.00	25	13	f
289	468	15.00	0.00	26	13	f
296	473	15.00	0.00	27	13	f
301	472	15.00	0.00	28	13	f
307	476	15.00	0.00	29	13	f
319	473	15.00	0.00	30	13	f
324	486	15.00	0.00	31	13	f
321	494	15.00	0.00	32	13	f
326	499	15.00	0.00	33	13	f
327	505	15.00	0.00	34	13	f
327	508	15.00	0.00	35	13	f
324	508	15.00	0.00	36	13	f
324	510	15.00	111.00	37	13	f
25	78	16.00	start	1	-	f
33	80	16.00	0.00	2	-	f
34	78	16.00	0.00	3	-	f
37	75	16.00	0.00	4	-	f
39	74	16.00	0.00	5	-	f
39	69	16.00	0.00	6	-	f
45	66	16.00	0.00	7	-	f
49	66	16.00	0.00	8	-	f
53	62	16.00	0.00	9	-	f
54	64	16.00	0.00	10	-	f
59	65	16.00	0.00	11	-	f
61	65	16.00	0.00	12	-	f
62	64	16.00	0.00	13	-	f
66	64	16.00	0.00	14	-	f
68	66	16.00	0.00	15	-	f
72	62	16.00	0.00	16	-	f
75	57	16.00	0.00	17	-	f
77	51	16.00	0.00	18	-	f
88	47	16.00	0.00	19	-	f
89	43	16.00	0.00	20	-	f
91	44	16.00	0.00	21	-	f
93	45	16.00	0.00	22	-	f
98	38	16.00	0.00	23	-	f
101	33	16.00	0.00	24	-	f
102	33	16.00	0.00	25	-	f
109	26	16.00	0.00	26	-	f
114	25	16.00	0.00	27	-	f
117	25	16.00	0.00	28	-	f
122	16	16.00	0.00	29	-	f
124	17	16.00	0.00	30	-	f
128	15	16.00	0.00	31	-	f
130	19	16.00	115.00	32	-	f
61	281	17.00	start	1	-	f
66	284	17.00	0.00	2	-	f
77	288	17.00	0.00	3	-	f
92	294	17.00	0.00	4	-	f
107	294	17.00	0.00	5	-	f
117	296	17.00	0.00	6	-	f
118	292	17.00	0.00	7	-	f
124	291	17.00	0.00	8	-	f
131	291	17.00	0.00	9	-	f
152	292	17.00	0.00	10	-	f
155	293	17.00	0.00	11	-	f
155	294	17.00	0.00	12	-	f
168	305	17.00	0.00	13	-	f
170	314	17.00	0.00	14	-	f
170	323	17.00	0.00	15	-	f
170	329	17.00	0.00	16	-	f
170	352	17.00	0.00	17	-	f
169	359	17.00	0.00	18	-	f
169	355	17.00	0.00	19	-	f
182	352	17.00	0.00	20	-	f
182	358	17.00	0.00	21	-	f
203	358	17.00	0.00	22	-	f
212	357	17.00	0.00	23	-	f
221	359	17.00	0.00	24	-	f
234	361	17.00	0.00	25	-	f
243	360	17.00	0.00	26	-	f
254	354	17.00	0.00	27	-	f
268	354	17.00	0.00	28	-	f
276	354	17.00	0.00	29	-	f
291	352	17.00	0.00	30	-	f
297	354	17.00	0.00	31	-	f
309	349	17.00	0.00	32	-	f
318	342	17.00	0.00	33	-	f
319	343	17.00	0.00	34	-	f
331	344	17.00	0.00	35	-	f
332	348	17.00	0.00	36	-	f
325	325	17.00	111.00	37	-	f
104	462	18.00	start	1	-	f
101	464	18.00	0.00	2	-	f
102	469	18.00	0.00	3	-	f
102	467	18.00	0.00	4	-	f
102	466	18.00	0.00	5	-	f
108	459	18.00	0.00	6	-	f
112	461	18.00	0.00	7	-	f
112	463	18.00	0.00	8	-	f
115	463	18.00	0.00	9	-	f
120	466	18.00	0.00	10	-	f
124	472	18.00	0.00	11	-	f
121	468	18.00	0.00	12	-	f
122	470	18.00	0.00	13	-	f
127	472	18.00	0.00	14	-	f
131	470	18.00	0.00	15	-	f
131	471	18.00	0.00	16	-	f
133	471	18.00	0.00	17	-	f
137	471	18.00	0.00	18	-	f
140	470	18.00	0.00	19	-	f
145	469	18.00	0.00	20	-	f
153	469	18.00	0.00	21	-	f
163	468	18.00	0.00	22	-	f
167	470	18.00	0.00	23	-	f
175	474	18.00	0.00	24	-	f
182	471	18.00	0.00	25	-	f
187	471	18.00	0.00	26	-	f
192	467	18.00	0.00	27	-	f
200	466	18.00	0.00	28	-	f
205	466	18.00	0.00	29	-	f
211	471	18.00	0.00	30	-	f
215	471	18.00	0.00	31	-	f
206	471	18.00	115.00	32	-	f
206	471	19.00	newborn	32	18	f
224	472	19.00	0.00	33	18	f
237	470	19.00	0.00	34	18	f
235	467	19.00	0.00	35	18	f
237	465	19.00	0.00	36	18	f
239	465	19.00	111.00	37	18	f
206	471	20.00	newborn	32	18	f
200	479	20.00	0.00	33	18	f
199	473	20.00	0.00	34	18	f
201	471	20.00	0.00	35	18	f
200	474	20.00	0.00	36	18	f
198	488	20.00	111.00	37	18	f
101	479	21.00	start	1	-	f
101	482	21.00	0.00	2	-	f
101	487	21.00	0.00	3	-	f
106	493	21.00	0.00	4	-	f
109	496	21.00	0.00	5	-	f
115	503	21.00	0.00	6	-	f
119	503	21.00	0.00	7	-	f
126	503	21.00	0.00	8	-	f
128	502	21.00	0.00	9	-	f
131	504	21.00	0.00	10	-	f
134	506	21.00	0.00	11	-	f
139	505	21.00	0.00	12	-	f
141	504	21.00	0.00	13	-	f
145	505	21.00	0.00	14	-	f
154	508	21.00	0.00	15	-	f
158	508	21.00	0.00	16	-	f
163	505	21.00	0.00	17	-	f
165	505	21.00	0.00	18	-	f
169	505	21.00	0.00	19	-	f
180	505	21.00	0.00	20	-	f
180	505	21.00	0.00	21	-	f
187	505	21.00	0.00	22	-	f
193	505	21.00	0.00	23	-	f
194	506	21.00	0.00	24	-	f
206	505	21.00	0.00	25	-	f
222	499	21.00	0.00	26	-	f
225	501	21.00	0.00	27	-	f
230	500	21.00	0.00	28	-	f
234	498	21.00	0.00	29	-	f
238	499	21.00	0.00	30	-	f
252	495	21.00	0.00	31	-	f
260	495	21.00	0.00	32	-	f
267	493	21.00	0.00	33	-	f
268	492	21.00	0.00	34	-	f
267	490	21.00	0.00	35	-	f
268	488	21.00	0.00	36	-	f
270	489	21.00	111.00	37	-	f
75	150	22.00	start	1	-	f
76	153	22.00	0.00	2	-	f
79	153	22.00	0.00	3	-	f
82	156	22.00	0.00	4	-	f
84	155	22.00	0.00	5	-	f
84	157	22.00	0.00	6	-	f
86	158	22.00	0.00	7	-	f
89	162	22.00	0.00	8	-	f
89	162	22.00	0.00	9	-	f
90	162	22.00	0.00	10	-	f
92	165	22.00	0.00	11	-	f
93	165	22.00	0.00	12	-	f
93	163	22.00	0.00	13	-	f
94	164	22.00	0.00	14	-	f
97	166	22.00	0.00	15	-	f
100	170	22.00	0.00	16	-	f
103	168	22.00	0.00	17	-	f
105	168	22.00	0.00	18	-	f
107	170	22.00	0.00	19	-	f
112	172	22.00	0.00	20	-	f
116	174	22.00	0.00	21	-	f
120	175	22.00	0.00	22	-	f
125	181	22.00	0.00	23	-	f
127	181	22.00	0.00	24	-	f
130	181	22.00	0.00	25	-	f
134	182	22.00	0.00	26	-	f
138	182	22.00	0.00	27	-	f
145	177	22.00	0.00	28	-	f
146	174	22.00	0.00	29	-	f
146	170	22.00	0.00	30	-	f
150	169	22.00	0.00	31	-	f
150	166	22.00	0.00	32	-	f
146	166	22.00	0.00	33	-	f
146	166	22.00	0.00	34	-	f
148	166	22.00	0.00	35	-	f
155	162	22.00	0.00	36	-	f
157	159	22.00	111.00	37	-	f
66	227	23.00	start	1	-	f
68	229	23.00	0.00	2	-	f
69	225	23.00	0.00	3	-	f
72	223	23.00	0.00	4	-	f
75	223	23.00	0.00	5	-	f
78	221	23.00	0.00	6	-	f
82	220	23.00	0.00	7	-	f
86	219	23.00	0.00	8	-	f
95	212	23.00	0.00	9	-	f
95	207	23.00	0.00	10	-	f
93	206	23.00	0.00	11	-	f
96	206	23.00	0.00	12	-	f
97	207	23.00	0.00	13	-	f
97	212	23.00	0.00	14	-	f
104	215	23.00	0.00	15	-	f
108	219	23.00	0.00	16	-	f
111	223	23.00	0.00	17	-	f
114	224	23.00	0.00	18	-	f
116	224	23.00	0.00	19	-	f
121	227	23.00	0.00	20	-	f
122	227	23.00	0.00	21	-	f
124	230	23.00	0.00	22	-	f
124	231	23.00	0.00	23	-	f
126	231	23.00	0.00	24	-	f
129	232	23.00	0.00	25	-	f
132	235	23.00	0.00	26	-	f
137	236	23.00	0.00	27	-	f
139	235	23.00	0.00	28	-	f
145	235	23.00	0.00	29	-	f
148	239	23.00	0.00	30	-	f
153	237	23.00	0.00	31	-	f
147	234	23.00	115.00	32	-	f
147	234	24.00	newborn	32	23	f
152	232	24.00	0.00	33	23	f
158	232	24.00	0.00	34	23	f
167	234	24.00	0.00	35	23	f
170	234	24.00	0.00	36	23	f
180	234	24.00	111.00	37	23	f
