# Supplementary material for: A three component model for superdiffusive motion effectively describes migration of eukaryotic cells moving freely or under a directional stimulus
Source: PLoS One. 2022 Aug 2;17(8):e0272259. doi: 10.1371/journal.pone.0272259 (PMC9345344; doi:10.1371/journal.pone.0272259)
Supplement: S1 File — Text files containing information about displacements of experimental and simulated populations used for both preliminary analyses, in “datasets used for preliminary evaluation of cell movement (Tables 1 and 2)”, and further characterization of cell movement, in “further datasets used for cell movement characterization (Figs 2, 4–6; Table 2; S1–S3 Tables; S2 and S3 Figs)”. (ZIP) [file pone.0272259.s007.zip › S1_File/further datasets/experimental/wound/NIH-3T3/coordinates10.txt]

#	ps=1.3	ts=40	movie=	timeInt=4
89	312	1.00	start	1		f
90	309	1.00	0.00	2		f
93	307	1.00	0.00	3		f
93	306	1.00	0.00	4		f
93	306	1.00	0.00	5		f
94	305	1.00	0.00	6		f
93	303	1.00	0.00	7		f
94	302	1.00	0.00	8		f
97	304	1.00	0.00	9		f
99	304	1.00	0.00	10		f
100	304	1.00	0.00	11		f
100	304	1.00	0.00	12		f
105	308	1.00	0.00	13		f
110	312	1.00	0.00	14		f
114	313	1.00	0.00	15		f
118	316	1.00	0.00	16		f
123	318	1.00	0.00	17		f
125	318	1.00	0.00	18		f
125	317	1.00	0.00	19		f
127	317	1.00	0.00	20		f
127	318	1.00	0.00	21		f
127	321	1.00	0.00	22		f
123	318	1.00	0.00	23		f
129	317	1.00	0.00	24		f
137	322	1.00	0.00	25		f
140	322	1.00	0.00	26		f
143	324	1.00	0.00	27		f
145	324	1.00	0.00	28		f
147	324	1.00	0.00	29		f
147	323	1.00	0.00	30		f
150	321	1.00	0.00	31		f
152	320	1.00	0.00	32		f
156	320	1.00	0.00	33		f
158	316	1.00	0.00	34		f
161	319	1.00	0.00	35		f
167	319	1.00	0.00	36		f
167	322	1.00	111.00	37		f
57	139	2.00	start	1	-	f
61	143	2.00	0.00	2	-	f
63	149	2.00	0.00	3	-	f
65	153	2.00	0.00	4	-	f
67	157	2.00	0.00	5	-	f
67	161	2.00	0.00	6	-	f
67	166	2.00	0.00	7	-	f
70	166	2.00	0.00	8	-	f
73	166	2.00	0.00	9	-	f
75	169	2.00	0.00	10	-	f
75	168	2.00	0.00	11	-	f
77	168	2.00	0.00	12	-	f
79	170	2.00	0.00	13	-	f
84	172	2.00	0.00	14	-	f
87	175	2.00	0.00	15	-	f
91	180	2.00	0.00	16	-	f
96	183	2.00	0.00	17	-	f
100	185	2.00	0.00	18	-	f
102	185	2.00	0.00	19	-	f
106	183	2.00	0.00	20	-	f
115	183	2.00	0.00	21	-	f
124	183	2.00	0.00	22	-	f
129	183	2.00	0.00	23	-	f
135	183	2.00	0.00	24	-	f
137	183	2.00	0.00	25	-	f
142	188	2.00	0.00	26	-	f
148	193	2.00	0.00	27	-	f
153	192	2.00	0.00	28	-	f
157	192	2.00	0.00	29	-	f
160	191	2.00	0.00	30	-	f
167	189	2.00	0.00	31	-	f
169	189	2.00	0.00	32	-	f
181	186	2.00	0.00	33	-	f
167	181	2.00	0.00	34	-	f
169	179	2.00	115.00	35	-	f
169	179	3.00	newborn	35	2	f
193	187	3.00	0.00	36	2	f
195	189	3.00	111.00	37	2	f
169	179	4.00	newborn	35	2	f
156	183	4.00	0.00	36	2	f
160	183	4.00	111.00	37	2	f
78	90	5.00	start	1	-	f
80	96	5.00	0.00	2	-	f
79	101	5.00	0.00	3	-	f
79	105	5.00	0.00	4	-	f
79	108	5.00	0.00	5	-	f
81	112	5.00	0.00	6	-	f
82	114	5.00	0.00	7	-	f
84	116	5.00	0.00	8	-	f
86	115	5.00	0.00	9	-	f
86	113	5.00	0.00	10	-	f
86	117	5.00	0.00	11	-	f
90	118	5.00	0.00	12	-	f
93	119	5.00	0.00	13	-	f
95	123	5.00	0.00	14	-	f
99	128	5.00	0.00	15	-	f
102	136	5.00	0.00	16	-	f
105	141	5.00	0.00	17	-	f
105	141	5.00	0.00	18	-	f
104	141	5.00	0.00	19	-	f
104	143	5.00	0.00	20	-	f
104	143	5.00	0.00	21	-	f
105	139	5.00	0.00	22	-	f
107	142	5.00	0.00	23	-	f
110	142	5.00	0.00	24	-	f
121	143	5.00	0.00	25	-	f
132	143	5.00	0.00	26	-	f
143	142	5.00	0.00	27	-	f
147	141	5.00	0.00	28	-	f
150	141	5.00	0.00	29	-	f
159	142	5.00	0.00	30	-	f
163	140	5.00	0.00	31	-	f
170	139	5.00	115.00	32	-	f
170	139	6.00	newborn	32	5	f
196	123	6.00	0.00	33	5	f
209	124	6.00	0.00	34	5	f
217	127	6.00	0.00	35	5	f
218	127	6.00	0.00	36	5	f
220	130	6.00	111.00	37	5	f
170	139	7.00	newborn	32	5	f
156	140	7.00	0.00	33	5	f
157	148	7.00	0.00	34	5	f
158	151	7.00	0.00	35	5	f
153	153	7.00	0.00	36	5	f
155	158	7.00	111.00	37	5	f
91	46	8.00	start	1	-	f
92	48	8.00	0.00	2	-	f
91	49	8.00	0.00	3	-	f
91	51	8.00	0.00	4	-	f
94	51	8.00	0.00	5	-	f
94	52	8.00	0.00	6	-	f
94	55	8.00	0.00	7	-	f
99	60	8.00	0.00	8	-	f
104	61	8.00	0.00	9	-	f
105	63	8.00	0.00	10	-	f
110	69	8.00	115.00	11	-	f
110	69	9.00	newborn	11	8	f
100	72	9.00	0.00	12	8	f
100	77	9.00	0.00	13	8	f
103	87	9.00	0.00	14	8	f
103	90	9.00	0.00	15	8	f
104	90	9.00	0.00	16	8	f
107	89	9.00	0.00	17	8	f
109	84	9.00	0.00	18	8	f
110	86	9.00	0.00	19	8	f
112	88	9.00	0.00	20	8	f
112	90	9.00	0.00	21	8	f
116	89	9.00	0.00	22	8	f
113	91	9.00	0.00	23	8	f
113	94	9.00	0.00	24	8	f
113	94	9.00	0.00	25	8	f
116	96	9.00	0.00	26	8	f
114	99	9.00	0.00	27	8	f
114	102	9.00	0.00	28	8	f
114	99	9.00	0.00	29	8	f
113	102	9.00	0.00	30	8	f
113	102	9.00	0.00	31	8	f
116	102	9.00	0.00	32	8	f
118	103	9.00	0.00	33	8	f
118	103	9.00	0.00	34	8	f
120	99	9.00	0.00	35	8	f
123	100	9.00	0.00	36	8	f
125	100	9.00	111.00	37	8	f
110	69	10.00	newborn	11	8	f
109	60	10.00	0.00	12	8	f
109	62	10.00	0.00	13	8	f
114	70	10.00	0.00	14	8	f
118	75	10.00	0.00	15	8	f
123	81	10.00	0.00	16	8	f
129	85	10.00	0.00	17	8	f
134	83	10.00	0.00	18	8	f
137	80	10.00	0.00	19	8	f
140	83	10.00	0.00	20	8	f
142	80	10.00	0.00	21	8	f
142	76	10.00	0.00	22	8	f
142	79	10.00	0.00	23	8	f
143	82	10.00	0.00	24	8	f
148	87	10.00	0.00	25	8	f
149	90	10.00	0.00	26	8	f
149	93	10.00	0.00	27	8	f
151	90	10.00	0.00	28	8	f
152	91	10.00	0.00	29	8	f
153	93	10.00	0.00	30	8	f
154	93	10.00	0.00	31	8	f
147	86	10.00	0.00	32	8	f
144	86	10.00	0.00	33	8	f
147	81	10.00	0.00	34	8	f
160	78	10.00	0.00	35	8	f
164	84	10.00	0.00	36	8	f
171	86	10.00	111.00	37	8	f
77	260	11.00	start	1	-	f
83	263	11.00	0.00	2	-	f
87	265	11.00	0.00	3	-	f
87	269	11.00	0.00	4	-	f
88	268	11.00	0.00	5	-	f
88	270	11.00	0.00	6	-	f
88	269	11.00	0.00	7	-	f
88	269	11.00	0.00	8	-	f
89	270	11.00	0.00	9	-	f
90	274	11.00	0.00	10	-	f
92	274	11.00	0.00	11	-	f
92	274	11.00	0.00	12	-	f
92	275	11.00	0.00	13	-	f
92	279	11.00	0.00	14	-	f
98	279	11.00	0.00	15	-	f
100	279	11.00	0.00	16	-	f
103	283	11.00	0.00	17	-	f
108	282	11.00	0.00	18	-	f
108	276	11.00	0.00	19	-	f
108	275	11.00	0.00	20	-	f
108	274	11.00	0.00	21	-	f
110	271	11.00	0.00	22	-	f
112	269	11.00	0.00	23	-	f
111	271	11.00	115.00	24	-	f
111	271	12.00	newborn	24	11	f
116	267	12.00	0.00	25	11	f
125	262	12.00	0.00	26	11	f
127	263	12.00	0.00	27	11	f
135	262	12.00	0.00	28	11	f
142	255	12.00	0.00	29	11	f
147	253	12.00	0.00	30	11	f
151	251	12.00	0.00	31	11	f
154	245	12.00	0.00	32	11	f
159	240	12.00	0.00	33	11	f
165	241	12.00	0.00	34	11	f
169	248	12.00	0.00	35	11	f
170	245	12.00	0.00	36	11	f
172	241	12.00	111.00	37	11	f
111	271	13.00	newborn	24	11	f
103	283	13.00	0.00	25	11	f
112	280	13.00	0.00	26	11	f
115	285	13.00	0.00	27	11	f
120	285	13.00	0.00	28	11	f
123	283	13.00	0.00	29	11	f
130	281	13.00	0.00	30	11	f
139	280	13.00	0.00	31	11	f
144	277	13.00	0.00	32	11	f
147	274	13.00	0.00	33	11	f
147	272	13.00	0.00	34	11	f
151	272	13.00	0.00	35	11	f
152	271	13.00	0.00	36	11	f
154	269	13.00	111.00	37	11	f
25	165	14.00	start	1	-	f
30	166	14.00	0.00	2	-	f
30	174	14.00	0.00	3	-	f
34	176	14.00	0.00	4	-	f
39	177	14.00	0.00	5	-	f
39	173	14.00	0.00	6	-	f
36	169	14.00	0.00	7	-	f
36	172	14.00	0.00	8	-	f
38	175	14.00	0.00	9	-	f
39	173	14.00	0.00	10	-	f
39	175	14.00	0.00	11	-	f
38	174	14.00	0.00	12	-	f
38	177	14.00	0.00	13	-	f
36	174	14.00	0.00	14	-	f
36	169	14.00	0.00	15	-	f
36	166	14.00	0.00	16	-	f
36	163	14.00	0.00	17	-	f
36	163	14.00	0.00	18	-	f
38	161	14.00	0.00	19	-	f
38	161	14.00	0.00	20	-	f
38	164	14.00	0.00	21	-	f
39	165	14.00	0.00	22	-	f
42	165	14.00	0.00	23	-	f
45	165	14.00	0.00	24	-	f
49	167	14.00	0.00	25	-	f
51	170	14.00	0.00	26	-	f
51	168	14.00	0.00	27	-	f
52	165	14.00	0.00	28	-	f
53	164	14.00	0.00	29	-	f
55	167	14.00	0.00	30	-	f
58	167	14.00	0.00	31	-	f
59	165	14.00	0.00	32	-	f
60	163	14.00	0.00	33	-	f
60	163	14.00	0.00	34	-	f
64	161	14.00	0.00	35	-	f
67	161	14.00	0.00	36	-	f
69	165	14.00	111.00	37	-	f
52	230	15.00	start	1	-	f
56	231	15.00	0.00	2	-	f
58	228	15.00	0.00	3	-	f
59	225	15.00	0.00	4	-	f
62	226	15.00	0.00	5	-	f
66	226	15.00	0.00	6	-	f
69	222	15.00	0.00	7	-	f
72	219	15.00	0.00	8	-	f
78	217	15.00	0.00	9	-	f
82	217	15.00	0.00	10	-	f
84	222	15.00	0.00	11	-	f
93	224	15.00	0.00	12	-	f
96	223	15.00	0.00	13	-	f
105	223	15.00	0.00	14	-	f
113	224	15.00	0.00	15	-	f
119	225	15.00	115.00	16	-	f
119	225	16.00	newborn	16	15	f
125	221	16.00	0.00	17	15	f
124	225	16.00	0.00	18	15	f
134	217	16.00	0.00	19	15	f
147	204	16.00	0.00	20	15	f
157	197	16.00	0.00	21	15	f
165	197	16.00	0.00	22	15	f
177	194	16.00	0.00	23	15	f
184	193	16.00	0.00	24	15	f
190	192	16.00	0.00	25	15	f
208	189	16.00	0.00	26	15	f
217	186	16.00	0.00	27	15	f
230	187	16.00	0.00	28	15	f
237	189	16.00	0.00	29	15	f
245	188	16.00	0.00	30	15	f
257	185	16.00	0.00	31	15	f
261	185	16.00	0.00	32	15	f
261	185	16.00	0.00	33	15	f
265	182	16.00	0.00	34	15	f
266	176	16.00	0.00	35	15	f
269	176	16.00	0.00	36	15	f
271	175	16.00	111.00	37	15	f
119	225	17.00	newborn	16	15	f
98	220	17.00	0.00	17	15	f
98	219	17.00	0.00	18	15	f
98	222	17.00	0.00	19	15	f
100	225	17.00	0.00	20	15	f
102	223	17.00	0.00	21	15	f
103	218	17.00	0.00	22	15	f
115	218	17.00	0.00	23	15	f
129	217	17.00	0.00	24	15	f
134	218	17.00	0.00	25	15	f
144	221	17.00	0.00	26	15	f
148	222	17.00	0.00	27	15	f
155	224	17.00	0.00	28	15	f
158	219	17.00	0.00	29	15	f
163	212	17.00	0.00	30	15	f
170	212	17.00	0.00	31	15	f
184	213	17.00	0.00	32	15	f
186	216	17.00	0.00	33	15	f
189	213	17.00	0.00	34	15	f
194	210	17.00	0.00	35	15	f
209	212	17.00	0.00	36	15	f
215	215	17.00	111.00	37	15	f
69	421	18.00	start	1	-	f
70	418	18.00	0.00	2	-	f
71	418	18.00	0.00	3	-	f
74	416	18.00	0.00	4	-	f
79	416	18.00	0.00	5	-	f
88	415	18.00	0.00	6	-	f
98	413	18.00	0.00	7	-	f
108	419	18.00	0.00	8	-	f
115	423	18.00	0.00	9	-	f
115	423	18.00	0.00	10	-	f
128	428	18.00	0.00	11	-	f
138	433	18.00	0.00	12	-	f
142	433	18.00	0.00	13	-	f
149	436	18.00	0.00	14	-	f
153	447	18.00	0.00	15	-	f
160	450	18.00	0.00	16	-	f
166	456	18.00	0.00	17	-	f
174	459	18.00	0.00	18	-	f
181	464	18.00	0.00	19	-	f
185	464	18.00	0.00	20	-	f
190	467	18.00	0.00	21	-	f
195	469	18.00	0.00	22	-	f
206	475	18.00	0.00	23	-	f
212	477	18.00	0.00	24	-	f
218	485	18.00	0.00	25	-	f
223	485	18.00	0.00	26	-	f
230	481	18.00	0.00	27	-	f
234	480	18.00	0.00	28	-	f
240	486	18.00	0.00	29	-	f
257	492	18.00	0.00	30	-	f
261	493	18.00	0.00	31	-	f
264	493	18.00	0.00	32	-	f
264	490	18.00	115.00	33	-	f
264	490	19.00	newborn	33	18	f
265	493	19.00	0.00	34	18	f
276	500	19.00	0.00	35	18	f
288	509	19.00	0.00	36	18	f
297	509	19.00	111.00	37	18	f
264	490	20.00	newborn	33	18	f
242	492	20.00	0.00	34	18	f
242	485	20.00	0.00	35	18	f
248	491	20.00	0.00	36	18	f
260	492	20.00	111.00	37	18	f
68	437	21.00	start	1	-	f
69	437	21.00	0.00	2	-	f
70	434	21.00	0.00	3	-	f
71	431	21.00	0.00	4	-	f
75	432	21.00	0.00	5	-	f
81	432	21.00	0.00	6	-	f
84	432	21.00	0.00	7	-	f
92	432	21.00	0.00	8	-	f
94	432	21.00	0.00	9	-	f
95	428	21.00	0.00	10	-	f
97	429	21.00	0.00	11	-	f
100	429	21.00	0.00	12	-	f
100	425	21.00	0.00	13	-	f
101	422	21.00	0.00	14	-	f
107	423	21.00	0.00	15	-	f
110	423	21.00	0.00	16	-	f
117	423	21.00	0.00	17	-	f
120	417	21.00	0.00	18	-	f
123	416	21.00	0.00	19	-	f
127	414	21.00	0.00	20	-	f
130	411	21.00	0.00	21	-	f
132	406	21.00	0.00	22	-	f
131	407	21.00	0.00	23	-	f
127	406	21.00	0.00	24	-	f
127	401	21.00	0.00	25	-	f
129	395	21.00	0.00	26	-	f
133	385	21.00	0.00	27	-	f
130	378	21.00	0.00	28	-	f
133	378	21.00	0.00	29	-	f
143	378	21.00	0.00	30	-	f
146	380	21.00	0.00	31	-	f
155	382	21.00	0.00	32	-	f
162	383	21.00	0.00	33	-	f
161	378	21.00	0.00	34	-	f
162	381	21.00	0.00	35	-	f
167	383	21.00	0.00	36	-	f
168	385	21.00	111.00	37	-	f
86	69	22.00	start	1	-	f
89	74	22.00	0.00	2	-	f
92	76	22.00	0.00	3	-	f
95	80	22.00	0.00	4	-	f
97	82	22.00	0.00	5	-	f
99	84	22.00	0.00	6	-	f
99	87	22.00	0.00	7	-	f
103	91	22.00	0.00	8	-	f
106	93	22.00	0.00	9	-	f
108	96	22.00	0.00	10	-	f
113	96	22.00	0.00	11	-	f
114	100	22.00	0.00	12	-	f
120	98	22.00	0.00	13	-	f
126	97	22.00	0.00	14	-	f
126	99	22.00	0.00	15	-	f
126	105	22.00	0.00	16	-	f
126	112	22.00	0.00	17	-	f
129	116	22.00	0.00	18	-	f
133	116	22.00	0.00	19	-	f
140	112	22.00	0.00	20	-	f
145	111	22.00	0.00	21	-	f
146	112	22.00	0.00	22	-	f
151	112	22.00	0.00	23	-	f
158	109	22.00	0.00	24	-	f
161	109	22.00	0.00	25	-	f
161	111	22.00	0.00	26	-	f
164	112	22.00	0.00	27	-	f
166	111	22.00	0.00	28	-	f
170	111	22.00	0.00	29	-	f
174	111	22.00	0.00	30	-	f
175	110	22.00	0.00	31	-	f
178	107	22.00	0.00	32	-	f
183	104	22.00	0.00	33	-	f
183	106	22.00	0.00	34	-	f
183	107	22.00	0.00	35	-	f
179	109	22.00	0.00	36	-	f
180	112	22.00	111.00	37	-	f
63	250	23.00	start	1	-	f
65	250	23.00	0.00	2	-	f
66	248	23.00	0.00	3	-	f
66	247	23.00	0.00	4	-	f
70	246	23.00	0.00	5	-	f
70	248	23.00	0.00	6	-	f
74	248	23.00	0.00	7	-	f
76	245	23.00	0.00	8	-	f
77	245	23.00	0.00	9	-	f
83	249	23.00	0.00	10	-	f
86	252	23.00	0.00	11	-	f
92	255	23.00	0.00	12	-	f
96	257	23.00	0.00	13	-	f
103	258	23.00	0.00	14	-	f
108	258	23.00	0.00	15	-	f
116	260	23.00	0.00	16	-	f
121	260	23.00	0.00	17	-	f
126	261	23.00	0.00	18	-	f
135	257	23.00	0.00	19	-	f
139	254	23.00	0.00	20	-	f
140	254	23.00	0.00	21	-	f
145	254	23.00	0.00	22	-	f
150	252	23.00	0.00	23	-	f
160	250	23.00	0.00	24	-	f
166	250	23.00	0.00	25	-	f
168	252	23.00	0.00	26	-	f
168	254	23.00	0.00	27	-	f
172	254	23.00	0.00	28	-	f
174	249	23.00	0.00	29	-	f
174	248	23.00	115.00	30	-	f
174	248	24.00	newborn	30	23	f
180	248	24.00	0.00	31	23	f
187	246	24.00	0.00	32	23	f
191	239	24.00	0.00	33	23	f
193	235	24.00	0.00	34	23	f
198	230	24.00	0.00	35	23	f
195	226	24.00	0.00	36	23	f
197	228	24.00	111.00	37	23	f
174	248	25.00	newborn	30	23	f
165	261	25.00	0.00	31	23	f
167	264	25.00	0.00	32	23	f
173	265	25.00	0.00	33	23	f
176	271	25.00	0.00	34	23	f
180	265	25.00	0.00	35	23	f
188	264	25.00	0.00	36	23	f
190	263	25.00	111.00	37	23	f
