# Supplementary material for: A three component model for superdiffusive motion effectively describes migration of eukaryotic cells moving freely or under a directional stimulus
Source: PLoS One. 2022 Aug 2;17(8):e0272259. doi: 10.1371/journal.pone.0272259 (PMC9345344; doi:10.1371/journal.pone.0272259)
Supplement: S1 File — Text files containing information about displacements of experimental and simulated populations used for both preliminary analyses, in “datasets used for preliminary evaluation of cell movement (Tables 1 and 2)”, and further characterization of cell movement, in “further datasets used for cell movement characterization (Figs 2, 4–6; Table 2; S1–S3 Tables; S2 and S3 Figs)”. (ZIP) [file pone.0272259.s007.zip › S1_File/further datasets/experimental/wound/NIH-3T3/coordinates12.txt]

#	ps=1.3	ts=40	movie=	timeInt=4
86	460	1.00	start	1		f
88	462	1.00	0.00	2		f
95	462	1.00	0.00	3		f
95	459	1.00	0.00	4		f
100	455	1.00	0.00	5		f
99	454	1.00	0.00	6		f
96	457	1.00	0.00	7		f
101	453	1.00	0.00	8		f
108	453	1.00	0.00	9		f
111	451	1.00	0.00	10		f
118	450	1.00	0.00	11		f
123	451	1.00	0.00	12		f
120	453	1.00	0.00	13		f
126	456	1.00	0.00	14		f
126	454	1.00	0.00	15		f
132	453	1.00	0.00	16		f
139	453	1.00	0.00	17		f
142	453	1.00	0.00	18		f
145	451	1.00	0.00	19		f
151	450	1.00	0.00	20		f
153	447	1.00	0.00	21		f
150	448	1.00	0.00	22		f
153	448	1.00	0.00	23		f
157	447	1.00	0.00	24		f
159	447	1.00	0.00	25		f
159	457	1.00	0.00	26		f
156	461	1.00	0.00	27		f
156	462	1.00	0.00	28		f
158	469	1.00	0.00	29		f
159	471	1.00	0.00	30		f
161	471	1.00	0.00	31		f
163	471	1.00	0.00	32		f
161	477	1.00	0.00	33		f
157	472	1.00	115.00	34		f
157	472	2.00	newborn	34	1	f
159	462	2.00	0.00	35	1	f
148	483	2.00	0.00	36	1	f
161	489	2.00	111.00	37	1	f
157	472	3.00	newborn	34	1	f
163	458	3.00	0.00	35	1	f
170	458	3.00	0.00	36	1	f
181	467	3.00	111.00	37	1	f
75	435	4.00	start	1	-	f
69	435	4.00	0.00	2	-	f
69	440	4.00	0.00	3	-	f
72	439	4.00	0.00	4	-	f
72	437	4.00	0.00	5	-	f
72	437	4.00	0.00	6	-	f
73	434	4.00	0.00	7	-	f
78	436	4.00	0.00	8	-	f
82	436	4.00	0.00	9	-	f
87	432	4.00	0.00	10	-	f
93	429	4.00	0.00	11	-	f
97	429	4.00	0.00	12	-	f
98	436	4.00	0.00	13	-	f
102	436	4.00	0.00	14	-	f
102	434	4.00	0.00	15	-	f
107	433	4.00	0.00	16	-	f
113	433	4.00	0.00	17	-	f
116	434	4.00	0.00	18	-	f
122	434	4.00	0.00	19	-	f
126	433	4.00	0.00	20	-	f
128	431	4.00	0.00	21	-	f
142	427	4.00	0.00	22	-	f
143	426	4.00	0.00	23	-	f
146	425	4.00	0.00	24	-	f
148	425	4.00	0.00	25	-	f
152	426	4.00	0.00	26	-	f
159	422	4.00	0.00	27	-	f
170	420	4.00	0.00	28	-	f
172	419	4.00	0.00	29	-	f
178	416	4.00	0.00	30	-	f
186	413	4.00	0.00	31	-	f
197	411	4.00	0.00	32	-	f
195	406	4.00	0.00	33	-	f
199	415	4.00	0.00	34	-	f
203	411	4.00	0.00	35	-	f
212	401	4.00	0.00	36	-	f
209	413	4.00	111.00	37	-	f
65	486	5.00	start	1	-	f
69	487	5.00	0.00	2	-	f
69	487	5.00	0.00	3	-	f
73	491	5.00	0.00	4	-	f
73	491	5.00	0.00	5	-	f
73	497	5.00	0.00	6	-	f
73	497	5.00	0.00	7	-	f
78	497	5.00	0.00	8	-	f
65	491	5.00	115.00	9	-	f
65	491	6.00	newborn	9	5	f
73	494	6.00	0.00	10	5	f
68	480	6.00	0.00	11	5	f
70	482	6.00	0.00	12	5	f
71	486	6.00	0.00	13	5	f
68	485	6.00	0.00	14	5	f
75	487	6.00	0.00	15	5	f
84	501	6.00	0.00	16	5	f
89	503	6.00	0.00	17	5	f
105	503	6.00	0.00	18	5	f
105	503	6.00	0.00	19	5	f
104	502	6.00	0.00	20	5	f
104	500	6.00	0.00	21	5	f
109	497	6.00	0.00	22	5	f
121	496	6.00	0.00	23	5	f
119	501	6.00	0.00	24	5	f
119	504	6.00	103.00	25	5	f
65	491	7.00	newborn	9	5	f
69	503	7.00	0.00	10	5	f
53	507	7.00	0.00	11	5	f
55	504	7.00	0.00	12	5	f
57	505	7.00	0.00	13	5	f
58	509	7.00	0.00	14	5	f
58	509	7.00	103.00	15	5	f
37	337	8.00	start	1	-	f
36	335	8.00	0.00	2	-	f
38	336	8.00	0.00	3	-	f
43	342	8.00	0.00	4	-	f
47	339	8.00	0.00	5	-	f
52	330	8.00	0.00	6	-	f
57	333	8.00	0.00	7	-	f
57	336	8.00	0.00	8	-	f
62	333	8.00	0.00	9	-	f
64	331	8.00	0.00	10	-	f
67	327	8.00	0.00	11	-	f
76	325	8.00	0.00	12	-	f
77	325	8.00	0.00	13	-	f
86	330	8.00	0.00	14	-	f
84	328	8.00	0.00	15	-	f
90	329	8.00	0.00	16	-	f
98	329	8.00	0.00	17	-	f
105	329	8.00	0.00	18	-	f
110	329	8.00	0.00	19	-	f
112	329	8.00	0.00	20	-	f
114	328	8.00	0.00	21	-	f
118	334	8.00	0.00	22	-	f
123	332	8.00	0.00	23	-	f
126	328	8.00	0.00	24	-	f
128	326	8.00	0.00	25	-	f
130	323	8.00	0.00	26	-	f
131	323	8.00	0.00	27	-	f
135	323	8.00	0.00	28	-	f
137	323	8.00	115.00	29	-	f
137	323	9.00	newborn	29	8	f
127	326	9.00	0.00	30	8	f
129	331	9.00	0.00	31	8	f
124	331	9.00	0.00	32	8	f
119	327	9.00	0.00	33	8	f
121	324	9.00	0.00	34	8	f
125	324	9.00	0.00	35	8	f
129	323	9.00	0.00	36	8	f
132	323	9.00	111.00	37	8	f
137	323	10.00	newborn	29	8	f
134	314	10.00	0.00	30	8	f
142	310	10.00	0.00	31	8	f
140	306	10.00	0.00	32	8	f
147	300	10.00	0.00	33	8	f
153	297	10.00	0.00	34	8	f
156	295	10.00	0.00	35	8	f
159	295	10.00	0.00	36	8	f
162	292	10.00	111.00	37	8	f
35	389	11.00	start	1	-	f
43	380	11.00	0.00	2	-	f
40	375	11.00	0.00	3	-	f
45	375	11.00	0.00	4	-	f
50	368	11.00	0.00	5	-	f
51	365	11.00	0.00	6	-	f
54	369	11.00	0.00	7	-	f
60	369	11.00	0.00	8	-	f
67	369	11.00	0.00	9	-	f
74	369	11.00	0.00	10	-	f
80	364	11.00	0.00	11	-	f
88	363	11.00	0.00	12	-	f
95	362	11.00	0.00	13	-	f
98	357	11.00	0.00	14	-	f
104	356	11.00	0.00	15	-	f
124	351	11.00	0.00	16	-	f
131	346	11.00	0.00	17	-	f
138	344	11.00	0.00	18	-	f
142	342	11.00	0.00	19	-	f
142	345	11.00	0.00	20	-	f
146	344	11.00	0.00	21	-	f
147	335	11.00	0.00	22	-	f
151	334	11.00	0.00	23	-	f
157	334	11.00	0.00	24	-	f
164	337	11.00	0.00	25	-	f
167	337	11.00	0.00	26	-	f
173	337	11.00	0.00	27	-	f
175	333	11.00	0.00	28	-	f
173	329	11.00	0.00	29	-	f
174	328	11.00	0.00	30	-	f
177	325	11.00	0.00	31	-	f
182	325	11.00	0.00	32	-	f
187	327	11.00	0.00	33	-	f
190	328	11.00	0.00	34	-	f
197	326	11.00	0.00	35	-	f
188	322	11.00	0.00	36	-	f
195	320	11.00	111.00	37	-	f
28	281	12.00	start	1	-	f
29	286	12.00	0.00	2	-	f
32	284	12.00	0.00	3	-	f
29	280	12.00	0.00	4	-	f
23	281	12.00	0.00	5	-	f
27	281	12.00	0.00	6	-	f
32	279	12.00	0.00	7	-	f
31	274	12.00	0.00	8	-	f
30	276	12.00	0.00	9	-	f
35	276	12.00	0.00	10	-	f
41	276	12.00	0.00	11	-	f
42	276	12.00	0.00	12	-	f
43	278	12.00	0.00	13	-	f
43	275	12.00	0.00	14	-	f
48	275	12.00	0.00	15	-	f
50	276	12.00	0.00	16	-	f
58	280	12.00	0.00	17	-	f
60	278	12.00	0.00	18	-	f
63	277	12.00	0.00	19	-	f
64	276	12.00	0.00	20	-	f
59	272	12.00	0.00	21	-	f
59	273	12.00	0.00	22	-	f
61	274	12.00	0.00	23	-	f
53	276	12.00	0.00	24	-	f
56	281	12.00	0.00	25	-	f
58	281	12.00	0.00	26	-	f
62	278	12.00	0.00	27	-	f
66	278	12.00	0.00	28	-	f
66	283	12.00	0.00	29	-	f
72	287	12.00	0.00	30	-	f
74	287	12.00	0.00	31	-	f
78	287	12.00	0.00	32	-	f
84	287	12.00	0.00	33	-	f
88	287	12.00	0.00	34	-	f
94	285	12.00	0.00	35	-	f
81	279	12.00	0.00	36	-	f
88	276	12.00	111.00	37	-	f
50	262	13.00	start	1	-	f
49	267	13.00	0.00	2	-	f
48	272	13.00	0.00	3	-	f
46	272	13.00	0.00	4	-	f
45	275	13.00	0.00	5	-	f
50	276	13.00	0.00	6	-	f
52	274	13.00	0.00	7	-	f
58	274	13.00	0.00	8	-	f
60	277	13.00	0.00	9	-	f
66	277	13.00	0.00	10	-	f
76	283	13.00	0.00	11	-	f
71	280	13.00	0.00	12	-	f
70	274	13.00	0.00	13	-	f
77	275	13.00	0.00	14	-	f
77	279	13.00	0.00	15	-	f
80	280	13.00	0.00	16	-	f
89	280	13.00	0.00	17	-	f
100	279	13.00	0.00	18	-	f
112	278	13.00	0.00	19	-	f
112	278	13.00	0.00	20	-	f
121	278	13.00	0.00	21	-	f
122	278	13.00	0.00	22	-	f
123	273	13.00	0.00	23	-	f
138	277	13.00	0.00	24	-	f
143	278	13.00	0.00	25	-	f
148	277	13.00	0.00	26	-	f
156	278	13.00	0.00	27	-	f
160	277	13.00	0.00	28	-	f
164	279	13.00	0.00	29	-	f
167	279	13.00	0.00	30	-	f
176	278	13.00	0.00	31	-	f
180	284	13.00	0.00	32	-	f
187	280	13.00	0.00	33	-	f
191	280	13.00	0.00	34	-	f
192	282	13.00	0.00	35	-	f
188	282	13.00	0.00	36	-	f
192	282	13.00	111.00	37	-	f
49	191	14.00	start	1	-	f
49	193	14.00	0.00	2	-	f
57	193	14.00	0.00	3	-	f
57	193	14.00	0.00	4	-	f
64	194	14.00	0.00	5	-	f
67	191	14.00	115.00	6	-	f
67	191	15.00	newborn	6	14	f
58	181	15.00	0.00	7	14	f
63	192	15.00	0.00	8	14	f
63	192	15.00	0.00	9	14	f
69	195	15.00	0.00	10	14	f
73	191	15.00	0.00	11	14	f
73	187	15.00	0.00	12	14	f
79	187	15.00	0.00	13	14	f
85	186	15.00	0.00	14	14	f
92	189	15.00	0.00	15	14	f
95	191	15.00	0.00	16	14	f
104	195	15.00	0.00	17	14	f
109	197	15.00	0.00	18	14	f
125	204	15.00	0.00	19	14	f
139	214	15.00	0.00	20	14	f
148	219	15.00	0.00	21	14	f
161	222	15.00	0.00	22	14	f
177	227	15.00	0.00	23	14	f
178	227	15.00	0.00	24	14	f
188	224	15.00	0.00	25	14	f
193	221	15.00	0.00	26	14	f
196	221	15.00	0.00	27	14	f
202	220	15.00	0.00	28	14	f
209	220	15.00	0.00	29	14	f
212	220	15.00	0.00	30	14	f
216	220	15.00	0.00	31	14	f
226	220	15.00	0.00	32	14	f
238	209	15.00	0.00	33	14	f
243	205	15.00	0.00	34	14	f
244	195	15.00	0.00	35	14	f
245	185	15.00	0.00	36	14	f
247	181	15.00	111.00	37	14	f
67	191	16.00	newborn	6	14	f
68	168	16.00	0.00	7	14	f
67	165	16.00	0.00	8	14	f
73	166	16.00	0.00	9	14	f
73	157	16.00	0.00	10	14	f
73	160	16.00	0.00	11	14	f
74	157	16.00	0.00	12	14	f
77	151	16.00	0.00	13	14	f
77	152	16.00	0.00	14	14	f
84	153	16.00	0.00	15	14	f
86	152	16.00	0.00	16	14	f
93	151	16.00	0.00	17	14	f
89	152	16.00	0.00	18	14	f
91	150	16.00	0.00	19	14	f
101	154	16.00	0.00	20	14	f
111	156	16.00	0.00	21	14	f
117	157	16.00	0.00	22	14	f
121	159	16.00	0.00	23	14	f
125	159	16.00	0.00	24	14	f
132	163	16.00	0.00	25	14	f
132	165	16.00	0.00	26	14	f
137	171	16.00	0.00	27	14	f
144	177	16.00	0.00	28	14	f
150	187	16.00	0.00	29	14	f
154	200	16.00	0.00	30	14	f
159	202	16.00	0.00	31	14	f
163	199	16.00	0.00	32	14	f
169	199	16.00	0.00	33	14	f
171	205	16.00	0.00	34	14	f
162	200	16.00	0.00	35	14	f
154	193	16.00	0.00	36	14	f
155	191	16.00	111.00	37	14	f
46	220	17.00	start	1	-	f
60	223	17.00	0.00	2	-	f
59	223	17.00	0.00	3	-	f
63	225	17.00	0.00	4	-	f
71	223	17.00	0.00	5	-	f
73	220	17.00	0.00	6	-	f
81	219	17.00	0.00	7	-	f
83	216	17.00	0.00	8	-	f
89	213	17.00	0.00	9	-	f
100	210	17.00	115.00	10	-	f
100	210	18.00	newborn	10	17	f
89	202	18.00	0.00	11	17	f
101	200	18.00	0.00	12	17	f
112	201	18.00	0.00	13	17	f
127	213	18.00	0.00	14	17	f
142	214	18.00	0.00	15	17	f
158	213	18.00	0.00	16	17	f
170	215	18.00	0.00	17	17	f
175	222	18.00	0.00	18	17	f
187	227	18.00	0.00	19	17	f
195	228	18.00	0.00	20	17	f
199	223	18.00	0.00	21	17	f
203	217	18.00	0.00	22	17	f
233	222	18.00	0.00	23	17	f
244	227	18.00	0.00	24	17	f
250	234	18.00	0.00	25	17	f
255	240	18.00	0.00	26	17	f
257	239	18.00	0.00	27	17	f
265	240	18.00	0.00	28	17	f
273	240	18.00	0.00	29	17	f
284	232	18.00	0.00	30	17	f
284	229	18.00	0.00	31	17	f
287	225	18.00	0.00	32	17	f
287	218	18.00	0.00	33	17	f
286	212	18.00	0.00	34	17	f
287	210	18.00	0.00	35	17	f
282	211	18.00	0.00	36	17	f
285	209	18.00	111.00	37	17	f
100	210	19.00	newborn	10	17	f
82	207	19.00	0.00	11	17	f
89	214	19.00	0.00	12	17	f
103	224	19.00	0.00	13	17	f
103	222	19.00	0.00	14	17	f
109	219	19.00	0.00	15	17	f
122	223	19.00	0.00	16	17	f
138	230	19.00	0.00	17	17	f
146	232	19.00	0.00	18	17	f
159	241	19.00	0.00	19	17	f
166	245	19.00	0.00	20	17	f
170	246	19.00	0.00	21	17	f
182	255	19.00	0.00	22	17	f
195	255	19.00	0.00	23	17	f
207	257	19.00	0.00	24	17	f
208	256	19.00	0.00	25	17	f
212	257	19.00	0.00	26	17	f
214	256	19.00	0.00	27	17	f
226	254	19.00	0.00	28	17	f
224	259	19.00	0.00	29	17	f
224	257	19.00	0.00	30	17	f
225	254	19.00	0.00	31	17	f
228	250	19.00	0.00	32	17	f
232	246	19.00	0.00	33	17	f
236	243	19.00	0.00	34	17	f
240	244	19.00	0.00	35	17	f
244	247	19.00	0.00	36	17	f
252	245	19.00	111.00	37	17	f
66	116	20.00	start	1	-	f
65	110	20.00	115.00	2	-	f
65	110	21.00	newborn	2	20	f
62	106	21.00	0.00	3	20	f
76	118	21.00	0.00	4	20	f
75	118	21.00	0.00	5	20	f
79	123	21.00	0.00	6	20	f
84	118	21.00	0.00	7	20	f
87	109	21.00	0.00	8	20	f
88	104	21.00	0.00	9	20	f
92	102	21.00	0.00	10	20	f
97	95	21.00	0.00	11	20	f
101	95	21.00	0.00	12	20	f
106	98	21.00	0.00	13	20	f
116	99	21.00	0.00	14	20	f
127	99	21.00	0.00	15	20	f
159	97	21.00	0.00	16	20	f
159	93	21.00	0.00	17	20	f
176	88	21.00	0.00	18	20	f
180	83	21.00	0.00	19	20	f
187	90	21.00	0.00	20	20	f
191	95	21.00	0.00	21	20	f
210	87	21.00	0.00	22	20	f
209	71	21.00	0.00	23	20	f
209	60	21.00	0.00	24	20	f
221	58	21.00	0.00	25	20	f
241	52	21.00	0.00	26	20	f
255	36	21.00	0.00	27	20	f
267	10	21.00	0.00	28	20	f
267	8	21.00	0.00	29	20	f
261	7	21.00	0.00	30	20	f
269	9	21.00	0.00	31	20	f
287	10	21.00	0.00	32	20	f
318	8	21.00	0.00	33	20	f
327	7	21.00	0.00	34	20	f
330	7	21.00	0.00	35	20	f
324	5	21.00	0.00	36	20	f
325	5	21.00	111.00	37	20	f
65	110	22.00	newborn	2	20	f
56	101	22.00	0.00	3	20	f
51	97	22.00	0.00	4	20	f
54	78	22.00	0.00	5	20	f
56	73	22.00	0.00	6	20	f
58	70	22.00	0.00	7	20	f
58	64	22.00	0.00	8	20	f
66	58	22.00	0.00	9	20	f
63	58	22.00	0.00	10	20	f
66	57	22.00	0.00	11	20	f
72	51	22.00	0.00	12	20	f
79	50	22.00	0.00	13	20	f
78	53	22.00	0.00	14	20	f
78	46	22.00	0.00	15	20	f
84	42	22.00	0.00	16	20	f
91	37	22.00	0.00	17	20	f
87	38	22.00	0.00	18	20	f
86	43	22.00	0.00	19	20	f
86	43	22.00	0.00	20	20	f
90	43	22.00	0.00	21	20	f
89	44	22.00	0.00	22	20	f
88	47	22.00	0.00	23	20	f
91	47	22.00	0.00	24	20	f
93	42	22.00	0.00	25	20	f
93	44	22.00	0.00	26	20	f
92	46	22.00	0.00	27	20	f
96	46	22.00	0.00	28	20	f
97	48	22.00	0.00	29	20	f
99	52	22.00	0.00	30	20	f
101	53	22.00	0.00	31	20	f
106	56	22.00	0.00	32	20	f
107	56	22.00	0.00	33	20	f
111	60	22.00	0.00	34	20	f
119	60	22.00	0.00	35	20	f
125	60	22.00	0.00	36	20	f
134	61	22.00	111.00	37	20	f
47	150	23.00	start	1	-	f
48	156	23.00	0.00	2	-	f
51	152	23.00	0.00	3	-	f
56	152	23.00	0.00	4	-	f
58	151	23.00	0.00	5	-	f
58	153	23.00	0.00	6	-	f
90	157	23.00	0.00	7	-	f
97	151	23.00	0.00	8	-	f
101	152	23.00	0.00	9	-	f
105	159	23.00	0.00	10	-	f
107	159	23.00	0.00	11	-	f
108	163	23.00	0.00	12	-	f
112	163	23.00	0.00	13	-	f
113	161	23.00	115.00	14	-	f
113	161	24.00	newborn	14	23	f
108	160	24.00	0.00	15	23	f
116	167	24.00	0.00	16	23	f
120	167	24.00	0.00	17	23	f
126	177	24.00	0.00	18	23	f
141	172	24.00	0.00	19	23	f
151	175	24.00	0.00	20	23	f
150	182	24.00	0.00	21	23	f
154	179	24.00	0.00	22	23	f
164	180	24.00	0.00	23	23	f
164	191	24.00	0.00	24	23	f
164	193	24.00	0.00	25	23	f
170	192	24.00	0.00	26	23	f
182	178	24.00	0.00	27	23	f
190	181	24.00	0.00	28	23	f
194	182	24.00	0.00	29	23	f
193	184	24.00	0.00	30	23	f
195	188	24.00	0.00	31	23	f
202	190	24.00	0.00	32	23	f
210	185	24.00	0.00	33	23	f
211	185	24.00	0.00	34	23	f
216	185	24.00	0.00	35	23	f
219	178	24.00	0.00	36	23	f
218	177	24.00	111.00	37	23	f
113	161	25.00	newborn	14	23	f
103	157	25.00	0.00	15	23	f
119	150	25.00	0.00	16	23	f
119	147	25.00	0.00	17	23	f
122	133	25.00	0.00	18	23	f
134	132	25.00	0.00	19	23	f
148	135	25.00	0.00	20	23	f
153	135	25.00	0.00	21	23	f
163	137	25.00	0.00	22	23	f
172	138	25.00	0.00	23	23	f
183	138	25.00	0.00	24	23	f
189	138	25.00	0.00	25	23	f
195	139	25.00	0.00	26	23	f
202	142	25.00	0.00	27	23	f
205	142	25.00	0.00	28	23	f
206	140	25.00	0.00	29	23	f
208	140	25.00	0.00	30	23	f
219	140	25.00	0.00	31	23	f
232	134	25.00	0.00	32	23	f
245	126	25.00	0.00	33	23	f
251	123	25.00	0.00	34	23	f
266	108	25.00	0.00	35	23	f
267	106	25.00	0.00	36	23	f
266	97	25.00	111.00	37	23	f
46	30	26.00	start	1	-	f
50	35	26.00	0.00	2	-	f
50	33	26.00	0.00	3	-	f
54	38	26.00	0.00	4	-	f
51	38	26.00	115.00	5	-	f
