# Supplementary material for: A three component model for superdiffusive motion effectively describes migration of eukaryotic cells moving freely or under a directional stimulus
Source: PLoS One. 2022 Aug 2;17(8):e0272259. doi: 10.1371/journal.pone.0272259 (PMC9345344; doi:10.1371/journal.pone.0272259)
Supplement: S1 File — Text files containing information about displacements of experimental and simulated populations used for both preliminary analyses, in “datasets used for preliminary evaluation of cell movement (Tables 1 and 2)”, and further characterization of cell movement, in “further datasets used for cell movement characterization (Figs 2, 4–6; Table 2; S1–S3 Tables; S2 and S3 Figs)”. (ZIP) [file pone.0272259.s007.zip › S1_File/further datasets/experimental/wound/NIH-3T3/coordinates13.txt]

#	ps=1.3	ts=40	movie=	timeInt=4
548	80	1.00	start	1		f
547	82	1.00	0.00	2		f
547	82	1.00	0.00	3		f
545	82	1.00	0.00	4		f
539	82	1.00	0.00	5		f
535	81	1.00	0.00	6		f
522	79	1.00	0.00	7		f
515	81	1.00	0.00	8		f
514	82	1.00	0.00	9		f
511	79	1.00	0.00	10		f
509	79	1.00	0.00	11		f
500	80	1.00	0.00	12		f
496	82	1.00	0.00	13		f
495	84	1.00	115.00	14		f
495	84	2.00	newborn	14	1	f
495	95	2.00	0.00	15	1	f
493	89	2.00	0.00	16	1	f
498	89	2.00	0.00	17	1	f
498	86	2.00	0.00	18	1	f
493	84	2.00	0.00	19	1	f
494	85	2.00	0.00	20	1	f
489	88	2.00	0.00	21	1	f
482	88	2.00	0.00	22	1	f
475	90	2.00	0.00	23	1	f
471	92	2.00	0.00	24	1	f
471	92	2.00	0.00	25	1	f
462	92	2.00	0.00	26	1	f
455	94	2.00	0.00	27	1	f
451	98	2.00	0.00	28	1	f
449	101	2.00	0.00	29	1	f
445	104	2.00	0.00	30	1	f
440	105	2.00	0.00	31	1	f
438	106	2.00	0.00	32	1	f
438	106	2.00	0.00	33	1	f
436	103	2.00	0.00	34	1	f
433	101	2.00	0.00	35	1	f
432	102	2.00	0.00	36	1	f
429	103	2.00	111.00	37	1	f
495	84	3.00	newborn	14	1	f
508	87	3.00	0.00	15	1	f
515	92	3.00	0.00	16	1	f
512	83	3.00	0.00	17	1	f
494	71	3.00	0.00	18	1	f
478	78	3.00	0.00	19	1	f
473	81	3.00	0.00	20	1	f
466	82	3.00	0.00	21	1	f
459	83	3.00	0.00	22	1	f
448	82	3.00	0.00	23	1	f
440	79	3.00	0.00	24	1	f
432	78	3.00	0.00	25	1	f
421	75	3.00	0.00	26	1	f
421	75	3.00	0.00	27	1	f
421	77	3.00	0.00	28	1	f
421	78	3.00	0.00	29	1	f
421	78	3.00	0.00	30	1	f
418	78	3.00	0.00	31	1	f
418	75	3.00	0.00	32	1	f
417	74	3.00	0.00	33	1	f
418	75	3.00	0.00	34	1	f
417	75	3.00	0.00	35	1	f
415	74	3.00	0.00	36	1	f
412	73	3.00	111.00	37	1	f
538	112	4.00	start	1	-	f
538	110	4.00	0.00	2	-	f
538	106	4.00	0.00	3	-	f
533	106	4.00	0.00	4	-	f
528	106	4.00	0.00	5	-	f
521	110	4.00	0.00	6	-	f
512	111	4.00	0.00	7	-	f
498	112	4.00	0.00	8	-	f
486	114	4.00	0.00	9	-	f
482	109	4.00	0.00	10	-	f
470	103	4.00	0.00	11	-	f
459	94	4.00	0.00	12	-	f
457	88	4.00	0.00	13	-	f
456	77	4.00	0.00	14	-	f
458	89	4.00	115.00	15	-	f
458	89	5.00	newborn	15	4	f
447	74	5.00	0.00	16	4	f
428	69	5.00	0.00	17	4	f
425	62	5.00	0.00	18	4	f
424	45	5.00	0.00	19	4	f
424	45	5.00	0.00	20	4	f
423	45	5.00	0.00	21	4	f
421	45	5.00	0.00	22	4	f
417	49	5.00	0.00	23	4	f
417	49	5.00	0.00	24	4	f
405	55	5.00	0.00	25	4	f
396	55	5.00	0.00	26	4	f
390	47	5.00	0.00	27	4	f
385	44	5.00	0.00	28	4	f
384	43	5.00	0.00	29	4	f
384	43	5.00	0.00	30	4	f
378	43	5.00	0.00	31	4	f
373	40	5.00	0.00	32	4	f
373	39	5.00	0.00	33	4	f
361	33	5.00	0.00	34	4	f
350	27	5.00	0.00	35	4	f
350	24	5.00	0.00	36	4	f
346	21	5.00	111.00	37	4	f
458	89	6.00	newborn	15	4	f
463	89	6.00	0.00	16	4	f
458	93	6.00	0.00	17	4	f
457	95	6.00	0.00	18	4	f
437	100	6.00	0.00	19	4	f
431	100	6.00	0.00	20	4	f
425	96	6.00	0.00	21	4	f
412	84	6.00	0.00	22	4	f
400	77	6.00	0.00	23	4	f
387	75	6.00	0.00	24	4	f
369	68	6.00	0.00	25	4	f
353	58	6.00	0.00	26	4	f
346	45	6.00	0.00	27	4	f
342	43	6.00	0.00	28	4	f
340	43	6.00	0.00	29	4	f
335	43	6.00	0.00	30	4	f
326	39	6.00	0.00	31	4	f
326	36	6.00	0.00	32	4	f
326	36	6.00	0.00	33	4	f
320	35	6.00	0.00	34	4	f
316	39	6.00	0.00	35	4	f
312	36	6.00	0.00	36	4	f
307	33	6.00	111.00	37	4	f
556	58	7.00	start	1	-	f
551	59	7.00	0.00	2	-	f
550	60	7.00	0.00	3	-	f
543	59	7.00	0.00	4	-	f
531	59	7.00	0.00	5	-	f
521	62	7.00	0.00	6	-	f
512	58	7.00	0.00	7	-	f
504	58	7.00	0.00	8	-	f
499	59	7.00	0.00	9	-	f
487	59	7.00	0.00	10	-	f
485	57	7.00	0.00	11	-	f
479	52	7.00	0.00	12	-	f
476	43	7.00	0.00	13	-	f
465	31	7.00	0.00	14	-	f
460	26	7.00	0.00	15	-	f
456	22	7.00	0.00	16	-	f
452	20	7.00	0.00	17	-	f
447	18	7.00	0.00	18	-	f
432	12	7.00	0.00	19	-	f
421	8	7.00	0.00	20	-	f
411	8	7.00	0.00	21	-	f
400	3	7.00	103.00	22	-	f
544	28	8.00	start	1	-	f
544	33	8.00	0.00	2	-	f
540	35	8.00	0.00	3	-	f
539	38	8.00	0.00	4	-	f
538	38	8.00	0.00	5	-	f
537	40	8.00	0.00	6	-	f
524	41	8.00	0.00	7	-	f
524	42	8.00	0.00	8	-	f
514	42	8.00	0.00	9	-	f
509	41	8.00	0.00	10	-	f
509	41	8.00	0.00	11	-	f
504	37	8.00	0.00	12	-	f
503	36	8.00	0.00	13	-	f
497	34	8.00	0.00	14	-	f
492	34	8.00	0.00	15	-	f
492	32	8.00	0.00	16	-	f
483	25	8.00	0.00	17	-	f
475	19	8.00	0.00	18	-	f
466	14	8.00	0.00	19	-	f
460	8	8.00	0.00	20	-	f
456	7	8.00	0.00	21	-	f
451	3	8.00	103.00	22	-	f
548	14	9.00	start	1	-	f
547	15	9.00	0.00	2	-	f
540	16	9.00	0.00	3	-	f
539	16	9.00	0.00	4	-	f
537	17	9.00	0.00	5	-	f
536	19	9.00	0.00	6	-	f
531	20	9.00	0.00	7	-	f
526	18	9.00	0.00	8	-	f
521	18	9.00	0.00	9	-	f
518	18	9.00	0.00	10	-	f
516	18	9.00	0.00	11	-	f
508	15	9.00	0.00	12	-	f
507	13	9.00	115.00	13	-	f
507	13	10.00	newborn	13	9	f
497	19	10.00	0.00	14	9	f
496	18	10.00	0.00	15	9	f
490	17	10.00	0.00	16	9	f
485	9	10.00	0.00	17	9	f
484	9	10.00	0.00	18	9	f
479	5	10.00	103.00	19	9	f
547	313	11.00	start	1	-	f
546	320	11.00	0.00	2	-	f
546	325	11.00	0.00	3	-	f
540	339	11.00	0.00	4	-	f
539	346	11.00	0.00	5	-	f
521	347	11.00	0.00	6	-	f
508	345	11.00	0.00	7	-	f
505	343	11.00	0.00	8	-	f
505	343	11.00	0.00	9	-	f
503	370	11.00	0.00	10	-	f
493	381	11.00	0.00	11	-	f
488	381	11.00	0.00	12	-	f
480	378	11.00	0.00	13	-	f
475	377	11.00	0.00	14	-	f
458	384	11.00	0.00	15	-	f
449	383	11.00	0.00	16	-	f
447	383	11.00	115.00	17	-	f
447	383	12.00	newborn	17	11	f
444	376	12.00	0.00	18	11	f
425	373	12.00	0.00	19	11	f
415	379	12.00	0.00	20	11	f
401	386	12.00	0.00	21	11	f
401	384	12.00	0.00	22	11	f
398	382	12.00	0.00	23	11	f
391	381	12.00	0.00	24	11	f
382	383	12.00	0.00	25	11	f
366	390	12.00	0.00	26	11	f
359	393	12.00	0.00	27	11	f
351	397	12.00	0.00	28	11	f
341	402	12.00	0.00	29	11	f
330	409	12.00	0.00	30	11	f
326	414	12.00	0.00	31	11	f
325	418	12.00	0.00	32	11	f
320	420	12.00	0.00	33	11	f
314	420	12.00	0.00	34	11	f
316	424	12.00	0.00	35	11	f
320	428	12.00	0.00	36	11	f
322	429	12.00	111.00	37	11	f
447	383	13.00	newborn	17	11	f
461	389	13.00	0.00	18	11	f
450	382	13.00	0.00	19	11	f
449	382	13.00	0.00	20	11	f
439	392	13.00	0.00	21	11	f
432	394	13.00	0.00	22	11	f
424	398	13.00	0.00	23	11	f
419	399	13.00	0.00	24	11	f
402	404	13.00	0.00	25	11	f
386	410	13.00	0.00	26	11	f
381	419	13.00	0.00	27	11	f
375	421	13.00	0.00	28	11	f
359	432	13.00	0.00	29	11	f
355	444	13.00	0.00	30	11	f
349	448	13.00	0.00	31	11	f
349	450	13.00	0.00	32	11	f
335	455	13.00	0.00	33	11	f
329	457	13.00	0.00	34	11	f
331	459	13.00	0.00	35	11	f
332	461	13.00	0.00	36	11	f
337	468	13.00	111.00	37	11	f
545	292	14.00	start	1	-	f
545	292	14.00	0.00	2	-	f
545	294	14.00	0.00	3	-	f
541	297	14.00	0.00	4	-	f
539	302	14.00	0.00	5	-	f
534	309	14.00	0.00	6	-	f
529	319	14.00	0.00	7	-	f
527	327	14.00	0.00	8	-	f
522	334	14.00	0.00	9	-	f
516	343	14.00	0.00	10	-	f
512	343	14.00	0.00	11	-	f
509	344	14.00	0.00	12	-	f
499	348	14.00	0.00	13	-	f
495	348	14.00	0.00	14	-	f
488	344	14.00	0.00	15	-	f
485	344	14.00	0.00	16	-	f
480	350	14.00	0.00	17	-	f
471	360	14.00	0.00	18	-	f
464	359	14.00	0.00	19	-	f
452	358	14.00	0.00	20	-	f
445	363	14.00	0.00	21	-	f
434	363	14.00	0.00	22	-	f
422	357	14.00	0.00	23	-	f
407	350	14.00	0.00	24	-	f
401	347	14.00	0.00	25	-	f
389	346	14.00	0.00	26	-	f
384	342	14.00	0.00	27	-	f
384	342	14.00	115.00	28	-	f
384	342	15.00	newborn	28	14	f
385	349	15.00	0.00	29	14	f
396	366	15.00	0.00	30	14	f
392	373	15.00	0.00	31	14	f
381	378	15.00	0.00	32	14	f
358	382	15.00	0.00	33	14	f
356	382	15.00	0.00	34	14	f
353	381	15.00	0.00	35	14	f
342	381	15.00	0.00	36	14	f
342	381	15.00	111.00	37	14	f
384	342	16.00	newborn	28	14	f
375	333	16.00	0.00	29	14	f
361	318	16.00	0.00	30	14	f
350	321	16.00	0.00	31	14	f
350	325	16.00	0.00	32	14	f
350	342	16.00	0.00	33	14	f
354	343	16.00	0.00	34	14	f
361	341	16.00	0.00	35	14	f
362	340	16.00	0.00	36	14	f
365	340	16.00	111.00	37	14	f
591	442	17.00	start	1	-	f
591	442	17.00	0.00	2	-	f
581	444	17.00	0.00	3	-	f
577	444	17.00	0.00	4	-	f
564	440	17.00	0.00	5	-	f
561	442	17.00	0.00	6	-	f
559	443	17.00	0.00	7	-	f
554	447	17.00	0.00	8	-	f
548	454	17.00	0.00	9	-	f
548	456	17.00	0.00	10	-	f
537	464	17.00	0.00	11	-	f
537	466	17.00	0.00	12	-	f
531	466	17.00	0.00	13	-	f
522	468	17.00	0.00	14	-	f
507	469	17.00	0.00	15	-	f
514	467	17.00	0.00	16	-	f
513	465	17.00	0.00	17	-	f
504	465	17.00	0.00	18	-	f
503	466	17.00	0.00	19	-	f
492	465	17.00	0.00	20	-	f
489	464	17.00	0.00	21	-	f
486	464	17.00	0.00	22	-	f
486	464	17.00	0.00	23	-	f
478	464	17.00	0.00	24	-	f
473	462	17.00	0.00	25	-	f
468	459	17.00	0.00	26	-	f
467	459	17.00	0.00	27	-	f
466	461	17.00	0.00	28	-	f
459	468	17.00	0.00	29	-	f
457	467	17.00	115.00	30	-	f
457	467	18.00	newborn	30	17	f
446	476	18.00	0.00	31	17	f
443	476	18.00	0.00	32	17	f
442	472	18.00	0.00	33	17	f
439	472	18.00	0.00	34	17	f
437	472	18.00	0.00	35	17	f
439	466	18.00	0.00	36	17	f
439	465	18.00	111.00	37	17	f
457	467	19.00	newborn	30	17	f
469	464	19.00	0.00	31	17	f
472	461	19.00	0.00	32	17	f
473	455	19.00	0.00	33	17	f
473	453	19.00	0.00	34	17	f
470	450	19.00	0.00	35	17	f
468	450	19.00	0.00	36	17	f
465	449	19.00	111.00	37	17	f
539	134	20.00	start	1	-	f
535	134	20.00	0.00	2	-	f
532	134	20.00	0.00	3	-	f
532	134	20.00	0.00	4	-	f
532	136	20.00	0.00	5	-	f
529	141	20.00	0.00	6	-	f
527	140	20.00	115.00	7	-	f
527	140	21.00	newborn	7	20	f
525	143	21.00	0.00	8	20	f
517	143	21.00	0.00	9	20	f
518	144	21.00	0.00	10	20	f
518	149	21.00	0.00	11	20	f
515	154	21.00	0.00	12	20	f
510	157	21.00	0.00	13	20	f
507	154	21.00	0.00	14	20	f
498	150	21.00	0.00	15	20	f
497	148	21.00	0.00	16	20	f
493	148	21.00	0.00	17	20	f
486	148	21.00	0.00	18	20	f
484	146	21.00	0.00	19	20	f
484	146	21.00	0.00	20	20	f
484	146	21.00	0.00	21	20	f
482	144	21.00	0.00	22	20	f
478	143	21.00	0.00	23	20	f
473	143	21.00	0.00	24	20	f
473	143	21.00	0.00	25	20	f
473	145	21.00	0.00	26	20	f
471	148	21.00	0.00	27	20	f
469	148	21.00	0.00	28	20	f
467	148	21.00	0.00	29	20	f
465	148	21.00	0.00	30	20	f
465	148	21.00	0.00	31	20	f
465	148	21.00	0.00	32	20	f
464	149	21.00	0.00	33	20	f
461	148	21.00	0.00	34	20	f
461	146	21.00	0.00	35	20	f
464	146	21.00	0.00	36	20	f
464	146	21.00	111.00	37	20	f
527	140	22.00	newborn	7	20	f
525	126	22.00	0.00	8	20	f
525	124	22.00	0.00	9	20	f
517	123	22.00	0.00	10	20	f
512	120	22.00	0.00	11	20	f
507	118	22.00	0.00	12	20	f
503	118	22.00	0.00	13	20	f
500	122	22.00	0.00	14	20	f
493	120	22.00	0.00	15	20	f
485	120	22.00	0.00	16	20	f
474	118	22.00	0.00	17	20	f
472	118	22.00	0.00	18	20	f
468	117	22.00	0.00	19	20	f
462	118	22.00	0.00	20	20	f
455	119	22.00	0.00	21	20	f
443	119	22.00	0.00	22	20	f
445	118	22.00	0.00	23	20	f
444	116	22.00	0.00	24	20	f
442	113	22.00	0.00	25	20	f
441	113	22.00	0.00	26	20	f
441	118	22.00	0.00	27	20	f
437	118	22.00	0.00	28	20	f
437	118	22.00	0.00	29	20	f
433	118	22.00	0.00	30	20	f
431	118	22.00	0.00	31	20	f
427	118	22.00	0.00	32	20	f
421	117	22.00	0.00	33	20	f
420	117	22.00	0.00	34	20	f
419	118	22.00	0.00	35	20	f
419	119	22.00	0.00	36	20	f
419	119	22.00	111.00	37	20	f
592	400	23.00	start	1	-	f
588	401	23.00	0.00	2	-	f
587	401	23.00	0.00	3	-	f
584	401	23.00	0.00	4	-	f
582	400	23.00	0.00	5	-	f
573	397	23.00	0.00	6	-	f
563	395	23.00	0.00	7	-	f
559	393	23.00	0.00	8	-	f
553	391	23.00	0.00	9	-	f
545	390	23.00	0.00	10	-	f
544	389	23.00	0.00	11	-	f
539	393	23.00	0.00	12	-	f
533	394	23.00	0.00	13	-	f
524	393	23.00	0.00	14	-	f
517	390	23.00	0.00	15	-	f
507	390	23.00	0.00	16	-	f
504	391	23.00	0.00	17	-	f
500	391	23.00	0.00	18	-	f
497	391	23.00	0.00	19	-	f
492	396	23.00	0.00	20	-	f
483	397	23.00	0.00	21	-	f
480	400	23.00	0.00	22	-	f
460	403	23.00	0.00	23	-	f
455	403	23.00	115.00	24	-	f
455	403	24.00	newborn	24	23	f
441	411	24.00	0.00	25	23	f
435	413	24.00	0.00	26	23	f
430	416	24.00	0.00	27	23	f
417	421	24.00	0.00	28	23	f
415	418	24.00	0.00	29	23	f
414	422	24.00	0.00	30	23	f
411	423	24.00	0.00	31	23	f
406	424	24.00	0.00	32	23	f
405	425	24.00	0.00	33	23	f
399	422	24.00	0.00	34	23	f
392	423	24.00	0.00	35	23	f
389	424	24.00	0.00	36	23	f
385	422	24.00	111.00	37	23	f
455	403	25.00	newborn	24	23	f
457	401	25.00	0.00	25	23	f
462	401	25.00	0.00	26	23	f
455	401	25.00	0.00	27	23	f
441	404	25.00	0.00	28	23	f
435	408	25.00	0.00	29	23	f
433	408	25.00	0.00	30	23	f
430	407	25.00	0.00	31	23	f
422	409	25.00	0.00	32	23	f
420	409	25.00	0.00	33	23	f
412	409	25.00	0.00	34	23	f
399	406	25.00	0.00	35	23	f
396	405	25.00	0.00	36	23	f
392	399	25.00	111.00	37	23	f
557	265	26.00	start	1	-	f
558	269	26.00	0.00	2	-	f
560	270	26.00	0.00	3	-	f
558	270	26.00	0.00	4	-	f
555	270	26.00	0.00	5	-	f
552	269	26.00	0.00	6	-	f
530	267	26.00	0.00	7	-	f
522	267	26.00	0.00	8	-	f
516	274	26.00	0.00	9	-	f
512	282	26.00	0.00	10	-	f
510	282	26.00	0.00	11	-	f
508	286	26.00	0.00	12	-	f
500	289	26.00	0.00	13	-	f
487	293	26.00	0.00	14	-	f
481	296	26.00	0.00	15	-	f
462	306	26.00	0.00	16	-	f
458	309	26.00	0.00	17	-	f
449	311	26.00	0.00	18	-	f
441	307	26.00	0.00	19	-	f
432	302	26.00	0.00	20	-	f
425	297	26.00	0.00	21	-	f
419	295	26.00	0.00	22	-	f
413	293	26.00	0.00	23	-	f
413	293	26.00	0.00	24	-	f
405	303	26.00	0.00	25	-	f
404	305	26.00	0.00	26	-	f
392	305	26.00	0.00	27	-	f
385	302	26.00	0.00	28	-	f
382	300	26.00	0.00	29	-	f
378	299	26.00	0.00	30	-	f
373	296	26.00	0.00	31	-	f
370	296	26.00	115.00	32	-	f
370	296	27.00	newborn	32	26	f
363	297	27.00	0.00	33	26	f
355	300	27.00	0.00	34	26	f
357	299	27.00	0.00	35	26	f
356	304	27.00	0.00	36	26	f
352	311	27.00	111.00	37	26	f
370	296	28.00	newborn	32	26	f
374	300	28.00	0.00	33	26	f
379	296	28.00	0.00	34	26	f
369	283	28.00	0.00	35	26	f
366	279	28.00	0.00	36	26	f
356	277	28.00	111.00	37	26	f
602	461	29.00	start	1	-	f
597	466	29.00	0.00	2	-	f
596	467	29.00	0.00	3	-	f
594	463	29.00	0.00	4	-	f
583	465	29.00	0.00	5	-	f
580	466	29.00	0.00	6	-	f
580	465	29.00	115.00	7	-	f
580	465	30.00	newborn	7	29	f
592	479	30.00	0.00	8	29	f
579	480	30.00	0.00	9	29	f
574	476	30.00	0.00	10	29	f
556	478	30.00	0.00	11	29	f
546	479	30.00	0.00	12	29	f
529	486	30.00	0.00	13	29	f
523	497	30.00	0.00	14	29	f
511	502	30.00	0.00	15	29	f
504	503	30.00	0.00	16	29	f
492	507	30.00	0.00	17	29	f
478	507	30.00	0.00	18	29	f
464	501	30.00	0.00	19	29	f
457	496	30.00	0.00	20	29	f
455	491	30.00	0.00	21	29	f
447	482	30.00	0.00	22	29	f
441	475	30.00	0.00	23	29	f
434	480	30.00	0.00	24	29	f
432	485	30.00	0.00	25	29	f
426	493	30.00	0.00	26	29	f
414	496	30.00	0.00	27	29	f
416	504	30.00	0.00	28	29	f
410	508	30.00	0.00	29	29	f
403	508	30.00	103.00	30	29	f
580	465	31.00	newborn	7	29	f
576	453	31.00	0.00	8	29	f
573	450	31.00	0.00	9	29	f
568	448	31.00	0.00	10	29	f
564	447	31.00	0.00	11	29	f
558	450	31.00	0.00	12	29	f
552	452	31.00	0.00	13	29	f
548	453	31.00	0.00	14	29	f
540	451	31.00	0.00	15	29	f
533	448	31.00	0.00	16	29	f
529	448	31.00	0.00	17	29	f
529	449	31.00	0.00	18	29	f
516	448	31.00	0.00	19	29	f
505	444	31.00	0.00	20	29	f
490	442	31.00	0.00	21	29	f
485	440	31.00	0.00	22	29	f
485	437	31.00	0.00	23	29	f
482	434	31.00	0.00	24	29	f
482	434	31.00	0.00	25	29	f
478	434	31.00	0.00	26	29	f
475	435	31.00	0.00	27	29	f
475	440	31.00	0.00	28	29	f
472	443	31.00	0.00	29	29	f
467	443	31.00	0.00	30	29	f
463	440	31.00	0.00	31	29	f
464	440	31.00	0.00	32	29	f
461	442	31.00	0.00	33	29	f
447	440	31.00	0.00	34	29	f
439	442	31.00	0.00	35	29	f
433	445	31.00	0.00	36	29	f
432	448	31.00	111.00	37	29	f
531	177	32.00	start	1	-	f
529	183	32.00	0.00	2	-	f
526	186	32.00	0.00	3	-	f
522	187	32.00	0.00	4	-	f
518	189	32.00	0.00	5	-	f
508	194	32.00	0.00	6	-	f
503	198	32.00	0.00	7	-	f
496	202	32.00	0.00	8	-	f
487	202	32.00	0.00	9	-	f
487	202	32.00	0.00	10	-	f
480	202	32.00	0.00	11	-	f
468	201	32.00	0.00	12	-	f
470	201	32.00	115.00	13	-	f
470	201	33.00	newborn	13	32	f
458	204	33.00	0.00	14	32	f
455	209	33.00	0.00	15	32	f
448	218	33.00	0.00	16	32	f
448	221	33.00	0.00	17	32	f
448	222	33.00	0.00	18	32	f
444	220	33.00	0.00	19	32	f
440	219	33.00	0.00	20	32	f
440	221	33.00	0.00	21	32	f
436	225	33.00	0.00	22	32	f
427	226	33.00	0.00	23	32	f
424	224	33.00	0.00	24	32	f
421	221	33.00	0.00	25	32	f
420	219	33.00	0.00	26	32	f
416	216	33.00	0.00	27	32	f
414	214	33.00	0.00	28	32	f
408	208	33.00	0.00	29	32	f
405	207	33.00	0.00	30	32	f
403	206	33.00	0.00	31	32	f
399	202	33.00	0.00	32	32	f
399	202	33.00	0.00	33	32	f
399	202	33.00	0.00	34	32	f
393	204	33.00	0.00	35	32	f
386	208	33.00	0.00	36	32	f
383	208	33.00	111.00	37	32	f
470	201	34.00	newborn	13	32	f
477	202	34.00	0.00	14	32	f
477	204	34.00	0.00	15	32	f
468	199	34.00	0.00	16	32	f
457	196	34.00	0.00	17	32	f
451	190	34.00	0.00	18	32	f
445	189	34.00	0.00	19	32	f
437	184	34.00	0.00	20	32	f
432	183	34.00	0.00	21	32	f
428	183	34.00	0.00	22	32	f
417	183	34.00	0.00	23	32	f
412	182	34.00	0.00	24	32	f
397	183	34.00	0.00	25	32	f
390	185	34.00	0.00	26	32	f
375	192	34.00	0.00	27	32	f
375	192	34.00	0.00	28	32	f
353	184	34.00	0.00	29	32	f
358	185	34.00	0.00	30	32	f
358	185	34.00	0.00	31	32	f
358	185	34.00	0.00	32	32	f
354	181	34.00	0.00	33	32	f
354	181	34.00	0.00	34	32	f
354	181	34.00	0.00	35	32	f
352	176	34.00	0.00	36	32	f
352	176	34.00	111.00	37	32	f
