# Supplementary material for: A three component model for superdiffusive motion effectively describes migration of eukaryotic cells moving freely or under a directional stimulus
Source: PLoS One. 2022 Aug 2;17(8):e0272259. doi: 10.1371/journal.pone.0272259 (PMC9345344; doi:10.1371/journal.pone.0272259)
Supplement: S1 File — Text files containing information about displacements of experimental and simulated populations used for both preliminary analyses, in “datasets used for preliminary evaluation of cell movement (Tables 1 and 2)”, and further characterization of cell movement, in “further datasets used for cell movement characterization (Figs 2, 4–6; Table 2; S1–S3 Tables; S2 and S3 Figs)”. (ZIP) [file pone.0272259.s007.zip › S1_File/further datasets/experimental/wound/NIH-3T3/coordinates8.txt]

#	ps=1.3	ts=40	movie=	timeInt=4
87	290	1.00	start	1		f
90	291	1.00	0.00	2		f
87	288	1.00	0.00	3		f
87	283	1.00	0.00	4		f
91	285	1.00	0.00	5		f
91	281	1.00	0.00	6		f
94	282	1.00	0.00	7		f
92	283	1.00	0.00	8		f
92	284	1.00	0.00	9		f
95	284	1.00	0.00	10		f
97	282	1.00	0.00	11		f
100	278	1.00	0.00	12		f
101	283	1.00	0.00	13		f
106	280	1.00	0.00	14		f
106	280	1.00	0.00	15		f
109	280	1.00	0.00	16		f
109	282	1.00	0.00	17		f
109	282	1.00	0.00	18		f
115	286	1.00	0.00	19		f
115	284	1.00	0.00	20		f
118	282	1.00	0.00	21		f
123	280	1.00	0.00	22		f
130	281	1.00	0.00	23		f
133	280	1.00	0.00	24		f
135	279	1.00	0.00	25		f
137	279	1.00	0.00	26		f
137	279	1.00	0.00	27		f
136	285	1.00	0.00	28		f
135	278	1.00	108.00	29		f
71	449	2.00	start	1		f
67	451	2.00	0.00	2		f
63	450	2.00	0.00	3		f
65	451	2.00	0.00	4		f
70	454	2.00	0.00	5		f
69	454	2.00	0.00	6		f
66	455	2.00	0.00	7		f
67	459	2.00	0.00	8		f
71	459	2.00	0.00	9		f
72	460	2.00	0.00	10		f
68	461	2.00	0.00	11		f
71	462	2.00	0.00	12		f
72	462	2.00	0.00	13		f
75	461	2.00	0.00	14		f
76	461	2.00	0.00	15		f
76	461	2.00	0.00	16		f
83	462	2.00	0.00	17		f
81	462	2.00	0.00	18		f
85	462	2.00	0.00	19		f
88	462	2.00	0.00	20		f
82	462	2.00	0.00	21		f
88	461	2.00	0.00	22		f
90	461	2.00	0.00	23		f
91	461	2.00	0.00	24		f
93	463	2.00	0.00	25		f
93	466	2.00	0.00	26		f
86	465	2.00	0.00	27		f
92	464	2.00	0.00	28		f
96	464	2.00	0.00	29		f
92	465	2.00	0.00	30		f
96	463	2.00	0.00	31		f
99	463	2.00	0.00	32		f
99	462	2.00	0.00	33		f
101	460	2.00	0.00	34		f
101	460	2.00	0.00	35		f
107	462	2.00	0.00	36		f
104	465	2.00	111.00	37		f
59	265	3.00	start	1		f
65	266	3.00	0.00	2		f
66	264	3.00	0.00	3		f
67	265	3.00	0.00	4		f
69	267	3.00	0.00	5		f
70	263	3.00	0.00	6		f
68	266	3.00	0.00	7		f
68	265	3.00	0.00	8		f
67	265	3.00	0.00	9		f
67	265	3.00	0.00	10		f
66	263	3.00	0.00	11		f
71	260	3.00	0.00	12		f
75	255	3.00	0.00	13		f
78	248	3.00	0.00	14		f
79	236	3.00	0.00	15		f
80	236	3.00	0.00	16		f
85	237	3.00	0.00	17		f
89	233	3.00	0.00	18		f
92	231	3.00	0.00	19		f
92	233	3.00	0.00	20		f
92	233	3.00	0.00	21		f
96	234	3.00	0.00	22		f
100	234	3.00	0.00	23		f
103	232	3.00	0.00	24		f
107	231	3.00	0.00	25		f
109	228	3.00	0.00	26		f
110	228	3.00	0.00	27		f
117	231	3.00	0.00	28		f
118	230	3.00	0.00	29		f
125	224	3.00	0.00	30		f
134	229	3.00	0.00	31		f
142	234	3.00	0.00	32		f
134	236	3.00	0.00	33		f
140	236	3.00	0.00	34		f
138	230	3.00	0.00	35		f
148	229	3.00	0.00	36		f
153	230	3.00	111.00	37		f
81	319	4.00	start	1	-	f
80	318	4.00	0.00	2	-	f
83	312	4.00	0.00	3	-	f
83	310	4.00	0.00	4	-	f
82	308	4.00	0.00	5	-	f
82	303	4.00	0.00	6	-	f
79	300	4.00	0.00	7	-	f
75	296	4.00	0.00	8	-	f
76	293	4.00	0.00	9	-	f
72	294	4.00	0.00	10	-	f
72	289	4.00	0.00	11	-	f
73	284	4.00	0.00	12	-	f
74	283	4.00	0.00	13	-	f
78	280	4.00	0.00	14	-	f
79	277	4.00	0.00	15	-	f
78	279	4.00	0.00	16	-	f
80	281	4.00	0.00	17	-	f
82	283	4.00	115.00	18	-	f
82	283	5.00	newborn	18	4	f
83	283	5.00	0.00	19	4	f
84	288	5.00	0.00	20	4	f
87	290	5.00	0.00	21	4	f
89	289	5.00	0.00	22	4	f
92	288	5.00	0.00	23	4	f
95	285	5.00	0.00	24	4	f
96	282	5.00	0.00	25	4	f
97	285	5.00	0.00	26	4	f
97	289	5.00	0.00	27	4	f
95	287	5.00	0.00	28	4	f
96	287	5.00	0.00	29	4	f
101	287	5.00	0.00	30	4	f
103	287	5.00	0.00	31	4	f
103	286	5.00	0.00	32	4	f
105	286	5.00	0.00	33	4	f
109	286	5.00	0.00	34	4	f
105	288	5.00	0.00	35	4	f
105	288	5.00	0.00	36	4	f
105	285	5.00	111.00	37	4	f
82	283	6.00	newborn	18	4	f
86	279	6.00	0.00	19	4	f
88	274	6.00	0.00	20	4	f
94	272	6.00	0.00	21	4	f
99	270	6.00	0.00	22	4	f
100	267	6.00	0.00	23	4	f
103	267	6.00	0.00	24	4	f
94	268	6.00	0.00	25	4	f
91	268	6.00	0.00	26	4	f
88	271	6.00	0.00	27	4	f
94	271	6.00	0.00	28	4	f
94	271	6.00	0.00	29	4	f
99	273	6.00	0.00	30	4	f
106	273	6.00	0.00	31	4	f
111	273	6.00	0.00	32	4	f
110	270	6.00	0.00	33	4	f
114	271	6.00	0.00	34	4	f
115	276	6.00	0.00	35	4	f
117	276	6.00	0.00	36	4	f
118	275	6.00	111.00	37	4	f
22	493	7.00	start	1	-	f
22	493	7.00	0.00	2	-	f
20	493	7.00	0.00	3	-	f
20	491	7.00	0.00	4	-	f
19	491	7.00	0.00	5	-	f
22	486	7.00	0.00	6	-	f
17	497	7.00	0.00	7	-	f
17	501	7.00	0.00	8	-	f
9	499	7.00	0.00	9	-	f
9	490	7.00	0.00	10	-	f
4	489	7.00	0.00	11	-	f
12	495	7.00	0.00	12	-	f
8	495	7.00	0.00	13	-	f
10	494	7.00	0.00	14	-	f
12	492	7.00	0.00	15	-	f
10	492	7.00	0.00	16	-	f
17	495	7.00	0.00	17	-	f
16	491	7.00	0.00	18	-	f
16	491	7.00	0.00	19	-	f
15	493	7.00	0.00	20	-	f
15	493	7.00	0.00	21	-	f
22	495	7.00	0.00	22	-	f
15	495	7.00	0.00	23	-	f
20	496	7.00	0.00	24	-	f
19	495	7.00	0.00	25	-	f
17	495	7.00	0.00	26	-	f
19	495	7.00	0.00	27	-	f
14	496	7.00	0.00	28	-	f
16	497	7.00	0.00	29	-	f
14	501	7.00	0.00	30	-	f
14	497	7.00	0.00	31	-	f
12	498	7.00	0.00	32	-	f
12	498	7.00	0.00	33	-	f
13	498	7.00	0.00	34	-	f
10	500	7.00	0.00	35	-	f
6	500	7.00	0.00	36	-	f
19	492	7.00	111.00	37	-	f
33	473	8.00	start	1	-	f
34	476	8.00	0.00	2	-	f
33	477	8.00	0.00	3	-	f
43	475	8.00	0.00	4	-	f
46	475	8.00	0.00	5	-	f
49	478	8.00	0.00	6	-	f
54	481	8.00	0.00	7	-	f
58	486	8.00	0.00	8	-	f
65	488	8.00	0.00	9	-	f
65	489	8.00	0.00	10	-	f
63	489	8.00	0.00	11	-	f
65	489	8.00	0.00	12	-	f
65	489	8.00	0.00	13	-	f
70	493	8.00	0.00	14	-	f
67	492	8.00	0.00	15	-	f
69	493	8.00	0.00	16	-	f
77	496	8.00	0.00	17	-	f
78	497	8.00	0.00	18	-	f
81	503	8.00	0.00	19	-	f
80	503	8.00	0.00	20	-	f
76	505	8.00	0.00	21	-	f
79	506	8.00	0.00	22	-	f
83	506	8.00	0.00	23	-	f
82	502	8.00	0.00	24	-	f
86	505	8.00	0.00	25	-	f
82	504	8.00	103.00	26	-	f
72	405	9.00	start	1	-	f
72	407	9.00	0.00	2	-	f
67	408	9.00	0.00	3	-	f
68	406	9.00	0.00	4	-	f
68	405	9.00	0.00	5	-	f
67	408	9.00	0.00	6	-	f
66	403	9.00	115.00	7	-	f
73	424	10.00	start	1	-	f
72	428	10.00	0.00	2	-	f
75	426	10.00	0.00	3	-	f
82	425	10.00	0.00	4	-	f
79	425	10.00	0.00	5	-	f
83	421	10.00	115.00	6	-	f
83	421	11.00	newborn	6	10	f
82	424	11.00	0.00	7	10	f
99	429	11.00	0.00	8	10	f
100	430	11.00	0.00	9	10	f
106	425	11.00	0.00	10	10	f
116	423	11.00	0.00	11	10	f
120	424	11.00	0.00	12	10	f
117	426	11.00	0.00	13	10	f
121	429	11.00	0.00	14	10	f
127	433	11.00	0.00	15	10	f
143	444	11.00	0.00	16	10	f
139	444	11.00	0.00	17	10	f
148	447	11.00	0.00	18	10	f
148	451	11.00	0.00	19	10	f
149	451	11.00	0.00	20	10	f
146	454	11.00	0.00	21	10	f
150	455	11.00	0.00	22	10	f
156	458	11.00	0.00	23	10	f
156	462	11.00	0.00	24	10	f
164	467	11.00	0.00	25	10	f
170	470	11.00	0.00	26	10	f
176	476	11.00	0.00	27	10	f
179	482	11.00	0.00	28	10	f
179	485	11.00	0.00	29	10	f
188	497	11.00	0.00	30	10	f
193	499	11.00	0.00	31	10	f
197	503	11.00	0.00	32	10	f
196	506	11.00	0.00	33	10	f
195	508	11.00	0.00	34	10	f
199	510	11.00	0.00	35	10	f
213	509	11.00	0.00	36	10	f
210	506	11.00	111.00	37	10	f
83	421	12.00	newborn	6	10	f
76	421	12.00	0.00	7	10	f
73	422	12.00	0.00	8	10	f
81	418	12.00	0.00	9	10	f
83	413	12.00	0.00	10	10	f
90	413	12.00	0.00	11	10	f
101	406	12.00	0.00	12	10	f
111	402	12.00	0.00	13	10	f
114	400	12.00	0.00	14	10	f
121	402	12.00	0.00	15	10	f
121	401	12.00	0.00	16	10	f
120	398	12.00	0.00	17	10	f
123	395	12.00	0.00	18	10	f
139	393	12.00	0.00	19	10	f
139	391	12.00	0.00	20	10	f
138	393	12.00	0.00	21	10	f
147	393	12.00	0.00	22	10	f
147	393	12.00	0.00	23	10	f
148	398	12.00	0.00	24	10	f
148	401	12.00	0.00	25	10	f
149	402	12.00	0.00	26	10	f
153	404	12.00	0.00	27	10	f
162	413	12.00	0.00	28	10	f
165	416	12.00	0.00	29	10	f
170	418	12.00	0.00	30	10	f
171	418	12.00	0.00	31	10	f
171	418	12.00	0.00	32	10	f
177	428	12.00	0.00	33	10	f
176	441	12.00	0.00	34	10	f
178	446	12.00	0.00	35	10	f
174	456	12.00	0.00	36	10	f
177	457	12.00	111.00	37	10	f
89	340	13.00	start	1	-	f
89	343	13.00	0.00	2	-	f
93	340	13.00	0.00	3	-	f
93	340	13.00	0.00	4	-	f
93	340	13.00	0.00	5	-	f
93	340	13.00	0.00	6	-	f
92	338	13.00	0.00	7	-	f
94	340	13.00	0.00	8	-	f
90	339	13.00	0.00	9	-	f
91	336	13.00	0.00	10	-	f
93	335	13.00	0.00	11	-	f
98	335	13.00	0.00	12	-	f
98	338	13.00	0.00	13	-	f
95	338	13.00	0.00	14	-	f
101	335	13.00	0.00	15	-	f
105	333	13.00	0.00	16	-	f
115	334	13.00	0.00	17	-	f
117	331	13.00	0.00	18	-	f
122	330	13.00	0.00	19	-	f
125	330	13.00	0.00	20	-	f
124	335	13.00	0.00	21	-	f
129	341	13.00	0.00	22	-	f
136	340	13.00	0.00	23	-	f
145	340	13.00	0.00	24	-	f
149	341	13.00	0.00	25	-	f
148	342	13.00	115.00	26	-	f
148	342	14.00	newborn	26	13	f
139	342	14.00	0.00	27	13	f
158	341	14.00	0.00	28	13	f
161	336	14.00	0.00	29	13	f
167	332	14.00	0.00	30	13	f
176	331	14.00	0.00	31	13	f
176	338	14.00	0.00	32	13	f
176	338	14.00	0.00	33	13	f
184	340	14.00	0.00	34	13	f
187	340	14.00	0.00	35	13	f
188	344	14.00	0.00	36	13	f
197	344	14.00	111.00	37	13	f
148	342	15.00	newborn	26	13	f
133	347	15.00	0.00	27	13	f
123	347	15.00	0.00	28	13	f
116	349	15.00	0.00	29	13	f
116	350	15.00	0.00	30	13	f
135	355	15.00	0.00	31	13	f
134	357	15.00	0.00	32	13	f
140	358	15.00	0.00	33	13	f
137	361	15.00	0.00	34	13	f
140	360	15.00	0.00	35	13	f
147	362	15.00	0.00	36	13	f
155	366	15.00	111.00	37	13	f
97	374	16.00	find	4	-	f
102	378	16.00	0.00	5	-	f
104	379	16.00	0.00	6	-	f
101	375	16.00	0.00	7	-	f
126	383	16.00	0.00	8	-	f
123	392	16.00	0.00	9	-	f
123	396	16.00	0.00	10	-	f
124	396	16.00	0.00	11	-	f
138	402	16.00	0.00	12	-	f
143	405	16.00	0.00	13	-	f
150	404	16.00	0.00	14	-	f
166	410	16.00	0.00	15	-	f
174	413	16.00	0.00	16	-	f
174	411	16.00	0.00	17	-	f
175	409	16.00	0.00	18	-	f
191	391	16.00	0.00	19	-	f
192	378	16.00	0.00	20	-	f
200	368	16.00	0.00	21	-	f
217	364	16.00	0.00	22	-	f
236	359	16.00	0.00	23	-	f
237	350	16.00	0.00	24	-	f
240	345	16.00	0.00	25	-	f
245	344	16.00	0.00	26	-	f
247	342	16.00	0.00	27	-	f
247	340	16.00	115.00	28	-	f
247	340	17.00	newborn	28	16	f
246	342	17.00	0.00	29	16	f
270	337	17.00	0.00	30	16	f
290	330	17.00	0.00	31	16	f
291	334	17.00	0.00	32	16	f
293	337	17.00	0.00	33	16	f
293	337	17.00	0.00	34	16	f
299	337	17.00	0.00	35	16	f
303	335	17.00	0.00	36	16	f
311	330	17.00	111.00	37	16	f
247	340	18.00	newborn	28	16	f
240	347	18.00	0.00	29	16	f
232	353	18.00	0.00	30	16	f
234	354	18.00	0.00	31	16	f
230	374	18.00	0.00	32	16	f
233	380	18.00	0.00	33	16	f
240	385	18.00	0.00	34	16	f
242	395	18.00	0.00	35	16	f
238	404	18.00	0.00	36	16	f
238	405	18.00	111.00	37	16	f
52	192	19.00	start	1	-	f
52	192	19.00	0.00	2	-	f
49	194	19.00	0.00	3	-	f
56	194	19.00	0.00	4	-	f
57	192	19.00	0.00	5	-	f
58	194	19.00	0.00	6	-	f
61	198	19.00	0.00	7	-	f
66	198	19.00	0.00	8	-	f
66	194	19.00	0.00	9	-	f
75	193	19.00	0.00	10	-	f
75	184	19.00	0.00	11	-	f
82	184	19.00	0.00	12	-	f
86	184	19.00	0.00	13	-	f
86	184	19.00	0.00	14	-	f
96	179	19.00	0.00	15	-	f
97	179	19.00	0.00	16	-	f
100	184	19.00	0.00	17	-	f
98	182	19.00	0.00	18	-	f
105	183	19.00	0.00	19	-	f
110	180	19.00	0.00	20	-	f
107	181	19.00	0.00	21	-	f
112	179	19.00	0.00	22	-	f
114	175	19.00	0.00	23	-	f
119	172	19.00	0.00	24	-	f
124	170	19.00	0.00	25	-	f
125	169	19.00	0.00	26	-	f
121	169	19.00	0.00	27	-	f
125	167	19.00	0.00	28	-	f
131	165	19.00	0.00	29	-	f
137	160	19.00	0.00	30	-	f
143	161	19.00	0.00	31	-	f
141	166	19.00	0.00	32	-	f
140	164	19.00	0.00	33	-	f
145	161	19.00	0.00	34	-	f
150	160	19.00	0.00	35	-	f
149	159	19.00	0.00	36	-	f
147	157	19.00	111.00	37	-	f
57	134	20.00	start	1	-	f
57	138	20.00	0.00	2	-	f
57	138	20.00	0.00	3	-	f
59	139	20.00	0.00	4	-	f
64	136	20.00	0.00	5	-	f
63	134	20.00	0.00	6	-	f
68	132	20.00	0.00	7	-	f
68	132	20.00	0.00	8	-	f
70	129	20.00	0.00	9	-	f
73	129	20.00	0.00	10	-	f
76	130	20.00	0.00	11	-	f
77	132	20.00	0.00	12	-	f
83	133	20.00	0.00	13	-	f
83	133	20.00	0.00	14	-	f
85	133	20.00	0.00	15	-	f
88	129	20.00	0.00	16	-	f
91	129	20.00	0.00	17	-	f
84	126	20.00	0.00	18	-	f
86	126	20.00	0.00	19	-	f
91	128	20.00	0.00	20	-	f
94	129	20.00	0.00	21	-	f
94	127	20.00	0.00	22	-	f
99	126	20.00	0.00	23	-	f
95	124	20.00	0.00	24	-	f
96	124	20.00	0.00	25	-	f
96	122	20.00	0.00	26	-	f
96	122	20.00	0.00	27	-	f
96	125	20.00	0.00	28	-	f
102	125	20.00	0.00	29	-	f
99	124	20.00	0.00	30	-	f
106	126	20.00	0.00	31	-	f
106	126	20.00	0.00	32	-	f
107	124	20.00	0.00	33	-	f
105	122	20.00	0.00	34	-	f
103	120	20.00	0.00	35	-	f
101	119	20.00	0.00	36	-	f
96	116	20.00	111.00	37	-	f
46	206	21.00	start	1	-	f
44	208	21.00	0.00	2	-	f
49	214	21.00	0.00	3	-	f
47	213	21.00	0.00	4	-	f
49	215	21.00	0.00	5	-	f
50	215	21.00	0.00	6	-	f
53	220	21.00	0.00	7	-	f
54	219	21.00	115.00	8	-	f
54	219	22.00	newborn	8	21	f
53	220	22.00	0.00	9	21	f
54	232	22.00	0.00	10	21	f
60	230	22.00	0.00	11	21	f
67	226	22.00	0.00	12	21	f
73	223	22.00	0.00	13	21	f
84	221	22.00	0.00	14	21	f
84	215	22.00	0.00	15	21	f
92	215	22.00	0.00	16	21	f
91	215	22.00	0.00	17	21	f
96	213	22.00	0.00	18	21	f
121	208	22.00	0.00	19	21	f
121	205	22.00	0.00	20	21	f
118	205	22.00	0.00	21	21	f
125	202	22.00	0.00	22	21	f
117	201	22.00	0.00	23	21	f
120	202	22.00	0.00	24	21	f
127	204	22.00	0.00	25	21	f
147	198	22.00	0.00	26	21	f
147	196	22.00	0.00	27	21	f
154	195	22.00	0.00	28	21	f
165	190	22.00	0.00	29	21	f
171	184	22.00	0.00	30	21	f
187	185	22.00	0.00	31	21	f
197	187	22.00	0.00	32	21	f
203	178	22.00	0.00	33	21	f
210	173	22.00	0.00	34	21	f
213	172	22.00	0.00	35	21	f
211	172	22.00	115.00	36	21	f
211	172	23.00	newborn	36	22	f
221	169	23.00	111.00	37	22	f
211	172	24.00	newborn	36	22	f
217	167	24.00	111.00	37	22	f
54	219	25.00	newborn	8	21	f
54	208	25.00	0.00	9	21	f
55	206	25.00	0.00	10	21	f
62	204	25.00	0.00	11	21	f
64	198	25.00	0.00	12	21	f
66	195	25.00	0.00	13	21	f
69	197	25.00	0.00	14	21	f
74	197	25.00	0.00	15	21	f
84	199	25.00	0.00	16	21	f
95	199	25.00	0.00	17	21	f
89	197	25.00	0.00	18	21	f
102	195	25.00	0.00	19	21	f
111	195	25.00	0.00	20	21	f
109	195	25.00	0.00	21	21	f
109	192	25.00	0.00	22	21	f
116	191	25.00	0.00	23	21	f
138	188	25.00	0.00	24	21	f
170	182	25.00	0.00	25	21	f
180	176	25.00	0.00	26	21	f
192	174	25.00	0.00	27	21	f
205	172	25.00	0.00	28	21	f
210	160	25.00	0.00	29	21	f
213	160	25.00	0.00	30	21	f
216	148	25.00	0.00	31	21	f
216	139	25.00	0.00	32	21	f
212	136	25.00	0.00	33	21	f
232	136	25.00	0.00	34	21	f
224	137	25.00	115.00	35	21	f
224	137	26.00	newborn	35	25	f
219	140	26.00	0.00	36	25	f
252	144	26.00	111.00	37	25	f
224	137	27.00	newborn	35	25	f
231	145	27.00	0.00	36	25	f
252	146	27.00	111.00	37	25	f
47	106	28.00	start	1	-	f
47	106	28.00	0.00	2	-	f
48	110	28.00	0.00	3	-	f
47	113	28.00	0.00	4	-	f
48	113	28.00	0.00	5	-	f
53	113	28.00	0.00	6	-	f
47	114	28.00	0.00	7	-	f
45	116	28.00	0.00	8	-	f
45	110	28.00	0.00	9	-	f
50	111	28.00	0.00	10	-	f
42	114	28.00	0.00	11	-	f
48	117	28.00	0.00	12	-	f
48	117	28.00	0.00	13	-	f
46	121	28.00	0.00	14	-	f
47	122	28.00	0.00	15	-	f
48	126	28.00	0.00	16	-	f
48	122	28.00	0.00	17	-	f
52	121	28.00	0.00	18	-	f
53	122	28.00	108.00	19	-	f
40	81	29.00	start	1	-	f
41	80	29.00	0.00	2	-	f
46	78	29.00	0.00	3	-	f
30	49	29.00	0.00	4	-	f
30	55	29.00	0.00	5	-	f
32	56	29.00	0.00	6	-	f
32	52	29.00	0.00	7	-	f
29	51	29.00	0.00	8	-	f
32	51	29.00	0.00	9	-	f
34	56	29.00	0.00	10	-	f
30	57	29.00	0.00	11	-	f
30	58	29.00	0.00	12	-	f
31	58	29.00	0.00	13	-	f
32	58	29.00	0.00	14	-	f
34	56	29.00	0.00	15	-	f
34	56	29.00	0.00	16	-	f
28	56	29.00	0.00	17	-	f
29	56	29.00	0.00	18	-	f
32	57	29.00	0.00	19	-	f
35	52	29.00	0.00	20	-	f
31	50	29.00	0.00	21	-	f
28	57	29.00	0.00	22	-	f
37	52	29.00	0.00	23	-	f
35	53	29.00	0.00	24	-	f
35	53	29.00	0.00	25	-	f
35	53	29.00	0.00	26	-	f
35	52	29.00	0.00	27	-	f
35	51	29.00	0.00	28	-	f
35	51	29.00	0.00	29	-	f
35	51	29.00	0.00	30	-	f
37	57	29.00	0.00	31	-	f
37	52	29.00	0.00	32	-	f
37	52	29.00	0.00	33	-	f
37	52	29.00	0.00	34	-	f
35	51	29.00	0.00	35	-	f
36	51	29.00	0.00	36	-	f
36	51	29.00	111.00	37	-	f
29	57	30.00	start	1	-	f
33	58	30.00	0.00	2	-	f
36	58	30.00	0.00	3	-	f
32	62	30.00	0.00	4	-	f
49	62	30.00	0.00	5	-	f
50	65	30.00	0.00	6	-	f
52	60	30.00	0.00	7	-	f
63	60	30.00	0.00	8	-	f
69	57	30.00	0.00	9	-	f
70	57	30.00	0.00	10	-	f
74	54	30.00	0.00	11	-	f
77	59	30.00	0.00	12	-	f
81	64	30.00	0.00	13	-	f
74	57	30.00	0.00	14	-	f
78	56	30.00	0.00	15	-	f
78	56	30.00	0.00	16	-	f
88	56	30.00	0.00	17	-	f
83	52	30.00	0.00	18	-	f
89	58	30.00	0.00	19	-	f
89	54	30.00	0.00	20	-	f
107	50	30.00	0.00	21	-	f
103	49	30.00	0.00	22	-	f
107	48	30.00	0.00	23	-	f
107	48	30.00	0.00	24	-	f
108	48	30.00	0.00	25	-	f
113	52	30.00	0.00	26	-	f
114	53	30.00	0.00	27	-	f
117	53	30.00	0.00	28	-	f
122	53	30.00	0.00	29	-	f
130	53	30.00	0.00	30	-	f
127	52	30.00	0.00	31	-	f
129	51	30.00	0.00	32	-	f
135	51	30.00	0.00	33	-	f
133	53	30.00	0.00	34	-	f
135	53	30.00	0.00	35	-	f
141	52	30.00	0.00	36	-	f
144	48	30.00	111.00	37	-	f
18	31	31.00	start	1	-	f
28	35	31.00	0.00	2	-	f
23	30	31.00	0.00	3	-	f
24	21	31.00	0.00	4	-	f
19	19	31.00	0.00	5	-	f
21	22	31.00	0.00	6	-	f
30	27	31.00	0.00	7	-	f
34	27	31.00	0.00	8	-	f
34	27	31.00	0.00	9	-	f
40	32	31.00	0.00	10	-	f
39	25	31.00	0.00	11	-	f
39	27	31.00	0.00	12	-	f
47	31	31.00	0.00	13	-	f
46	29	31.00	0.00	14	-	f
44	27	31.00	0.00	15	-	f
46	24	31.00	0.00	16	-	f
48	24	31.00	0.00	17	-	f
47	19	31.00	0.00	18	-	f
48	20	31.00	0.00	19	-	f
49	22	31.00	0.00	20	-	f
49	21	31.00	0.00	21	-	f
49	19	31.00	0.00	22	-	f
48	17	31.00	0.00	23	-	f
44	19	31.00	0.00	24	-	f
50	25	31.00	0.00	25	-	f
49	18	31.00	108.00	26	-	f
