# Supplementary material for: A three component model for superdiffusive motion effectively describes migration of eukaryotic cells moving freely or under a directional stimulus
Source: PLoS One. 2022 Aug 2;17(8):e0272259. doi: 10.1371/journal.pone.0272259 (PMC9345344; doi:10.1371/journal.pone.0272259)
Supplement: S1 File — Text files containing information about displacements of experimental and simulated populations used for both preliminary analyses, in “datasets used for preliminary evaluation of cell movement (Tables 1 and 2)”, and further characterization of cell movement, in “further datasets used for cell movement characterization (Figs 2, 4–6; Table 2; S1–S3 Tables; S2 and S3 Figs)”. (ZIP) [file pone.0272259.s007.zip › S1_File/further datasets/experimental/wound/NIH-3T3/coordinates9.txt]

#	ps=1.3	ts=40	movie=	timeInt=4
552	61	1.00	start	1		f
552	63	1.00	0.00	2		f
549	60	1.00	0.00	3		f
548	61	1.00	0.00	4		f
546	61	1.00	0.00	5		f
545	63	1.00	0.00	6		f
545	63	1.00	0.00	7		f
542	63	1.00	0.00	8		f
541	64	1.00	0.00	9		f
538	64	1.00	0.00	10		f
536	62	1.00	0.00	11		f
534	59	1.00	0.00	12		f
533	56	1.00	0.00	13		f
531	55	1.00	0.00	14		f
524	50	1.00	0.00	15		f
520	47	1.00	0.00	16		f
519	47	1.00	0.00	17		f
513	46	1.00	0.00	18		f
506	42	1.00	0.00	19		f
506	44	1.00	0.00	20		f
506	44	1.00	0.00	21		f
506	44	1.00	0.00	22		f
503	44	1.00	0.00	23		f
503	44	1.00	0.00	24		f
499	37	1.00	0.00	25		f
496	32	1.00	0.00	26		f
490	31	1.00	0.00	27		f
487	31	1.00	0.00	28		f
480	31	1.00	0.00	29		f
471	26	1.00	0.00	30		f
470	27	1.00	0.00	31		f
466	28	1.00	0.00	32		f
462	27	1.00	0.00	33		f
457	23	1.00	0.00	34		f
456	22	1.00	115.00	35		f
456	22	2.00	newborn	35	1	f
451	17	2.00	0.00	36	1	f
443	17	2.00	111.00	37	1	f
601	280	3.00	start	1	-	f
600	278	3.00	0.00	2	-	f
607	274	3.00	0.00	3	-	f
605	276	3.00	0.00	4	-	f
600	278	3.00	0.00	5	-	f
602	276	3.00	0.00	6	-	f
599	275	3.00	0.00	7	-	f
598	276	3.00	0.00	8	-	f
593	278	3.00	0.00	9	-	f
591	280	3.00	0.00	10	-	f
587	280	3.00	0.00	11	-	f
585	280	3.00	0.00	12	-	f
583	279	3.00	0.00	13	-	f
575	279	3.00	0.00	14	-	f
570	278	3.00	0.00	15	-	f
564	278	3.00	0.00	16	-	f
561	279	3.00	0.00	17	-	f
553	279	3.00	0.00	18	-	f
550	283	3.00	0.00	19	-	f
545	283	3.00	0.00	20	-	f
542	282	3.00	0.00	21	-	f
538	282	3.00	0.00	22	-	f
535	282	3.00	0.00	23	-	f
531	280	3.00	0.00	24	-	f
527	280	3.00	0.00	25	-	f
516	280	3.00	0.00	26	-	f
506	280	3.00	0.00	27	-	f
495	282	3.00	0.00	28	-	f
488	282	3.00	0.00	29	-	f
478	282	3.00	0.00	30	-	f
477	282	3.00	0.00	31	-	f
471	282	3.00	0.00	32	-	f
459	283	3.00	0.00	33	-	f
459	283	3.00	115.00	34	-	f
459	283	4.00	newborn	34	3	f
439	293	4.00	0.00	35	3	f
435	284	4.00	0.00	36	3	f
430	284	4.00	111.00	37	3	f
459	283	5.00	newborn	34	3	f
479	284	5.00	0.00	35	3	f
486	282	5.00	0.00	36	3	f
492	282	5.00	111.00	37	3	f
588	193	6.00	start	1	-	f
585	199	6.00	0.00	2	-	f
577	197	6.00	0.00	3	-	f
575	194	6.00	0.00	4	-	f
568	197	6.00	0.00	5	-	f
562	199	6.00	0.00	6	-	f
562	200	6.00	0.00	7	-	f
561	202	6.00	0.00	8	-	f
558	204	6.00	0.00	9	-	f
558	204	6.00	0.00	10	-	f
553	207	6.00	0.00	11	-	f
546	207	6.00	0.00	12	-	f
542	207	6.00	0.00	13	-	f
525	205	6.00	0.00	14	-	f
521	203	6.00	0.00	15	-	f
511	199	6.00	0.00	16	-	f
505	203	6.00	0.00	17	-	f
502	203	6.00	0.00	18	-	f
498	209	6.00	0.00	19	-	f
488	209	6.00	0.00	20	-	f
486	209	6.00	0.00	21	-	f
484	211	6.00	0.00	22	-	f
482	215	6.00	0.00	23	-	f
478	214	6.00	0.00	24	-	f
469	213	6.00	0.00	25	-	f
466	212	6.00	0.00	26	-	f
463	214	6.00	0.00	27	-	f
460	216	6.00	0.00	28	-	f
456	220	6.00	115.00	29	-	f
456	220	7.00	newborn	29	6	f
464	225	7.00	0.00	30	6	f
460	227	7.00	0.00	31	6	f
451	227	7.00	0.00	32	6	f
444	220	7.00	0.00	33	6	f
433	224	7.00	0.00	34	6	f
426	227	7.00	0.00	35	6	f
414	231	7.00	0.00	36	6	f
395	237	7.00	111.00	37	6	f
456	220	8.00	newborn	29	6	f
458	204	8.00	0.00	30	6	f
459	194	8.00	0.00	31	6	f
460	194	8.00	0.00	32	6	f
461	193	8.00	0.00	33	6	f
461	190	8.00	0.00	34	6	f
457	192	8.00	0.00	35	6	f
457	194	8.00	0.00	36	6	f
454	195	8.00	111.00	37	6	f
572	143	9.00	start	1	-	f
568	144	9.00	0.00	2	-	f
568	145	9.00	0.00	3	-	f
569	148	9.00	0.00	4	-	f
567	147	9.00	0.00	5	-	f
567	146	9.00	0.00	6	-	f
565	145	9.00	0.00	7	-	f
562	147	9.00	0.00	8	-	f
561	146	9.00	0.00	9	-	f
561	144	9.00	0.00	10	-	f
561	147	9.00	0.00	11	-	f
559	149	9.00	0.00	12	-	f
559	150	9.00	0.00	13	-	f
558	152	9.00	0.00	14	-	f
556	152	9.00	0.00	15	-	f
556	151	9.00	0.00	16	-	f
556	149	9.00	0.00	17	-	f
556	147	9.00	0.00	18	-	f
556	148	9.00	0.00	19	-	f
555	152	9.00	0.00	20	-	f
551	152	9.00	0.00	21	-	f
551	153	9.00	0.00	22	-	f
551	155	9.00	0.00	23	-	f
550	157	9.00	0.00	24	-	f
550	159	9.00	0.00	25	-	f
546	159	9.00	0.00	26	-	f
542	160	9.00	0.00	27	-	f
540	162	9.00	0.00	28	-	f
535	158	9.00	0.00	29	-	f
534	156	9.00	0.00	30	-	f
534	158	9.00	0.00	31	-	f
534	157	9.00	0.00	32	-	f
532	156	9.00	0.00	33	-	f
527	155	9.00	0.00	34	-	f
525	155	9.00	0.00	35	-	f
524	155	9.00	0.00	36	-	f
524	156	9.00	111.00	37	-	f
559	100	10.00	start	1	-	f
561	102	10.00	0.00	2	-	f
559	102	10.00	0.00	3	-	f
555	101	10.00	0.00	4	-	f
547	104	10.00	0.00	5	-	f
543	109	10.00	0.00	6	-	f
537	111	10.00	0.00	7	-	f
535	112	10.00	0.00	8	-	f
531	118	10.00	0.00	9	-	f
527	121	10.00	0.00	10	-	f
526	123	10.00	0.00	11	-	f
523	121	10.00	0.00	12	-	f
521	121	10.00	0.00	13	-	f
519	125	10.00	0.00	14	-	f
514	128	10.00	0.00	15	-	f
513	129	10.00	0.00	16	-	f
511	128	10.00	0.00	17	-	f
509	127	10.00	0.00	18	-	f
506	130	10.00	0.00	19	-	f
502	133	10.00	0.00	20	-	f
495	134	10.00	0.00	21	-	f
488	137	10.00	0.00	22	-	f
487	139	10.00	0.00	23	-	f
485	141	10.00	0.00	24	-	f
482	141	10.00	0.00	25	-	f
476	145	10.00	0.00	26	-	f
473	145	10.00	0.00	27	-	f
469	146	10.00	0.00	28	-	f
458	146	10.00	0.00	29	-	f
455	146	10.00	0.00	30	-	f
453	146	10.00	0.00	31	-	f
450	147	10.00	0.00	32	-	f
444	145	10.00	0.00	33	-	f
451	147	10.00	115.00	34	-	f
451	147	11.00	newborn	34	10	f
457	136	11.00	0.00	35	10	f
444	134	11.00	0.00	36	10	f
432	131	11.00	111.00	37	10	f
451	147	12.00	newborn	34	10	f
467	162	12.00	0.00	35	10	f
464	157	12.00	0.00	36	10	f
457	160	12.00	111.00	37	10	f
590	495	13.00	start	1	-	f
587	495	13.00	0.00	2	-	f
590	497	13.00	0.00	3	-	f
590	496	13.00	0.00	4	-	f
587	493	13.00	0.00	5	-	f
580	493	13.00	0.00	6	-	f
577	490	13.00	0.00	7	-	f
569	488	13.00	0.00	8	-	f
557	484	13.00	0.00	9	-	f
554	482	13.00	0.00	10	-	f
551	482	13.00	0.00	11	-	f
546	483	13.00	0.00	12	-	f
539	484	13.00	0.00	13	-	f
528	491	13.00	0.00	14	-	f
520	498	13.00	0.00	15	-	f
514	498	13.00	0.00	16	-	f
509	499	13.00	0.00	17	-	f
505	504	13.00	0.00	18	-	f
501	504	13.00	0.00	19	-	f
497	506	13.00	103.00	20	-	f
587	462	14.00	start	1	-	f
588	462	14.00	0.00	2	-	f
590	464	14.00	0.00	3	-	f
594	464	14.00	0.00	4	-	f
599	457	14.00	0.00	5	-	f
598	454	14.00	0.00	6	-	f
592	451	14.00	0.00	7	-	f
579	447	14.00	0.00	8	-	f
573	447	14.00	0.00	9	-	f
564	443	14.00	0.00	10	-	f
549	441	14.00	0.00	11	-	f
542	441	14.00	115.00	12	-	f
542	441	15.00	newborn	12	14	f
550	453	15.00	0.00	13	14	f
546	455	15.00	0.00	14	14	f
514	457	15.00	0.00	15	14	f
503	443	15.00	0.00	16	14	f
496	442	15.00	0.00	17	14	f
496	444	15.00	0.00	18	14	f
489	446	15.00	0.00	19	14	f
492	443	15.00	0.00	20	14	f
494	436	15.00	0.00	21	14	f
481	434	15.00	0.00	22	14	f
464	429	15.00	0.00	23	14	f
449	423	15.00	0.00	24	14	f
436	423	15.00	0.00	25	14	f
424	425	15.00	0.00	26	14	f
418	431	15.00	0.00	27	14	f
415	425	15.00	0.00	28	14	f
408	426	15.00	0.00	29	14	f
403	429	15.00	0.00	30	14	f
404	433	15.00	0.00	31	14	f
404	437	15.00	0.00	32	14	f
400	434	15.00	0.00	33	14	f
402	439	15.00	0.00	34	14	f
402	442	15.00	0.00	35	14	f
396	443	15.00	0.00	36	14	f
388	449	15.00	111.00	37	14	f
542	441	16.00	newborn	12	14	f
565	447	16.00	0.00	13	14	f
570	446	16.00	0.00	14	14	f
571	450	16.00	0.00	15	14	f
565	453	16.00	0.00	16	14	f
557	450	16.00	0.00	17	14	f
557	445	16.00	0.00	18	14	f
545	441	16.00	0.00	19	14	f
529	442	16.00	0.00	20	14	f
526	436	16.00	0.00	21	14	f
521	434	16.00	0.00	22	14	f
524	435	16.00	0.00	23	14	f
522	435	16.00	0.00	24	14	f
510	433	16.00	0.00	25	14	f
504	429	16.00	0.00	26	14	f
499	427	16.00	0.00	27	14	f
486	423	16.00	0.00	28	14	f
460	418	16.00	0.00	29	14	f
450	417	16.00	0.00	30	14	f
453	424	16.00	0.00	31	14	f
447	420	16.00	0.00	32	14	f
442	413	16.00	0.00	33	14	f
437	408	16.00	0.00	34	14	f
434	406	16.00	0.00	35	14	f
434	403	16.00	0.00	36	14	f
426	396	16.00	111.00	37	14	f
589	411	17.00	start	1	-	f
589	408	17.00	0.00	2	-	f
585	408	17.00	0.00	3	-	f
581	409	17.00	0.00	4	-	f
576	408	17.00	0.00	5	-	f
576	405	17.00	0.00	6	-	f
568	399	17.00	0.00	7	-	f
560	393	17.00	0.00	8	-	f
557	394	17.00	0.00	9	-	f
555	398	17.00	0.00	10	-	f
548	395	17.00	0.00	11	-	f
536	397	17.00	0.00	12	-	f
534	402	17.00	0.00	13	-	f
523	400	17.00	0.00	14	-	f
517	398	17.00	0.00	15	-	f
504	399	17.00	0.00	16	-	f
489	406	17.00	0.00	17	-	f
478	406	17.00	0.00	18	-	f
473	403	17.00	0.00	19	-	f
469	407	17.00	0.00	20	-	f
462	398	17.00	0.00	21	-	f
455	391	17.00	0.00	22	-	f
442	385	17.00	0.00	23	-	f
435	373	17.00	0.00	24	-	f
430	353	17.00	0.00	25	-	f
424	341	17.00	0.00	26	-	f
420	338	17.00	0.00	27	-	f
425	348	17.00	115.00	28	-	f
425	348	18.00	newborn	28	17	f
425	366	18.00	0.00	29	17	f
419	377	18.00	0.00	30	17	f
419	389	18.00	0.00	31	17	f
418	402	18.00	0.00	32	17	f
416	400	18.00	0.00	33	17	f
408	395	18.00	0.00	34	17	f
407	400	18.00	0.00	35	17	f
411	404	18.00	0.00	36	17	f
411	407	18.00	111.00	37	17	f
425	348	19.00	newborn	28	17	f
415	331	19.00	0.00	29	17	f
406	326	19.00	0.00	30	17	f
400	327	19.00	0.00	31	17	f
401	334	19.00	0.00	32	17	f
403	345	19.00	0.00	33	17	f
393	346	19.00	0.00	34	17	f
387	338	19.00	0.00	35	17	f
380	328	19.00	0.00	36	17	f
373	319	19.00	111.00	37	17	f
603	389	20.00	start	1	-	f
602	384	20.00	0.00	2	-	f
593	391	20.00	0.00	3	-	f
593	387	20.00	0.00	4	-	f
591	386	20.00	0.00	5	-	f
585	383	20.00	0.00	6	-	f
582	377	20.00	0.00	7	-	f
577	375	20.00	0.00	8	-	f
571	370	20.00	0.00	9	-	f
568	369	20.00	0.00	10	-	f
554	371	20.00	0.00	11	-	f
547	370	20.00	0.00	12	-	f
541	371	20.00	0.00	13	-	f
534	371	20.00	0.00	14	-	f
527	362	20.00	0.00	15	-	f
518	364	20.00	115.00	16	-	f
518	364	21.00	newborn	16	20	f
516	368	21.00	0.00	17	20	f
494	360	21.00	0.00	18	20	f
488	350	21.00	0.00	19	20	f
482	341	21.00	0.00	20	20	f
476	347	21.00	0.00	21	20	f
473	351	21.00	0.00	22	20	f
466	347	21.00	0.00	23	20	f
470	362	21.00	0.00	24	20	f
471	362	21.00	0.00	25	20	f
469	365	21.00	0.00	26	20	f
459	357	21.00	0.00	27	20	f
456	350	21.00	0.00	28	20	f
456	347	21.00	0.00	29	20	f
451	342	21.00	0.00	30	20	f
447	337	21.00	0.00	31	20	f
448	333	21.00	0.00	32	20	f
448	330	21.00	0.00	33	20	f
446	329	21.00	0.00	34	20	f
445	330	21.00	0.00	35	20	f
445	332	21.00	0.00	36	20	f
446	333	21.00	111.00	37	20	f
518	364	22.00	newborn	16	20	f
534	370	22.00	0.00	17	20	f
536	368	22.00	0.00	18	20	f
524	364	22.00	0.00	19	20	f
513	353	22.00	0.00	20	20	f
502	344	22.00	0.00	21	20	f
494	340	22.00	0.00	22	20	f
483	335	22.00	0.00	23	20	f
470	329	22.00	0.00	24	20	f
464	323	22.00	0.00	25	20	f
455	316	22.00	0.00	26	20	f
451	312	22.00	0.00	27	20	f
441	305	22.00	0.00	28	20	f
433	299	22.00	0.00	29	20	f
430	293	22.00	0.00	30	20	f
414	275	22.00	0.00	31	20	f
404	265	22.00	0.00	32	20	f
393	264	22.00	0.00	33	20	f
388	260	22.00	0.00	34	20	f
379	257	22.00	0.00	35	20	f
379	259	22.00	0.00	36	20	f
379	262	22.00	111.00	37	20	f
610	252	23.00	start	1	-	f
607	255	23.00	0.00	2	-	f
607	253	23.00	0.00	3	-	f
604	251	23.00	0.00	4	-	f
601	252	23.00	0.00	5	-	f
601	250	23.00	0.00	6	-	f
599	251	23.00	0.00	7	-	f
596	251	23.00	0.00	8	-	f
591	252	23.00	0.00	9	-	f
591	250	23.00	0.00	10	-	f
587	252	23.00	0.00	11	-	f
579	248	23.00	0.00	12	-	f
576	251	23.00	0.00	13	-	f
569	246	23.00	0.00	14	-	f
561	244	23.00	0.00	15	-	f
556	240	23.00	0.00	16	-	f
550	246	23.00	115.00	17	-	f
550	246	24.00	newborn	17	23	f
551	247	24.00	0.00	18	23	f
542	249	24.00	0.00	19	23	f
527	245	24.00	0.00	20	23	f
520	241	24.00	0.00	21	23	f
517	244	24.00	0.00	22	23	f
517	243	24.00	0.00	23	23	f
514	241	24.00	0.00	24	23	f
512	242	24.00	0.00	25	23	f
507	241	24.00	0.00	26	23	f
493	246	24.00	0.00	27	23	f
493	246	24.00	0.00	28	23	f
488	246	24.00	0.00	29	23	f
481	246	24.00	0.00	30	23	f
477	246	24.00	0.00	31	23	f
472	246	24.00	0.00	32	23	f
467	246	24.00	0.00	33	23	f
459	243	24.00	0.00	34	23	f
456	243	24.00	0.00	35	23	f
449	245	24.00	0.00	36	23	f
445	246	24.00	111.00	37	23	f
550	246	25.00	newborn	17	23	f
570	251	25.00	0.00	18	23	f
572	248	25.00	0.00	19	23	f
576	250	25.00	0.00	20	23	f
576	249	25.00	0.00	21	23	f
574	250	25.00	0.00	22	23	f
574	250	25.00	0.00	23	23	f
574	247	25.00	0.00	24	23	f
574	244	25.00	0.00	25	23	f
574	242	25.00	0.00	26	23	f
573	240	25.00	0.00	27	23	f
571	240	25.00	0.00	28	23	f
570	238	25.00	0.00	29	23	f
569	238	25.00	0.00	30	23	f
566	241	25.00	0.00	31	23	f
566	241	25.00	0.00	32	23	f
562	245	25.00	0.00	33	23	f
562	240	25.00	0.00	34	23	f
561	238	25.00	0.00	35	23	f
554	240	25.00	0.00	36	23	f
551	241	25.00	111.00	37	23	f
590	15	26.00	start	1	-	f
594	16	26.00	0.00	2	-	f
595	12	26.00	0.00	3	-	f
596	13	26.00	0.00	4	-	f
593	10	26.00	0.00	5	-	f
595	10	26.00	0.00	6	-	f
591	10	26.00	0.00	7	-	f
589	10	26.00	0.00	8	-	f
583	10	26.00	0.00	9	-	f
583	7	26.00	0.00	10	-	f
582	7	26.00	0.00	11	-	f
573	9	26.00	0.00	12	-	f
568	12	26.00	0.00	13	-	f
565	14	26.00	0.00	14	-	f
561	14	26.00	0.00	15	-	f
558	14	26.00	0.00	16	-	f
555	15	26.00	0.00	17	-	f
553	16	26.00	0.00	18	-	f
552	15	26.00	0.00	19	-	f
552	16	26.00	0.00	20	-	f
550	16	26.00	0.00	21	-	f
546	16	26.00	0.00	22	-	f
543	16	26.00	0.00	23	-	f
545	22	26.00	0.00	24	-	f
546	20	26.00	0.00	25	-	f
545	20	26.00	0.00	26	-	f
544	18	26.00	0.00	27	-	f
544	20	26.00	0.00	28	-	f
541	17	26.00	0.00	29	-	f
540	19	26.00	0.00	30	-	f
540	19	26.00	0.00	31	-	f
537	19	26.00	0.00	32	-	f
533	20	26.00	0.00	33	-	f
526	21	26.00	0.00	34	-	f
524	23	26.00	0.00	35	-	f
524	26	26.00	0.00	36	-	f
522	27	26.00	111.00	37	-	f
