# Supplementary material for: A three component model for superdiffusive motion effectively describes migration of eukaryotic cells moving freely or under a directional stimulus
Source: PLoS One. 2022 Aug 2;17(8):e0272259. doi: 10.1371/journal.pone.0272259 (PMC9345344; doi:10.1371/journal.pone.0272259)
Supplement: S1 File — Text files containing information about displacements of experimental and simulated populations used for both preliminary analyses, in “datasets used for preliminary evaluation of cell movement (Tables 1 and 2)”, and further characterization of cell movement, in “further datasets used for cell movement characterization (Figs 2, 4–6; Table 2; S1–S3 Tables; S2 and S3 Figs)”. (ZIP) [file pone.0272259.s007.zip › S1_File/further datasets/experimental/wound/MDA-MB-231/coordinates7.txt]

#	ps=1.3	ts=40	movie=	timeInt=4
434	59	1.00	start	1	-	f
430	52	1.00	0.00	2	-	f
419	37	1.00	0.00	3	-	f
412	12	1.00	103.00	4	-	f
442	26	2.00	start	1	-	f
443	26	2.00	0.00	2	-	f
443	26	2.00	0.00	3	-	f
433	34	2.00	0.00	4	-	f
430	37	2.00	0.00	5	-	f
423	37	2.00	0.00	6	-	f
424	37	2.00	0.00	7	-	f
422	37	2.00	0.00	8	-	f
416	42	2.00	0.00	9	-	f
416	37	2.00	0.00	10	-	f
416	37	2.00	0.00	11	-	f
412	43	2.00	0.00	12	-	f
409	46	2.00	0.00	13	-	f
408	51	2.00	0.00	14	-	f
403	51	2.00	0.00	15	-	f
398	61	2.00	0.00	16	-	f
396	70	2.00	0.00	17	-	f
399	81	2.00	0.00	18	-	f
399	79	2.00	0.00	19	-	f
399	79	2.00	0.00	20	-	f
400	89	2.00	0.00	21	-	f
400	91	2.00	0.00	22	-	f
400	91	2.00	0.00	23	-	f
396	91	2.00	115.00	24	-	f
396	91	3.00	newborn	24	2	f
391	92	3.00	0.00	25	2	f
391	92	3.00	0.00	26	2	f
390	98	3.00	0.00	27	2	f
399	98	3.00	0.00	28	2	f
398	95	3.00	0.00	29	2	f
398	92	3.00	0.00	30	2	f
398	91	3.00	0.00	31	2	f
400	88	3.00	0.00	32	2	f
400	88	3.00	0.00	33	2	f
400	84	3.00	0.00	34	2	f
398	84	3.00	0.00	35	2	f
398	84	3.00	0.00	36	2	f
399	87	3.00	111.00	37	2	f
396	91	4.00	newborn	24	2	f
406	86	4.00	0.00	25	2	f
397	77	4.00	0.00	26	2	f
389	75	4.00	0.00	27	2	f
390	66	4.00	0.00	28	2	f
391	57	4.00	0.00	29	2	f
391	55	4.00	0.00	30	2	f
392	49	4.00	0.00	31	2	f
393	47	4.00	0.00	32	2	f
390	50	4.00	0.00	33	2	f
378	51	4.00	0.00	34	2	f
371	51	4.00	0.00	35	2	f
371	51	4.00	0.00	36	2	f
371	51	4.00	111.00	37	2	f
435	81	5.00	start	1	-	f
435	81	5.00	0.00	2	-	f
437	85	5.00	0.00	3	-	f
437	85	5.00	0.00	4	-	f
437	85	5.00	0.00	5	-	f
437	81	5.00	0.00	6	-	f
444	80	5.00	115.00	7	-	f
444	80	6.00	newborn	7	5	f
435	80	6.00	0.00	8	5	f
435	80	6.00	0.00	9	5	f
434	83	6.00	0.00	10	5	f
436	73	6.00	0.00	11	5	f
436	73	6.00	0.00	12	5	f
437	73	6.00	0.00	13	5	f
435	73	6.00	0.00	14	5	f
453	85	6.00	0.00	15	5	f
455	70	6.00	108.00	16	5	f
444	80	7.00	newborn	7	5	f
443	92	7.00	0.00	8	5	f
444	89	7.00	0.00	9	5	f
444	94	7.00	0.00	10	5	f
446	94	7.00	0.00	11	5	f
454	87	7.00	0.00	12	5	f
446	86	7.00	0.00	13	5	f
440	89	7.00	0.00	14	5	f
440	86	7.00	0.00	15	5	f
438	81	7.00	0.00	16	5	f
455	74	7.00	0.00	17	5	f
452	75	7.00	0.00	18	5	f
454	79	7.00	0.00	19	5	f
444	85	7.00	0.00	20	5	f
452	95	7.00	0.00	21	5	f
451	103	7.00	0.00	22	5	f
464	102	7.00	0.00	23	5	f
465	104	7.00	0.00	24	5	f
462	105	7.00	0.00	25	5	f
458	118	7.00	0.00	26	5	f
461	119	7.00	0.00	27	5	f
477	128	7.00	0.00	28	5	f
490	136	7.00	0.00	29	5	f
488	141	7.00	108.00	30	5	f
460	126	8.00	start	1	-	f
460	127	8.00	0.00	2	-	f
449	121	8.00	0.00	3	-	f
445	123	8.00	0.00	4	-	f
444	127	8.00	0.00	5	-	f
444	112	8.00	0.00	6	-	f
466	107	8.00	0.00	7	-	f
470	125	8.00	0.00	8	-	f
488	104	8.00	0.00	9	-	f
490	104	8.00	0.00	10	-	f
501	102	8.00	0.00	11	-	f
506	97	8.00	0.00	12	-	f
504	101	8.00	0.00	13	-	f
501	93	8.00	0.00	14	-	f
505	90	8.00	0.00	15	-	f
502	94	8.00	0.00	16	-	f
503	103	8.00	0.00	17	-	f
494	122	8.00	0.00	18	-	f
504	116	8.00	0.00	19	-	f
499	117	8.00	0.00	20	-	f
492	114	8.00	0.00	21	-	f
488	113	8.00	0.00	22	-	f
481	107	8.00	108.00	23	-	f
452	160	9.00	start	1	-	f
452	160	9.00	0.00	2	-	f
457	157	9.00	0.00	3	-	f
466	150	9.00	0.00	4	-	f
468	154	9.00	0.00	5	-	f
455	154	9.00	0.00	6	-	f
466	144	9.00	0.00	7	-	f
466	144	9.00	0.00	8	-	f
464	127	9.00	0.00	9	-	f
466	139	9.00	0.00	10	-	f
455	144	9.00	0.00	11	-	f
471	145	9.00	0.00	12	-	f
473	138	9.00	0.00	13	-	f
478	130	9.00	0.00	14	-	f
474	130	9.00	0.00	15	-	f
458	116	9.00	0.00	16	-	f
464	115	9.00	0.00	17	-	f
466	113	9.00	0.00	18	-	f
466	113	9.00	0.00	19	-	f
456	106	9.00	0.00	20	-	f
447	107	9.00	115.00	21	-	f
447	107	10.00	newborn	21	9	f
443	108	10.00	0.00	22	9	f
437	110	10.00	0.00	23	9	f
443	103	10.00	0.00	24	9	f
449	92	10.00	0.00	25	9	f
447	81	10.00	0.00	26	9	f
440	78	10.00	0.00	27	9	f
427	75	10.00	0.00	28	9	f
420	75	10.00	0.00	29	9	f
426	69	10.00	0.00	30	9	f
414	70	10.00	0.00	31	9	f
416	70	10.00	0.00	32	9	f
422	63	10.00	0.00	33	9	f
421	61	10.00	0.00	34	9	f
421	61	10.00	0.00	35	9	f
418	59	10.00	0.00	36	9	f
417	58	10.00	111.00	37	9	f
447	107	11.00	newborn	21	9	f
454	114	11.00	0.00	22	9	f
450	118	11.00	0.00	23	9	f
444	121	11.00	0.00	24	9	f
442	128	11.00	0.00	25	9	f
450	145	11.00	0.00	26	9	f
450	147	11.00	0.00	27	9	f
438	149	11.00	0.00	28	9	f
440	158	11.00	0.00	29	9	f
441	167	11.00	0.00	30	9	f
442	173	11.00	0.00	31	9	f
444	178	11.00	0.00	32	9	f
446	190	11.00	0.00	33	9	f
446	205	11.00	0.00	34	9	f
444	226	11.00	0.00	35	9	f
429	230	11.00	0.00	36	9	f
423	235	11.00	111.00	37	9	f
460	186	12.00	start	1	-	f
442	186	12.00	0.00	2	-	f
454	225	12.00	0.00	3	-	f
444	211	12.00	0.00	4	-	f
449	227	12.00	0.00	5	-	f
444	224	12.00	0.00	6	-	f
426	225	12.00	0.00	7	-	f
418	210	12.00	0.00	8	-	f
412	191	12.00	0.00	9	-	f
403	203	12.00	0.00	10	-	f
407	193	12.00	0.00	11	-	f
403	191	12.00	0.00	12	-	f
403	192	12.00	0.00	13	-	f
402	188	12.00	115.00	14	-	f
402	188	13.00	newborn	14	12	f
399	179	13.00	0.00	15	12	f
395	186	13.00	0.00	16	12	f
395	186	13.00	0.00	17	12	f
389	187	13.00	0.00	18	12	f
371	191	13.00	0.00	19	12	f
354	190	13.00	0.00	20	12	f
352	180	13.00	0.00	21	12	f
349	180	13.00	0.00	22	12	f
338	180	13.00	0.00	23	12	f
321	180	13.00	0.00	24	12	f
305	187	13.00	0.00	25	12	f
296	196	13.00	0.00	26	12	f
304	215	13.00	0.00	27	12	f
313	226	13.00	0.00	28	12	f
318	233	13.00	0.00	29	12	f
346	251	13.00	0.00	30	12	f
359	256	13.00	0.00	31	12	f
371	260	13.00	0.00	32	12	f
375	261	13.00	0.00	33	12	f
385	269	13.00	0.00	34	12	f
390	275	13.00	0.00	35	12	f
390	284	13.00	0.00	36	12	f
397	294	13.00	111.00	37	12	f
402	188	14.00	newborn	14	12	f
413	185	14.00	0.00	15	12	f
408	180	14.00	0.00	16	12	f
406	194	14.00	0.00	17	12	f
406	192	14.00	0.00	18	12	f
400	211	14.00	0.00	19	12	f
408	217	14.00	0.00	20	12	f
395	229	14.00	0.00	21	12	f
392	232	14.00	0.00	22	12	f
387	233	14.00	0.00	23	12	f
389	236	14.00	0.00	24	12	f
386	237	14.00	0.00	25	12	f
389	248	14.00	0.00	26	12	f
384	252	14.00	0.00	27	12	f
387	236	14.00	0.00	28	12	f
387	236	14.00	0.00	29	12	f
384	240	14.00	0.00	30	12	f
375	242	14.00	0.00	31	12	f
372	240	14.00	0.00	32	12	f
371	241	14.00	0.00	33	12	f
371	241	14.00	0.00	34	12	f
374	237	14.00	0.00	35	12	f
374	240	14.00	0.00	36	12	f
373	242	14.00	111.00	37	12	f
460	203	15.00	start	1	-	f
459	204	15.00	0.00	2	-	f
459	207	15.00	0.00	3	-	f
460	205	15.00	0.00	4	-	f
464	207	15.00	0.00	5	-	f
465	202	15.00	0.00	6	-	f
465	202	15.00	0.00	7	-	f
471	202	15.00	0.00	8	-	f
471	202	15.00	0.00	9	-	f
468	202	15.00	0.00	10	-	f
468	202	15.00	0.00	11	-	f
468	202	15.00	0.00	12	-	f
468	202	15.00	0.00	13	-	f
467	204	15.00	0.00	14	-	f
461	201	15.00	0.00	15	-	f
458	197	15.00	0.00	16	-	f
458	201	15.00	0.00	17	-	f
461	204	15.00	0.00	18	-	f
461	202	15.00	0.00	19	-	f
459	202	15.00	0.00	20	-	f
463	203	15.00	0.00	21	-	f
459	206	15.00	0.00	22	-	f
478	200	15.00	100.00	23	-	f
481	235	16.00	start	1	-	f
480	235	16.00	0.00	2	-	f
476	235	16.00	0.00	3	-	f
471	240	16.00	0.00	4	-	f
469	246	16.00	0.00	5	-	f
470	251	16.00	0.00	6	-	f
502	235	16.00	0.00	7	-	f
493	232	16.00	0.00	8	-	f
498	238	16.00	0.00	9	-	f
501	231	16.00	0.00	10	-	f
505	227	16.00	0.00	11	-	f
489	235	16.00	115.00	12	-	f
489	235	17.00	newborn	12	16	f
485	232	17.00	0.00	13	16	f
477	241	17.00	0.00	14	16	f
486	273	17.00	0.00	15	16	f
481	282	17.00	0.00	16	16	f
475	289	17.00	0.00	17	16	f
476	295	17.00	115.00	18	16	f
476	295	18.00	newborn	18	17	f
467	289	18.00	0.00	19	17	f
468	283	18.00	0.00	20	17	f
462	279	18.00	0.00	21	17	f
467	272	18.00	0.00	22	17	f
485	286	18.00	0.00	23	17	f
485	274	18.00	0.00	24	17	f
497	269	18.00	0.00	25	17	f
487	255	18.00	108.00	26	17	f
489	235	19.00	newborn	12	16	f
472	226	19.00	0.00	13	16	f
471	228	19.00	0.00	14	16	f
470	226	19.00	0.00	15	16	f
474	234	19.00	0.00	16	16	f
468	242	19.00	0.00	17	16	f
469	250	19.00	0.00	18	16	f
478	248	19.00	0.00	19	16	f
479	246	19.00	0.00	20	16	f
478	243	19.00	0.00	21	16	f
481	234	19.00	0.00	22	16	f
481	230	19.00	0.00	23	16	f
482	229	19.00	0.00	24	16	f
473	230	19.00	0.00	25	16	f
477	225	19.00	0.00	26	16	f
477	225	19.00	0.00	27	16	f
479	220	19.00	108.00	28	16	f
490	338	20.00	start	1	-	f
487	331	20.00	115.00	2	-	f
487	331	21.00	newborn	2	20	f
480	328	21.00	0.00	3	20	f
487	322	21.00	0.00	4	20	f
488	325	21.00	0.00	5	20	f
482	325	21.00	0.00	6	20	f
487	323	21.00	0.00	7	20	f
485	319	21.00	0.00	8	20	f
480	319	21.00	0.00	9	20	f
480	319	21.00	0.00	10	20	f
485	316	21.00	0.00	11	20	f
478	320	21.00	0.00	12	20	f
487	321	21.00	0.00	13	20	f
486	322	21.00	0.00	14	20	f
487	323	21.00	0.00	15	20	f
488	329	21.00	0.00	16	20	f
489	326	21.00	0.00	17	20	f
489	326	21.00	0.00	18	20	f
489	326	21.00	0.00	19	20	f
489	326	21.00	0.00	20	20	f
497	330	21.00	0.00	21	20	f
497	330	21.00	0.00	22	20	f
502	335	21.00	0.00	23	20	f
502	335	21.00	0.00	24	20	f
503	335	21.00	0.00	25	20	f
504	333	21.00	0.00	26	20	f
510	338	21.00	0.00	27	20	f
512	337	21.00	0.00	28	20	f
512	337	21.00	0.00	29	20	f
516	336	21.00	115.00	30	20	f
487	331	22.00	newborn	2	20	f
487	337	22.00	0.00	3	20	f
488	341	22.00	0.00	4	20	f
490	342	22.00	0.00	5	20	f
491	347	22.00	0.00	6	20	f
506	362	22.00	0.00	7	20	f
491	360	22.00	0.00	8	20	f
489	371	22.00	0.00	9	20	f
479	368	22.00	0.00	10	20	f
477	372	22.00	0.00	11	20	f
457	387	22.00	0.00	12	20	f
451	386	22.00	0.00	13	20	f
446	387	22.00	0.00	14	20	f
445	389	22.00	0.00	15	20	f
451	365	22.00	0.00	16	20	f
454	365	22.00	0.00	17	20	f
463	364	22.00	0.00	18	20	f
467	363	22.00	0.00	19	20	f
469	362	22.00	0.00	20	20	f
472	353	22.00	0.00	21	20	f
477	330	22.00	0.00	22	20	f
478	319	22.00	0.00	23	20	f
481	312	22.00	0.00	24	20	f
482	317	22.00	0.00	25	20	f
482	317	22.00	0.00	26	20	f
482	317	22.00	0.00	27	20	f
486	320	22.00	0.00	28	20	f
481	326	22.00	0.00	29	20	f
478	327	22.00	0.00	30	20	f
481	340	22.00	0.00	31	20	f
481	345	22.00	0.00	32	20	f
487	355	22.00	0.00	33	20	f
491	356	22.00	0.00	34	20	f
492	354	22.00	0.00	35	20	f
492	354	22.00	0.00	36	20	f
491	352	22.00	111.00	37	20	f
481	300	23.00	start	1	-	f
481	300	23.00	0.00	2	-	f
481	300	23.00	0.00	3	-	f
459	303	23.00	0.00	4	-	f
459	303	23.00	0.00	5	-	f
456	301	23.00	0.00	6	-	f
454	301	23.00	0.00	7	-	f
449	295	23.00	0.00	8	-	f
444	296	23.00	0.00	9	-	f
441	293	23.00	0.00	10	-	f
439	286	23.00	0.00	11	-	f
438	286	23.00	0.00	12	-	f
436	280	23.00	0.00	13	-	f
432	281	23.00	0.00	14	-	f
426	277	23.00	0.00	15	-	f
422	261	23.00	0.00	16	-	f
420	252	23.00	0.00	17	-	f
421	248	23.00	0.00	18	-	f
421	242	23.00	0.00	19	-	f
415	243	23.00	0.00	20	-	f
412	244	23.00	0.00	21	-	f
410	239	23.00	0.00	22	-	f
410	239	23.00	0.00	23	-	f
402	234	23.00	0.00	24	-	f
404	236	23.00	0.00	25	-	f
407	240	23.00	0.00	26	-	f
407	238	23.00	115.00	27	-	f
407	238	24.00	newborn	27	23	f
389	238	24.00	0.00	28	23	f
395	229	24.00	108.00	29	23	f
407	238	25.00	newborn	27	23	f
400	237	25.00	0.00	28	23	f
404	236	25.00	0.00	29	23	f
415	256	25.00	0.00	30	23	f
419	255	25.00	0.00	31	23	f
411	256	25.00	0.00	32	23	f
409	254	25.00	0.00	33	23	f
409	248	25.00	0.00	34	23	f
407	248	25.00	0.00	35	23	f
405	250	25.00	0.00	36	23	f
401	246	25.00	111.00	37	23	f
500	251	26.00	start	1	-	f
498	249	26.00	0.00	2	-	f
488	248	26.00	115.00	3	-	f
488	248	27.00	newborn	3	26	f
483	250	27.00	0.00	4	26	f
502	240	27.00	0.00	5	26	f
507	252	27.00	0.00	6	26	f
516	256	27.00	0.00	7	26	f
521	257	27.00	0.00	8	26	f
522	260	27.00	0.00	9	26	f
523	252	27.00	0.00	10	26	f
520	258	27.00	0.00	11	26	f
521	261	27.00	0.00	12	26	f
528	264	27.00	0.00	13	26	f
527	264	27.00	0.00	14	26	f
527	262	27.00	0.00	15	26	f
527	261	27.00	0.00	16	26	f
529	257	27.00	0.00	17	26	f
534	257	27.00	0.00	18	26	f
529	248	27.00	0.00	19	26	f
532	254	27.00	0.00	20	26	f
531	257	27.00	0.00	21	26	f
529	258	27.00	0.00	22	26	f
522	257	27.00	0.00	23	26	f
513	259	27.00	0.00	24	26	f
491	257	27.00	0.00	25	26	f
496	251	27.00	0.00	26	26	f
500	236	27.00	100.00	27	26	f
493	311	28.00	start	1	-	f
493	308	28.00	0.00	2	-	f
488	311	28.00	0.00	3	-	f
477	312	28.00	0.00	4	-	f
479	304	28.00	115.00	5	-	f
479	304	29.00	newborn	5	28	f
464	321	29.00	0.00	6	28	f
463	323	29.00	0.00	7	28	f
467	317	29.00	0.00	8	28	f
468	314	29.00	0.00	9	28	f
468	314	29.00	0.00	10	28	f
467	312	29.00	0.00	11	28	f
462	317	29.00	100.00	12	28	f
479	304	30.00	newborn	5	28	f
485	300	30.00	0.00	6	28	f
499	299	30.00	0.00	7	28	f
503	307	30.00	0.00	8	28	f
511	313	30.00	0.00	9	28	f
507	319	30.00	0.00	10	28	f
509	319	30.00	0.00	11	28	f
501	332	30.00	0.00	12	28	f
503	354	30.00	0.00	13	28	f
507	355	30.00	0.00	14	28	f
513	364	30.00	0.00	15	28	f
514	364	30.00	0.00	16	28	f
514	377	30.00	0.00	17	28	f
510	378	30.00	0.00	18	28	f
515	389	30.00	108.00	19	28	f
484	378	31.00	start	1	-	f
479	379	31.00	0.00	2	-	f
472	385	31.00	0.00	3	-	f
476	380	31.00	115.00	4	-	f
476	380	32.00	newborn	4	31	f
469	368	32.00	0.00	5	31	f
469	364	32.00	0.00	6	31	f
466	364	32.00	0.00	7	31	f
458	362	32.00	0.00	8	31	f
455	356	32.00	0.00	9	31	f
452	348	32.00	0.00	10	31	f
454	344	32.00	0.00	11	31	f
458	338	32.00	0.00	12	31	f
459	335	32.00	0.00	13	31	f
469	321	32.00	0.00	14	31	f
464	307	32.00	0.00	15	31	f
455	313	32.00	0.00	16	31	f
455	309	32.00	0.00	17	31	f
449	295	32.00	0.00	18	31	f
448	290	32.00	0.00	19	31	f
444	286	32.00	0.00	20	31	f
445	291	32.00	0.00	21	31	f
450	293	32.00	0.00	22	31	f
440	284	32.00	0.00	23	31	f
443	286	32.00	0.00	24	31	f
444	276	32.00	0.00	25	31	f
442	273	32.00	0.00	26	31	f
434	268	32.00	0.00	27	31	f
442	268	32.00	0.00	28	31	f
431	277	32.00	0.00	29	31	f
424	285	32.00	0.00	30	31	f
420	293	32.00	0.00	31	31	f
422	299	32.00	0.00	32	31	f
413	302	32.00	0.00	33	31	f
406	317	32.00	0.00	34	31	f
405	323	32.00	0.00	35	31	f
408	339	32.00	0.00	36	31	f
400	343	32.00	111.00	37	31	f
476	380	33.00	newborn	4	31	f
476	388	33.00	0.00	5	31	f
464	392	33.00	0.00	6	31	f
467	389	33.00	0.00	7	31	f
466	390	33.00	0.00	8	31	f
464	404	33.00	0.00	9	31	f
470	410	33.00	0.00	10	31	f
482	406	33.00	0.00	11	31	f
469	399	33.00	0.00	12	31	f
466	401	33.00	0.00	13	31	f
464	402	33.00	0.00	14	31	f
463	403	33.00	0.00	15	31	f
456	400	33.00	0.00	16	31	f
454	404	33.00	0.00	17	31	f
452	404	33.00	0.00	18	31	f
449	410	33.00	0.00	19	31	f
445	415	33.00	0.00	20	31	f
453	419	33.00	0.00	21	31	f
463	423	33.00	0.00	22	31	f
468	423	33.00	0.00	23	31	f
466	422	33.00	0.00	24	31	f
474	422	33.00	0.00	25	31	f
470	422	33.00	0.00	26	31	f
466	417	33.00	115.00	27	31	f
466	417	34.00	newborn	27	33	f
463	415	34.00	0.00	28	33	f
456	416	34.00	0.00	29	33	f
446	411	34.00	0.00	30	33	f
444	408	34.00	108.00	31	33	f
466	417	35.00	newborn	27	33	f
474	417	35.00	0.00	28	33	f
478	425	35.00	0.00	29	33	f
491	422	35.00	0.00	30	33	f
485	426	35.00	0.00	31	33	f
485	433	35.00	0.00	32	33	f
481	440	35.00	0.00	33	33	f
480	444	35.00	0.00	34	33	f
482	444	35.00	0.00	35	33	f
483	444	35.00	0.00	36	33	f
480	444	35.00	111.00	37	33	f
484	397	36.00	start	1	-	f
481	396	36.00	0.00	2	-	f
484	395	36.00	0.00	3	-	f
478	401	36.00	0.00	4	-	f
484	412	36.00	0.00	5	-	f
477	415	36.00	0.00	6	-	f
481	420	36.00	0.00	7	-	f
494	424	36.00	0.00	8	-	f
499	436	36.00	0.00	9	-	f
499	446	36.00	0.00	10	-	f
513	462	36.00	0.00	11	-	f
519	469	36.00	0.00	12	-	f
532	469	36.00	0.00	13	-	f
532	469	36.00	0.00	14	-	f
532	478	36.00	0.00	15	-	f
538	482	36.00	0.00	16	-	f
536	492	36.00	0.00	17	-	f
532	488	36.00	0.00	18	-	f
529	488	36.00	0.00	19	-	f
529	488	36.00	0.00	20	-	f
525	491	36.00	0.00	21	-	f
530	494	36.00	0.00	22	-	f
526	492	36.00	0.00	23	-	f
524	492	36.00	0.00	24	-	f
524	492	36.00	0.00	25	-	f
525	498	36.00	0.00	26	-	f
526	506	36.00	0.00	27	-	f
524	499	36.00	115.00	28	-	f
524	499	37.00	newborn	28	36	f
527	501	37.00	0.00	29	36	f
529	490	37.00	0.00	30	36	f
529	490	37.00	0.00	31	36	f
532	490	37.00	0.00	32	36	f
528	494	37.00	0.00	33	36	f
528	494	37.00	0.00	34	36	f
528	489	37.00	0.00	35	36	f
526	495	37.00	0.00	36	36	f
526	494	37.00	111.00	37	36	f
524	499	38.00	newborn	28	36	f
540	509	38.00	0.00	29	36	f
544	502	38.00	0.00	30	36	f
546	503	38.00	0.00	31	36	f
549	507	38.00	103.00	32	36	f
499	419	39.00	start	1	-	f
503	421	39.00	0.00	2	-	f
503	421	39.00	0.00	3	-	f
503	423	39.00	0.00	4	-	f
502	422	39.00	0.00	5	-	f
501	426	39.00	0.00	6	-	f
492	421	39.00	0.00	7	-	f
506	441	39.00	0.00	8	-	f
510	456	39.00	0.00	9	-	f
518	449	39.00	0.00	10	-	f
509	437	39.00	0.00	11	-	f
490	449	39.00	0.00	12	-	f
481	445	39.00	0.00	13	-	f
483	444	39.00	0.00	14	-	f
477	440	39.00	0.00	15	-	f
477	440	39.00	0.00	16	-	f
481	444	39.00	0.00	17	-	f
481	444	39.00	0.00	18	-	f
486	445	39.00	0.00	19	-	f
487	448	39.00	0.00	20	-	f
480	446	39.00	0.00	21	-	f
483	453	39.00	0.00	22	-	f
478	451	39.00	0.00	23	-	f
478	452	39.00	0.00	24	-	f
470	449	39.00	0.00	25	-	f
469	452	39.00	0.00	26	-	f
469	455	39.00	0.00	27	-	f
469	455	39.00	0.00	28	-	f
466	451	39.00	0.00	29	-	f
466	453	39.00	0.00	30	-	f
471	452	39.00	0.00	31	-	f
467	454	39.00	0.00	32	-	f
469	455	39.00	0.00	33	-	f
469	455	39.00	0.00	34	-	f
469	455	39.00	0.00	35	-	f
471	455	39.00	0.00	36	-	f
471	455	39.00	111.00	37	-	f
510	443	40.00	start	1	-	f
510	442	40.00	0.00	2	-	f
507	441	40.00	115.00	3	-	f
507	441	41.00	newborn	3	40	f
510	445	41.00	0.00	4	40	f
510	444	41.00	0.00	5	40	f
501	443	41.00	0.00	6	40	f
495	446	41.00	0.00	7	40	f
488	439	41.00	0.00	8	40	f
478	438	41.00	0.00	9	40	f
480	433	41.00	0.00	10	40	f
480	428	41.00	0.00	11	40	f
489	420	41.00	0.00	12	40	f
489	420	41.00	0.00	13	40	f
491	411	41.00	0.00	14	40	f
488	409	41.00	0.00	15	40	f
485	414	41.00	0.00	16	40	f
480	417	41.00	0.00	17	40	f
479	422	41.00	0.00	18	40	f
479	418	41.00	0.00	19	40	f
481	422	41.00	0.00	20	40	f
478	419	41.00	0.00	21	40	f
486	427	41.00	0.00	22	40	f
487	429	41.00	0.00	23	40	f
491	431	41.00	0.00	24	40	f
491	432	41.00	115.00	25	40	f
491	432	42.00	newborn	25	41	f
495	435	42.00	108.00	26	41	f
507	441	43.00	newborn	3	40	f
495	448	43.00	0.00	4	40	f
498	445	43.00	0.00	5	40	f
499	455	43.00	0.00	6	40	f
507	454	43.00	0.00	7	40	f
498	455	43.00	0.00	8	40	f
487	448	43.00	0.00	9	40	f
470	447	43.00	0.00	10	40	f
478	445	43.00	0.00	11	40	f
474	445	43.00	0.00	12	40	f
467	444	43.00	0.00	13	40	f
460	436	43.00	0.00	14	40	f
462	433	43.00	0.00	15	40	f
461	417	43.00	0.00	16	40	f
461	416	43.00	0.00	17	40	f
447	421	43.00	0.00	18	40	f
439	430	43.00	0.00	19	40	f
435	438	43.00	0.00	20	40	f
435	447	43.00	0.00	21	40	f
435	447	43.00	0.00	22	40	f
431	450	43.00	0.00	23	40	f
425	460	43.00	0.00	24	40	f
423	468	43.00	0.00	25	40	f
416	459	43.00	0.00	26	40	f
407	457	43.00	0.00	27	40	f
406	445	43.00	0.00	28	40	f
406	445	43.00	0.00	29	40	f
406	433	43.00	0.00	30	40	f
406	433	43.00	0.00	31	40	f
406	433	43.00	0.00	32	40	f
406	433	43.00	0.00	33	40	f
406	433	43.00	0.00	34	40	f
406	433	43.00	0.00	35	40	f
406	433	43.00	0.00	36	40	f
406	433	43.00	111.00	37	40	f
484	457	44.00	start	1	-	f
484	457	44.00	0.00	2	-	f
485	458	44.00	0.00	3	-	f
485	458	44.00	0.00	4	-	f
485	462	44.00	0.00	5	-	f
482	462	44.00	115.00	6	-	f
482	462	45.00	newborn	6	44	f
471	459	45.00	0.00	7	44	f
473	462	45.00	0.00	8	44	f
471	462	45.00	0.00	9	44	f
470	462	45.00	0.00	10	44	f
471	460	45.00	0.00	11	44	f
470	459	45.00	0.00	12	44	f
470	460	45.00	0.00	13	44	f
472	457	45.00	0.00	14	44	f
468	456	45.00	0.00	15	44	f
468	456	45.00	0.00	16	44	f
466	450	45.00	0.00	17	44	f
468	452	45.00	0.00	18	44	f
468	450	45.00	0.00	19	44	f
471	446	45.00	0.00	20	44	f
467	450	45.00	0.00	21	44	f
465	446	45.00	0.00	22	44	f
466	438	45.00	0.00	23	44	f
465	438	45.00	0.00	24	44	f
459	438	45.00	0.00	25	44	f
454	430	45.00	0.00	26	44	f
454	430	45.00	0.00	27	44	f
446	424	45.00	0.00	28	44	f
443	427	45.00	0.00	29	44	f
447	422	45.00	108.00	30	44	f
482	462	46.00	newborn	6	44	f
485	458	46.00	0.00	7	44	f
485	462	46.00	0.00	8	44	f
485	464	46.00	0.00	9	44	f
483	460	46.00	0.00	10	44	f
482	462	46.00	0.00	11	44	f
482	464	46.00	0.00	12	44	f
480	467	46.00	0.00	13	44	f
480	467	46.00	0.00	14	44	f
480	467	46.00	0.00	15	44	f
480	473	46.00	0.00	16	44	f
481	477	46.00	0.00	17	44	f
488	473	46.00	0.00	18	44	f
483	477	46.00	0.00	19	44	f
483	477	46.00	0.00	20	44	f
477	488	46.00	0.00	21	44	f
477	488	46.00	0.00	22	44	f
474	496	46.00	0.00	23	44	f
482	502	46.00	0.00	24	44	f
479	503	46.00	0.00	25	44	f
477	510	46.00	103.00	26	44	f
