# Supplementary material for: A three component model for superdiffusive motion effectively describes migration of eukaryotic cells moving freely or under a directional stimulus
Source: PLoS One. 2022 Aug 2;17(8):e0272259. doi: 10.1371/journal.pone.0272259 (PMC9345344; doi:10.1371/journal.pone.0272259)
Supplement: S1 File — Text files containing information about displacements of experimental and simulated populations used for both preliminary analyses, in “datasets used for preliminary evaluation of cell movement (Tables 1 and 2)”, and further characterization of cell movement, in “further datasets used for cell movement characterization (Figs 2, 4–6; Table 2; S1–S3 Tables; S2 and S3 Figs)”. (ZIP) [file pone.0272259.s007.zip › S1_File/further datasets/experimental/wound/MDA-MB-231/coordinates6.txt]

#	ps=1.3	ts=40	movie=	timeInt=4
99	62	1.00	start	1	-	f
110	58	1.00	0.00	2	-	f
118	52	1.00	0.00	3	-	f
121	62	1.00	0.00	4	-	f
125	64	1.00	0.00	5	-	f
133	68	1.00	0.00	6	-	f
141	68	1.00	0.00	7	-	f
152	63	1.00	0.00	8	-	f
155	60	1.00	0.00	9	-	f
163	69	1.00	0.00	10	-	f
160	68	1.00	0.00	11	-	f
153	62	1.00	0.00	12	-	f
142	66	1.00	0.00	13	-	f
136	68	1.00	0.00	14	-	f
140	66	1.00	0.00	15	-	f
138	66	1.00	0.00	16	-	f
138	66	1.00	0.00	17	-	f
142	65	1.00	0.00	18	-	f
139	65	1.00	0.00	19	-	f
135	67	1.00	0.00	20	-	f
132	69	1.00	0.00	21	-	f
131	62	1.00	0.00	22	-	f
128	64	1.00	0.00	23	-	f
128	64	1.00	0.00	24	-	f
126	65	1.00	0.00	25	-	f
129	63	1.00	0.00	26	-	f
129	60	1.00	0.00	27	-	f
131	59	1.00	0.00	28	-	f
131	59	1.00	0.00	29	-	f
131	60	1.00	0.00	30	-	f
126	56	1.00	0.00	31	-	f
126	56	1.00	0.00	32	-	f
129	56	1.00	0.00	33	-	f
131	54	1.00	0.00	34	-	f
132	54	1.00	0.00	35	-	f
132	54	1.00	0.00	36	-	f
135	52	1.00	111.00	37	-	f
112	104	2.00	start	1	-	f
113	111	2.00	0.00	2	-	f
108	118	2.00	0.00	3	-	f
99	124	2.00	0.00	4	-	f
94	130	2.00	0.00	5	-	f
94	124	2.00	0.00	6	-	f
79	117	2.00	108.00	7	-	f
123	114	3.00	start	1	-	f
126	109	3.00	0.00	2	-	f
131	103	3.00	0.00	3	-	f
133	96	3.00	0.00	4	-	f
140	99	3.00	0.00	5	-	f
140	99	3.00	0.00	6	-	f
144	97	3.00	115.00	7	-	f
144	97	4.00	newborn	7	3	f
139	96	4.00	0.00	8	3	f
143	96	4.00	0.00	9	3	f
145	96	4.00	0.00	10	3	f
153	92	4.00	0.00	11	3	f
149	93	4.00	0.00	12	3	f
143	93	4.00	0.00	13	3	f
138	94	4.00	0.00	14	3	f
135	95	4.00	0.00	15	3	f
120	99	4.00	0.00	16	3	f
119	102	4.00	0.00	17	3	f
116	105	4.00	0.00	18	3	f
116	100	4.00	108.00	19	3	f
144	97	5.00	newborn	7	3	f
141	106	5.00	0.00	8	3	f
137	112	5.00	0.00	9	3	f
149	105	5.00	0.00	10	3	f
158	110	5.00	0.00	11	3	f
168	108	5.00	0.00	12	3	f
175	96	5.00	0.00	13	3	f
174	91	5.00	0.00	14	3	f
175	89	5.00	0.00	15	3	f
187	81	5.00	0.00	16	3	f
187	81	5.00	0.00	17	3	f
187	81	5.00	0.00	18	3	f
193	84	5.00	0.00	19	3	f
193	84	5.00	0.00	20	3	f
196	84	5.00	0.00	21	3	f
196	86	5.00	0.00	22	3	f
186	89	5.00	0.00	23	3	f
190	90	5.00	0.00	24	3	f
184	85	5.00	0.00	25	3	f
184	80	5.00	0.00	26	3	f
182	75	5.00	0.00	27	3	f
182	64	5.00	0.00	28	3	f
181	57	5.00	0.00	29	3	f
178	53	5.00	0.00	30	3	f
181	53	5.00	0.00	31	3	f
188	58	5.00	0.00	32	3	f
190	55	5.00	0.00	33	3	f
181	52	5.00	0.00	34	3	f
177	53	5.00	0.00	35	3	f
181	46	5.00	0.00	36	3	f
181	41	5.00	111.00	37	3	f
127	131	6.00	start	1	-	f
127	129	6.00	0.00	2	-	f
130	129	6.00	0.00	3	-	f
130	129	6.00	0.00	4	-	f
130	128	6.00	0.00	5	-	f
131	125	6.00	0.00	6	-	f
131	125	6.00	0.00	7	-	f
133	128	6.00	0.00	8	-	f
130	122	6.00	0.00	9	-	f
128	123	6.00	0.00	10	-	f
123	125	6.00	115.00	11	-	f
123	125	7.00	newborn	11	6	f
127	117	7.00	0.00	12	6	f
120	118	7.00	0.00	13	6	f
111	114	7.00	108.00	14	6	f
123	125	8.00	newborn	11	6	f
121	124	8.00	0.00	12	6	f
134	128	8.00	0.00	13	6	f
133	129	8.00	0.00	14	6	f
138	125	8.00	0.00	15	6	f
142	129	8.00	0.00	16	6	f
142	128	8.00	0.00	17	6	f
143	124	8.00	0.00	18	6	f
144	113	8.00	0.00	19	6	f
142	109	8.00	0.00	20	6	f
142	97	8.00	0.00	21	6	f
150	95	8.00	0.00	22	6	f
161	89	8.00	0.00	23	6	f
154	88	8.00	0.00	24	6	f
155	88	8.00	0.00	25	6	f
168	96	8.00	0.00	26	6	f
168	96	8.00	0.00	27	6	f
168	98	8.00	0.00	28	6	f
183	86	8.00	0.00	29	6	f
181	75	8.00	0.00	30	6	f
183	71	8.00	0.00	31	6	f
183	70	8.00	0.00	32	6	f
183	70	8.00	0.00	33	6	f
183	70	8.00	0.00	34	6	f
183	70	8.00	0.00	35	6	f
189	70	8.00	0.00	36	6	f
187	71	8.00	111.00	37	6	f
120	157	9.00	start	1	-	f
118	155	9.00	0.00	2	-	f
118	150	9.00	0.00	3	-	f
119	157	9.00	0.00	4	-	f
128	160	9.00	0.00	5	-	f
137	160	9.00	0.00	6	-	f
139	160	9.00	0.00	7	-	f
132	152	9.00	0.00	8	-	f
124	151	9.00	0.00	9	-	f
110	151	9.00	0.00	10	-	f
135	148	9.00	0.00	11	-	f
140	157	9.00	0.00	12	-	f
143	154	9.00	0.00	13	-	f
155	157	9.00	0.00	14	-	f
161	159	9.00	0.00	15	-	f
162	159	9.00	0.00	16	-	f
162	159	9.00	0.00	17	-	f
156	163	9.00	0.00	18	-	f
164	158	9.00	0.00	19	-	f
163	158	9.00	0.00	20	-	f
169	160	9.00	0.00	21	-	f
176	160	9.00	0.00	22	-	f
186	167	9.00	0.00	23	-	f
191	173	9.00	0.00	24	-	f
186	171	9.00	0.00	25	-	f
193	174	9.00	0.00	26	-	f
189	177	9.00	0.00	27	-	f
190	180	9.00	0.00	28	-	f
197	179	9.00	0.00	29	-	f
196	178	9.00	108.00	30	-	f
131	180	10.00	start	1	-	f
139	186	10.00	0.00	2	-	f
152	185	10.00	0.00	3	-	f
160	175	10.00	0.00	4	-	f
160	163	10.00	0.00	5	-	f
171	165	10.00	0.00	6	-	f
178	160	10.00	0.00	7	-	f
184	163	10.00	0.00	8	-	f
190	164	10.00	0.00	9	-	f
194	173	10.00	0.00	10	-	f
194	174	10.00	115.00	11	-	f
194	174	11.00	newborn	11	10	f
194	162	11.00	0.00	12	10	f
202	168	11.00	0.00	13	10	f
203	165	11.00	0.00	14	10	f
213	165	11.00	0.00	15	10	f
218	171	11.00	0.00	16	10	f
216	155	11.00	0.00	17	10	f
219	162	11.00	0.00	18	10	f
214	150	11.00	0.00	19	10	f
207	155	11.00	0.00	20	10	f
208	152	11.00	0.00	21	10	f
202	154	11.00	0.00	22	10	f
195	150	11.00	0.00	23	10	f
189	146	11.00	0.00	24	10	f
186	142	11.00	0.00	25	10	f
202	146	11.00	0.00	26	10	f
215	155	11.00	0.00	27	10	f
227	157	11.00	0.00	28	10	f
233	150	11.00	0.00	29	10	f
240	143	11.00	0.00	30	10	f
238	136	11.00	0.00	31	10	f
238	136	11.00	0.00	32	10	f
237	145	11.00	0.00	33	10	f
239	149	11.00	0.00	34	10	f
236	136	11.00	0.00	35	10	f
236	129	11.00	0.00	36	10	f
236	109	11.00	111.00	37	10	f
194	174	12.00	newborn	11	10	f
197	181	12.00	0.00	12	10	f
197	181	12.00	0.00	13	10	f
197	181	12.00	0.00	14	10	f
203	184	12.00	0.00	15	10	f
207	177	12.00	0.00	16	10	f
202	165	12.00	0.00	17	10	f
209	136	12.00	0.00	18	10	f
210	132	12.00	0.00	19	10	f
211	123	12.00	0.00	20	10	f
217	111	12.00	0.00	21	10	f
217	110	12.00	0.00	22	10	f
229	95	12.00	0.00	23	10	f
234	88	12.00	0.00	24	10	f
240	81	12.00	0.00	25	10	f
246	62	12.00	0.00	26	10	f
254	47	12.00	0.00	27	10	f
265	50	12.00	0.00	28	10	f
272	67	12.00	0.00	29	10	f
274	78	12.00	0.00	30	10	f
275	88	12.00	0.00	31	10	f
277	87	12.00	0.00	32	10	f
271	75	12.00	0.00	33	10	f
271	68	12.00	0.00	34	10	f
268	70	12.00	0.00	35	10	f
271	74	12.00	115.00	36	10	f
136	205	13.00	start	1	-	f
140	204	13.00	0.00	2	-	f
151	214	13.00	0.00	3	-	f
161	204	13.00	0.00	4	-	f
150	196	13.00	0.00	5	-	f
159	195	13.00	0.00	6	-	f
174	193	13.00	0.00	7	-	f
173	198	13.00	0.00	8	-	f
173	207	13.00	0.00	9	-	f
172	206	13.00	0.00	10	-	f
167	206	13.00	0.00	11	-	f
167	206	13.00	0.00	12	-	f
172	205	13.00	115.00	13	-	f
172	205	14.00	newborn	13	13	f
171	203	14.00	0.00	14	13	f
175	203	14.00	0.00	15	13	f
176	213	14.00	0.00	16	13	f
182	214	14.00	0.00	17	13	f
194	208	14.00	0.00	18	13	f
203	210	14.00	0.00	19	13	f
211	222	14.00	0.00	20	13	f
213	226	14.00	0.00	21	13	f
210	234	14.00	0.00	22	13	f
212	238	14.00	0.00	23	13	f
206	233	14.00	0.00	24	13	f
205	225	14.00	0.00	25	13	f
208	218	14.00	0.00	26	13	f
225	201	14.00	0.00	27	13	f
239	195	14.00	0.00	28	13	f
223	192	14.00	0.00	29	13	f
225	206	14.00	0.00	30	13	f
232	209	14.00	0.00	31	13	f
245	205	14.00	0.00	32	13	f
249	204	14.00	0.00	33	13	f
257	205	14.00	0.00	34	13	f
256	201	14.00	0.00	35	13	f
268	174	14.00	0.00	36	13	f
263	168	14.00	111.00	37	13	f
172	205	15.00	newborn	13	13	f
163	199	15.00	0.00	14	13	f
175	187	15.00	0.00	15	13	f
176	191	15.00	0.00	16	13	f
172	197	15.00	0.00	17	13	f
171	207	15.00	0.00	18	13	f
186	208	15.00	0.00	19	13	f
202	204	15.00	0.00	20	13	f
202	195	15.00	0.00	21	13	f
205	192	15.00	0.00	22	13	f
200	178	15.00	0.00	23	13	f
200	180	15.00	0.00	24	13	f
205	186	15.00	0.00	25	13	f
205	186	15.00	0.00	26	13	f
209	188	15.00	0.00	27	13	f
209	187	15.00	0.00	28	13	f
208	193	15.00	0.00	29	13	f
202	201	15.00	0.00	30	13	f
207	202	15.00	0.00	31	13	f
206	201	15.00	0.00	32	13	f
205	200	15.00	0.00	33	13	f
206	199	15.00	0.00	34	13	f
208	213	15.00	0.00	35	13	f
205	217	15.00	0.00	36	13	f
203	214	15.00	111.00	37	13	f
130	241	16.00	start	1	-	f
133	236	16.00	0.00	2	-	f
135	236	16.00	0.00	3	-	f
138	255	16.00	0.00	4	-	f
143	269	16.00	0.00	5	-	f
151	266	16.00	0.00	6	-	f
162	267	16.00	0.00	7	-	f
164	260	16.00	0.00	8	-	f
166	257	16.00	0.00	9	-	f
170	259	16.00	0.00	10	-	f
172	262	16.00	0.00	11	-	f
175	260	16.00	0.00	12	-	f
167	255	16.00	0.00	13	-	f
168	250	16.00	108.00	14	-	f
142	261	17.00	start	1	-	f
151	262	17.00	0.00	2	-	f
155	265	17.00	0.00	3	-	f
153	269	17.00	0.00	4	-	f
151	266	17.00	0.00	5	-	f
159	280	17.00	0.00	6	-	f
161	283	17.00	0.00	7	-	f
151	271	17.00	0.00	8	-	f
154	268	17.00	0.00	9	-	f
154	263	17.00	0.00	10	-	f
155	261	17.00	0.00	11	-	f
152	265	17.00	0.00	12	-	f
149	260	17.00	0.00	13	-	f
138	256	17.00	0.00	14	-	f
142	263	17.00	0.00	15	-	f
151	269	17.00	0.00	16	-	f
152	271	17.00	0.00	17	-	f
159	271	17.00	0.00	18	-	f
156	262	17.00	0.00	19	-	f
161	256	17.00	0.00	20	-	f
165	253	17.00	0.00	21	-	f
165	261	17.00	0.00	22	-	f
168	259	17.00	0.00	23	-	f
171	262	17.00	0.00	24	-	f
171	262	17.00	115.00	25	-	f
171	262	18.00	newborn	25	17	f
175	251	18.00	0.00	26	17	f
180	242	18.00	108.00	27	17	f
146	294	19.00	start	1	-	f
163	274	19.00	0.00	2	-	f
179	266	19.00	0.00	3	-	f
179	242	19.00	0.00	4	-	f
184	241	19.00	0.00	5	-	f
172	247	19.00	0.00	6	-	f
181	237	19.00	0.00	7	-	f
185	253	19.00	0.00	8	-	f
188	267	19.00	0.00	9	-	f
175	281	19.00	0.00	10	-	f
173	285	19.00	0.00	11	-	f
175	287	19.00	0.00	12	-	f
180	283	19.00	0.00	13	-	f
200	276	19.00	0.00	14	-	f
200	271	19.00	0.00	15	-	f
203	259	19.00	0.00	16	-	f
209	249	19.00	0.00	17	-	f
231	263	19.00	0.00	18	-	f
233	266	19.00	0.00	19	-	f
240	262	19.00	0.00	20	-	f
237	266	19.00	0.00	21	-	f
210	289	19.00	0.00	22	-	f
215	299	19.00	0.00	23	-	f
218	301	19.00	0.00	24	-	f
212	306	19.00	115.00	25	-	f
212	306	20.00	newborn	25	19	f
208	297	20.00	0.00	26	19	f
194	290	20.00	0.00	27	19	f
188	295	20.00	0.00	28	19	f
190	295	20.00	0.00	29	19	f
189	297	20.00	0.00	30	19	f
178	295	20.00	0.00	31	19	f
171	297	20.00	0.00	32	19	f
170	296	20.00	0.00	33	19	f
170	296	20.00	0.00	34	19	f
169	291	20.00	0.00	35	19	f
168	290	20.00	0.00	36	19	f
168	288	20.00	111.00	37	19	f
139	316	21.00	start	1	-	f
139	316	21.00	0.00	2	-	f
142	314	21.00	0.00	3	-	f
131	307	21.00	0.00	4	-	f
128	311	21.00	0.00	5	-	f
123	312	21.00	0.00	6	-	f
120	308	21.00	0.00	7	-	f
121	301	21.00	0.00	8	-	f
128	288	21.00	0.00	9	-	f
127	290	21.00	0.00	10	-	f
125	296	21.00	0.00	11	-	f
124	298	21.00	0.00	12	-	f
124	299	21.00	0.00	13	-	f
129	301	21.00	0.00	14	-	f
136	295	21.00	0.00	15	-	f
131	298	21.00	0.00	16	-	f
126	301	21.00	0.00	17	-	f
126	301	21.00	0.00	18	-	f
118	298	21.00	0.00	19	-	f
122	324	21.00	108.00	20	-	f
145	338	22.00	start	1	-	f
145	347	22.00	0.00	2	-	f
161	373	22.00	0.00	3	-	f
156	387	22.00	0.00	4	-	f
154	393	22.00	0.00	5	-	f
156	401	22.00	0.00	6	-	f
158	419	22.00	0.00	7	-	f
158	429	22.00	0.00	8	-	f
165	422	22.00	115.00	9	-	f
165	422	23.00	newborn	9	22	f
176	423	23.00	0.00	10	22	f
178	429	23.00	0.00	11	22	f
174	430	23.00	0.00	12	22	f
184	479	23.00	0.00	13	22	f
184	496	23.00	0.00	14	22	f
184	498	23.00	0.00	15	22	f
182	508	23.00	0.00	16	22	f
190	512	23.00	0.00	17	22	f
195	512	23.00	0.00	18	22	f
181	509	23.00	0.00	19	22	f
183	500	23.00	0.00	20	22	f
185	486	23.00	0.00	21	22	f
189	479	23.00	0.00	22	22	f
212	487	23.00	0.00	23	22	f
217	493	23.00	0.00	24	22	f
225	490	23.00	0.00	25	22	f
229	490	23.00	0.00	26	22	f
230	490	23.00	0.00	27	22	f
228	494	23.00	0.00	28	22	f
231	489	23.00	0.00	29	22	f
232	489	23.00	0.00	30	22	f
232	488	23.00	0.00	31	22	f
228	488	23.00	0.00	32	22	f
228	488	23.00	0.00	33	22	f
227	488	23.00	0.00	34	22	f
224	488	23.00	0.00	35	22	f
225	487	23.00	0.00	36	22	f
225	487	23.00	111.00	37	22	f
165	422	24.00	newborn	9	22	f
167	422	24.00	0.00	10	22	f
167	421	24.00	0.00	11	22	f
173	417	24.00	0.00	12	22	f
173	416	24.00	108.00	13	22	f
137	373	25.00	start	1	-	f
132	378	25.00	0.00	2	-	f
133	375	25.00	0.00	3	-	f
134	373	25.00	0.00	4	-	f
144	367	25.00	0.00	5	-	f
141	365	25.00	0.00	6	-	f
141	363	25.00	0.00	7	-	f
141	363	25.00	0.00	8	-	f
140	363	25.00	0.00	9	-	f
140	364	25.00	0.00	10	-	f
146	364	25.00	0.00	11	-	f
146	364	25.00	0.00	12	-	f
146	364	25.00	0.00	13	-	f
146	364	25.00	0.00	14	-	f
146	364	25.00	0.00	15	-	f
147	370	25.00	0.00	16	-	f
151	378	25.00	0.00	17	-	f
152	379	25.00	0.00	18	-	f
146	384	25.00	0.00	19	-	f
144	381	25.00	0.00	20	-	f
144	381	25.00	0.00	21	-	f
148	381	25.00	115.00	22	-	f
148	381	26.00	newborn	22	25	f
158	382	26.00	0.00	23	25	f
157	386	26.00	0.00	24	25	f
161	393	26.00	0.00	25	25	f
162	395	26.00	0.00	26	25	f
160	396	26.00	0.00	27	25	f
167	400	26.00	0.00	28	25	f
171	397	26.00	0.00	29	25	f
163	396	26.00	0.00	30	25	f
163	395	26.00	0.00	31	25	f
166	395	26.00	0.00	32	25	f
166	395	26.00	0.00	33	25	f
166	395	26.00	0.00	34	25	f
166	395	26.00	0.00	35	25	f
166	395	26.00	0.00	36	25	f
155	399	26.00	111.00	37	25	f
148	381	27.00	newborn	22	25	f
137	385	27.00	0.00	23	25	f
137	383	27.00	0.00	24	25	f
141	386	27.00	0.00	25	25	f
139	377	27.00	0.00	26	25	f
140	372	27.00	0.00	27	25	f
144	365	27.00	0.00	28	25	f
148	371	27.00	0.00	29	25	f
152	366	27.00	0.00	30	25	f
152	366	27.00	0.00	31	25	f
152	373	27.00	0.00	32	25	f
152	373	27.00	0.00	33	25	f
153	373	27.00	0.00	34	25	f
154	371	27.00	0.00	35	25	f
152	377	27.00	0.00	36	25	f
157	376	27.00	111.00	37	25	f
126	390	28.00	start	1	-	f
127	393	28.00	0.00	2	-	f
131	395	28.00	0.00	3	-	f
131	395	28.00	0.00	4	-	f
135	394	28.00	0.00	5	-	f
118	391	28.00	0.00	6	-	f
114	385	28.00	0.00	7	-	f
104	385	28.00	0.00	8	-	f
103	383	28.00	0.00	9	-	f
96	382	28.00	0.00	10	-	f
96	380	28.00	0.00	11	-	f
97	385	28.00	0.00	12	-	f
91	385	28.00	0.00	13	-	f
93	392	28.00	0.00	14	-	f
93	391	28.00	0.00	15	-	f
86	389	28.00	0.00	16	-	f
98	395	28.00	0.00	17	-	f
91	393	28.00	108.00	18	-	f
153	438	29.00	start	1	-	f
151	439	29.00	0.00	2	-	f
151	437	29.00	0.00	3	-	f
152	443	29.00	0.00	4	-	f
155	451	29.00	115.00	5	-	f
155	451	30.00	newborn	5	29	f
153	463	30.00	0.00	6	29	f
160	461	30.00	0.00	7	29	f
162	465	30.00	0.00	8	29	f
167	488	30.00	0.00	9	29	f
166	492	30.00	0.00	10	29	f
165	500	30.00	0.00	11	29	f
161	502	30.00	0.00	12	29	f
157	502	30.00	0.00	13	29	f
158	509	30.00	0.00	14	29	f
157	505	30.00	0.00	15	29	f
155	503	30.00	0.00	16	29	f
153	501	30.00	0.00	17	29	f
153	500	30.00	0.00	18	29	f
149	500	30.00	0.00	19	29	f
145	501	30.00	0.00	20	29	f
144	501	30.00	0.00	21	29	f
141	508	30.00	0.00	22	29	f
134	510	30.00	0.00	23	29	f
135	508	30.00	0.00	24	29	f
130	507	30.00	0.00	25	29	f
130	507	30.00	0.00	26	29	f
130	506	30.00	0.00	27	29	f
130	506	30.00	0.00	28	29	f
130	504	30.00	0.00	29	29	f
127	504	30.00	0.00	30	29	f
122	494	30.00	0.00	31	29	f
116	495	30.00	0.00	32	29	f
116	495	30.00	0.00	33	29	f
116	495	30.00	0.00	34	29	f
116	495	30.00	0.00	35	29	f
113	494	30.00	0.00	36	29	f
111	490	30.00	111.00	37	29	f
155	451	31.00	newborn	5	29	f
158	447	31.00	0.00	6	29	f
163	448	31.00	0.00	7	29	f
169	441	31.00	0.00	8	29	f
179	436	31.00	108.00	9	29	f
140	462	32.00	start	1	-	f
144	458	32.00	0.00	2	-	f
148	458	32.00	0.00	3	-	f
143	467	32.00	0.00	4	-	f
151	489	32.00	0.00	5	-	f
154	487	32.00	0.00	6	-	f
155	488	32.00	0.00	7	-	f
150	494	32.00	0.00	8	-	f
156	475	32.00	0.00	9	-	f
151	473	32.00	0.00	10	-	f
154	472	32.00	0.00	11	-	f
174	472	32.00	0.00	12	-	f
175	468	32.00	0.00	13	-	f
170	460	32.00	0.00	14	-	f
169	460	32.00	0.00	15	-	f
190	457	32.00	0.00	16	-	f
185	463	32.00	0.00	17	-	f
189	463	32.00	115.00	18	-	f
189	463	33.00	newborn	18	32	f
193	460	33.00	0.00	19	32	f
188	458	33.00	0.00	20	32	f
187	451	33.00	0.00	21	32	f
185	440	33.00	0.00	22	32	f
174	414	33.00	0.00	23	32	f
176	418	33.00	0.00	24	32	f
176	407	33.00	0.00	25	32	f
179	408	33.00	0.00	26	32	f
175	414	33.00	0.00	27	32	f
174	407	33.00	0.00	28	32	f
183	410	33.00	0.00	29	32	f
186	405	33.00	0.00	30	32	f
186	403	33.00	0.00	31	32	f
187	402	33.00	0.00	32	32	f
187	404	33.00	0.00	33	32	f
187	403	33.00	0.00	34	32	f
187	401	33.00	0.00	35	32	f
190	395	33.00	0.00	36	32	f
190	395	33.00	111.00	37	32	f
125	167	34.00	start	1	-	f
133	175	34.00	0.00	2	-	f
143	175	34.00	0.00	3	-	f
146	180	34.00	0.00	4	-	f
147	168	34.00	115.00	5	-	f
147	168	35.00	newborn	5	34	f
149	166	35.00	0.00	6	34	f
155	162	35.00	0.00	7	34	f
157	167	35.00	0.00	8	34	f
171	175	35.00	0.00	9	34	f
171	174	35.00	0.00	10	34	f
179	170	35.00	0.00	11	34	f
176	161	35.00	0.00	12	34	f
174	154	35.00	0.00	13	34	f
179	164	35.00	0.00	14	34	f
190	170	35.00	0.00	15	34	f
204	188	35.00	0.00	16	34	f
200	186	35.00	0.00	17	34	f
196	172	35.00	0.00	18	34	f
199	176	35.00	0.00	19	34	f
202	183	35.00	0.00	20	34	f
207	185	35.00	0.00	21	34	f
206	179	35.00	0.00	22	34	f
204	168	35.00	0.00	23	34	f
208	163	35.00	0.00	24	34	f
206	160	35.00	0.00	25	34	f
206	160	35.00	0.00	26	34	f
208	158	35.00	0.00	27	34	f
212	152	35.00	0.00	28	34	f
203	144	35.00	0.00	29	34	f
200	136	35.00	0.00	30	34	f
204	135	35.00	0.00	31	34	f
206	129	35.00	0.00	32	34	f
211	123	35.00	0.00	33	34	f
205	128	35.00	0.00	34	34	f
205	128	35.00	0.00	35	34	f
205	128	35.00	0.00	36	34	f
204	131	35.00	111.00	37	34	f
147	168	36.00	newborn	5	34	f
141	168	36.00	0.00	6	34	f
152	153	36.00	0.00	7	34	f
155	154	36.00	0.00	8	34	f
175	155	36.00	0.00	9	34	f
186	156	36.00	0.00	10	34	f
186	146	36.00	0.00	11	34	f
186	145	36.00	0.00	12	34	f
193	143	36.00	0.00	13	34	f
189	149	36.00	0.00	14	34	f
195	149	36.00	0.00	15	34	f
203	146	36.00	0.00	16	34	f
211	147	36.00	0.00	17	34	f
231	154	36.00	0.00	18	34	f
241	153	36.00	0.00	19	34	f
239	148	36.00	0.00	20	34	f
239	147	36.00	0.00	21	34	f
236	134	36.00	0.00	22	34	f
231	121	36.00	0.00	23	34	f
225	121	36.00	0.00	24	34	f
236	114	36.00	0.00	25	34	f
250	111	36.00	0.00	26	34	f
253	104	36.00	0.00	27	34	f
249	88	36.00	0.00	28	34	f
252	84	36.00	0.00	29	34	f
237	77	36.00	0.00	30	34	f
236	85	36.00	0.00	31	34	f
223	85	36.00	0.00	32	34	f
221	91	36.00	0.00	33	34	f
215	96	36.00	0.00	34	34	f
216	103	36.00	0.00	35	34	f
217	103	36.00	0.00	36	34	f
216	106	36.00	111.00	37	34	f
147	476	37.00	start	1	-	f
166	469	37.00	0.00	2	-	f
173	465	37.00	0.00	3	-	f
185	455	37.00	0.00	4	-	f
197	450	37.00	0.00	5	-	f
212	434	37.00	0.00	6	-	f
208	439	37.00	0.00	7	-	f
195	459	37.00	0.00	8	-	f
198	479	37.00	0.00	9	-	f
207	482	37.00	0.00	10	-	f
199	495	37.00	0.00	11	-	f
207	481	37.00	0.00	12	-	f
206	477	37.00	0.00	13	-	f
206	487	37.00	0.00	14	-	f
201	481	37.00	0.00	15	-	f
201	478	37.00	0.00	16	-	f
201	479	37.00	0.00	17	-	f
202	477	37.00	0.00	18	-	f
212	445	37.00	0.00	19	-	f
220	445	37.00	0.00	20	-	f
225	441	37.00	0.00	21	-	f
222	438	37.00	0.00	22	-	f
213	447	37.00	0.00	23	-	f
209	453	37.00	0.00	24	-	f
214	448	37.00	0.00	25	-	f
225	439	37.00	0.00	26	-	f
250	408	37.00	0.00	27	-	f
257	405	37.00	0.00	28	-	f
261	406	37.00	0.00	29	-	f
259	388	37.00	0.00	30	-	f
260	375	37.00	0.00	31	-	f
254	367	37.00	0.00	32	-	f
248	359	37.00	0.00	33	-	f
241	362	37.00	0.00	34	-	f
229	359	37.00	0.00	35	-	f
229	359	37.00	0.00	36	-	f
219	351	37.00	111.00	37	-	f
121	214	38.00	start	1	-	f
121	213	38.00	0.00	2	-	f
136	214	38.00	0.00	3	-	f
136	214	38.00	0.00	4	-	f
139	212	38.00	0.00	5	-	f
135	204	38.00	0.00	6	-	f
126	204	38.00	108.00	7	-	f
