# Supplementary material for: A three component model for superdiffusive motion effectively describes migration of eukaryotic cells moving freely or under a directional stimulus
Source: PLoS One. 2022 Aug 2;17(8):e0272259. doi: 10.1371/journal.pone.0272259 (PMC9345344; doi:10.1371/journal.pone.0272259)
Supplement: S1 File — Text files containing information about displacements of experimental and simulated populations used for both preliminary analyses, in “datasets used for preliminary evaluation of cell movement (Tables 1 and 2)”, and further characterization of cell movement, in “further datasets used for cell movement characterization (Figs 2, 4–6; Table 2; S1–S3 Tables; S2 and S3 Figs)”. (ZIP) [file pone.0272259.s007.zip › S1_File/further datasets/experimental/wound/MDA-MB-231/coordinates4.txt]

#	ps=1.3	ts=40	movie=	timeInt=4
122	140	1.00	start	1	-	f
125	136	1.00	0.00	2	-	f
128	140	1.00	0.00	3	-	f
128	140	1.00	0.00	4	-	f
127	137	1.00	0.00	5	-	f
127	138	1.00	0.00	6	-	f
132	139	1.00	0.00	7	-	f
130	140	1.00	0.00	8	-	f
135	141	1.00	115.00	9	-	f
135	141	2.00	newborn	9	1	f
135	142	2.00	0.00	10	1	f
137	138	2.00	0.00	11	1	f
137	141	2.00	0.00	12	1	f
136	141	2.00	0.00	13	1	f
138	143	2.00	0.00	14	1	f
139	142	2.00	0.00	15	1	f
139	142	2.00	0.00	16	1	f
139	143	2.00	0.00	17	1	f
139	143	2.00	0.00	18	1	f
139	143	2.00	0.00	19	1	f
141	140	2.00	0.00	20	1	f
144	140	2.00	0.00	21	1	f
148	140	2.00	0.00	22	1	f
152	139	2.00	0.00	23	1	f
152	140	2.00	0.00	24	1	f
153	140	2.00	0.00	25	1	f
152	140	2.00	0.00	26	1	f
152	141	2.00	0.00	27	1	f
149	143	2.00	0.00	28	1	f
144	145	2.00	0.00	29	1	f
147	143	2.00	0.00	30	1	f
144	141	2.00	0.00	31	1	f
144	144	2.00	0.00	32	1	f
143	141	2.00	0.00	33	1	f
140	141	2.00	0.00	34	1	f
139	142	2.00	0.00	35	1	f
141	142	2.00	0.00	36	1	f
141	142	2.00	111.00	37	1	f
135	141	3.00	newborn	9	1	f
120	148	3.00	0.00	10	1	f
120	148	3.00	0.00	11	1	f
121	152	3.00	0.00	12	1	f
125	152	3.00	0.00	13	1	f
125	152	3.00	0.00	14	1	f
128	157	3.00	0.00	15	1	f
130	158	3.00	0.00	16	1	f
129	153	3.00	0.00	17	1	f
129	153	3.00	0.00	18	1	f
134	159	3.00	0.00	19	1	f
130	153	3.00	0.00	20	1	f
136	152	3.00	0.00	21	1	f
136	152	3.00	0.00	22	1	f
138	151	3.00	0.00	23	1	f
137	151	3.00	0.00	24	1	f
137	151	3.00	0.00	25	1	f
137	151	3.00	0.00	26	1	f
134	154	3.00	0.00	27	1	f
134	154	3.00	0.00	28	1	f
134	154	3.00	0.00	29	1	f
134	156	3.00	0.00	30	1	f
127	150	3.00	0.00	31	1	f
129	150	3.00	0.00	32	1	f
126	150	3.00	0.00	33	1	f
123	155	3.00	0.00	34	1	f
123	155	3.00	0.00	35	1	f
123	155	3.00	0.00	36	1	f
125	153	3.00	111.00	37	1	f
102	168	4.00	start	1	-	f
98	174	4.00	0.00	2	-	f
89	177	4.00	0.00	3	-	f
90	174	4.00	0.00	4	-	f
93	174	4.00	0.00	5	-	f
85	171	4.00	0.00	6	-	f
84	170	4.00	0.00	7	-	f
83	169	4.00	0.00	8	-	f
88	167	4.00	0.00	9	-	f
94	169	4.00	0.00	10	-	f
91	166	4.00	0.00	11	-	f
89	166	4.00	0.00	12	-	f
93	170	4.00	0.00	13	-	f
88	169	4.00	0.00	14	-	f
80	168	4.00	0.00	15	-	f
86	164	4.00	0.00	16	-	f
89	171	4.00	0.00	17	-	f
94	171	4.00	0.00	18	-	f
98	164	4.00	0.00	19	-	f
99	167	4.00	0.00	20	-	f
105	156	4.00	115.00	21	-	f
105	156	5.00	newborn	21	4	f
108	138	5.00	0.00	22	4	f
106	135	5.00	0.00	23	4	f
111	135	5.00	0.00	24	4	f
107	136	5.00	0.00	25	4	f
105	131	5.00	0.00	26	4	f
106	133	5.00	0.00	27	4	f
97	133	5.00	0.00	28	4	f
97	133	5.00	0.00	29	4	f
93	131	5.00	0.00	30	4	f
95	134	5.00	0.00	31	4	f
88	136	5.00	0.00	32	4	f
87	130	5.00	0.00	33	4	f
84	135	5.00	0.00	34	4	f
88	132	5.00	0.00	35	4	f
84	128	5.00	0.00	36	4	f
81	129	5.00	111.00	37	4	f
105	156	6.00	newborn	21	4	f
103	150	6.00	0.00	22	4	f
99	145	6.00	0.00	23	4	f
105	146	6.00	0.00	24	4	f
110	147	6.00	0.00	25	4	f
112	145	6.00	0.00	26	4	f
118	142	6.00	0.00	27	4	f
112	136	6.00	0.00	28	4	f
111	135	6.00	0.00	29	4	f
106	130	6.00	0.00	30	4	f
108	137	6.00	0.00	31	4	f
99	135	6.00	0.00	32	4	f
97	136	6.00	0.00	33	4	f
85	148	6.00	0.00	34	4	f
84	150	6.00	0.00	35	4	f
80	149	6.00	0.00	36	4	f
77	147	6.00	111.00	37	4	f
140	65	7.00	start	1	-	f
138	63	7.00	0.00	2	-	f
137	65	7.00	0.00	3	-	f
139	61	7.00	0.00	4	-	f
135	61	7.00	0.00	5	-	f
135	61	7.00	0.00	6	-	f
137	60	7.00	0.00	7	-	f
137	61	7.00	0.00	8	-	f
137	61	7.00	0.00	9	-	f
138	61	7.00	0.00	10	-	f
140	61	7.00	0.00	11	-	f
140	61	7.00	0.00	12	-	f
141	63	7.00	0.00	13	-	f
143	64	7.00	0.00	14	-	f
143	68	7.00	0.00	15	-	f
143	73	7.00	0.00	16	-	f
144	74	7.00	0.00	17	-	f
143	76	7.00	0.00	18	-	f
148	77	7.00	0.00	19	-	f
152	77	7.00	0.00	20	-	f
150	76	7.00	0.00	21	-	f
148	77	7.00	0.00	22	-	f
145	77	7.00	0.00	23	-	f
145	77	7.00	0.00	24	-	f
145	80	7.00	0.00	25	-	f
145	77	7.00	0.00	26	-	f
145	77	7.00	0.00	27	-	f
145	77	7.00	0.00	28	-	f
145	77	7.00	0.00	29	-	f
145	77	7.00	0.00	30	-	f
145	77	7.00	0.00	31	-	f
142	84	7.00	0.00	32	-	f
142	84	7.00	0.00	33	-	f
142	84	7.00	0.00	34	-	f
142	81	7.00	0.00	35	-	f
144	78	7.00	0.00	36	-	f
146	75	7.00	111.00	37	-	f
136	31	8.00	start	1	-	f
135	30	8.00	0.00	2	-	f
133	29	8.00	0.00	3	-	f
133	29	8.00	0.00	4	-	f
138	34	8.00	0.00	5	-	f
142	31	8.00	0.00	6	-	f
141	32	8.00	0.00	7	-	f
147	37	8.00	0.00	8	-	f
151	46	8.00	0.00	9	-	f
160	52	8.00	0.00	10	-	f
164	63	8.00	0.00	11	-	f
159	75	8.00	0.00	12	-	f
160	84	8.00	0.00	13	-	f
166	81	8.00	0.00	14	-	f
163	72	8.00	0.00	15	-	f
167	68	8.00	0.00	16	-	f
171	75	8.00	0.00	17	-	f
177	75	8.00	0.00	18	-	f
182	71	8.00	0.00	19	-	f
186	70	8.00	0.00	20	-	f
188	70	8.00	115.00	21	-	f
188	70	9.00	newborn	21	8	f
190	70	9.00	0.00	22	8	f
186	66	9.00	0.00	23	8	f
189	65	9.00	0.00	24	8	f
186	66	9.00	0.00	25	8	f
184	59	9.00	0.00	26	8	f
191	49	9.00	0.00	27	8	f
193	48	9.00	0.00	28	8	f
198	50	9.00	0.00	29	8	f
200	46	9.00	0.00	30	8	f
202	40	9.00	0.00	31	8	f
197	44	9.00	0.00	32	8	f
190	49	9.00	0.00	33	8	f
186	59	9.00	0.00	34	8	f
186	65	9.00	0.00	35	8	f
184	63	9.00	0.00	36	8	f
187	53	9.00	111.00	37	8	f
188	70	10.00	newborn	21	8	f
190	82	10.00	0.00	22	8	f
190	83	10.00	0.00	23	8	f
201	80	10.00	0.00	24	8	f
201	73	10.00	0.00	25	8	f
201	65	10.00	0.00	26	8	f
214	62	10.00	0.00	27	8	f
220	73	10.00	0.00	28	8	f
211	80	10.00	0.00	29	8	f
213	72	10.00	0.00	30	8	f
218	67	10.00	0.00	31	8	f
218	73	10.00	0.00	32	8	f
214	82	10.00	0.00	33	8	f
219	86	10.00	0.00	34	8	f
217	98	10.00	0.00	35	8	f
225	100	10.00	0.00	36	8	f
228	104	10.00	111.00	37	8	f
117	121	11.00	start	1	-	f
118	120	11.00	0.00	2	-	f
119	119	11.00	0.00	3	-	f
125	119	11.00	0.00	4	-	f
125	119	11.00	115.00	5	-	f
125	119	12.00	newborn	5	11	f
123	127	12.00	0.00	6	11	f
123	123	12.00	0.00	7	11	f
142	130	12.00	0.00	8	11	f
155	128	12.00	0.00	9	11	f
158	134	12.00	0.00	10	11	f
158	136	12.00	0.00	11	11	f
159	128	12.00	0.00	12	11	f
166	124	12.00	0.00	13	11	f
169	112	12.00	0.00	14	11	f
174	107	12.00	0.00	15	11	f
178	101	12.00	0.00	16	11	f
186	95	12.00	0.00	17	11	f
190	104	12.00	0.00	18	11	f
184	101	12.00	0.00	19	11	f
188	101	12.00	0.00	20	11	f
197	103	12.00	0.00	21	11	f
197	103	12.00	0.00	22	11	f
188	103	12.00	0.00	23	11	f
195	103	12.00	0.00	24	11	f
193	105	12.00	0.00	25	11	f
195	105	12.00	0.00	26	11	f
195	105	12.00	0.00	27	11	f
199	108	12.00	0.00	28	11	f
200	108	12.00	0.00	29	11	f
200	108	12.00	0.00	30	11	f
200	108	12.00	0.00	31	11	f
203	114	12.00	0.00	32	11	f
204	115	12.00	0.00	33	11	f
205	119	12.00	0.00	34	11	f
203	119	12.00	0.00	35	11	f
203	119	12.00	0.00	36	11	f
205	124	12.00	111.00	37	11	f
125	119	13.00	newborn	5	11	f
115	118	13.00	0.00	6	11	f
113	114	13.00	0.00	7	11	f
111	113	13.00	0.00	8	11	f
114	115	13.00	0.00	9	11	f
108	120	13.00	0.00	10	11	f
112	129	13.00	0.00	11	11	f
115	137	13.00	0.00	12	11	f
114	138	13.00	0.00	13	11	f
115	131	13.00	0.00	14	11	f
121	134	13.00	0.00	15	11	f
120	139	13.00	0.00	16	11	f
117	139	13.00	0.00	17	11	f
112	139	13.00	0.00	18	11	f
109	144	13.00	0.00	19	11	f
111	136	13.00	0.00	20	11	f
113	138	13.00	0.00	21	11	f
119	137	13.00	0.00	22	11	f
120	142	13.00	0.00	23	11	f
120	142	13.00	0.00	24	11	f
123	141	13.00	0.00	25	11	f
126	140	13.00	0.00	26	11	f
132	140	13.00	0.00	27	11	f
135	139	13.00	0.00	28	11	f
148	130	13.00	0.00	29	11	f
157	129	13.00	0.00	30	11	f
164	133	13.00	0.00	31	11	f
165	133	13.00	0.00	32	11	f
165	133	13.00	0.00	33	11	f
165	133	13.00	0.00	34	11	f
165	133	13.00	0.00	35	11	f
169	133	13.00	0.00	36	11	f
167	137	13.00	111.00	37	11	f
75	196	14.00	start	1	-	f
75	198	14.00	0.00	2	-	f
86	205	14.00	0.00	3	-	f
92	203	14.00	0.00	4	-	f
93	215	14.00	0.00	5	-	f
101	214	14.00	0.00	6	-	f
96	220	14.00	115.00	7	-	f
96	220	15.00	newborn	7	14	f
100	230	15.00	0.00	8	14	f
88	226	15.00	0.00	9	14	f
93	226	15.00	0.00	10	14	f
80	232	15.00	0.00	11	14	f
99	231	15.00	0.00	12	14	f
101	230	15.00	0.00	13	14	f
96	239	15.00	0.00	14	14	f
91	236	15.00	0.00	15	14	f
125	243	15.00	0.00	16	14	f
130	243	15.00	0.00	17	14	f
132	249	15.00	0.00	18	14	f
134	248	15.00	0.00	19	14	f
134	253	15.00	0.00	20	14	f
132	255	15.00	0.00	21	14	f
144	253	15.00	0.00	22	14	f
138	249	15.00	0.00	23	14	f
139	252	15.00	0.00	24	14	f
137	258	15.00	0.00	25	14	f
133	262	15.00	0.00	26	14	f
136	266	15.00	0.00	27	14	f
139	273	15.00	0.00	28	14	f
140	271	15.00	0.00	29	14	f
141	269	15.00	0.00	30	14	f
135	263	15.00	0.00	31	14	f
140	261	15.00	0.00	32	14	f
132	263	15.00	0.00	33	14	f
130	267	15.00	0.00	34	14	f
143	279	15.00	0.00	35	14	f
138	277	15.00	0.00	36	14	f
133	270	15.00	111.00	37	14	f
96	220	16.00	newborn	7	14	f
85	232	16.00	0.00	8	14	f
79	225	16.00	0.00	9	14	f
79	225	16.00	0.00	10	14	f
81	220	16.00	0.00	11	14	f
66	217	16.00	0.00	12	14	f
60	213	16.00	0.00	13	14	f
46	216	16.00	0.00	14	14	f
36	212	16.00	0.00	15	14	f
23	212	16.00	0.00	16	14	f
24	208	16.00	0.00	17	14	f
28	198	16.00	0.00	18	14	f
35	192	16.00	0.00	19	14	f
35	192	16.00	0.00	20	14	f
37	191	16.00	0.00	21	14	f
37	191	16.00	0.00	22	14	f
37	191	16.00	0.00	23	14	f
32	183	16.00	0.00	24	14	f
28	178	16.00	0.00	25	14	f
29	173	16.00	0.00	26	14	f
31	173	16.00	0.00	27	14	f
31	174	16.00	0.00	28	14	f
29	179	16.00	0.00	29	14	f
28	179	16.00	0.00	30	14	f
21	176	16.00	0.00	31	14	f
9	174	16.00	0.00	32	14	f
11	172	16.00	0.00	33	14	f
11	172	16.00	0.00	34	14	f
10	165	16.00	0.00	35	14	f
10	168	16.00	0.00	36	14	f
10	165	16.00	111.00	37	14	f
67	223	17.00	start	1	-	f
69	221	17.00	0.00	2	-	f
69	221	17.00	0.00	3	-	f
70	220	17.00	0.00	4	-	f
74	222	17.00	0.00	5	-	f
71	211	17.00	0.00	6	-	f
80	207	17.00	0.00	7	-	f
92	205	17.00	0.00	8	-	f
97	196	17.00	0.00	9	-	f
91	192	17.00	0.00	10	-	f
92	191	17.00	0.00	11	-	f
102	187	17.00	0.00	12	-	f
102	187	17.00	0.00	13	-	f
98	190	17.00	0.00	14	-	f
98	190	17.00	0.00	15	-	f
98	190	17.00	0.00	16	-	f
98	190	17.00	0.00	17	-	f
104	188	17.00	0.00	18	-	f
103	183	17.00	0.00	19	-	f
107	186	17.00	0.00	20	-	f
108	180	17.00	0.00	21	-	f
125	177	17.00	0.00	22	-	f
120	178	17.00	0.00	23	-	f
118	178	17.00	0.00	24	-	f
118	178	17.00	115.00	25	-	f
118	178	18.00	newborn	25	17	f
131	192	18.00	0.00	26	17	f
127	189	18.00	0.00	27	17	f
122	187	18.00	0.00	28	17	f
120	185	18.00	0.00	29	17	f
120	185	18.00	0.00	30	17	f
121	181	18.00	0.00	31	17	f
116	174	18.00	0.00	32	17	f
114	170	18.00	0.00	33	17	f
114	170	18.00	0.00	34	17	f
108	168	18.00	0.00	35	17	f
109	169	18.00	0.00	36	17	f
108	173	18.00	111.00	37	17	f
118	178	19.00	newborn	25	17	f
115	185	19.00	0.00	26	17	f
114	185	19.00	0.00	27	17	f
107	184	19.00	0.00	28	17	f
107	184	19.00	0.00	29	17	f
110	177	19.00	0.00	30	17	f
110	176	19.00	0.00	31	17	f
109	166	19.00	0.00	32	17	f
109	162	19.00	0.00	33	17	f
103	157	19.00	0.00	34	17	f
99	162	19.00	0.00	35	17	f
96	159	19.00	0.00	36	17	f
98	162	19.00	111.00	37	17	f
83	170	20.00	start	1	-	f
83	170	20.00	0.00	2	-	f
80	169	20.00	0.00	3	-	f
80	173	20.00	0.00	4	-	f
97	166	20.00	0.00	5	-	f
109	164	20.00	0.00	6	-	f
111	166	20.00	0.00	7	-	f
118	161	20.00	0.00	8	-	f
125	161	20.00	0.00	9	-	f
122	164	20.00	0.00	10	-	f
128	164	20.00	0.00	11	-	f
132	155	20.00	0.00	12	-	f
145	154	20.00	0.00	13	-	f
151	147	20.00	0.00	14	-	f
154	139	20.00	0.00	15	-	f
158	139	20.00	0.00	16	-	f
158	139	20.00	0.00	17	-	f
154	134	20.00	0.00	18	-	f
154	134	20.00	0.00	19	-	f
154	134	20.00	0.00	20	-	f
160	134	20.00	0.00	21	-	f
164	132	20.00	0.00	22	-	f
164	123	20.00	0.00	23	-	f
168	123	20.00	0.00	24	-	f
168	127	20.00	0.00	25	-	f
168	117	20.00	0.00	26	-	f
172	114	20.00	0.00	27	-	f
181	106	20.00	0.00	28	-	f
179	104	20.00	0.00	29	-	f
184	100	20.00	0.00	30	-	f
182	101	20.00	0.00	31	-	f
182	101	20.00	0.00	32	-	f
186	102	20.00	0.00	33	-	f
186	102	20.00	0.00	34	-	f
186	102	20.00	0.00	35	-	f
186	102	20.00	0.00	36	-	f
186	102	20.00	111.00	37	-	f
109	86	21.00	start	1	-	f
106	87	21.00	0.00	2	-	f
111	90	21.00	0.00	3	-	f
105	101	21.00	0.00	4	-	f
106	102	21.00	0.00	5	-	f
107	107	21.00	0.00	6	-	f
112	102	21.00	0.00	7	-	f
120	96	21.00	0.00	8	-	f
120	98	21.00	0.00	9	-	f
123	100	21.00	0.00	10	-	f
122	98	21.00	0.00	11	-	f
118	93	21.00	0.00	12	-	f
104	81	21.00	0.00	13	-	f
107	87	21.00	0.00	14	-	f
111	87	21.00	0.00	15	-	f
113	87	21.00	0.00	16	-	f
113	81	21.00	0.00	17	-	f
122	74	21.00	0.00	18	-	f
124	72	21.00	0.00	19	-	f
139	62	21.00	115.00	20	-	f
139	62	22.00	newborn	20	21	f
123	59	22.00	0.00	21	21	f
121	58	22.00	0.00	22	21	f
119	60	22.00	0.00	23	21	f
119	60	22.00	0.00	24	21	f
114	66	22.00	0.00	25	21	f
112	64	22.00	0.00	26	21	f
112	64	22.00	0.00	27	21	f
118	68	22.00	0.00	28	21	f
108	66	22.00	0.00	29	21	f
105	68	22.00	0.00	30	21	f
109	68	22.00	0.00	31	21	f
109	68	22.00	0.00	32	21	f
109	70	22.00	0.00	33	21	f
109	70	22.00	0.00	34	21	f
125	68	22.00	0.00	35	21	f
127	69	22.00	0.00	36	21	f
129	62	22.00	111.00	37	21	f
139	62	23.00	newborn	20	21	f
118	67	23.00	0.00	21	21	f
120	69	23.00	108.00	22	21	f
147	265	24.00	start	1	-	f
147	265	24.00	0.00	2	-	f
147	265	24.00	0.00	3	-	f
147	265	24.00	0.00	4	-	f
150	259	24.00	0.00	5	-	f
152	259	24.00	0.00	6	-	f
156	259	24.00	0.00	7	-	f
160	266	24.00	0.00	8	-	f
163	266	24.00	0.00	9	-	f
169	264	24.00	0.00	10	-	f
175	269	24.00	0.00	11	-	f
172	265	24.00	0.00	12	-	f
172	262	24.00	0.00	13	-	f
176	258	24.00	0.00	14	-	f
179	257	24.00	0.00	15	-	f
181	257	24.00	0.00	16	-	f
187	246	24.00	0.00	17	-	f
187	246	24.00	0.00	18	-	f
187	246	24.00	0.00	19	-	f
189	244	24.00	0.00	20	-	f
184	237	24.00	0.00	21	-	f
187	232	24.00	0.00	22	-	f
184	224	24.00	0.00	23	-	f
184	224	24.00	0.00	24	-	f
192	228	24.00	0.00	25	-	f
194	230	24.00	0.00	26	-	f
198	230	24.00	0.00	27	-	f
198	230	24.00	0.00	28	-	f
203	226	24.00	115.00	29	-	f
203	226	25.00	newborn	29	24	f
200	225	25.00	0.00	30	24	f
204	227	25.00	0.00	31	24	f
205	226	25.00	0.00	32	24	f
207	225	25.00	0.00	33	24	f
210	224	25.00	0.00	34	24	f
206	218	25.00	0.00	35	24	f
206	212	25.00	0.00	36	24	f
206	209	25.00	111.00	37	24	f
203	226	26.00	newborn	29	24	f
189	230	26.00	0.00	30	24	f
190	232	26.00	0.00	31	24	f
187	232	26.00	0.00	32	24	f
187	228	26.00	0.00	33	24	f
187	225	26.00	0.00	34	24	f
187	225	26.00	0.00	35	24	f
187	229	26.00	0.00	36	24	f
193	225	26.00	111.00	37	24	f
154	307	27.00	start	1	-	f
154	307	27.00	0.00	2	-	f
155	311	27.00	0.00	3	-	f
159	311	27.00	0.00	4	-	f
159	311	27.00	0.00	5	-	f
163	308	27.00	0.00	6	-	f
166	315	27.00	0.00	7	-	f
168	315	27.00	0.00	8	-	f
168	319	27.00	0.00	9	-	f
169	321	27.00	0.00	10	-	f
169	321	27.00	0.00	11	-	f
168	328	27.00	0.00	12	-	f
168	328	27.00	0.00	13	-	f
175	334	27.00	0.00	14	-	f
176	336	27.00	0.00	15	-	f
179	336	27.00	0.00	16	-	f
186	339	27.00	0.00	17	-	f
186	339	27.00	0.00	18	-	f
190	343	27.00	0.00	19	-	f
190	343	27.00	0.00	20	-	f
187	359	27.00	0.00	21	-	f
188	359	27.00	0.00	22	-	f
192	360	27.00	0.00	23	-	f
193	364	27.00	0.00	24	-	f
194	360	27.00	0.00	25	-	f
187	359	27.00	0.00	26	-	f
187	359	27.00	0.00	27	-	f
187	359	27.00	0.00	28	-	f
187	359	27.00	0.00	29	-	f
183	358	27.00	0.00	30	-	f
189	355	27.00	0.00	31	-	f
197	354	27.00	0.00	32	-	f
197	358	27.00	0.00	33	-	f
198	358	27.00	0.00	34	-	f
199	360	27.00	0.00	35	-	f
198	358	27.00	0.00	36	-	f
197	357	27.00	111.00	37	-	f
129	310	28.00	start	1	-	f
129	310	28.00	0.00	2	-	f
129	310	28.00	0.00	3	-	f
129	310	28.00	0.00	4	-	f
131	313	28.00	0.00	5	-	f
131	314	28.00	0.00	6	-	f
126	314	28.00	0.00	7	-	f
126	312	28.00	115.00	8	-	f
126	312	29.00	newborn	8	28	f
133	302	29.00	0.00	9	28	f
142	305	29.00	0.00	10	28	f
144	305	29.00	0.00	11	28	f
153	307	29.00	0.00	12	28	f
157	311	29.00	0.00	13	28	f
160	312	29.00	0.00	14	28	f
165	317	29.00	0.00	15	28	f
167	317	29.00	0.00	16	28	f
168	319	29.00	0.00	17	28	f
167	327	29.00	0.00	18	28	f
169	330	29.00	0.00	19	28	f
173	330	29.00	0.00	20	28	f
180	327	29.00	0.00	21	28	f
180	327	29.00	0.00	22	28	f
182	327	29.00	0.00	23	28	f
188	330	29.00	0.00	24	28	f
171	323	29.00	0.00	25	28	f
171	323	29.00	0.00	26	28	f
177	325	29.00	0.00	27	28	f
184	332	29.00	0.00	28	28	f
189	331	29.00	0.00	29	28	f
187	326	29.00	0.00	30	28	f
187	326	29.00	0.00	31	28	f
189	323	29.00	0.00	32	28	f
189	325	29.00	0.00	33	28	f
200	331	29.00	0.00	34	28	f
204	328	29.00	0.00	35	28	f
204	328	29.00	0.00	36	28	f
204	322	29.00	111.00	37	28	f
126	312	30.00	newborn	8	28	f
122	317	30.00	0.00	9	28	f
122	321	30.00	0.00	10	28	f
124	321	30.00	0.00	11	28	f
122	323	30.00	0.00	12	28	f
122	320	30.00	0.00	13	28	f
129	323	30.00	0.00	14	28	f
135	325	30.00	0.00	15	28	f
147	334	30.00	0.00	16	28	f
147	346	30.00	0.00	17	28	f
151	352	30.00	0.00	18	28	f
160	354	30.00	0.00	19	28	f
154	359	30.00	0.00	20	28	f
150	361	30.00	0.00	21	28	f
144	369	30.00	0.00	22	28	f
139	368	30.00	0.00	23	28	f
141	384	30.00	108.00	24	28	f
127	262	31.00	start	1	-	f
126	261	31.00	0.00	2	-	f
126	261	31.00	0.00	3	-	f
126	261	31.00	0.00	4	-	f
128	257	31.00	0.00	5	-	f
128	257	31.00	0.00	6	-	f
128	257	31.00	0.00	7	-	f
118	264	31.00	115.00	8	-	f
118	264	32.00	newborn	8	31	f
121	260	32.00	0.00	9	31	f
120	256	32.00	0.00	10	31	f
123	260	32.00	0.00	11	31	f
126	263	32.00	108.00	12	31	f
137	335	33.00	start	1	-	f
137	335	33.00	0.00	2	-	f
138	334	33.00	0.00	3	-	f
138	334	33.00	0.00	4	-	f
141	333	33.00	0.00	5	-	f
142	331	33.00	0.00	6	-	f
138	326	33.00	0.00	7	-	f
142	326	33.00	0.00	8	-	f
143	326	33.00	0.00	9	-	f
145	326	33.00	0.00	10	-	f
145	326	33.00	0.00	11	-	f
149	331	33.00	0.00	12	-	f
149	330	33.00	0.00	13	-	f
149	329	33.00	115.00	14	-	f
149	329	34.00	newborn	14	33	f
156	336	34.00	0.00	15	33	f
155	327	34.00	0.00	16	33	f
158	334	34.00	0.00	17	33	f
164	344	34.00	0.00	18	33	f
167	344	34.00	0.00	19	33	f
171	344	34.00	0.00	20	33	f
171	346	34.00	0.00	21	33	f
178	343	34.00	0.00	22	33	f
185	347	34.00	0.00	23	33	f
194	350	34.00	0.00	24	33	f
199	350	34.00	0.00	25	33	f
198	347	34.00	0.00	26	33	f
197	345	34.00	0.00	27	33	f
203	348	34.00	0.00	28	33	f
203	348	34.00	0.00	29	33	f
201	348	34.00	0.00	30	33	f
189	346	34.00	0.00	31	33	f
186	347	34.00	0.00	32	33	f
183	347	34.00	0.00	33	33	f
183	347	34.00	0.00	34	33	f
183	345	34.00	0.00	35	33	f
183	345	34.00	0.00	36	33	f
186	344	34.00	111.00	37	33	f
149	329	35.00	newborn	14	33	f
149	322	35.00	0.00	15	33	f
143	318	35.00	0.00	16	33	f
143	322	35.00	0.00	17	33	f
141	322	35.00	0.00	18	33	f
151	328	35.00	0.00	19	33	f
162	333	35.00	0.00	20	33	f
167	333	35.00	0.00	21	33	f
167	333	35.00	0.00	22	33	f
172	331	35.00	0.00	23	33	f
160	331	35.00	0.00	24	33	f
161	331	35.00	0.00	25	33	f
154	325	35.00	0.00	26	33	f
157	325	35.00	0.00	27	33	f
157	318	35.00	0.00	28	33	f
148	322	35.00	0.00	29	33	f
158	318	35.00	0.00	30	33	f
157	317	35.00	0.00	31	33	f
155	314	35.00	0.00	32	33	f
152	307	35.00	0.00	33	33	f
142	301	35.00	0.00	34	33	f
139	298	35.00	0.00	35	33	f
147	298	35.00	0.00	36	33	f
145	292	35.00	111.00	37	33	f
142	354	36.00	start	1	-	f
142	356	36.00	0.00	2	-	f
143	355	36.00	0.00	3	-	f
145	354	36.00	0.00	4	-	f
142	353	36.00	0.00	5	-	f
143	350	36.00	0.00	6	-	f
141	352	36.00	0.00	7	-	f
136	351	36.00	0.00	8	-	f
134	353	36.00	0.00	9	-	f
136	350	36.00	0.00	10	-	f
136	350	36.00	0.00	11	-	f
132	344	36.00	0.00	12	-	f
131	346	36.00	0.00	13	-	f
130	344	36.00	0.00	14	-	f
130	344	36.00	0.00	15	-	f
133	343	36.00	115.00	16	-	f
133	343	37.00	newborn	16	36	f
133	348	37.00	0.00	17	36	f
138	347	37.00	0.00	18	36	f
144	347	37.00	0.00	19	36	f
147	346	37.00	0.00	20	36	f
151	347	37.00	0.00	21	36	f
152	347	37.00	0.00	22	36	f
155	348	37.00	0.00	23	36	f
154	343	37.00	0.00	24	36	f
154	344	37.00	0.00	25	36	f
158	343	37.00	0.00	26	36	f
158	343	37.00	0.00	27	36	f
159	343	37.00	0.00	28	36	f
167	344	37.00	0.00	29	36	f
170	344	37.00	0.00	30	36	f
169	338	37.00	0.00	31	36	f
167	337	37.00	0.00	32	36	f
167	338	37.00	0.00	33	36	f
159	338	37.00	0.00	34	36	f
164	337	37.00	0.00	35	36	f
164	338	37.00	0.00	36	36	f
162	336	37.00	111.00	37	36	f
133	343	38.00	newborn	16	36	f
128	337	38.00	0.00	17	36	f
130	340	38.00	0.00	18	36	f
129	340	38.00	0.00	19	36	f
128	342	38.00	0.00	20	36	f
128	342	38.00	0.00	21	36	f
127	342	38.00	0.00	22	36	f
127	340	38.00	0.00	23	36	f
128	345	38.00	0.00	24	36	f
128	347	38.00	0.00	25	36	f
126	345	38.00	0.00	26	36	f
123	347	38.00	0.00	27	36	f
123	342	38.00	0.00	28	36	f
118	344	38.00	0.00	29	36	f
121	348	38.00	0.00	30	36	f
119	345	38.00	0.00	31	36	f
124	345	38.00	0.00	32	36	f
128	340	38.00	0.00	33	36	f
125	337	38.00	0.00	34	36	f
126	333	38.00	0.00	35	36	f
130	330	38.00	0.00	36	36	f
140	329	38.00	111.00	37	36	f
127	378	39.00	start	1	-	f
125	382	39.00	0.00	2	-	f
125	382	39.00	0.00	3	-	f
124	379	39.00	0.00	4	-	f
125	378	39.00	0.00	5	-	f
123	377	39.00	0.00	6	-	f
125	377	39.00	0.00	7	-	f
126	385	39.00	0.00	8	-	f
126	386	39.00	0.00	9	-	f
129	382	39.00	0.00	10	-	f
130	379	39.00	0.00	11	-	f
133	374	39.00	0.00	12	-	f
142	375	39.00	0.00	13	-	f
145	376	39.00	0.00	14	-	f
156	384	39.00	0.00	15	-	f
162	386	39.00	0.00	16	-	f
163	389	39.00	0.00	17	-	f
164	396	39.00	108.00	18	-	f
108	394	40.00	start	1	-	f
108	397	40.00	0.00	2	-	f
109	397	40.00	0.00	3	-	f
112	395	40.00	0.00	4	-	f
110	395	40.00	0.00	5	-	f
114	396	40.00	0.00	6	-	f
116	400	40.00	0.00	7	-	f
111	399	40.00	0.00	8	-	f
115	401	40.00	0.00	9	-	f
113	398	40.00	0.00	10	-	f
120	400	40.00	0.00	11	-	f
123	401	40.00	0.00	12	-	f
124	398	40.00	0.00	13	-	f
122	398	40.00	0.00	14	-	f
122	397	40.00	0.00	15	-	f
122	397	40.00	0.00	16	-	f
124	396	40.00	0.00	17	-	f
125	399	40.00	0.00	18	-	f
126	398	40.00	0.00	19	-	f
134	401	40.00	0.00	20	-	f
135	400	40.00	0.00	21	-	f
136	399	40.00	0.00	22	-	f
142	398	40.00	0.00	23	-	f
146	395	40.00	0.00	24	-	f
146	395	40.00	0.00	25	-	f
146	395	40.00	0.00	26	-	f
158	386	40.00	115.00	27	-	f
158	386	41.00	newborn	27	40	f
156	381	41.00	0.00	28	40	f
159	378	41.00	0.00	29	40	f
157	374	41.00	0.00	30	40	f
147	368	41.00	0.00	31	40	f
148	368	41.00	0.00	32	40	f
137	366	41.00	0.00	33	40	f
134	364	41.00	0.00	34	40	f
138	362	41.00	0.00	35	40	f
146	366	41.00	0.00	36	40	f
146	366	41.00	111.00	37	40	f
158	386	42.00	newborn	27	40	f
148	396	42.00	0.00	28	40	f
151	389	42.00	0.00	29	40	f
149	386	42.00	0.00	30	40	f
149	386	42.00	0.00	31	40	f
159	379	42.00	0.00	32	40	f
164	375	42.00	0.00	33	40	f
161	378	42.00	0.00	34	40	f
161	378	42.00	0.00	35	40	f
167	377	42.00	0.00	36	40	f
162	380	42.00	111.00	37	40	f
105	108	43.00	start	1	-	f
106	110	43.00	0.00	2	-	f
104	110	43.00	0.00	3	-	f
98	113	43.00	0.00	4	-	f
98	118	43.00	0.00	5	-	f
92	118	43.00	0.00	6	-	f
92	114	43.00	0.00	7	-	f
85	111	43.00	0.00	8	-	f
85	115	43.00	0.00	9	-	f
82	114	43.00	0.00	10	-	f
82	113	43.00	0.00	11	-	f
87	117	43.00	0.00	12	-	f
91	120	43.00	0.00	13	-	f
96	120	43.00	0.00	14	-	f
100	118	43.00	0.00	15	-	f
100	118	43.00	0.00	16	-	f
102	110	43.00	0.00	17	-	f
102	110	43.00	0.00	18	-	f
104	108	43.00	0.00	19	-	f
105	104	43.00	0.00	20	-	f
106	101	43.00	0.00	21	-	f
102	129	43.00	115.00	22	-	f
102	129	44.00	newborn	22	43	f
110	124	44.00	0.00	23	43	f
113	123	44.00	0.00	24	43	f
119	126	44.00	0.00	25	43	f
121	128	44.00	0.00	26	43	f
119	128	44.00	0.00	27	43	f
123	130	44.00	0.00	28	43	f
128	130	44.00	0.00	29	43	f
125	130	44.00	0.00	30	43	f
121	128	44.00	0.00	31	43	f
128	124	44.00	0.00	32	43	f
136	123	44.00	0.00	33	43	f
146	123	44.00	0.00	34	43	f
143	123	44.00	0.00	35	43	f
147	120	44.00	0.00	36	43	f
143	118	44.00	111.00	37	43	f
102	129	45.00	newborn	22	43	f
101	115	45.00	0.00	23	43	f
102	122	45.00	0.00	24	43	f
111	120	45.00	108.00	25	43	f
102	294	46.00	start	1	-	f
102	294	46.00	0.00	2	-	f
100	288	46.00	0.00	3	-	f
100	288	46.00	0.00	4	-	f
88	277	46.00	0.00	5	-	f
90	276	46.00	0.00	6	-	f
84	275	46.00	0.00	7	-	f
93	266	46.00	0.00	8	-	f
99	269	46.00	0.00	9	-	f
97	261	46.00	0.00	10	-	f
91	250	46.00	0.00	11	-	f
101	243	46.00	0.00	12	-	f
106	244	46.00	0.00	13	-	f
109	242	46.00	0.00	14	-	f
107	227	46.00	0.00	15	-	f
113	232	46.00	0.00	16	-	f
117	228	46.00	0.00	17	-	f
117	235	46.00	0.00	18	-	f
116	236	46.00	0.00	19	-	f
117	250	46.00	0.00	20	-	f
119	247	46.00	0.00	21	-	f
129	263	46.00	0.00	22	-	f
132	259	46.00	0.00	23	-	f
130	266	46.00	0.00	24	-	f
115	264	46.00	0.00	25	-	f
115	268	46.00	0.00	26	-	f
118	274	46.00	0.00	27	-	f
120	278	46.00	0.00	28	-	f
118	278	46.00	0.00	29	-	f
117	281	46.00	0.00	30	-	f
117	281	46.00	0.00	31	-	f
116	279	46.00	0.00	32	-	f
117	281	46.00	0.00	33	-	f
119	286	46.00	0.00	34	-	f
119	284	46.00	0.00	35	-	f
119	284	46.00	0.00	36	-	f
121	286	46.00	111.00	37	-	f
148	408	47.00	start	1	-	f
153	402	47.00	0.00	2	-	f
155	398	47.00	0.00	3	-	f
155	394	47.00	0.00	4	-	f
156	394	47.00	0.00	5	-	f
167	402	47.00	0.00	6	-	f
175	404	47.00	0.00	7	-	f
182	410	47.00	0.00	8	-	f
183	405	47.00	0.00	9	-	f
200	395	47.00	0.00	10	-	f
200	395	47.00	0.00	11	-	f
194	398	47.00	0.00	12	-	f
196	399	47.00	115.00	13	-	f
196	399	48.00	newborn	13	47	f
202	392	48.00	0.00	14	47	f
205	391	48.00	0.00	15	47	f
223	396	48.00	0.00	16	47	f
226	386	48.00	0.00	17	47	f
237	392	48.00	0.00	18	47	f
244	394	48.00	0.00	19	47	f
251	379	48.00	0.00	20	47	f
243	355	48.00	0.00	21	47	f
239	356	48.00	0.00	22	47	f
236	351	48.00	0.00	23	47	f
238	339	48.00	0.00	24	47	f
236	329	48.00	0.00	25	47	f
232	323	48.00	0.00	26	47	f
232	322	48.00	0.00	27	47	f
232	301	48.00	0.00	28	47	f
234	293	48.00	0.00	29	47	f
234	288	48.00	0.00	30	47	f
234	270	48.00	0.00	31	47	f
234	263	48.00	0.00	32	47	f
231	257	48.00	0.00	33	47	f
235	258	48.00	0.00	34	47	f
231	258	48.00	0.00	35	47	f
231	258	48.00	0.00	36	47	f
229	258	48.00	111.00	37	47	f
196	399	49.00	newborn	13	47	f
199	393	49.00	0.00	14	47	f
197	381	49.00	0.00	15	47	f
194	372	49.00	0.00	16	47	f
190	364	49.00	0.00	17	47	f
212	361	49.00	0.00	18	47	f
221	361	49.00	0.00	19	47	f
230	361	49.00	0.00	20	47	f
230	359	49.00	0.00	21	47	f
222	365	49.00	0.00	22	47	f
237	366	49.00	0.00	23	47	f
235	370	49.00	0.00	24	47	f
235	370	49.00	0.00	25	47	f
235	370	49.00	0.00	26	47	f
235	373	49.00	0.00	27	47	f
243	379	49.00	0.00	28	47	f
245	383	49.00	0.00	29	47	f
245	384	49.00	0.00	30	47	f
248	386	49.00	0.00	31	47	f
257	396	49.00	0.00	32	47	f
265	401	49.00	0.00	33	47	f
276	407	49.00	0.00	34	47	f
286	410	49.00	0.00	35	47	f
293	410	49.00	0.00	36	47	f
293	410	49.00	111.00	37	47	f
138	434	50.00	start	1	-	f
143	433	50.00	0.00	2	-	f
143	433	50.00	0.00	3	-	f
143	433	50.00	0.00	4	-	f
154	435	50.00	0.00	5	-	f
154	435	50.00	0.00	6	-	f
154	435	50.00	0.00	7	-	f
158	432	50.00	0.00	8	-	f
165	431	50.00	0.00	9	-	f
168	429	50.00	0.00	10	-	f
173	431	50.00	0.00	11	-	f
179	436	50.00	0.00	12	-	f
181	437	50.00	0.00	13	-	f
181	441	50.00	0.00	14	-	f
185	440	50.00	0.00	15	-	f
177	451	50.00	0.00	16	-	f
174	449	50.00	0.00	17	-	f
178	445	50.00	0.00	18	-	f
183	445	50.00	0.00	19	-	f
185	446	50.00	0.00	20	-	f
182	444	50.00	0.00	21	-	f
188	442	50.00	0.00	22	-	f
186	441	50.00	0.00	23	-	f
190	442	50.00	0.00	24	-	f
192	436	50.00	0.00	25	-	f
199	446	50.00	0.00	26	-	f
202	446	50.00	0.00	27	-	f
192	438	50.00	0.00	28	-	f
197	438	50.00	0.00	29	-	f
201	439	50.00	0.00	30	-	f
201	439	50.00	0.00	31	-	f
191	432	50.00	0.00	32	-	f
196	436	50.00	0.00	33	-	f
199	437	50.00	0.00	34	-	f
199	437	50.00	0.00	35	-	f
195	436	50.00	0.00	36	-	f
195	436	50.00	111.00	37	-	f
127	451	51.00	start	1	-	f
130	452	51.00	0.00	2	-	f
130	452	51.00	0.00	3	-	f
133	451	51.00	0.00	4	-	f
140	453	51.00	0.00	5	-	f
149	459	51.00	0.00	6	-	f
149	459	51.00	0.00	7	-	f
157	453	51.00	0.00	8	-	f
156	447	51.00	0.00	9	-	f
158	443	51.00	0.00	10	-	f
158	441	51.00	0.00	11	-	f
160	439	51.00	0.00	12	-	f
158	439	51.00	0.00	13	-	f
162	443	51.00	0.00	14	-	f
171	450	51.00	0.00	15	-	f
183	456	51.00	0.00	16	-	f
187	456	51.00	0.00	17	-	f
192	459	51.00	0.00	18	-	f
192	459	51.00	0.00	19	-	f
195	459	51.00	0.00	20	-	f
199	451	51.00	0.00	21	-	f
205	448	51.00	0.00	22	-	f
205	448	51.00	0.00	23	-	f
206	432	51.00	0.00	24	-	f
205	423	51.00	0.00	25	-	f
208	424	51.00	0.00	26	-	f
209	424	51.00	0.00	27	-	f
209	424	51.00	0.00	28	-	f
207	419	51.00	0.00	29	-	f
209	414	51.00	0.00	30	-	f
209	414	51.00	0.00	31	-	f
209	414	51.00	0.00	32	-	f
202	415	51.00	0.00	33	-	f
202	413	51.00	115.00	34	-	f
202	413	52.00	newborn	34	51	f
200	409	52.00	0.00	35	51	f
197	420	52.00	0.00	36	51	f
198	413	52.00	111.00	37	51	f
202	413	53.00	newborn	34	51	f
207	420	53.00	0.00	35	51	f
211	415	53.00	0.00	36	51	f
212	414	53.00	111.00	37	51	f
158	485	54.00	start	1	-	f
157	485	54.00	0.00	2	-	f
163	482	54.00	0.00	3	-	f
160	481	54.00	0.00	4	-	f
160	483	54.00	0.00	5	-	f
149	480	54.00	115.00	6	-	f
149	480	55.00	newborn	6	54	f
155	480	55.00	0.00	7	54	f
162	474	55.00	0.00	8	54	f
163	473	55.00	0.00	9	54	f
165	475	55.00	0.00	10	54	f
163	478	55.00	0.00	11	54	f
163	478	55.00	0.00	12	54	f
162	479	55.00	0.00	13	54	f
163	474	55.00	0.00	14	54	f
164	472	55.00	0.00	15	54	f
161	471	55.00	0.00	16	54	f
158	466	55.00	0.00	17	54	f
158	466	55.00	0.00	18	54	f
154	465	55.00	0.00	19	54	f
156	465	55.00	0.00	20	54	f
156	465	55.00	0.00	21	54	f
161	461	55.00	0.00	22	54	f
159	457	55.00	0.00	23	54	f
159	457	55.00	0.00	24	54	f
169	457	55.00	0.00	25	54	f
172	454	55.00	0.00	26	54	f
175	454	55.00	0.00	27	54	f
175	452	55.00	0.00	28	54	f
180	452	55.00	0.00	29	54	f
180	452	55.00	0.00	30	54	f
182	452	55.00	0.00	31	54	f
176	453	55.00	0.00	32	54	f
176	456	55.00	0.00	33	54	f
182	455	55.00	0.00	34	54	f
185	456	55.00	0.00	35	54	f
190	456	55.00	0.00	36	54	f
192	458	55.00	111.00	37	54	f
149	480	56.00	newborn	6	54	f
142	470	56.00	0.00	7	54	f
149	465	56.00	0.00	8	54	f
152	470	56.00	0.00	9	54	f
152	465	56.00	0.00	10	54	f
155	464	56.00	0.00	11	54	f
155	464	56.00	0.00	12	54	f
155	466	56.00	0.00	13	54	f
146	474	56.00	0.00	14	54	f
141	486	56.00	0.00	15	54	f
135	486	56.00	0.00	16	54	f
135	487	56.00	0.00	17	54	f
136	484	56.00	0.00	18	54	f
135	485	56.00	108.00	19	54	f
112	469	57.00	start	1	-	f
112	469	57.00	0.00	2	-	f
120	462	57.00	0.00	3	-	f
116	460	57.00	0.00	4	-	f
116	460	57.00	0.00	5	-	f
121	459	57.00	0.00	6	-	f
123	457	57.00	0.00	7	-	f
123	450	57.00	0.00	8	-	f
127	458	57.00	0.00	9	-	f
137	475	57.00	0.00	10	-	f
138	481	57.00	0.00	11	-	f
142	492	57.00	0.00	12	-	f
146	490	57.00	108.00	13	-	f
128	490	58.00	start	1	-	f
130	489	58.00	0.00	2	-	f
131	489	58.00	0.00	3	-	f
133	489	58.00	0.00	4	-	f
133	489	58.00	0.00	5	-	f
130	478	58.00	0.00	6	-	f
130	472	58.00	0.00	7	-	f
146	484	58.00	0.00	8	-	f
146	483	58.00	0.00	9	-	f
146	491	58.00	0.00	10	-	f
134	496	58.00	0.00	11	-	f
130	498	58.00	0.00	12	-	f
126	498	58.00	0.00	13	-	f
131	502	58.00	0.00	14	-	f
132	504	58.00	0.00	15	-	f
135	501	58.00	0.00	16	-	f
140	502	58.00	115.00	17	-	f
140	502	59.00	newborn	17	58	f
144	497	59.00	0.00	18	58	f
147	487	59.00	0.00	19	58	f
132	487	59.00	0.00	20	58	f
145	488	59.00	0.00	21	58	f
145	490	59.00	0.00	22	58	f
142	488	59.00	108.00	23	58	f
140	502	60.00	newborn	17	58	f
129	496	60.00	0.00	18	58	f
148	497	60.00	0.00	19	58	f
145	496	60.00	0.00	20	58	f
149	500	60.00	0.00	21	58	f
152	497	60.00	0.00	22	58	f
154	493	60.00	0.00	23	58	f
155	494	60.00	0.00	24	58	f
153	493	60.00	0.00	25	58	f
153	493	60.00	0.00	26	58	f
153	493	60.00	0.00	27	58	f
153	493	60.00	0.00	28	58	f
153	493	60.00	0.00	29	58	f
147	489	60.00	0.00	30	58	f
147	489	60.00	0.00	31	58	f
143	486	60.00	0.00	32	58	f
142	486	60.00	0.00	33	58	f
139	489	60.00	0.00	34	58	f
137	490	60.00	0.00	35	58	f
133	492	60.00	0.00	36	58	f
133	492	60.00	111.00	37	58	f
83	153	61.00	start	1	-	f
78	155	61.00	0.00	2	-	f
75	158	61.00	0.00	3	-	f
63	165	61.00	0.00	4	-	f
59	174	61.00	0.00	5	-	f
54	177	61.00	0.00	6	-	f
55	189	61.00	0.00	7	-	f
67	199	61.00	0.00	8	-	f
67	205	61.00	0.00	9	-	f
77	207	61.00	0.00	10	-	f
78	207	61.00	0.00	11	-	f
88	205	61.00	0.00	12	-	f
98	209	61.00	0.00	13	-	f
109	206	61.00	0.00	14	-	f
121	200	61.00	0.00	15	-	f
121	194	61.00	115.00	16	-	f
121	194	62.00	newborn	16	61	f
128	199	62.00	0.00	17	61	f
130	204	62.00	0.00	18	61	f
143	195	62.00	0.00	19	61	f
153	194	62.00	0.00	20	61	f
157	194	62.00	0.00	21	61	f
168	197	62.00	0.00	22	61	f
175	207	62.00	0.00	23	61	f
176	205	62.00	0.00	24	61	f
178	210	62.00	0.00	25	61	f
173	214	62.00	0.00	26	61	f
164	216	62.00	0.00	27	61	f
156	212	62.00	0.00	28	61	f
164	217	62.00	0.00	29	61	f
164	219	62.00	0.00	30	61	f
163	217	62.00	0.00	31	61	f
159	215	62.00	0.00	32	61	f
165	212	62.00	0.00	33	61	f
161	209	62.00	0.00	34	61	f
169	208	62.00	0.00	35	61	f
182	207	62.00	0.00	36	61	f
187	196	62.00	111.00	37	61	f
121	194	63.00	newborn	16	61	f
112	192	63.00	0.00	17	61	f
124	195	63.00	0.00	18	61	f
137	186	63.00	0.00	19	61	f
142	176	63.00	0.00	20	61	f
145	172	63.00	0.00	21	61	f
154	170	63.00	0.00	22	61	f
158	167	63.00	0.00	23	61	f
162	158	63.00	0.00	24	61	f
176	149	63.00	0.00	25	61	f
186	146	63.00	0.00	26	61	f
193	142	63.00	0.00	27	61	f
198	142	63.00	0.00	28	61	f
208	151	63.00	0.00	29	61	f
211	149	63.00	0.00	30	61	f
211	149	63.00	0.00	31	61	f
219	155	63.00	0.00	32	61	f
219	155	63.00	0.00	33	61	f
226	164	63.00	0.00	34	61	f
229	167	63.00	0.00	35	61	f
231	172	63.00	0.00	36	61	f
236	178	63.00	111.00	37	61	f
101	251	64.00	start	1	-	f
106	254	64.00	0.00	2	-	f
110	264	64.00	0.00	3	-	f
117	273	64.00	0.00	4	-	f
117	280	64.00	0.00	5	-	f
119	284	64.00	0.00	6	-	f
117	286	64.00	0.00	7	-	f
120	284	64.00	0.00	8	-	f
121	285	64.00	0.00	9	-	f
121	285	64.00	0.00	10	-	f
120	287	64.00	0.00	11	-	f
131	287	64.00	0.00	12	-	f
131	288	64.00	0.00	13	-	f
131	296	64.00	0.00	14	-	f
135	304	64.00	0.00	15	-	f
141	302	64.00	0.00	16	-	f
141	302	64.00	0.00	17	-	f
146	305	64.00	0.00	18	-	f
155	308	64.00	0.00	19	-	f
159	307	64.00	0.00	20	-	f
159	310	64.00	0.00	21	-	f
162	308	64.00	0.00	22	-	f
166	304	64.00	0.00	23	-	f
171	307	64.00	0.00	24	-	f
169	305	64.00	0.00	25	-	f
164	302	64.00	0.00	26	-	f
165	306	64.00	0.00	27	-	f
160	305	64.00	0.00	28	-	f
161	301	64.00	0.00	29	-	f
165	297	64.00	0.00	30	-	f
163	292	64.00	0.00	31	-	f
169	293	64.00	0.00	32	-	f
171	303	64.00	0.00	33	-	f
165	293	64.00	0.00	34	-	f
167	292	64.00	0.00	35	-	f
164	292	64.00	0.00	36	-	f
165	294	64.00	111.00	37	-	f
85	244	65.00	start	1	-	f
93	244	65.00	0.00	2	-	f
85	245	65.00	0.00	3	-	f
82	246	65.00	0.00	4	-	f
82	245	65.00	0.00	5	-	f
79	245	65.00	0.00	6	-	f
74	247	65.00	0.00	7	-	f
73	254	65.00	0.00	8	-	f
64	255	65.00	0.00	9	-	f
64	257	65.00	0.00	10	-	f
58	259	65.00	0.00	11	-	f
55	256	65.00	0.00	12	-	f
59	255	65.00	0.00	13	-	f
47	263	65.00	0.00	14	-	f
48	262	65.00	0.00	15	-	f
26	262	65.00	0.00	16	-	f
29	258	65.00	0.00	17	-	f
27	258	65.00	0.00	18	-	f
22	258	65.00	0.00	19	-	f
24	254	65.00	0.00	20	-	f
41	252	65.00	0.00	21	-	f
37	251	65.00	0.00	22	-	f
33	259	65.00	0.00	23	-	f
18	265	65.00	0.00	24	-	f
18	260	65.00	0.00	25	-	f
14	248	65.00	0.00	26	-	f
12	248	65.00	0.00	27	-	f
9	247	65.00	0.00	28	-	f
8	245	65.00	0.00	29	-	f
9	246	65.00	0.00	30	-	f
7	249	65.00	0.00	31	-	f
7	249	65.00	0.00	32	-	f
8	245	65.00	108.00	33	-	f
