# Supplementary material for: A three component model for superdiffusive motion effectively describes migration of eukaryotic cells moving freely or under a directional stimulus
Source: PLoS One. 2022 Aug 2;17(8):e0272259. doi: 10.1371/journal.pone.0272259 (PMC9345344; doi:10.1371/journal.pone.0272259)
Supplement: S1 File — Text files containing information about displacements of experimental and simulated populations used for both preliminary analyses, in “datasets used for preliminary evaluation of cell movement (Tables 1 and 2)”, and further characterization of cell movement, in “further datasets used for cell movement characterization (Figs 2, 4–6; Table 2; S1–S3 Tables; S2 and S3 Figs)”. (ZIP) [file pone.0272259.s007.zip › S1_File/further datasets/experimental/wound/MDA-MB-231/coordinates5.txt]

#	ps=1.3	ts=40	movie=	timeInt=4
465	40	1.00	start	1	-	f
467	37	1.00	0.00	2	-	f
458	43	1.00	0.00	3	-	f
456	37	1.00	115.00	4	-	f
456	37	2.00	newborn	4	1	f
446	39	2.00	0.00	5	1	f
446	30	2.00	0.00	6	1	f
453	25	2.00	0.00	7	1	f
463	21	2.00	0.00	8	1	f
465	15	2.00	0.00	9	1	f
465	16	2.00	0.00	10	1	f
465	13	2.00	0.00	11	1	f
465	13	2.00	0.00	12	1	f
469	13	2.00	0.00	13	1	f
470	15	2.00	0.00	14	1	f
472	18	2.00	0.00	15	1	f
477	15	2.00	0.00	16	1	f
474	15	2.00	0.00	17	1	f
486	7	2.00	0.00	18	1	f
495	5	2.00	0.00	19	1	f
494	9	2.00	0.00	20	1	f
500	14	2.00	0.00	21	1	f
500	14	2.00	0.00	22	1	f
498	6	2.00	0.00	23	1	f
494	5	2.00	103.00	24	1	f
456	37	3.00	newborn	4	1	f
448	44	3.00	0.00	5	1	f
449	42	3.00	0.00	6	1	f
453	42	3.00	0.00	7	1	f
453	37	3.00	0.00	8	1	f
446	34	3.00	0.00	9	1	f
443	34	3.00	0.00	10	1	f
440	35	3.00	0.00	11	1	f
436	38	3.00	0.00	12	1	f
435	39	3.00	0.00	13	1	f
432	39	3.00	0.00	14	1	f
427	38	3.00	0.00	15	1	f
427	36	3.00	0.00	16	1	f
426	41	3.00	0.00	17	1	f
418	54	3.00	0.00	18	1	f
417	59	3.00	0.00	19	1	f
410	67	3.00	0.00	20	1	f
411	77	3.00	0.00	21	1	f
409	76	3.00	0.00	22	1	f
409	76	3.00	0.00	23	1	f
407	75	3.00	0.00	24	1	f
402	76	3.00	0.00	25	1	f
406	77	3.00	0.00	26	1	f
407	73	3.00	0.00	27	1	f
407	72	3.00	0.00	28	1	f
405	70	3.00	0.00	29	1	f
403	61	3.00	0.00	30	1	f
402	57	3.00	0.00	31	1	f
397	60	3.00	0.00	32	1	f
399	55	3.00	0.00	33	1	f
399	52	3.00	0.00	34	1	f
399	52	3.00	0.00	35	1	f
398	50	3.00	0.00	36	1	f
398	50	3.00	111.00	37	1	f
477	100	4.00	start	1	-	f
475	100	4.00	0.00	2	-	f
477	101	4.00	0.00	3	-	f
477	101	4.00	115.00	4	-	f
477	101	5.00	newborn	4	4	f
474	100	5.00	0.00	5	4	f
476	105	5.00	0.00	6	4	f
476	95	5.00	0.00	7	4	f
477	94	5.00	0.00	8	4	f
486	93	5.00	0.00	9	4	f
486	95	5.00	0.00	10	4	f
487	91	5.00	0.00	11	4	f
492	90	5.00	0.00	12	4	f
497	89	5.00	0.00	13	4	f
497	89	5.00	0.00	14	4	f
492	99	5.00	0.00	15	4	f
479	102	5.00	0.00	16	4	f
478	101	5.00	0.00	17	4	f
478	101	5.00	0.00	18	4	f
486	100	5.00	0.00	19	4	f
487	101	5.00	0.00	20	4	f
484	103	5.00	0.00	21	4	f
477	104	5.00	0.00	22	4	f
457	118	5.00	0.00	23	4	f
452	126	5.00	0.00	24	4	f
442	126	5.00	0.00	25	4	f
421	114	5.00	0.00	26	4	f
415	98	5.00	0.00	27	4	f
405	95	5.00	0.00	28	4	f
387	75	5.00	0.00	29	4	f
389	70	5.00	0.00	30	4	f
388	64	5.00	0.00	31	4	f
391	70	5.00	0.00	32	4	f
392	70	5.00	0.00	33	4	f
392	73	5.00	0.00	34	4	f
403	83	5.00	0.00	35	4	f
407	91	5.00	0.00	36	4	f
406	98	5.00	111.00	37	4	f
477	101	6.00	newborn	4	4	f
487	101	6.00	0.00	5	4	f
489	101	6.00	0.00	6	4	f
490	108	6.00	0.00	7	4	f
487	111	6.00	0.00	8	4	f
487	111	6.00	0.00	9	4	f
485	112	6.00	0.00	10	4	f
480	115	6.00	0.00	11	4	f
478	121	6.00	0.00	12	4	f
479	121	6.00	0.00	13	4	f
488	138	6.00	0.00	14	4	f
495	142	6.00	0.00	15	4	f
496	138	6.00	0.00	16	4	f
491	136	6.00	0.00	17	4	f
494	131	6.00	0.00	18	4	f
497	131	6.00	0.00	19	4	f
497	124	6.00	0.00	20	4	f
487	131	6.00	0.00	21	4	f
488	125	6.00	108.00	22	4	f
467	120	7.00	start	1	-	f
440	121	7.00	0.00	2	-	f
461	117	7.00	0.00	3	-	f
460	119	7.00	0.00	4	-	f
457	103	7.00	0.00	5	-	f
448	101	7.00	0.00	6	-	f
442	105	7.00	0.00	7	-	f
425	76	7.00	0.00	8	-	f
423	63	7.00	0.00	9	-	f
411	63	7.00	0.00	10	-	f
401	51	7.00	0.00	11	-	f
393	49	7.00	0.00	12	-	f
386	41	7.00	0.00	13	-	f
383	37	7.00	0.00	14	-	f
396	31	7.00	0.00	15	-	f
402	36	7.00	0.00	16	-	f
401	48	7.00	0.00	17	-	f
394	48	7.00	0.00	18	-	f
374	31	7.00	0.00	19	-	f
375	20	7.00	0.00	20	-	f
373	34	7.00	0.00	21	-	f
379	37	7.00	0.00	22	-	f
397	51	7.00	0.00	23	-	f
381	48	7.00	0.00	24	-	f
380	55	7.00	0.00	25	-	f
378	55	7.00	0.00	26	-	f
374	51	7.00	115.00	27	-	f
374	51	8.00	newborn	27	7	f
373	42	8.00	0.00	28	7	f
370	51	8.00	0.00	29	7	f
373	51	8.00	0.00	30	7	f
375	43	8.00	0.00	31	7	f
376	42	8.00	0.00	32	7	f
380	40	8.00	0.00	33	7	f
384	37	8.00	0.00	34	7	f
392	40	8.00	0.00	35	7	f
406	41	8.00	0.00	36	7	f
440	34	8.00	111.00	37	7	f
374	51	9.00	newborn	27	7	f
376	56	9.00	0.00	28	7	f
382	49	9.00	0.00	29	7	f
385	51	9.00	108.00	30	7	f
474	174	10.00	start	1	-	f
474	178	10.00	0.00	2	-	f
468	182	10.00	0.00	3	-	f
465	179	10.00	0.00	4	-	f
455	175	10.00	0.00	5	-	f
450	168	10.00	0.00	6	-	f
439	147	10.00	0.00	7	-	f
438	134	10.00	0.00	8	-	f
431	117	10.00	0.00	9	-	f
424	108	10.00	0.00	10	-	f
426	105	10.00	0.00	11	-	f
420	105	10.00	0.00	12	-	f
411	98	10.00	0.00	13	-	f
405	96	10.00	0.00	14	-	f
397	95	10.00	0.00	15	-	f
403	93	10.00	0.00	16	-	f
403	93	10.00	0.00	17	-	f
399	95	10.00	0.00	18	-	f
400	96	10.00	115.00	19	-	f
400	96	11.00	newborn	19	10	f
400	91	11.00	0.00	20	10	f
391	99	11.00	0.00	21	10	f
382	107	11.00	0.00	22	10	f
377	111	11.00	0.00	23	10	f
377	110	11.00	0.00	24	10	f
378	119	11.00	0.00	25	10	f
381	127	11.00	0.00	26	10	f
389	149	11.00	0.00	27	10	f
384	156	11.00	0.00	28	10	f
380	134	11.00	0.00	29	10	f
383	119	11.00	0.00	30	10	f
383	117	11.00	0.00	31	10	f
385	110	11.00	0.00	32	10	f
383	99	11.00	0.00	33	10	f
381	94	11.00	0.00	34	10	f
376	92	11.00	0.00	35	10	f
376	92	11.00	0.00	36	10	f
375	92	11.00	111.00	37	10	f
400	96	12.00	newborn	19	10	f
404	104	12.00	0.00	20	10	f
398	106	12.00	0.00	21	10	f
389	121	12.00	0.00	22	10	f
386	107	12.00	0.00	23	10	f
389	116	12.00	0.00	24	10	f
388	119	12.00	0.00	25	10	f
387	118	12.00	108.00	26	10	f
455	213	13.00	start	1	-	f
459	207	13.00	0.00	2	-	f
471	208	13.00	0.00	3	-	f
485	216	13.00	0.00	4	-	f
480	212	13.00	0.00	5	-	f
474	218	13.00	0.00	6	-	f
465	206	13.00	0.00	7	-	f
445	208	13.00	0.00	8	-	f
439	198	13.00	0.00	9	-	f
439	193	13.00	0.00	10	-	f
433	191	13.00	0.00	11	-	f
430	188	13.00	0.00	12	-	f
429	192	13.00	0.00	13	-	f
417	180	13.00	108.00	14	-	f
480	196	14.00	start	1	-	f
480	199	14.00	0.00	2	-	f
483	196	14.00	0.00	3	-	f
483	196	14.00	0.00	4	-	f
481	193	14.00	0.00	5	-	f
486	196	14.00	115.00	6	-	f
486	196	15.00	newborn	6	14	f
486	194	15.00	0.00	7	14	f
463	207	15.00	0.00	8	14	f
457	211	15.00	0.00	9	14	f
456	211	15.00	0.00	10	14	f
454	212	15.00	0.00	11	14	f
454	213	15.00	0.00	12	14	f
453	212	15.00	0.00	13	14	f
453	208	15.00	0.00	14	14	f
452	204	15.00	0.00	15	14	f
453	195	15.00	0.00	16	14	f
455	196	15.00	0.00	17	14	f
457	189	15.00	0.00	18	14	f
457	188	15.00	0.00	19	14	f
458	183	15.00	0.00	20	14	f
467	180	15.00	0.00	21	14	f
469	169	15.00	0.00	22	14	f
469	161	15.00	0.00	23	14	f
469	161	15.00	0.00	24	14	f
468	157	15.00	0.00	25	14	f
468	157	15.00	0.00	26	14	f
456	163	15.00	0.00	27	14	f
450	159	15.00	0.00	28	14	f
430	150	15.00	0.00	29	14	f
426	147	15.00	0.00	30	14	f
426	142	15.00	0.00	31	14	f
427	137	15.00	0.00	32	14	f
426	139	15.00	0.00	33	14	f
426	139	15.00	0.00	34	14	f
422	142	15.00	0.00	35	14	f
424	141	15.00	0.00	36	14	f
424	140	15.00	111.00	37	14	f
486	196	16.00	newborn	6	14	f
488	204	16.00	0.00	7	14	f
498	212	16.00	0.00	8	14	f
507	222	16.00	0.00	9	14	f
511	226	16.00	0.00	10	14	f
512	222	16.00	0.00	11	14	f
514	227	16.00	0.00	12	14	f
514	229	16.00	0.00	13	14	f
518	221	16.00	108.00	14	14	f
454	257	17.00	start	1	-	f
439	256	17.00	0.00	2	-	f
430	231	17.00	0.00	3	-	f
419	219	17.00	0.00	4	-	f
418	207	17.00	0.00	5	-	f
418	208	17.00	0.00	6	-	f
426	221	17.00	115.00	7	-	f
426	221	18.00	newborn	7	17	f
414	223	18.00	0.00	8	17	f
417	201	18.00	0.00	9	17	f
414	200	18.00	0.00	10	17	f
413	224	18.00	0.00	11	17	f
394	207	18.00	0.00	12	17	f
394	205	18.00	0.00	13	17	f
390	196	18.00	0.00	14	17	f
390	190	18.00	0.00	15	17	f
397	191	18.00	0.00	16	17	f
401	186	18.00	0.00	17	17	f
425	193	18.00	0.00	18	17	f
438	208	18.00	0.00	19	17	f
436	217	18.00	0.00	20	17	f
446	221	18.00	0.00	21	17	f
447	222	18.00	0.00	22	17	f
459	229	18.00	0.00	23	17	f
469	226	18.00	0.00	24	17	f
469	222	18.00	0.00	25	17	f
470	219	18.00	0.00	26	17	f
461	213	18.00	0.00	27	17	f
453	207	18.00	0.00	28	17	f
455	202	18.00	0.00	29	17	f
458	205	18.00	0.00	30	17	f
463	205	18.00	0.00	31	17	f
461	212	18.00	0.00	32	17	f
457	204	18.00	0.00	33	17	f
460	208	18.00	0.00	34	17	f
455	206	18.00	0.00	35	17	f
455	206	18.00	0.00	36	17	f
448	211	18.00	111.00	37	17	f
426	221	19.00	newborn	7	17	f
426	225	19.00	0.00	8	17	f
427	230	19.00	0.00	9	17	f
422	269	19.00	0.00	10	17	f
407	250	19.00	0.00	11	17	f
393	231	19.00	0.00	12	17	f
397	231	19.00	0.00	13	17	f
394	220	19.00	0.00	14	17	f
397	234	19.00	0.00	15	17	f
395	255	19.00	0.00	16	17	f
407	279	19.00	0.00	17	17	f
426	297	19.00	0.00	18	17	f
431	320	19.00	0.00	19	17	f
429	309	19.00	0.00	20	17	f
424	286	19.00	0.00	21	17	f
423	277	19.00	0.00	22	17	f
414	276	19.00	0.00	23	17	f
394	287	19.00	0.00	24	17	f
393	283	19.00	0.00	25	17	f
388	271	19.00	0.00	26	17	f
386	269	19.00	0.00	27	17	f
381	273	19.00	0.00	28	17	f
377	241	19.00	0.00	29	17	f
373	230	19.00	0.00	30	17	f
369	236	19.00	0.00	31	17	f
372	250	19.00	0.00	32	17	f
372	250	19.00	0.00	33	17	f
361	236	19.00	0.00	34	17	f
360	227	19.00	0.00	35	17	f
356	216	19.00	0.00	36	17	f
358	193	19.00	111.00	37	17	f
467	287	20.00	start	1	-	f
467	294	20.00	0.00	2	-	f
463	296	20.00	0.00	3	-	f
459	291	20.00	0.00	4	-	f
456	284	20.00	0.00	5	-	f
457	282	20.00	0.00	6	-	f
455	284	20.00	0.00	7	-	f
457	274	20.00	0.00	8	-	f
458	271	20.00	0.00	9	-	f
458	271	20.00	0.00	10	-	f
454	269	20.00	0.00	11	-	f
449	266	20.00	0.00	12	-	f
447	262	20.00	0.00	13	-	f
446	261	20.00	0.00	14	-	f
445	263	20.00	0.00	15	-	f
444	264	20.00	0.00	16	-	f
442	266	20.00	0.00	17	-	f
442	262	20.00	115.00	18	-	f
442	262	21.00	newborn	18	20	f
444	257	21.00	0.00	19	20	f
439	262	21.00	0.00	20	20	f
440	260	21.00	0.00	21	20	f
438	270	21.00	0.00	22	20	f
440	283	21.00	0.00	23	20	f
443	291	21.00	0.00	24	20	f
452	307	21.00	0.00	25	20	f
451	311	21.00	0.00	26	20	f
457	312	21.00	0.00	27	20	f
465	313	21.00	0.00	28	20	f
467	312	21.00	0.00	29	20	f
471	310	21.00	0.00	30	20	f
485	305	21.00	0.00	31	20	f
485	302	21.00	0.00	32	20	f
480	305	21.00	0.00	33	20	f
480	305	21.00	0.00	34	20	f
472	306	21.00	0.00	35	20	f
475	306	21.00	0.00	36	20	f
481	305	21.00	111.00	37	20	f
442	262	22.00	newborn	18	20	f
447	265	22.00	0.00	19	20	f
439	275	22.00	0.00	20	20	f
418	263	22.00	0.00	21	20	f
419	256	22.00	0.00	22	20	f
419	256	22.00	0.00	23	20	f
422	259	22.00	0.00	24	20	f
430	266	22.00	0.00	25	20	f
431	265	22.00	0.00	26	20	f
444	277	22.00	0.00	27	20	f
444	271	22.00	0.00	28	20	f
440	265	22.00	0.00	29	20	f
440	265	22.00	0.00	30	20	f
440	262	22.00	0.00	31	20	f
440	262	22.00	0.00	32	20	f
440	262	22.00	0.00	33	20	f
440	262	22.00	0.00	34	20	f
439	268	22.00	0.00	35	20	f
444	273	22.00	0.00	36	20	f
445	269	22.00	111.00	37	20	f
467	314	23.00	start	1	-	f
468	314	23.00	0.00	2	-	f
471	314	23.00	0.00	3	-	f
471	314	23.00	0.00	4	-	f
467	317	23.00	0.00	5	-	f
467	321	23.00	0.00	6	-	f
465	314	23.00	0.00	7	-	f
460	316	23.00	0.00	8	-	f
459	318	23.00	0.00	9	-	f
467	317	23.00	0.00	10	-	f
467	317	23.00	0.00	11	-	f
482	315	23.00	0.00	12	-	f
478	319	23.00	0.00	13	-	f
469	320	23.00	0.00	14	-	f
470	319	23.00	0.00	15	-	f
461	317	23.00	0.00	16	-	f
460	327	23.00	0.00	17	-	f
458	336	23.00	0.00	18	-	f
458	335	23.00	0.00	19	-	f
451	334	23.00	0.00	20	-	f
447	334	23.00	115.00	21	-	f
447	334	24.00	newborn	21	23	f
446	330	24.00	0.00	22	23	f
439	322	24.00	0.00	23	23	f
435	328	24.00	0.00	24	23	f
424	334	24.00	0.00	25	23	f
419	342	24.00	0.00	26	23	f
419	349	24.00	0.00	27	23	f
423	345	24.00	0.00	28	23	f
416	342	24.00	0.00	29	23	f
422	349	24.00	0.00	30	23	f
424	349	24.00	0.00	31	23	f
427	349	24.00	0.00	32	23	f
424	351	24.00	0.00	33	23	f
425	353	24.00	0.00	34	23	f
421	350	24.00	0.00	35	23	f
417	351	24.00	0.00	36	23	f
418	351	24.00	111.00	37	23	f
447	334	25.00	newborn	21	23	f
456	330	25.00	0.00	22	23	f
453	332	25.00	0.00	23	23	f
449	326	25.00	0.00	24	23	f
447	324	25.00	0.00	25	23	f
437	320	25.00	0.00	26	23	f
436	321	25.00	0.00	27	23	f
434	317	25.00	0.00	28	23	f
434	310	25.00	0.00	29	23	f
434	310	25.00	0.00	30	23	f
435	300	25.00	0.00	31	23	f
435	314	25.00	0.00	32	23	f
433	327	25.00	115.00	33	23	f
486	355	26.00	start	1	-	f
481	354	26.00	0.00	2	-	f
479	356	26.00	0.00	3	-	f
486	351	26.00	0.00	4	-	f
483	343	26.00	0.00	5	-	f
483	324	26.00	0.00	6	-	f
483	299	26.00	0.00	7	-	f
474	288	26.00	0.00	8	-	f
474	272	26.00	0.00	9	-	f
470	275	26.00	0.00	10	-	f
470	271	26.00	0.00	11	-	f
489	276	26.00	0.00	12	-	f
499	290	26.00	115.00	13	-	f
499	290	27.00	newborn	13	26	f
499	292	27.00	0.00	14	26	f
508	292	27.00	108.00	15	26	f
483	379	28.00	start	1	-	f
474	378	28.00	0.00	2	-	f
439	384	28.00	0.00	3	-	f
433	392	28.00	0.00	4	-	f
424	399	28.00	0.00	5	-	f
438	433	28.00	0.00	6	-	f
433	418	28.00	0.00	7	-	f
435	400	28.00	0.00	8	-	f
436	376	28.00	0.00	9	-	f
433	371	28.00	0.00	10	-	f
417	390	28.00	0.00	11	-	f
435	404	28.00	0.00	12	-	f
432	427	28.00	0.00	13	-	f
430	438	28.00	0.00	14	-	f
429	440	28.00	0.00	15	-	f
430	442	28.00	0.00	16	-	f
427	431	28.00	0.00	17	-	f
424	422	28.00	0.00	18	-	f
424	415	28.00	0.00	19	-	f
422	410	28.00	0.00	20	-	f
419	416	28.00	0.00	21	-	f
415	403	28.00	0.00	22	-	f
419	400	28.00	0.00	23	-	f
419	397	28.00	0.00	24	-	f
419	397	28.00	0.00	25	-	f
419	403	28.00	0.00	26	-	f
419	399	28.00	0.00	27	-	f
415	394	28.00	0.00	28	-	f
411	390	28.00	0.00	29	-	f
409	388	28.00	0.00	30	-	f
407	380	28.00	0.00	31	-	f
407	380	28.00	0.00	32	-	f
407	380	28.00	0.00	33	-	f
407	380	28.00	0.00	34	-	f
403	380	28.00	0.00	35	-	f
403	380	28.00	0.00	36	-	f
403	380	28.00	111.00	37	-	f
466	421	29.00	start	1	-	f
472	415	29.00	0.00	2	-	f
471	420	29.00	0.00	3	-	f
471	417	29.00	0.00	4	-	f
474	428	29.00	115.00	5	-	f
474	428	30.00	newborn	5	29	f
462	428	30.00	0.00	6	29	f
451	423	30.00	0.00	7	29	f
445	429	30.00	0.00	8	29	f
434	427	30.00	0.00	9	29	f
428	429	30.00	0.00	10	29	f
440	445	30.00	0.00	11	29	f
438	450	30.00	0.00	12	29	f
443	459	30.00	108.00	13	29	f
474	428	31.00	newborn	5	29	f
473	417	31.00	0.00	6	29	f
474	419	31.00	0.00	7	29	f
484	413	31.00	0.00	8	29	f
483	401	31.00	0.00	9	29	f
477	402	31.00	0.00	10	29	f
489	393	31.00	0.00	11	29	f
486	389	31.00	0.00	12	29	f
474	379	31.00	108.00	13	29	f
480	464	32.00	start	1	-	f
490	455	32.00	0.00	2	-	f
483	465	32.00	0.00	3	-	f
480	465	32.00	0.00	4	-	f
470	474	32.00	0.00	5	-	f
460	474	32.00	0.00	6	-	f
456	463	32.00	0.00	7	-	f
450	464	32.00	0.00	8	-	f
452	465	32.00	0.00	9	-	f
453	470	32.00	0.00	10	-	f
450	473	32.00	0.00	11	-	f
449	471	32.00	0.00	12	-	f
450	470	32.00	0.00	13	-	f
458	469	32.00	0.00	14	-	f
451	469	32.00	0.00	15	-	f
454	472	32.00	0.00	16	-	f
454	472	32.00	0.00	17	-	f
454	471	32.00	0.00	18	-	f
455	471	32.00	0.00	19	-	f
455	471	32.00	0.00	20	-	f
456	476	32.00	0.00	21	-	f
458	490	32.00	0.00	22	-	f
457	494	32.00	0.00	23	-	f
457	501	32.00	0.00	24	-	f
456	499	32.00	0.00	25	-	f
456	503	32.00	0.00	26	-	f
457	504	32.00	115.00	27	-	f
457	504	33.00	newborn	27	32	f
454	495	33.00	0.00	28	32	f
454	498	33.00	108.00	29	32	f
488	453	34.00	start	1	-	f
500	451	34.00	0.00	2	-	f
504	450	34.00	0.00	3	-	f
492	454	34.00	0.00	4	-	f
480	459	34.00	0.00	5	-	f
478	462	34.00	0.00	6	-	f
478	463	34.00	0.00	7	-	f
475	474	34.00	0.00	8	-	f
473	484	34.00	0.00	9	-	f
468	487	34.00	0.00	10	-	f
465	496	34.00	0.00	11	-	f
470	506	34.00	0.00	12	-	f
470	509	34.00	0.00	13	-	f
465	505	34.00	0.00	14	-	f
463	507	34.00	115.00	15	-	f
469	154	35.00	start	1	-	f
469	154	35.00	0.00	2	-	f
469	154	35.00	0.00	3	-	f
469	154	35.00	0.00	4	-	f
469	154	35.00	0.00	5	-	f
469	150	35.00	0.00	6	-	f
474	153	35.00	0.00	7	-	f
476	155	35.00	115.00	8	-	f
476	155	36.00	newborn	8	35	f
467	127	36.00	0.00	9	35	f
461	132	36.00	0.00	10	35	f
461	132	36.00	0.00	11	35	f
457	132	36.00	0.00	12	35	f
460	135	36.00	0.00	13	35	f
443	128	36.00	0.00	14	35	f
460	125	36.00	0.00	15	35	f
438	123	36.00	0.00	16	35	f
436	120	36.00	0.00	17	35	f
438	116	36.00	0.00	18	35	f
433	115	36.00	0.00	19	35	f
417	121	36.00	0.00	20	35	f
410	115	36.00	0.00	21	35	f
409	118	36.00	0.00	22	35	f
404	111	36.00	0.00	23	35	f
398	113	36.00	108.00	24	35	f
494	335	37.00	start	1	-	f
490	332	37.00	0.00	2	-	f
488	331	37.00	0.00	3	-	f
493	310	37.00	0.00	4	-	f
489	321	37.00	0.00	5	-	f
501	310	37.00	0.00	6	-	f
500	310	37.00	0.00	7	-	f
504	314	37.00	0.00	8	-	f
503	314	37.00	0.00	9	-	f
503	314	37.00	0.00	10	-	f
504	312	37.00	0.00	11	-	f
505	308	37.00	0.00	12	-	f
502	306	37.00	0.00	13	-	f
495	307	37.00	0.00	14	-	f
498	297	37.00	0.00	15	-	f
490	292	37.00	0.00	16	-	f
491	292	37.00	0.00	17	-	f
491	291	37.00	0.00	18	-	f
499	284	37.00	0.00	19	-	f
493	278	37.00	0.00	20	-	f
490	279	37.00	0.00	21	-	f
480	272	37.00	0.00	22	-	f
470	262	37.00	0.00	23	-	f
454	260	37.00	0.00	24	-	f
442	272	37.00	0.00	25	-	f
431	273	37.00	0.00	26	-	f
427	272	37.00	0.00	27	-	f
423	266	37.00	0.00	28	-	f
424	266	37.00	0.00	29	-	f
428	270	37.00	0.00	30	-	f
428	270	37.00	0.00	31	-	f
430	275	37.00	0.00	32	-	f
424	270	37.00	0.00	33	-	f
421	272	37.00	0.00	34	-	f
419	272	37.00	0.00	35	-	f
408	263	37.00	0.00	36	-	f
406	263	37.00	111.00	37	-	f
485	493	38.00	start	1	-	f
485	496	38.00	0.00	2	-	f
482	495	38.00	0.00	3	-	f
487	490	38.00	0.00	4	-	f
487	490	38.00	115.00	5	-	f
487	490	39.00	newborn	5	38	f
480	501	39.00	0.00	6	38	f
484	507	39.00	103.00	7	38	f
460	235	40.00	start	1	-	f
460	236	40.00	0.00	2	-	f
460	236	40.00	0.00	3	-	f
464	236	40.00	0.00	4	-	f
465	237	40.00	0.00	5	-	f
460	238	40.00	0.00	6	-	f
467	236	40.00	0.00	7	-	f
464	235	40.00	0.00	8	-	f
462	235	40.00	0.00	9	-	f
456	237	40.00	0.00	10	-	f
459	231	40.00	0.00	11	-	f
455	233	40.00	0.00	12	-	f
455	240	40.00	0.00	13	-	f
459	240	40.00	0.00	14	-	f
459	240	40.00	115.00	15	-	f
459	240	41.00	newborn	15	40	f
455	231	41.00	0.00	16	40	f
453	231	41.00	0.00	17	40	f
452	228	41.00	0.00	18	40	f
452	228	41.00	0.00	19	40	f
448	224	41.00	0.00	20	40	f
452	215	41.00	0.00	21	40	f
454	230	41.00	0.00	22	40	f
464	231	41.00	108.00	23	40	f
459	240	42.00	newborn	15	40	f
459	239	42.00	0.00	16	40	f
458	239	42.00	0.00	17	40	f
460	240	42.00	0.00	18	40	f
451	250	42.00	0.00	19	40	f
457	265	42.00	0.00	20	40	f
455	269	42.00	0.00	21	40	f
458	287	42.00	0.00	22	40	f
463	285	42.00	0.00	23	40	f
470	281	42.00	0.00	24	40	f
483	282	42.00	0.00	25	40	f
484	305	42.00	0.00	26	40	f
484	331	42.00	0.00	27	40	f
487	335	42.00	0.00	28	40	f
487	334	42.00	0.00	29	40	f
481	344	42.00	0.00	30	40	f
485	341	42.00	0.00	31	40	f
487	332	42.00	0.00	32	40	f
487	329	42.00	0.00	33	40	f
480	337	42.00	0.00	34	40	f
477	334	42.00	0.00	35	40	f
477	334	42.00	0.00	36	40	f
476	339	42.00	111.00	37	40	f
