# Supplementary material for: A three component model for superdiffusive motion effectively describes migration of eukaryotic cells moving freely or under a directional stimulus
Source: PLoS One. 2022 Aug 2;17(8):e0272259. doi: 10.1371/journal.pone.0272259 (PMC9345344; doi:10.1371/journal.pone.0272259)
Supplement: S1 File — Text files containing information about displacements of experimental and simulated populations used for both preliminary analyses, in “datasets used for preliminary evaluation of cell movement (Tables 1 and 2)”, and further characterization of cell movement, in “further datasets used for cell movement characterization (Figs 2, 4–6; Table 2; S1–S3 Tables; S2 and S3 Figs)”. (ZIP) [file pone.0272259.s007.zip › S1_File/further datasets/experimental/wound/MDA-MB-231/coordinates1.txt]

#	ps=1.3	ts=40	movie=	timeInt=4
444	71	1.00	start	1	-	f
444	70	1.00	0.00	2	-	f
444	68	1.00	0.00	3	-	f
447	72	1.00	0.00	4	-	f
449	73	1.00	0.00	5	-	f
443	71	1.00	0.00	6	-	f
442	81	1.00	0.00	7	-	f
442	82	1.00	0.00	8	-	f
444	79	1.00	0.00	9	-	f
444	81	1.00	0.00	10	-	f
448	74	1.00	0.00	11	-	f
442	70	1.00	0.00	12	-	f
441	76	1.00	0.00	13	-	f
443	79	1.00	0.00	14	-	f
442	73	1.00	0.00	15	-	f
439	62	1.00	0.00	16	-	f
433	58	1.00	0.00	17	-	f
436	60	1.00	0.00	18	-	f
440	64	1.00	0.00	19	-	f
448	71	1.00	0.00	20	-	f
446	68	1.00	0.00	21	-	f
443	62	1.00	0.00	22	-	f
434	53	1.00	0.00	23	-	f
431	59	1.00	0.00	24	-	f
422	61	1.00	0.00	25	-	f
418	67	1.00	0.00	26	-	f
415	65	1.00	0.00	27	-	f
413	66	1.00	0.00	28	-	f
411	66	1.00	0.00	29	-	f
417	66	1.00	0.00	30	-	f
414	64	1.00	0.00	31	-	f
424	60	1.00	0.00	32	-	f
433	62	1.00	0.00	33	-	f
430	63	1.00	115.00	34	-	f
478	85	2.00	start	1	-	f
474	90	2.00	0.00	2	-	f
463	93	2.00	0.00	3	-	f
469	72	2.00	0.00	4	-	f
471	66	2.00	0.00	5	-	f
462	70	2.00	0.00	6	-	f
459	63	2.00	0.00	7	-	f
464	65	2.00	0.00	8	-	f
466	68	2.00	0.00	9	-	f
470	68	2.00	0.00	10	-	f
476	69	2.00	0.00	11	-	f
482	74	2.00	115.00	12	-	f
482	74	3.00	newborn	12	2	f
484	81	3.00	0.00	13	2	f
487	71	3.00	0.00	14	2	f
482	71	3.00	0.00	15	2	f
484	72	3.00	0.00	16	2	f
466	70	3.00	0.00	17	2	f
465	66	3.00	0.00	18	2	f
465	70	3.00	0.00	19	2	f
466	62	3.00	0.00	20	2	f
468	71	3.00	0.00	21	2	f
478	76	3.00	0.00	22	2	f
484	70	3.00	0.00	23	2	f
481	73	3.00	0.00	24	2	f
481	73	3.00	0.00	25	2	f
486	70	3.00	0.00	26	2	f
487	71	3.00	0.00	27	2	f
486	74	3.00	0.00	28	2	f
485	71	3.00	0.00	29	2	f
480	73	3.00	0.00	30	2	f
475	71	3.00	0.00	31	2	f
473	72	3.00	0.00	32	2	f
472	76	3.00	0.00	33	2	f
468	79	3.00	0.00	34	2	f
464	81	3.00	0.00	35	2	f
464	81	3.00	0.00	36	2	f
464	84	3.00	111.00	37	2	f
482	74	4.00	newborn	12	2	f
494	82	4.00	0.00	13	2	f
492	86	4.00	0.00	14	2	f
496	85	4.00	0.00	15	2	f
499	82	4.00	0.00	16	2	f
501	75	4.00	0.00	17	2	f
495	74	4.00	0.00	18	2	f
484	75	4.00	0.00	19	2	f
479	83	4.00	0.00	20	2	f
473	81	4.00	0.00	21	2	f
459	80	4.00	0.00	22	2	f
454	88	4.00	0.00	23	2	f
447	85	4.00	0.00	24	2	f
443	86	4.00	0.00	25	2	f
445	89	4.00	0.00	26	2	f
443	92	4.00	0.00	27	2	f
443	86	4.00	0.00	28	2	f
438	82	4.00	0.00	29	2	f
434	75	4.00	0.00	30	2	f
433	71	4.00	0.00	31	2	f
422	78	4.00	0.00	32	2	f
419	78	4.00	0.00	33	2	f
417	80	4.00	0.00	34	2	f
406	81	4.00	0.00	35	2	f
408	79	4.00	0.00	36	2	f
402	78	4.00	111.00	37	2	f
473	69	5.00	start	1	-	f
477	74	5.00	0.00	2	-	f
476	77	5.00	0.00	3	-	f
477	76	5.00	0.00	4	-	f
477	82	5.00	0.00	5	-	f
477	77	5.00	0.00	6	-	f
476	76	5.00	0.00	7	-	f
475	79	5.00	0.00	8	-	f
475	79	5.00	0.00	9	-	f
477	81	5.00	0.00	10	-	f
476	82	5.00	0.00	11	-	f
476	83	5.00	0.00	12	-	f
474	84	5.00	0.00	13	-	f
474	87	5.00	0.00	14	-	f
478	92	5.00	0.00	15	-	f
480	91	5.00	0.00	16	-	f
480	90	5.00	0.00	17	-	f
480	91	5.00	0.00	18	-	f
475	114	5.00	115.00	19	-	f
475	114	6.00	newborn	19	5	f
461	113	6.00	0.00	20	5	f
461	113	6.00	0.00	21	5	f
462	111	6.00	0.00	22	5	f
466	114	6.00	0.00	23	5	f
469	105	6.00	0.00	24	5	f
469	103	6.00	0.00	25	5	f
467	97	6.00	0.00	26	5	f
460	91	6.00	0.00	27	5	f
459	86	6.00	0.00	28	5	f
458	86	6.00	0.00	29	5	f
455	82	6.00	0.00	30	5	f
455	76	6.00	0.00	31	5	f
447	77	6.00	0.00	32	5	f
444	76	6.00	0.00	33	5	f
443	74	6.00	0.00	34	5	f
436	63	6.00	0.00	35	5	f
429	67	6.00	0.00	36	5	f
426	63	6.00	111.00	37	5	f
475	114	7.00	newborn	19	5	f
472	123	7.00	0.00	20	5	f
474	121	7.00	0.00	21	5	f
477	121	7.00	0.00	22	5	f
482	125	7.00	0.00	23	5	f
478	118	7.00	0.00	24	5	f
472	116	7.00	0.00	25	5	f
472	114	7.00	0.00	26	5	f
472	113	7.00	0.00	27	5	f
477	115	7.00	0.00	28	5	f
468	110	7.00	0.00	29	5	f
466	106	7.00	0.00	30	5	f
457	96	7.00	0.00	31	5	f
457	101	7.00	0.00	32	5	f
459	106	7.00	0.00	33	5	f
456	109	7.00	0.00	34	5	f
457	112	7.00	0.00	35	5	f
460	115	7.00	0.00	36	5	f
460	115	7.00	111.00	37	5	f
461	28	8.00	start	1	-	f
461	29	8.00	0.00	2	-	f
464	30	8.00	0.00	3	-	f
464	30	8.00	0.00	4	-	f
466	28	8.00	0.00	5	-	f
466	28	8.00	0.00	6	-	f
466	28	8.00	0.00	7	-	f
466	28	8.00	0.00	8	-	f
466	28	8.00	0.00	9	-	f
466	28	8.00	0.00	10	-	f
466	35	8.00	0.00	11	-	f
467	37	8.00	0.00	12	-	f
467	37	8.00	0.00	13	-	f
468	39	8.00	0.00	14	-	f
468	38	8.00	0.00	15	-	f
470	39	8.00	0.00	16	-	f
469	38	8.00	0.00	17	-	f
470	40	8.00	0.00	18	-	f
471	42	8.00	0.00	19	-	f
476	47	8.00	115.00	20	-	f
476	47	9.00	newborn	20	8	f
469	39	9.00	0.00	21	8	f
475	38	9.00	0.00	22	8	f
475	37	9.00	0.00	23	8	f
477	37	9.00	0.00	24	8	f
480	37	9.00	0.00	25	8	f
479	35	9.00	0.00	26	8	f
479	34	9.00	0.00	27	8	f
477	43	9.00	0.00	28	8	f
477	43	9.00	0.00	29	8	f
477	43	9.00	0.00	30	8	f
477	43	9.00	0.00	31	8	f
477	43	9.00	0.00	32	8	f
481	48	9.00	0.00	33	8	f
485	48	9.00	0.00	34	8	f
483	49	9.00	0.00	35	8	f
482	49	9.00	0.00	36	8	f
475	59	9.00	111.00	37	8	f
476	47	10.00	newborn	20	8	f
475	51	10.00	0.00	21	8	f
466	48	10.00	0.00	22	8	f
463	46	10.00	0.00	23	8	f
465	43	10.00	0.00	24	8	f
466	46	10.00	0.00	25	8	f
466	46	10.00	0.00	26	8	f
466	41	10.00	0.00	27	8	f
466	42	10.00	0.00	28	8	f
466	43	10.00	0.00	29	8	f
467	41	10.00	0.00	30	8	f
468	45	10.00	0.00	31	8	f
465	45	10.00	0.00	32	8	f
464	51	10.00	0.00	33	8	f
465	48	10.00	0.00	34	8	f
463	50	10.00	0.00	35	8	f
462	48	10.00	0.00	36	8	f
464	43	10.00	111.00	37	8	f
458	146	11.00	start	1	-	f
457	146	11.00	0.00	2	-	f
454	142	11.00	0.00	3	-	f
455	143	11.00	0.00	4	-	f
457	143	11.00	0.00	5	-	f
456	143	11.00	0.00	6	-	f
436	137	11.00	0.00	7	-	f
436	150	11.00	0.00	8	-	f
436	150	11.00	0.00	9	-	f
436	149	11.00	0.00	10	-	f
436	149	11.00	0.00	11	-	f
437	148	11.00	0.00	12	-	f
445	147	11.00	0.00	13	-	f
440	148	11.00	0.00	14	-	f
435	150	11.00	0.00	15	-	f
435	150	11.00	0.00	16	-	f
438	150	11.00	0.00	17	-	f
435	148	11.00	0.00	18	-	f
434	149	11.00	0.00	19	-	f
438	149	11.00	0.00	20	-	f
437	151	11.00	0.00	21	-	f
439	150	11.00	0.00	22	-	f
433	150	11.00	0.00	23	-	f
434	151	11.00	0.00	24	-	f
437	148	11.00	0.00	25	-	f
438	151	11.00	0.00	26	-	f
441	153	11.00	0.00	27	-	f
438	151	11.00	0.00	28	-	f
436	151	11.00	0.00	29	-	f
436	151	11.00	0.00	30	-	f
432	152	11.00	0.00	31	-	f
433	148	11.00	0.00	32	-	f
433	147	11.00	0.00	33	-	f
433	147	11.00	0.00	34	-	f
432	145	11.00	0.00	35	-	f
431	143	11.00	0.00	36	-	f
414	144	11.00	111.00	37	-	f
474	119	12.00	start	1	-	f
474	118	12.00	0.00	2	-	f
477	117	12.00	0.00	3	-	f
477	117	12.00	0.00	4	-	f
478	117	12.00	0.00	5	-	f
478	115	12.00	0.00	6	-	f
479	117	12.00	0.00	7	-	f
479	117	12.00	0.00	8	-	f
480	115	12.00	0.00	9	-	f
480	118	12.00	0.00	10	-	f
483	118	12.00	0.00	11	-	f
479	121	12.00	0.00	12	-	f
477	122	12.00	0.00	13	-	f
482	123	12.00	0.00	14	-	f
483	121	12.00	0.00	15	-	f
483	123	12.00	0.00	16	-	f
481	121	12.00	0.00	17	-	f
479	119	12.00	0.00	18	-	f
476	125	12.00	0.00	19	-	f
477	133	12.00	0.00	20	-	f
483	136	12.00	0.00	21	-	f
485	143	12.00	0.00	22	-	f
483	147	12.00	0.00	23	-	f
483	142	12.00	0.00	24	-	f
483	148	12.00	0.00	25	-	f
481	146	12.00	0.00	26	-	f
477	147	12.00	0.00	27	-	f
474	147	12.00	0.00	28	-	f
474	147	12.00	0.00	29	-	f
474	147	12.00	0.00	30	-	f
470	147	12.00	0.00	31	-	f
465	149	12.00	0.00	32	-	f
468	146	12.00	0.00	33	-	f
458	149	12.00	0.00	34	-	f
455	150	12.00	0.00	35	-	f
452	149	12.00	0.00	36	-	f
446	150	12.00	111.00	37	-	f
479	108	13.00	start	1	-	f
478	107	13.00	0.00	2	-	f
478	104	13.00	0.00	3	-	f
480	106	13.00	0.00	4	-	f
480	106	13.00	0.00	5	-	f
479	103	13.00	0.00	6	-	f
479	103	13.00	0.00	7	-	f
479	106	13.00	0.00	8	-	f
482	104	13.00	0.00	9	-	f
482	104	13.00	0.00	10	-	f
485	103	13.00	0.00	11	-	f
484	102	13.00	0.00	12	-	f
483	103	13.00	0.00	13	-	f
481	105	13.00	0.00	14	-	f
470	89	13.00	0.00	15	-	f
468	81	13.00	0.00	16	-	f
466	88	13.00	0.00	17	-	f
466	88	13.00	0.00	18	-	f
457	83	13.00	0.00	19	-	f
462	89	13.00	0.00	20	-	f
465	94	13.00	0.00	21	-	f
458	94	13.00	0.00	22	-	f
463	95	13.00	0.00	23	-	f
462	78	13.00	0.00	24	-	f
455	72	13.00	0.00	25	-	f
447	69	13.00	0.00	26	-	f
443	61	13.00	0.00	27	-	f
442	59	13.00	0.00	28	-	f
433	52	13.00	0.00	29	-	f
433	48	13.00	0.00	30	-	f
429	48	13.00	0.00	31	-	f
422	42	13.00	0.00	32	-	f
421	50	13.00	0.00	33	-	f
416	62	13.00	0.00	34	-	f
416	58	13.00	0.00	35	-	f
418	54	13.00	0.00	36	-	f
420	48	13.00	111.00	37	-	f
465	167	14.00	start	1	-	f
466	167	14.00	0.00	2	-	f
466	167	14.00	0.00	3	-	f
470	168	14.00	0.00	4	-	f
472	171	14.00	0.00	5	-	f
469	169	14.00	0.00	6	-	f
469	172	14.00	0.00	7	-	f
469	172	14.00	0.00	8	-	f
475	170	14.00	0.00	9	-	f
474	169	14.00	0.00	10	-	f
474	169	14.00	0.00	11	-	f
474	169	14.00	0.00	12	-	f
471	169	14.00	0.00	13	-	f
471	169	14.00	0.00	14	-	f
470	169	14.00	0.00	15	-	f
467	171	14.00	0.00	16	-	f
467	171	14.00	0.00	17	-	f
466	171	14.00	0.00	18	-	f
466	171	14.00	0.00	19	-	f
466	169	14.00	0.00	20	-	f
465	174	14.00	0.00	21	-	f
461	174	14.00	0.00	22	-	f
457	180	14.00	0.00	23	-	f
451	183	14.00	0.00	24	-	f
449	180	14.00	115.00	25	-	f
449	180	15.00	newborn	25	14	f
449	180	15.00	0.00	26	14	f
443	181	15.00	0.00	27	14	f
444	181	15.00	0.00	28	14	f
446	179	15.00	0.00	29	14	f
445	180	15.00	0.00	30	14	f
443	184	15.00	0.00	31	14	f
444	185	15.00	0.00	32	14	f
444	187	15.00	0.00	33	14	f
445	187	15.00	0.00	34	14	f
445	191	15.00	0.00	35	14	f
445	191	15.00	0.00	36	14	f
445	193	15.00	111.00	37	14	f
449	180	16.00	newborn	25	14	f
438	190	16.00	0.00	26	14	f
436	193	16.00	0.00	27	14	f
436	193	16.00	0.00	28	14	f
436	188	16.00	0.00	29	14	f
429	184	16.00	0.00	30	14	f
430	183	16.00	0.00	31	14	f
430	183	16.00	0.00	32	14	f
430	181	16.00	0.00	33	14	f
430	181	16.00	0.00	34	14	f
430	184	16.00	0.00	35	14	f
431	187	16.00	0.00	36	14	f
433	188	16.00	111.00	37	14	f
473	191	17.00	start	1	-	f
473	191	17.00	0.00	2	-	f
473	191	17.00	0.00	3	-	f
473	191	17.00	0.00	4	-	f
471	190	17.00	0.00	5	-	f
471	186	17.00	0.00	6	-	f
471	191	17.00	0.00	7	-	f
469	192	17.00	0.00	8	-	f
466	192	17.00	0.00	9	-	f
457	192	17.00	0.00	10	-	f
455	191	17.00	0.00	11	-	f
451	193	17.00	0.00	12	-	f
451	195	17.00	0.00	13	-	f
451	195	17.00	0.00	14	-	f
451	195	17.00	0.00	15	-	f
449	197	17.00	115.00	16	-	f
449	197	18.00	newborn	16	17	f
455	193	18.00	0.00	17	17	f
452	191	18.00	0.00	18	17	f
452	189	18.00	0.00	19	17	f
446	188	18.00	0.00	20	17	f
446	188	18.00	0.00	21	17	f
446	188	18.00	0.00	22	17	f
444	190	18.00	0.00	23	17	f
443	202	18.00	0.00	24	17	f
444	198	18.00	0.00	25	17	f
441	200	18.00	0.00	26	17	f
437	203	18.00	0.00	27	17	f
436	209	18.00	0.00	28	17	f
439	208	18.00	0.00	29	17	f
436	207	18.00	0.00	30	17	f
435	212	18.00	0.00	31	17	f
435	208	18.00	0.00	32	17	f
435	208	18.00	0.00	33	17	f
437	210	18.00	0.00	34	17	f
437	210	18.00	0.00	35	17	f
435	214	18.00	0.00	36	17	f
432	218	18.00	111.00	37	17	f
449	197	19.00	newborn	16	17	f
455	207	19.00	0.00	17	17	f
448	213	19.00	0.00	18	17	f
448	213	19.00	0.00	19	17	f
447	213	19.00	0.00	20	17	f
447	213	19.00	0.00	21	17	f
445	213	19.00	0.00	22	17	f
445	213	19.00	0.00	23	17	f
444	217	19.00	0.00	24	17	f
443	222	19.00	0.00	25	17	f
443	222	19.00	0.00	26	17	f
443	222	19.00	0.00	27	17	f
444	222	19.00	0.00	28	17	f
444	226	19.00	0.00	29	17	f
443	233	19.00	0.00	30	17	f
443	233	19.00	0.00	31	17	f
439	234	19.00	0.00	32	17	f
439	234	19.00	0.00	33	17	f
434	240	19.00	0.00	34	17	f
434	241	19.00	0.00	35	17	f
435	241	19.00	0.00	36	17	f
435	241	19.00	111.00	37	17	f
484	213	20.00	start	1	-	f
488	213	20.00	0.00	2	-	f
488	213	20.00	0.00	3	-	f
488	213	20.00	0.00	4	-	f
491	212	20.00	0.00	5	-	f
495	206	20.00	0.00	6	-	f
495	199	20.00	0.00	7	-	f
494	196	20.00	0.00	8	-	f
492	198	20.00	0.00	9	-	f
491	200	20.00	0.00	10	-	f
486	202	20.00	0.00	11	-	f
486	202	20.00	115.00	12	-	f
486	202	21.00	newborn	12	20	f
486	193	21.00	0.00	13	20	f
489	195	21.00	0.00	14	20	f
499	197	21.00	0.00	15	20	f
497	200	21.00	0.00	16	20	f
506	199	21.00	0.00	17	20	f
505	197	21.00	0.00	18	20	f
499	196	21.00	0.00	19	20	f
500	196	21.00	0.00	20	20	f
502	191	21.00	0.00	21	20	f
506	189	21.00	0.00	22	20	f
510	191	21.00	0.00	23	20	f
513	195	21.00	0.00	24	20	f
515	195	21.00	0.00	25	20	f
515	195	21.00	0.00	26	20	f
510	201	21.00	0.00	27	20	f
501	202	21.00	0.00	28	20	f
497	193	21.00	0.00	29	20	f
495	188	21.00	0.00	30	20	f
491	188	21.00	0.00	31	20	f
491	183	21.00	0.00	32	20	f
491	183	21.00	0.00	33	20	f
491	183	21.00	0.00	34	20	f
491	183	21.00	0.00	35	20	f
493	183	21.00	0.00	36	20	f
491	180	21.00	111.00	37	20	f
486	202	22.00	newborn	12	20	f
499	200	22.00	0.00	13	20	f
499	203	22.00	0.00	14	20	f
498	209	22.00	0.00	15	20	f
509	204	22.00	0.00	16	20	f
510	199	22.00	0.00	17	20	f
521	197	22.00	0.00	18	20	f
520	192	22.00	108.00	19	20	f
480	236	23.00	start	1	-	f
485	233	23.00	0.00	2	-	f
483	233	23.00	0.00	3	-	f
488	234	23.00	0.00	4	-	f
482	238	23.00	0.00	5	-	f
485	236	23.00	0.00	6	-	f
483	241	23.00	0.00	7	-	f
483	241	23.00	0.00	8	-	f
484	238	23.00	0.00	9	-	f
484	237	23.00	0.00	10	-	f
483	236	23.00	0.00	11	-	f
483	236	23.00	0.00	12	-	f
478	241	23.00	0.00	13	-	f
480	238	23.00	0.00	14	-	f
483	237	23.00	0.00	15	-	f
481	237	23.00	0.00	16	-	f
476	239	23.00	0.00	17	-	f
476	242	23.00	0.00	18	-	f
477	240	23.00	0.00	19	-	f
474	241	23.00	0.00	20	-	f
474	244	23.00	0.00	21	-	f
474	244	23.00	0.00	22	-	f
474	240	23.00	0.00	23	-	f
472	239	23.00	0.00	24	-	f
472	239	23.00	0.00	25	-	f
468	239	23.00	0.00	26	-	f
466	237	23.00	0.00	27	-	f
461	238	23.00	0.00	28	-	f
461	238	23.00	0.00	29	-	f
458	235	23.00	0.00	30	-	f
459	235	23.00	0.00	31	-	f
460	232	23.00	0.00	32	-	f
460	231	23.00	0.00	33	-	f
459	228	23.00	0.00	34	-	f
456	233	23.00	0.00	35	-	f
456	233	23.00	0.00	36	-	f
456	233	23.00	111.00	37	-	f
502	263	24.00	start	1	-	f
500	268	24.00	0.00	2	-	f
499	264	24.00	0.00	3	-	f
491	263	24.00	0.00	4	-	f
486	268	24.00	0.00	5	-	f
484	273	24.00	0.00	6	-	f
483	279	24.00	0.00	7	-	f
483	279	24.00	0.00	8	-	f
480	273	24.00	0.00	9	-	f
479	273	24.00	0.00	10	-	f
477	271	24.00	0.00	11	-	f
480	268	24.00	0.00	12	-	f
480	268	24.00	0.00	13	-	f
480	268	24.00	0.00	14	-	f
480	271	24.00	0.00	15	-	f
480	271	24.00	0.00	16	-	f
485	277	24.00	0.00	17	-	f
490	278	24.00	0.00	18	-	f
489	273	24.00	0.00	19	-	f
489	273	24.00	0.00	20	-	f
487	271	24.00	0.00	21	-	f
487	271	24.00	0.00	22	-	f
487	271	24.00	0.00	23	-	f
487	271	24.00	0.00	24	-	f
487	271	24.00	0.00	25	-	f
485	268	24.00	0.00	26	-	f
477	270	24.00	0.00	27	-	f
477	270	24.00	0.00	28	-	f
473	270	24.00	0.00	29	-	f
466	271	24.00	0.00	30	-	f
458	270	24.00	0.00	31	-	f
455	264	24.00	0.00	32	-	f
457	266	24.00	115.00	33	-	f
491	320	25.00	start	1	-	f
492	315	25.00	0.00	2	-	f
492	315	25.00	0.00	3	-	f
489	325	25.00	0.00	4	-	f
481	325	25.00	0.00	5	-	f
477	318	25.00	0.00	6	-	f
474	309	25.00	0.00	7	-	f
474	306	25.00	0.00	8	-	f
469	302	25.00	0.00	9	-	f
461	297	25.00	0.00	10	-	f
453	300	25.00	0.00	11	-	f
450	302	25.00	0.00	12	-	f
450	301	25.00	0.00	13	-	f
435	301	25.00	0.00	14	-	f
430	304	25.00	0.00	15	-	f
425	306	25.00	0.00	16	-	f
422	312	25.00	0.00	17	-	f
419	316	25.00	0.00	18	-	f
418	322	25.00	0.00	19	-	f
418	314	25.00	0.00	20	-	f
418	312	25.00	0.00	21	-	f
418	312	25.00	0.00	22	-	f
418	312	25.00	0.00	23	-	f
418	312	25.00	0.00	24	-	f
415	310	25.00	0.00	25	-	f
415	310	25.00	115.00	26	-	f
415	310	26.00	newborn	26	25	f
415	317	26.00	0.00	27	25	f
407	315	26.00	0.00	28	25	f
411	319	26.00	0.00	29	25	f
416	329	26.00	0.00	30	25	f
416	335	26.00	0.00	31	25	f
416	335	26.00	0.00	32	25	f
416	335	26.00	0.00	33	25	f
418	343	26.00	0.00	34	25	f
419	344	26.00	0.00	35	25	f
422	348	26.00	0.00	36	25	f
420	348	26.00	111.00	37	25	f
415	310	27.00	newborn	26	25	f
411	308	27.00	0.00	27	25	f
409	300	27.00	0.00	28	25	f
410	299	27.00	0.00	29	25	f
410	293	27.00	0.00	30	25	f
408	287	27.00	0.00	31	25	f
407	281	27.00	0.00	32	25	f
404	273	27.00	0.00	33	25	f
404	273	27.00	0.00	34	25	f
404	270	27.00	0.00	35	25	f
404	270	27.00	0.00	36	25	f
404	270	27.00	111.00	37	25	f
505	347	28.00	start	1	-	f
504	348	28.00	0.00	2	-	f
506	348	28.00	0.00	3	-	f
501	345	28.00	0.00	4	-	f
494	349	28.00	0.00	5	-	f
488	354	28.00	0.00	6	-	f
478	355	28.00	0.00	7	-	f
475	356	28.00	0.00	8	-	f
475	356	28.00	0.00	9	-	f
475	356	28.00	0.00	10	-	f
475	356	28.00	0.00	11	-	f
470	356	28.00	0.00	12	-	f
470	356	28.00	0.00	13	-	f
472	357	28.00	0.00	14	-	f
477	365	28.00	0.00	15	-	f
476	368	28.00	0.00	16	-	f
471	378	28.00	0.00	17	-	f
462	378	28.00	0.00	18	-	f
464	379	28.00	0.00	19	-	f
460	371	28.00	0.00	20	-	f
455	366	28.00	0.00	21	-	f
452	370	28.00	115.00	22	-	f
452	370	29.00	newborn	22	28	f
456	365	29.00	0.00	23	28	f
455	363	29.00	0.00	24	28	f
453	367	29.00	0.00	25	28	f
455	365	29.00	0.00	26	28	f
451	373	29.00	0.00	27	28	f
451	375	29.00	0.00	28	28	f
444	375	29.00	0.00	29	28	f
446	370	29.00	0.00	30	28	f
443	365	29.00	0.00	31	28	f
443	365	29.00	0.00	32	28	f
443	365	29.00	0.00	33	28	f
441	369	29.00	0.00	34	28	f
441	373	29.00	0.00	35	28	f
442	376	29.00	0.00	36	28	f
449	379	29.00	111.00	37	28	f
452	370	30.00	newborn	22	28	f
444	375	30.00	0.00	23	28	f
444	375	30.00	0.00	24	28	f
444	375	30.00	0.00	25	28	f
441	376	30.00	0.00	26	28	f
435	376	30.00	0.00	27	28	f
435	376	30.00	0.00	28	28	f
431	373	30.00	0.00	29	28	f
430	378	30.00	0.00	30	28	f
430	381	30.00	0.00	31	28	f
430	381	30.00	0.00	32	28	f
429	378	30.00	0.00	33	28	f
424	378	30.00	0.00	34	28	f
425	378	30.00	0.00	35	28	f
425	378	30.00	0.00	36	28	f
425	384	30.00	111.00	37	28	f
506	278	31.00	start	1	-	f
506	278	31.00	0.00	2	-	f
508	277	31.00	0.00	3	-	f
504	279	31.00	0.00	4	-	f
502	281	31.00	0.00	5	-	f
502	286	31.00	0.00	6	-	f
506	287	31.00	0.00	7	-	f
504	287	31.00	0.00	8	-	f
499	293	31.00	0.00	9	-	f
490	293	31.00	0.00	10	-	f
484	291	31.00	0.00	11	-	f
484	291	31.00	0.00	12	-	f
481	290	31.00	0.00	13	-	f
478	296	31.00	0.00	14	-	f
481	305	31.00	0.00	15	-	f
477	303	31.00	0.00	16	-	f
479	292	31.00	115.00	17	-	f
479	292	32.00	newborn	17	31	f
486	293	32.00	0.00	18	31	f
477	287	32.00	0.00	19	31	f
471	287	32.00	0.00	20	31	f
471	290	32.00	0.00	21	31	f
470	289	32.00	0.00	22	31	f
460	289	32.00	0.00	23	31	f
465	290	32.00	0.00	24	31	f
464	290	32.00	0.00	25	31	f
456	291	32.00	0.00	26	31	f
448	290	32.00	0.00	27	31	f
446	292	32.00	0.00	28	31	f
444	293	32.00	0.00	29	31	f
433	291	32.00	0.00	30	31	f
425	289	32.00	0.00	31	31	f
424	289	32.00	0.00	32	31	f
422	290	32.00	0.00	33	31	f
419	291	32.00	0.00	34	31	f
419	293	32.00	0.00	35	31	f
418	293	32.00	0.00	36	31	f
420	291	32.00	111.00	37	31	f
479	292	33.00	newborn	17	31	f
473	283	33.00	0.00	18	31	f
472	279	33.00	108.00	19	31	f
505	314	34.00	start	1	-	f
505	314	34.00	0.00	2	-	f
503	319	34.00	0.00	3	-	f
510	315	34.00	0.00	4	-	f
508	316	34.00	0.00	5	-	f
504	321	34.00	0.00	6	-	f
499	323	34.00	0.00	7	-	f
495	326	34.00	0.00	8	-	f
486	325	34.00	115.00	9	-	f
486	325	35.00	newborn	9	34	f
478	330	35.00	0.00	10	34	f
481	337	35.00	0.00	11	34	f
482	334	35.00	0.00	12	34	f
470	324	35.00	0.00	13	34	f
453	318	35.00	0.00	14	34	f
450	314	35.00	0.00	15	34	f
458	316	35.00	0.00	16	34	f
461	318	35.00	0.00	17	34	f
458	318	35.00	0.00	18	34	f
457	316	35.00	0.00	19	34	f
455	311	35.00	0.00	20	34	f
454	313	35.00	0.00	21	34	f
454	317	35.00	0.00	22	34	f
455	320	35.00	0.00	23	34	f
455	320	35.00	0.00	24	34	f
453	324	35.00	0.00	25	34	f
445	326	35.00	0.00	26	34	f
445	326	35.00	0.00	27	34	f
445	327	35.00	0.00	28	34	f
443	330	35.00	0.00	29	34	f
440	330	35.00	0.00	30	34	f
440	330	35.00	0.00	31	34	f
437	330	35.00	0.00	32	34	f
434	327	35.00	0.00	33	34	f
434	327	35.00	0.00	34	34	f
435	327	35.00	0.00	35	34	f
435	333	35.00	0.00	36	34	f
438	327	35.00	111.00	37	34	f
486	325	36.00	newborn	9	34	f
488	323	36.00	0.00	10	34	f
480	331	36.00	0.00	11	34	f
484	323	36.00	0.00	12	34	f
473	313	36.00	0.00	13	34	f
459	305	36.00	0.00	14	34	f
454	304	36.00	0.00	15	34	f
458	303	36.00	0.00	16	34	f
472	314	36.00	0.00	17	34	f
475	312	36.00	0.00	18	34	f
463	308	36.00	0.00	19	34	f
461	305	36.00	0.00	20	34	f
455	300	36.00	0.00	21	34	f
455	300	36.00	0.00	22	34	f
455	300	36.00	0.00	23	34	f
452	299	36.00	0.00	24	34	f
451	302	36.00	0.00	25	34	f
449	305	36.00	0.00	26	34	f
448	305	36.00	0.00	27	34	f
444	309	36.00	0.00	28	34	f
444	309	36.00	0.00	29	34	f
437	306	36.00	0.00	30	34	f
438	311	36.00	0.00	31	34	f
433	310	36.00	0.00	32	34	f
429	311	36.00	0.00	33	34	f
427	313	36.00	0.00	34	34	f
423	311	36.00	0.00	35	34	f
421	314	36.00	0.00	36	34	f
420	316	36.00	111.00	37	34	f
514	385	37.00	start	1	-	f
513	387	37.00	0.00	2	-	f
517	386	37.00	0.00	3	-	f
509	389	37.00	0.00	4	-	f
515	385	37.00	0.00	5	-	f
517	389	37.00	0.00	6	-	f
516	393	37.00	0.00	7	-	f
513	389	37.00	0.00	8	-	f
510	375	37.00	0.00	9	-	f
510	369	37.00	0.00	10	-	f
507	360	37.00	0.00	11	-	f
497	337	37.00	0.00	12	-	f
501	338	37.00	0.00	13	-	f
500	336	37.00	0.00	14	-	f
493	326	37.00	0.00	15	-	f
499	328	37.00	0.00	16	-	f
499	328	37.00	0.00	17	-	f
500	328	37.00	0.00	18	-	f
500	329	37.00	0.00	19	-	f
500	329	37.00	0.00	20	-	f
500	331	37.00	0.00	21	-	f
500	331	37.00	0.00	22	-	f
497	326	37.00	0.00	23	-	f
497	326	37.00	0.00	24	-	f
497	334	37.00	0.00	25	-	f
497	334	37.00	108.00	26	-	f
489	431	38.00	start	1	-	f
487	422	38.00	0.00	2	-	f
486	419	38.00	0.00	3	-	f
484	419	38.00	0.00	4	-	f
481	419	38.00	0.00	5	-	f
481	405	38.00	0.00	6	-	f
482	407	38.00	0.00	7	-	f
482	407	38.00	0.00	8	-	f
483	390	38.00	0.00	9	-	f
486	385	38.00	0.00	10	-	f
486	384	38.00	0.00	11	-	f
486	383	38.00	0.00	12	-	f
486	383	38.00	0.00	13	-	f
496	386	38.00	115.00	14	-	f
496	386	39.00	newborn	14	38	f
491	374	39.00	0.00	15	38	f
492	374	39.00	0.00	16	38	f
489	372	39.00	0.00	17	38	f
481	371	39.00	0.00	18	38	f
478	370	39.00	0.00	19	38	f
477	374	39.00	0.00	20	38	f
473	385	39.00	0.00	21	38	f
466	379	39.00	0.00	22	38	f
468	379	39.00	0.00	23	38	f
468	376	39.00	0.00	24	38	f
468	376	39.00	0.00	25	38	f
470	376	39.00	0.00	26	38	f
471	376	39.00	0.00	27	38	f
471	376	39.00	0.00	28	38	f
470	371	39.00	0.00	29	38	f
473	373	39.00	0.00	30	38	f
473	373	39.00	0.00	31	38	f
473	373	39.00	0.00	32	38	f
476	376	39.00	0.00	33	38	f
479	382	39.00	0.00	34	38	f
480	389	39.00	0.00	35	38	f
489	396	39.00	0.00	36	38	f
485	390	39.00	111.00	37	38	f
496	386	40.00	newborn	14	38	f
499	388	40.00	0.00	15	38	f
495	388	40.00	0.00	16	38	f
494	392	40.00	0.00	17	38	f
491	399	40.00	0.00	18	38	f
484	403	40.00	0.00	19	38	f
484	404	40.00	0.00	20	38	f
482	407	40.00	0.00	21	38	f
484	408	40.00	0.00	22	38	f
466	409	40.00	0.00	23	38	f
452	406	40.00	0.00	24	38	f
458	405	40.00	0.00	25	38	f
458	405	40.00	0.00	26	38	f
458	405	40.00	0.00	27	38	f
456	406	40.00	0.00	28	38	f
457	403	40.00	0.00	29	38	f
454	405	40.00	0.00	30	38	f
454	405	40.00	0.00	31	38	f
453	404	40.00	0.00	32	38	f
457	402	40.00	0.00	33	38	f
457	407	40.00	0.00	34	38	f
450	406	40.00	0.00	35	38	f
460	407	40.00	0.00	36	38	f
462	405	40.00	111.00	37	38	f
500	433	41.00	start	1	-	f
499	436	41.00	0.00	2	-	f
498	438	41.00	0.00	3	-	f
499	436	41.00	0.00	4	-	f
497	437	41.00	0.00	5	-	f
495	440	41.00	0.00	6	-	f
494	440	41.00	0.00	7	-	f
491	439	41.00	0.00	8	-	f
490	437	41.00	0.00	9	-	f
494	437	41.00	0.00	10	-	f
499	439	41.00	0.00	11	-	f
492	437	41.00	0.00	12	-	f
484	434	41.00	0.00	13	-	f
483	440	41.00	0.00	14	-	f
481	433	41.00	0.00	15	-	f
481	433	41.00	0.00	16	-	f
476	433	41.00	0.00	17	-	f
468	438	41.00	0.00	18	-	f
464	441	41.00	0.00	19	-	f
462	437	41.00	0.00	20	-	f
458	429	41.00	0.00	21	-	f
455	431	41.00	0.00	22	-	f
451	432	41.00	0.00	23	-	f
449	432	41.00	0.00	24	-	f
452	422	41.00	0.00	25	-	f
453	425	41.00	0.00	26	-	f
456	426	41.00	0.00	27	-	f
456	426	41.00	0.00	28	-	f
455	423	41.00	0.00	29	-	f
462	423	41.00	0.00	30	-	f
458	423	41.00	0.00	31	-	f
458	419	41.00	0.00	32	-	f
458	419	41.00	115.00	33	-	f
506	421	42.00	start	1	-	f
503	421	42.00	0.00	2	-	f
506	425	42.00	0.00	3	-	f
505	424	42.00	0.00	4	-	f
504	425	42.00	0.00	5	-	f
506	423	42.00	0.00	6	-	f
505	425	42.00	0.00	7	-	f
511	433	42.00	0.00	8	-	f
508	427	42.00	0.00	9	-	f
505	424	42.00	0.00	10	-	f
503	414	42.00	0.00	11	-	f
499	413	42.00	0.00	12	-	f
494	413	42.00	0.00	13	-	f
491	413	42.00	0.00	14	-	f
489	410	42.00	0.00	15	-	f
488	411	42.00	0.00	16	-	f
489	416	42.00	0.00	17	-	f
485	419	42.00	0.00	18	-	f
483	425	42.00	0.00	19	-	f
483	425	42.00	0.00	20	-	f
481	427	42.00	0.00	21	-	f
481	427	42.00	103.00	22	-	f
528	444	43.00	start	1	-	f
532	444	43.00	0.00	2	-	f
523	445	43.00	0.00	3	-	f
516	452	43.00	0.00	4	-	f
516	452	43.00	0.00	5	-	f
505	453	43.00	0.00	6	-	f
499	455	43.00	0.00	7	-	f
492	454	43.00	0.00	8	-	f
486	450	43.00	0.00	9	-	f
486	450	43.00	0.00	10	-	f
485	449	43.00	0.00	11	-	f
480	443	43.00	0.00	12	-	f
472	441	43.00	0.00	13	-	f
468	443	43.00	0.00	14	-	f
466	442	43.00	0.00	15	-	f
463	440	43.00	0.00	16	-	f
457	437	43.00	0.00	17	-	f
449	444	43.00	0.00	18	-	f
439	444	43.00	0.00	19	-	f
436	437	43.00	0.00	20	-	f
434	433	43.00	0.00	21	-	f
430	433	43.00	0.00	22	-	f
427	434	43.00	0.00	23	-	f
427	434	43.00	0.00	24	-	f
427	434	43.00	0.00	25	-	f
427	434	43.00	0.00	26	-	f
424	427	43.00	0.00	27	-	f
427	430	43.00	0.00	28	-	f
427	430	43.00	0.00	29	-	f
427	430	43.00	0.00	30	-	f
427	430	43.00	0.00	31	-	f
428	425	43.00	0.00	32	-	f
426	423	43.00	0.00	33	-	f
426	421	43.00	0.00	34	-	f
426	418	43.00	0.00	35	-	f
428	429	43.00	0.00	36	-	f
430	424	43.00	111.00	37	-	f
492	484	44.00	start	1	-	f
494	484	44.00	0.00	2	-	f
492	487	44.00	0.00	3	-	f
492	487	44.00	0.00	4	-	f
490	482	44.00	0.00	5	-	f
488	485	44.00	0.00	6	-	f
488	483	44.00	0.00	7	-	f
484	480	44.00	0.00	8	-	f
484	475	44.00	0.00	9	-	f
484	474	44.00	0.00	10	-	f
484	474	44.00	0.00	11	-	f
477	474	44.00	0.00	12	-	f
477	474	44.00	0.00	13	-	f
475	471	44.00	0.00	14	-	f
473	470	44.00	0.00	15	-	f
475	462	44.00	0.00	16	-	f
473	462	44.00	0.00	17	-	f
479	460	44.00	0.00	18	-	f
479	451	44.00	0.00	19	-	f
479	451	44.00	0.00	20	-	f
460	447	44.00	0.00	21	-	f
460	451	44.00	0.00	22	-	f
457	451	44.00	0.00	23	-	f
453	453	44.00	0.00	24	-	f
453	448	44.00	0.00	25	-	f
453	448	44.00	0.00	26	-	f
453	448	44.00	115.00	27	-	f
453	448	45.00	newborn	27	44	f
460	444	45.00	0.00	28	44	f
463	448	45.00	0.00	29	44	f
460	446	45.00	0.00	30	44	f
466	447	45.00	0.00	31	44	f
456	437	45.00	0.00	32	44	f
456	437	45.00	0.00	33	44	f
455	443	45.00	0.00	34	44	f
456	440	45.00	0.00	35	44	f
460	445	45.00	0.00	36	44	f
458	446	45.00	111.00	37	44	f
453	448	46.00	newborn	27	44	f
455	455	46.00	0.00	28	44	f
455	459	46.00	0.00	29	44	f
455	459	46.00	0.00	30	44	f
453	459	46.00	0.00	31	44	f
450	460	46.00	0.00	32	44	f
446	450	46.00	0.00	33	44	f
445	446	46.00	0.00	34	44	f
446	452	46.00	0.00	35	44	f
447	441	46.00	0.00	36	44	f
446	444	46.00	111.00	37	44	f
