# Supplementary material for: A three component model for superdiffusive motion effectively describes migration of eukaryotic cells moving freely or under a directional stimulus
Source: PLoS One. 2022 Aug 2;17(8):e0272259. doi: 10.1371/journal.pone.0272259 (PMC9345344; doi:10.1371/journal.pone.0272259)
Supplement: S1 File — Text files containing information about displacements of experimental and simulated populations used for both preliminary analyses, in “datasets used for preliminary evaluation of cell movement (Tables 1 and 2)”, and further characterization of cell movement, in “further datasets used for cell movement characterization (Figs 2, 4–6; Table 2; S1–S3 Tables; S2 and S3 Figs)”. (ZIP) [file pone.0272259.s007.zip › S1_File/further datasets/experimental/wound/MDA-MB-231/coordinates2.txt]

#	ps=1.3	ts=40	movie=	timeInt=4
120	55	1.00	start	1	-	f
126	58	1.00	0.00	2	-	f
138	70	1.00	0.00	3	-	f
144	82	1.00	0.00	4	-	f
147	85	1.00	0.00	5	-	f
147	90	1.00	0.00	6	-	f
153	87	1.00	0.00	7	-	f
165	96	1.00	0.00	8	-	f
163	103	1.00	0.00	9	-	f
164	110	1.00	0.00	10	-	f
169	115	1.00	0.00	11	-	f
184	117	1.00	0.00	12	-	f
195	129	1.00	0.00	13	-	f
199	130	1.00	0.00	14	-	f
200	135	1.00	0.00	15	-	f
201	135	1.00	0.00	16	-	f
203	136	1.00	0.00	17	-	f
206	136	1.00	0.00	18	-	f
206	136	1.00	0.00	19	-	f
206	136	1.00	0.00	20	-	f
202	139	1.00	0.00	21	-	f
204	139	1.00	0.00	22	-	f
206	132	1.00	0.00	23	-	f
207	128	1.00	0.00	24	-	f
206	121	1.00	0.00	25	-	f
214	124	1.00	115.00	26	-	f
214	124	2.00	newborn	26	1	f
208	117	2.00	0.00	27	1	f
207	118	2.00	0.00	28	1	f
210	115	2.00	0.00	29	1	f
205	107	2.00	0.00	30	1	f
197	98	2.00	0.00	31	1	f
197	97	2.00	0.00	32	1	f
199	96	2.00	0.00	33	1	f
205	95	2.00	0.00	34	1	f
206	93	2.00	0.00	35	1	f
208	94	2.00	0.00	36	1	f
210	95	2.00	111.00	37	1	f
214	124	3.00	newborn	26	1	f
210	126	3.00	0.00	27	1	f
206	131	3.00	0.00	28	1	f
209	128	3.00	0.00	29	1	f
206	122	3.00	0.00	30	1	f
213	127	3.00	0.00	31	1	f
219	136	3.00	0.00	32	1	f
215	130	3.00	0.00	33	1	f
218	134	3.00	0.00	34	1	f
218	134	3.00	0.00	35	1	f
217	131	3.00	0.00	36	1	f
218	129	3.00	111.00	37	1	f
106	74	4.00	start	1	-	f
109	72	4.00	0.00	2	-	f
114	65	4.00	0.00	3	-	f
118	64	4.00	0.00	4	-	f
118	64	4.00	0.00	5	-	f
124	62	4.00	0.00	6	-	f
120	65	4.00	0.00	7	-	f
118	64	4.00	0.00	8	-	f
117	65	4.00	0.00	9	-	f
119	63	4.00	0.00	10	-	f
118	64	4.00	0.00	11	-	f
111	61	4.00	0.00	12	-	f
118	61	4.00	0.00	13	-	f
115	64	4.00	0.00	14	-	f
115	60	4.00	0.00	15	-	f
116	61	4.00	0.00	16	-	f
120	65	4.00	0.00	17	-	f
119	62	4.00	0.00	18	-	f
118	62	4.00	0.00	19	-	f
112	61	4.00	0.00	20	-	f
115	59	4.00	0.00	21	-	f
114	57	4.00	0.00	22	-	f
112	54	4.00	0.00	23	-	f
112	50	4.00	0.00	24	-	f
112	48	4.00	0.00	25	-	f
112	48	4.00	0.00	26	-	f
113	46	4.00	0.00	27	-	f
115	45	4.00	0.00	28	-	f
116	44	4.00	0.00	29	-	f
119	47	4.00	0.00	30	-	f
121	45	4.00	0.00	31	-	f
120	48	4.00	0.00	32	-	f
125	50	4.00	0.00	33	-	f
125	52	4.00	0.00	34	-	f
128	50	4.00	0.00	35	-	f
128	50	4.00	0.00	36	-	f
130	48	4.00	111.00	37	-	f
123	136	5.00	start	1	-	f
125	136	5.00	0.00	2	-	f
125	131	5.00	0.00	3	-	f
124	127	5.00	0.00	4	-	f
121	126	5.00	0.00	5	-	f
125	126	5.00	0.00	6	-	f
125	126	5.00	0.00	7	-	f
125	126	5.00	0.00	8	-	f
129	123	5.00	0.00	9	-	f
138	121	5.00	0.00	10	-	f
146	116	5.00	0.00	11	-	f
154	114	5.00	0.00	12	-	f
170	113	5.00	0.00	13	-	f
178	116	5.00	0.00	14	-	f
181	120	5.00	0.00	15	-	f
185	122	5.00	0.00	16	-	f
191	124	5.00	0.00	17	-	f
186	120	5.00	0.00	18	-	f
184	121	5.00	0.00	19	-	f
184	121	5.00	0.00	20	-	f
184	121	5.00	0.00	21	-	f
184	121	5.00	0.00	22	-	f
186	123	5.00	0.00	23	-	f
190	124	5.00	0.00	24	-	f
190	124	5.00	0.00	25	-	f
191	122	5.00	0.00	26	-	f
198	126	5.00	0.00	27	-	f
183	122	5.00	115.00	28	-	f
183	122	6.00	newborn	28	5	f
189	133	6.00	0.00	29	5	f
173	124	6.00	0.00	30	5	f
174	122	6.00	0.00	31	5	f
173	119	6.00	0.00	32	5	f
176	110	6.00	0.00	33	5	f
177	119	6.00	0.00	34	5	f
178	115	6.00	0.00	35	5	f
184	122	6.00	0.00	36	5	f
180	113	6.00	111.00	37	5	f
183	122	7.00	newborn	28	5	f
175	126	7.00	0.00	29	5	f
172	124	7.00	0.00	30	5	f
181	113	7.00	0.00	31	5	f
184	119	7.00	0.00	32	5	f
187	118	7.00	0.00	33	5	f
187	118	7.00	0.00	34	5	f
191	115	7.00	0.00	35	5	f
194	116	7.00	0.00	36	5	f
194	114	7.00	111.00	37	5	f
96	156	8.00	start	1	-	f
96	156	8.00	0.00	2	-	f
96	156	8.00	0.00	3	-	f
97	156	8.00	0.00	4	-	f
99	156	8.00	0.00	5	-	f
101	155	8.00	0.00	6	-	f
101	155	8.00	0.00	7	-	f
104	155	8.00	0.00	8	-	f
110	154	8.00	0.00	9	-	f
112	154	8.00	0.00	10	-	f
118	155	8.00	0.00	11	-	f
120	155	8.00	115.00	12	-	f
120	155	9.00	newborn	12	8	f
123	157	9.00	0.00	13	8	f
128	155	9.00	0.00	14	8	f
132	155	9.00	0.00	15	8	f
134	163	9.00	0.00	16	8	f
135	155	9.00	0.00	17	8	f
150	161	9.00	0.00	18	8	f
155	163	9.00	0.00	19	8	f
165	180	9.00	0.00	20	8	f
165	178	9.00	0.00	21	8	f
156	168	9.00	0.00	22	8	f
155	163	9.00	0.00	23	8	f
158	180	9.00	0.00	24	8	f
153	184	9.00	0.00	25	8	f
151	186	9.00	0.00	26	8	f
151	186	9.00	0.00	27	8	f
155	188	9.00	0.00	28	8	f
167	187	9.00	0.00	29	8	f
161	185	9.00	108.00	30	8	f
120	155	10.00	newborn	12	8	f
130	173	10.00	0.00	13	8	f
136	165	10.00	0.00	14	8	f
143	162	10.00	0.00	15	8	f
144	161	10.00	0.00	16	8	f
150	164	10.00	0.00	17	8	f
158	170	10.00	0.00	18	8	f
165	175	10.00	0.00	19	8	f
155	181	10.00	0.00	20	8	f
167	191	10.00	0.00	21	8	f
169	169	10.00	0.00	22	8	f
171	164	10.00	0.00	23	8	f
169	154	10.00	0.00	24	8	f
166	153	10.00	0.00	25	8	f
157	146	10.00	0.00	26	8	f
157	146	10.00	0.00	27	8	f
157	146	10.00	0.00	28	8	f
160	142	10.00	0.00	29	8	f
165	147	10.00	0.00	30	8	f
172	147	10.00	0.00	31	8	f
177	148	10.00	0.00	32	8	f
184	152	10.00	0.00	33	8	f
181	151	10.00	0.00	34	8	f
183	147	10.00	0.00	35	8	f
189	147	10.00	0.00	36	8	f
191	145	10.00	111.00	37	8	f
83	30	11.00	start	1	-	f
88	29	11.00	0.00	2	-	f
89	29	11.00	0.00	3	-	f
94	29	11.00	0.00	4	-	f
95	33	11.00	0.00	5	-	f
95	37	11.00	0.00	6	-	f
94	35	11.00	0.00	7	-	f
94	35	11.00	0.00	8	-	f
94	34	11.00	0.00	9	-	f
98	33	11.00	0.00	10	-	f
101	34	11.00	0.00	11	-	f
98	34	11.00	0.00	12	-	f
98	34	11.00	0.00	13	-	f
94	35	11.00	115.00	14	-	f
94	35	12.00	newborn	14	11	f
86	38	12.00	0.00	15	11	f
94	36	12.00	0.00	16	11	f
97	36	12.00	0.00	17	11	f
98	38	12.00	0.00	18	11	f
103	43	12.00	0.00	19	11	f
103	41	12.00	0.00	20	11	f
104	41	12.00	0.00	21	11	f
104	41	12.00	0.00	22	11	f
113	39	12.00	0.00	23	11	f
112	37	12.00	0.00	24	11	f
112	36	12.00	0.00	25	11	f
108	36	12.00	0.00	26	11	f
103	39	12.00	0.00	27	11	f
113	30	12.00	0.00	28	11	f
113	30	12.00	0.00	29	11	f
117	30	12.00	0.00	30	11	f
114	30	12.00	0.00	31	11	f
106	30	12.00	0.00	32	11	f
107	29	12.00	0.00	33	11	f
103	20	12.00	0.00	34	11	f
106	22	12.00	0.00	35	11	f
108	22	12.00	0.00	36	11	f
112	29	12.00	111.00	37	11	f
94	35	13.00	newborn	14	11	f
98	25	13.00	0.00	15	11	f
102	24	13.00	0.00	16	11	f
108	25	13.00	0.00	17	11	f
109	25	13.00	0.00	18	11	f
107	27	13.00	0.00	19	11	f
103	27	13.00	0.00	20	11	f
97	28	13.00	0.00	21	11	f
98	33	13.00	0.00	22	11	f
90	36	13.00	108.00	23	11	f
89	11	14.00	start	1	-	f
92	10	14.00	0.00	2	-	f
98	10	14.00	0.00	3	-	f
104	13	14.00	0.00	4	-	f
110	15	14.00	0.00	5	-	f
117	15	14.00	0.00	6	-	f
125	22	14.00	0.00	7	-	f
125	22	14.00	0.00	8	-	f
125	22	14.00	0.00	9	-	f
125	22	14.00	0.00	10	-	f
129	24	14.00	0.00	11	-	f
128	27	14.00	0.00	12	-	f
132	30	14.00	0.00	13	-	f
132	30	14.00	0.00	14	-	f
132	30	14.00	0.00	15	-	f
132	30	14.00	0.00	16	-	f
132	30	14.00	0.00	17	-	f
136	33	14.00	0.00	18	-	f
136	33	14.00	0.00	19	-	f
135	32	14.00	0.00	20	-	f
139	36	14.00	0.00	21	-	f
136	37	14.00	0.00	22	-	f
136	33	14.00	0.00	23	-	f
138	33	14.00	0.00	24	-	f
137	33	14.00	0.00	25	-	f
137	33	14.00	0.00	26	-	f
137	33	14.00	0.00	27	-	f
139	36	14.00	0.00	28	-	f
140	34	14.00	0.00	29	-	f
140	31	14.00	0.00	30	-	f
140	31	14.00	0.00	31	-	f
140	31	14.00	0.00	32	-	f
140	31	14.00	0.00	33	-	f
139	25	14.00	0.00	34	-	f
139	25	14.00	0.00	35	-	f
140	26	14.00	0.00	36	-	f
140	26	14.00	111.00	37	-	f
91	169	15.00	start	1	-	f
94	171	15.00	0.00	2	-	f
93	173	15.00	0.00	3	-	f
102	174	15.00	0.00	4	-	f
108	174	15.00	0.00	5	-	f
115	170	15.00	0.00	6	-	f
118	170	15.00	0.00	7	-	f
121	167	15.00	0.00	8	-	f
126	168	15.00	0.00	9	-	f
122	168	15.00	0.00	10	-	f
127	173	15.00	0.00	11	-	f
130	177	15.00	0.00	12	-	f
123	172	15.00	0.00	13	-	f
127	174	15.00	0.00	14	-	f
125	177	15.00	0.00	15	-	f
122	178	15.00	0.00	16	-	f
123	177	15.00	0.00	17	-	f
125	190	15.00	0.00	18	-	f
124	196	15.00	0.00	19	-	f
123	202	15.00	0.00	20	-	f
125	202	15.00	0.00	21	-	f
131	201	15.00	0.00	22	-	f
134	201	15.00	108.00	23	-	f
98	129	16.00	start	1	-	f
97	130	16.00	0.00	2	-	f
98	130	16.00	0.00	3	-	f
98	134	16.00	0.00	4	-	f
97	134	16.00	0.00	5	-	f
101	137	16.00	0.00	6	-	f
104	135	16.00	0.00	7	-	f
108	133	16.00	0.00	8	-	f
112	134	16.00	0.00	9	-	f
113	134	16.00	0.00	10	-	f
121	132	16.00	0.00	11	-	f
124	130	16.00	0.00	12	-	f
131	125	16.00	0.00	13	-	f
141	119	16.00	0.00	14	-	f
141	119	16.00	0.00	15	-	f
140	114	16.00	0.00	16	-	f
136	114	16.00	0.00	17	-	f
136	114	16.00	0.00	18	-	f
133	112	16.00	0.00	19	-	f
133	112	16.00	0.00	20	-	f
133	110	16.00	115.00	21	-	f
133	110	17.00	newborn	21	16	f
136	117	17.00	0.00	22	16	f
138	114	17.00	0.00	23	16	f
141	116	17.00	0.00	24	16	f
141	116	17.00	0.00	25	16	f
141	116	17.00	0.00	26	16	f
139	115	17.00	0.00	27	16	f
142	119	17.00	0.00	28	16	f
143	121	17.00	0.00	29	16	f
144	120	17.00	0.00	30	16	f
147	119	17.00	0.00	31	16	f
147	119	17.00	0.00	32	16	f
149	119	17.00	0.00	33	16	f
152	120	17.00	0.00	34	16	f
154	122	17.00	0.00	35	16	f
154	121	17.00	0.00	36	16	f
156	119	17.00	111.00	37	16	f
133	110	18.00	newborn	21	16	f
124	119	18.00	0.00	22	16	f
124	119	18.00	0.00	23	16	f
122	119	18.00	0.00	24	16	f
120	119	18.00	0.00	25	16	f
121	121	18.00	0.00	26	16	f
119	118	18.00	0.00	27	16	f
123	119	18.00	0.00	28	16	f
122	121	18.00	0.00	29	16	f
122	121	18.00	0.00	30	16	f
119	127	18.00	0.00	31	16	f
122	125	18.00	0.00	32	16	f
123	125	18.00	0.00	33	16	f
119	125	18.00	0.00	34	16	f
116	126	18.00	0.00	35	16	f
113	125	18.00	0.00	36	16	f
112	124	18.00	111.00	37	16	f
143	180	19.00	start	1	-	f
145	184	19.00	0.00	2	-	f
146	183	19.00	0.00	3	-	f
142	183	19.00	0.00	4	-	f
142	181	19.00	0.00	5	-	f
142	175	19.00	0.00	6	-	f
144	171	19.00	0.00	7	-	f
145	171	19.00	0.00	8	-	f
144	165	19.00	0.00	9	-	f
140	160	19.00	0.00	10	-	f
140	156	19.00	0.00	11	-	f
143	148	19.00	0.00	12	-	f
149	143	19.00	0.00	13	-	f
150	145	19.00	0.00	14	-	f
150	144	19.00	0.00	15	-	f
155	144	19.00	0.00	16	-	f
163	149	19.00	0.00	17	-	f
165	151	19.00	0.00	18	-	f
165	152	19.00	0.00	19	-	f
179	159	19.00	0.00	20	-	f
175	165	19.00	0.00	21	-	f
184	162	19.00	0.00	22	-	f
192	168	19.00	0.00	23	-	f
195	169	19.00	0.00	24	-	f
197	166	19.00	0.00	25	-	f
204	167	19.00	0.00	26	-	f
212	166	19.00	0.00	27	-	f
216	168	19.00	0.00	28	-	f
222	173	19.00	0.00	29	-	f
228	173	19.00	0.00	30	-	f
233	173	19.00	0.00	31	-	f
236	173	19.00	0.00	32	-	f
236	173	19.00	0.00	33	-	f
238	172	19.00	0.00	34	-	f
242	175	19.00	0.00	35	-	f
242	175	19.00	0.00	36	-	f
244	176	19.00	111.00	37	-	f
138	199	20.00	start	1	-	f
148	198	20.00	0.00	2	-	f
148	198	20.00	0.00	3	-	f
150	199	20.00	0.00	4	-	f
150	200	20.00	0.00	5	-	f
152	194	20.00	0.00	6	-	f
154	192	20.00	0.00	7	-	f
154	192	20.00	0.00	8	-	f
156	185	20.00	0.00	9	-	f
160	194	20.00	0.00	10	-	f
162	198	20.00	0.00	11	-	f
172	193	20.00	0.00	12	-	f
180	193	20.00	0.00	13	-	f
184	194	20.00	0.00	14	-	f
188	195	20.00	0.00	15	-	f
192	199	20.00	0.00	16	-	f
197	206	20.00	0.00	17	-	f
200	214	20.00	0.00	18	-	f
195	207	20.00	0.00	19	-	f
200	212	20.00	0.00	20	-	f
196	210	20.00	0.00	21	-	f
196	210	20.00	115.00	22	-	f
196	210	21.00	newborn	22	20	f
198	200	21.00	0.00	23	20	f
198	197	21.00	0.00	24	20	f
197	183	21.00	0.00	25	20	f
194	185	21.00	0.00	26	20	f
195	182	21.00	0.00	27	20	f
195	187	21.00	0.00	28	20	f
192	185	21.00	0.00	29	20	f
196	182	21.00	0.00	30	20	f
199	178	21.00	0.00	31	20	f
196	174	21.00	0.00	32	20	f
203	171	21.00	0.00	33	20	f
210	170	21.00	0.00	34	20	f
212	170	21.00	0.00	35	20	f
215	170	21.00	0.00	36	20	f
221	170	21.00	111.00	37	20	f
196	210	22.00	newborn	22	20	f
188	209	22.00	0.00	23	20	f
188	209	22.00	0.00	24	20	f
188	209	22.00	0.00	25	20	f
197	212	22.00	0.00	26	20	f
200	206	22.00	0.00	27	20	f
200	205	22.00	0.00	28	20	f
203	213	22.00	0.00	29	20	f
200	211	22.00	0.00	30	20	f
200	217	22.00	0.00	31	20	f
201	222	22.00	0.00	32	20	f
201	222	22.00	0.00	33	20	f
203	225	22.00	0.00	34	20	f
203	225	22.00	0.00	35	20	f
203	224	22.00	0.00	36	20	f
203	224	22.00	111.00	37	20	f
142	238	23.00	start	1	-	f
142	240	23.00	0.00	2	-	f
142	239	23.00	0.00	3	-	f
143	240	23.00	0.00	4	-	f
141	238	23.00	0.00	5	-	f
132	226	23.00	0.00	6	-	f
133	218	23.00	0.00	7	-	f
133	218	23.00	0.00	8	-	f
138	212	23.00	0.00	9	-	f
135	202	23.00	0.00	10	-	f
137	200	23.00	0.00	11	-	f
137	199	23.00	0.00	12	-	f
137	199	23.00	0.00	13	-	f
141	194	23.00	0.00	14	-	f
147	198	23.00	0.00	15	-	f
147	198	23.00	0.00	16	-	f
144	194	23.00	0.00	17	-	f
143	188	23.00	0.00	18	-	f
144	192	23.00	0.00	19	-	f
141	186	23.00	0.00	20	-	f
137	187	23.00	0.00	21	-	f
140	190	23.00	115.00	22	-	f
140	190	24.00	newborn	22	23	f
148	190	24.00	0.00	23	23	f
159	194	24.00	0.00	24	23	f
169	203	24.00	0.00	25	23	f
172	223	24.00	0.00	26	23	f
171	211	24.00	0.00	27	23	f
169	209	24.00	0.00	28	23	f
169	207	24.00	0.00	29	23	f
165	210	24.00	0.00	30	23	f
164	199	24.00	0.00	31	23	f
170	206	24.00	0.00	32	23	f
172	203	24.00	0.00	33	23	f
174	206	24.00	0.00	34	23	f
173	205	24.00	0.00	35	23	f
175	204	24.00	0.00	36	23	f
180	204	24.00	111.00	37	23	f
140	190	25.00	newborn	22	23	f
148	201	25.00	0.00	23	23	f
160	204	25.00	0.00	24	23	f
162	212	25.00	0.00	25	23	f
164	214	25.00	0.00	26	23	f
163	203	25.00	0.00	27	23	f
160	202	25.00	0.00	28	23	f
158	207	25.00	0.00	29	23	f
157	203	25.00	0.00	30	23	f
154	200	25.00	0.00	31	23	f
160	203	25.00	0.00	32	23	f
164	210	25.00	0.00	33	23	f
164	210	25.00	0.00	34	23	f
166	211	25.00	0.00	35	23	f
165	210	25.00	0.00	36	23	f
164	205	25.00	111.00	37	23	f
138	258	26.00	start	1	-	f
138	259	26.00	0.00	2	-	f
138	259	26.00	0.00	3	-	f
142	260	26.00	0.00	4	-	f
143	264	26.00	0.00	5	-	f
142	270	26.00	0.00	6	-	f
142	270	26.00	0.00	7	-	f
145	274	26.00	0.00	8	-	f
145	270	26.00	0.00	9	-	f
146	270	26.00	0.00	10	-	f
149	274	26.00	0.00	11	-	f
151	271	26.00	0.00	12	-	f
151	271	26.00	0.00	13	-	f
152	270	26.00	0.00	14	-	f
152	270	26.00	0.00	15	-	f
151	274	26.00	0.00	16	-	f
156	275	26.00	0.00	17	-	f
155	274	26.00	0.00	18	-	f
151	273	26.00	0.00	19	-	f
141	275	26.00	0.00	20	-	f
140	278	26.00	0.00	21	-	f
144	278	26.00	0.00	22	-	f
141	275	26.00	0.00	23	-	f
140	278	26.00	0.00	24	-	f
140	278	26.00	0.00	25	-	f
136	282	26.00	0.00	26	-	f
134	284	26.00	0.00	27	-	f
136	279	26.00	0.00	28	-	f
136	278	26.00	0.00	29	-	f
138	283	26.00	0.00	30	-	f
140	286	26.00	0.00	31	-	f
140	286	26.00	0.00	32	-	f
142	284	26.00	0.00	33	-	f
142	290	26.00	0.00	34	-	f
141	290	26.00	0.00	35	-	f
141	289	26.00	0.00	36	-	f
141	289	26.00	111.00	37	-	f
134	208	27.00	start	1	-	f
132	202	27.00	0.00	2	-	f
132	204	27.00	0.00	3	-	f
133	200	27.00	0.00	4	-	f
135	198	27.00	0.00	5	-	f
134	193	27.00	0.00	6	-	f
135	191	27.00	0.00	7	-	f
136	188	27.00	0.00	8	-	f
136	188	27.00	0.00	9	-	f
140	181	27.00	0.00	10	-	f
142	181	27.00	0.00	11	-	f
150	175	27.00	0.00	12	-	f
154	174	27.00	0.00	13	-	f
152	172	27.00	0.00	14	-	f
152	172	27.00	0.00	15	-	f
154	179	27.00	0.00	16	-	f
152	178	27.00	0.00	17	-	f
152	179	27.00	0.00	18	-	f
150	171	27.00	0.00	19	-	f
148	171	27.00	0.00	20	-	f
148	169	27.00	0.00	21	-	f
140	166	27.00	0.00	22	-	f
135	172	27.00	0.00	23	-	f
139	168	27.00	0.00	24	-	f
133	172	27.00	0.00	25	-	f
136	170	27.00	0.00	26	-	f
136	170	27.00	0.00	27	-	f
137	168	27.00	0.00	28	-	f
137	168	27.00	0.00	29	-	f
139	165	27.00	0.00	30	-	f
139	166	27.00	0.00	31	-	f
136	166	27.00	0.00	32	-	f
136	168	27.00	0.00	33	-	f
139	176	27.00	0.00	34	-	f
138	176	27.00	0.00	35	-	f
138	176	27.00	0.00	36	-	f
141	170	27.00	111.00	37	-	f
127	277	28.00	start	1	-	f
125	282	28.00	0.00	2	-	f
128	281	28.00	0.00	3	-	f
129	280	28.00	0.00	4	-	f
127	278	28.00	0.00	5	-	f
120	278	28.00	0.00	6	-	f
122	276	28.00	0.00	7	-	f
122	279	28.00	0.00	8	-	f
119	278	28.00	0.00	9	-	f
114	275	28.00	0.00	10	-	f
114	275	28.00	0.00	11	-	f
116	280	28.00	0.00	12	-	f
116	279	28.00	0.00	13	-	f
116	283	28.00	0.00	14	-	f
112	286	28.00	0.00	15	-	f
112	286	28.00	0.00	16	-	f
112	285	28.00	0.00	17	-	f
115	290	28.00	0.00	18	-	f
114	291	28.00	0.00	19	-	f
110	295	28.00	0.00	20	-	f
113	302	28.00	0.00	21	-	f
116	303	28.00	0.00	22	-	f
122	304	28.00	0.00	23	-	f
124	306	28.00	0.00	24	-	f
128	304	28.00	0.00	25	-	f
128	303	28.00	0.00	26	-	f
128	307	28.00	0.00	27	-	f
126	307	28.00	0.00	28	-	f
125	304	28.00	0.00	29	-	f
125	304	28.00	0.00	30	-	f
120	300	28.00	0.00	31	-	f
123	298	28.00	0.00	32	-	f
121	296	28.00	0.00	33	-	f
113	293	28.00	0.00	34	-	f
108	295	28.00	0.00	35	-	f
104	299	28.00	0.00	36	-	f
108	298	28.00	111.00	37	-	f
131	246	29.00	start	1	-	f
131	232	29.00	0.00	2	-	f
128	230	29.00	0.00	3	-	f
133	226	29.00	0.00	4	-	f
142	221	29.00	0.00	5	-	f
145	222	29.00	0.00	6	-	f
148	232	29.00	0.00	7	-	f
148	228	29.00	0.00	8	-	f
148	228	29.00	0.00	9	-	f
149	225	29.00	0.00	10	-	f
150	222	29.00	0.00	11	-	f
150	222	29.00	0.00	12	-	f
150	226	29.00	0.00	13	-	f
154	213	29.00	0.00	14	-	f
163	216	29.00	0.00	15	-	f
160	206	29.00	0.00	16	-	f
170	199	29.00	0.00	17	-	f
176	191	29.00	0.00	18	-	f
176	197	29.00	0.00	19	-	f
168	201	29.00	0.00	20	-	f
170	203	29.00	0.00	21	-	f
173	196	29.00	0.00	22	-	f
174	196	29.00	0.00	23	-	f
176	195	29.00	0.00	24	-	f
177	188	29.00	0.00	25	-	f
173	199	29.00	0.00	26	-	f
173	199	29.00	0.00	27	-	f
171	190	29.00	0.00	28	-	f
173	198	29.00	0.00	29	-	f
170	194	29.00	0.00	30	-	f
176	190	29.00	0.00	31	-	f
180	196	29.00	0.00	32	-	f
186	198	29.00	0.00	33	-	f
187	202	29.00	0.00	34	-	f
192	196	29.00	0.00	35	-	f
192	196	29.00	0.00	36	-	f
192	196	29.00	111.00	37	-	f
116	304	30.00	start	1	-	f
119	301	30.00	0.00	2	-	f
129	298	30.00	0.00	3	-	f
136	294	30.00	0.00	4	-	f
144	290	30.00	0.00	5	-	f
148	297	30.00	0.00	6	-	f
152	294	30.00	0.00	7	-	f
152	299	30.00	0.00	8	-	f
150	305	30.00	0.00	9	-	f
146	302	30.00	0.00	10	-	f
142	303	30.00	0.00	11	-	f
143	314	30.00	0.00	12	-	f
148	323	30.00	0.00	13	-	f
152	322	30.00	0.00	14	-	f
144	314	30.00	0.00	15	-	f
144	314	30.00	0.00	16	-	f
145	313	30.00	0.00	17	-	f
147	316	30.00	0.00	18	-	f
144	314	30.00	0.00	19	-	f
150	318	30.00	0.00	20	-	f
151	322	30.00	0.00	21	-	f
148	327	30.00	0.00	22	-	f
149	326	30.00	0.00	23	-	f
149	331	30.00	0.00	24	-	f
148	314	30.00	0.00	25	-	f
152	315	30.00	0.00	26	-	f
149	318	30.00	108.00	27	-	f
138	366	31.00	start	1	-	f
140	369	31.00	0.00	2	-	f
140	368	31.00	0.00	3	-	f
148	368	31.00	115.00	4	-	f
148	368	32.00	newborn	4	31	f
154	360	32.00	0.00	5	31	f
155	379	32.00	0.00	6	31	f
152	387	32.00	0.00	7	31	f
152	391	32.00	0.00	8	31	f
159	392	32.00	0.00	9	31	f
163	394	32.00	0.00	10	31	f
170	386	32.00	0.00	11	31	f
180	377	32.00	0.00	12	31	f
176	363	32.00	0.00	13	31	f
176	359	32.00	0.00	14	31	f
175	354	32.00	0.00	15	31	f
179	349	32.00	0.00	16	31	f
191	346	32.00	0.00	17	31	f
196	346	32.00	0.00	18	31	f
203	346	32.00	0.00	19	31	f
206	346	32.00	0.00	20	31	f
207	335	32.00	0.00	21	31	f
208	332	32.00	0.00	22	31	f
205	329	32.00	0.00	23	31	f
206	346	32.00	0.00	24	31	f
204	343	32.00	0.00	25	31	f
212	338	32.00	0.00	26	31	f
217	330	32.00	0.00	27	31	f
216	346	32.00	0.00	28	31	f
212	346	32.00	0.00	29	31	f
204	346	32.00	0.00	30	31	f
204	339	32.00	0.00	31	31	f
204	336	32.00	0.00	32	31	f
207	339	32.00	0.00	33	31	f
206	340	32.00	0.00	34	31	f
202	342	32.00	0.00	35	31	f
204	338	32.00	0.00	36	31	f
204	338	32.00	111.00	37	31	f
148	368	33.00	newborn	4	31	f
138	366	33.00	0.00	5	31	f
144	382	33.00	0.00	6	31	f
138	380	33.00	0.00	7	31	f
147	375	33.00	0.00	8	31	f
152	380	33.00	0.00	9	31	f
157	385	33.00	0.00	10	31	f
162	384	33.00	0.00	11	31	f
171	384	33.00	0.00	12	31	f
177	383	33.00	0.00	13	31	f
184	375	33.00	0.00	14	31	f
186	366	33.00	0.00	15	31	f
192	366	33.00	0.00	16	31	f
194	364	33.00	0.00	17	31	f
198	375	33.00	0.00	18	31	f
197	377	33.00	0.00	19	31	f
204	372	33.00	0.00	20	31	f
212	374	33.00	0.00	21	31	f
212	374	33.00	0.00	22	31	f
212	376	33.00	0.00	23	31	f
212	377	33.00	0.00	24	31	f
206	376	33.00	0.00	25	31	f
202	376	33.00	0.00	26	31	f
197	379	33.00	0.00	27	31	f
198	378	33.00	0.00	28	31	f
196	376	33.00	0.00	29	31	f
197	374	33.00	0.00	30	31	f
206	377	33.00	0.00	31	31	f
208	377	33.00	0.00	32	31	f
213	375	33.00	0.00	33	31	f
216	373	33.00	0.00	34	31	f
218	367	33.00	0.00	35	31	f
215	374	33.00	0.00	36	31	f
218	374	33.00	111.00	37	31	f
143	380	34.00	start	1	-	f
148	378	34.00	0.00	2	-	f
151	391	34.00	0.00	3	-	f
148	403	34.00	0.00	4	-	f
157	415	34.00	115.00	5	-	f
157	415	35.00	newborn	5	34	f
148	415	35.00	0.00	6	34	f
158	412	35.00	0.00	7	34	f
165	404	35.00	0.00	8	34	f
162	403	35.00	0.00	9	34	f
136	414	35.00	0.00	10	34	f
123	420	35.00	108.00	11	34	f
157	415	36.00	newborn	5	34	f
159	426	36.00	0.00	6	34	f
160	425	36.00	0.00	7	34	f
173	421	36.00	0.00	8	34	f
168	436	36.00	0.00	9	34	f
181	449	36.00	0.00	10	34	f
186	438	36.00	0.00	11	34	f
201	446	36.00	0.00	12	34	f
205	450	36.00	0.00	13	34	f
220	450	36.00	0.00	14	34	f
225	457	36.00	0.00	15	34	f
219	463	36.00	0.00	16	34	f
221	478	36.00	0.00	17	34	f
222	486	36.00	0.00	18	34	f
209	494	36.00	0.00	19	34	f
204	500	36.00	0.00	20	34	f
197	507	36.00	103.00	21	34	f
140	392	37.00	start	1	-	f
140	392	37.00	0.00	2	-	f
144	383	37.00	0.00	3	-	f
144	378	37.00	0.00	4	-	f
144	369	37.00	0.00	5	-	f
131	372	37.00	0.00	6	-	f
134	369	37.00	0.00	7	-	f
137	367	37.00	0.00	8	-	f
144	362	37.00	0.00	9	-	f
151	367	37.00	0.00	10	-	f
148	370	37.00	0.00	11	-	f
148	370	37.00	0.00	12	-	f
151	369	37.00	0.00	13	-	f
152	369	37.00	0.00	14	-	f
152	369	37.00	0.00	15	-	f
152	369	37.00	0.00	16	-	f
152	362	37.00	0.00	17	-	f
151	362	37.00	0.00	18	-	f
144	361	37.00	0.00	19	-	f
146	358	37.00	0.00	20	-	f
146	355	37.00	0.00	21	-	f
146	355	37.00	0.00	22	-	f
145	359	37.00	0.00	23	-	f
148	353	37.00	0.00	24	-	f
152	353	37.00	0.00	25	-	f
152	353	37.00	0.00	26	-	f
152	352	37.00	0.00	27	-	f
152	351	37.00	0.00	28	-	f
155	352	37.00	0.00	29	-	f
158	355	37.00	0.00	30	-	f
158	353	37.00	0.00	31	-	f
155	345	37.00	0.00	32	-	f
158	348	37.00	0.00	33	-	f
174	360	37.00	0.00	34	-	f
176	366	37.00	0.00	35	-	f
176	366	37.00	0.00	36	-	f
178	367	37.00	111.00	37	-	f
129	406	38.00	start	1	-	f
130	406	38.00	0.00	2	-	f
132	414	38.00	0.00	3	-	f
132	413	38.00	0.00	4	-	f
131	408	38.00	0.00	5	-	f
131	408	38.00	0.00	6	-	f
131	408	38.00	0.00	7	-	f
139	409	38.00	0.00	8	-	f
151	409	38.00	0.00	9	-	f
167	417	38.00	0.00	10	-	f
177	412	38.00	0.00	11	-	f
188	426	38.00	0.00	12	-	f
176	440	38.00	0.00	13	-	f
183	447	38.00	0.00	14	-	f
183	444	38.00	0.00	15	-	f
187	433	38.00	0.00	16	-	f
202	432	38.00	0.00	17	-	f
219	433	38.00	0.00	18	-	f
232	438	38.00	0.00	19	-	f
236	436	38.00	0.00	20	-	f
236	444	38.00	0.00	21	-	f
226	451	38.00	0.00	22	-	f
224	452	38.00	0.00	23	-	f
228	452	38.00	0.00	24	-	f
228	452	38.00	0.00	25	-	f
228	447	38.00	0.00	26	-	f
229	447	38.00	0.00	27	-	f
229	443	38.00	0.00	28	-	f
232	442	38.00	0.00	29	-	f
232	442	38.00	0.00	30	-	f
233	446	38.00	0.00	31	-	f
227	458	38.00	0.00	32	-	f
224	462	38.00	0.00	33	-	f
224	465	38.00	0.00	34	-	f
228	466	38.00	0.00	35	-	f
227	465	38.00	0.00	36	-	f
228	460	38.00	111.00	37	-	f
159	474	39.00	start	1	-	f
157	467	39.00	0.00	2	-	f
154	461	39.00	0.00	3	-	f
154	462	39.00	0.00	4	-	f
153	466	39.00	0.00	5	-	f
156	462	39.00	0.00	6	-	f
156	462	39.00	0.00	7	-	f
156	462	39.00	0.00	8	-	f
159	462	39.00	0.00	9	-	f
159	461	39.00	0.00	10	-	f
156	456	39.00	0.00	11	-	f
153	456	39.00	0.00	12	-	f
146	458	39.00	0.00	13	-	f
156	452	39.00	0.00	14	-	f
153	447	39.00	0.00	15	-	f
152	447	39.00	0.00	16	-	f
157	448	39.00	0.00	17	-	f
155	441	39.00	0.00	18	-	f
159	444	39.00	0.00	19	-	f
159	442	39.00	0.00	20	-	f
162	439	39.00	0.00	21	-	f
160	441	39.00	0.00	22	-	f
162	438	39.00	0.00	23	-	f
164	439	39.00	0.00	24	-	f
168	440	39.00	0.00	25	-	f
168	440	39.00	0.00	26	-	f
168	440	39.00	0.00	27	-	f
172	434	39.00	0.00	28	-	f
170	435	39.00	0.00	29	-	f
168	434	39.00	0.00	30	-	f
168	434	39.00	0.00	31	-	f
172	432	39.00	0.00	32	-	f
172	434	39.00	0.00	33	-	f
169	440	39.00	0.00	34	-	f
170	440	39.00	0.00	35	-	f
172	438	39.00	0.00	36	-	f
174	437	39.00	111.00	37	-	f
123	253	40.00	start	1	-	f
123	253	40.00	115.00	2	-	f
123	253	41.00	newborn	2	40	f
124	257	41.00	0.00	3	40	f
127	259	41.00	0.00	4	40	f
134	259	41.00	0.00	5	40	f
134	261	41.00	0.00	6	40	f
142	262	41.00	0.00	7	40	f
148	263	41.00	0.00	8	40	f
144	259	41.00	0.00	9	40	f
148	254	41.00	0.00	10	40	f
153	259	41.00	0.00	11	40	f
146	255	41.00	0.00	12	40	f
140	258	41.00	0.00	13	40	f
141	256	41.00	0.00	14	40	f
141	254	41.00	0.00	15	40	f
139	261	41.00	0.00	16	40	f
136	261	41.00	0.00	17	40	f
133	258	41.00	0.00	18	40	f
136	260	41.00	0.00	19	40	f
135	262	41.00	0.00	20	40	f
135	261	41.00	0.00	21	40	f
130	264	41.00	0.00	22	40	f
128	266	41.00	0.00	23	40	f
132	262	41.00	0.00	24	40	f
130	267	41.00	0.00	25	40	f
129	267	41.00	0.00	26	40	f
130	270	41.00	0.00	27	40	f
129	272	41.00	0.00	28	40	f
125	270	41.00	0.00	29	40	f
125	272	41.00	0.00	30	40	f
128	272	41.00	0.00	31	40	f
124	272	41.00	0.00	32	40	f
124	272	41.00	0.00	33	40	f
130	274	41.00	0.00	34	40	f
128	275	41.00	0.00	35	40	f
128	275	41.00	0.00	36	40	f
129	272	41.00	111.00	37	40	f
123	253	42.00	newborn	2	40	f
119	242	42.00	0.00	3	40	f
128	250	42.00	0.00	4	40	f
132	249	42.00	0.00	5	40	f
127	252	42.00	0.00	6	40	f
131	255	42.00	0.00	7	40	f
136	265	42.00	0.00	8	40	f
131	255	42.00	0.00	9	40	f
135	263	42.00	0.00	10	40	f
147	270	42.00	0.00	11	40	f
145	267	42.00	0.00	12	40	f
140	266	42.00	0.00	13	40	f
142	267	42.00	0.00	14	40	f
148	266	42.00	0.00	15	40	f
152	263	42.00	0.00	16	40	f
150	266	42.00	0.00	17	40	f
148	278	42.00	0.00	18	40	f
146	284	42.00	0.00	19	40	f
146	280	42.00	108.00	20	40	f
142	471	43.00	start	1	-	f
141	470	43.00	0.00	2	-	f
141	473	43.00	0.00	3	-	f
136	477	43.00	0.00	4	-	f
140	481	43.00	0.00	5	-	f
143	478	43.00	0.00	6	-	f
153	471	43.00	0.00	7	-	f
168	468	43.00	0.00	8	-	f
172	471	43.00	0.00	9	-	f
175	480	43.00	0.00	10	-	f
184	497	43.00	0.00	11	-	f
184	490	43.00	0.00	12	-	f
183	493	43.00	0.00	13	-	f
184	492	43.00	0.00	14	-	f
186	487	43.00	0.00	15	-	f
196	467	43.00	0.00	16	-	f
196	467	43.00	0.00	17	-	f
210	459	43.00	0.00	18	-	f
208	462	43.00	0.00	19	-	f
214	451	43.00	0.00	20	-	f
224	448	43.00	0.00	21	-	f
238	434	43.00	0.00	22	-	f
243	433	43.00	0.00	23	-	f
244	428	43.00	0.00	24	-	f
240	421	43.00	0.00	25	-	f
240	422	43.00	0.00	26	-	f
240	422	43.00	0.00	27	-	f
240	422	43.00	0.00	28	-	f
240	422	43.00	0.00	29	-	f
240	422	43.00	0.00	30	-	f
241	418	43.00	0.00	31	-	f
243	409	43.00	0.00	32	-	f
244	413	43.00	0.00	33	-	f
244	417	43.00	0.00	34	-	f
247	426	43.00	0.00	35	-	f
247	427	43.00	0.00	36	-	f
247	430	43.00	111.00	37	-	f
88	80	44.00	start	1	-	f
82	81	44.00	0.00	2	-	f
86	81	44.00	0.00	3	-	f
96	74	44.00	0.00	4	-	f
107	74	44.00	0.00	5	-	f
123	76	44.00	0.00	6	-	f
136	82	44.00	0.00	7	-	f
136	72	44.00	0.00	8	-	f
136	66	44.00	0.00	9	-	f
141	74	44.00	0.00	10	-	f
143	73	44.00	0.00	11	-	f
140	80	44.00	0.00	12	-	f
144	90	44.00	0.00	13	-	f
143	85	44.00	0.00	14	-	f
133	84	44.00	0.00	15	-	f
136	83	44.00	0.00	16	-	f
136	83	44.00	0.00	17	-	f
140	83	44.00	0.00	18	-	f
144	85	44.00	0.00	19	-	f
158	89	44.00	0.00	20	-	f
176	90	44.00	0.00	21	-	f
178	97	44.00	0.00	22	-	f
182	106	44.00	0.00	23	-	f
179	103	44.00	0.00	24	-	f
177	106	44.00	0.00	25	-	f
177	107	44.00	0.00	26	-	f
179	106	44.00	0.00	27	-	f
179	106	44.00	0.00	28	-	f
182	113	44.00	0.00	29	-	f
182	118	44.00	0.00	30	-	f
175	103	44.00	0.00	31	-	f
173	97	44.00	0.00	32	-	f
173	97	44.00	0.00	33	-	f
180	102	44.00	0.00	34	-	f
180	101	44.00	0.00	35	-	f
180	101	44.00	0.00	36	-	f
185	100	44.00	111.00	37	-	f
130	446	45.00	start	1	-	f
135	430	45.00	0.00	2	-	f
140	430	45.00	0.00	3	-	f
137	431	45.00	0.00	4	-	f
137	434	45.00	0.00	5	-	f
137	435	45.00	0.00	6	-	f
136	436	45.00	0.00	7	-	f
137	433	45.00	0.00	8	-	f
137	433	45.00	0.00	9	-	f
137	433	45.00	0.00	10	-	f
134	435	45.00	0.00	11	-	f
134	435	45.00	0.00	12	-	f
134	435	45.00	0.00	13	-	f
155	423	45.00	0.00	14	-	f
166	420	45.00	0.00	15	-	f
166	417	45.00	0.00	16	-	f
168	422	45.00	0.00	17	-	f
177	429	45.00	0.00	18	-	f
177	428	45.00	0.00	19	-	f
186	422	45.00	0.00	20	-	f
186	422	45.00	0.00	21	-	f
184	423	45.00	0.00	22	-	f
184	423	45.00	0.00	23	-	f
184	424	45.00	0.00	24	-	f
184	424	45.00	0.00	25	-	f
184	424	45.00	0.00	26	-	f
188	424	45.00	0.00	27	-	f
188	424	45.00	0.00	28	-	f
188	424	45.00	0.00	29	-	f
190	429	45.00	0.00	30	-	f
196	423	45.00	0.00	31	-	f
196	424	45.00	0.00	32	-	f
195	430	45.00	0.00	33	-	f
196	436	45.00	0.00	34	-	f
196	438	45.00	0.00	35	-	f
199	439	45.00	0.00	36	-	f
199	440	45.00	111.00	37	-	f
