# Supplementary material for: A three component model for superdiffusive motion effectively describes migration of eukaryotic cells moving freely or under a directional stimulus
Source: PLoS One. 2022 Aug 2;17(8):e0272259. doi: 10.1371/journal.pone.0272259 (PMC9345344; doi:10.1371/journal.pone.0272259)
Supplement: S1 File — Text files containing information about displacements of experimental and simulated populations used for both preliminary analyses, in “datasets used for preliminary evaluation of cell movement (Tables 1 and 2)”, and further characterization of cell movement, in “further datasets used for cell movement characterization (Figs 2, 4–6; Table 2; S1–S3 Tables; S2 and S3 Figs)”. (ZIP) [file pone.0272259.s007.zip › S1_File/further datasets/experimental/wound/MDA-MB-231/coordinates8.txt]

#	ps=1.3	ts=40	movie=	timeInt=4
116	38	1.00	start	1	-	f
116	42	1.00	0.00	2	-	f
116	46	1.00	0.00	3	-	f
114	48	1.00	0.00	4	-	f
114	48	1.00	115.00	5	-	f
114	48	2.00	newborn	5	1	f
122	49	2.00	0.00	6	1	f
125	48	2.00	0.00	7	1	f
126	49	2.00	0.00	8	1	f
126	49	2.00	0.00	9	1	f
136	58	2.00	0.00	10	1	f
141	62	2.00	0.00	11	1	f
152	66	2.00	0.00	12	1	f
155	68	2.00	0.00	13	1	f
158	62	2.00	0.00	14	1	f
159	65	2.00	0.00	15	1	f
163	63	2.00	0.00	16	1	f
162	61	2.00	0.00	17	1	f
163	61	2.00	0.00	18	1	f
166	65	2.00	0.00	19	1	f
165	66	2.00	0.00	20	1	f
165	66	2.00	0.00	21	1	f
165	66	2.00	0.00	22	1	f
168	67	2.00	0.00	23	1	f
158	67	2.00	0.00	24	1	f
158	67	2.00	0.00	25	1	f
161	67	2.00	0.00	26	1	f
164	68	2.00	0.00	27	1	f
164	68	2.00	0.00	28	1	f
158	70	2.00	0.00	29	1	f
160	65	2.00	0.00	30	1	f
163	65	2.00	0.00	31	1	f
164	62	2.00	0.00	32	1	f
164	62	2.00	0.00	33	1	f
169	65	2.00	0.00	34	1	f
166	63	2.00	0.00	35	1	f
166	63	2.00	0.00	36	1	f
166	63	2.00	111.00	37	1	f
114	48	3.00	newborn	5	1	f
114	49	3.00	0.00	6	1	f
114	54	3.00	0.00	7	1	f
116	58	3.00	0.00	8	1	f
117	59	3.00	0.00	9	1	f
123	60	3.00	0.00	10	1	f
134	70	3.00	0.00	11	1	f
138	73	3.00	0.00	12	1	f
138	73	3.00	0.00	13	1	f
138	73	3.00	0.00	14	1	f
138	73	3.00	0.00	15	1	f
146	70	3.00	0.00	16	1	f
147	68	3.00	0.00	17	1	f
147	68	3.00	0.00	18	1	f
141	69	3.00	0.00	19	1	f
132	63	3.00	0.00	20	1	f
127	63	3.00	0.00	21	1	f
116	57	3.00	0.00	22	1	f
112	54	3.00	0.00	23	1	f
109	50	3.00	0.00	24	1	f
109	50	3.00	0.00	25	1	f
109	50	3.00	0.00	26	1	f
99	41	3.00	0.00	27	1	f
95	35	3.00	0.00	28	1	f
95	30	3.00	0.00	29	1	f
94	20	3.00	0.00	30	1	f
102	13	3.00	0.00	31	1	f
102	13	3.00	0.00	32	1	f
103	10	3.00	0.00	33	1	f
102	5	3.00	0.00	34	1	f
99	10	3.00	0.00	35	1	f
102	11	3.00	0.00	36	1	f
102	11	3.00	111.00	37	1	f
110	59	4.00	start	1	-	f
134	61	4.00	0.00	2	-	f
141	65	4.00	0.00	3	-	f
154	59	4.00	0.00	4	-	f
149	63	4.00	0.00	5	-	f
146	71	4.00	0.00	6	-	f
155	59	4.00	0.00	7	-	f
155	51	4.00	0.00	8	-	f
155	44	4.00	0.00	9	-	f
164	39	4.00	0.00	10	-	f
164	40	4.00	0.00	11	-	f
153	48	4.00	0.00	12	-	f
169	40	4.00	0.00	13	-	f
168	42	4.00	0.00	14	-	f
165	47	4.00	0.00	15	-	f
162	44	4.00	0.00	16	-	f
161	36	4.00	0.00	17	-	f
161	36	4.00	0.00	18	-	f
166	37	4.00	0.00	19	-	f
164	43	4.00	0.00	20	-	f
164	42	4.00	0.00	21	-	f
167	34	4.00	0.00	22	-	f
171	26	4.00	0.00	23	-	f
180	18	4.00	0.00	24	-	f
190	15	4.00	0.00	25	-	f
202	17	4.00	0.00	26	-	f
191	18	4.00	0.00	27	-	f
176	22	4.00	0.00	28	-	f
164	25	4.00	0.00	29	-	f
164	25	4.00	0.00	30	-	f
169	22	4.00	0.00	31	-	f
173	29	4.00	0.00	32	-	f
175	32	4.00	0.00	33	-	f
178	31	4.00	0.00	34	-	f
178	31	4.00	0.00	35	-	f
178	31	4.00	0.00	36	-	f
178	31	4.00	111.00	37	-	f
103	70	5.00	start	1	-	f
119	74	5.00	0.00	2	-	f
125	80	5.00	0.00	3	-	f
125	80	5.00	0.00	4	-	f
125	80	5.00	0.00	5	-	f
121	77	5.00	0.00	6	-	f
125	77	5.00	0.00	7	-	f
126	76	5.00	115.00	8	-	f
126	76	6.00	newborn	8	5	f
130	77	6.00	0.00	9	5	f
135	81	6.00	0.00	10	5	f
129	96	6.00	0.00	11	5	f
127	100	6.00	0.00	12	5	f
127	100	6.00	0.00	13	5	f
129	106	6.00	0.00	14	5	f
142	96	6.00	0.00	15	5	f
150	92	6.00	0.00	16	5	f
152	91	6.00	0.00	17	5	f
152	91	6.00	0.00	18	5	f
147	95	6.00	115.00	19	5	f
147	95	7.00	newborn	19	6	f
168	92	7.00	0.00	20	6	f
166	91	7.00	0.00	21	6	f
152	75	7.00	0.00	22	6	f
151	77	7.00	0.00	23	6	f
152	77	7.00	0.00	24	6	f
149	86	7.00	0.00	25	6	f
145	90	7.00	0.00	26	6	f
148	87	7.00	0.00	27	6	f
149	88	7.00	0.00	28	6	f
147	91	7.00	0.00	29	6	f
147	87	7.00	0.00	30	6	f
147	84	7.00	0.00	31	6	f
147	84	7.00	0.00	32	6	f
145	89	7.00	0.00	33	6	f
146	88	7.00	0.00	34	6	f
142	90	7.00	0.00	35	6	f
143	94	7.00	0.00	36	6	f
141	94	7.00	111.00	37	6	f
147	95	8.00	newborn	19	6	f
152	95	8.00	0.00	20	6	f
156	104	8.00	0.00	21	6	f
158	108	8.00	0.00	22	6	f
144	97	8.00	0.00	23	6	f
135	101	8.00	0.00	24	6	f
128	106	8.00	0.00	25	6	f
122	118	8.00	0.00	26	6	f
117	113	8.00	0.00	27	6	f
112	109	8.00	0.00	28	6	f
110	118	8.00	0.00	29	6	f
112	114	8.00	0.00	30	6	f
106	120	8.00	0.00	31	6	f
110	115	8.00	0.00	32	6	f
110	115	8.00	0.00	33	6	f
111	112	8.00	0.00	34	6	f
111	112	8.00	0.00	35	6	f
111	115	8.00	0.00	36	6	f
114	120	8.00	111.00	37	6	f
126	76	9.00	newborn	8	5	f
118	77	9.00	0.00	9	5	f
121	77	9.00	0.00	10	5	f
118	78	9.00	0.00	11	5	f
110	72	9.00	0.00	12	5	f
110	72	9.00	0.00	13	5	f
98	62	9.00	0.00	14	5	f
93	60	9.00	0.00	15	5	f
81	62	9.00	0.00	16	5	f
77	66	9.00	0.00	17	5	f
77	72	9.00	0.00	18	5	f
59	71	9.00	0.00	19	5	f
59	70	9.00	0.00	20	5	f
56	72	9.00	0.00	21	5	f
50	69	9.00	0.00	22	5	f
39	81	9.00	0.00	23	5	f
34	88	9.00	0.00	24	5	f
28	92	9.00	0.00	25	5	f
18	91	9.00	0.00	26	5	f
18	88	9.00	0.00	27	5	f
21	81	9.00	0.00	28	5	f
24	70	9.00	0.00	29	5	f
26	71	9.00	108.00	30	5	f
115	91	10.00	start	1	-	f
103	95	10.00	0.00	2	-	f
110	89	10.00	0.00	3	-	f
105	89	10.00	0.00	4	-	f
95	88	10.00	0.00	5	-	f
95	88	10.00	0.00	6	-	f
97	81	10.00	0.00	7	-	f
98	77	10.00	0.00	8	-	f
94	82	10.00	0.00	9	-	f
94	82	10.00	115.00	10	-	f
94	82	11.00	newborn	10	10	f
91	76	11.00	0.00	11	10	f
91	76	11.00	0.00	12	10	f
90	73	11.00	0.00	13	10	f
84	70	11.00	0.00	14	10	f
84	72	11.00	0.00	15	10	f
90	81	11.00	0.00	16	10	f
90	82	11.00	0.00	17	10	f
94	82	11.00	0.00	18	10	f
94	82	11.00	0.00	19	10	f
94	82	11.00	0.00	20	10	f
92	78	11.00	0.00	21	10	f
91	79	11.00	0.00	22	10	f
91	79	11.00	0.00	23	10	f
92	83	11.00	0.00	24	10	f
95	81	11.00	0.00	25	10	f
98	81	11.00	0.00	26	10	f
106	83	11.00	0.00	27	10	f
110	83	11.00	0.00	28	10	f
104	83	11.00	0.00	29	10	f
107	73	11.00	0.00	30	10	f
107	74	11.00	0.00	31	10	f
109	76	11.00	0.00	32	10	f
109	76	11.00	0.00	33	10	f
106	77	11.00	0.00	34	10	f
104	77	11.00	0.00	35	10	f
104	79	11.00	0.00	36	10	f
102	79	11.00	111.00	37	10	f
94	82	12.00	newborn	10	10	f
90	88	12.00	0.00	11	10	f
90	89	12.00	0.00	12	10	f
91	86	12.00	0.00	13	10	f
91	88	12.00	0.00	14	10	f
91	88	12.00	0.00	15	10	f
92	93	12.00	0.00	16	10	f
92	97	12.00	0.00	17	10	f
92	97	12.00	0.00	18	10	f
92	97	12.00	0.00	19	10	f
93	100	12.00	0.00	20	10	f
93	100	12.00	0.00	21	10	f
93	100	12.00	0.00	22	10	f
92	95	12.00	0.00	23	10	f
92	97	12.00	0.00	24	10	f
92	97	12.00	0.00	25	10	f
92	93	12.00	0.00	26	10	f
92	93	12.00	0.00	27	10	f
94	92	12.00	0.00	28	10	f
92	94	12.00	0.00	29	10	f
90	90	12.00	0.00	30	10	f
92	91	12.00	0.00	31	10	f
94	92	12.00	0.00	32	10	f
91	91	12.00	0.00	33	10	f
89	90	12.00	108.00	34	10	f
127	125	13.00	start	1	-	f
130	125	13.00	0.00	2	-	f
127	128	13.00	0.00	3	-	f
129	128	13.00	0.00	4	-	f
129	128	13.00	0.00	5	-	f
130	125	13.00	0.00	6	-	f
130	125	13.00	0.00	7	-	f
133	125	13.00	0.00	8	-	f
133	124	13.00	0.00	9	-	f
133	116	13.00	0.00	10	-	f
124	120	13.00	0.00	11	-	f
122	124	13.00	115.00	12	-	f
128	150	14.00	start	1	-	f
128	150	14.00	0.00	2	-	f
128	148	14.00	0.00	3	-	f
129	143	14.00	0.00	4	-	f
143	147	14.00	0.00	5	-	f
147	139	14.00	0.00	6	-	f
147	140	14.00	0.00	7	-	f
139	138	14.00	0.00	8	-	f
141	136	14.00	0.00	9	-	f
146	122	14.00	0.00	10	-	f
149	119	14.00	0.00	11	-	f
136	121	14.00	108.00	12	-	f
120	171	15.00	start	1	-	f
120	174	15.00	0.00	2	-	f
141	171	15.00	0.00	3	-	f
143	171	15.00	0.00	4	-	f
147	165	15.00	0.00	5	-	f
147	167	15.00	0.00	6	-	f
147	170	15.00	0.00	7	-	f
145	167	15.00	0.00	8	-	f
148	159	15.00	0.00	9	-	f
154	145	15.00	0.00	10	-	f
152	152	15.00	0.00	11	-	f
160	141	15.00	0.00	12	-	f
156	123	15.00	0.00	13	-	f
159	120	15.00	0.00	14	-	f
155	138	15.00	0.00	15	-	f
156	139	15.00	0.00	16	-	f
150	120	15.00	0.00	17	-	f
152	118	15.00	0.00	18	-	f
152	116	15.00	0.00	19	-	f
153	119	15.00	0.00	20	-	f
160	121	15.00	0.00	21	-	f
158	118	15.00	0.00	22	-	f
173	134	15.00	0.00	23	-	f
168	131	15.00	115.00	24	-	f
168	131	16.00	newborn	24	15	f
176	131	16.00	0.00	25	15	f
175	130	16.00	0.00	26	15	f
176	142	16.00	0.00	27	15	f
174	128	16.00	0.00	28	15	f
169	129	16.00	0.00	29	15	f
168	126	16.00	0.00	30	15	f
168	126	16.00	0.00	31	15	f
169	124	16.00	0.00	32	15	f
169	121	16.00	0.00	33	15	f
168	126	16.00	0.00	34	15	f
169	126	16.00	0.00	35	15	f
169	126	16.00	0.00	36	15	f
169	126	16.00	111.00	37	15	f
168	131	17.00	newborn	24	15	f
172	142	17.00	0.00	25	15	f
172	141	17.00	0.00	26	15	f
180	157	17.00	0.00	27	15	f
169	153	17.00	0.00	28	15	f
177	153	17.00	0.00	29	15	f
178	147	17.00	0.00	30	15	f
178	147	17.00	0.00	31	15	f
178	147	17.00	0.00	32	15	f
178	144	17.00	0.00	33	15	f
176	139	17.00	0.00	34	15	f
176	139	17.00	0.00	35	15	f
176	139	17.00	0.00	36	15	f
175	144	17.00	111.00	37	15	f
134	233	18.00	start	1	-	f
134	233	18.00	0.00	2	-	f
134	233	18.00	0.00	3	-	f
142	235	18.00	0.00	4	-	f
144	235	18.00	0.00	5	-	f
151	234	18.00	0.00	6	-	f
155	237	18.00	0.00	7	-	f
157	252	18.00	0.00	8	-	f
158	264	18.00	0.00	9	-	f
160	270	18.00	0.00	10	-	f
157	270	18.00	0.00	11	-	f
158	270	18.00	0.00	12	-	f
158	270	18.00	0.00	13	-	f
160	276	18.00	0.00	14	-	f
163	278	18.00	0.00	15	-	f
171	286	18.00	0.00	16	-	f
173	281	18.00	0.00	17	-	f
174	280	18.00	0.00	18	-	f
174	280	18.00	0.00	19	-	f
174	292	18.00	0.00	20	-	f
176	305	18.00	108.00	21	-	f
138	334	19.00	start	1	-	f
151	326	19.00	0.00	2	-	f
153	323	19.00	0.00	3	-	f
170	309	19.00	0.00	4	-	f
171	313	19.00	0.00	5	-	f
172	319	19.00	0.00	6	-	f
178	314	19.00	0.00	7	-	f
179	317	19.00	0.00	8	-	f
173	313	19.00	0.00	9	-	f
169	311	19.00	0.00	10	-	f
173	319	19.00	0.00	11	-	f
174	300	19.00	0.00	12	-	f
171	307	19.00	0.00	13	-	f
167	311	19.00	0.00	14	-	f
169	311	19.00	0.00	15	-	f
167	313	19.00	0.00	16	-	f
161	305	19.00	0.00	17	-	f
164	312	19.00	0.00	18	-	f
158	308	19.00	0.00	19	-	f
160	315	19.00	0.00	20	-	f
167	323	19.00	0.00	21	-	f
161	319	19.00	0.00	22	-	f
159	320	19.00	0.00	23	-	f
164	330	19.00	0.00	24	-	f
160	329	19.00	0.00	25	-	f
158	330	19.00	0.00	26	-	f
158	324	19.00	0.00	27	-	f
156	318	19.00	0.00	28	-	f
158	329	19.00	0.00	29	-	f
164	331	19.00	0.00	30	-	f
165	323	19.00	0.00	31	-	f
163	317	19.00	0.00	32	-	f
157	316	19.00	0.00	33	-	f
155	316	19.00	0.00	34	-	f
148	316	19.00	0.00	35	-	f
147	317	19.00	0.00	36	-	f
141	319	19.00	111.00	37	-	f
137	193	20.00	start	1	-	f
142	193	20.00	0.00	2	-	f
137	184	20.00	0.00	3	-	f
134	185	20.00	0.00	4	-	f
127	179	20.00	0.00	5	-	f
128	175	20.00	0.00	6	-	f
131	163	20.00	0.00	7	-	f
132	151	20.00	0.00	8	-	f
125	147	20.00	0.00	9	-	f
114	147	20.00	0.00	10	-	f
98	145	20.00	0.00	11	-	f
95	151	20.00	0.00	12	-	f
92	156	20.00	0.00	13	-	f
86	156	20.00	0.00	14	-	f
71	161	20.00	0.00	15	-	f
68	150	20.00	0.00	16	-	f
73	158	20.00	0.00	17	-	f
70	147	20.00	0.00	18	-	f
73	154	20.00	0.00	19	-	f
73	162	20.00	0.00	20	-	f
81	152	20.00	0.00	21	-	f
84	150	20.00	0.00	22	-	f
91	147	20.00	0.00	23	-	f
100	141	20.00	0.00	24	-	f
101	137	20.00	0.00	25	-	f
96	143	20.00	0.00	26	-	f
91	142	20.00	0.00	27	-	f
83	148	20.00	0.00	28	-	f
81	153	20.00	0.00	29	-	f
80	141	20.00	0.00	30	-	f
80	140	20.00	0.00	31	-	f
79	145	20.00	0.00	32	-	f
78	141	20.00	0.00	33	-	f
76	140	20.00	0.00	34	-	f
76	140	20.00	0.00	35	-	f
72	141	20.00	0.00	36	-	f
75	139	20.00	111.00	37	-	f
128	246	21.00	start	1	-	f
129	249	21.00	0.00	2	-	f
129	249	21.00	0.00	3	-	f
116	246	21.00	0.00	4	-	f
115	239	21.00	0.00	5	-	f
110	241	21.00	0.00	6	-	f
118	239	21.00	0.00	7	-	f
122	230	21.00	0.00	8	-	f
117	226	21.00	0.00	9	-	f
118	227	21.00	115.00	10	-	f
118	227	22.00	newborn	10	21	f
133	226	22.00	0.00	11	21	f
130	226	22.00	0.00	12	21	f
128	230	22.00	0.00	13	21	f
127	233	22.00	0.00	14	21	f
127	233	22.00	0.00	15	21	f
127	233	22.00	0.00	16	21	f
127	233	22.00	0.00	17	21	f
127	233	22.00	0.00	18	21	f
127	228	22.00	0.00	19	21	f
127	224	22.00	0.00	20	21	f
125	227	22.00	0.00	21	21	f
125	227	22.00	0.00	22	21	f
125	223	22.00	0.00	23	21	f
121	221	22.00	0.00	24	21	f
121	221	22.00	0.00	25	21	f
121	221	22.00	0.00	26	21	f
121	221	22.00	115.00	27	21	f
121	221	23.00	newborn	27	22	f
119	211	23.00	0.00	28	22	f
113	210	23.00	0.00	29	22	f
114	211	23.00	0.00	30	22	f
116	206	23.00	0.00	31	22	f
123	203	23.00	0.00	32	22	f
123	203	23.00	0.00	33	22	f
117	204	23.00	0.00	34	22	f
114	206	23.00	0.00	35	22	f
114	206	23.00	0.00	36	22	f
114	210	23.00	111.00	37	22	f
121	221	24.00	newborn	27	22	f
120	219	24.00	0.00	28	22	f
119	221	24.00	0.00	29	22	f
124	202	24.00	0.00	30	22	f
119	194	24.00	0.00	31	22	f
121	193	24.00	108.00	32	22	f
118	227	25.00	newborn	10	21	f
117	228	25.00	0.00	11	21	f
114	228	25.00	0.00	12	21	f
112	224	25.00	0.00	13	21	f
114	215	25.00	0.00	14	21	f
105	213	25.00	0.00	15	21	f
93	220	25.00	0.00	16	21	f
102	225	25.00	0.00	17	21	f
107	235	25.00	0.00	18	21	f
115	237	25.00	0.00	19	21	f
127	245	25.00	0.00	20	21	f
127	247	25.00	0.00	21	21	f
136	242	25.00	0.00	22	21	f
136	243	25.00	0.00	23	21	f
137	246	25.00	0.00	24	21	f
137	243	25.00	0.00	25	21	f
137	243	25.00	0.00	26	21	f
147	244	25.00	0.00	27	21	f
144	237	25.00	0.00	28	21	f
144	235	25.00	0.00	29	21	f
147	232	25.00	0.00	30	21	f
150	231	25.00	0.00	31	21	f
152	232	25.00	0.00	32	21	f
152	232	25.00	0.00	33	21	f
152	232	25.00	0.00	34	21	f
152	232	25.00	0.00	35	21	f
152	232	25.00	0.00	36	21	f
158	234	25.00	111.00	37	21	f
136	300	26.00	start	1	-	f
136	300	26.00	0.00	2	-	f
144	301	26.00	0.00	3	-	f
148	303	26.00	0.00	4	-	f
145	307	26.00	0.00	5	-	f
155	318	26.00	0.00	6	-	f
155	318	26.00	0.00	7	-	f
152	316	26.00	0.00	8	-	f
153	314	26.00	0.00	9	-	f
158	313	26.00	115.00	10	-	f
158	313	27.00	newborn	10	26	f
158	323	27.00	0.00	11	26	f
158	324	27.00	0.00	12	26	f
169	328	27.00	0.00	13	26	f
167	322	27.00	0.00	14	26	f
173	322	27.00	0.00	15	26	f
178	321	27.00	0.00	16	26	f
180	312	27.00	0.00	17	26	f
184	306	27.00	115.00	18	26	f
184	306	28.00	newborn	18	27	f
191	311	28.00	0.00	19	27	f
194	318	28.00	0.00	20	27	f
188	325	28.00	0.00	21	27	f
174	341	28.00	0.00	22	27	f
148	355	28.00	0.00	23	27	f
179	356	28.00	0.00	24	27	f
178	344	28.00	0.00	25	27	f
182	341	28.00	0.00	26	27	f
181	343	28.00	0.00	27	27	f
181	343	28.00	0.00	28	27	f
181	343	28.00	0.00	29	27	f
190	344	28.00	0.00	30	27	f
191	338	28.00	0.00	31	27	f
191	338	28.00	0.00	32	27	f
191	338	28.00	0.00	33	27	f
191	340	28.00	0.00	34	27	f
191	340	28.00	0.00	35	27	f
191	340	28.00	0.00	36	27	f
191	340	28.00	111.00	37	27	f
184	306	29.00	newborn	18	27	f
182	301	29.00	0.00	19	27	f
180	310	29.00	0.00	20	27	f
197	312	29.00	0.00	21	27	f
210	312	29.00	0.00	22	27	f
215	321	29.00	0.00	23	27	f
222	332	29.00	0.00	24	27	f
225	338	29.00	0.00	25	27	f
233	336	29.00	0.00	26	27	f
235	334	29.00	0.00	27	27	f
260	333	29.00	0.00	28	27	f
264	332	29.00	0.00	29	27	f
272	338	29.00	0.00	30	27	f
280	337	29.00	0.00	31	27	f
286	342	29.00	0.00	32	27	f
299	350	29.00	0.00	33	27	f
316	360	29.00	0.00	34	27	f
321	369	29.00	0.00	35	27	f
321	360	29.00	0.00	36	27	f
331	342	29.00	111.00	37	27	f
158	313	30.00	newborn	10	26	f
158	323	30.00	0.00	11	26	f
152	314	30.00	0.00	12	26	f
157	312	30.00	0.00	13	26	f
155	313	30.00	0.00	14	26	f
155	313	30.00	108.00	15	26	f
141	367	31.00	start	1	-	f
152	357	31.00	0.00	2	-	f
166	356	31.00	0.00	3	-	f
183	365	31.00	0.00	4	-	f
179	389	31.00	0.00	5	-	f
176	411	31.00	0.00	6	-	f
190	427	31.00	0.00	7	-	f
196	427	31.00	0.00	8	-	f
193	402	31.00	0.00	9	-	f
173	392	31.00	0.00	10	-	f
169	372	31.00	0.00	11	-	f
172	362	31.00	0.00	12	-	f
161	347	31.00	0.00	13	-	f
159	338	31.00	0.00	14	-	f
159	326	31.00	0.00	15	-	f
169	327	31.00	108.00	16	-	f
135	403	32.00	start	1	-	f
138	407	32.00	0.00	2	-	f
144	410	32.00	0.00	3	-	f
143	408	32.00	0.00	4	-	f
146	408	32.00	0.00	5	-	f
151	409	32.00	0.00	6	-	f
157	406	32.00	0.00	7	-	f
168	411	32.00	0.00	8	-	f
174	417	32.00	0.00	9	-	f
180	426	32.00	0.00	10	-	f
180	440	32.00	0.00	11	-	f
181	451	32.00	0.00	12	-	f
174	448	32.00	0.00	13	-	f
174	443	32.00	0.00	14	-	f
174	440	32.00	0.00	15	-	f
182	459	32.00	0.00	16	-	f
183	458	32.00	0.00	17	-	f
173	455	32.00	0.00	18	-	f
173	460	32.00	0.00	19	-	f
158	462	32.00	0.00	20	-	f
149	466	32.00	0.00	21	-	f
152	459	32.00	0.00	22	-	f
152	463	32.00	0.00	23	-	f
143	466	32.00	0.00	24	-	f
146	466	32.00	0.00	25	-	f
146	468	32.00	0.00	26	-	f
154	466	32.00	0.00	27	-	f
153	467	32.00	0.00	28	-	f
148	469	32.00	0.00	29	-	f
146	463	32.00	0.00	30	-	f
148	458	32.00	0.00	31	-	f
146	465	32.00	0.00	32	-	f
148	466	32.00	0.00	33	-	f
147	470	32.00	0.00	34	-	f
147	468	32.00	0.00	35	-	f
151	466	32.00	0.00	36	-	f
155	463	32.00	111.00	37	-	f
114	444	33.00	start	1	-	f
119	439	33.00	0.00	2	-	f
114	447	33.00	0.00	3	-	f
127	452	33.00	0.00	4	-	f
142	450	33.00	0.00	5	-	f
137	462	33.00	0.00	6	-	f
143	459	33.00	0.00	7	-	f
134	460	33.00	0.00	8	-	f
136	456	33.00	0.00	9	-	f
134	455	33.00	0.00	10	-	f
131	453	33.00	0.00	11	-	f
136	450	33.00	0.00	12	-	f
142	456	33.00	0.00	13	-	f
136	445	33.00	0.00	14	-	f
136	453	33.00	0.00	15	-	f
140	464	33.00	0.00	16	-	f
146	471	33.00	0.00	17	-	f
153	474	33.00	0.00	18	-	f
156	471	33.00	0.00	19	-	f
169	480	33.00	0.00	20	-	f
170	480	33.00	0.00	21	-	f
186	486	33.00	0.00	22	-	f
189	486	33.00	0.00	23	-	f
194	485	33.00	0.00	24	-	f
199	485	33.00	0.00	25	-	f
196	480	33.00	0.00	26	-	f
185	481	33.00	0.00	27	-	f
178	483	33.00	0.00	28	-	f
172	488	33.00	0.00	29	-	f
177	483	33.00	0.00	30	-	f
177	479	33.00	0.00	31	-	f
170	478	33.00	0.00	32	-	f
170	478	33.00	0.00	33	-	f
169	484	33.00	0.00	34	-	f
165	477	33.00	0.00	35	-	f
165	477	33.00	0.00	36	-	f
166	476	33.00	111.00	37	-	f
145	476	34.00	start	1	-	f
150	477	34.00	0.00	2	-	f
150	477	34.00	0.00	3	-	f
149	477	34.00	0.00	4	-	f
142	481	34.00	0.00	5	-	f
148	476	34.00	0.00	6	-	f
150	475	34.00	0.00	7	-	f
142	477	34.00	0.00	8	-	f
132	480	34.00	0.00	9	-	f
132	480	34.00	0.00	10	-	f
130	481	34.00	0.00	11	-	f
125	482	34.00	0.00	12	-	f
125	480	34.00	0.00	13	-	f
122	481	34.00	0.00	14	-	f
115	484	34.00	0.00	15	-	f
115	484	34.00	0.00	16	-	f
114	487	34.00	0.00	17	-	f
118	485	34.00	0.00	18	-	f
124	479	34.00	0.00	19	-	f
120	484	34.00	0.00	20	-	f
124	483	34.00	0.00	21	-	f
124	483	34.00	0.00	22	-	f
124	483	34.00	0.00	23	-	f
124	483	34.00	0.00	24	-	f
124	483	34.00	0.00	25	-	f
125	484	34.00	0.00	26	-	f
125	484	34.00	0.00	27	-	f
125	481	34.00	0.00	28	-	f
125	481	34.00	0.00	29	-	f
129	477	34.00	0.00	30	-	f
126	470	34.00	0.00	31	-	f
126	469	34.00	0.00	32	-	f
131	468	34.00	0.00	33	-	f
128	467	34.00	0.00	34	-	f
123	467	34.00	0.00	35	-	f
122	472	34.00	0.00	36	-	f
105	465	34.00	111.00	37	-	f
118	467	35.00	start	1	-	f
118	467	35.00	0.00	2	-	f
118	467	35.00	0.00	3	-	f
121	471	35.00	0.00	4	-	f
121	471	35.00	0.00	5	-	f
120	476	35.00	0.00	6	-	f
121	477	35.00	0.00	7	-	f
117	477	35.00	0.00	8	-	f
110	466	35.00	0.00	9	-	f
107	462	35.00	0.00	10	-	f
107	448	35.00	0.00	11	-	f
114	443	35.00	0.00	12	-	f
114	455	35.00	0.00	13	-	f
108	461	35.00	115.00	14	-	f
131	376	36.00	start	1	-	f
130	374	36.00	0.00	2	-	f
129	373	36.00	0.00	3	-	f
125	368	36.00	0.00	4	-	f
122	369	36.00	0.00	5	-	f
119	363	36.00	0.00	6	-	f
121	348	36.00	0.00	7	-	f
117	346	36.00	0.00	8	-	f
117	343	36.00	0.00	9	-	f
114	350	36.00	0.00	10	-	f
106	350	36.00	0.00	11	-	f
107	351	36.00	0.00	12	-	f
103	349	36.00	0.00	13	-	f
110	350	36.00	0.00	14	-	f
115	352	36.00	0.00	15	-	f
121	356	36.00	0.00	16	-	f
118	359	36.00	0.00	17	-	f
116	360	36.00	0.00	18	-	f
114	366	36.00	0.00	19	-	f
114	363	36.00	0.00	20	-	f
114	361	36.00	0.00	21	-	f
108	356	36.00	0.00	22	-	f
106	357	36.00	0.00	23	-	f
111	356	36.00	0.00	24	-	f
107	353	36.00	0.00	25	-	f
107	353	36.00	0.00	26	-	f
103	357	36.00	0.00	27	-	f
105	359	36.00	0.00	28	-	f
99	361	36.00	0.00	29	-	f
102	356	36.00	0.00	30	-	f
105	367	36.00	115.00	31	-	f
105	367	37.00	newborn	31	36	f
111	364	37.00	0.00	32	36	f
114	366	37.00	0.00	33	36	f
122	374	37.00	0.00	34	36	f
124	369	37.00	0.00	35	36	f
119	370	37.00	0.00	36	36	f
120	371	37.00	111.00	37	36	f
105	367	38.00	newborn	31	36	f
98	356	38.00	0.00	32	36	f
100	356	38.00	0.00	33	36	f
100	356	38.00	0.00	34	36	f
95	356	38.00	0.00	35	36	f
91	356	38.00	0.00	36	36	f
92	357	38.00	111.00	37	36	f
119	483	39.00	start	1	-	f
119	483	39.00	0.00	2	-	f
126	487	39.00	0.00	3	-	f
122	492	39.00	0.00	4	-	f
125	488	39.00	0.00	5	-	f
136	478	39.00	0.00	6	-	f
129	485	39.00	0.00	7	-	f
131	488	39.00	0.00	8	-	f
130	492	39.00	0.00	9	-	f
137	497	39.00	0.00	10	-	f
136	499	39.00	0.00	11	-	f
136	497	39.00	0.00	12	-	f
141	491	39.00	0.00	13	-	f
140	493	39.00	0.00	14	-	f
136	501	39.00	0.00	15	-	f
133	506	39.00	0.00	16	-	f
133	508	39.00	0.00	17	-	f
131	508	39.00	103.00	18	-	f
