# Supplementary material for: A three component model for superdiffusive motion effectively describes migration of eukaryotic cells moving freely or under a directional stimulus
Source: PLoS One. 2022 Aug 2;17(8):e0272259. doi: 10.1371/journal.pone.0272259 (PMC9345344; doi:10.1371/journal.pone.0272259)
Supplement: S1 File — Text files containing information about displacements of experimental and simulated populations used for both preliminary analyses, in “datasets used for preliminary evaluation of cell movement (Tables 1 and 2)”, and further characterization of cell movement, in “further datasets used for cell movement characterization (Figs 2, 4–6; Table 2; S1–S3 Tables; S2 and S3 Figs)”. (ZIP) [file pone.0272259.s007.zip › S1_File/further datasets/experimental/wound/HeLa/coordinates6.txt]

#	ps=1.3	ts=40	movie=	timeInt=4
104	171	1.00	start	1	-	f
117	170	1.00	0.00	2	-	f
123	170	1.00	0.00	3	-	f
126	169	1.00	0.00	4	-	f
136	168	1.00	0.00	5	-	f
140	167	1.00	0.00	6	-	f
142	164	1.00	0.00	7	-	f
151	162	1.00	0.00	8	-	f
163	160	1.00	0.00	9	-	f
166	164	1.00	0.00	10	-	f
174	164	1.00	0.00	11	-	f
180	164	1.00	0.00	12	-	f
189	164	1.00	0.00	13	-	f
189	164	1.00	0.00	14	-	f
197	165	1.00	0.00	15	-	f
202	168	1.00	0.00	16	-	f
204	167	1.00	0.00	17	-	f
213	167	1.00	0.00	18	-	f
219	176	1.00	0.00	19	-	f
219	176	1.00	0.00	20	-	f
221	180	1.00	0.00	21	-	f
226	180	1.00	0.00	22	-	f
225	184	1.00	0.00	23	-	f
225	185	1.00	0.00	24	-	f
230	184	1.00	0.00	25	-	f
230	184	1.00	0.00	26	-	f
233	183	1.00	0.00	27	-	f
234	183	1.00	0.00	28	-	f
236	183	1.00	0.00	29	-	f
236	184	1.00	0.00	30	-	f
240	184	1.00	0.00	31	-	f
240	184	1.00	0.00	32	-	f
243	183	1.00	0.00	33	-	f
245	179	1.00	0.00	34	-	f
232	175	1.00	0.00	35	-	f
229	178	1.00	115.00	36	-	f
120	102	2.00	start	1	-	f
121	102	2.00	0.00	2	-	f
125	106	2.00	0.00	3	-	f
128	107	2.00	0.00	4	-	f
135	110	2.00	0.00	5	-	f
133	109	2.00	115.00	6	-	f
133	109	3.00	newborn	6	2	f
135	115	3.00	0.00	7	2	f
145	114	3.00	0.00	8	2	f
151	114	3.00	0.00	9	2	f
157	116	3.00	0.00	10	2	f
160	112	3.00	0.00	11	2	f
160	107	3.00	0.00	12	2	f
166	110	3.00	0.00	13	2	f
165	108	3.00	0.00	14	2	f
167	106	3.00	0.00	15	2	f
171	106	3.00	0.00	16	2	f
171	106	3.00	0.00	17	2	f
172	104	3.00	0.00	18	2	f
181	104	3.00	0.00	19	2	f
183	106	3.00	0.00	20	2	f
184	105	3.00	0.00	21	2	f
188	104	3.00	0.00	22	2	f
189	101	3.00	0.00	23	2	f
191	97	3.00	0.00	24	2	f
188	100	3.00	0.00	25	2	f
188	101	3.00	0.00	26	2	f
188	101	3.00	0.00	27	2	f
183	100	3.00	0.00	28	2	f
183	100	3.00	0.00	29	2	f
186	100	3.00	0.00	30	2	f
186	100	3.00	0.00	31	2	f
186	95	3.00	0.00	32	2	f
186	95	3.00	0.00	33	2	f
186	95	3.00	0.00	34	2	f
187	97	3.00	0.00	35	2	f
187	97	3.00	0.00	36	2	f
188	96	3.00	111.00	37	2	f
133	109	4.00	newborn	6	2	f
127	102	4.00	0.00	7	2	f
132	97	4.00	0.00	8	2	f
137	90	4.00	0.00	9	2	f
141	81	4.00	0.00	10	2	f
141	85	4.00	0.00	11	2	f
141	92	4.00	0.00	12	2	f
146	90	4.00	0.00	13	2	f
146	90	4.00	0.00	14	2	f
146	90	4.00	0.00	15	2	f
154	90	4.00	0.00	16	2	f
158	88	4.00	0.00	17	2	f
168	83	4.00	0.00	18	2	f
173	85	4.00	0.00	19	2	f
173	85	4.00	0.00	20	2	f
172	81	4.00	0.00	21	2	f
171	81	4.00	0.00	22	2	f
171	83	4.00	0.00	23	2	f
173	83	4.00	0.00	24	2	f
177	79	4.00	0.00	25	2	f
183	78	4.00	0.00	26	2	f
184	82	4.00	0.00	27	2	f
182	82	4.00	0.00	28	2	f
182	79	4.00	0.00	29	2	f
185	77	4.00	0.00	30	2	f
185	77	4.00	0.00	31	2	f
191	76	4.00	0.00	32	2	f
191	78	4.00	0.00	33	2	f
193	75	4.00	0.00	34	2	f
193	73	4.00	0.00	35	2	f
193	73	4.00	0.00	36	2	f
198	73	4.00	111.00	37	2	f
123	64	5.00	start	1	-	f
123	64	5.00	0.00	2	-	f
127	66	5.00	0.00	3	-	f
132	70	5.00	0.00	4	-	f
137	73	5.00	0.00	5	-	f
147	75	5.00	0.00	6	-	f
155	80	5.00	0.00	7	-	f
160	85	5.00	0.00	8	-	f
167	85	5.00	0.00	9	-	f
169	87	5.00	0.00	10	-	f
174	92	5.00	0.00	11	-	f
189	94	5.00	0.00	12	-	f
192	94	5.00	0.00	13	-	f
196	93	5.00	0.00	14	-	f
204	89	5.00	0.00	15	-	f
200	94	5.00	0.00	16	-	f
192	88	5.00	0.00	17	-	f
199	90	5.00	0.00	18	-	f
204	82	5.00	0.00	19	-	f
204	82	5.00	0.00	20	-	f
204	82	5.00	0.00	21	-	f
207	82	5.00	0.00	22	-	f
214	69	5.00	115.00	23	-	f
214	69	6.00	newborn	23	5	f
212	78	6.00	0.00	24	5	f
212	83	6.00	0.00	25	5	f
211	85	6.00	0.00	26	5	f
212	85	6.00	0.00	27	5	f
212	89	6.00	0.00	28	5	f
211	85	6.00	0.00	29	5	f
211	85	6.00	0.00	30	5	f
211	85	6.00	0.00	31	5	f
210	84	6.00	0.00	32	5	f
212	84	6.00	0.00	33	5	f
214	77	6.00	0.00	34	5	f
217	67	6.00	0.00	35	5	f
217	67	6.00	0.00	36	5	f
222	71	6.00	111.00	37	5	f
214	69	7.00	newborn	23	5	f
223	49	7.00	0.00	24	5	f
225	45	7.00	0.00	25	5	f
225	44	7.00	0.00	26	5	f
225	44	7.00	0.00	27	5	f
226	39	7.00	0.00	28	5	f
227	38	7.00	0.00	29	5	f
228	35	7.00	0.00	30	5	f
231	32	7.00	0.00	31	5	f
233	32	7.00	0.00	32	5	f
237	31	7.00	0.00	33	5	f
241	34	7.00	0.00	34	5	f
241	34	7.00	0.00	35	5	f
244	33	7.00	0.00	36	5	f
248	30	7.00	111.00	37	5	f
121	148	8.00	start	1	-	f
122	148	8.00	0.00	2	-	f
124	147	8.00	0.00	3	-	f
127	147	8.00	0.00	4	-	f
128	146	8.00	0.00	5	-	f
135	146	8.00	0.00	6	-	f
139	145	8.00	0.00	7	-	f
148	145	8.00	0.00	8	-	f
160	143	8.00	0.00	9	-	f
165	139	8.00	0.00	10	-	f
177	138	8.00	0.00	11	-	f
186	132	8.00	0.00	12	-	f
191	129	8.00	0.00	13	-	f
198	128	8.00	0.00	14	-	f
203	127	8.00	0.00	15	-	f
203	127	8.00	0.00	16	-	f
209	130	8.00	0.00	17	-	f
214	127	8.00	0.00	18	-	f
220	125	8.00	0.00	19	-	f
229	126	8.00	0.00	20	-	f
234	124	8.00	0.00	21	-	f
238	122	8.00	0.00	22	-	f
243	119	8.00	0.00	23	-	f
248	118	8.00	0.00	24	-	f
249	116	8.00	0.00	25	-	f
249	116	8.00	0.00	26	-	f
251	116	8.00	0.00	27	-	f
254	114	8.00	0.00	28	-	f
254	114	8.00	0.00	29	-	f
254	114	8.00	0.00	30	-	f
256	114	8.00	0.00	31	-	f
263	118	8.00	0.00	32	-	f
266	120	8.00	0.00	33	-	f
270	124	8.00	0.00	34	-	f
270	124	8.00	0.00	35	-	f
270	124	8.00	0.00	36	-	f
274	127	8.00	111.00	37	-	f
122	33	9.00	start	1	-	f
122	31	9.00	0.00	2	-	f
131	31	9.00	0.00	3	-	f
140	26	9.00	0.00	4	-	f
143	29	9.00	0.00	5	-	f
151	37	9.00	0.00	6	-	f
163	35	9.00	0.00	7	-	f
167	35	9.00	0.00	8	-	f
173	43	9.00	0.00	9	-	f
183	44	9.00	0.00	10	-	f
189	54	9.00	0.00	11	-	f
202	59	9.00	0.00	12	-	f
200	64	9.00	0.00	13	-	f
207	69	9.00	115.00	14	-	f
207	69	10.00	newborn	14	9	f
216	70	10.00	0.00	15	9	f
219	73	10.00	0.00	16	9	f
222	77	10.00	0.00	17	9	f
226	89	10.00	0.00	18	9	f
228	91	10.00	0.00	19	9	f
229	83	10.00	0.00	20	9	f
232	82	10.00	0.00	21	9	f
233	93	10.00	0.00	22	9	f
233	98	10.00	0.00	23	9	f
234	98	10.00	0.00	24	9	f
234	93	10.00	0.00	25	9	f
234	93	10.00	0.00	26	9	f
234	93	10.00	0.00	27	9	f
237	90	10.00	0.00	28	9	f
242	85	10.00	0.00	29	9	f
242	85	10.00	0.00	30	9	f
242	85	10.00	0.00	31	9	f
248	85	10.00	0.00	32	9	f
247	93	10.00	0.00	33	9	f
249	95	10.00	0.00	34	9	f
249	95	10.00	0.00	35	9	f
249	100	10.00	0.00	36	9	f
252	101	10.00	111.00	37	9	f
207	69	11.00	newborn	14	9	f
204	62	11.00	0.00	15	9	f
205	56	11.00	0.00	16	9	f
209	57	11.00	0.00	17	9	f
218	57	11.00	0.00	18	9	f
223	53	11.00	0.00	19	9	f
222	50	11.00	0.00	20	9	f
228	50	11.00	0.00	21	9	f
236	50	11.00	0.00	22	9	f
236	49	11.00	0.00	23	9	f
243	49	11.00	0.00	24	9	f
251	47	11.00	0.00	25	9	f
260	46	11.00	0.00	26	9	f
269	45	11.00	0.00	27	9	f
267	45	11.00	0.00	28	9	f
267	42	11.00	0.00	29	9	f
267	42	11.00	0.00	30	9	f
267	44	11.00	0.00	31	9	f
267	44	11.00	0.00	32	9	f
269	51	11.00	0.00	33	9	f
269	51	11.00	0.00	34	9	f
272	51	11.00	0.00	35	9	f
268	55	11.00	0.00	36	9	f
264	58	11.00	111.00	37	9	f
129	457	12.00	start	1	-	f
136	459	12.00	0.00	2	-	f
144	461	12.00	0.00	3	-	f
156	461	12.00	0.00	4	-	f
163	461	12.00	0.00	5	-	f
173	463	12.00	0.00	6	-	f
180	465	12.00	0.00	7	-	f
184	465	12.00	0.00	8	-	f
193	467	12.00	0.00	9	-	f
200	472	12.00	0.00	10	-	f
206	468	12.00	0.00	11	-	f
210	471	12.00	0.00	12	-	f
212	466	12.00	0.00	13	-	f
217	469	12.00	0.00	14	-	f
222	467	12.00	0.00	15	-	f
222	467	12.00	0.00	16	-	f
230	469	12.00	0.00	17	-	f
230	469	12.00	0.00	18	-	f
229	470	12.00	0.00	19	-	f
229	470	12.00	0.00	20	-	f
231	468	12.00	0.00	21	-	f
231	468	12.00	0.00	22	-	f
240	467	12.00	0.00	23	-	f
249	464	12.00	0.00	24	-	f
252	459	12.00	0.00	25	-	f
253	461	12.00	0.00	26	-	f
251	457	12.00	0.00	27	-	f
251	457	12.00	0.00	28	-	f
249	461	12.00	0.00	29	-	f
249	461	12.00	0.00	30	-	f
249	461	12.00	0.00	31	-	f
250	461	12.00	0.00	32	-	f
253	459	12.00	0.00	33	-	f
248	461	12.00	0.00	34	-	f
248	464	12.00	0.00	35	-	f
251	462	12.00	0.00	36	-	f
252	462	12.00	111.00	37	-	f
137	435	13.00	start	1	-	f
141	435	13.00	0.00	2	-	f
150	437	13.00	0.00	3	-	f
150	437	13.00	0.00	4	-	f
153	435	13.00	0.00	5	-	f
158	435	13.00	0.00	6	-	f
164	435	13.00	0.00	7	-	f
173	431	13.00	0.00	8	-	f
177	431	13.00	0.00	9	-	f
181	432	13.00	0.00	10	-	f
175	431	13.00	115.00	11	-	f
175	431	14.00	newborn	11	13	f
171	428	14.00	0.00	12	13	f
179	430	14.00	0.00	13	13	f
184	431	14.00	0.00	14	13	f
191	428	14.00	0.00	15	13	f
206	428	14.00	0.00	16	13	f
206	428	14.00	0.00	17	13	f
214	426	14.00	0.00	18	13	f
214	426	14.00	0.00	19	13	f
209	429	14.00	0.00	20	13	f
210	426	14.00	0.00	21	13	f
212	424	14.00	0.00	22	13	f
214	425	14.00	0.00	23	13	f
218	428	14.00	0.00	24	13	f
220	424	14.00	0.00	25	13	f
220	424	14.00	0.00	26	13	f
223	421	14.00	0.00	27	13	f
226	417	14.00	0.00	28	13	f
227	417	14.00	0.00	29	13	f
234	414	14.00	0.00	30	13	f
239	411	14.00	0.00	31	13	f
240	409	14.00	0.00	32	13	f
238	414	14.00	0.00	33	13	f
240	413	14.00	0.00	34	13	f
243	410	14.00	0.00	35	13	f
247	408	14.00	0.00	36	13	f
248	412	14.00	111.00	37	13	f
175	431	15.00	newborn	11	13	f
162	431	15.00	0.00	12	13	f
162	427	15.00	0.00	13	13	f
165	427	15.00	0.00	14	13	f
167	427	15.00	0.00	15	13	f
167	427	15.00	0.00	16	13	f
175	427	15.00	0.00	17	13	f
175	427	15.00	0.00	18	13	f
176	427	15.00	0.00	19	13	f
181	423	15.00	0.00	20	13	f
181	421	15.00	0.00	21	13	f
182	420	15.00	0.00	22	13	f
185	420	15.00	0.00	23	13	f
187	421	15.00	0.00	24	13	f
191	421	15.00	0.00	25	13	f
192	418	15.00	0.00	26	13	f
192	418	15.00	0.00	27	13	f
189	418	15.00	0.00	28	13	f
189	418	15.00	0.00	29	13	f
191	416	15.00	0.00	30	13	f
190	413	15.00	0.00	31	13	f
189	414	15.00	0.00	32	13	f
189	414	15.00	0.00	33	13	f
189	414	15.00	0.00	34	13	f
187	414	15.00	0.00	35	13	f
185	413	15.00	0.00	36	13	f
185	412	15.00	111.00	37	13	f
131	276	16.00	start	1	-	f
135	279	16.00	0.00	2	-	f
137	281	16.00	0.00	3	-	f
137	282	16.00	0.00	4	-	f
140	281	16.00	0.00	5	-	f
147	280	16.00	0.00	6	-	f
151	280	16.00	0.00	7	-	f
157	285	16.00	0.00	8	-	f
160	288	16.00	0.00	9	-	f
167	291	16.00	0.00	10	-	f
172	291	16.00	0.00	11	-	f
172	293	16.00	0.00	12	-	f
178	299	16.00	0.00	13	-	f
185	304	16.00	0.00	14	-	f
185	300	16.00	115.00	15	-	f
185	300	17.00	newborn	15	16	f
194	308	17.00	0.00	16	16	f
192	312	17.00	0.00	17	16	f
191	313	17.00	0.00	18	16	f
193	319	17.00	0.00	19	16	f
193	319	17.00	0.00	20	16	f
197	319	17.00	0.00	21	16	f
197	319	17.00	0.00	22	16	f
200	314	17.00	0.00	23	16	f
201	312	17.00	0.00	24	16	f
201	308	17.00	0.00	25	16	f
202	308	17.00	0.00	26	16	f
202	305	17.00	0.00	27	16	f
202	305	17.00	0.00	28	16	f
202	305	17.00	0.00	29	16	f
202	305	17.00	0.00	30	16	f
204	305	17.00	0.00	31	16	f
205	298	17.00	0.00	32	16	f
205	298	17.00	0.00	33	16	f
205	302	17.00	0.00	34	16	f
209	302	17.00	0.00	35	16	f
209	300	17.00	0.00	36	16	f
203	296	17.00	111.00	37	16	f
142	274	18.00	start	1	-	f
142	271	18.00	0.00	2	-	f
145	269	18.00	0.00	3	-	f
147	268	18.00	0.00	4	-	f
150	267	18.00	0.00	5	-	f
152	262	18.00	0.00	6	-	f
157	259	18.00	0.00	7	-	f
165	265	18.00	0.00	8	-	f
172	265	18.00	0.00	9	-	f
171	263	18.00	0.00	10	-	f
174	262	18.00	0.00	11	-	f
174	262	18.00	0.00	12	-	f
181	270	18.00	0.00	13	-	f
186	277	18.00	0.00	14	-	f
192	280	18.00	0.00	15	-	f
200	280	18.00	0.00	16	-	f
201	277	18.00	0.00	17	-	f
203	272	18.00	0.00	18	-	f
207	264	18.00	0.00	19	-	f
216	257	18.00	0.00	20	-	f
227	255	18.00	0.00	21	-	f
227	255	18.00	0.00	22	-	f
230	257	18.00	0.00	23	-	f
233	253	18.00	0.00	24	-	f
234	261	18.00	0.00	25	-	f
233	263	18.00	0.00	26	-	f
241	269	18.00	0.00	27	-	f
243	262	18.00	0.00	28	-	f
237	271	18.00	0.00	29	-	f
237	271	18.00	0.00	30	-	f
240	242	18.00	0.00	31	-	f
244	237	18.00	0.00	32	-	f
246	243	18.00	0.00	33	-	f
241	255	18.00	0.00	34	-	f
243	266	18.00	0.00	35	-	f
246	268	18.00	0.00	36	-	f
243	275	18.00	111.00	37	-	f
121	202	19.00	start	1	-	f
124	206	19.00	0.00	2	-	f
131	205	19.00	0.00	3	-	f
138	207	19.00	0.00	4	-	f
140	211	19.00	0.00	5	-	f
148	210	19.00	0.00	6	-	f
157	211	19.00	0.00	7	-	f
160	214	19.00	0.00	8	-	f
163	213	19.00	0.00	9	-	f
168	213	19.00	0.00	10	-	f
172	215	19.00	0.00	11	-	f
177	215	19.00	0.00	12	-	f
178	218	19.00	0.00	13	-	f
178	218	19.00	0.00	14	-	f
182	221	19.00	0.00	15	-	f
186	221	19.00	0.00	16	-	f
189	222	19.00	0.00	17	-	f
194	222	19.00	0.00	18	-	f
194	222	19.00	0.00	19	-	f
190	231	19.00	0.00	20	-	f
192	232	19.00	0.00	21	-	f
193	238	19.00	0.00	22	-	f
194	237	19.00	0.00	23	-	f
200	242	19.00	0.00	24	-	f
206	243	19.00	0.00	25	-	f
210	243	19.00	0.00	26	-	f
217	245	19.00	0.00	27	-	f
217	243	19.00	0.00	28	-	f
210	241	19.00	0.00	29	-	f
210	241	19.00	0.00	30	-	f
217	237	19.00	115.00	31	-	f
217	237	20.00	newborn	31	19	f
222	232	20.00	0.00	32	19	f
223	230	20.00	0.00	33	19	f
224	226	20.00	0.00	34	19	f
224	223	20.00	0.00	35	19	f
226	229	20.00	0.00	36	19	f
224	229	20.00	111.00	37	19	f
217	237	21.00	newborn	31	19	f
218	247	21.00	0.00	32	19	f
213	253	21.00	0.00	33	19	f
214	252	21.00	0.00	34	19	f
220	251	21.00	0.00	35	19	f
223	248	21.00	0.00	36	19	f
228	245	21.00	111.00	37	19	f
142	411	22.00	start	1	-	f
143	411	22.00	0.00	2	-	f
146	413	22.00	0.00	3	-	f
146	415	22.00	0.00	4	-	f
152	416	22.00	0.00	5	-	f
157	417	22.00	0.00	6	-	f
159	417	22.00	0.00	7	-	f
169	415	22.00	0.00	8	-	f
184	415	22.00	0.00	9	-	f
193	415	22.00	0.00	10	-	f
193	415	22.00	0.00	11	-	f
193	415	22.00	0.00	12	-	f
200	417	22.00	0.00	13	-	f
202	417	22.00	0.00	14	-	f
207	417	22.00	0.00	15	-	f
212	414	22.00	0.00	16	-	f
214	412	22.00	0.00	17	-	f
212	411	22.00	0.00	18	-	f
217	410	22.00	0.00	19	-	f
217	410	22.00	0.00	20	-	f
221	409	22.00	0.00	21	-	f
220	406	22.00	0.00	22	-	f
223	407	22.00	0.00	23	-	f
225	407	22.00	0.00	24	-	f
225	406	22.00	0.00	25	-	f
226	405	22.00	0.00	26	-	f
227	405	22.00	0.00	27	-	f
228	401	22.00	0.00	28	-	f
217	400	22.00	0.00	29	-	f
218	402	22.00	0.00	30	-	f
218	402	22.00	0.00	31	-	f
221	400	22.00	0.00	32	-	f
223	401	22.00	0.00	33	-	f
226	401	22.00	0.00	34	-	f
214	393	22.00	0.00	35	-	f
213	389	22.00	0.00	36	-	f
213	382	22.00	111.00	37	-	f
118	242	23.00	start	1	-	f
118	240	23.00	0.00	2	-	f
119	243	23.00	0.00	3	-	f
124	243	23.00	0.00	4	-	f
131	243	23.00	0.00	5	-	f
134	240	23.00	0.00	6	-	f
141	239	23.00	0.00	7	-	f
146	239	23.00	0.00	8	-	f
149	238	23.00	0.00	9	-	f
148	236	23.00	0.00	10	-	f
146	231	23.00	0.00	11	-	f
145	230	23.00	0.00	12	-	f
145	229	23.00	0.00	13	-	f
151	227	23.00	0.00	14	-	f
150	228	23.00	0.00	15	-	f
148	228	23.00	0.00	16	-	f
148	227	23.00	0.00	17	-	f
149	229	23.00	0.00	18	-	f
149	229	23.00	0.00	19	-	f
145	234	23.00	0.00	20	-	f
145	234	23.00	0.00	21	-	f
151	230	23.00	0.00	22	-	f
157	227	23.00	0.00	23	-	f
160	234	23.00	0.00	24	-	f
163	232	23.00	0.00	25	-	f
160	236	23.00	0.00	26	-	f
160	236	23.00	0.00	27	-	f
161	233	23.00	0.00	28	-	f
165	228	23.00	0.00	29	-	f
169	234	23.00	0.00	30	-	f
170	235	23.00	0.00	31	-	f
173	234	23.00	0.00	32	-	f
174	234	23.00	0.00	33	-	f
176	232	23.00	0.00	34	-	f
176	228	23.00	0.00	35	-	f
176	228	23.00	0.00	36	-	f
182	227	23.00	111.00	37	-	f
133	353	24.00	start	1	-	f
141	359	24.00	0.00	2	-	f
154	360	24.00	0.00	3	-	f
162	361	24.00	0.00	4	-	f
172	362	24.00	0.00	5	-	f
181	362	24.00	0.00	6	-	f
191	360	24.00	0.00	7	-	f
196	357	24.00	0.00	8	-	f
200	357	24.00	0.00	9	-	f
207	359	24.00	0.00	10	-	f
215	354	24.00	0.00	11	-	f
221	345	24.00	0.00	12	-	f
224	342	24.00	0.00	13	-	f
226	345	24.00	0.00	14	-	f
231	348	24.00	0.00	15	-	f
234	337	24.00	0.00	16	-	f
231	332	24.00	0.00	17	-	f
226	322	24.00	0.00	18	-	f
230	325	24.00	0.00	19	-	f
237	323	24.00	0.00	20	-	f
246	319	24.00	0.00	21	-	f
246	307	24.00	0.00	22	-	f
243	299	24.00	0.00	23	-	f
243	298	24.00	0.00	24	-	f
253	311	24.00	0.00	25	-	f
267	315	24.00	0.00	26	-	f
270	306	24.00	0.00	27	-	f
272	308	24.00	0.00	28	-	f
274	307	24.00	0.00	29	-	f
275	303	24.00	0.00	30	-	f
275	303	24.00	0.00	31	-	f
272	312	24.00	0.00	32	-	f
271	304	24.00	115.00	33	-	f
271	304	25.00	newborn	33	24	f
278	303	25.00	0.00	34	24	f
272	296	25.00	0.00	35	24	f
271	293	25.00	0.00	36	24	f
271	290	25.00	111.00	37	24	f
271	304	26.00	newborn	33	24	f
274	313	26.00	0.00	34	24	f
271	312	26.00	0.00	35	24	f
271	313	26.00	0.00	36	24	f
275	306	26.00	111.00	37	24	f
132	382	27.00	start	1	-	f
144	383	27.00	0.00	2	-	f
148	384	27.00	0.00	3	-	f
155	386	27.00	0.00	4	-	f
155	386	27.00	0.00	5	-	f
162	386	27.00	0.00	6	-	f
167	386	27.00	0.00	7	-	f
175	386	27.00	0.00	8	-	f
178	388	27.00	0.00	9	-	f
186	388	27.00	0.00	10	-	f
196	385	27.00	0.00	11	-	f
210	385	27.00	0.00	12	-	f
208	386	27.00	0.00	13	-	f
210	387	27.00	0.00	14	-	f
215	388	27.00	0.00	15	-	f
221	387	27.00	0.00	16	-	f
225	387	27.00	0.00	17	-	f
229	386	27.00	0.00	18	-	f
233	383	27.00	0.00	19	-	f
236	380	27.00	0.00	20	-	f
236	383	27.00	0.00	21	-	f
237	383	27.00	0.00	22	-	f
229	380	27.00	0.00	23	-	f
222	381	27.00	0.00	24	-	f
221	379	27.00	0.00	25	-	f
216	379	27.00	0.00	26	-	f
216	379	27.00	0.00	27	-	f
216	375	27.00	0.00	28	-	f
216	372	27.00	0.00	29	-	f
211	372	27.00	0.00	30	-	f
207	375	27.00	0.00	31	-	f
209	380	27.00	0.00	32	-	f
219	382	27.00	0.00	33	-	f
223	382	27.00	115.00	34	-	f
137	310	28.00	start	1	-	f
143	322	28.00	0.00	2	-	f
155	318	28.00	0.00	3	-	f
162	318	28.00	0.00	4	-	f
164	318	28.00	0.00	5	-	f
173	316	28.00	0.00	6	-	f
178	314	28.00	0.00	7	-	f
188	315	28.00	0.00	8	-	f
189	326	28.00	0.00	9	-	f
193	327	28.00	0.00	10	-	f
201	314	28.00	0.00	11	-	f
214	308	28.00	0.00	12	-	f
216	304	28.00	0.00	13	-	f
216	300	28.00	0.00	14	-	f
233	308	28.00	0.00	15	-	f
256	314	28.00	0.00	16	-	f
277	312	28.00	0.00	17	-	f
283	302	28.00	0.00	18	-	f
284	296	28.00	0.00	19	-	f
279	300	28.00	0.00	20	-	f
278	306	28.00	0.00	21	-	f
276	312	28.00	0.00	22	-	f
276	315	28.00	0.00	23	-	f
277	312	28.00	0.00	24	-	f
283	307	28.00	0.00	25	-	f
292	306	28.00	0.00	26	-	f
294	301	28.00	0.00	27	-	f
292	306	28.00	115.00	28	-	f
292	306	29.00	newborn	28	28	f
285	300	29.00	0.00	29	28	f
292	296	29.00	0.00	30	28	f
303	292	29.00	0.00	31	28	f
301	278	29.00	0.00	32	28	f
300	269	29.00	0.00	33	28	f
299	249	29.00	0.00	34	28	f
299	244	29.00	0.00	35	28	f
301	239	29.00	0.00	36	28	f
302	232	29.00	111.00	37	28	f
292	306	30.00	newborn	28	28	f
285	316	30.00	0.00	29	28	f
284	325	30.00	0.00	30	28	f
281	325	30.00	0.00	31	28	f
282	324	30.00	0.00	32	28	f
284	320	30.00	0.00	33	28	f
284	323	30.00	0.00	34	28	f
283	323	30.00	0.00	35	28	f
283	323	30.00	0.00	36	28	f
283	323	30.00	111.00	37	28	f
131	335	31.00	start	1	-	f
131	334	31.00	0.00	2	-	f
133	336	31.00	0.00	3	-	f
135	336	31.00	0.00	4	-	f
139	335	31.00	115.00	5	-	f
