# Supplementary material for: A three component model for superdiffusive motion effectively describes migration of eukaryotic cells moving freely or under a directional stimulus
Source: PLoS One. 2022 Aug 2;17(8):e0272259. doi: 10.1371/journal.pone.0272259 (PMC9345344; doi:10.1371/journal.pone.0272259)
Supplement: S1 File — Text files containing information about displacements of experimental and simulated populations used for both preliminary analyses, in “datasets used for preliminary evaluation of cell movement (Tables 1 and 2)”, and further characterization of cell movement, in “further datasets used for cell movement characterization (Figs 2, 4–6; Table 2; S1–S3 Tables; S2 and S3 Figs)”. (ZIP) [file pone.0272259.s007.zip › S1_File/further datasets/experimental/wound/HeLa/coordinates4.txt]

#	ps=1.3	ts=40	movie=	timeInt=4
156	234	1.00	start	1	-	f
170	229	1.00	0.00	2	-	f
176	223	1.00	0.00	3	-	f
180	217	1.00	0.00	4	-	f
190	214	1.00	0.00	5	-	f
200	212	1.00	0.00	6	-	f
202	204	1.00	0.00	7	-	f
212	195	1.00	0.00	8	-	f
216	191	1.00	0.00	9	-	f
219	187	1.00	0.00	10	-	f
220	183	1.00	0.00	11	-	f
227	195	1.00	0.00	12	-	f
235	198	1.00	0.00	13	-	f
231	189	1.00	0.00	14	-	f
233	183	1.00	0.00	15	-	f
237	176	1.00	0.00	16	-	f
244	170	1.00	0.00	17	-	f
246	171	1.00	0.00	18	-	f
247	186	1.00	0.00	19	-	f
240	184	1.00	0.00	20	-	f
234	175	1.00	0.00	21	-	f
229	173	1.00	0.00	22	-	f
219	176	1.00	0.00	23	-	f
222	179	1.00	0.00	24	-	f
230	183	1.00	0.00	25	-	f
232	180	1.00	0.00	26	-	f
234	180	1.00	0.00	27	-	f
244	182	1.00	0.00	28	-	f
247	184	1.00	0.00	29	-	f
246	185	1.00	0.00	30	-	f
248	181	1.00	0.00	31	-	f
252	179	1.00	0.00	32	-	f
253	181	1.00	0.00	33	-	f
256	181	1.00	0.00	34	-	f
253	178	1.00	115.00	35	-	f
151	183	2.00	start	1	-	f
156	182	2.00	0.00	2	-	f
156	182	2.00	0.00	3	-	f
156	175	2.00	0.00	4	-	f
163	172	2.00	0.00	5	-	f
164	170	2.00	0.00	6	-	f
166	167	2.00	0.00	7	-	f
171	164	2.00	0.00	8	-	f
172	164	2.00	0.00	9	-	f
178	159	2.00	0.00	10	-	f
181	158	2.00	0.00	11	-	f
182	157	2.00	0.00	12	-	f
182	157	2.00	0.00	13	-	f
193	159	2.00	0.00	14	-	f
194	158	2.00	0.00	15	-	f
194	158	2.00	0.00	16	-	f
194	158	2.00	0.00	17	-	f
194	158	2.00	0.00	18	-	f
194	154	2.00	0.00	19	-	f
188	147	2.00	115.00	20	-	f
188	147	3.00	newborn	20	2	f
202	126	3.00	0.00	21	2	f
209	118	3.00	0.00	22	2	f
209	121	3.00	0.00	23	2	f
212	121	3.00	0.00	24	2	f
212	118	3.00	0.00	25	2	f
212	116	3.00	0.00	26	2	f
217	110	3.00	0.00	27	2	f
217	111	3.00	0.00	28	2	f
221	109	3.00	0.00	29	2	f
221	114	3.00	0.00	30	2	f
224	114	3.00	0.00	31	2	f
226	114	3.00	0.00	32	2	f
230	114	3.00	0.00	33	2	f
230	113	3.00	0.00	34	2	f
231	110	3.00	0.00	35	2	f
238	114	3.00	0.00	36	2	f
240	112	3.00	111.00	37	2	f
188	147	4.00	newborn	20	2	f
182	158	4.00	0.00	21	2	f
181	157	4.00	0.00	22	2	f
185	149	4.00	0.00	23	2	f
190	146	4.00	0.00	24	2	f
190	146	4.00	0.00	25	2	f
193	146	4.00	0.00	26	2	f
196	145	4.00	0.00	27	2	f
202	144	4.00	0.00	28	2	f
203	143	4.00	0.00	29	2	f
203	143	4.00	0.00	30	2	f
203	142	4.00	0.00	31	2	f
203	142	4.00	0.00	32	2	f
205	143	4.00	0.00	33	2	f
207	143	4.00	0.00	34	2	f
209	142	4.00	0.00	35	2	f
211	139	4.00	0.00	36	2	f
214	137	4.00	111.00	37	2	f
154	30	5.00	start	1	-	f
157	30	5.00	0.00	2	-	f
158	29	5.00	0.00	3	-	f
165	29	5.00	0.00	4	-	f
171	29	5.00	0.00	5	-	f
171	29	5.00	0.00	6	-	f
175	31	5.00	0.00	7	-	f
179	31	5.00	0.00	8	-	f
182	28	5.00	0.00	9	-	f
188	24	5.00	0.00	10	-	f
188	24	5.00	0.00	11	-	f
188	24	5.00	0.00	12	-	f
188	29	5.00	0.00	13	-	f
190	31	5.00	0.00	14	-	f
191	37	5.00	0.00	15	-	f
194	46	5.00	0.00	16	-	f
199	46	5.00	0.00	17	-	f
201	49	5.00	0.00	18	-	f
205	48	5.00	0.00	19	-	f
206	52	5.00	0.00	20	-	f
208	47	5.00	0.00	21	-	f
210	49	5.00	0.00	22	-	f
211	52	5.00	0.00	23	-	f
211	52	5.00	0.00	24	-	f
216	51	5.00	0.00	25	-	f
222	50	5.00	0.00	26	-	f
222	50	5.00	0.00	27	-	f
228	64	5.00	115.00	28	-	f
228	64	6.00	newborn	28	5	f
227	45	6.00	0.00	29	5	f
227	45	6.00	0.00	30	5	f
227	38	6.00	0.00	31	5	f
232	35	6.00	0.00	32	5	f
232	35	6.00	0.00	33	5	f
237	34	6.00	0.00	34	5	f
239	26	6.00	0.00	35	5	f
245	23	6.00	0.00	36	5	f
245	23	6.00	111.00	37	5	f
228	64	7.00	newborn	28	5	f
220	77	7.00	0.00	29	5	f
223	77	7.00	0.00	30	5	f
223	77	7.00	0.00	31	5	f
223	81	7.00	0.00	32	5	f
225	84	7.00	0.00	33	5	f
227	80	7.00	0.00	34	5	f
227	77	7.00	0.00	35	5	f
228	79	7.00	0.00	36	5	f
229	80	7.00	111.00	37	5	f
142	68	8.00	start	1	-	f
145	68	8.00	0.00	2	-	f
151	67	8.00	0.00	3	-	f
152	67	8.00	0.00	4	-	f
153	68	8.00	0.00	5	-	f
156	71	8.00	0.00	6	-	f
159	70	8.00	0.00	7	-	f
159	70	8.00	0.00	8	-	f
162	67	8.00	0.00	9	-	f
163	66	8.00	115.00	10	-	f
165	357	9.00	start	1	-	f
165	357	9.00	0.00	2	-	f
171	357	9.00	0.00	3	-	f
172	359	9.00	0.00	4	-	f
175	360	9.00	0.00	5	-	f
175	360	9.00	0.00	6	-	f
175	360	9.00	0.00	7	-	f
181	361	9.00	0.00	8	-	f
186	361	9.00	0.00	9	-	f
190	359	9.00	0.00	10	-	f
194	357	9.00	0.00	11	-	f
196	357	9.00	115.00	12	-	f
196	357	10.00	newborn	12	9	f
202	352	10.00	0.00	13	9	f
205	350	10.00	0.00	14	9	f
206	346	10.00	0.00	15	9	f
217	346	10.00	0.00	16	9	f
226	346	10.00	0.00	17	9	f
228	345	10.00	0.00	18	9	f
228	344	10.00	0.00	19	9	f
227	345	10.00	0.00	20	9	f
224	347	10.00	0.00	21	9	f
229	347	10.00	0.00	22	9	f
238	345	10.00	0.00	23	9	f
243	343	10.00	0.00	24	9	f
250	342	10.00	0.00	25	9	f
250	342	10.00	0.00	26	9	f
253	342	10.00	0.00	27	9	f
251	345	10.00	0.00	28	9	f
251	345	10.00	0.00	29	9	f
251	345	10.00	0.00	30	9	f
251	345	10.00	0.00	31	9	f
251	345	10.00	0.00	32	9	f
251	345	10.00	0.00	33	9	f
252	344	10.00	0.00	34	9	f
254	344	10.00	0.00	35	9	f
259	340	10.00	0.00	36	9	f
259	340	10.00	111.00	37	9	f
196	357	11.00	newborn	12	9	f
194	366	11.00	0.00	13	9	f
194	367	11.00	0.00	14	9	f
197	368	11.00	0.00	15	9	f
200	368	11.00	0.00	16	9	f
199	370	11.00	0.00	17	9	f
199	373	11.00	0.00	18	9	f
199	373	11.00	0.00	19	9	f
203	372	11.00	0.00	20	9	f
205	369	11.00	0.00	21	9	f
205	369	11.00	0.00	22	9	f
209	367	11.00	0.00	23	9	f
209	369	11.00	0.00	24	9	f
209	368	11.00	0.00	25	9	f
209	368	11.00	0.00	26	9	f
213	368	11.00	0.00	27	9	f
219	368	11.00	0.00	28	9	f
221	369	11.00	0.00	29	9	f
223	370	11.00	0.00	30	9	f
226	369	11.00	0.00	31	9	f
226	369	11.00	0.00	32	9	f
227	369	11.00	0.00	33	9	f
227	369	11.00	0.00	34	9	f
227	369	11.00	0.00	35	9	f
228	369	11.00	0.00	36	9	f
229	369	11.00	111.00	37	9	f
164	461	12.00	start	1	-	f
172	457	12.00	0.00	2	-	f
181	456	12.00	0.00	3	-	f
190	456	12.00	0.00	4	-	f
193	455	12.00	0.00	5	-	f
198	452	12.00	0.00	6	-	f
202	448	12.00	0.00	7	-	f
205	448	12.00	0.00	8	-	f
211	448	12.00	0.00	9	-	f
215	447	12.00	0.00	10	-	f
221	447	12.00	0.00	11	-	f
233	441	12.00	0.00	12	-	f
243	442	12.00	0.00	13	-	f
243	442	12.00	0.00	14	-	f
246	437	12.00	0.00	15	-	f
248	436	12.00	0.00	16	-	f
253	435	12.00	0.00	17	-	f
260	433	12.00	0.00	18	-	f
260	431	12.00	0.00	19	-	f
272	433	12.00	0.00	20	-	f
272	433	12.00	0.00	21	-	f
272	433	12.00	0.00	22	-	f
276	433	12.00	0.00	23	-	f
282	432	12.00	0.00	24	-	f
287	426	12.00	0.00	25	-	f
290	422	12.00	0.00	26	-	f
294	424	12.00	0.00	27	-	f
298	423	12.00	0.00	28	-	f
302	426	12.00	0.00	29	-	f
305	431	12.00	0.00	30	-	f
305	431	12.00	0.00	31	-	f
306	432	12.00	0.00	32	-	f
306	432	12.00	0.00	33	-	f
306	435	12.00	0.00	34	-	f
307	440	12.00	0.00	35	-	f
307	445	12.00	0.00	36	-	f
307	447	12.00	111.00	37	-	f
143	117	13.00	start	1	-	f
154	116	13.00	0.00	2	-	f
159	114	13.00	0.00	3	-	f
166	113	13.00	0.00	4	-	f
194	113	13.00	0.00	5	-	f
197	111	13.00	0.00	6	-	f
197	95	13.00	0.00	7	-	f
199	88	13.00	0.00	8	-	f
200	82	13.00	0.00	9	-	f
204	77	13.00	0.00	10	-	f
205	78	13.00	0.00	11	-	f
204	82	13.00	115.00	12	-	f
204	82	14.00	newborn	12	13	f
209	144	14.00	0.00	13	13	f
209	144	14.00	0.00	14	13	f
213	144	14.00	0.00	15	13	f
219	147	14.00	0.00	16	13	f
223	149	14.00	0.00	17	13	f
226	152	14.00	0.00	18	13	f
240	154	14.00	0.00	19	13	f
243	154	14.00	0.00	20	13	f
234	154	14.00	0.00	21	13	f
234	154	14.00	0.00	22	13	f
235	157	14.00	0.00	23	13	f
241	154	14.00	0.00	24	13	f
241	154	14.00	0.00	25	13	f
241	152	14.00	0.00	26	13	f
242	152	14.00	0.00	27	13	f
240	155	14.00	0.00	28	13	f
244	152	14.00	0.00	29	13	f
244	152	14.00	0.00	30	13	f
244	152	14.00	0.00	31	13	f
249	152	14.00	0.00	32	13	f
251	151	14.00	0.00	33	13	f
252	152	14.00	0.00	34	13	f
256	153	14.00	0.00	35	13	f
256	153	14.00	0.00	36	13	f
259	154	14.00	111.00	37	13	f
204	82	15.00	newborn	12	13	f
208	123	15.00	0.00	13	13	f
215	126	15.00	0.00	14	13	f
220	123	15.00	0.00	15	13	f
224	120	15.00	0.00	16	13	f
227	118	15.00	0.00	17	13	f
232	112	15.00	0.00	18	13	f
239	103	15.00	0.00	19	13	f
242	104	15.00	0.00	20	13	f
243	104	15.00	0.00	21	13	f
242	102	15.00	0.00	22	13	f
238	102	15.00	0.00	23	13	f
240	101	15.00	0.00	24	13	f
243	99	15.00	0.00	25	13	f
244	94	15.00	0.00	26	13	f
244	91	15.00	0.00	27	13	f
240	99	15.00	0.00	28	13	f
240	102	15.00	0.00	29	13	f
240	100	15.00	0.00	30	13	f
245	96	15.00	0.00	31	13	f
245	96	15.00	0.00	32	13	f
245	96	15.00	0.00	33	13	f
253	94	15.00	0.00	34	13	f
253	94	15.00	0.00	35	13	f
256	90	15.00	0.00	36	13	f
256	90	15.00	111.00	37	13	f
158	256	16.00	start	1	-	f
158	256	16.00	0.00	2	-	f
159	256	16.00	0.00	3	-	f
169	251	16.00	0.00	4	-	f
182	248	16.00	0.00	5	-	f
187	245	16.00	0.00	6	-	f
201	251	16.00	0.00	7	-	f
208	252	16.00	0.00	8	-	f
206	261	16.00	115.00	9	-	f
206	261	17.00	newborn	9	16	f
201	260	17.00	0.00	10	16	f
209	259	17.00	0.00	11	16	f
213	261	17.00	0.00	12	16	f
218	265	17.00	0.00	13	16	f
216	266	17.00	0.00	14	16	f
217	261	17.00	0.00	15	16	f
223	258	17.00	0.00	16	16	f
229	271	17.00	0.00	17	16	f
233	279	17.00	0.00	18	16	f
236	282	17.00	0.00	19	16	f
241	284	17.00	0.00	20	16	f
256	294	17.00	0.00	21	16	f
258	297	17.00	0.00	22	16	f
258	301	17.00	0.00	23	16	f
257	301	17.00	0.00	24	16	f
257	297	17.00	0.00	25	16	f
261	296	17.00	0.00	26	16	f
263	291	17.00	0.00	27	16	f
272	285	17.00	0.00	28	16	f
280	282	17.00	0.00	29	16	f
282	278	17.00	0.00	30	16	f
282	276	17.00	0.00	31	16	f
282	272	17.00	0.00	32	16	f
293	259	17.00	0.00	33	16	f
297	250	17.00	0.00	34	16	f
287	241	17.00	0.00	35	16	f
289	238	17.00	0.00	36	16	f
297	237	17.00	111.00	37	16	f
206	261	18.00	newborn	9	16	f
205	280	18.00	0.00	10	16	f
206	285	18.00	0.00	11	16	f
217	286	18.00	0.00	12	16	f
224	293	18.00	0.00	13	16	f
225	299	18.00	0.00	14	16	f
226	298	18.00	0.00	15	16	f
224	294	18.00	0.00	16	16	f
228	303	18.00	0.00	17	16	f
234	310	18.00	0.00	18	16	f
239	317	18.00	0.00	19	16	f
244	327	18.00	0.00	20	16	f
260	340	18.00	0.00	21	16	f
271	341	18.00	0.00	22	16	f
275	340	18.00	0.00	23	16	f
281	343	18.00	0.00	24	16	f
287	343	18.00	0.00	25	16	f
293	334	18.00	0.00	26	16	f
292	342	18.00	0.00	27	16	f
292	341	18.00	0.00	28	16	f
296	343	18.00	0.00	29	16	f
293	343	18.00	0.00	30	16	f
300	336	18.00	0.00	31	16	f
297	339	18.00	0.00	32	16	f
300	335	18.00	0.00	33	16	f
304	331	18.00	0.00	34	16	f
306	333	18.00	0.00	35	16	f
301	334	18.00	0.00	36	16	f
298	334	18.00	111.00	37	16	f
144	139	19.00	start	1	-	f
155	139	19.00	0.00	2	-	f
157	137	19.00	0.00	3	-	f
157	134	19.00	0.00	4	-	f
157	133	19.00	0.00	5	-	f
157	133	19.00	0.00	6	-	f
162	133	19.00	0.00	7	-	f
162	133	19.00	0.00	8	-	f
163	133	19.00	0.00	9	-	f
167	131	19.00	0.00	10	-	f
168	131	19.00	0.00	11	-	f
168	133	19.00	0.00	12	-	f
169	132	19.00	0.00	13	-	f
174	131	19.00	0.00	14	-	f
174	135	19.00	0.00	15	-	f
176	132	19.00	0.00	16	-	f
179	131	19.00	0.00	17	-	f
176	133	19.00	0.00	18	-	f
183	128	19.00	115.00	19	-	f
183	128	20.00	newborn	19	19	f
191	122	20.00	0.00	20	19	f
186	117	20.00	0.00	21	19	f
190	115	20.00	0.00	22	19	f
190	113	20.00	0.00	23	19	f
188	106	20.00	0.00	24	19	f
191	106	20.00	0.00	25	19	f
192	108	20.00	0.00	26	19	f
193	107	20.00	0.00	27	19	f
193	107	20.00	0.00	28	19	f
190	107	20.00	0.00	29	19	f
183	105	20.00	0.00	30	19	f
181	104	20.00	0.00	31	19	f
182	107	20.00	0.00	32	19	f
178	107	20.00	0.00	33	19	f
178	107	20.00	0.00	34	19	f
180	106	20.00	0.00	35	19	f
182	104	20.00	0.00	36	19	f
182	104	20.00	111.00	37	19	f
183	128	21.00	newborn	19	19	f
173	130	21.00	0.00	20	19	f
172	131	21.00	0.00	21	19	f
173	127	21.00	0.00	22	19	f
175	125	21.00	0.00	23	19	f
180	121	21.00	0.00	24	19	f
180	121	21.00	0.00	25	19	f
182	120	21.00	0.00	26	19	f
180	120	21.00	0.00	27	19	f
180	120	21.00	0.00	28	19	f
184	120	21.00	0.00	29	19	f
188	120	21.00	0.00	30	19	f
184	117	21.00	0.00	31	19	f
184	119	21.00	0.00	32	19	f
184	120	21.00	0.00	33	19	f
184	120	21.00	0.00	34	19	f
184	120	21.00	0.00	35	19	f
184	123	21.00	0.00	36	19	f
177	122	21.00	111.00	37	19	f
136	86	22.00	start	1	-	f
143	86	22.00	0.00	2	-	f
144	86	22.00	0.00	3	-	f
147	88	22.00	0.00	4	-	f
148	91	22.00	0.00	5	-	f
162	99	22.00	0.00	6	-	f
162	99	22.00	0.00	7	-	f
175	102	22.00	0.00	8	-	f
177	100	22.00	0.00	9	-	f
174	91	22.00	0.00	10	-	f
174	85	22.00	0.00	11	-	f
173	85	22.00	0.00	12	-	f
179	82	22.00	0.00	13	-	f
186	82	22.00	0.00	14	-	f
189	85	22.00	0.00	15	-	f
196	87	22.00	0.00	16	-	f
196	87	22.00	0.00	17	-	f
194	91	22.00	0.00	18	-	f
191	95	22.00	0.00	19	-	f
192	96	22.00	0.00	20	-	f
189	93	22.00	0.00	21	-	f
188	91	22.00	0.00	22	-	f
187	89	22.00	0.00	23	-	f
186	88	22.00	0.00	24	-	f
186	88	22.00	0.00	25	-	f
187	92	22.00	115.00	26	-	f
187	92	23.00	newborn	26	22	f
190	83	23.00	0.00	27	22	f
188	85	23.00	0.00	28	22	f
188	87	23.00	0.00	29	22	f
190	90	23.00	0.00	30	22	f
196	94	23.00	0.00	31	22	f
199	101	23.00	0.00	32	22	f
198	101	23.00	0.00	33	22	f
200	100	23.00	0.00	34	22	f
201	94	23.00	0.00	35	22	f
201	94	23.00	0.00	36	22	f
200	91	23.00	111.00	37	22	f
191	96	24.00	newborn	27	NN24	f
200	97	24.00	0.00	28	NN24	f
207	95	24.00	0.00	29	NN24	f
207	92	24.00	0.00	30	NN24	f
207	85	24.00	0.00	31	NN24	f
207	83	24.00	0.00	32	NN24	f
207	83	24.00	0.00	33	NN24	f
209	83	24.00	0.00	34	NN24	f
211	87	24.00	0.00	35	NN24	f
213	95	24.00	0.00	36	NN24	f
214	96	24.00	111.00	37	NN24	f
149	328	25.00	start	1	-	f
154	328	25.00	0.00	2	-	f
155	326	25.00	0.00	3	-	f
157	322	25.00	0.00	4	-	f
162	322	25.00	0.00	5	-	f
162	322	25.00	0.00	6	-	f
168	319	25.00	0.00	7	-	f
173	317	25.00	0.00	8	-	f
178	312	25.00	0.00	9	-	f
184	312	25.00	0.00	10	-	f
185	314	25.00	0.00	11	-	f
191	317	25.00	0.00	12	-	f
193	316	25.00	0.00	13	-	f
194	314	25.00	0.00	14	-	f
196	315	25.00	0.00	15	-	f
197	317	25.00	0.00	16	-	f
197	317	25.00	0.00	17	-	f
204	319	25.00	0.00	18	-	f
205	320	25.00	0.00	19	-	f
206	323	25.00	0.00	20	-	f
203	323	25.00	115.00	21	-	f
203	323	26.00	newborn	21	25	f
210	317	26.00	0.00	22	25	f
208	312	26.00	0.00	23	25	f
205	309	26.00	0.00	24	25	f
205	309	26.00	0.00	25	25	f
209	312	26.00	0.00	26	25	f
212	310	26.00	0.00	27	25	f
216	312	26.00	0.00	28	25	f
217	316	26.00	0.00	29	25	f
217	317	26.00	0.00	30	25	f
217	312	26.00	0.00	31	25	f
216	309	26.00	0.00	32	25	f
220	306	26.00	0.00	33	25	f
230	302	26.00	0.00	34	25	f
234	300	26.00	0.00	35	25	f
235	299	26.00	0.00	36	25	f
235	299	26.00	111.00	37	25	f
203	323	27.00	newborn	21	25	f
221	326	27.00	0.00	22	25	f
221	326	27.00	0.00	23	25	f
223	331	27.00	0.00	24	25	f
223	331	27.00	0.00	25	25	f
229	329	27.00	0.00	26	25	f
233	329	27.00	0.00	27	25	f
232	330	27.00	0.00	28	25	f
234	330	27.00	0.00	29	25	f
236	328	27.00	0.00	30	25	f
236	323	27.00	0.00	31	25	f
236	322	27.00	0.00	32	25	f
236	320	27.00	0.00	33	25	f
237	320	27.00	0.00	34	25	f
236	327	27.00	0.00	35	25	f
236	337	27.00	0.00	36	25	f
237	338	27.00	111.00	37	25	f
156	496	28.00	start	1	-	f
161	494	28.00	0.00	2	-	f
168	494	28.00	0.00	3	-	f
176	491	28.00	0.00	4	-	f
184	489	28.00	0.00	5	-	f
189	488	28.00	0.00	6	-	f
196	485	28.00	0.00	7	-	f
205	485	28.00	0.00	8	-	f
216	485	28.00	0.00	9	-	f
225	487	28.00	0.00	10	-	f
225	488	28.00	0.00	11	-	f
234	487	28.00	0.00	12	-	f
240	487	28.00	0.00	13	-	f
247	487	28.00	0.00	14	-	f
249	487	28.00	0.00	15	-	f
257	487	28.00	0.00	16	-	f
271	487	28.00	0.00	17	-	f
276	487	28.00	0.00	18	-	f
277	491	28.00	0.00	19	-	f
280	494	28.00	0.00	20	-	f
295	492	28.00	0.00	21	-	f
306	492	28.00	0.00	22	-	f
314	494	28.00	0.00	23	-	f
316	495	28.00	0.00	24	-	f
325	495	28.00	0.00	25	-	f
326	489	28.00	0.00	26	-	f
318	485	28.00	0.00	27	-	f
310	487	28.00	115.00	28	-	f
310	487	29.00	newborn	28	28	f
309	482	29.00	0.00	29	28	f
313	474	29.00	0.00	30	28	f
317	471	29.00	0.00	31	28	f
319	471	29.00	0.00	32	28	f
324	471	29.00	0.00	33	28	f
324	471	29.00	0.00	34	28	f
328	471	29.00	0.00	35	28	f
328	474	29.00	0.00	36	28	f
328	480	29.00	111.00	37	28	f
310	487	30.00	newborn	28	28	f
306	497	30.00	0.00	29	28	f
316	493	30.00	0.00	30	28	f
326	496	30.00	0.00	31	28	f
326	498	30.00	0.00	32	28	f
330	501	30.00	0.00	33	28	f
330	502	30.00	0.00	34	28	f
333	504	30.00	0.00	35	28	f
335	507	30.00	0.00	36	28	f
337	511	30.00	111.00	37	28	f
154	473	31.00	start	1	-	f
158	469	31.00	0.00	2	-	f
166	469	31.00	0.00	3	-	f
172	469	31.00	0.00	4	-	f
177	470	31.00	0.00	5	-	f
189	466	31.00	0.00	6	-	f
201	465	31.00	0.00	7	-	f
216	462	31.00	0.00	8	-	f
226	462	31.00	0.00	9	-	f
230	463	31.00	0.00	10	-	f
242	462	31.00	0.00	11	-	f
244	461	31.00	0.00	12	-	f
251	460	31.00	0.00	13	-	f
253	462	31.00	0.00	14	-	f
253	462	31.00	0.00	15	-	f
260	463	31.00	0.00	16	-	f
270	458	31.00	0.00	17	-	f
272	456	31.00	0.00	18	-	f
276	459	31.00	0.00	19	-	f
276	464	31.00	0.00	20	-	f
278	469	31.00	0.00	21	-	f
279	473	31.00	0.00	22	-	f
278	476	31.00	0.00	23	-	f
278	476	31.00	0.00	24	-	f
281	476	31.00	0.00	25	-	f
281	477	31.00	0.00	26	-	f
282	479	31.00	0.00	27	-	f
282	479	31.00	0.00	28	-	f
282	481	31.00	0.00	29	-	f
283	484	31.00	0.00	30	-	f
284	488	31.00	0.00	31	-	f
285	488	31.00	0.00	32	-	f
284	486	31.00	0.00	33	-	f
284	487	31.00	0.00	34	-	f
284	488	31.00	0.00	35	-	f
284	489	31.00	0.00	36	-	f
283	489	31.00	111.00	37	-	f
136	440	32.00	start	1	-	f
139	438	32.00	0.00	2	-	f
145	438	32.00	0.00	3	-	f
149	435	32.00	0.00	4	-	f
156	435	32.00	0.00	5	-	f
164	435	32.00	0.00	6	-	f
172	435	32.00	0.00	7	-	f
182	435	32.00	0.00	8	-	f
186	432	32.00	0.00	9	-	f
196	432	32.00	0.00	10	-	f
198	430	32.00	0.00	11	-	f
201	423	32.00	0.00	12	-	f
203	424	32.00	0.00	13	-	f
209	424	32.00	0.00	14	-	f
209	422	32.00	0.00	15	-	f
208	419	32.00	0.00	16	-	f
208	420	32.00	0.00	17	-	f
206	420	32.00	0.00	18	-	f
204	415	32.00	0.00	19	-	f
201	415	32.00	0.00	20	-	f
200	417	32.00	0.00	21	-	f
201	417	32.00	0.00	22	-	f
201	418	32.00	0.00	23	-	f
201	418	32.00	0.00	24	-	f
201	416	32.00	0.00	25	-	f
201	416	32.00	0.00	26	-	f
201	416	32.00	0.00	27	-	f
201	417	32.00	0.00	28	-	f
201	417	32.00	0.00	29	-	f
201	417	32.00	0.00	30	-	f
203	416	32.00	0.00	31	-	f
202	417	32.00	0.00	32	-	f
201	416	32.00	115.00	33	-	f
156	276	33.00	find	3	-	f
158	281	33.00	0.00	4	-	f
179	284	33.00	0.00	5	-	f
191	289	33.00	0.00	6	-	f
206	298	33.00	0.00	7	-	f
213	301	33.00	0.00	8	-	f
219	314	33.00	0.00	9	-	f
235	307	33.00	0.00	10	-	f
243	301	33.00	0.00	11	-	f
254	319	33.00	0.00	12	-	f
250	329	33.00	0.00	13	-	f
252	339	33.00	0.00	14	-	f
255	344	33.00	0.00	15	-	f
267	352	33.00	0.00	16	-	f
281	350	33.00	0.00	17	-	f
295	341	33.00	0.00	18	-	f
294	323	33.00	0.00	19	-	f
290	310	33.00	0.00	20	-	f
294	304	33.00	0.00	21	-	f
279	294	33.00	115.00	22	-	f
279	294	34.00	newborn	22	33	f
278	285	34.00	0.00	23	33	f
286	285	34.00	0.00	24	33	f
300	289	34.00	0.00	25	33	f
309	290	34.00	0.00	26	33	f
304	284	34.00	0.00	27	33	f
304	281	34.00	0.00	28	33	f
304	282	34.00	0.00	29	33	f
304	272	34.00	0.00	30	33	f
310	271	34.00	0.00	31	33	f
306	282	34.00	0.00	32	33	f
306	294	34.00	0.00	33	33	f
308	291	34.00	0.00	34	33	f
305	284	34.00	0.00	35	33	f
311	282	34.00	0.00	36	33	f
313	287	34.00	111.00	37	33	f
279	294	35.00	newborn	22	33	f
282	302	35.00	0.00	23	33	f
287	310	35.00	0.00	24	33	f
294	309	35.00	0.00	25	33	f
288	305	35.00	0.00	26	33	f
288	304	35.00	0.00	27	33	f
291	307	35.00	0.00	28	33	f
303	307	35.00	0.00	29	33	f
310	302	35.00	0.00	30	33	f
316	306	35.00	0.00	31	33	f
319	308	35.00	0.00	32	33	f
325	314	35.00	0.00	33	33	f
328	302	35.00	0.00	34	33	f
328	307	35.00	0.00	35	33	f
337	313	35.00	0.00	36	33	f
337	320	35.00	111.00	37	33	f
148	416	36.00	start	1	-	f
150	414	36.00	0.00	2	-	f
159	410	36.00	0.00	3	-	f
163	408	36.00	0.00	4	-	f
169	406	36.00	0.00	5	-	f
170	406	36.00	0.00	6	-	f
175	405	36.00	0.00	7	-	f
179	405	36.00	0.00	8	-	f
188	406	36.00	0.00	9	-	f
201	402	36.00	0.00	10	-	f
208	395	36.00	0.00	11	-	f
217	391	36.00	0.00	12	-	f
225	389	36.00	0.00	13	-	f
227	390	36.00	0.00	14	-	f
231	390	36.00	0.00	15	-	f
240	383	36.00	0.00	16	-	f
245	386	36.00	0.00	17	-	f
253	388	36.00	0.00	18	-	f
256	384	36.00	0.00	19	-	f
248	383	36.00	0.00	20	-	f
245	382	36.00	0.00	21	-	f
245	385	36.00	0.00	22	-	f
249	382	36.00	0.00	23	-	f
250	385	36.00	0.00	24	-	f
254	384	36.00	0.00	25	-	f
254	384	36.00	0.00	26	-	f
261	379	36.00	0.00	27	-	f
264	379	36.00	0.00	28	-	f
265	381	36.00	0.00	29	-	f
265	384	36.00	0.00	30	-	f
266	384	36.00	0.00	31	-	f
265	383	36.00	115.00	32	-	f
265	383	37.00	newborn	32	36	f
276	382	37.00	0.00	33	36	f
278	378	37.00	0.00	34	36	f
282	375	37.00	0.00	35	36	f
284	373	37.00	0.00	36	36	f
284	373	37.00	111.00	37	36	f
265	383	38.00	newborn	32	36	f
254	388	38.00	0.00	33	36	f
250	390	38.00	0.00	34	36	f
248	388	38.00	0.00	35	36	f
248	389	38.00	0.00	36	36	f
246	387	38.00	111.00	37	36	f
