# Supplementary material for: A three component model for superdiffusive motion effectively describes migration of eukaryotic cells moving freely or under a directional stimulus
Source: PLoS One. 2022 Aug 2;17(8):e0272259. doi: 10.1371/journal.pone.0272259 (PMC9345344; doi:10.1371/journal.pone.0272259)
Supplement: S1 File — Text files containing information about displacements of experimental and simulated populations used for both preliminary analyses, in “datasets used for preliminary evaluation of cell movement (Tables 1 and 2)”, and further characterization of cell movement, in “further datasets used for cell movement characterization (Figs 2, 4–6; Table 2; S1–S3 Tables; S2 and S3 Figs)”. (ZIP) [file pone.0272259.s007.zip › S1_File/further datasets/experimental/wound/HeLa/coordinates5.txt]

#	ps=1.3	ts=40	movie=	timeInt=4
491	223	1.00	start	1	-	f
491	223	1.00	0.00	2	-	f
486	226	1.00	0.00	3	-	f
478	227	1.00	0.00	4	-	f
474	227	1.00	0.00	5	-	f
474	227	1.00	0.00	6	-	f
474	231	1.00	0.00	7	-	f
474	232	1.00	0.00	8	-	f
474	232	1.00	0.00	9	-	f
473	228	1.00	0.00	10	-	f
473	228	1.00	0.00	11	-	f
467	228	1.00	0.00	12	-	f
464	228	1.00	0.00	13	-	f
459	230	1.00	0.00	14	-	f
462	229	1.00	0.00	15	-	f
467	232	1.00	0.00	16	-	f
465	234	1.00	0.00	17	-	f
461	232	1.00	0.00	18	-	f
459	233	1.00	0.00	19	-	f
456	231	1.00	0.00	20	-	f
454	229	1.00	0.00	21	-	f
451	229	1.00	0.00	22	-	f
448	232	1.00	0.00	23	-	f
447	234	1.00	0.00	24	-	f
445	233	1.00	0.00	25	-	f
444	229	1.00	0.00	26	-	f
442	229	1.00	0.00	27	-	f
444	232	1.00	0.00	28	-	f
445	234	1.00	0.00	29	-	f
443	234	1.00	0.00	30	-	f
443	234	1.00	0.00	31	-	f
438	235	1.00	0.00	32	-	f
434	238	1.00	0.00	33	-	f
432	239	1.00	0.00	34	-	f
428	239	1.00	0.00	35	-	f
426	238	1.00	0.00	36	-	f
426	238	1.00	111.00	37	-	f
499	191	2.00	start	1	-	f
493	192	2.00	0.00	2	-	f
485	193	2.00	0.00	3	-	f
477	193	2.00	0.00	4	-	f
475	196	2.00	0.00	5	-	f
471	196	2.00	0.00	6	-	f
469	198	2.00	0.00	7	-	f
461	206	2.00	0.00	8	-	f
457	209	2.00	0.00	9	-	f
451	209	2.00	0.00	10	-	f
449	210	2.00	0.00	11	-	f
445	211	2.00	0.00	12	-	f
441	216	2.00	0.00	13	-	f
439	224	2.00	0.00	14	-	f
436	229	2.00	0.00	15	-	f
437	227	2.00	0.00	16	-	f
437	227	2.00	0.00	17	-	f
433	221	2.00	0.00	18	-	f
433	225	2.00	0.00	19	-	f
434	227	2.00	0.00	20	-	f
424	236	2.00	0.00	21	-	f
417	246	2.00	0.00	22	-	f
415	248	2.00	0.00	23	-	f
413	253	2.00	0.00	24	-	f
411	257	2.00	0.00	25	-	f
405	263	2.00	0.00	26	-	f
398	269	2.00	0.00	27	-	f
393	270	2.00	0.00	28	-	f
392	272	2.00	0.00	29	-	f
386	273	2.00	0.00	30	-	f
383	274	2.00	0.00	31	-	f
382	272	2.00	0.00	32	-	f
378	272	2.00	0.00	33	-	f
378	272	2.00	0.00	34	-	f
378	273	2.00	0.00	35	-	f
380	267	2.00	0.00	36	-	f
383	266	2.00	111.00	37	-	f
494	160	3.00	start	1	-	f
492	163	3.00	0.00	2	-	f
481	164	3.00	0.00	3	-	f
473	164	3.00	0.00	4	-	f
468	166	3.00	0.00	5	-	f
458	168	3.00	0.00	6	-	f
451	172	3.00	0.00	7	-	f
445	171	3.00	0.00	8	-	f
442	172	3.00	0.00	9	-	f
436	175	3.00	0.00	10	-	f
428	183	3.00	0.00	11	-	f
425	192	3.00	0.00	12	-	f
414	203	3.00	0.00	13	-	f
408	205	3.00	0.00	14	-	f
399	204	3.00	0.00	15	-	f
394	210	3.00	0.00	16	-	f
392	220	3.00	0.00	17	-	f
386	220	3.00	0.00	18	-	f
385	218	3.00	0.00	19	-	f
380	219	3.00	0.00	20	-	f
386	221	3.00	115.00	21	-	f
386	221	4.00	newborn	21	3	f
380	228	4.00	0.00	22	3	f
368	236	4.00	0.00	23	3	f
374	227	4.00	0.00	24	3	f
374	227	4.00	0.00	25	3	f
369	234	4.00	0.00	26	3	f
368	239	4.00	0.00	27	3	f
366	236	4.00	0.00	28	3	f
362	237	4.00	0.00	29	3	f
361	237	4.00	0.00	30	3	f
366	239	4.00	0.00	31	3	f
360	239	4.00	0.00	32	3	f
360	249	4.00	0.00	33	3	f
358	253	4.00	0.00	34	3	f
354	259	4.00	0.00	35	3	f
337	260	4.00	0.00	36	3	f
335	257	4.00	111.00	37	3	f
386	221	5.00	newborn	21	3	f
394	218	5.00	0.00	22	3	f
394	225	5.00	0.00	23	3	f
397	226	5.00	0.00	24	3	f
398	239	5.00	0.00	25	3	f
400	237	5.00	0.00	26	3	f
391	233	5.00	0.00	27	3	f
385	239	5.00	0.00	28	3	f
383	240	5.00	0.00	29	3	f
383	235	5.00	0.00	30	3	f
382	226	5.00	0.00	31	3	f
378	234	5.00	0.00	32	3	f
375	239	5.00	0.00	33	3	f
375	238	5.00	0.00	34	3	f
375	239	5.00	0.00	35	3	f
373	242	5.00	0.00	36	3	f
375	244	5.00	111.00	37	3	f
491	139	6.00	start	1	-	f
487	139	6.00	0.00	2	-	f
478	139	6.00	0.00	3	-	f
466	139	6.00	0.00	4	-	f
462	139	6.00	0.00	5	-	f
456	138	6.00	0.00	6	-	f
456	138	6.00	0.00	7	-	f
453	137	6.00	115.00	8	-	f
453	137	7.00	newborn	8	6	f
440	134	7.00	0.00	9	6	f
439	134	7.00	0.00	10	6	f
433	136	7.00	0.00	11	6	f
430	137	7.00	0.00	12	6	f
422	140	7.00	0.00	13	6	f
413	144	7.00	0.00	14	6	f
404	148	7.00	0.00	15	6	f
399	151	7.00	0.00	16	6	f
395	156	7.00	0.00	17	6	f
393	150	7.00	0.00	18	6	f
384	146	7.00	0.00	19	6	f
384	148	7.00	0.00	20	6	f
378	156	7.00	0.00	21	6	f
379	155	7.00	0.00	22	6	f
379	155	7.00	0.00	23	6	f
379	155	7.00	0.00	24	6	f
378	157	7.00	0.00	25	6	f
373	156	7.00	0.00	26	6	f
373	156	7.00	0.00	27	6	f
373	156	7.00	0.00	28	6	f
373	156	7.00	0.00	29	6	f
371	159	7.00	0.00	30	6	f
371	159	7.00	0.00	31	6	f
367	157	7.00	0.00	32	6	f
364	155	7.00	0.00	33	6	f
362	158	7.00	0.00	34	6	f
362	158	7.00	0.00	35	6	f
362	158	7.00	0.00	36	6	f
360	157	7.00	111.00	37	6	f
453	137	8.00	newborn	8	6	f
456	146	8.00	0.00	9	6	f
453	147	8.00	0.00	10	6	f
451	148	8.00	0.00	11	6	f
447	149	8.00	0.00	12	6	f
446	148	8.00	0.00	13	6	f
441	148	8.00	0.00	14	6	f
437	148	8.00	0.00	15	6	f
428	148	8.00	0.00	16	6	f
425	148	8.00	0.00	17	6	f
425	148	8.00	0.00	18	6	f
419	148	8.00	0.00	19	6	f
419	150	8.00	0.00	20	6	f
419	150	8.00	0.00	21	6	f
416	150	8.00	0.00	22	6	f
410	148	8.00	0.00	23	6	f
411	152	8.00	0.00	24	6	f
412	151	8.00	0.00	25	6	f
409	152	8.00	0.00	26	6	f
403	152	8.00	0.00	27	6	f
403	152	8.00	0.00	28	6	f
404	156	8.00	0.00	29	6	f
399	160	8.00	0.00	30	6	f
401	154	8.00	0.00	31	6	f
401	154	8.00	0.00	32	6	f
399	160	8.00	0.00	33	6	f
400	159	8.00	0.00	34	6	f
400	159	8.00	0.00	35	6	f
405	154	8.00	0.00	36	6	f
401	158	8.00	111.00	37	6	f
482	77	9.00	start	1	-	f
479	73	9.00	0.00	2	-	f
474	73	9.00	0.00	3	-	f
469	78	9.00	0.00	4	-	f
467	82	9.00	0.00	5	-	f
465	80	9.00	0.00	6	-	f
459	80	9.00	0.00	7	-	f
455	80	9.00	115.00	8	-	f
455	80	10.00	newborn	8	9	f
444	83	10.00	0.00	9	9	f
443	83	10.00	0.00	10	9	f
439	85	10.00	0.00	11	9	f
433	86	10.00	0.00	12	9	f
426	89	10.00	0.00	13	9	f
420	94	10.00	0.00	14	9	f
423	94	10.00	0.00	15	9	f
428	92	10.00	0.00	16	9	f
428	97	10.00	0.00	17	9	f
421	99	10.00	0.00	18	9	f
419	97	10.00	0.00	19	9	f
417	98	10.00	0.00	20	9	f
415	101	10.00	0.00	21	9	f
415	101	10.00	0.00	22	9	f
412	102	10.00	0.00	23	9	f
409	105	10.00	0.00	24	9	f
406	105	10.00	0.00	25	9	f
402	105	10.00	0.00	26	9	f
394	104	10.00	0.00	27	9	f
394	104	10.00	0.00	28	9	f
392	106	10.00	0.00	29	9	f
390	107	10.00	0.00	30	9	f
390	107	10.00	0.00	31	9	f
386	106	10.00	0.00	32	9	f
384	108	10.00	0.00	33	9	f
382	108	10.00	0.00	34	9	f
382	108	10.00	0.00	35	9	f
383	108	10.00	0.00	36	9	f
382	110	10.00	111.00	37	9	f
455	80	11.00	newborn	8	9	f
459	73	11.00	0.00	9	9	f
457	75	11.00	0.00	10	9	f
454	75	11.00	0.00	11	9	f
452	71	11.00	0.00	12	9	f
450	70	11.00	0.00	13	9	f
456	66	11.00	0.00	14	9	f
456	66	11.00	0.00	15	9	f
452	67	11.00	0.00	16	9	f
449	68	11.00	0.00	17	9	f
447	71	11.00	0.00	18	9	f
447	71	11.00	0.00	19	9	f
439	66	11.00	0.00	20	9	f
436	65	11.00	0.00	21	9	f
435	65	11.00	0.00	22	9	f
434	65	11.00	0.00	23	9	f
434	64	11.00	0.00	24	9	f
432	63	11.00	0.00	25	9	f
432	63	11.00	0.00	26	9	f
429	63	11.00	0.00	27	9	f
428	60	11.00	0.00	28	9	f
426	60	11.00	0.00	29	9	f
426	60	11.00	0.00	30	9	f
427	59	11.00	0.00	31	9	f
427	59	11.00	0.00	32	9	f
427	59	11.00	0.00	33	9	f
427	59	11.00	0.00	34	9	f
427	57	11.00	0.00	35	9	f
426	59	11.00	0.00	36	9	f
421	61	11.00	111.00	37	9	f
499	398	12.00	start	1	-	f
498	395	12.00	0.00	2	-	f
489	395	12.00	0.00	3	-	f
478	396	12.00	0.00	4	-	f
471	391	12.00	0.00	5	-	f
463	394	12.00	0.00	6	-	f
463	394	12.00	0.00	7	-	f
457	389	12.00	0.00	8	-	f
454	390	12.00	0.00	9	-	f
454	393	12.00	0.00	10	-	f
463	394	12.00	115.00	11	-	f
463	394	13.00	newborn	11	12	f
458	394	13.00	0.00	12	12	f
454	396	13.00	0.00	13	12	f
449	394	13.00	0.00	14	12	f
445	388	13.00	0.00	15	12	f
441	390	13.00	0.00	16	12	f
442	396	13.00	0.00	17	12	f
442	391	13.00	0.00	18	12	f
440	390	13.00	0.00	19	12	f
445	394	13.00	0.00	20	12	f
446	396	13.00	0.00	21	12	f
448	401	13.00	0.00	22	12	f
446	401	13.00	0.00	23	12	f
446	402	13.00	0.00	24	12	f
443	404	13.00	0.00	25	12	f
442	404	13.00	0.00	26	12	f
442	404	13.00	0.00	27	12	f
442	403	13.00	0.00	28	12	f
438	403	13.00	0.00	29	12	f
441	409	13.00	0.00	30	12	f
442	409	13.00	0.00	31	12	f
442	409	13.00	0.00	32	12	f
442	407	13.00	0.00	33	12	f
442	406	13.00	0.00	34	12	f
440	404	13.00	0.00	35	12	f
439	401	13.00	0.00	36	12	f
439	406	13.00	111.00	37	12	f
508	320	14.00	start	1	-	f
500	327	14.00	0.00	2	-	f
496	327	14.00	0.00	3	-	f
486	329	14.00	0.00	4	-	f
478	330	14.00	0.00	5	-	f
464	333	14.00	0.00	6	-	f
449	334	14.00	0.00	7	-	f
438	336	14.00	0.00	8	-	f
427	336	14.00	0.00	9	-	f
421	341	14.00	0.00	10	-	f
413	343	14.00	0.00	11	-	f
410	344	14.00	0.00	12	-	f
403	339	14.00	0.00	13	-	f
398	339	14.00	0.00	14	-	f
388	354	14.00	0.00	15	-	f
374	357	14.00	0.00	16	-	f
365	354	14.00	0.00	17	-	f
365	354	14.00	0.00	18	-	f
362	359	14.00	0.00	19	-	f
364	358	14.00	0.00	20	-	f
369	362	14.00	0.00	21	-	f
367	360	14.00	0.00	22	-	f
364	364	14.00	0.00	23	-	f
366	360	14.00	0.00	24	-	f
370	357	14.00	0.00	25	-	f
367	358	14.00	0.00	26	-	f
361	359	14.00	0.00	27	-	f
356	363	14.00	0.00	28	-	f
353	365	14.00	0.00	29	-	f
353	366	14.00	0.00	30	-	f
357	362	14.00	0.00	31	-	f
357	362	14.00	0.00	32	-	f
357	365	14.00	0.00	33	-	f
355	369	14.00	0.00	34	-	f
349	371	14.00	0.00	35	-	f
346	372	14.00	0.00	36	-	f
348	368	14.00	111.00	37	-	f
517	334	15.00	start	1	-	f
510	339	15.00	0.00	2	-	f
504	343	15.00	0.00	3	-	f
495	344	15.00	0.00	4	-	f
487	344	15.00	0.00	5	-	f
478	347	15.00	0.00	6	-	f
468	351	15.00	0.00	7	-	f
461	351	15.00	0.00	8	-	f
456	351	15.00	0.00	9	-	f
453	354	15.00	0.00	10	-	f
449	355	15.00	0.00	11	-	f
455	351	15.00	0.00	12	-	f
455	355	15.00	0.00	13	-	f
453	359	15.00	0.00	14	-	f
461	361	15.00	0.00	15	-	f
450	362	15.00	0.00	16	-	f
447	362	15.00	0.00	17	-	f
447	365	15.00	0.00	18	-	f
450	364	15.00	0.00	19	-	f
451	360	15.00	0.00	20	-	f
451	360	15.00	0.00	21	-	f
444	362	15.00	0.00	22	-	f
439	362	15.00	0.00	23	-	f
437	365	15.00	0.00	24	-	f
435	363	15.00	0.00	25	-	f
435	366	15.00	0.00	26	-	f
430	367	15.00	0.00	27	-	f
428	375	15.00	0.00	28	-	f
431	373	15.00	0.00	29	-	f
430	376	15.00	0.00	30	-	f
433	374	15.00	0.00	31	-	f
435	372	15.00	0.00	32	-	f
435	372	15.00	115.00	33	-	f
518	357	16.00	start	1	-	f
504	362	16.00	0.00	2	-	f
484	360	16.00	0.00	3	-	f
476	360	16.00	0.00	4	-	f
462	364	16.00	0.00	5	-	f
458	366	16.00	0.00	6	-	f
450	369	16.00	0.00	7	-	f
441	365	16.00	0.00	8	-	f
435	370	16.00	0.00	9	-	f
426	370	16.00	0.00	10	-	f
419	378	16.00	0.00	11	-	f
413	383	16.00	0.00	12	-	f
412	378	16.00	0.00	13	-	f
405	377	16.00	0.00	14	-	f
401	370	16.00	0.00	15	-	f
401	370	16.00	0.00	16	-	f
400	365	16.00	0.00	17	-	f
400	371	16.00	115.00	18	-	f
400	371	17.00	newborn	18	16	f
400	380	17.00	0.00	19	16	f
390	384	17.00	0.00	20	16	f
385	385	17.00	0.00	21	16	f
379	384	17.00	0.00	22	16	f
386	380	17.00	0.00	23	16	f
389	380	17.00	0.00	24	16	f
394	386	17.00	0.00	25	16	f
393	381	17.00	0.00	26	16	f
387	388	17.00	0.00	27	16	f
388	389	17.00	0.00	28	16	f
388	385	17.00	0.00	29	16	f
388	393	17.00	0.00	30	16	f
382	397	17.00	0.00	31	16	f
382	397	17.00	0.00	32	16	f
378	393	17.00	0.00	33	16	f
376	397	17.00	0.00	34	16	f
376	398	17.00	0.00	35	16	f
370	401	17.00	0.00	36	16	f
365	401	17.00	111.00	37	16	f
400	371	18.00	newborn	18	16	f
401	362	18.00	0.00	19	16	f
395	361	18.00	0.00	20	16	f
392	360	18.00	0.00	21	16	f
389	363	18.00	0.00	22	16	f
381	368	18.00	0.00	23	16	f
374	372	18.00	0.00	24	16	f
365	374	18.00	0.00	25	16	f
366	372	18.00	0.00	26	16	f
361	375	18.00	0.00	27	16	f
365	383	18.00	0.00	28	16	f
365	386	18.00	0.00	29	16	f
361	385	18.00	0.00	30	16	f
365	382	18.00	0.00	31	16	f
361	386	18.00	0.00	32	16	f
360	388	18.00	0.00	33	16	f
366	386	18.00	0.00	34	16	f
362	389	18.00	0.00	35	16	f
362	387	18.00	0.00	36	16	f
356	391	18.00	111.00	37	16	f
504	414	19.00	start	1	-	f
496	415	19.00	0.00	2	-	f
488	417	19.00	0.00	3	-	f
478	417	19.00	0.00	4	-	f
466	412	19.00	0.00	5	-	f
459	412	19.00	0.00	6	-	f
450	417	19.00	0.00	7	-	f
439	417	19.00	0.00	8	-	f
428	417	19.00	0.00	9	-	f
424	419	19.00	0.00	10	-	f
420	415	19.00	0.00	11	-	f
412	416	19.00	0.00	12	-	f
408	416	19.00	0.00	13	-	f
410	413	19.00	0.00	14	-	f
407	415	19.00	0.00	15	-	f
407	417	19.00	0.00	16	-	f
403	420	19.00	0.00	17	-	f
402	420	19.00	0.00	18	-	f
398	420	19.00	0.00	19	-	f
395	420	19.00	0.00	20	-	f
393	419	19.00	0.00	21	-	f
390	417	19.00	0.00	22	-	f
385	417	19.00	0.00	23	-	f
382	417	19.00	0.00	24	-	f
384	418	19.00	0.00	25	-	f
384	418	19.00	0.00	26	-	f
384	418	19.00	0.00	27	-	f
385	419	19.00	0.00	28	-	f
383	418	19.00	0.00	29	-	f
384	418	19.00	0.00	30	-	f
387	415	19.00	115.00	31	-	f
387	415	20.00	newborn	31	19	f
382	413	20.00	0.00	32	19	f
383	412	20.00	0.00	33	19	f
382	413	20.00	0.00	34	19	f
381	413	20.00	0.00	35	19	f
378	413	20.00	0.00	36	19	f
378	416	20.00	111.00	37	19	f
387	415	21.00	newborn	31	19	f
381	427	21.00	0.00	32	19	f
379	427	21.00	0.00	33	19	f
375	430	21.00	0.00	34	19	f
375	428	21.00	0.00	35	19	f
374	428	21.00	0.00	36	19	f
371	429	21.00	111.00	37	19	f
508	442	22.00	start	1	-	f
494	444	22.00	0.00	2	-	f
482	444	22.00	0.00	3	-	f
470	444	22.00	0.00	4	-	f
460	445	22.00	115.00	5	-	f
460	445	23.00	newborn	5	22	f
456	455	23.00	0.00	6	22	f
451	456	23.00	0.00	7	22	f
445	454	23.00	0.00	8	22	f
426	454	23.00	0.00	9	22	f
416	457	23.00	0.00	10	22	f
405	453	23.00	0.00	11	22	f
399	453	23.00	0.00	12	22	f
389	454	23.00	0.00	13	22	f
382	454	23.00	0.00	14	22	f
378	452	23.00	0.00	15	22	f
368	445	23.00	0.00	16	22	f
361	447	23.00	0.00	17	22	f
352	444	23.00	0.00	18	22	f
343	449	23.00	0.00	19	22	f
321	450	23.00	0.00	20	22	f
314	450	23.00	0.00	21	22	f
310	448	23.00	0.00	22	22	f
311	437	23.00	0.00	23	22	f
314	424	23.00	0.00	24	22	f
316	426	23.00	0.00	25	22	f
322	426	23.00	0.00	26	22	f
328	420	23.00	0.00	27	22	f
328	417	23.00	0.00	28	22	f
331	415	23.00	0.00	29	22	f
330	411	23.00	0.00	30	22	f
326	405	23.00	0.00	31	22	f
328	412	23.00	0.00	32	22	f
332	410	23.00	0.00	33	22	f
318	395	23.00	0.00	34	22	f
316	399	23.00	0.00	35	22	f
316	399	23.00	0.00	36	22	f
320	404	23.00	111.00	37	22	f
460	445	24.00	newborn	5	22	f
459	438	24.00	0.00	6	22	f
460	444	24.00	0.00	7	22	f
464	456	24.00	0.00	8	22	f
456	455	24.00	0.00	9	22	f
459	453	24.00	108.00	10	22	f
501	283	25.00	start	1	-	f
501	282	25.00	0.00	2	-	f
486	291	25.00	0.00	3	-	f
476	302	25.00	0.00	4	-	f
466	308	25.00	0.00	5	-	f
459	314	25.00	115.00	6	-	f
459	314	26.00	newborn	6	25	f
455	325	26.00	0.00	7	25	f
445	320	26.00	0.00	8	25	f
435	313	26.00	0.00	9	25	f
432	309	26.00	0.00	10	25	f
432	309	26.00	0.00	11	25	f
426	308	26.00	0.00	12	25	f
425	310	26.00	0.00	13	25	f
422	314	26.00	0.00	14	25	f
420	314	26.00	0.00	15	25	f
413	310	26.00	0.00	16	25	f
406	313	26.00	0.00	17	25	f
398	316	26.00	0.00	18	25	f
385	318	26.00	0.00	19	25	f
381	318	26.00	0.00	20	25	f
379	319	26.00	0.00	21	25	f
376	323	26.00	0.00	22	25	f
376	327	26.00	0.00	23	25	f
369	332	26.00	0.00	24	25	f
368	337	26.00	0.00	25	25	f
368	337	26.00	0.00	26	25	f
373	336	26.00	0.00	27	25	f
376	336	26.00	0.00	28	25	f
376	336	26.00	0.00	29	25	f
379	336	26.00	0.00	30	25	f
375	335	26.00	0.00	31	25	f
369	339	26.00	0.00	32	25	f
366	339	26.00	0.00	33	25	f
367	339	26.00	0.00	34	25	f
365	336	26.00	0.00	35	25	f
366	339	26.00	0.00	36	25	f
366	339	26.00	111.00	37	25	f
459	314	27.00	newborn	6	25	f
463	304	27.00	0.00	7	25	f
459	297	27.00	0.00	8	25	f
455	290	27.00	0.00	9	25	f
449	290	27.00	0.00	10	25	f
447	292	27.00	0.00	11	25	f
445	292	27.00	0.00	12	25	f
437	296	27.00	0.00	13	25	f
437	300	27.00	0.00	14	25	f
437	300	27.00	0.00	15	25	f
432	298	27.00	0.00	16	25	f
425	301	27.00	0.00	17	25	f
417	302	27.00	0.00	18	25	f
410	302	27.00	0.00	19	25	f
410	297	27.00	0.00	20	25	f
407	297	27.00	0.00	21	25	f
403	297	27.00	0.00	22	25	f
396	298	27.00	0.00	23	25	f
394	303	27.00	0.00	24	25	f
394	305	27.00	0.00	25	25	f
394	308	27.00	0.00	26	25	f
394	308	27.00	0.00	27	25	f
395	308	27.00	0.00	28	25	f
395	304	27.00	0.00	29	25	f
388	304	27.00	0.00	30	25	f
389	315	27.00	0.00	31	25	f
392	314	27.00	0.00	32	25	f
391	309	27.00	0.00	33	25	f
390	309	27.00	0.00	34	25	f
392	309	27.00	0.00	35	25	f
393	312	27.00	0.00	36	25	f
393	312	27.00	111.00	37	25	f
492	89	28.00	start	1	-	f
482	93	28.00	0.00	2	-	f
469	97	28.00	0.00	3	-	f
457	102	28.00	0.00	4	-	f
453	102	28.00	115.00	5	-	f
453	102	29.00	newborn	5	28	f
449	114	29.00	0.00	6	28	f
444	109	29.00	0.00	7	28	f
429	103	29.00	0.00	8	28	f
423	107	29.00	0.00	9	28	f
416	113	29.00	0.00	10	28	f
408	125	29.00	0.00	11	28	f
402	130	29.00	0.00	12	28	f
395	136	29.00	0.00	13	28	f
384	142	29.00	0.00	14	28	f
369	158	29.00	0.00	15	28	f
363	167	29.00	0.00	16	28	f
364	183	29.00	0.00	17	28	f
363	203	29.00	0.00	18	28	f
352	209	29.00	0.00	19	28	f
340	202	29.00	0.00	20	28	f
336	207	29.00	0.00	21	28	f
333	209	29.00	0.00	22	28	f
331	221	29.00	0.00	23	28	f
331	226	29.00	0.00	24	28	f
337	223	29.00	0.00	25	28	f
340	237	29.00	0.00	26	28	f
333	238	29.00	0.00	27	28	f
333	223	29.00	0.00	28	28	f
330	235	29.00	0.00	29	28	f
328	236	29.00	0.00	30	28	f
327	237	29.00	0.00	31	28	f
327	239	29.00	0.00	32	28	f
327	240	29.00	0.00	33	28	f
329	241	29.00	0.00	34	28	f
330	235	29.00	0.00	35	28	f
330	233	29.00	0.00	36	28	f
331	231	29.00	111.00	37	28	f
453	102	30.00	newborn	5	28	f
461	106	30.00	0.00	6	28	f
458	99	30.00	0.00	7	28	f
446	98	30.00	0.00	8	28	f
435	98	30.00	0.00	9	28	f
426	94	30.00	0.00	10	28	f
419	95	30.00	0.00	11	28	f
408	96	30.00	0.00	12	28	f
401	101	30.00	0.00	13	28	f
391	107	30.00	0.00	14	28	f
385	111	30.00	0.00	15	28	f
382	112	30.00	0.00	16	28	f
377	106	30.00	0.00	17	28	f
362	103	30.00	0.00	18	28	f
359	101	30.00	0.00	19	28	f
351	105	30.00	0.00	20	28	f
350	108	30.00	0.00	21	28	f
346	113	30.00	0.00	22	28	f
349	124	30.00	0.00	23	28	f
347	127	30.00	0.00	24	28	f
347	131	30.00	0.00	25	28	f
347	131	30.00	0.00	26	28	f
342	129	30.00	0.00	27	28	f
340	128	30.00	0.00	28	28	f
339	133	30.00	0.00	29	28	f
335	138	30.00	0.00	30	28	f
335	138	30.00	0.00	31	28	f
331	138	30.00	0.00	32	28	f
330	140	30.00	0.00	33	28	f
319	140	30.00	0.00	34	28	f
310	143	30.00	0.00	35	28	f
304	144	30.00	0.00	36	28	f
302	150	30.00	111.00	37	28	f
517	489	31.00	start	1	-	f
509	485	31.00	0.00	2	-	f
502	485	31.00	0.00	3	-	f
496	486	31.00	0.00	4	-	f
485	488	31.00	0.00	5	-	f
483	487	31.00	0.00	6	-	f
480	487	31.00	0.00	7	-	f
476	488	31.00	0.00	8	-	f
473	488	31.00	0.00	9	-	f
462	486	31.00	0.00	10	-	f
452	486	31.00	0.00	11	-	f
451	490	31.00	0.00	12	-	f
451	490	31.00	0.00	13	-	f
450	491	31.00	0.00	14	-	f
454	489	31.00	0.00	15	-	f
465	486	31.00	108.00	16	-	f
