# Supplementary material for: A three component model for superdiffusive motion effectively describes migration of eukaryotic cells moving freely or under a directional stimulus
Source: PLoS One. 2022 Aug 2;17(8):e0272259. doi: 10.1371/journal.pone.0272259 (PMC9345344; doi:10.1371/journal.pone.0272259)
Supplement: S1 File — Text files containing information about displacements of experimental and simulated populations used for both preliminary analyses, in “datasets used for preliminary evaluation of cell movement (Tables 1 and 2)”, and further characterization of cell movement, in “further datasets used for cell movement characterization (Figs 2, 4–6; Table 2; S1–S3 Tables; S2 and S3 Figs)”. (ZIP) [file pone.0272259.s007.zip › S1_File/further datasets/experimental/wound/HeLa/coordinates1.txt]

#	ps=1.3	ts=40	movie=	timeInt=4
144	13	1.00	start	1	-	f
148	13	1.00	0.00	2	-	f
155	14	1.00	0.00	3	-	f
157	22	1.00	0.00	4	-	f
164	25	1.00	0.00	5	-	f
175	25	1.00	0.00	6	-	f
178	35	1.00	0.00	7	-	f
182	35	1.00	0.00	8	-	f
182	35	1.00	0.00	9	-	f
186	34	1.00	0.00	10	-	f
186	34	1.00	0.00	11	-	f
192	36	1.00	0.00	12	-	f
200	30	1.00	0.00	13	-	f
200	32	1.00	0.00	14	-	f
200	35	1.00	0.00	15	-	f
200	35	1.00	0.00	16	-	f
200	35	1.00	0.00	17	-	f
208	36	1.00	0.00	18	-	f
214	45	1.00	0.00	19	-	f
219	43	1.00	0.00	20	-	f
229	45	1.00	0.00	21	-	f
229	45	1.00	0.00	22	-	f
232	42	1.00	0.00	23	-	f
235	45	1.00	0.00	24	-	f
235	45	1.00	0.00	25	-	f
245	46	1.00	0.00	26	-	f
245	46	1.00	0.00	27	-	f
245	46	1.00	0.00	28	-	f
248	48	1.00	0.00	29	-	f
252	52	1.00	0.00	30	-	f
258	54	1.00	0.00	31	-	f
259	46	1.00	0.00	32	-	f
259	46	1.00	0.00	33	-	f
263	47	1.00	0.00	34	-	f
268	49	1.00	0.00	35	-	f
273	42	1.00	0.00	36	-	f
278	41	1.00	111.00	37	-	f
136	37	2.00	newborn	4	2	f
144	41	2.00	0.00	5	2	f
149	41	2.00	0.00	6	2	f
149	41	2.00	0.00	7	2	f
157	44	2.00	0.00	8	2	f
157	44	2.00	0.00	9	2	f
157	44	2.00	0.00	10	2	f
157	44	2.00	0.00	11	2	f
170	42	2.00	0.00	12	2	f
172	42	2.00	0.00	13	2	f
174	41	2.00	0.00	14	2	f
176	40	2.00	0.00	15	2	f
178	38	2.00	0.00	16	2	f
178	38	2.00	0.00	17	2	f
179	38	2.00	0.00	18	2	f
181	40	2.00	0.00	19	2	f
184	44	2.00	0.00	20	2	f
185	42	2.00	0.00	21	2	f
188	37	2.00	0.00	22	2	f
192	35	2.00	0.00	23	2	f
192	35	2.00	0.00	24	2	f
192	38	2.00	0.00	25	2	f
192	38	2.00	0.00	26	2	f
192	38	2.00	0.00	27	2	f
192	38	2.00	0.00	28	2	f
192	39	2.00	0.00	29	2	f
191	39	2.00	0.00	30	2	f
191	39	2.00	0.00	31	2	f
191	39	2.00	0.00	32	2	f
191	38	2.00	0.00	33	2	f
191	36	2.00	0.00	34	2	f
191	36	2.00	0.00	35	2	f
191	36	2.00	0.00	36	2	f
191	36	2.00	111.00	37	2	f
136	37	3.00	newborn	4	2	f
130	34	3.00	0.00	5	2	f
128	37	3.00	0.00	6	2	f
128	37	3.00	0.00	7	2	f
129	33	3.00	0.00	8	2	f
136	38	3.00	0.00	9	2	f
141	42	3.00	0.00	10	2	f
148	48	3.00	0.00	11	2	f
152	46	3.00	0.00	12	2	f
158	51	3.00	0.00	13	2	f
155	49	3.00	0.00	14	2	f
163	51	3.00	0.00	15	2	f
163	51	3.00	0.00	16	2	f
163	51	3.00	0.00	17	2	f
163	51	3.00	0.00	18	2	f
163	51	3.00	0.00	19	2	f
167	55	3.00	0.00	20	2	f
167	55	3.00	0.00	21	2	f
169	53	3.00	0.00	22	2	f
172	58	3.00	0.00	23	2	f
172	53	3.00	0.00	24	2	f
172	53	3.00	0.00	25	2	f
175	55	3.00	0.00	26	2	f
170	53	3.00	0.00	27	2	f
177	58	3.00	0.00	28	2	f
177	58	3.00	0.00	29	2	f
181	59	3.00	0.00	30	2	f
186	61	3.00	0.00	31	2	f
188	61	3.00	0.00	32	2	f
189	65	3.00	0.00	33	2	f
188	64	3.00	0.00	34	2	f
188	64	3.00	0.00	35	2	f
195	71	3.00	0.00	36	2	f
192	70	3.00	111.00	37	2	f
133	54	4.00	start	1	-	f
134	52	4.00	0.00	2	-	f
134	52	4.00	0.00	3	-	f
138	57	4.00	0.00	4	-	f
144	57	4.00	0.00	5	-	f
147	61	4.00	0.00	6	-	f
149	60	4.00	0.00	7	-	f
158	60	4.00	0.00	8	-	f
170	56	4.00	0.00	9	-	f
178	54	4.00	0.00	10	-	f
178	54	4.00	0.00	11	-	f
181	54	4.00	0.00	12	-	f
188	52	4.00	0.00	13	-	f
192	52	4.00	0.00	14	-	f
196	54	4.00	0.00	15	-	f
196	54	4.00	0.00	16	-	f
199	54	4.00	0.00	17	-	f
200	53	4.00	0.00	18	-	f
200	53	4.00	0.00	19	-	f
207	57	4.00	0.00	20	-	f
207	57	4.00	0.00	21	-	f
207	57	4.00	0.00	22	-	f
206	56	4.00	115.00	23	-	f
206	56	5.00	newborn	23	5	f
215	54	5.00	0.00	24	5	f
215	54	5.00	0.00	25	5	f
223	58	5.00	0.00	26	5	f
214	54	5.00	0.00	27	5	f
214	52	5.00	0.00	28	5	f
214	54	5.00	0.00	29	5	f
221	58	5.00	0.00	30	5	f
222	57	5.00	0.00	31	5	f
222	57	5.00	0.00	32	5	f
222	57	5.00	0.00	33	5	f
222	57	5.00	0.00	34	5	f
224	56	5.00	0.00	35	5	f
222	56	5.00	0.00	36	5	f
222	56	5.00	111.00	37	5	f
206	56	6.00	newborn	23	5	f
196	55	6.00	0.00	24	5	f
196	55	6.00	0.00	25	5	f
196	55	6.00	0.00	26	5	f
196	55	6.00	0.00	27	5	f
196	55	6.00	0.00	28	5	f
199	53	6.00	0.00	29	5	f
201	53	6.00	0.00	30	5	f
203	53	6.00	0.00	31	5	f
203	53	6.00	0.00	32	5	f
205	49	6.00	0.00	33	5	f
205	51	6.00	0.00	34	5	f
206	54	6.00	0.00	35	5	f
206	54	6.00	0.00	36	5	f
206	54	6.00	111.00	37	5	f
126	70	7.00	start	1	-	f
126	70	7.00	0.00	2	-	f
135	79	7.00	0.00	3	-	f
145	79	7.00	0.00	4	-	f
151	82	7.00	0.00	5	-	f
156	82	7.00	0.00	6	-	f
164	82	7.00	0.00	7	-	f
167	81	7.00	0.00	8	-	f
171	81	7.00	0.00	9	-	f
179	90	7.00	0.00	10	-	f
187	88	7.00	0.00	11	-	f
186	86	7.00	0.00	12	-	f
195	95	7.00	0.00	13	-	f
206	108	7.00	0.00	14	-	f
207	108	7.00	0.00	15	-	f
213	106	7.00	0.00	16	-	f
213	106	7.00	0.00	17	-	f
213	106	7.00	0.00	18	-	f
213	106	7.00	0.00	19	-	f
220	106	7.00	0.00	20	-	f
227	110	7.00	0.00	21	-	f
234	109	7.00	0.00	22	-	f
235	97	7.00	0.00	23	-	f
235	88	7.00	0.00	24	-	f
236	96	7.00	0.00	25	-	f
237	101	7.00	0.00	26	-	f
236	98	7.00	0.00	27	-	f
236	95	7.00	0.00	28	-	f
246	97	7.00	0.00	29	-	f
259	103	7.00	0.00	30	-	f
264	107	7.00	0.00	31	-	f
265	105	7.00	0.00	32	-	f
265	105	7.00	0.00	33	-	f
272	106	7.00	0.00	34	-	f
272	106	7.00	0.00	35	-	f
274	105	7.00	0.00	36	-	f
280	106	7.00	111.00	37	-	f
103	81	8.00	start	1	-	f
106	82	8.00	0.00	2	-	f
110	84	8.00	0.00	3	-	f
113	86	8.00	0.00	4	-	f
121	86	8.00	0.00	5	-	f
132	88	8.00	0.00	6	-	f
137	89	8.00	0.00	7	-	f
148	97	8.00	0.00	8	-	f
156	101	8.00	0.00	9	-	f
157	105	8.00	0.00	10	-	f
163	109	8.00	0.00	11	-	f
167	109	8.00	0.00	12	-	f
170	111	8.00	0.00	13	-	f
173	112	8.00	0.00	14	-	f
176	113	8.00	0.00	15	-	f
182	114	8.00	0.00	16	-	f
185	114	8.00	0.00	17	-	f
189	109	8.00	115.00	18	-	f
189	109	9.00	newborn	18	9	f
196	98	9.00	0.00	19	9	f
196	98	9.00	0.00	20	9	f
202	96	9.00	0.00	21	9	f
210	96	9.00	0.00	22	9	f
212	95	9.00	0.00	23	9	f
212	95	9.00	0.00	24	9	f
212	95	9.00	0.00	25	9	f
212	95	9.00	0.00	26	9	f
212	95	9.00	0.00	27	9	f
212	95	9.00	0.00	28	9	f
217	96	9.00	0.00	29	9	f
217	96	9.00	0.00	30	9	f
224	96	9.00	0.00	31	9	f
224	96	9.00	0.00	32	9	f
224	96	9.00	0.00	33	9	f
224	96	9.00	0.00	34	9	f
224	96	9.00	0.00	35	9	f
224	96	9.00	0.00	36	9	f
229	96	9.00	111.00	37	9	f
189	109	10.00	newborn	18	9	f
193	114	10.00	0.00	19	9	f
195	121	10.00	0.00	20	9	f
203	119	10.00	0.00	21	9	f
211	118	10.00	0.00	22	9	f
220	115	10.00	0.00	23	9	f
224	118	10.00	0.00	24	9	f
227	117	10.00	0.00	25	9	f
227	117	10.00	0.00	26	9	f
230	113	10.00	0.00	27	9	f
242	117	10.00	0.00	28	9	f
242	113	10.00	0.00	29	9	f
243	113	10.00	0.00	30	9	f
245	115	10.00	0.00	31	9	f
249	116	10.00	0.00	32	9	f
249	116	10.00	0.00	33	9	f
250	111	10.00	0.00	34	9	f
251	106	10.00	0.00	35	9	f
251	106	10.00	0.00	36	9	f
251	106	10.00	111.00	37	9	f
98	102	11.00	start	1	-	f
103	102	11.00	0.00	2	-	f
111	101	11.00	0.00	3	-	f
123	104	11.00	0.00	4	-	f
130	106	11.00	0.00	5	-	f
134	106	11.00	0.00	6	-	f
138	109	11.00	0.00	7	-	f
138	109	11.00	0.00	8	-	f
140	110	11.00	0.00	9	-	f
140	110	11.00	0.00	10	-	f
142	106	11.00	0.00	11	-	f
142	106	11.00	0.00	12	-	f
142	106	11.00	0.00	13	-	f
147	97	11.00	0.00	14	-	f
147	97	11.00	0.00	15	-	f
154	91	11.00	0.00	16	-	f
162	91	11.00	0.00	17	-	f
164	95	11.00	0.00	18	-	f
164	95	11.00	0.00	19	-	f
172	100	11.00	0.00	20	-	f
175	102	11.00	0.00	21	-	f
177	108	11.00	0.00	22	-	f
182	110	11.00	0.00	23	-	f
188	114	11.00	0.00	24	-	f
188	114	11.00	0.00	25	-	f
193	117	11.00	0.00	26	-	f
203	119	11.00	0.00	27	-	f
206	113	11.00	0.00	28	-	f
208	114	11.00	0.00	29	-	f
213	117	11.00	0.00	30	-	f
214	117	11.00	0.00	31	-	f
209	116	11.00	115.00	32	-	f
209	116	12.00	newborn	32	12	f
218	131	12.00	0.00	33	12	f
218	131	12.00	0.00	34	12	f
218	131	12.00	0.00	35	12	f
218	131	12.00	0.00	36	12	f
218	131	12.00	111.00	37	12	f
114	124	13.00	start	1	-	f
114	124	13.00	0.00	2	-	f
114	122	13.00	0.00	3	-	f
122	118	13.00	0.00	4	-	f
126	120	13.00	0.00	5	-	f
126	120	13.00	0.00	6	-	f
136	128	13.00	0.00	7	-	f
143	131	13.00	0.00	8	-	f
145	133	13.00	0.00	9	-	f
146	143	13.00	0.00	10	-	f
151	150	13.00	0.00	11	-	f
159	149	13.00	0.00	12	-	f
173	139	13.00	0.00	13	-	f
172	145	13.00	0.00	14	-	f
172	145	13.00	0.00	15	-	f
175	145	13.00	0.00	16	-	f
179	144	13.00	0.00	17	-	f
179	144	13.00	0.00	18	-	f
185	144	13.00	0.00	19	-	f
188	152	13.00	0.00	20	-	f
188	152	13.00	0.00	21	-	f
192	155	13.00	0.00	22	-	f
201	162	13.00	0.00	23	-	f
201	162	13.00	0.00	24	-	f
209	164	13.00	0.00	25	-	f
209	164	13.00	0.00	26	-	f
223	159	13.00	0.00	27	-	f
223	159	13.00	0.00	28	-	f
223	159	13.00	0.00	29	-	f
223	159	13.00	0.00	30	-	f
223	159	13.00	0.00	31	-	f
223	159	13.00	0.00	32	-	f
228	158	13.00	0.00	33	-	f
233	156	13.00	0.00	34	-	f
233	156	13.00	0.00	35	-	f
233	155	13.00	0.00	36	-	f
233	156	13.00	111.00	37	-	f
116	141	14.00	start	1	-	f
123	140	14.00	0.00	2	-	f
134	132	14.00	0.00	3	-	f
141	126	14.00	0.00	4	-	f
142	122	14.00	0.00	5	-	f
150	122	14.00	0.00	6	-	f
163	113	14.00	0.00	7	-	f
171	107	14.00	0.00	8	-	f
179	107	14.00	0.00	9	-	f
183	112	14.00	0.00	10	-	f
185	119	14.00	0.00	11	-	f
204	123	14.00	0.00	12	-	f
205	130	14.00	0.00	13	-	f
214	135	14.00	0.00	14	-	f
219	143	14.00	0.00	15	-	f
226	148	14.00	0.00	16	-	f
229	147	14.00	0.00	17	-	f
235	138	14.00	0.00	18	-	f
231	141	14.00	115.00	19	-	f
231	141	15.00	newborn	19	16	f
230	131	15.00	0.00	20	16	f
230	131	15.00	0.00	21	16	f
239	134	15.00	0.00	22	16	f
250	137	15.00	0.00	23	16	f
256	134	15.00	0.00	24	16	f
267	136	15.00	0.00	25	16	f
273	138	15.00	0.00	26	16	f
283	140	15.00	0.00	27	16	f
288	144	15.00	0.00	28	16	f
295	151	15.00	0.00	29	16	f
306	157	15.00	0.00	30	16	f
307	160	15.00	0.00	31	16	f
303	169	15.00	0.00	32	16	f
298	174	15.00	0.00	33	16	f
303	172	15.00	0.00	34	16	f
307	179	15.00	0.00	35	16	f
309	184	15.00	0.00	36	16	f
310	185	15.00	111.00	37	16	f
231	141	16.00	newborn	19	16	f
237	149	16.00	0.00	20	16	f
239	152	16.00	0.00	21	16	f
243	152	16.00	0.00	22	16	f
252	158	16.00	0.00	23	16	f
259	159	16.00	0.00	24	16	f
272	162	16.00	0.00	25	16	f
281	165	16.00	0.00	26	16	f
287	167	16.00	0.00	27	16	f
295	171	16.00	0.00	28	16	f
287	169	16.00	0.00	29	16	f
287	169	16.00	0.00	30	16	f
287	177	16.00	0.00	31	16	f
285	181	16.00	0.00	32	16	f
283	187	16.00	0.00	33	16	f
286	192	16.00	0.00	34	16	f
286	196	16.00	0.00	35	16	f
287	204	16.00	0.00	36	16	f
288	212	16.00	111.00	37	16	f
112	164	17.00	start	1	-	f
118	163	17.00	0.00	2	-	f
126	163	17.00	0.00	3	-	f
136	164	17.00	0.00	4	-	f
136	164	17.00	0.00	5	-	f
147	165	17.00	0.00	6	-	f
151	165	17.00	0.00	7	-	f
159	169	17.00	0.00	8	-	f
162	177	17.00	0.00	9	-	f
168	188	17.00	0.00	10	-	f
174	192	17.00	0.00	11	-	f
179	195	17.00	0.00	12	-	f
184	194	17.00	0.00	13	-	f
186	198	17.00	0.00	14	-	f
193	207	17.00	0.00	15	-	f
193	212	17.00	0.00	16	-	f
196	223	17.00	0.00	17	-	f
199	224	17.00	0.00	18	-	f
199	224	17.00	0.00	19	-	f
199	224	17.00	0.00	20	-	f
199	224	17.00	0.00	21	-	f
205	218	17.00	0.00	22	-	f
209	217	17.00	0.00	23	-	f
199	208	17.00	0.00	24	-	f
199	208	17.00	0.00	25	-	f
198	207	17.00	0.00	26	-	f
195	201	17.00	0.00	27	-	f
192	201	17.00	0.00	28	-	f
192	201	17.00	0.00	29	-	f
192	201	17.00	0.00	30	-	f
192	201	17.00	0.00	31	-	f
192	201	17.00	0.00	32	-	f
192	201	17.00	0.00	33	-	f
194	204	17.00	0.00	34	-	f
200	205	17.00	115.00	35	-	f
200	205	18.00	newborn	35	19	f
204	197	18.00	0.00	36	19	f
201	202	18.00	111.00	37	19	f
200	205	19.00	newborn	35	19	f
202	219	19.00	0.00	36	19	f
202	219	19.00	111.00	37	19	f
120	188	20.00	start	1	-	f
127	192	20.00	0.00	2	-	f
131	197	20.00	0.00	3	-	f
135	198	20.00	0.00	4	-	f
146	199	20.00	0.00	5	-	f
152	201	20.00	0.00	6	-	f
161	199	20.00	0.00	7	-	f
166	194	20.00	0.00	8	-	f
157	193	20.00	0.00	9	-	f
153	191	20.00	0.00	10	-	f
151	189	20.00	0.00	11	-	f
151	189	20.00	0.00	12	-	f
151	189	20.00	0.00	13	-	f
146	190	20.00	0.00	14	-	f
142	192	20.00	0.00	15	-	f
142	193	20.00	0.00	16	-	f
141	193	20.00	0.00	17	-	f
141	193	20.00	0.00	18	-	f
142	191	20.00	0.00	19	-	f
144	190	20.00	0.00	20	-	f
146	188	20.00	0.00	21	-	f
140	193	20.00	0.00	22	-	f
137	194	20.00	0.00	23	-	f
137	194	20.00	0.00	24	-	f
136	199	20.00	0.00	25	-	f
134	199	20.00	0.00	26	-	f
134	199	20.00	0.00	27	-	f
137	195	20.00	0.00	28	-	f
139	195	20.00	0.00	29	-	f
144	188	20.00	0.00	30	-	f
144	188	20.00	0.00	31	-	f
151	187	20.00	0.00	32	-	f
151	182	20.00	0.00	33	-	f
151	182	20.00	0.00	34	-	f
146	186	20.00	0.00	35	-	f
144	192	20.00	0.00	36	-	f
149	194	20.00	111.00	37	-	f
105	211	21.00	start	1	-	f
120	212	21.00	0.00	2	-	f
120	215	21.00	0.00	3	-	f
122	216	21.00	0.00	4	-	f
122	216	21.00	0.00	5	-	f
124	216	21.00	0.00	6	-	f
134	218	21.00	0.00	7	-	f
134	216	21.00	0.00	8	-	f
130	212	21.00	0.00	9	-	f
130	212	21.00	0.00	10	-	f
130	212	21.00	0.00	11	-	f
131	216	21.00	0.00	12	-	f
132	218	21.00	0.00	13	-	f
132	219	21.00	0.00	14	-	f
132	219	21.00	0.00	15	-	f
132	219	21.00	0.00	16	-	f
133	219	21.00	0.00	17	-	f
140	218	21.00	0.00	18	-	f
142	214	21.00	0.00	19	-	f
145	214	21.00	0.00	20	-	f
147	214	21.00	0.00	21	-	f
148	215	21.00	0.00	22	-	f
148	215	21.00	0.00	23	-	f
151	216	21.00	0.00	24	-	f
152	215	21.00	0.00	25	-	f
152	215	21.00	0.00	26	-	f
152	215	21.00	0.00	27	-	f
154	215	21.00	0.00	28	-	f
155	215	21.00	0.00	29	-	f
158	215	21.00	0.00	30	-	f
163	216	21.00	115.00	31	-	f
163	216	22.00	newborn	31	23	f
175	215	22.00	0.00	32	23	f
175	215	22.00	0.00	33	23	f
175	215	22.00	0.00	34	23	f
175	215	22.00	0.00	35	23	f
175	215	22.00	0.00	36	23	f
175	215	22.00	111.00	37	23	f
113	234	23.00	start	1	-	f
118	234	23.00	0.00	2	-	f
120	239	23.00	0.00	3	-	f
120	239	23.00	0.00	4	-	f
128	239	23.00	0.00	5	-	f
135	238	23.00	0.00	6	-	f
142	239	23.00	0.00	7	-	f
144	239	23.00	0.00	8	-	f
144	239	23.00	0.00	9	-	f
155	241	23.00	0.00	10	-	f
155	241	23.00	0.00	11	-	f
161	240	23.00	0.00	12	-	f
161	240	23.00	0.00	13	-	f
150	236	23.00	115.00	14	-	f
150	236	24.00	newborn	14	26	f
159	244	24.00	0.00	15	26	f
164	237	24.00	0.00	16	26	f
163	237	24.00	0.00	17	26	f
162	233	24.00	0.00	18	26	f
158	232	24.00	0.00	19	26	f
158	232	24.00	0.00	20	26	f
164	231	24.00	0.00	21	26	f
164	231	24.00	0.00	22	26	f
164	231	24.00	0.00	23	26	f
164	231	24.00	0.00	24	26	f
167	231	24.00	0.00	25	26	f
167	231	24.00	0.00	26	26	f
167	231	24.00	0.00	27	26	f
167	231	24.00	0.00	28	26	f
169	231	24.00	0.00	29	26	f
169	231	24.00	0.00	30	26	f
178	231	24.00	0.00	31	26	f
172	230	24.00	0.00	32	26	f
177	230	24.00	0.00	33	26	f
177	230	24.00	0.00	34	26	f
177	230	24.00	0.00	35	26	f
177	230	24.00	0.00	36	26	f
177	230	24.00	111.00	37	26	f
150	236	25.00	newborn	14	26	f
143	242	25.00	0.00	15	26	f
141	241	25.00	0.00	16	26	f
141	241	25.00	0.00	17	26	f
136	240	25.00	0.00	18	26	f
130	245	25.00	0.00	19	26	f
137	240	25.00	0.00	20	26	f
140	242	25.00	0.00	21	26	f
140	242	25.00	0.00	22	26	f
141	240	25.00	0.00	23	26	f
142	239	25.00	0.00	24	26	f
142	239	25.00	0.00	25	26	f
142	239	25.00	0.00	26	26	f
142	239	25.00	0.00	27	26	f
143	245	25.00	0.00	28	26	f
143	245	25.00	0.00	29	26	f
144	242	25.00	0.00	30	26	f
144	242	25.00	0.00	31	26	f
147	239	25.00	0.00	32	26	f
147	239	25.00	0.00	33	26	f
147	239	25.00	0.00	34	26	f
154	241	25.00	0.00	35	26	f
154	241	25.00	0.00	36	26	f
157	241	25.00	111.00	37	26	f
102	273	26.00	start	1	-	f
110	273	26.00	0.00	2	-	f
110	273	26.00	0.00	3	-	f
119	274	26.00	0.00	4	-	f
119	274	26.00	0.00	5	-	f
128	279	26.00	0.00	6	-	f
138	280	26.00	0.00	7	-	f
142	272	26.00	0.00	8	-	f
147	271	26.00	0.00	9	-	f
155	268	26.00	0.00	10	-	f
158	266	26.00	0.00	11	-	f
158	266	26.00	0.00	12	-	f
152	268	26.00	0.00	13	-	f
152	268	26.00	0.00	14	-	f
152	268	26.00	0.00	15	-	f
143	271	26.00	0.00	16	-	f
149	277	26.00	0.00	17	-	f
149	277	26.00	0.00	18	-	f
159	279	26.00	0.00	19	-	f
158	280	26.00	0.00	20	-	f
158	280	26.00	0.00	21	-	f
162	276	26.00	0.00	22	-	f
162	276	26.00	0.00	23	-	f
166	274	26.00	0.00	24	-	f
164	274	26.00	0.00	25	-	f
164	279	26.00	0.00	26	-	f
168	280	26.00	0.00	27	-	f
168	280	26.00	0.00	28	-	f
168	280	26.00	0.00	29	-	f
170	277	26.00	0.00	30	-	f
170	272	26.00	0.00	31	-	f
170	272	26.00	0.00	32	-	f
170	272	26.00	0.00	33	-	f
169	271	26.00	0.00	34	-	f
169	271	26.00	0.00	35	-	f
169	271	26.00	0.00	36	-	f
169	277	26.00	111.00	37	-	f
108	311	27.00	start	1	-	f
121	321	27.00	0.00	2	-	f
132	326	27.00	0.00	3	-	f
136	333	27.00	0.00	4	-	f
151	336	27.00	0.00	5	-	f
162	341	27.00	0.00	6	-	f
170	348	27.00	0.00	7	-	f
166	358	27.00	0.00	8	-	f
173	371	27.00	0.00	9	-	f
187	383	27.00	0.00	10	-	f
201	384	27.00	0.00	11	-	f
199	388	27.00	0.00	12	-	f
194	369	27.00	0.00	13	-	f
194	350	27.00	0.00	14	-	f
191	332	27.00	0.00	15	-	f
196	331	27.00	0.00	16	-	f
206	322	27.00	0.00	17	-	f
218	336	27.00	0.00	18	-	f
227	321	27.00	0.00	19	-	f
234	318	27.00	0.00	20	-	f
243	336	27.00	0.00	21	-	f
244	335	27.00	0.00	22	-	f
254	339	27.00	0.00	23	-	f
262	347	27.00	0.00	24	-	f
263	365	27.00	0.00	25	-	f
272	374	27.00	0.00	26	-	f
285	374	27.00	0.00	27	-	f
296	376	27.00	0.00	28	-	f
317	368	27.00	0.00	29	-	f
328	369	27.00	0.00	30	-	f
336	386	27.00	0.00	31	-	f
331	381	27.00	0.00	32	-	f
316	396	27.00	0.00	33	-	f
311	415	27.00	0.00	34	-	f
309	430	27.00	0.00	35	-	f
318	433	27.00	0.00	36	-	f
307	432	27.00	111.00	37	-	f
88	340	28.00	start	1	-	f
102	341	28.00	0.00	2	-	f
109	346	28.00	108.00	3	-	f
95	384	29.00	start	1	-	f
105	382	29.00	0.00	2	-	f
119	379	29.00	0.00	3	-	f
123	379	29.00	0.00	4	-	f
132	380	29.00	0.00	5	-	f
138	379	29.00	0.00	6	-	f
140	383	29.00	0.00	7	-	f
150	386	29.00	0.00	8	-	f
154	392	29.00	0.00	9	-	f
163	399	29.00	0.00	10	-	f
175	406	29.00	0.00	11	-	f
175	406	29.00	0.00	12	-	f
178	416	29.00	0.00	13	-	f
178	416	29.00	0.00	14	-	f
187	420	29.00	0.00	15	-	f
186	421	29.00	115.00	16	-	f
186	421	30.00	newborn	16	32	f
193	414	30.00	0.00	17	32	f
191	407	30.00	0.00	18	32	f
191	401	30.00	0.00	19	32	f
202	399	30.00	0.00	20	32	f
202	390	30.00	0.00	21	32	f
200	383	30.00	0.00	22	32	f
191	372	30.00	0.00	23	32	f
191	368	30.00	0.00	24	32	f
194	361	30.00	0.00	25	32	f
206	363	30.00	0.00	26	32	f
213	369	30.00	0.00	27	32	f
219	364	30.00	0.00	28	32	f
221	350	30.00	0.00	29	32	f
230	336	30.00	0.00	30	32	f
230	336	30.00	0.00	31	32	f
231	335	30.00	0.00	32	32	f
241	342	30.00	0.00	33	32	f
245	340	30.00	0.00	34	32	f
249	339	30.00	0.00	35	32	f
249	339	30.00	0.00	36	32	f
256	346	30.00	111.00	37	32	f
186	421	31.00	newborn	16	32	f
184	428	31.00	0.00	17	32	f
189	441	31.00	0.00	18	32	f
198	448	31.00	0.00	19	32	f
200	448	31.00	0.00	20	32	f
211	451	31.00	0.00	21	32	f
230	449	31.00	0.00	22	32	f
238	452	31.00	0.00	23	32	f
259	454	31.00	0.00	24	32	f
281	461	31.00	0.00	25	32	f
295	464	31.00	0.00	26	32	f
310	468	31.00	0.00	27	32	f
321	466	31.00	0.00	28	32	f
317	475	31.00	0.00	29	32	f
320	470	31.00	0.00	30	32	f
319	484	31.00	0.00	31	32	f
315	487	31.00	0.00	32	32	f
315	487	31.00	0.00	33	32	f
311	480	31.00	0.00	34	32	f
307	484	31.00	0.00	35	32	f
304	488	31.00	0.00	36	32	f
304	481	31.00	111.00	37	32	f
100	403	32.00	start	1	-	f
102	403	32.00	0.00	2	-	f
108	400	32.00	0.00	3	-	f
113	398	32.00	0.00	4	-	f
110	399	32.00	0.00	5	-	f
110	399	32.00	0.00	6	-	f
115	401	32.00	0.00	7	-	f
115	401	32.00	0.00	8	-	f
119	401	32.00	0.00	9	-	f
121	401	32.00	0.00	10	-	f
121	401	32.00	0.00	11	-	f
124	401	32.00	0.00	12	-	f
125	400	32.00	0.00	13	-	f
131	397	32.00	0.00	14	-	f
135	395	32.00	0.00	15	-	f
135	395	32.00	0.00	16	-	f
135	395	32.00	0.00	17	-	f
135	395	32.00	0.00	18	-	f
137	397	32.00	0.00	19	-	f
137	399	32.00	0.00	20	-	f
140	400	32.00	0.00	21	-	f
140	400	32.00	0.00	22	-	f
140	400	32.00	0.00	23	-	f
140	400	32.00	0.00	24	-	f
140	400	32.00	0.00	25	-	f
140	400	32.00	0.00	26	-	f
146	400	32.00	0.00	27	-	f
146	400	32.00	0.00	28	-	f
146	400	32.00	0.00	29	-	f
152	395	32.00	0.00	30	-	f
149	401	32.00	0.00	31	-	f
149	401	32.00	0.00	32	-	f
143	399	32.00	0.00	33	-	f
143	401	32.00	0.00	34	-	f
142	401	32.00	0.00	35	-	f
142	399	32.00	0.00	36	-	f
142	399	32.00	111.00	37	-	f
100	423	33.00	start	1	-	f
108	421	33.00	0.00	2	-	f
108	421	33.00	0.00	3	-	f
118	418	33.00	0.00	4	-	f
121	416	33.00	0.00	5	-	f
130	413	33.00	0.00	6	-	f
135	416	33.00	0.00	7	-	f
137	415	33.00	0.00	8	-	f
137	415	33.00	0.00	9	-	f
141	415	33.00	0.00	10	-	f
152	410	33.00	0.00	11	-	f
152	410	33.00	0.00	12	-	f
152	410	33.00	0.00	13	-	f
154	410	33.00	0.00	14	-	f
157	409	33.00	0.00	15	-	f
159	411	33.00	0.00	16	-	f
164	411	33.00	0.00	17	-	f
167	411	33.00	0.00	18	-	f
167	411	33.00	0.00	19	-	f
172	412	33.00	0.00	20	-	f
174	409	33.00	0.00	21	-	f
172	409	33.00	0.00	22	-	f
172	409	33.00	0.00	23	-	f
172	409	33.00	0.00	24	-	f
172	409	33.00	0.00	25	-	f
178	411	33.00	0.00	26	-	f
188	416	33.00	0.00	27	-	f
188	416	33.00	0.00	28	-	f
193	411	33.00	0.00	29	-	f
188	415	33.00	0.00	30	-	f
188	413	33.00	0.00	31	-	f
189	410	33.00	0.00	32	-	f
195	412	33.00	0.00	33	-	f
193	417	33.00	0.00	34	-	f
193	416	33.00	0.00	35	-	f
193	416	33.00	0.00	36	-	f
193	416	33.00	111.00	37	-	f
110	449	34.00	start	1	-	f
116	453	34.00	0.00	2	-	f
122	451	34.00	0.00	3	-	f
129	455	34.00	0.00	4	-	f
130	454	34.00	0.00	5	-	f
133	451	34.00	0.00	6	-	f
138	451	34.00	0.00	7	-	f
140	447	34.00	0.00	8	-	f
146	448	34.00	0.00	9	-	f
149	454	34.00	0.00	10	-	f
157	457	34.00	0.00	11	-	f
161	453	34.00	0.00	12	-	f
165	454	34.00	0.00	13	-	f
177	463	34.00	0.00	14	-	f
177	462	34.00	0.00	15	-	f
179	462	34.00	0.00	16	-	f
183	470	34.00	0.00	17	-	f
183	470	34.00	0.00	18	-	f
189	470	34.00	0.00	19	-	f
189	470	34.00	0.00	20	-	f
192	469	34.00	0.00	21	-	f
197	467	34.00	0.00	22	-	f
194	468	34.00	0.00	23	-	f
194	465	34.00	0.00	24	-	f
202	458	34.00	115.00	25	-	f
202	458	35.00	newborn	25	37	f
206	450	35.00	0.00	26	37	f
213	467	35.00	0.00	27	37	f
213	466	35.00	0.00	28	37	f
222	467	35.00	0.00	29	37	f
226	462	35.00	0.00	30	37	f
226	462	35.00	0.00	31	37	f
227	455	35.00	0.00	32	37	f
229	450	35.00	0.00	33	37	f
230	454	35.00	0.00	34	37	f
230	459	35.00	0.00	35	37	f
233	456	35.00	0.00	36	37	f
235	458	35.00	111.00	37	37	f
202	458	36.00	newborn	25	37	f
208	461	36.00	0.00	26	37	f
202	449	36.00	0.00	27	37	f
206	452	36.00	0.00	28	37	f
211	450	36.00	0.00	29	37	f
208	444	36.00	0.00	30	37	f
208	441	36.00	0.00	31	37	f
208	443	36.00	0.00	32	37	f
208	443	36.00	0.00	33	37	f
216	439	36.00	0.00	34	37	f
215	438	36.00	0.00	35	37	f
212	439	36.00	0.00	36	37	f
212	448	36.00	111.00	37	37	f
103	470	37.00	start	1	-	f
108	471	37.00	0.00	2	-	f
107	473	37.00	0.00	3	-	f
116	469	37.00	0.00	4	-	f
120	469	37.00	0.00	5	-	f
132	469	37.00	0.00	6	-	f
130	469	37.00	0.00	7	-	f
134	466	37.00	0.00	8	-	f
139	469	37.00	0.00	9	-	f
148	479	37.00	0.00	10	-	f
153	481	37.00	0.00	11	-	f
157	479	37.00	0.00	12	-	f
160	478	37.00	0.00	13	-	f
162	477	37.00	0.00	14	-	f
170	481	37.00	0.00	15	-	f
173	480	37.00	0.00	16	-	f
178	483	37.00	0.00	17	-	f
180	492	37.00	0.00	18	-	f
186	493	37.00	0.00	19	-	f
185	497	37.00	0.00	20	-	f
184	499	37.00	0.00	21	-	f
186	499	37.00	0.00	22	-	f
186	499	37.00	0.00	23	-	f
186	499	37.00	0.00	24	-	f
188	501	37.00	0.00	25	-	f
191	504	37.00	0.00	26	-	f
188	505	37.00	0.00	27	-	f
187	504	37.00	0.00	28	-	f
187	504	37.00	0.00	29	-	f
187	504	37.00	0.00	30	-	f
184	501	37.00	0.00	31	-	f
187	507	37.00	0.00	32	-	f
187	507	37.00	0.00	33	-	f
187	505	37.00	0.00	34	-	f
186	505	37.00	0.00	35	-	f
186	505	37.00	0.00	36	-	f
183	510	37.00	111.00	37	-	f
93	490	38.00	start	1	-	f
95	492	38.00	0.00	2	-	f
110	495	38.00	0.00	3	-	f
146	481	38.00	0.00	4	-	f
160	485	38.00	0.00	5	-	f
168	489	38.00	0.00	6	-	f
185	489	38.00	0.00	7	-	f
185	490	38.00	0.00	8	-	f
188	501	38.00	0.00	9	-	f
199	504	38.00	0.00	10	-	f
203	505	38.00	103.00	11	-	f
