# Supplementary material for: A three component model for superdiffusive motion effectively describes migration of eukaryotic cells moving freely or under a directional stimulus
Source: PLoS One. 2022 Aug 2;17(8):e0272259. doi: 10.1371/journal.pone.0272259 (PMC9345344; doi:10.1371/journal.pone.0272259)
Supplement: S1 File — Text files containing information about displacements of experimental and simulated populations used for both preliminary analyses, in “datasets used for preliminary evaluation of cell movement (Tables 1 and 2)”, and further characterization of cell movement, in “further datasets used for cell movement characterization (Figs 2, 4–6; Table 2; S1–S3 Tables; S2 and S3 Figs)”. (ZIP) [file pone.0272259.s007.zip › S1_File/further datasets/experimental/wound/HeLa/coordinates2.txt]

#	ps=1.3	ts=40	movie=	timeInt=4
503	37	1.00	start	1	-	f
502	37	1.00	0.00	2	-	f
494	36	1.00	0.00	3	-	f
493	46	1.00	0.00	4	-	f
493	49	1.00	0.00	5	-	f
490	49	1.00	0.00	6	-	f
486	45	1.00	115.00	7	-	f
486	45	2.00	newborn	7	1	f
489	43	2.00	0.00	8	1	f
490	47	2.00	0.00	9	1	f
483	39	2.00	0.00	10	1	f
483	38	2.00	0.00	11	1	f
480	39	2.00	0.00	12	1	f
478	34	2.00	0.00	13	1	f
474	40	2.00	0.00	14	1	f
472	41	2.00	0.00	15	1	f
469	37	2.00	0.00	16	1	f
466	34	2.00	0.00	17	1	f
466	32	2.00	0.00	18	1	f
465	32	2.00	0.00	19	1	f
464	36	2.00	0.00	20	1	f
464	36	2.00	0.00	21	1	f
466	35	2.00	0.00	22	1	f
466	39	2.00	0.00	23	1	f
462	34	2.00	0.00	24	1	f
459	34	2.00	0.00	25	1	f
459	34	2.00	0.00	26	1	f
458	33	2.00	0.00	27	1	f
456	34	2.00	0.00	28	1	f
456	29	2.00	0.00	29	1	f
455	30	2.00	0.00	30	1	f
455	30	2.00	0.00	31	1	f
455	34	2.00	0.00	32	1	f
452	32	2.00	0.00	33	1	f
450	32	2.00	0.00	34	1	f
451	32	2.00	0.00	35	1	f
451	34	2.00	0.00	36	1	f
451	34	2.00	111.00	37	1	f
486	45	3.00	newborn	7	1	f
475	44	3.00	0.00	8	1	f
475	52	3.00	0.00	9	1	f
475	52	3.00	0.00	10	1	f
467	58	3.00	0.00	11	1	f
471	61	3.00	0.00	12	1	f
471	55	3.00	0.00	13	1	f
462	59	3.00	0.00	14	1	f
456	56	3.00	0.00	15	1	f
449	62	3.00	0.00	16	1	f
449	63	3.00	0.00	17	1	f
449	60	3.00	0.00	18	1	f
448	60	3.00	0.00	19	1	f
440	60	3.00	0.00	20	1	f
436	56	3.00	0.00	21	1	f
431	53	3.00	0.00	22	1	f
431	53	3.00	0.00	23	1	f
424	59	3.00	0.00	24	1	f
421	54	3.00	0.00	25	1	f
417	53	3.00	0.00	26	1	f
417	53	3.00	0.00	27	1	f
411	57	3.00	0.00	28	1	f
409	57	3.00	0.00	29	1	f
409	56	3.00	0.00	30	1	f
403	58	3.00	0.00	31	1	f
400	67	3.00	0.00	32	1	f
400	70	3.00	0.00	33	1	f
400	70	3.00	0.00	34	1	f
399	69	3.00	0.00	35	1	f
399	69	3.00	0.00	36	1	f
399	69	3.00	111.00	37	1	f
507	61	4.00	start	1	-	f
494	64	4.00	0.00	2	-	f
489	64	4.00	0.00	3	-	f
482	63	4.00	0.00	4	-	f
477	63	4.00	0.00	5	-	f
468	64	4.00	115.00	6	-	f
468	64	5.00	newborn	6	4	f
471	53	5.00	0.00	7	4	f
467	56	5.00	0.00	8	4	f
450	54	5.00	0.00	9	4	f
449	55	5.00	0.00	10	4	f
443	51	5.00	0.00	11	4	f
439	47	5.00	0.00	12	4	f
425	47	5.00	0.00	13	4	f
421	48	5.00	0.00	14	4	f
418	53	5.00	0.00	15	4	f
412	62	5.00	0.00	16	4	f
403	75	5.00	0.00	17	4	f
398	75	5.00	0.00	18	4	f
395	77	5.00	0.00	19	4	f
395	77	5.00	0.00	20	4	f
392	82	5.00	0.00	21	4	f
395	85	5.00	0.00	22	4	f
395	85	5.00	0.00	23	4	f
387	93	5.00	0.00	24	4	f
384	102	5.00	0.00	25	4	f
384	102	5.00	0.00	26	4	f
384	107	5.00	0.00	27	4	f
386	110	5.00	0.00	28	4	f
387	111	5.00	0.00	29	4	f
393	112	5.00	0.00	30	4	f
393	112	5.00	0.00	31	4	f
385	106	5.00	0.00	32	4	f
382	104	5.00	0.00	33	4	f
393	105	5.00	0.00	34	4	f
387	103	5.00	0.00	35	4	f
385	107	5.00	0.00	36	4	f
385	104	5.00	111.00	37	4	f
468	64	6.00	newborn	6	4	f
477	68	6.00	0.00	7	4	f
462	68	6.00	0.00	8	4	f
452	74	6.00	0.00	9	4	f
441	74	6.00	0.00	10	4	f
436	78	6.00	0.00	11	4	f
437	76	6.00	0.00	12	4	f
437	76	6.00	0.00	13	4	f
434	70	6.00	0.00	14	4	f
432	61	6.00	0.00	15	4	f
432	57	6.00	0.00	16	4	f
425	52	6.00	0.00	17	4	f
423	46	6.00	0.00	18	4	f
420	52	6.00	0.00	19	4	f
419	53	6.00	0.00	20	4	f
417	60	6.00	0.00	21	4	f
413	63	6.00	0.00	22	4	f
408	64	6.00	0.00	23	4	f
404	69	6.00	0.00	24	4	f
395	70	6.00	0.00	25	4	f
395	70	6.00	0.00	26	4	f
392	76	6.00	0.00	27	4	f
392	76	6.00	0.00	28	4	f
386	78	6.00	0.00	29	4	f
385	77	6.00	0.00	30	4	f
385	77	6.00	0.00	31	4	f
380	83	6.00	0.00	32	4	f
380	83	6.00	0.00	33	4	f
380	83	6.00	0.00	34	4	f
372	89	6.00	0.00	35	4	f
372	89	6.00	0.00	36	4	f
372	82	6.00	111.00	37	4	f
517	75	7.00	start	1	-	f
511	77	7.00	0.00	2	-	f
501	75	7.00	0.00	3	-	f
501	75	7.00	0.00	4	-	f
501	75	7.00	0.00	5	-	f
492	77	7.00	0.00	6	-	f
492	74	7.00	0.00	7	-	f
492	74	7.00	0.00	8	-	f
490	74	7.00	0.00	9	-	f
484	79	7.00	0.00	10	-	f
484	79	7.00	0.00	11	-	f
477	78	7.00	0.00	12	-	f
469	77	7.00	115.00	13	-	f
469	77	8.00	newborn	13	7	f
459	74	8.00	0.00	14	7	f
457	79	8.00	0.00	15	7	f
457	79	8.00	0.00	16	7	f
457	79	8.00	0.00	17	7	f
455	80	8.00	0.00	18	7	f
453	86	8.00	0.00	19	7	f
450	89	8.00	0.00	20	7	f
444	91	8.00	0.00	21	7	f
441	92	8.00	0.00	22	7	f
441	92	8.00	0.00	23	7	f
441	92	8.00	0.00	24	7	f
436	94	8.00	0.00	25	7	f
436	94	8.00	0.00	26	7	f
436	94	8.00	0.00	27	7	f
436	94	8.00	0.00	28	7	f
436	94	8.00	0.00	29	7	f
429	98	8.00	0.00	30	7	f
429	98	8.00	0.00	31	7	f
429	98	8.00	0.00	32	7	f
429	98	8.00	0.00	33	7	f
425	100	8.00	0.00	34	7	f
425	100	8.00	0.00	35	7	f
420	100	8.00	0.00	36	7	f
419	98	8.00	111.00	37	7	f
469	77	9.00	newborn	13	7	f
477	82	9.00	0.00	14	7	f
476	81	9.00	0.00	15	7	f
475	85	9.00	0.00	16	7	f
475	85	9.00	0.00	17	7	f
475	85	9.00	0.00	18	7	f
466	93	9.00	0.00	19	7	f
468	88	9.00	0.00	20	7	f
464	91	9.00	0.00	21	7	f
464	91	9.00	0.00	22	7	f
458	92	9.00	0.00	23	7	f
458	92	9.00	0.00	24	7	f
458	92	9.00	0.00	25	7	f
455	93	9.00	0.00	26	7	f
455	93	9.00	0.00	27	7	f
455	93	9.00	0.00	28	7	f
455	93	9.00	0.00	29	7	f
451	95	9.00	0.00	30	7	f
451	95	9.00	0.00	31	7	f
448	95	9.00	0.00	32	7	f
446	95	9.00	0.00	33	7	f
444	96	9.00	0.00	34	7	f
441	98	9.00	0.00	35	7	f
439	100	9.00	0.00	36	7	f
436	104	9.00	111.00	37	7	f
502	109	10.00	start	1	-	f
492	109	10.00	0.00	2	-	f
486	111	10.00	0.00	3	-	f
482	107	10.00	0.00	4	-	f
481	103	10.00	0.00	5	-	f
476	113	10.00	0.00	6	-	f
474	110	10.00	0.00	7	-	f
465	111	10.00	0.00	8	-	f
463	113	10.00	0.00	9	-	f
456	113	10.00	0.00	10	-	f
454	119	10.00	0.00	11	-	f
454	122	10.00	0.00	12	-	f
453	120	10.00	0.00	13	-	f
446	115	10.00	0.00	14	-	f
445	114	10.00	0.00	15	-	f
440	114	10.00	0.00	16	-	f
440	114	10.00	0.00	17	-	f
437	116	10.00	0.00	18	-	f
437	117	10.00	0.00	19	-	f
438	125	10.00	0.00	20	-	f
436	137	10.00	0.00	21	-	f
437	130	10.00	0.00	22	-	f
437	130	10.00	0.00	23	-	f
435	136	10.00	0.00	24	-	f
434	136	10.00	0.00	25	-	f
424	139	10.00	0.00	26	-	f
424	139	10.00	0.00	27	-	f
424	140	10.00	0.00	28	-	f
423	144	10.00	0.00	29	-	f
423	144	10.00	0.00	30	-	f
420	143	10.00	0.00	31	-	f
418	145	10.00	115.00	32	-	f
418	145	11.00	newborn	32	10	f
416	138	11.00	0.00	33	10	f
415	131	11.00	0.00	34	10	f
415	131	11.00	0.00	35	10	f
415	131	11.00	0.00	36	10	f
412	131	11.00	111.00	37	10	f
418	145	12.00	newborn	32	10	f
414	152	12.00	0.00	33	10	f
413	152	12.00	0.00	34	10	f
405	152	12.00	0.00	35	10	f
402	158	12.00	0.00	36	10	f
401	165	12.00	111.00	37	10	f
495	144	13.00	start	1	-	f
491	146	13.00	0.00	2	-	f
479	152	13.00	0.00	3	-	f
467	157	13.00	0.00	4	-	f
462	167	13.00	0.00	5	-	f
455	169	13.00	0.00	6	-	f
449	169	13.00	0.00	7	-	f
436	175	13.00	0.00	8	-	f
433	192	13.00	0.00	9	-	f
422	190	13.00	0.00	10	-	f
411	207	13.00	0.00	11	-	f
406	223	13.00	0.00	12	-	f
403	239	13.00	0.00	13	-	f
394	255	13.00	0.00	14	-	f
402	260	13.00	0.00	15	-	f
401	266	13.00	0.00	16	-	f
403	260	13.00	0.00	17	-	f
397	262	13.00	0.00	18	-	f
395	261	13.00	0.00	19	-	f
389	255	13.00	0.00	20	-	f
389	255	13.00	0.00	21	-	f
389	255	13.00	0.00	22	-	f
394	258	13.00	0.00	23	-	f
388	253	13.00	0.00	24	-	f
378	247	13.00	0.00	25	-	f
376	247	13.00	0.00	26	-	f
372	256	13.00	0.00	27	-	f
371	246	13.00	0.00	28	-	f
373	234	13.00	0.00	29	-	f
373	234	13.00	0.00	30	-	f
366	244	13.00	0.00	31	-	f
361	241	13.00	0.00	32	-	f
365	239	13.00	0.00	33	-	f
357	240	13.00	0.00	34	-	f
359	233	13.00	0.00	35	-	f
355	233	13.00	0.00	36	-	f
355	233	13.00	111.00	37	-	f
494	178	14.00	start	1	-	f
489	176	14.00	0.00	2	-	f
485	177	14.00	0.00	3	-	f
484	178	14.00	0.00	4	-	f
480	181	14.00	0.00	5	-	f
478	179	14.00	0.00	6	-	f
472	173	14.00	0.00	7	-	f
466	168	14.00	0.00	8	-	f
467	171	14.00	115.00	9	-	f
467	171	15.00	newborn	9	14	f
472	164	15.00	0.00	10	14	f
473	167	15.00	0.00	11	14	f
473	167	15.00	0.00	12	14	f
474	163	15.00	0.00	13	14	f
475	162	15.00	0.00	14	14	f
477	160	15.00	0.00	15	14	f
482	156	15.00	0.00	16	14	f
484	153	15.00	108.00	17	14	f
467	171	16.00	newborn	9	14	f
464	175	16.00	0.00	10	14	f
464	180	16.00	0.00	11	14	f
462	180	16.00	0.00	12	14	f
464	183	16.00	0.00	13	14	f
461	178	16.00	0.00	14	14	f
461	177	16.00	0.00	15	14	f
462	175	16.00	0.00	16	14	f
465	173	16.00	0.00	17	14	f
468	170	16.00	0.00	18	14	f
471	169	16.00	0.00	19	14	f
474	168	16.00	0.00	20	14	f
472	169	16.00	0.00	21	14	f
468	170	16.00	0.00	22	14	f
471	173	16.00	0.00	23	14	f
474	166	16.00	0.00	24	14	f
473	168	16.00	0.00	25	14	f
476	167	16.00	0.00	26	14	f
477	165	16.00	0.00	27	14	f
477	165	16.00	0.00	28	14	f
477	165	16.00	0.00	29	14	f
477	165	16.00	0.00	30	14	f
477	166	16.00	100.00	31	14	f
496	202	17.00	start	1	-	f
491	195	17.00	0.00	2	-	f
489	197	17.00	0.00	3	-	f
492	200	17.00	0.00	4	-	f
491	200	17.00	0.00	5	-	f
488	201	17.00	0.00	6	-	f
491	199	17.00	0.00	7	-	f
488	197	17.00	0.00	8	-	f
485	197	17.00	0.00	9	-	f
466	199	17.00	0.00	10	-	f
458	200	17.00	0.00	11	-	f
455	204	17.00	0.00	12	-	f
447	202	17.00	0.00	13	-	f
447	202	17.00	0.00	14	-	f
440	201	17.00	0.00	15	-	f
438	195	17.00	0.00	16	-	f
431	193	17.00	0.00	17	-	f
431	193	17.00	0.00	18	-	f
431	203	17.00	0.00	19	-	f
431	201	17.00	0.00	20	-	f
427	208	17.00	0.00	21	-	f
424	206	17.00	0.00	22	-	f
424	199	17.00	0.00	23	-	f
421	196	17.00	0.00	24	-	f
413	189	17.00	0.00	25	-	f
416	179	17.00	0.00	26	-	f
411	176	17.00	0.00	27	-	f
399	176	17.00	0.00	28	-	f
392	172	17.00	0.00	29	-	f
392	172	17.00	0.00	30	-	f
391	168	17.00	0.00	31	-	f
390	159	17.00	0.00	32	-	f
388	152	17.00	0.00	33	-	f
386	145	17.00	0.00	34	-	f
378	137	17.00	0.00	35	-	f
384	129	17.00	0.00	36	-	f
391	131	17.00	111.00	37	-	f
489	230	18.00	start	1	-	f
489	234	18.00	0.00	2	-	f
481	235	18.00	0.00	3	-	f
477	241	18.00	0.00	4	-	f
482	241	18.00	0.00	5	-	f
479	244	18.00	0.00	6	-	f
479	244	18.00	0.00	7	-	f
479	244	18.00	0.00	8	-	f
478	245	18.00	0.00	9	-	f
472	245	18.00	0.00	10	-	f
472	245	18.00	0.00	11	-	f
472	245	18.00	0.00	12	-	f
472	245	18.00	0.00	13	-	f
463	249	18.00	0.00	14	-	f
468	246	18.00	0.00	15	-	f
468	244	18.00	0.00	16	-	f
468	244	18.00	0.00	17	-	f
461	251	18.00	0.00	18	-	f
454	253	18.00	0.00	19	-	f
456	255	18.00	0.00	20	-	f
459	250	18.00	0.00	21	-	f
459	250	18.00	0.00	22	-	f
456	252	18.00	0.00	23	-	f
455	253	18.00	0.00	24	-	f
455	252	18.00	0.00	25	-	f
451	252	18.00	0.00	26	-	f
447	251	18.00	0.00	27	-	f
447	251	18.00	0.00	28	-	f
442	249	18.00	0.00	29	-	f
442	249	18.00	0.00	30	-	f
442	249	18.00	0.00	31	-	f
435	250	18.00	0.00	32	-	f
435	250	18.00	0.00	33	-	f
435	250	18.00	0.00	34	-	f
435	250	18.00	0.00	35	-	f
434	251	18.00	0.00	36	-	f
434	251	18.00	111.00	37	-	f
500	254	19.00	start	1	-	f
493	254	19.00	0.00	2	-	f
487	259	19.00	0.00	3	-	f
477	257	19.00	0.00	4	-	f
469	261	19.00	0.00	5	-	f
465	266	19.00	0.00	6	-	f
461	273	19.00	0.00	7	-	f
456	277	19.00	0.00	8	-	f
455	289	19.00	0.00	9	-	f
453	292	19.00	0.00	10	-	f
453	292	19.00	0.00	11	-	f
448	292	19.00	0.00	12	-	f
443	291	19.00	0.00	13	-	f
443	287	19.00	0.00	14	-	f
443	284	19.00	0.00	15	-	f
445	291	19.00	0.00	16	-	f
450	292	19.00	0.00	17	-	f
445	290	19.00	0.00	18	-	f
438	288	19.00	0.00	19	-	f
434	292	19.00	0.00	20	-	f
432	290	19.00	0.00	21	-	f
432	290	19.00	115.00	22	-	f
432	290	20.00	newborn	22	19	f
428	284	20.00	0.00	23	19	f
432	287	20.00	0.00	24	19	f
427	283	20.00	0.00	25	19	f
422	287	20.00	0.00	26	19	f
421	292	20.00	0.00	27	19	f
420	292	20.00	0.00	28	19	f
420	292	20.00	0.00	29	19	f
423	291	20.00	0.00	30	19	f
421	292	20.00	0.00	31	19	f
415	293	20.00	0.00	32	19	f
415	288	20.00	0.00	33	19	f
408	289	20.00	0.00	34	19	f
406	287	20.00	0.00	35	19	f
404	289	20.00	0.00	36	19	f
404	288	20.00	111.00	37	19	f
432	290	21.00	newborn	22	19	f
427	297	21.00	0.00	23	19	f
431	301	21.00	0.00	24	19	f
432	294	21.00	0.00	25	19	f
438	288	21.00	0.00	26	19	f
435	288	21.00	0.00	27	19	f
433	288	21.00	0.00	28	19	f
426	282	21.00	0.00	29	19	f
419	281	21.00	0.00	30	19	f
416	282	21.00	0.00	31	19	f
410	281	21.00	0.00	32	19	f
409	280	21.00	108.00	33	19	f
485	288	22.00	start	1	-	f
484	292	22.00	0.00	2	-	f
475	294	22.00	0.00	3	-	f
476	290	22.00	0.00	4	-	f
476	290	22.00	0.00	5	-	f
477	303	22.00	115.00	6	-	f
477	303	23.00	newborn	6	22	f
477	295	23.00	0.00	7	22	f
475	291	23.00	0.00	8	22	f
474	290	23.00	0.00	9	22	f
465	282	23.00	0.00	10	22	f
456	279	23.00	0.00	11	22	f
455	281	23.00	0.00	12	22	f
462	285	23.00	0.00	13	22	f
465	284	23.00	0.00	14	22	f
472	288	23.00	0.00	15	22	f
477	289	23.00	0.00	16	22	f
477	289	23.00	0.00	17	22	f
482	290	23.00	0.00	18	22	f
482	290	23.00	0.00	19	22	f
477	288	23.00	0.00	20	22	f
470	287	23.00	0.00	21	22	f
466	284	23.00	0.00	22	22	f
466	284	23.00	0.00	23	22	f
475	288	23.00	108.00	24	22	f
477	303	24.00	newborn	6	22	f
475	301	24.00	0.00	7	22	f
473	305	24.00	0.00	8	22	f
475	301	24.00	0.00	9	22	f
475	301	24.00	0.00	10	22	f
475	301	24.00	0.00	11	22	f
462	302	24.00	0.00	12	22	f
474	304	24.00	0.00	13	22	f
463	302	24.00	0.00	14	22	f
463	302	24.00	0.00	15	22	f
463	300	24.00	0.00	16	22	f
468	299	24.00	0.00	17	22	f
462	297	24.00	0.00	18	22	f
463	294	24.00	0.00	19	22	f
460	299	24.00	0.00	20	22	f
464	299	24.00	0.00	21	22	f
464	299	24.00	0.00	22	22	f
464	299	24.00	0.00	23	22	f
464	295	24.00	0.00	24	22	f
466	292	24.00	0.00	25	22	f
460	293	24.00	0.00	26	22	f
457	292	24.00	0.00	27	22	f
457	295	24.00	0.00	28	22	f
457	295	24.00	0.00	29	22	f
456	293	24.00	0.00	30	22	f
456	293	24.00	0.00	31	22	f
456	293	24.00	0.00	32	22	f
452	292	24.00	0.00	33	22	f
448	291	24.00	0.00	34	22	f
446	292	24.00	0.00	35	22	f
443	293	24.00	0.00	36	22	f
443	293	24.00	111.00	37	22	f
491	318	25.00	start	1	-	f
485	319	25.00	0.00	2	-	f
480	316	25.00	0.00	3	-	f
478	312	25.00	0.00	4	-	f
472	298	25.00	0.00	5	-	f
464	297	25.00	100.00	6	-	f
496	353	26.00	start	1	-	f
495	353	26.00	0.00	2	-	f
485	343	26.00	0.00	3	-	f
476	335	26.00	0.00	4	-	f
476	333	26.00	0.00	5	-	f
478	333	26.00	0.00	6	-	f
479	337	26.00	0.00	7	-	f
481	341	26.00	115.00	8	-	f
481	341	27.00	newborn	8	26	f
471	337	27.00	0.00	9	26	f
471	336	27.00	0.00	10	26	f
463	332	27.00	0.00	11	26	f
460	329	27.00	0.00	12	26	f
454	327	27.00	0.00	13	26	f
448	333	27.00	0.00	14	26	f
443	330	27.00	0.00	15	26	f
442	331	27.00	0.00	16	26	f
435	331	27.00	0.00	17	26	f
435	330	27.00	0.00	18	26	f
432	340	27.00	0.00	19	26	f
432	340	27.00	0.00	20	26	f
428	343	27.00	0.00	21	26	f
419	341	27.00	0.00	22	26	f
419	340	27.00	0.00	23	26	f
413	343	27.00	0.00	24	26	f
409	338	27.00	0.00	25	26	f
409	338	27.00	0.00	26	26	f
404	334	27.00	0.00	27	26	f
405	337	27.00	0.00	28	26	f
403	336	27.00	0.00	29	26	f
403	336	27.00	0.00	30	26	f
403	336	27.00	0.00	31	26	f
403	336	27.00	0.00	32	26	f
402	341	27.00	0.00	33	26	f
400	336	27.00	0.00	34	26	f
400	336	27.00	0.00	35	26	f
400	336	27.00	0.00	36	26	f
400	336	27.00	111.00	37	26	f
481	341	28.00	newborn	8	26	f
483	348	28.00	0.00	9	26	f
483	348	28.00	0.00	10	26	f
482	351	28.00	0.00	11	26	f
485	356	28.00	0.00	12	26	f
495	355	28.00	0.00	13	26	f
490	352	28.00	0.00	14	26	f
490	352	28.00	0.00	15	26	f
490	356	28.00	108.00	16	26	f
483	369	29.00	start	1	-	f
474	367	29.00	0.00	2	-	f
467	363	29.00	0.00	3	-	f
461	358	29.00	0.00	4	-	f
457	355	29.00	0.00	5	-	f
453	355	29.00	0.00	6	-	f
448	352	29.00	0.00	7	-	f
436	352	29.00	0.00	8	-	f
436	353	29.00	0.00	9	-	f
436	353	29.00	0.00	10	-	f
433	351	29.00	0.00	11	-	f
429	348	29.00	0.00	12	-	f
427	341	29.00	0.00	13	-	f
427	343	29.00	0.00	14	-	f
425	341	29.00	0.00	15	-	f
412	339	29.00	0.00	16	-	f
412	339	29.00	0.00	17	-	f
412	339	29.00	0.00	18	-	f
412	339	29.00	0.00	19	-	f
412	339	29.00	0.00	20	-	f
405	335	29.00	0.00	21	-	f
401	340	29.00	0.00	22	-	f
398	345	29.00	0.00	23	-	f
388	337	29.00	0.00	24	-	f
388	337	29.00	0.00	25	-	f
388	337	29.00	0.00	26	-	f
388	337	29.00	0.00	27	-	f
388	337	29.00	0.00	28	-	f
382	339	29.00	0.00	29	-	f
382	339	29.00	0.00	30	-	f
376	336	29.00	0.00	31	-	f
376	336	29.00	0.00	32	-	f
376	336	29.00	0.00	33	-	f
376	336	29.00	0.00	34	-	f
376	336	29.00	0.00	35	-	f
376	336	29.00	0.00	36	-	f
369	333	29.00	111.00	37	-	f
466	394	30.00	start	1	-	f
460	394	30.00	0.00	2	-	f
456	397	30.00	0.00	3	-	f
454	396	30.00	0.00	4	-	f
442	397	30.00	0.00	5	-	f
437	397	30.00	0.00	6	-	f
430	401	30.00	0.00	7	-	f
424	403	30.00	0.00	8	-	f
442	378	30.00	0.00	9	-	f
439	375	30.00	0.00	10	-	f
429	373	30.00	0.00	11	-	f
423	369	30.00	0.00	12	-	f
420	366	30.00	0.00	13	-	f
414	360	30.00	0.00	14	-	f
419	359	30.00	0.00	15	-	f
411	358	30.00	0.00	16	-	f
415	366	30.00	0.00	17	-	f
405	365	30.00	0.00	18	-	f
404	366	30.00	0.00	19	-	f
396	370	30.00	0.00	20	-	f
396	367	30.00	0.00	21	-	f
396	367	30.00	0.00	22	-	f
396	370	30.00	0.00	23	-	f
396	366	30.00	0.00	24	-	f
396	366	30.00	0.00	25	-	f
396	366	30.00	0.00	26	-	f
396	369	30.00	115.00	27	-	f
396	369	31.00	newborn	27	30	f
389	372	31.00	0.00	28	30	f
389	366	31.00	0.00	29	30	f
388	370	31.00	0.00	30	30	f
386	379	31.00	0.00	31	30	f
386	379	31.00	0.00	32	30	f
386	379	31.00	0.00	33	30	f
386	387	31.00	0.00	34	30	f
382	396	31.00	0.00	35	30	f
382	389	31.00	0.00	36	30	f
381	391	31.00	111.00	37	30	f
396	369	32.00	newborn	27	30	f
394	385	32.00	0.00	28	30	f
397	382	32.00	0.00	29	30	f
399	386	32.00	0.00	30	30	f
405	377	32.00	0.00	31	30	f
403	374	32.00	0.00	32	30	f
398	381	32.00	0.00	33	30	f
395	380	32.00	0.00	34	30	f
386	375	32.00	0.00	35	30	f
378	370	32.00	0.00	36	30	f
376	372	32.00	111.00	37	30	f
470	446	33.00	start	1	-	f
460	451	33.00	0.00	2	-	f
453	451	33.00	0.00	3	-	f
453	451	33.00	0.00	4	-	f
437	451	33.00	0.00	5	-	f
429	454	33.00	0.00	6	-	f
429	454	33.00	0.00	7	-	f
415	448	33.00	0.00	8	-	f
415	448	33.00	0.00	9	-	f
417	443	33.00	0.00	10	-	f
417	442	33.00	115.00	11	-	f
417	442	34.00	newborn	11	33	f
409	429	34.00	0.00	12	33	f
408	432	34.00	0.00	13	33	f
413	441	34.00	0.00	14	33	f
417	449	34.00	0.00	15	33	f
417	449	34.00	0.00	16	33	f
410	451	34.00	0.00	17	33	f
404	452	34.00	0.00	18	33	f
413	447	34.00	0.00	19	33	f
413	447	34.00	0.00	20	33	f
407	447	34.00	0.00	21	33	f
407	447	34.00	0.00	22	33	f
411	450	34.00	0.00	23	33	f
411	450	34.00	0.00	24	33	f
407	448	34.00	0.00	25	33	f
405	441	34.00	0.00	26	33	f
404	441	34.00	0.00	27	33	f
401	450	34.00	0.00	28	33	f
398	456	34.00	0.00	29	33	f
394	456	34.00	0.00	30	33	f
394	456	34.00	0.00	31	33	f
388	456	34.00	0.00	32	33	f
388	456	34.00	0.00	33	33	f
390	463	34.00	0.00	34	33	f
396	464	34.00	0.00	35	33	f
396	464	34.00	0.00	36	33	f
387	467	34.00	111.00	37	33	f
417	442	35.00	newborn	11	33	f
410	449	35.00	0.00	12	33	f
406	451	35.00	0.00	13	33	f
399	447	35.00	0.00	14	33	f
399	456	35.00	0.00	15	33	f
396	448	35.00	0.00	16	33	f
392	448	35.00	0.00	17	33	f
381	440	35.00	0.00	18	33	f
381	434	35.00	0.00	19	33	f
381	434	35.00	0.00	20	33	f
381	440	35.00	0.00	21	33	f
382	440	35.00	0.00	22	33	f
382	435	35.00	0.00	23	33	f
379	433	35.00	0.00	24	33	f
379	433	35.00	0.00	25	33	f
375	440	35.00	0.00	26	33	f
376	433	35.00	0.00	27	33	f
376	433	35.00	0.00	28	33	f
377	434	35.00	0.00	29	33	f
377	434	35.00	0.00	30	33	f
377	434	35.00	0.00	31	33	f
378	431	35.00	0.00	32	33	f
377	426	35.00	0.00	33	33	f
376	426	35.00	0.00	34	33	f
376	430	35.00	0.00	35	33	f
376	432	35.00	0.00	36	33	f
376	432	35.00	111.00	37	33	f
477	417	36.00	start	1	-	f
469	418	36.00	0.00	2	-	f
459	419	36.00	0.00	3	-	f
455	415	36.00	0.00	4	-	f
454	414	36.00	0.00	5	-	f
449	413	36.00	0.00	6	-	f
450	409	36.00	0.00	7	-	f
445	411	36.00	0.00	8	-	f
444	413	36.00	0.00	9	-	f
443	413	36.00	115.00	10	-	f
443	413	37.00	newborn	10	36	f
444	407	37.00	0.00	11	36	f
443	407	37.00	0.00	12	36	f
443	409	37.00	0.00	13	36	f
443	411	37.00	0.00	14	36	f
443	414	37.00	0.00	15	36	f
443	414	37.00	0.00	16	36	f
441	414	37.00	0.00	17	36	f
440	422	37.00	0.00	18	36	f
439	422	37.00	0.00	19	36	f
439	422	37.00	0.00	20	36	f
437	424	37.00	0.00	21	36	f
437	424	37.00	0.00	22	36	f
438	424	37.00	0.00	23	36	f
438	428	37.00	0.00	24	36	f
437	433	37.00	0.00	25	36	f
435	432	37.00	0.00	26	36	f
434	426	37.00	0.00	27	36	f
430	427	37.00	0.00	28	36	f
430	427	37.00	0.00	29	36	f
430	427	37.00	0.00	30	36	f
423	424	37.00	0.00	31	36	f
423	424	37.00	0.00	32	36	f
423	424	37.00	0.00	33	36	f
422	424	37.00	0.00	34	36	f
416	423	37.00	0.00	35	36	f
412	422	37.00	0.00	36	36	f
412	431	37.00	111.00	37	36	f
443	413	38.00	newborn	10	36	f
431	414	38.00	0.00	11	36	f
434	421	38.00	0.00	12	36	f
430	418	38.00	0.00	13	36	f
430	418	38.00	0.00	14	36	f
430	420	38.00	0.00	15	36	f
429	425	38.00	0.00	16	36	f
432	429	38.00	0.00	17	36	f
430	431	38.00	0.00	18	36	f
429	437	38.00	0.00	19	36	f
429	437	38.00	0.00	20	36	f
425	440	38.00	0.00	21	36	f
429	440	38.00	0.00	22	36	f
424	437	38.00	0.00	23	36	f
421	435	38.00	0.00	24	36	f
421	441	38.00	0.00	25	36	f
419	440	38.00	0.00	26	36	f
419	440	38.00	0.00	27	36	f
419	440	38.00	0.00	28	36	f
416	447	38.00	0.00	29	36	f
411	447	38.00	0.00	30	36	f
409	447	38.00	0.00	31	36	f
407	448	38.00	0.00	32	36	f
407	449	38.00	0.00	33	36	f
407	449	38.00	0.00	34	36	f
407	449	38.00	0.00	35	36	f
407	449	38.00	0.00	36	36	f
404	448	38.00	111.00	37	36	f
496	216	39.00	start	1	-	f
488	213	39.00	0.00	2	-	f
490	217	39.00	0.00	3	-	f
489	219	39.00	0.00	4	-	f
483	215	39.00	0.00	5	-	f
483	215	39.00	0.00	6	-	f
476	223	39.00	0.00	7	-	f
474	220	39.00	0.00	8	-	f
472	220	39.00	0.00	9	-	f
471	220	39.00	0.00	10	-	f
471	220	39.00	0.00	11	-	f
469	221	39.00	0.00	12	-	f
469	221	39.00	0.00	13	-	f
462	225	39.00	0.00	14	-	f
462	225	39.00	0.00	15	-	f
461	220	39.00	115.00	16	-	f
461	220	40.00	newborn	16	39	f
467	212	40.00	0.00	17	39	f
457	211	40.00	0.00	18	39	f
456	211	40.00	0.00	19	39	f
453	213	40.00	0.00	20	39	f
445	217	40.00	0.00	21	39	f
441	218	40.00	0.00	22	39	f
441	218	40.00	0.00	23	39	f
434	218	40.00	0.00	24	39	f
429	220	40.00	0.00	25	39	f
423	221	40.00	0.00	26	39	f
423	221	40.00	0.00	27	39	f
421	219	40.00	0.00	28	39	f
421	219	40.00	0.00	29	39	f
418	222	40.00	0.00	30	39	f
418	222	40.00	0.00	31	39	f
414	219	40.00	0.00	32	39	f
410	217	40.00	0.00	33	39	f
410	217	40.00	0.00	34	39	f
410	217	40.00	0.00	35	39	f
410	217	40.00	0.00	36	39	f
410	217	40.00	111.00	37	39	f
461	220	41.00	newborn	16	39	f
458	230	41.00	0.00	17	39	f
458	230	41.00	0.00	18	39	f
457	233	41.00	0.00	19	39	f
457	233	41.00	0.00	20	39	f
451	234	41.00	0.00	21	39	f
450	234	41.00	0.00	22	39	f
450	234	41.00	0.00	23	39	f
445	235	41.00	0.00	24	39	f
445	235	41.00	0.00	25	39	f
443	233	41.00	0.00	26	39	f
440	236	41.00	0.00	27	39	f
435	236	41.00	0.00	28	39	f
433	237	41.00	0.00	29	39	f
433	234	41.00	0.00	30	39	f
433	234	41.00	0.00	31	39	f
430	233	41.00	0.00	32	39	f
428	229	41.00	0.00	33	39	f
418	236	41.00	0.00	34	39	f
414	240	41.00	0.00	35	39	f
408	241	41.00	0.00	36	39	f
411	238	41.00	111.00	37	39	f
