# Supplementary material for: A three component model for superdiffusive motion effectively describes migration of eukaryotic cells moving freely or under a directional stimulus
Source: PLoS One. 2022 Aug 2;17(8):e0272259. doi: 10.1371/journal.pone.0272259 (PMC9345344; doi:10.1371/journal.pone.0272259)
Supplement: S1 File — Text files containing information about displacements of experimental and simulated populations used for both preliminary analyses, in “datasets used for preliminary evaluation of cell movement (Tables 1 and 2)”, and further characterization of cell movement, in “further datasets used for cell movement characterization (Figs 2, 4–6; Table 2; S1–S3 Tables; S2 and S3 Figs)”. (ZIP) [file pone.0272259.s007.zip › S1_File/further datasets/experimental/wound/HeLa/coordinates3.txt]

#	ps=1.3	ts=40	movie=	timeInt=4
489	198	1.00	start	1	-	f
489	198	1.00	0.00	2	-	f
489	199	1.00	0.00	3	-	f
488	199	1.00	0.00	4	-	f
484	203	1.00	0.00	5	-	f
479	203	1.00	0.00	6	-	f
475	199	1.00	0.00	7	-	f
461	194	1.00	0.00	8	-	f
461	194	1.00	0.00	9	-	f
461	196	1.00	0.00	10	-	f
468	191	1.00	115.00	11	-	f
468	191	2.00	newborn	11	1	f
471	178	2.00	0.00	12	1	f
467	182	2.00	0.00	13	1	f
460	187	2.00	0.00	14	1	f
454	193	2.00	0.00	15	1	f
452	197	2.00	0.00	16	1	f
452	216	2.00	0.00	17	1	f
452	221	2.00	0.00	18	1	f
455	230	2.00	0.00	19	1	f
455	234	2.00	0.00	20	1	f
453	240	2.00	0.00	21	1	f
448	235	2.00	0.00	22	1	f
446	231	2.00	0.00	23	1	f
442	231	2.00	0.00	24	1	f
437	234	2.00	0.00	25	1	f
434	235	2.00	0.00	26	1	f
428	238	2.00	0.00	27	1	f
419	243	2.00	0.00	28	1	f
412	248	2.00	0.00	29	1	f
407	254	2.00	0.00	30	1	f
401	255	2.00	0.00	31	1	f
401	251	2.00	0.00	32	1	f
401	251	2.00	0.00	33	1	f
405	248	2.00	0.00	34	1	f
405	248	2.00	0.00	35	1	f
405	248	2.00	0.00	36	1	f
394	243	2.00	111.00	37	1	f
468	191	3.00	newborn	11	1	f
482	187	3.00	0.00	12	1	f
482	185	3.00	0.00	13	1	f
482	183	3.00	0.00	14	1	f
477	183	3.00	0.00	15	1	f
469	184	3.00	0.00	16	1	f
461	179	3.00	0.00	17	1	f
453	183	3.00	0.00	18	1	f
448	188	3.00	0.00	19	1	f
444	187	3.00	0.00	20	1	f
439	188	3.00	0.00	21	1	f
439	188	3.00	0.00	22	1	f
439	190	3.00	0.00	23	1	f
442	187	3.00	0.00	24	1	f
442	186	3.00	0.00	25	1	f
438	190	3.00	0.00	26	1	f
438	190	3.00	0.00	27	1	f
439	190	3.00	0.00	28	1	f
439	190	3.00	0.00	29	1	f
439	190	3.00	0.00	30	1	f
439	189	3.00	0.00	31	1	f
444	191	3.00	0.00	32	1	f
444	196	3.00	0.00	33	1	f
448	198	3.00	0.00	34	1	f
448	198	3.00	0.00	35	1	f
448	199	3.00	0.00	36	1	f
448	193	3.00	111.00	37	1	f
493	166	4.00	start	1	-	f
493	164	4.00	0.00	2	-	f
494	163	4.00	0.00	3	-	f
496	162	4.00	0.00	4	-	f
496	163	4.00	0.00	5	-	f
496	163	4.00	0.00	6	-	f
496	163	4.00	0.00	7	-	f
495	161	4.00	0.00	8	-	f
495	161	4.00	0.00	9	-	f
495	161	4.00	0.00	10	-	f
492	162	4.00	0.00	11	-	f
492	162	4.00	0.00	12	-	f
492	162	4.00	0.00	13	-	f
492	164	4.00	0.00	14	-	f
492	164	4.00	0.00	15	-	f
492	165	4.00	115.00	16	-	f
496	122	5.00	start	1	-	f
493	122	5.00	0.00	2	-	f
490	117	5.00	0.00	3	-	f
485	111	5.00	0.00	4	-	f
484	110	5.00	0.00	5	-	f
483	107	5.00	115.00	6	-	f
483	107	6.00	newborn	6	5	f
477	112	6.00	0.00	7	5	f
478	118	6.00	0.00	8	5	f
477	125	6.00	0.00	9	5	f
472	132	6.00	0.00	10	5	f
467	134	6.00	0.00	11	5	f
458	127	6.00	0.00	12	5	f
448	120	6.00	0.00	13	5	f
437	119	6.00	0.00	14	5	f
429	125	6.00	0.00	15	5	f
428	118	6.00	0.00	16	5	f
422	111	6.00	0.00	17	5	f
417	99	6.00	0.00	18	5	f
410	95	6.00	0.00	19	5	f
405	89	6.00	0.00	20	5	f
396	81	6.00	0.00	21	5	f
397	76	6.00	0.00	22	5	f
399	74	6.00	0.00	23	5	f
396	76	6.00	0.00	24	5	f
390	82	6.00	0.00	25	5	f
386	75	6.00	0.00	26	5	f
380	68	6.00	0.00	27	5	f
373	62	6.00	0.00	28	5	f
371	60	6.00	0.00	29	5	f
369	55	6.00	0.00	30	5	f
364	50	6.00	0.00	31	5	f
362	46	6.00	0.00	32	5	f
355	41	6.00	0.00	33	5	f
351	40	6.00	0.00	34	5	f
345	39	6.00	0.00	35	5	f
345	39	6.00	0.00	36	5	f
344	46	6.00	111.00	37	5	f
483	107	7.00	newborn	6	5	f
498	118	7.00	0.00	7	5	f
496	122	7.00	0.00	8	5	f
496	124	7.00	0.00	9	5	f
496	125	7.00	0.00	10	5	f
489	132	7.00	0.00	11	5	f
484	138	7.00	0.00	12	5	f
469	152	7.00	0.00	13	5	f
463	157	7.00	0.00	14	5	f
457	160	7.00	0.00	15	5	f
454	163	7.00	0.00	16	5	f
448	163	7.00	0.00	17	5	f
446	163	7.00	0.00	18	5	f
441	163	7.00	0.00	19	5	f
441	163	7.00	0.00	20	5	f
437	165	7.00	0.00	21	5	f
431	165	7.00	0.00	22	5	f
436	163	7.00	0.00	23	5	f
436	163	7.00	0.00	24	5	f
436	163	7.00	0.00	25	5	f
434	160	7.00	0.00	26	5	f
434	155	7.00	0.00	27	5	f
434	155	7.00	0.00	28	5	f
434	148	7.00	0.00	29	5	f
431	142	7.00	0.00	30	5	f
427	135	7.00	0.00	31	5	f
425	133	7.00	0.00	32	5	f
423	132	7.00	0.00	33	5	f
423	132	7.00	0.00	34	5	f
423	136	7.00	0.00	35	5	f
426	138	7.00	0.00	36	5	f
429	141	7.00	111.00	37	5	f
506	386	8.00	start	1	-	f
508	389	8.00	0.00	2	-	f
510	394	8.00	0.00	3	-	f
510	394	8.00	0.00	4	-	f
499	384	8.00	0.00	5	-	f
499	384	8.00	0.00	6	-	f
499	387	8.00	0.00	7	-	f
499	386	8.00	0.00	8	-	f
497	384	8.00	0.00	9	-	f
495	384	8.00	0.00	10	-	f
495	385	8.00	0.00	11	-	f
495	385	8.00	0.00	12	-	f
495	388	8.00	0.00	13	-	f
491	390	8.00	0.00	14	-	f
487	391	8.00	0.00	15	-	f
479	394	8.00	0.00	16	-	f
479	394	8.00	0.00	17	-	f
476	394	8.00	0.00	18	-	f
468	393	8.00	0.00	19	-	f
462	392	8.00	0.00	20	-	f
461	396	8.00	0.00	21	-	f
458	398	8.00	0.00	22	-	f
457	395	8.00	0.00	23	-	f
457	395	8.00	0.00	24	-	f
457	392	8.00	0.00	25	-	f
457	390	8.00	0.00	26	-	f
457	390	8.00	0.00	27	-	f
457	390	8.00	0.00	28	-	f
458	399	8.00	115.00	29	-	f
458	399	9.00	newborn	29	8	f
444	410	9.00	0.00	30	8	f
441	412	9.00	0.00	31	8	f
441	412	9.00	0.00	32	8	f
442	417	9.00	0.00	33	8	f
441	416	9.00	0.00	34	8	f
439	416	9.00	0.00	35	8	f
437	410	9.00	0.00	36	8	f
437	408	9.00	111.00	37	8	f
458	399	10.00	newborn	29	8	f
463	402	10.00	0.00	30	8	f
465	398	10.00	0.00	31	8	f
465	398	10.00	0.00	32	8	f
459	398	10.00	0.00	33	8	f
457	394	10.00	0.00	34	8	f
455	396	10.00	0.00	35	8	f
454	398	10.00	0.00	36	8	f
456	400	10.00	111.00	37	8	f
537	441	11.00	start	1	-	f
537	436	11.00	0.00	2	-	f
527	427	11.00	0.00	3	-	f
515	423	11.00	0.00	4	-	f
513	419	11.00	0.00	5	-	f
513	419	11.00	0.00	6	-	f
511	422	11.00	0.00	7	-	f
508	426	11.00	0.00	8	-	f
501	421	11.00	0.00	9	-	f
496	424	11.00	0.00	10	-	f
489	426	11.00	0.00	11	-	f
481	420	11.00	0.00	12	-	f
473	414	11.00	0.00	13	-	f
455	405	11.00	0.00	14	-	f
446	405	11.00	0.00	15	-	f
436	398	11.00	0.00	16	-	f
430	380	11.00	0.00	17	-	f
427	371	11.00	0.00	18	-	f
419	366	11.00	0.00	19	-	f
413	362	11.00	0.00	20	-	f
413	362	11.00	0.00	21	-	f
414	366	11.00	0.00	22	-	f
414	369	11.00	0.00	23	-	f
414	374	11.00	0.00	24	-	f
403	368	11.00	0.00	25	-	f
393	367	11.00	0.00	26	-	f
386	366	11.00	0.00	27	-	f
384	359	11.00	0.00	28	-	f
383	356	11.00	0.00	29	-	f
383	356	11.00	0.00	30	-	f
383	359	11.00	0.00	31	-	f
387	352	11.00	115.00	32	-	f
387	352	12.00	newborn	32	11	f
388	368	12.00	0.00	33	11	f
388	379	12.00	0.00	34	11	f
388	383	12.00	0.00	35	11	f
390	385	12.00	0.00	36	11	f
395	394	12.00	111.00	37	11	f
387	352	13.00	newborn	32	11	f
384	351	13.00	0.00	33	11	f
391	341	13.00	0.00	34	11	f
393	345	13.00	0.00	35	11	f
393	351	13.00	0.00	36	11	f
382	340	13.00	111.00	37	11	f
531	496	14.00	start	1	-	f
529	494	14.00	0.00	2	-	f
529	494	14.00	0.00	3	-	f
527	493	14.00	0.00	4	-	f
524	491	14.00	0.00	5	-	f
516	484	14.00	0.00	6	-	f
510	484	14.00	0.00	7	-	f
502	484	14.00	0.00	8	-	f
490	481	14.00	0.00	9	-	f
487	480	14.00	0.00	10	-	f
480	477	14.00	0.00	11	-	f
480	480	14.00	0.00	12	-	f
473	476	14.00	0.00	13	-	f
470	476	14.00	0.00	14	-	f
467	472	14.00	0.00	15	-	f
470	467	14.00	0.00	16	-	f
475	463	14.00	0.00	17	-	f
474	461	14.00	0.00	18	-	f
475	464	14.00	0.00	19	-	f
475	461	14.00	0.00	20	-	f
475	462	14.00	0.00	21	-	f
472	462	14.00	0.00	22	-	f
469	464	14.00	0.00	23	-	f
468	465	14.00	0.00	24	-	f
466	466	14.00	0.00	25	-	f
466	466	14.00	0.00	26	-	f
466	467	14.00	0.00	27	-	f
467	469	14.00	0.00	28	-	f
468	469	14.00	0.00	29	-	f
468	469	14.00	0.00	30	-	f
468	467	14.00	0.00	31	-	f
468	467	14.00	0.00	32	-	f
469	469	14.00	0.00	33	-	f
469	467	14.00	0.00	34	-	f
469	467	14.00	0.00	35	-	f
469	467	14.00	0.00	36	-	f
469	466	14.00	111.00	37	-	f
558	468	15.00	start	1	-	f
541	455	15.00	0.00	2	-	f
530	450	15.00	0.00	3	-	f
525	447	15.00	0.00	4	-	f
520	446	15.00	0.00	5	-	f
512	448	15.00	0.00	6	-	f
508	453	15.00	0.00	7	-	f
495	455	15.00	0.00	8	-	f
488	456	15.00	0.00	9	-	f
477	451	15.00	0.00	10	-	f
473	448	15.00	0.00	11	-	f
466	444	15.00	0.00	12	-	f
465	444	15.00	0.00	13	-	f
460	444	15.00	0.00	14	-	f
452	444	15.00	0.00	15	-	f
450	439	15.00	0.00	16	-	f
439	443	15.00	0.00	17	-	f
420	445	15.00	0.00	18	-	f
413	448	15.00	0.00	19	-	f
403	452	15.00	0.00	20	-	f
399	455	15.00	0.00	21	-	f
398	456	15.00	0.00	22	-	f
397	454	15.00	0.00	23	-	f
408	470	15.00	115.00	24	-	f
408	470	16.00	newborn	24	15	f
407	477	16.00	0.00	25	15	f
405	476	16.00	0.00	26	15	f
405	477	16.00	0.00	27	15	f
410	476	16.00	0.00	28	15	f
410	476	16.00	0.00	29	15	f
398	475	16.00	0.00	30	15	f
383	475	16.00	0.00	31	15	f
373	475	16.00	0.00	32	15	f
369	477	16.00	0.00	33	15	f
368	479	16.00	0.00	34	15	f
363	481	16.00	0.00	35	15	f
362	480	16.00	0.00	36	15	f
368	491	16.00	111.00	37	15	f
408	470	17.00	newborn	24	15	f
407	463	17.00	0.00	25	15	f
405	459	17.00	0.00	26	15	f
402	458	17.00	0.00	27	15	f
399	460	17.00	0.00	28	15	f
388	459	17.00	0.00	29	15	f
386	456	17.00	0.00	30	15	f
384	457	17.00	0.00	31	15	f
384	457	17.00	0.00	32	15	f
381	457	17.00	0.00	33	15	f
380	459	17.00	0.00	34	15	f
378	461	17.00	0.00	35	15	f
380	461	17.00	0.00	36	15	f
386	461	17.00	111.00	37	15	f
542	503	18.00	start	1	-	f
541	505	18.00	0.00	2	-	f
541	503	18.00	0.00	3	-	f
536	505	18.00	0.00	4	-	f
530	505	18.00	0.00	5	-	f
521	505	18.00	0.00	6	-	f
521	505	18.00	0.00	7	-	f
517	506	18.00	0.00	8	-	f
508	506	18.00	0.00	9	-	f
505	505	18.00	0.00	10	-	f
498	504	18.00	0.00	11	-	f
491	504	18.00	0.00	12	-	f
487	503	18.00	0.00	13	-	f
480	500	18.00	0.00	14	-	f
475	503	18.00	0.00	15	-	f
471	503	18.00	0.00	16	-	f
468	502	18.00	0.00	17	-	f
468	502	18.00	0.00	18	-	f
465	504	18.00	0.00	19	-	f
465	507	18.00	0.00	20	-	f
465	507	18.00	0.00	21	-	f
465	508	18.00	0.00	22	-	f
465	506	18.00	0.00	23	-	f
465	506	18.00	0.00	24	-	f
466	507	18.00	0.00	25	-	f
465	508	18.00	0.00	26	-	f
463	508	18.00	0.00	27	-	f
465	509	18.00	0.00	28	-	f
463	509	18.00	103.00	29	-	f
504	343	19.00	start	1	-	f
503	346	19.00	0.00	2	-	f
504	342	19.00	0.00	3	-	f
502	338	19.00	0.00	4	-	f
498	333	19.00	0.00	5	-	f
498	333	19.00	0.00	6	-	f
501	338	19.00	0.00	7	-	f
501	338	19.00	0.00	8	-	f
498	335	19.00	0.00	9	-	f
495	334	19.00	0.00	10	-	f
491	332	19.00	0.00	11	-	f
488	334	19.00	0.00	12	-	f
486	338	19.00	0.00	13	-	f
485	340	19.00	0.00	14	-	f
480	341	19.00	108.00	15	-	f
505	260	20.00	start	1	-	f
497	259	20.00	0.00	2	-	f
490	257	20.00	0.00	3	-	f
483	261	20.00	0.00	4	-	f
474	261	20.00	0.00	5	-	f
470	261	20.00	0.00	6	-	f
464	260	20.00	0.00	7	-	f
461	260	20.00	0.00	8	-	f
459	260	20.00	0.00	9	-	f
455	254	20.00	0.00	10	-	f
449	250	20.00	0.00	11	-	f
448	246	20.00	0.00	12	-	f
440	239	20.00	0.00	13	-	f
435	238	20.00	0.00	14	-	f
427	232	20.00	0.00	15	-	f
423	227	20.00	0.00	16	-	f
423	221	20.00	0.00	17	-	f
419	209	20.00	0.00	18	-	f
419	201	20.00	0.00	19	-	f
419	194	20.00	0.00	20	-	f
415	190	20.00	0.00	21	-	f
415	185	20.00	0.00	22	-	f
416	194	20.00	0.00	23	-	f
417	201	20.00	0.00	24	-	f
413	206	20.00	0.00	25	-	f
412	210	20.00	0.00	26	-	f
409	212	20.00	0.00	27	-	f
410	208	20.00	0.00	28	-	f
411	206	20.00	0.00	29	-	f
411	206	20.00	0.00	30	-	f
411	206	20.00	0.00	31	-	f
411	208	20.00	0.00	32	-	f
407	206	20.00	0.00	33	-	f
408	202	20.00	0.00	34	-	f
408	202	20.00	0.00	35	-	f
407	205	20.00	0.00	36	-	f
406	205	20.00	111.00	37	-	f
508	279	21.00	start	1	-	f
504	277	21.00	0.00	2	-	f
500	275	21.00	0.00	3	-	f
497	276	21.00	0.00	4	-	f
490	277	21.00	0.00	5	-	f
483	277	21.00	0.00	6	-	f
482	280	21.00	0.00	7	-	f
485	266	21.00	115.00	8	-	f
485	266	22.00	newborn	8	21	f
481	271	22.00	0.00	9	21	f
477	276	22.00	0.00	10	21	f
477	282	22.00	0.00	11	21	f
472	283	22.00	0.00	12	21	f
467	284	22.00	0.00	13	21	f
465	289	22.00	0.00	14	21	f
467	291	22.00	0.00	15	21	f
465	290	22.00	0.00	16	21	f
466	287	22.00	0.00	17	21	f
470	293	22.00	0.00	18	21	f
467	296	22.00	0.00	19	21	f
465	292	22.00	0.00	20	21	f
466	290	22.00	0.00	21	21	f
467	292	22.00	0.00	22	21	f
464	281	22.00	0.00	23	21	f
464	272	22.00	0.00	24	21	f
460	261	22.00	0.00	25	21	f
458	249	22.00	0.00	26	21	f
450	249	22.00	0.00	27	21	f
446	244	22.00	0.00	28	21	f
441	243	22.00	0.00	29	21	f
436	245	22.00	0.00	30	21	f
431	248	22.00	0.00	31	21	f
426	247	22.00	0.00	32	21	f
431	244	22.00	0.00	33	21	f
433	242	22.00	0.00	34	21	f
435	238	22.00	0.00	35	21	f
434	236	22.00	0.00	36	21	f
432	237	22.00	111.00	37	21	f
485	266	23.00	newborn	8	21	f
496	263	23.00	0.00	9	21	f
503	265	23.00	0.00	10	21	f
504	270	23.00	0.00	11	21	f
493	280	23.00	0.00	12	21	f
492	278	23.00	0.00	13	21	f
496	270	23.00	0.00	14	21	f
498	270	23.00	0.00	15	21	f
497	268	23.00	0.00	16	21	f
505	255	23.00	0.00	17	21	f
505	255	23.00	108.00	18	21	f
497	143	24.00	start	1	-	f
495	140	24.00	0.00	2	-	f
492	139	24.00	0.00	3	-	f
494	142	24.00	115.00	4	-	f
494	142	25.00	newborn	4	24	f
484	144	25.00	0.00	5	24	f
479	147	25.00	0.00	6	24	f
469	140	25.00	0.00	7	24	f
456	130	25.00	0.00	8	24	f
449	122	25.00	0.00	9	24	f
434	120	25.00	0.00	10	24	f
429	124	25.00	0.00	11	24	f
424	141	25.00	0.00	12	24	f
422	158	25.00	0.00	13	24	f
436	174	25.00	0.00	14	24	f
435	172	25.00	0.00	15	24	f
426	180	25.00	0.00	16	24	f
425	163	25.00	0.00	17	24	f
422	144	25.00	0.00	18	24	f
413	132	25.00	0.00	19	24	f
409	119	25.00	0.00	20	24	f
410	117	25.00	0.00	21	24	f
410	128	25.00	0.00	22	24	f
411	133	25.00	0.00	23	24	f
410	133	25.00	0.00	24	24	f
401	120	25.00	0.00	25	24	f
398	123	25.00	0.00	26	24	f
398	129	25.00	0.00	27	24	f
394	134	25.00	0.00	28	24	f
392	131	25.00	0.00	29	24	f
390	129	25.00	0.00	30	24	f
389	133	25.00	0.00	31	24	f
387	134	25.00	0.00	32	24	f
387	134	25.00	0.00	33	24	f
391	137	25.00	0.00	34	24	f
391	137	25.00	0.00	35	24	f
389	132	25.00	0.00	36	24	f
381	128	25.00	111.00	37	24	f
494	142	26.00	newborn	4	24	f
500	144	26.00	0.00	5	24	f
500	144	26.00	0.00	6	24	f
502	143	26.00	0.00	7	24	f
502	138	26.00	0.00	8	24	f
502	136	26.00	0.00	9	24	f
505	133	26.00	0.00	10	24	f
512	128	26.00	0.00	11	24	f
516	125	26.00	0.00	12	24	f
514	123	26.00	0.00	13	24	f
505	120	26.00	0.00	14	24	f
495	124	26.00	0.00	15	24	f
491	124	26.00	0.00	16	24	f
480	126	26.00	108.00	17	24	f
496	224	27.00	start	1	-	f
496	224	27.00	0.00	2	-	f
496	220	27.00	0.00	3	-	f
492	222	27.00	0.00	4	-	f
491	223	27.00	0.00	5	-	f
489	226	27.00	0.00	6	-	f
487	228	27.00	0.00	7	-	f
484	228	27.00	0.00	8	-	f
484	227	27.00	0.00	9	-	f
484	232	27.00	115.00	10	-	f
484	232	28.00	newborn	10	27	f
477	246	28.00	0.00	11	27	f
473	254	28.00	0.00	12	27	f
465	259	28.00	0.00	13	27	f
460	262	28.00	0.00	14	27	f
456	259	28.00	0.00	15	27	f
454	262	28.00	0.00	16	27	f
448	268	28.00	0.00	17	27	f
440	278	28.00	0.00	18	27	f
436	285	28.00	0.00	19	27	f
431	288	28.00	0.00	20	27	f
429	290	28.00	0.00	21	27	f
431	292	28.00	0.00	22	27	f
431	294	28.00	0.00	23	27	f
429	297	28.00	0.00	24	27	f
425	297	28.00	0.00	25	27	f
425	296	28.00	0.00	26	27	f
425	296	28.00	0.00	27	27	f
423	298	28.00	0.00	28	27	f
421	296	28.00	0.00	29	27	f
417	295	28.00	0.00	30	27	f
416	295	28.00	0.00	31	27	f
415	295	28.00	0.00	32	27	f
415	298	28.00	0.00	33	27	f
406	300	28.00	0.00	34	27	f
403	303	28.00	0.00	35	27	f
401	307	28.00	0.00	36	27	f
401	307	28.00	111.00	37	27	f
484	232	29.00	newborn	10	27	f
495	214	29.00	0.00	11	27	f
489	225	29.00	0.00	12	27	f
485	232	29.00	0.00	13	27	f
485	233	29.00	0.00	14	27	f
483	229	29.00	0.00	15	27	f
480	234	29.00	0.00	16	27	f
480	245	29.00	0.00	17	27	f
476	255	29.00	0.00	18	27	f
473	258	29.00	0.00	19	27	f
468	261	29.00	0.00	20	27	f
460	262	29.00	0.00	21	27	f
454	266	29.00	0.00	22	27	f
446	268	29.00	0.00	23	27	f
442	270	29.00	0.00	24	27	f
442	270	29.00	0.00	25	27	f
442	270	29.00	0.00	26	27	f
447	279	29.00	0.00	27	27	f
447	279	29.00	0.00	28	27	f
449	277	29.00	0.00	29	27	f
445	277	29.00	0.00	30	27	f
445	273	29.00	0.00	31	27	f
445	270	29.00	0.00	32	27	f
443	274	29.00	0.00	33	27	f
441	278	29.00	0.00	34	27	f
441	280	29.00	0.00	35	27	f
442	276	29.00	0.00	36	27	f
443	274	29.00	111.00	37	27	f
