# Supplementary material for: A three component model for superdiffusive motion effectively describes migration of eukaryotic cells moving freely or under a directional stimulus
Source: PLoS One. 2022 Aug 2;17(8):e0272259. doi: 10.1371/journal.pone.0272259 (PMC9345344; doi:10.1371/journal.pone.0272259)
Supplement: S1 File — Text files containing information about displacements of experimental and simulated populations used for both preliminary analyses, in “datasets used for preliminary evaluation of cell movement (Tables 1 and 2)”, and further characterization of cell movement, in “further datasets used for cell movement characterization (Figs 2, 4–6; Table 2; S1–S3 Tables; S2 and S3 Figs)”. (ZIP) [file pone.0272259.s007.zip › S1_File/further datasets/experimental/wound/NIH-Ras/coordinates7.txt]

355	356	1.00	0.00
369	366	1.00	0.00
376	365	1.00	0.00
366	350	1.00	0.00
361	338	1.00	0.00
354	332	1.00	0.00
343	331	1.00	0.00
334	328	1.00	0.00
341	333	1.00	0.00
332	332	1.00	0.00
331	332	1.00	0.00
330	332	1.00	115.00
371	117	2.00	0.00
366	123	2.00	0.00
368	124	2.00	0.00
370	121	2.00	0.00
380	122	2.00	0.00
389	124	2.00	0.00
397	119	2.00	0.00
409	118	2.00	0.00
415	122	2.00	115.00
379	426	3.00	0.00
393	436	3.00	0.00
405	442	3.00	0.00
414	447	3.00	0.00
417	449	3.00	0.00
423	457	3.00	0.00
419	460	3.00	0.00
425	471	3.00	0.00
453	501	3.00	0.00
464	496	3.00	0.00
473	492	3.00	0.00
472	502	3.00	0.00
480	506	3.00	0.00
477	507	3.00	115.00
345	194	4.00	0.00
346	196	4.00	0.00
364	186	4.00	0.00
381	175	4.00	0.00
398	171	4.00	0.00
409	160	4.00	0.00
422	154	4.00	0.00
427	159	4.00	0.00
430	162	4.00	0.00
427	174	4.00	115.00
354	237	5.00	0.00
356	234	5.00	0.00
355	233	5.00	0.00
360	228	5.00	0.00
380	229	5.00	0.00
381	230	5.00	0.00
382	234	5.00	0.00
392	246	5.00	0.00
395	255	5.00	0.00
403	268	5.00	0.00
409	269	5.00	0.00
420	263	5.00	115.00
376	464	6.00	0.00
380	461	6.00	0.00
384	455	6.00	0.00
394	456	6.00	0.00
398	465	6.00	0.00
413	472	6.00	0.00
420	480	6.00	0.00
432	493	6.00	0.00
452	508	6.00	0.00
467	508	6.00	103.00
366	485	7.00	0.00
374	478	7.00	0.00
377	471	7.00	0.00
381	469	7.00	0.00
383	462	7.00	0.00
389	459	7.00	0.00
393	454	7.00	0.00
399	464	7.00	0.00
403	465	7.00	0.00
403	467	7.00	0.00
402	467	7.00	0.00
399	467	7.00	0.00
397	471	7.00	0.00
393	475	7.00	115.00
373	317	8.00	0.00
375	314	8.00	0.00
377	310	8.00	0.00
381	309	8.00	0.00
383	308	8.00	0.00
383	305	8.00	0.00
389	301	8.00	0.00
400	298	8.00	115.00
374	85	9.00	0.00
364	57	9.00	0.00
360	25	9.00	0.00
361	20	9.00	0.00
357	9	9.00	0.00
362	5	9.00	0.00
378	8	9.00	0.00
389	13	9.00	0.00
397	14	9.00	0.00
402	31	9.00	0.00
402	59	9.00	0.00
402	53	9.00	0.00
403	64	9.00	0.00
404	72	9.00	0.00
397	63	9.00	0.00
397	67	9.00	0.00
402	64	9.00	0.00
402	62	9.00	0.00
402	63	9.00	0.00
401	70	9.00	0.00
406	72	9.00	0.00
413	80	9.00	0.00
413	86	9.00	0.00
413	91	9.00	0.00
413	95	9.00	0.00
423	105	9.00	0.00
426	105	9.00	0.00
427	110	9.00	0.00
427	114	9.00	0.00
431	116	9.00	0.00
430	118	9.00	0.00
429	118	9.00	0.00
429	117	9.00	0.00
429	117	9.00	0.00
432	120	9.00	0.00
423	120	9.00	0.00
424	123	9.00	111.00
383	300	10.00	0.00
383	295	10.00	0.00
387	291	10.00	0.00
386	292	10.00	0.00
390	295	10.00	0.00
400	289	10.00	0.00
412	286	10.00	0.00
433	287	10.00	0.00
434	283	10.00	0.00
441	284	10.00	0.00
453	285	10.00	0.00
466	285	10.00	0.00
475	285	10.00	0.00
488	290	10.00	0.00
504	284	10.00	0.00
520	280	10.00	0.00
527	273	10.00	0.00
534	266	10.00	0.00
543	249	10.00	0.00
546	245	10.00	115.00
