# Supplementary material for: A three component model for superdiffusive motion effectively describes migration of eukaryotic cells moving freely or under a directional stimulus
Source: PLoS One. 2022 Aug 2;17(8):e0272259. doi: 10.1371/journal.pone.0272259 (PMC9345344; doi:10.1371/journal.pone.0272259)
Supplement: S1 File — Text files containing information about displacements of experimental and simulated populations used for both preliminary analyses, in “datasets used for preliminary evaluation of cell movement (Tables 1 and 2)”, and further characterization of cell movement, in “further datasets used for cell movement characterization (Figs 2, 4–6; Table 2; S1–S3 Tables; S2 and S3 Figs)”. (ZIP) [file pone.0272259.s007.zip › S1_File/further datasets/experimental/wound/NIH-Ras/coordinates6.txt]

308	260	1.00	0.00
316	256	1.00	0.00
317	252	1.00	0.00
319	236	1.00	0.00
319	221	1.00	0.00
330	214	1.00	0.00
336	213	1.00	0.00
349	202	1.00	0.00
362	197	1.00	0.00
367	198	1.00	0.00
376	209	1.00	0.00
386	211	1.00	0.00
380	201	1.00	115.00
296	419	2.00	0.00
296	410	2.00	0.00
300	409	2.00	0.00
307	409	2.00	0.00
309	415	2.00	0.00
314	412	2.00	0.00
315	412	2.00	0.00
315	418	2.00	0.00
308	430	2.00	0.00
305	432	2.00	0.00
297	443	2.00	0.00
292	451	2.00	0.00
285	478	2.00	0.00
287	487	2.00	0.00
283	496	2.00	0.00
286	504	2.00	103.00
293	353	3.00	0.00
297	352	3.00	0.00
302	350	3.00	0.00
307	352	3.00	0.00
313	353	3.00	0.00
318	354	3.00	0.00
325	372	3.00	0.00
331	371	3.00	0.00
342	373	3.00	0.00
342	384	3.00	0.00
346	398	3.00	0.00
348	404	3.00	0.00
353	408	3.00	0.00
356	412	3.00	0.00
366	422	3.00	0.00
365	426	3.00	0.00
368	429	3.00	0.00
375	432	3.00	0.00
377	436	3.00	0.00
383	441	3.00	0.00
386	447	3.00	0.00
381	444	3.00	115.00
236	56	4.00	0.00
235	54	4.00	0.00
241	54	4.00	0.00
251	54	4.00	0.00
253	46	4.00	0.00
257	43	4.00	0.00
261	33	4.00	0.00
256	21	4.00	0.00
256	18	4.00	0.00
257	16	4.00	0.00
258	10	4.00	0.00
259	7	4.00	0.00
264	7	4.00	0.00
255	6	4.00	0.00
254	5	4.00	0.00
254	4	4.00	0.00
253	3	4.00	103.00
333	305	5.00	0.00
337	308	5.00	0.00
335	309	5.00	0.00
341	309	5.00	0.00
355	307	5.00	0.00
368	307	5.00	0.00
373	316	5.00	0.00
376	316	5.00	0.00
390	316	5.00	0.00
391	316	5.00	0.00
399	312	5.00	0.00
408	309	5.00	0.00
412	309	5.00	0.00
422	304	5.00	0.00
435	318	5.00	0.00
445	334	5.00	0.00
462	343	5.00	0.00
466	349	5.00	0.00
468	357	5.00	0.00
468	366	5.00	0.00
469	372	5.00	0.00
473	371	5.00	0.00
473	370	5.00	0.00
474	368	5.00	0.00
474	371	5.00	0.00
487	386	5.00	0.00
488	389	5.00	0.00
495	394	5.00	0.00
498	394	5.00	0.00
498	394	5.00	0.00
501	399	5.00	0.00
507	411	5.00	0.00
512	418	5.00	0.00
514	426	5.00	0.00
516	432	5.00	0.00
514	433	5.00	0.00
514	433	5.00	111.00
319	290	6.00	0.00
320	291	6.00	0.00
324	295	6.00	0.00
328	299	6.00	0.00
334	300	6.00	0.00
340	300	6.00	0.00
344	299	6.00	0.00
351	303	6.00	0.00
357	305	6.00	0.00
369	311	6.00	0.00
369	313	6.00	0.00
377	318	6.00	0.00
376	325	6.00	0.00
368	341	6.00	0.00
365	343	6.00	0.00
357	337	6.00	115.00
219	28	7.00	0.00
220	29	7.00	0.00
239	40	7.00	0.00
263	42	7.00	0.00
265	40	7.00	0.00
270	35	7.00	0.00
274	33	7.00	0.00
283	35	7.00	0.00
297	34	7.00	0.00
304	29	7.00	0.00
301	24	7.00	0.00
300	22	7.00	115.00
234	70	8.00	0.00
239	70	8.00	0.00
243	70	8.00	0.00
254	75	8.00	0.00
260	80	8.00	0.00
265	74	8.00	0.00
278	81	8.00	0.00
285	82	8.00	0.00
297	82	8.00	0.00
294	77	8.00	0.00
290	82	8.00	0.00
292	76	8.00	0.00
292	66	8.00	0.00
303	52	8.00	0.00
303	47	8.00	0.00
307	37	8.00	0.00
308	37	8.00	0.00
314	32	8.00	0.00
312	34	8.00	0.00
312	39	8.00	0.00
317	35	8.00	0.00
320	37	8.00	0.00
324	37	8.00	0.00
324	34	8.00	115.00
286	183	9.00	0.00
284	180	9.00	0.00
284	176	9.00	0.00
292	178	9.00	0.00
293	181	9.00	0.00
287	183	9.00	115.00
248	470	10.00	0.00
248	470	10.00	0.00
252	470	10.00	0.00
256	467	10.00	0.00
263	467	10.00	0.00
263	470	10.00	0.00
264	464	10.00	115.00
295	268	11.00	0.00
295	261	11.00	0.00
295	248	11.00	0.00
297	238	11.00	0.00
302	230	11.00	0.00
305	223	11.00	0.00
315	212	11.00	0.00
324	205	11.00	0.00
318	209	11.00	115.00
283	375	12.00	0.00
288	369	12.00	0.00
288	369	12.00	0.00
293	374	12.00	0.00
296	367	12.00	0.00
300	352	12.00	0.00
306	336	12.00	0.00
318	325	12.00	108.00
