# Supplementary material for: A three component model for superdiffusive motion effectively describes migration of eukaryotic cells moving freely or under a directional stimulus
Source: PLoS One. 2022 Aug 2;17(8):e0272259. doi: 10.1371/journal.pone.0272259 (PMC9345344; doi:10.1371/journal.pone.0272259)
Supplement: S1 File — Text files containing information about displacements of experimental and simulated populations used for both preliminary analyses, in “datasets used for preliminary evaluation of cell movement (Tables 1 and 2)”, and further characterization of cell movement, in “further datasets used for cell movement characterization (Figs 2, 4–6; Table 2; S1–S3 Tables; S2 and S3 Figs)”. (ZIP) [file pone.0272259.s007.zip › S1_File/further datasets/experimental/wound/NIH-Ras/coordinates5.txt]

470	262	1.00	0.00
472	263	1.00	0.00
473	264	1.00	0.00
480	278	1.00	0.00
491	290	1.00	0.00
495	295	1.00	0.00
505	307	1.00	0.00
521	306	1.00	0.00
528	313	1.00	0.00
528	312	1.00	0.00
528	309	1.00	0.00
528	304	1.00	0.00
528	294	1.00	0.00
531	279	1.00	0.00
536	277	1.00	0.00
547	274	1.00	0.00
561	272	1.00	0.00
567	275	1.00	0.00
575	282	1.00	0.00
575	278	1.00	0.00
577	281	1.00	0.00
580	282	1.00	0.00
583	286	1.00	0.00
588	289	1.00	0.00
599	293	1.00	0.00
605	299	1.00	0.00
613	297	1.00	0.00
617	284	1.00	0.00
623	275	1.00	0.00
621	274	1.00	0.00
624	272	1.00	111.00
483	100	2.00	0.00
497	98	2.00	0.00
519	89	2.00	0.00
526	81	2.00	0.00
533	62	2.00	0.00
542	62	2.00	0.00
557	52	2.00	0.00
569	68	2.00	0.00
571	65	2.00	0.00
572	72	2.00	0.00
572	69	2.00	0.00
587	52	2.00	0.00
628	45	2.00	0.00
627	39	2.00	0.00
637	40	2.00	0.00
643	36	2.00	103.00
472	480	3.00	0.00
485	480	3.00	0.00
496	475	3.00	0.00
511	471	3.00	0.00
524	477	3.00	0.00
531	491	3.00	0.00
539	494	3.00	0.00
539	496	3.00	0.00
574	484	3.00	0.00
577	479	3.00	0.00
565	496	3.00	115.00
460	74	4.00	0.00
467	73	4.00	0.00
480	82	4.00	0.00
494	77	4.00	0.00
506	80	4.00	0.00
505	81	4.00	0.00
508	63	4.00	0.00
548	61	4.00	115.00
482	120	5.00	0.00
505	122	5.00	0.00
528	124	5.00	0.00
538	129	5.00	0.00
525	144	5.00	115.00
460	243	6.00	0.00
463	244	6.00	0.00
468	246	6.00	0.00
475	256	6.00	0.00
484	264	6.00	0.00
489	274	6.00	0.00
496	267	6.00	0.00
497	262	6.00	0.00
506	261	6.00	0.00
511	268	6.00	0.00
510	286	6.00	0.00
516	299	6.00	0.00
513	296	6.00	0.00
516	297	6.00	0.00
521	295	6.00	0.00
527	298	6.00	0.00
530	296	6.00	0.00
541	281	6.00	0.00
542	267	6.00	0.00
556	260	6.00	0.00
568	255	6.00	0.00
575	248	6.00	0.00
576	241	6.00	0.00
583	256	6.00	115.00
445	233	7.00	0.00
453	226	7.00	0.00
456	223	7.00	0.00
457	215	7.00	0.00
462	207	7.00	0.00
473	199	7.00	0.00
476	200	7.00	0.00
480	208	7.00	115.00
431	343	8.00	0.00
436	333	8.00	0.00
442	329	8.00	0.00
465	309	8.00	0.00
478	307	8.00	0.00
478	314	8.00	0.00
489	346	8.00	0.00
486	357	8.00	0.00
472	364	8.00	0.00
489	361	8.00	115.00
461	45	9.00	0.00
466	45	9.00	0.00
478	41	9.00	0.00
486	37	9.00	0.00
500	27	9.00	0.00
512	34	9.00	0.00
517	28	9.00	0.00
535	15	9.00	0.00
554	7	9.00	0.00
557	7	9.00	0.00
554	16	9.00	0.00
547	36	9.00	0.00
532	40	9.00	0.00
522	48	9.00	0.00
495	38	9.00	0.00
487	39	9.00	0.00
481	31	9.00	0.00
472	23	9.00	0.00
465	19	9.00	0.00
463	16	9.00	0.00
468	12	9.00	0.00
466	9	9.00	115.00
397	387	10.00	0.00
402	392	10.00	0.00
413	400	10.00	0.00
424	408	10.00	0.00
429	407	10.00	0.00
442	417	10.00	0.00
433	427	10.00	115.00
482	137	11.00	0.00
485	143	11.00	0.00
486	151	11.00	0.00
488	152	11.00	0.00
490	153	11.00	0.00
501	150	11.00	0.00
517	136	11.00	0.00
520	132	11.00	0.00
533	127	11.00	0.00
545	134	11.00	0.00
551	142	11.00	0.00
555	146	11.00	0.00
563	145	11.00	0.00
565	145	11.00	0.00
565	143	11.00	0.00
571	143	11.00	0.00
568	147	11.00	0.00
572	149	11.00	0.00
579	153	11.00	0.00
580	156	11.00	0.00
579	165	11.00	0.00
581	164	11.00	0.00
597	152	11.00	0.00
607	131	11.00	0.00
602	131	11.00	115.00
