# Supplementary material for: A three component model for superdiffusive motion effectively describes migration of eukaryotic cells moving freely or under a directional stimulus
Source: PLoS One. 2022 Aug 2;17(8):e0272259. doi: 10.1371/journal.pone.0272259 (PMC9345344; doi:10.1371/journal.pone.0272259)
Supplement: S1 File — Text files containing information about displacements of experimental and simulated populations used for both preliminary analyses, in “datasets used for preliminary evaluation of cell movement (Tables 1 and 2)”, and further characterization of cell movement, in “further datasets used for cell movement characterization (Figs 2, 4–6; Table 2; S1–S3 Tables; S2 and S3 Figs)”. (ZIP) [file pone.0272259.s007.zip › S1_File/further datasets/experimental/wound/NIH-Ras/coordinates1.txt]

#	ps=0.767	ts=40	movie=	timeInt=4
531	447	1.00	start	1
532	443	1.00	0.00	2
538	437	1.00	0.00	3
538	434	1.00	0.00	4
536	430	1.00	0.00	5
537	427	1.00	0.00	6
539	419	1.00	0.00	7
537	416	1.00	0.00	8
543	409	1.00	0.00	9
537	397	1.00	0.00	10
531	392	1.00	0.00	11
528	387	1.00	0.00	12
524	383	1.00	0.00	13
534	383	1.00	115.00	14
534	383	2.00	newborn	14
543	381	2.00	0.00	15
561	365	2.00	0.00	16
603	363	2.00	0.00	17
612	354	2.00	0.00	18
635	339	2.00	0.00	19
631	323	2.00	0.00	20
635	326	2.00	0.00	21
641	332	2.00	0.00	22
637	333	2.00	0.00	23
645	336	2.00	0.00	24
645	331	2.00	0.00	25
643	317	2.00	0.00	26
642	309	2.00	0.00	27
645	299	2.00	0.00	28
647	300	2.00	103.00	29
534	383	3.00	newborn	14
513	371	3.00	0.00	15
523	357	3.00	0.00	16
482	354	3.00	0.00	17
469	359	3.00	0.00	18
468	354	3.00	0.00	19
468	351	3.00	0.00	20
464	348	3.00	0.00	21
467	342	3.00	0.00	22
468	334	3.00	0.00	23
472	332	3.00	0.00	24
478	329	3.00	0.00	25
479	321	3.00	0.00	26
479	312	3.00	0.00	27
479	314	3.00	0.00	28
479	310	3.00	0.00	29
479	299	3.00	0.00	30
474	291	3.00	0.00	31
481	285	3.00	0.00	32
478	283	3.00	0.00	33
476	281	3.00	0.00	34
470	278	3.00	0.00	35
460	269	3.00	0.00	36
459	264	3.00	111.00	37
536	463	4.00	start	1
539	461	4.00	0.00	2
539	460	4.00	0.00	3
541	456	4.00	0.00	4
541	453	4.00	0.00	5
538	457	4.00	0.00	6
535	456	4.00	0.00	7
534	454	4.00	0.00	8
531	446	4.00	0.00	9
526	436	4.00	0.00	10
526	429	4.00	0.00	11
524	425	4.00	0.00	12
518	419	4.00	0.00	13
516	419	4.00	0.00	14
508	423	4.00	0.00	15
496	429	4.00	0.00	16
494	431	4.00	0.00	17
498	435	4.00	0.00	18
508	439	4.00	0.00	19
508	434	4.00	0.00	20
515	437	4.00	0.00	21
518	443	4.00	0.00	22
515	444	4.00	0.00	23
515	432	4.00	0.00	24
514	421	4.00	0.00	25
513	418	4.00	0.00	26
507	413	4.00	115.00	27
507	413	5.00	newborn	27
516	395	5.00	0.00	28
519	384	5.00	0.00	29
544	374	5.00	0.00	30
545	372	5.00	0.00	31
545	375	5.00	0.00	32
543	371	5.00	0.00	33
543	375	5.00	0.00	34
548	371	5.00	0.00	35
550	365	5.00	0.00	36
561	343	5.00	111.00	37
507	413	6.00	newborn	27
504	429	6.00	0.00	28
499	429	6.00	0.00	29
510	444	6.00	0.00	30
509	448	6.00	0.00	31
507	449	6.00	0.00	32
505	453	6.00	0.00	33
505	455	6.00	0.00	34
502	456	6.00	0.00	35
504	457	6.00	0.00	36
501	452	6.00	111.00	37
472	436	7.00	start	1
481	439	7.00	0.00	2
485	438	7.00	0.00	3
481	431	7.00	0.00	4
481	426	7.00	0.00	5
486	417	7.00	0.00	6
484	413	7.00	0.00	7
484	410	7.00	0.00	8
484	409	7.00	0.00	9
484	406	7.00	0.00	10
484	401	7.00	0.00	11
488	395	7.00	0.00	12
489	389	7.00	0.00	13
476	380	7.00	0.00	14
467	369	7.00	0.00	15
465	361	7.00	0.00	16
463	356	7.00	0.00	17
463	348	7.00	115.00	18
463	348	8.00	newborn	18
462	340	8.00	0.00	19
465	328	8.00	0.00	20
484	310	8.00	0.00	21
492	309	8.00	0.00	22
495	315	8.00	0.00	23
502	316	8.00	0.00	24
525	320	8.00	0.00	25
542	322	8.00	0.00	26
555	328	8.00	0.00	27
564	325	8.00	0.00	28
569	331	8.00	0.00	29
576	333	8.00	0.00	30
583	337	8.00	0.00	31
592	335	8.00	0.00	32
589	335	8.00	0.00	33
589	333	8.00	0.00	34
591	335	8.00	0.00	35
597	337	8.00	0.00	36
604	332	8.00	111.00	37
463	348	9.00	newborn	18
459	367	9.00	0.00	19
461	373	9.00	0.00	20
466	376	9.00	0.00	21
469	373	9.00	0.00	22
476	371	9.00	0.00	23
479	367	9.00	0.00	24
485	360	9.00	0.00	25
492	356	9.00	0.00	26
503	348	9.00	0.00	27
514	340	9.00	0.00	28
526	332	9.00	0.00	29
531	326	9.00	0.00	30
534	323	9.00	0.00	31
545	316	9.00	0.00	32
547	317	9.00	0.00	33
548	323	9.00	0.00	34
549	319	9.00	0.00	35
554	319	9.00	0.00	36
561	319	9.00	111.00	37
441	449	10.00	start	1
445	443	10.00	0.00	2
432	440	10.00	0.00	3
415	440	10.00	0.00	4
417	436	10.00	0.00	5
417	444	10.00	115.00	6
417	444	11.00	newborn	6
420	440	11.00	0.00	7
414	435	11.00	0.00	8
418	427	11.00	0.00	9
410	423	11.00	0.00	10
407	397	11.00	0.00	11
403	381	11.00	0.00	12
366	362	11.00	0.00	13
355	352	11.00	0.00	14
354	351	11.00	0.00	15
354	353	11.00	0.00	16
340	356	11.00	0.00	17
337	341	11.00	0.00	18
340	332	11.00	0.00	19
334	325	11.00	0.00	20
329	307	11.00	0.00	21
331	289	11.00	0.00	22
381	248	11.00	0.00	23
407	245	11.00	0.00	24
388	259	11.00	0.00	25
395	250	11.00	0.00	26
401	236	11.00	0.00	27
405	230	11.00	0.00	28
410	211	11.00	0.00	29
407	210	11.00	0.00	30
411	206	11.00	0.00	31
412	199	11.00	0.00	32
409	199	11.00	0.00	33
408	191	11.00	0.00	34
402	191	11.00	0.00	35
403	194	11.00	0.00	36
401	198	11.00	111.00	37
417	444	12.00	newborn	6
423	455	12.00	0.00	7
427	457	12.00	0.00	8
445	448	12.00	0.00	9
467	435	12.00	0.00	10
478	425	12.00	0.00	11
484	416	12.00	0.00	12
487	402	12.00	0.00	13
499	379	12.00	0.00	14
501	368	12.00	0.00	15
510	368	12.00	0.00	16
523	370	12.00	0.00	17
528	374	12.00	0.00	18
530	377	12.00	0.00	19
537	373	12.00	0.00	20
538	366	12.00	0.00	21
538	359	12.00	0.00	22
537	358	12.00	0.00	23
544	360	12.00	0.00	24
549	360	12.00	0.00	25
551	360	12.00	0.00	26
556	362	12.00	0.00	27
558	362	12.00	0.00	28
574	357	12.00	115.00	29
574	357	13.00	newborn	29
594	337	13.00	0.00	30
608	319	13.00	0.00	31
614	316	13.00	0.00	32
621	312	13.00	0.00	33
625	306	13.00	0.00	34
635	301	13.00	0.00	35
642	299	13.00	103.00	36
574	357	14.00	newborn	29
562	365	14.00	0.00	30
564	366	14.00	0.00	31
568	364	14.00	0.00	32
560	361	14.00	0.00	33
553	358	14.00	0.00	34
546	356	14.00	0.00	35
542	351	14.00	0.00	36
540	351	14.00	111.00	37
386	422	15.00	start	1
385	416	15.00	0.00	2
382	410	15.00	0.00	3
383	404	15.00	0.00	4
383	402	15.00	0.00	5
391	405	15.00	0.00	6
399	408	15.00	0.00	7
397	399	15.00	0.00	8
397	398	15.00	0.00	9
428	394	15.00	0.00	10
436	391	15.00	0.00	11
445	384	15.00	0.00	12
433	380	15.00	0.00	13
421	379	15.00	0.00	14
415	378	15.00	0.00	15
404	379	15.00	0.00	16
393	377	15.00	0.00	17
382	374	15.00	0.00	18
375	373	15.00	0.00	19
374	373	15.00	0.00	20
371	364	15.00	0.00	21
378	355	15.00	0.00	22
373	349	15.00	0.00	23
366	343	15.00	0.00	24
368	338	15.00	0.00	25
377	331	15.00	0.00	26
371	319	15.00	0.00	27
379	306	15.00	0.00	28
384	306	15.00	0.00	29
388	305	15.00	0.00	30
388	304	15.00	115.00	31
388	304	16.00	newborn	31
391	295	16.00	0.00	32
390	289	16.00	0.00	33
395	274	16.00	0.00	34
401	270	16.00	0.00	35
403	270	16.00	0.00	36
403	273	16.00	111.00	37
388	304	17.00	newborn	31
373	310	17.00	0.00	32
369	304	17.00	0.00	33
359	300	17.00	0.00	34
335	292	17.00	0.00	35
322	281	17.00	0.00	36
321	274	17.00	111.00	37
233	469	18.00	start	1
226	447	18.00	0.00	2
225	429	18.00	0.00	3
221	422	18.00	0.00	4
225	417	18.00	0.00	5
230	415	18.00	0.00	6
240	415	18.00	0.00	7
248	412	18.00	0.00	8
255	404	18.00	0.00	9
260	385	18.00	0.00	10
268	368	18.00	0.00	11
275	366	18.00	0.00	12
276	359	18.00	0.00	13
267	333	18.00	0.00	14
254	298	18.00	0.00	15
246	291	18.00	0.00	16
236	303	18.00	0.00	17
209	321	18.00	0.00	18
191	342	18.00	0.00	19
186	334	18.00	0.00	20
187	302	18.00	0.00	21
192	288	18.00	0.00	22
197	290	18.00	0.00	23
216	293	18.00	0.00	24
232	308	18.00	0.00	25
237	307	18.00	0.00	26
243	306	18.00	0.00	27
266	300	18.00	115.00	28
266	300	19.00	newborn	28
254	297	19.00	0.00	29
268	294	19.00	0.00	30
274	285	19.00	0.00	31
269	269	19.00	0.00	32
270	252	19.00	0.00	33
272	246	19.00	0.00	34
270	250	19.00	0.00	35
268	244	19.00	0.00	36
274	230	19.00	111.00	37
266	300	20.00	newborn	28
238	297	20.00	0.00	29
234	284	20.00	0.00	30
232	284	20.00	0.00	31
230	299	20.00	0.00	32
225	331	20.00	0.00	33
228	346	20.00	0.00	34
227	355	20.00	0.00	35
226	361	20.00	0.00	36
225	368	20.00	111.00	37
130	412	21.00	start	1
127	407	21.00	0.00	2
126	405	21.00	0.00	3
126	405	21.00	0.00	4
124	397	21.00	0.00	5
123	397	21.00	0.00	6
123	394	21.00	0.00	7
124	392	21.00	0.00	8
125	386	21.00	0.00	9
118	398	21.00	115.00	10
118	398	22.00	newborn	10
120	402	22.00	0.00	11
119	391	22.00	0.00	12
119	382	22.00	0.00	13
125	364	22.00	0.00	14
136	348	22.00	0.00	15
151	352	22.00	0.00	16
164	373	22.00	0.00	17
168	381	22.00	0.00	18
185	405	22.00	0.00	19
199	409	22.00	0.00	20
207	410	22.00	0.00	21
206	408	22.00	0.00	22
206	405	22.00	0.00	23
212	409	22.00	0.00	24
216	409	22.00	0.00	25
216	405	22.00	0.00	26
226	402	22.00	0.00	27
228	399	22.00	0.00	28
231	401	22.00	0.00	29
236	404	22.00	0.00	30
245	401	22.00	0.00	31
251	401	22.00	0.00	32
254	395	22.00	0.00	33
254	395	22.00	0.00	34
253	394	22.00	0.00	35
251	394	22.00	0.00	36
247	395	22.00	111.00	37
118	398	23.00	newborn	10
124	419	23.00	0.00	11
121	421	23.00	0.00	12
120	423	23.00	0.00	13
103	434	23.00	0.00	14
104	441	23.00	0.00	15
110	445	23.00	0.00	16
106	447	23.00	0.00	17
117	446	23.00	0.00	18
123	443	23.00	0.00	19
127	443	23.00	0.00	20
128	443	23.00	0.00	21
134	442	23.00	0.00	22
130	442	23.00	0.00	23
131	447	23.00	0.00	24
136	451	23.00	0.00	25
141	451	23.00	0.00	26
146	447	23.00	0.00	27
151	445	23.00	0.00	28
158	446	23.00	0.00	29
155	448	23.00	0.00	30
155	448	23.00	0.00	31
154	452	23.00	0.00	32
161	448	23.00	0.00	33
161	458	23.00	115.00	34
161	458	24.00	newborn	34
178	461	24.00	0.00	35
183	454	24.00	0.00	36
183	452	24.00	111.00	37
161	458	25.00	newborn	34
155	456	25.00	0.00	35
155	456	25.00	0.00	36
155	455	25.00	111.00	37
151	420	26.00	newborn	2
154	421	26.00	0.00	3
163	424	26.00	0.00	4
194	418	26.00	0.00	5
212	415	26.00	0.00	6
218	411	26.00	0.00	7
223	408	26.00	0.00	8
229	399	26.00	0.00	9
235	395	26.00	0.00	10
233	401	26.00	0.00	11
240	392	26.00	0.00	12
248	372	26.00	0.00	13
253	344	26.00	0.00	14
244	327	26.00	0.00	15
242	315	26.00	0.00	16
242	318	26.00	0.00	17
246	318	26.00	0.00	18
240	320	26.00	115.00	19
240	320	27.00	newborn	19
241	318	27.00	0.00	20
240	298	27.00	0.00	21
238	288	27.00	0.00	22
241	279	27.00	0.00	23
245	273	27.00	0.00	24
246	271	27.00	0.00	25
234	267	27.00	0.00	26
239	262	27.00	0.00	27
241	255	27.00	0.00	28
247	254	27.00	0.00	29
251	249	27.00	0.00	30
259	244	27.00	0.00	31
264	232	27.00	0.00	32
265	220	27.00	0.00	33
265	211	27.00	0.00	34
262	204	27.00	0.00	35
256	196	27.00	0.00	36
253	195	27.00	111.00	37
240	320	28.00	newborn	19
246	327	28.00	0.00	20
263	321	28.00	0.00	21
268	322	28.00	0.00	22
269	326	28.00	0.00	23
276	330	28.00	0.00	24
282	326	28.00	0.00	25
287	327	28.00	0.00	26
290	325	28.00	0.00	27
293	321	28.00	0.00	28
297	323	28.00	0.00	29
299	329	28.00	0.00	30
297	336	28.00	0.00	31
296	339	28.00	0.00	32
295	337	28.00	0.00	33
297	330	28.00	0.00	34
291	316	28.00	0.00	35
284	308	28.00	0.00	36
273	308	28.00	111.00	37
154	430	29.00	newborn	2
152	432	29.00	0.00	3
146	436	29.00	0.00	4
160	433	29.00	0.00	5
155	430	29.00	0.00	6
145	426	29.00	0.00	7
150	430	29.00	108.00	8
184	407	30.00	newborn	5
175	406	30.00	0.00	6
172	393	30.00	0.00	7
173	383	30.00	0.00	8
177	374	30.00	0.00	9
179	366	30.00	0.00	10
181	360	30.00	0.00	11
179	357	30.00	0.00	12
167	351	30.00	0.00	13
151	341	30.00	0.00	14
142	337	30.00	0.00	15
136	336	30.00	0.00	16
145	337	30.00	0.00	17
144	344	30.00	0.00	18
134	333	30.00	0.00	19
131	330	30.00	0.00	20
126	325	30.00	0.00	21
120	312	30.00	0.00	22
114	297	30.00	0.00	23
112	290	30.00	0.00	24
109	294	30.00	115.00	25
109	294	31.00	newborn	25
97	301	31.00	0.00	26
94	301	31.00	0.00	27
94	307	31.00	0.00	28
91	311	31.00	0.00	29
90	309	31.00	0.00	30
84	306	31.00	0.00	31
83	313	31.00	0.00	32
85	305	31.00	0.00	33
94	303	31.00	0.00	34
88	310	31.00	0.00	35
88	309	31.00	0.00	36
93	303	31.00	111.00	37
109	294	32.00	newborn	25
138	282	32.00	0.00	26
138	277	32.00	0.00	27
132	274	32.00	0.00	28
126	267	32.00	0.00	29
129	263	32.00	0.00	30
128	253	32.00	0.00	31
124	233	32.00	0.00	32
119	226	32.00	0.00	33
107	219	32.00	0.00	34
98	220	32.00	0.00	35
88	220	32.00	0.00	36
92	218	32.00	111.00	37
26	393	33.00	gointro	3
35	397	33.00	0.00	4
43	395	33.00	0.00	5
52	405	33.00	0.00	6
56	405	33.00	0.00	7
78	409	33.00	0.00	8
87	398	33.00	0.00	9
98	389	33.00	0.00	10
116	381	33.00	0.00	11
119	367	33.00	0.00	12
120	354	33.00	0.00	13
118	343	33.00	0.00	14
114	321	33.00	0.00	15
117	310	33.00	0.00	16
124	298	33.00	0.00	17
159	288	33.00	0.00	18
165	283	33.00	0.00	19
187	275	33.00	0.00	20
199	266	33.00	0.00	21
205	262	33.00	115.00	22
205	262	34.00	newborn	22
212	253	34.00	0.00	23
221	244	34.00	0.00	24
234	243	34.00	0.00	25
254	252	34.00	0.00	26
258	243	34.00	0.00	27
259	236	34.00	0.00	28
266	227	34.00	0.00	29
268	222	34.00	0.00	30
264	195	34.00	0.00	31
252	184	34.00	0.00	32
240	172	34.00	0.00	33
241	167	34.00	0.00	34
237	158	34.00	0.00	35
229	147	34.00	0.00	36
218	143	34.00	111.00	37
205	262	35.00	newborn	22
192	273	35.00	0.00	23
176	276	35.00	0.00	24
171	276	35.00	0.00	25
157	283	35.00	0.00	26
126	293	35.00	0.00	27
113	290	35.00	0.00	28
94	284	35.00	0.00	29
90	282	35.00	0.00	30
80	278	35.00	0.00	31
57	282	35.00	0.00	32
49	279	35.00	0.00	33
33	284	35.00	0.00	34
24	274	35.00	0.00	35
15	251	35.00	0.00	36
10	247	35.00	111.00	37
288	475	36.00	start	1
301	481	36.00	0.00	2
306	478	36.00	0.00	3
299	466	36.00	0.00	4
299	464	36.00	0.00	5
292	464	36.00	0.00	6
282	460	36.00	0.00	7
279	460	36.00	0.00	8
277	458	36.00	0.00	9
269	461	36.00	0.00	10
251	465	36.00	0.00	11
238	462	36.00	0.00	12
225	461	36.00	0.00	13
212	462	36.00	0.00	14
213	460	36.00	0.00	15
209	457	36.00	0.00	16
198	462	36.00	115.00	17
198	462	37.00	newborn	17
214	465	37.00	0.00	18
209	461	37.00	0.00	19
206	461	37.00	0.00	20
207	462	37.00	0.00	21
213	463	37.00	0.00	22
227	453	37.00	0.00	23
229	448	37.00	0.00	24
225	451	37.00	0.00	25
229	450	37.00	0.00	26
229	449	37.00	0.00	27
229	449	37.00	0.00	28
232	451	37.00	0.00	29
238	447	37.00	0.00	30
238	453	37.00	0.00	31
238	451	37.00	0.00	32
239	449	37.00	0.00	33
243	442	37.00	0.00	34
242	435	37.00	0.00	35
238	430	37.00	0.00	36
236	425	37.00	111.00	37
198	462	38.00	newborn	17
178	477	38.00	0.00	18
178	472	38.00	0.00	19
169	468	38.00	108.00	20
389	445	39.00	start	1
391	444	39.00	0.00	2
384	448	39.00	0.00	3
376	438	39.00	0.00	4
373	436	39.00	115.00	5
373	436	40.00	newborn	5
384	433	40.00	0.00	6
391	422	40.00	0.00	7
384	394	40.00	0.00	8
384	393	40.00	0.00	9
383	389	40.00	0.00	10
366	378	40.00	0.00	11
360	367	40.00	0.00	12
352	344	40.00	0.00	13
350	334	40.00	0.00	14
359	335	40.00	0.00	15
365	332	40.00	0.00	16
363	325	40.00	0.00	17
362	334	40.00	0.00	18
379	345	40.00	0.00	19
399	363	40.00	0.00	20
406	371	40.00	0.00	21
425	368	40.00	0.00	22
432	365	40.00	0.00	23
455	352	40.00	0.00	24
466	346	40.00	0.00	25
472	346	40.00	0.00	26
490	337	40.00	0.00	27
498	328	40.00	0.00	28
503	314	40.00	0.00	29
510	298	40.00	0.00	30
506	303	40.00	115.00	31
506	303	41.00	newborn	31
513	291	41.00	0.00	32
503	291	41.00	0.00	33
499	287	41.00	0.00	34
486	281	41.00	0.00	35
484	281	41.00	0.00	36
481	286	41.00	111.00	37
506	303	42.00	newborn	31
508	311	42.00	0.00	32
501	317	42.00	0.00	33
496	317	42.00	0.00	34
488	319	42.00	0.00	35
461	321	42.00	0.00	36
455	321	42.00	111.00	37
373	436	43.00	newborn	5
380	443	43.00	0.00	6
386	452	43.00	0.00	7
383	457	43.00	0.00	8
371	462	43.00	103.00	9
329	481	44.00	start	5
328	478	44.00	0.00	6
324	466	44.00	0.00	7
324	457	44.00	0.00	8
320	428	44.00	0.00	9
317	418	44.00	0.00	10
318	423	44.00	0.00	11
321	429	44.00	0.00	12
323	432	44.00	0.00	13
328	432	44.00	0.00	14
334	428	44.00	0.00	15
337	425	44.00	0.00	16
327	401	44.00	0.00	17
322	387	44.00	0.00	18
319	369	44.00	0.00	19
335	359	44.00	115.00	20
335	359	45.00	newborn	20
327	346	45.00	0.00	21
334	345	45.00	0.00	22
317	315	45.00	0.00	23
321	309	45.00	0.00	24
318	297	45.00	0.00	25
318	291	45.00	0.00	26
322	290	45.00	0.00	27
322	293	45.00	0.00	28
325	292	45.00	0.00	29
329	291	45.00	0.00	30
335	295	45.00	0.00	31
346	301	45.00	0.00	32
338	301	45.00	0.00	33
334	300	45.00	0.00	34
319	298	45.00	0.00	35
306	293	45.00	0.00	36
290	291	45.00	111.00	37
335	359	46.00	newborn	20
349	363	46.00	0.00	21
383	380	46.00	0.00	22
384	379	46.00	0.00	23
377	386	46.00	0.00	24
376	389	46.00	0.00	25
374	400	46.00	0.00	26
376	399	46.00	0.00	27
382	399	46.00	0.00	28
382	399	46.00	0.00	29
380	401	46.00	0.00	30
380	406	46.00	0.00	31
380	406	46.00	108.00	32
352	471	47.00	start	1
367	476	47.00	0.00	2
367	471	47.00	0.00	3
347	456	47.00	0.00	4
351	452	47.00	0.00	5
342	448	47.00	0.00	6
337	436	47.00	0.00	7
334	431	47.00	0.00	8
331	424	47.00	0.00	9
328	414	47.00	0.00	10
328	404	47.00	0.00	11
328	395	47.00	0.00	12
325	388	47.00	0.00	13
330	375	47.00	0.00	14
331	365	47.00	0.00	15
332	360	47.00	0.00	16
337	334	47.00	0.00	17
332	321	47.00	0.00	18
331	313	47.00	0.00	19
323	311	47.00	115.00	20
279	478	48.00	newborn	2
279	474	48.00	0.00	3
280	470	48.00	0.00	4
281	469	48.00	0.00	5
281	474	48.00	0.00	6
275	477	48.00	0.00	7
281	474	48.00	0.00	8
286	468	48.00	0.00	9
296	469	48.00	0.00	10
298	467	48.00	115.00	11
298	467	49.00	newborn	11
286	461	49.00	0.00	12
282	463	49.00	0.00	13
285	459	49.00	0.00	14
268	452	49.00	0.00	15
249	452	49.00	0.00	16
237	454	49.00	0.00	17
222	452	49.00	0.00	18
207	450	49.00	0.00	19
203	445	49.00	0.00	20
199	449	49.00	0.00	21
201	450	49.00	0.00	22
207	450	49.00	0.00	23
211	452	49.00	0.00	24
212	447	49.00	0.00	25
216	446	49.00	0.00	26
216	441	49.00	0.00	27
215	444	49.00	0.00	28
216	447	49.00	0.00	29
216	445	49.00	0.00	30
213	449	49.00	0.00	31
214	450	49.00	0.00	32
215	448	49.00	0.00	33
219	446	49.00	0.00	34
217	447	49.00	0.00	35
215	446	49.00	0.00	36
215	446	49.00	111.00	37
112	427	50.00	start	3
113	424	50.00	0.00	4
110	419	50.00	0.00	5
102	421	50.00	0.00	6
100	423	50.00	0.00	7
95	420	50.00	0.00	8
99	416	50.00	0.00	9
99	417	50.00	0.00	10
95	421	50.00	0.00	11
90	421	50.00	0.00	12
95	418	50.00	0.00	13
90	413	50.00	0.00	14
96	413	50.00	0.00	15
102	417	50.00	0.00	16
106	418	50.00	0.00	17
106	418	50.00	0.00	18
104	415	50.00	0.00	19
94	412	50.00	0.00	20
94	410	50.00	0.00	21
89	408	50.00	0.00	22
87	405	50.00	0.00	23
80	398	50.00	0.00	24
76	397	50.00	0.00	25
75	394	50.00	0.00	26
62	391	50.00	0.00	27
66	398	50.00	0.00	28
68	398	50.00	0.00	29
45	406	50.00	115.00	30
45	406	51.00	newborn	30
36	400	51.00	0.00	31
43	389	51.00	0.00	32
51	377	51.00	0.00	33
68	365	51.00	0.00	34
77	362	51.00	0.00	35
85	358	51.00	0.00	36
91	354	51.00	111.00	37
45	406	52.00	newborn	30
49	419	52.00	0.00	31
56	420	52.00	0.00	32
66	422	52.00	0.00	33
68	419	52.00	0.00	34
68	419	52.00	0.00	35
68	416	52.00	0.00	36
66	413	52.00	111.00	37
97	406	53.00	start	5
103	394	53.00	0.00	6
103	388	53.00	0.00	7
91	373	53.00	0.00	8
92	356	53.00	0.00	9
83	341	53.00	0.00	10
94	332	53.00	0.00	11
106	337	53.00	0.00	12
104	335	53.00	0.00	13
85	312	53.00	0.00	14
77	303	53.00	0.00	15
81	304	53.00	0.00	16
63	329	53.00	0.00	17
58	336	53.00	0.00	18
44	340	53.00	0.00	19
35	341	53.00	0.00	20
14	340	53.00	0.00	21
12	338	53.00	0.00	22
6	329	53.00	0.00	23
5	331	53.00	103.00	24
315	435	54.00	start	10
307	386	54.00	0.00	11
294	360	54.00	0.00	12
288	347	54.00	0.00	13
295	342	54.00	0.00	14
308	348	54.00	0.00	15
313	349	54.00	0.00	16
321	343	54.00	0.00	17
318	337	54.00	0.00	18
313	324	54.00	0.00	19
309	315	54.00	0.00	20
304	292	54.00	0.00	21
301	276	54.00	0.00	22
292	273	54.00	0.00	23
292	272	54.00	115.00	24
292	272	55.00	newborn	24
285	258	55.00	0.00	25
291	242	55.00	0.00	26
291	233	55.00	0.00	27
292	224	55.00	0.00	28
292	212	55.00	0.00	29
295	205	55.00	0.00	30
304	195	55.00	0.00	31
306	197	55.00	0.00	32
306	197	55.00	0.00	33
308	198	55.00	0.00	34
319	199	55.00	0.00	35
322	201	55.00	0.00	36
330	198	55.00	111.00	37
292	272	56.00	newborn	24
295	280	56.00	0.00	25
296	278	56.00	0.00	26
289	269	56.00	0.00	27
285	274	56.00	0.00	28
281	270	56.00	0.00	29
278	267	56.00	0.00	30
263	266	56.00	0.00	31
256	261	56.00	0.00	32
256	256	56.00	0.00	33
256	257	56.00	0.00	34
256	260	56.00	0.00	35
247	262	56.00	0.00	36
235	264	56.00	111.00	37
