# Supplementary material for: A three component model for superdiffusive motion effectively describes migration of eukaryotic cells moving freely or under a directional stimulus
Source: PLoS One. 2022 Aug 2;17(8):e0272259. doi: 10.1371/journal.pone.0272259 (PMC9345344; doi:10.1371/journal.pone.0272259)
Supplement: S1 File — Text files containing information about displacements of experimental and simulated populations used for both preliminary analyses, in “datasets used for preliminary evaluation of cell movement (Tables 1 and 2)”, and further characterization of cell movement, in “further datasets used for cell movement characterization (Figs 2, 4–6; Table 2; S1–S3 Tables; S2 and S3 Figs)”. (ZIP) [file pone.0272259.s007.zip › S1_File/further datasets/experimental/wound/NIH-Ras/coordinates2.txt]

#	ps=0.767	ts=40	movie=	timeInt=4
574	80	1.00	start	1
573	87	1.00	0.00	2
566	98	1.00	0.00	3
568	108	1.00	0.00	4
572	123	1.00	0.00	5
575	146	1.00	0.00	6
577	161	1.00	0.00	7
576	170	1.00	0.00	8
574	173	1.00	0.00	9
574	182	1.00	0.00	10
563	191	1.00	0.00	11
559	205	1.00	0.00	12
555	217	1.00	0.00	13
552	231	1.00	0.00	14
553	239	1.00	0.00	15
558	247	1.00	115.00	16
558	247	2.00	newborn	16
559	223	2.00	0.00	17
556	211	2.00	0.00	18
562	192	2.00	0.00	19
581	186	2.00	0.00	20
596	183	2.00	0.00	21
605	180	2.00	0.00	22
608	177	2.00	0.00	23
610	173	2.00	0.00	24
606	172	2.00	0.00	25
610	168	2.00	0.00	26
622	157	2.00	0.00	27
631	156	2.00	0.00	28
634	149	2.00	0.00	29
641	146	2.00	0.00	30
645	146	2.00	103.00	31
558	247	3.00	newborn	16
559	236	3.00	0.00	17
553	246	3.00	0.00	18
556	261	3.00	0.00	19
564	279	3.00	0.00	20
570	292	3.00	0.00	21
570	294	3.00	0.00	22
568	295	3.00	0.00	23
567	303	3.00	0.00	24
562	303	3.00	0.00	25
559	306	3.00	0.00	26
550	305	3.00	0.00	27
548	304	3.00	0.00	28
548	302	3.00	0.00	29
545	300	3.00	0.00	30
551	300	3.00	0.00	31
556	300	3.00	0.00	32
556	296	3.00	0.00	33
550	292	3.00	0.00	34
548	288	3.00	0.00	35
534	288	3.00	0.00	36
526	288	3.00	111.00	37
449	88	4.00	newborn	1
443	84	4.00	0.00	2
441	79	4.00	0.00	3
440	78	4.00	0.00	4
448	83	4.00	0.00	5
442	100	4.00	0.00	6
443	88	4.00	0.00	7
440	79	4.00	0.00	8
445	77	4.00	0.00	9
451	78	4.00	0.00	10
452	82	4.00	0.00	11
449	92	4.00	0.00	12
446	99	4.00	0.00	13
440	106	4.00	0.00	14
440	109	4.00	0.00	15
438	116	4.00	0.00	16
437	128	4.00	0.00	17
444	138	4.00	0.00	18
437	142	4.00	0.00	19
426	147	4.00	0.00	20
420	149	4.00	0.00	21
413	152	4.00	0.00	22
410	162	4.00	0.00	23
406	165	4.00	0.00	24
404	168	4.00	0.00	25
404	170	4.00	0.00	26
404	174	4.00	0.00	27
399	174	4.00	0.00	28
393	172	4.00	0.00	29
388	174	4.00	0.00	30
383	175	4.00	0.00	31
386	174	4.00	0.00	32
385	176	4.00	0.00	33
381	176	4.00	0.00	34
380	174	4.00	0.00	35
379	164	4.00	0.00	36
378	162	4.00	111.00	37
449	88	5.00	newborn	1
438	77	5.00	0.00	2
432	51	5.00	0.00	3
436	59	5.00	0.00	4
440	98	5.00	0.00	5
438	121	5.00	0.00	6
428	145	5.00	0.00	7
413	165	5.00	0.00	8
397	174	5.00	0.00	9
387	191	5.00	0.00	10
387	198	5.00	0.00	11
388	210	5.00	0.00	12
391	223	5.00	0.00	13
388	235	5.00	0.00	14
382	248	5.00	0.00	15
382	255	5.00	0.00	16
374	255	5.00	0.00	17
374	252	5.00	0.00	18
380	251	5.00	115.00	19
380	251	6.00	newborn	19
397	247	6.00	0.00	20
387	239	6.00	0.00	21
393	233	6.00	0.00	22
416	229	6.00	0.00	23
421	230	6.00	0.00	24
418	237	6.00	0.00	25
400	226	6.00	108.00	26
380	251	7.00	newborn	19
391	266	7.00	0.00	20
392	289	7.00	0.00	21
395	297	7.00	0.00	22
400	313	7.00	0.00	23
399	318	7.00	0.00	24
404	320	7.00	0.00	25
404	326	7.00	0.00	26
399	324	7.00	0.00	27
391	328	7.00	0.00	28
386	331	7.00	0.00	29
384	334	7.00	0.00	30
386	332	7.00	108.00	31
405	82	8.00	start	1
405	69	8.00	0.00	2
410	70	8.00	0.00	3
420	73	8.00	0.00	4
416	61	8.00	115.00	5
416	61	9.00	newborn	5
420	81	9.00	0.00	6
416	93	9.00	0.00	7
421	98	9.00	0.00	8
442	110	9.00	0.00	9
452	120	9.00	0.00	10
455	115	9.00	0.00	11
462	114	9.00	0.00	12
468	119	9.00	0.00	13
465	120	9.00	0.00	14
474	118	9.00	0.00	15
473	123	9.00	0.00	16
472	130	9.00	0.00	17
476	127	9.00	0.00	18
485	119	9.00	0.00	19
489	121	9.00	0.00	20
489	126	9.00	0.00	21
481	143	9.00	0.00	22
485	151	9.00	0.00	23
487	152	9.00	0.00	24
479	150	9.00	0.00	25
465	158	9.00	0.00	26
459	162	9.00	0.00	27
462	162	9.00	0.00	28
468	162	9.00	0.00	29
479	163	9.00	0.00	30
481	160	9.00	0.00	31
487	154	9.00	0.00	32
496	155	9.00	0.00	33
501	150	9.00	0.00	34
502	148	9.00	0.00	35
500	149	9.00	0.00	36
500	155	9.00	111.00	37
416	61	10.00	newborn	5
407	76	10.00	0.00	6
411	72	10.00	0.00	7
411	62	10.00	0.00	8
419	60	10.00	0.00	9
411	65	10.00	0.00	10
404	71	10.00	0.00	11
390	49	10.00	0.00	12
383	39	10.00	0.00	13
369	27	10.00	0.00	14
367	17	10.00	0.00	15
359	6	10.00	0.00	16
348	5	10.00	0.00	17
342	6	10.00	0.00	18
345	7	10.00	103.00	19
361	98	11.00	start	1
356	102	11.00	0.00	2
346	110	11.00	0.00	3
348	116	11.00	0.00	4
343	124	11.00	0.00	5
344	139	11.00	0.00	6
346	146	11.00	0.00	7
340	157	11.00	0.00	8
332	169	11.00	0.00	9
335	176	11.00	0.00	10
338	186	11.00	0.00	11
346	168	11.00	0.00	12
347	159	11.00	0.00	13
353	153	11.00	0.00	14
353	158	11.00	0.00	15
358	157	11.00	0.00	16
352	166	11.00	115.00	17
352	166	12.00	newborn	17
348	161	12.00	0.00	18
352	155	12.00	0.00	19
365	134	12.00	0.00	20
371	120	12.00	0.00	21
382	101	12.00	0.00	22
378	98	12.00	0.00	23
378	97	12.00	0.00	24
374	90	12.00	0.00	25
370	89	12.00	0.00	26
372	86	12.00	0.00	27
371	82	12.00	0.00	28
369	86	12.00	0.00	29
369	89	12.00	0.00	30
365	108	12.00	0.00	31
368	130	12.00	0.00	32
369	127	12.00	0.00	33
368	130	12.00	0.00	34
367	132	12.00	0.00	35
366	132	12.00	0.00	36
361	141	12.00	111.00	37
352	166	13.00	newborn	17
341	171	13.00	0.00	18
332	183	13.00	0.00	19
316	192	13.00	0.00	20
303	203	13.00	0.00	21
300	209	13.00	0.00	22
294	221	13.00	0.00	23
285	232	13.00	0.00	24
277	241	13.00	0.00	25
271	247	13.00	0.00	26
259	261	13.00	0.00	27
246	269	13.00	0.00	28
232	279	13.00	0.00	29
214	268	13.00	0.00	30
198	257	13.00	0.00	31
181	243	13.00	0.00	32
178	229	13.00	0.00	33
187	229	13.00	0.00	34
199	228	13.00	0.00	35
209	231	13.00	0.00	36
221	232	13.00	111.00	37
433	101	14.00	start	1
439	97	14.00	0.00	2
443	103	14.00	0.00	3
447	113	14.00	0.00	4
452	133	14.00	0.00	5
454	149	14.00	0.00	6
455	166	14.00	0.00	7
457	173	14.00	0.00	8
466	181	14.00	0.00	9
472	193	14.00	0.00	10
475	194	14.00	0.00	11
478	198	14.00	0.00	12
478	200	14.00	0.00	13
481	203	14.00	0.00	14
483	212	14.00	0.00	15
492	214	14.00	115.00	16
492	214	15.00	newborn	16
502	208	15.00	0.00	17
524	218	15.00	0.00	18
529	223	15.00	0.00	19
529	233	15.00	0.00	20
528	237	15.00	0.00	21
522	260	15.00	0.00	22
520	269	15.00	0.00	23
519	278	15.00	0.00	24
523	275	15.00	0.00	25
530	278	15.00	0.00	26
546	277	15.00	0.00	27
552	275	15.00	0.00	28
554	275	15.00	0.00	29
559	277	15.00	0.00	30
570	282	15.00	0.00	31
587	284	15.00	0.00	32
603	283	15.00	0.00	33
607	284	15.00	0.00	34
610	283	15.00	0.00	35
620	281	15.00	0.00	36
630	278	15.00	111.00	37
492	214	16.00	newborn	16
478	206	16.00	0.00	17
462	203	16.00	0.00	18
449	200	16.00	0.00	19
442	203	16.00	0.00	20
440	207	16.00	0.00	21
444	210	16.00	0.00	22
446	212	16.00	0.00	23
449	213	16.00	0.00	24
445	215	16.00	0.00	25
438	218	16.00	0.00	26
435	220	16.00	0.00	27
432	225	16.00	0.00	28
430	243	16.00	0.00	29
427	246	16.00	0.00	30
427	250	16.00	0.00	31
425	259	16.00	0.00	32
425	260	16.00	0.00	33
429	261	16.00	0.00	34
425	262	16.00	0.00	35
423	265	16.00	0.00	36
414	261	16.00	111.00	37
393	99	17.00	start	1
387	92	17.00	0.00	2
375	96	17.00	0.00	3
358	91	17.00	0.00	4
350	83	17.00	0.00	5
345	80	17.00	0.00	6
341	68	17.00	108.00	7
294	58	18.00	start	1
291	60	18.00	0.00	2
287	56	18.00	0.00	3
282	60	18.00	0.00	4
280	61	18.00	0.00	5
282	68	18.00	0.00	6
289	70	18.00	115.00	7
289	70	19.00	newborn	7
298	64	19.00	0.00	8
302	64	19.00	0.00	9
308	65	19.00	0.00	10
309	63	19.00	108.00	11
289	70	20.00	newborn	7
293	77	20.00	0.00	8
284	78	20.00	0.00	9
270	82	20.00	0.00	10
263	87	20.00	0.00	11
247	100	20.00	0.00	12
233	128	20.00	108.00	13
205	60	21.00	start	1
207	64	21.00	0.00	2
210	77	21.00	0.00	3
211	85	21.00	0.00	4
217	92	21.00	0.00	5
219	98	21.00	0.00	6
223	105	21.00	0.00	7
227	119	21.00	0.00	8
231	129	21.00	0.00	9
234	137	21.00	0.00	10
244	145	21.00	0.00	11
258	158	21.00	0.00	12
270	165	21.00	0.00	13
272	168	21.00	0.00	14
266	166	21.00	115.00	15
266	166	22.00	newborn	15
274	172	22.00	0.00	16
294	191	22.00	0.00	17
293	213	22.00	0.00	18
291	243	22.00	0.00	19
292	273	22.00	0.00	20
291	297	22.00	0.00	21
290	309	22.00	0.00	22
292	318	22.00	0.00	23
294	329	22.00	0.00	24
315	332	22.00	0.00	25
323	332	22.00	0.00	26
337	330	22.00	0.00	27
357	327	22.00	0.00	28
362	327	22.00	0.00	29
361	328	22.00	0.00	30
365	333	22.00	0.00	31
365	340	22.00	0.00	32
363	342	22.00	0.00	33
363	337	22.00	0.00	34
362	335	22.00	0.00	35
362	333	22.00	0.00	36
363	328	22.00	111.00	37
266	166	23.00	newborn	15
264	160	23.00	0.00	16
293	176	23.00	0.00	17
306	195	23.00	0.00	18
309	204	23.00	0.00	19
305	215	23.00	0.00	20
309	234	23.00	0.00	21
310	248	23.00	0.00	22
308	268	23.00	0.00	23
313	284	23.00	0.00	24
312	278	23.00	0.00	25
323	278	23.00	0.00	26
336	274	23.00	0.00	27
338	278	23.00	0.00	28
337	278	23.00	0.00	29
333	275	23.00	0.00	30
340	278	23.00	0.00	31
341	277	23.00	0.00	32
344	274	23.00	0.00	33
347	279	23.00	0.00	34
346	276	23.00	0.00	35
351	268	23.00	0.00	36
351	270	23.00	111.00	37
178	31	24.00	start	1
171	17	24.00	103.00	2
144	28	25.00	start	1
144	26	25.00	0.00	2
144	22	25.00	0.00	3
146	19	25.00	0.00	4
145	23	25.00	0.00	5
148	31	25.00	0.00	6
153	31	25.00	0.00	7
153	32	25.00	0.00	8
152	33	25.00	0.00	9
150	32	25.00	115.00	10
150	32	26.00	newborn	10
144	24	26.00	0.00	11
144	22	26.00	0.00	12
148	23	26.00	0.00	13
152	26	26.00	0.00	14
153	32	26.00	0.00	15
157	34	26.00	0.00	16
162	45	26.00	0.00	17
168	48	26.00	0.00	18
172	52	26.00	0.00	19
174	48	26.00	0.00	20
177	53	26.00	0.00	21
181	54	26.00	0.00	22
181	55	26.00	0.00	23
178	53	26.00	0.00	24
174	50	26.00	0.00	25
172	50	26.00	0.00	26
161	44	26.00	0.00	27
161	43	26.00	0.00	28
160	43	26.00	0.00	29
157	43	26.00	0.00	30
155	45	26.00	0.00	31
155	46	26.00	0.00	32
160	47	26.00	0.00	33
164	49	26.00	0.00	34
169	50	26.00	0.00	35
169	49	26.00	0.00	36
168	52	26.00	111.00	37
150	32	27.00	newborn	10
149	38	27.00	0.00	11
152	49	27.00	0.00	12
156	55	27.00	0.00	13
161	68	27.00	0.00	14
164	76	27.00	0.00	15
162	82	27.00	0.00	16
158	82	27.00	0.00	17
155	87	27.00	0.00	18
159	85	27.00	0.00	19
160	83	27.00	0.00	20
158	81	27.00	0.00	21
159	73	27.00	0.00	22
162	71	27.00	0.00	23
162	69	27.00	0.00	24
159	88	27.00	0.00	25
156	106	27.00	0.00	26
156	123	27.00	0.00	27
146	140	27.00	0.00	28
144	155	27.00	0.00	29
141	163	27.00	0.00	30
141	164	27.00	0.00	31
138	163	27.00	0.00	32
130	172	27.00	0.00	33
124	176	27.00	0.00	34
121	183	27.00	0.00	35
113	197	27.00	0.00	36
107	201	27.00	111.00	37
55	34	28.00	start	1
47	29	28.00	0.00	2
55	46	28.00	0.00	3
59	57	28.00	0.00	4
65	68	28.00	0.00	5
50	38	28.00	115.00	6
50	38	29.00	newborn	6
53	37	29.00	0.00	7
44	45	29.00	0.00	8
40	50	29.00	0.00	9
33	62	29.00	0.00	10
30	67	29.00	0.00	11
30	75	29.00	0.00	12
30	92	29.00	0.00	13
35	105	29.00	0.00	14
39	119	29.00	0.00	15
54	129	29.00	0.00	16
62	135	29.00	0.00	17
68	137	29.00	0.00	18
67	137	29.00	0.00	19
63	143	29.00	0.00	20
57	146	29.00	0.00	21
55	148	29.00	0.00	22
51	153	29.00	0.00	23
45	153	29.00	0.00	24
35	158	29.00	0.00	25
37	161	29.00	0.00	26
38	164	29.00	0.00	27
45	168	29.00	0.00	28
49	168	29.00	115.00	29
49	168	30.00	newborn	29
19	174	30.00	103.00	30
49	168	31.00	newborn	29
61	169	31.00	0.00	30
57	158	31.00	0.00	31
59	152	31.00	0.00	32
65	148	31.00	0.00	33
76	135	31.00	0.00	34
83	131	31.00	0.00	35
88	131	31.00	0.00	36
93	130	31.00	111.00	37
50	38	32.00	newborn	6
42	28	32.00	0.00	7
32	30	32.00	0.00	8
25	33	32.00	0.00	9
24	38	32.00	103.00	10
584	62	33.00	start	1
578	70	33.00	0.00	2
573	39	33.00	0.00	3
571	32	33.00	0.00	4
562	27	33.00	0.00	5
551	25	33.00	0.00	6
530	25	33.00	0.00	7
512	31	33.00	108.00	8
623	89	34.00	newborn	2
607	104	34.00	0.00	3
604	106	34.00	0.00	4
613	110	34.00	0.00	5
620	117	34.00	0.00	6
615	120	34.00	0.00	7
625	120	34.00	0.00	8
639	122	34.00	0.00	9
639	130	34.00	0.00	10
608	129	34.00	0.00	11
566	135	34.00	0.00	12
550	165	34.00	0.00	13
545	182	34.00	0.00	14
550	201	34.00	0.00	15
554	210	34.00	0.00	16
566	194	34.00	0.00	17
588	186	34.00	0.00	18
600	190	34.00	0.00	19
609	193	34.00	0.00	20
599	210	34.00	0.00	21
602	215	34.00	115.00	22
602	215	35.00	newborn	22
604	195	35.00	0.00	23
608	191	35.00	0.00	24
585	198	35.00	0.00	25
558	202	35.00	0.00	26
548	205	35.00	0.00	27
540	210	35.00	0.00	28
527	225	35.00	0.00	29
526	233	35.00	0.00	30
523	243	35.00	0.00	31
512	253	35.00	0.00	32
495	254	35.00	0.00	33
490	254	35.00	0.00	34
490	252	35.00	0.00	35
491	253	35.00	0.00	36
489	257	35.00	111.00	37
602	215	36.00	newborn	22
596	212	36.00	0.00	23
576	213	36.00	0.00	24
562	220	36.00	0.00	25
540	237	36.00	0.00	26
525	246	36.00	0.00	27
514	248	36.00	0.00	28
520	264	36.00	0.00	29
525	278	36.00	0.00	30
525	300	36.00	0.00	31
525	301	36.00	0.00	32
520	312	36.00	0.00	33
513	320	36.00	0.00	34
510	326	36.00	0.00	35
506	321	36.00	0.00	36
504	315	36.00	111.00	37
496	82	37.00	newborn	2
491	85	37.00	0.00	3
485	89	37.00	0.00	4
471	86	37.00	0.00	5
456	99	37.00	0.00	6
455	109	37.00	0.00	7
455	122	37.00	0.00	8
461	148	37.00	0.00	9
473	166	37.00	0.00	10
490	181	37.00	0.00	11
501	188	37.00	0.00	12
516	195	37.00	0.00	13
517	196	37.00	0.00	14
526	198	37.00	0.00	15
529	195	37.00	0.00	16
531	182	37.00	0.00	17
531	174	37.00	115.00	18
531	174	38.00	newborn	18
540	181	38.00	0.00	19
539	210	38.00	0.00	20
535	222	38.00	0.00	21
535	235	38.00	0.00	22
536	236	38.00	0.00	23
536	226	38.00	0.00	24
527	222	38.00	0.00	25
528	209	38.00	0.00	26
528	197	38.00	0.00	27
528	189	38.00	0.00	28
523	190	38.00	0.00	29
518	192	38.00	0.00	30
509	189	38.00	0.00	31
505	192	38.00	0.00	32
500	194	38.00	0.00	33
498	195	38.00	0.00	34
490	192	38.00	0.00	35
483	191	38.00	0.00	36
482	196	38.00	111.00	37
531	174	39.00	newborn	18
522	180	39.00	0.00	19
519	178	39.00	0.00	20
502	150	39.00	0.00	21
494	139	39.00	0.00	22
494	133	39.00	0.00	23
493	106	39.00	0.00	24
498	90	39.00	0.00	25
499	86	39.00	0.00	26
501	85	39.00	0.00	27
498	84	39.00	0.00	28
499	78	39.00	0.00	29
500	79	39.00	0.00	30
497	82	39.00	0.00	31
497	85	39.00	0.00	32
496	84	39.00	0.00	33
498	92	39.00	0.00	34
496	98	39.00	0.00	35
495	105	39.00	0.00	36
495	109	39.00	111.00	37
3	26	40.00	start	1
23	38	40.00	0.00	2
35	38	40.00	0.00	3
41	48	40.00	0.00	4
47	48	40.00	0.00	5
39	49	40.00	0.00	6
36	48	40.00	0.00	7
35	54	40.00	0.00	8
28	60	40.00	0.00	9
23	57	40.00	0.00	10
18	58	40.00	0.00	11
16	60	40.00	0.00	12
18	72	40.00	0.00	13
18	92	40.00	0.00	14
17	87	40.00	0.00	15
22	116	40.00	0.00	16
19	120	40.00	0.00	17
17	124	40.00	0.00	18
24	121	40.00	115.00	19
24	121	41.00	newborn	19
34	113	41.00	0.00	20
46	120	41.00	0.00	21
52	124	41.00	0.00	22
60	139	41.00	0.00	23
69	148	41.00	0.00	24
71	155	41.00	0.00	25
77	157	41.00	0.00	26
69	156	41.00	0.00	27
74	154	41.00	0.00	28
80	157	41.00	0.00	29
86	158	41.00	0.00	30
91	159	41.00	0.00	31
97	163	41.00	0.00	32
97	162	41.00	0.00	33
97	161	41.00	0.00	34
95	159	41.00	0.00	35
95	158	41.00	0.00	36
92	158	41.00	111.00	37
24	121	42.00	newborn	19
8	134	42.00	103.00	20
404	50	43.00	start	1
415	39	43.00	0.00	2
430	48	43.00	0.00	3
448	43	43.00	115.00	4
448	43	44.00	newborn	4
458	46	44.00	0.00	5
462	40	44.00	0.00	6
479	34	44.00	0.00	7
474	29	44.00	0.00	8
471	21	44.00	0.00	9
457	23	44.00	0.00	10
464	12	44.00	103.00	11
448	43	45.00	newborn	4
448	55	45.00	0.00	5
441	59	45.00	0.00	6
436	53	45.00	0.00	7
431	48	45.00	0.00	8
433	35	45.00	0.00	9
432	19	45.00	0.00	10
435	27	45.00	0.00	11
443	30	45.00	0.00	12
451	38	45.00	0.00	13
453	54	45.00	0.00	14
450	53	45.00	0.00	15
447	53	45.00	0.00	16
434	49	45.00	0.00	17
432	29	45.00	0.00	18
431	25	45.00	0.00	19
428	20	45.00	103.00	20
355	43	46.00	start	1
361	41	46.00	0.00	2
368	41	46.00	0.00	3
380	57	46.00	0.00	4
381	67	46.00	0.00	5
378	71	46.00	0.00	6
377	75	46.00	0.00	7
385	84	46.00	0.00	8
405	87	46.00	0.00	9
414	88	46.00	0.00	10
422	85	46.00	0.00	11
427	77	46.00	0.00	12
417	82	46.00	115.00	13
417	82	47.00	newborn	13
419	72	47.00	0.00	14
416	75	47.00	0.00	15
414	75	47.00	0.00	16
437	73	47.00	0.00	17
439	69	47.00	0.00	18
439	72	47.00	0.00	19
443	64	47.00	0.00	20
451	56	47.00	0.00	21
461	50	47.00	0.00	22
465	42	47.00	0.00	23
462	38	47.00	0.00	24
461	34	47.00	0.00	25
463	34	47.00	0.00	26
466	40	47.00	0.00	27
462	41	47.00	0.00	28
450	46	47.00	0.00	29
441	45	47.00	0.00	30
441	40	47.00	0.00	31
444	42	47.00	0.00	32
441	43	47.00	0.00	33
447	42	47.00	0.00	34
440	45	47.00	0.00	35
439	49	47.00	0.00	36
436	51	47.00	111.00	37
417	82	48.00	newborn	13
410	93	48.00	0.00	14
402	99	48.00	0.00	15
387	106	48.00	0.00	16
387	100	48.00	0.00	17
376	97	48.00	0.00	18
366	91	48.00	0.00	19
338	76	48.00	0.00	20
337	78	48.00	0.00	21
339	71	48.00	0.00	22
339	76	48.00	0.00	23
336	69	48.00	108.00	24
377	58	49.00	start	1
381	62	49.00	0.00	2
385	66	49.00	0.00	3
387	78	49.00	0.00	4
383	86	49.00	0.00	5
376	95	49.00	0.00	6
374	106	49.00	0.00	7
374	109	49.00	0.00	8
371	109	49.00	0.00	9
370	112	49.00	0.00	10
369	119	49.00	0.00	11
363	126	49.00	0.00	12
347	143	49.00	0.00	13
343	148	49.00	0.00	14
333	157	49.00	0.00	15
332	159	49.00	0.00	16
330	164	49.00	0.00	17
329	164	49.00	0.00	18
329	161	49.00	0.00	19
325	162	49.00	0.00	20
330	161	49.00	0.00	21
328	165	49.00	0.00	22
328	166	49.00	0.00	23
329	171	49.00	0.00	24
325	182	49.00	0.00	25
324	191	49.00	0.00	26
327	200	49.00	0.00	27
330	212	49.00	0.00	28
334	221	49.00	0.00	29
329	212	49.00	115.00	30
329	212	50.00	newborn	30
338	196	50.00	0.00	31
337	191	50.00	0.00	32
337	191	50.00	0.00	33
332	191	50.00	0.00	34
335	197	50.00	0.00	35
349	199	50.00	0.00	36
355	203	50.00	111.00	37
329	212	51.00	newborn	30
332	240	51.00	0.00	31
329	244	51.00	0.00	32
323	246	51.00	0.00	33
319	240	51.00	0.00	34
320	222	51.00	0.00	35
316	238	51.00	0.00	36
316	230	51.00	111.00	37
