# Supplementary material for: A three component model for superdiffusive motion effectively describes migration of eukaryotic cells moving freely or under a directional stimulus
Source: PLoS One. 2022 Aug 2;17(8):e0272259. doi: 10.1371/journal.pone.0272259 (PMC9345344; doi:10.1371/journal.pone.0272259)
Supplement: S1 File — Text files containing information about displacements of experimental and simulated populations used for both preliminary analyses, in “datasets used for preliminary evaluation of cell movement (Tables 1 and 2)”, and further characterization of cell movement, in “further datasets used for cell movement characterization (Figs 2, 4–6; Table 2; S1–S3 Tables; S2 and S3 Figs)”. (ZIP) [file pone.0272259.s007.zip › S1_File/further datasets/experimental/wound/NIH-Ras/coordinates3.txt]

291	215	1.00	0.00
280	210	1.00	0.00
270	209	1.00	0.00
273	216	1.00	0.00
273	219	1.00	0.00
277	226	1.00	0.00
285	230	1.00	0.00
290	232	1.00	0.00
296	231	1.00	0.00
298	227	1.00	0.00
298	225	1.00	0.00
296	225	1.00	0.00
296	228	1.00	0.00
304	227	1.00	115.00
290	98	2.00	0.00
299	100	2.00	0.00
300	103	2.00	0.00
300	110	2.00	0.00
305	116	2.00	0.00
307	115	2.00	0.00
310	117	2.00	0.00
315	114	2.00	0.00
317	113	2.00	0.00
325	118	2.00	0.00
334	119	2.00	0.00
338	117	2.00	0.00
341	117	2.00	0.00
343	116	2.00	0.00
349	119	2.00	0.00
352	123	2.00	0.00
359	125	2.00	0.00
363	126	2.00	0.00
363	128	2.00	0.00
365	131	2.00	0.00
369	130	2.00	0.00
369	133	2.00	0.00
376	135	2.00	0.00
375	134	2.00	0.00
372	133	2.00	0.00
371	132	2.00	0.00
372	135	2.00	0.00
375	138	2.00	0.00
377	139	2.00	0.00
379	139	2.00	0.00
380	139	2.00	0.00
385	139	2.00	0.00
387	139	2.00	0.00
391	139	2.00	0.00
392	139	2.00	0.00
388	141	2.00	0.00
388	142	2.00	111.00
266	239	3.00	0.00
268	232	3.00	0.00
300	265	3.00	115.00
316	446	4.00	0.00
327	449	4.00	0.00
333	449	4.00	0.00
342	447	4.00	0.00
350	446	4.00	0.00
365	446	4.00	0.00
382	450	4.00	0.00
403	455	4.00	0.00
411	456	4.00	0.00
403	452	4.00	115.00
314	299	5.00	0.00
321	299	5.00	0.00
322	297	5.00	0.00
322	295	5.00	0.00
337	275	5.00	0.00
340	274	5.00	0.00
343	274	5.00	0.00
349	272	5.00	0.00
350	270	5.00	0.00
350	267	5.00	0.00
351	269	5.00	0.00
359	273	5.00	0.00
364	273	5.00	0.00
370	276	5.00	0.00
374	279	5.00	0.00
376	275	5.00	0.00
377	273	5.00	0.00
375	276	5.00	0.00
374	276	5.00	0.00
374	277	5.00	0.00
376	281	5.00	0.00
378	281	5.00	0.00
381	281	5.00	0.00
381	283	5.00	0.00
381	282	5.00	0.00
382	280	5.00	0.00
380	280	5.00	0.00
379	282	5.00	0.00
380	282	5.00	0.00
381	279	5.00	0.00
381	278	5.00	0.00
380	279	5.00	0.00
381	279	5.00	0.00
385	278	5.00	0.00
384	275	5.00	0.00
383	278	5.00	0.00
382	278	5.00	111.00
266	121	6.00	0.00
276	123	6.00	0.00
290	124	6.00	0.00
296	134	6.00	0.00
302	136	6.00	0.00
311	139	6.00	0.00
320	141	6.00	0.00
317	134	6.00	115.00
321	429	7.00	0.00
329	426	7.00	0.00
333	428	7.00	0.00
339	420	7.00	0.00
340	418	7.00	0.00
340	416	7.00	0.00
347	424	7.00	0.00
352	425	7.00	0.00
356	422	7.00	0.00
370	425	7.00	0.00
381	433	7.00	0.00
384	433	7.00	0.00
396	435	7.00	0.00
415	429	7.00	0.00
424	429	7.00	0.00
424	427	7.00	115.00
257	167	8.00	0.00
258	152	8.00	0.00
258	151	8.00	115.00
268	44	9.00	0.00
275	67	9.00	0.00
284	77	9.00	0.00
287	89	9.00	115.00
282	265	10.00	0.00
272	252	10.00	0.00
278	247	10.00	0.00
294	256	10.00	0.00
301	261	10.00	0.00
307	264	10.00	0.00
323	260	10.00	0.00
328	256	10.00	0.00
342	246	10.00	0.00
344	245	10.00	0.00
363	246	10.00	0.00
386	250	10.00	0.00
405	262	10.00	0.00
418	266	10.00	0.00
423	263	10.00	0.00
427	261	10.00	0.00
432	261	10.00	0.00
434	260	10.00	0.00
437	257	10.00	0.00
438	252	10.00	0.00
438	255	10.00	0.00
437	253	10.00	0.00
437	251	10.00	0.00
437	250	10.00	0.00
433	252	10.00	0.00
433	251	10.00	0.00
435	249	10.00	0.00
435	252	10.00	0.00
435	251	10.00	0.00
436	249	10.00	0.00
437	248	10.00	0.00
436	250	10.00	0.00
436	250	10.00	0.00
437	248	10.00	0.00
437	251	10.00	0.00
438	251	10.00	0.00
440	251	10.00	111.00
249	175	11.00	0.00
260	177	11.00	0.00
279	172	11.00	0.00
281	173	11.00	0.00
284	178	11.00	0.00
287	178	11.00	0.00
290	184	11.00	0.00
298	187	11.00	0.00
303	192	11.00	0.00
305	190	11.00	0.00
308	189	11.00	0.00
307	184	11.00	0.00
304	186	11.00	0.00
307	190	11.00	0.00
307	189	11.00	0.00
308	185	11.00	0.00
307	183	11.00	0.00
307	186	11.00	0.00
309	185	11.00	0.00
309	184	11.00	0.00
311	183	11.00	0.00
312	185	11.00	0.00
312	183	11.00	0.00
313	178	11.00	0.00
311	171	11.00	115.00
