# Supplementary material for: A three component model for superdiffusive motion effectively describes migration of eukaryotic cells moving freely or under a directional stimulus
Source: PLoS One. 2022 Aug 2;17(8):e0272259. doi: 10.1371/journal.pone.0272259 (PMC9345344; doi:10.1371/journal.pone.0272259)
Supplement: S1 File — Text files containing information about displacements of experimental and simulated populations used for both preliminary analyses, in “datasets used for preliminary evaluation of cell movement (Tables 1 and 2)”, and further characterization of cell movement, in “further datasets used for cell movement characterization (Figs 2, 4–6; Table 2; S1–S3 Tables; S2 and S3 Figs)”. (ZIP) [file pone.0272259.s007.zip › S1_File/further datasets/experimental/wound/NIH-Ras/coordinates8.txt]

327	483	1.00	0.00
326	488	1.00	0.00
324	493	1.00	0.00
323	496	1.00	0.00
323	498	1.00	0.00
326	495	1.00	0.00
328	494	1.00	0.00
331	490	1.00	0.00
332	496	1.00	0.00
335	495	1.00	0.00
338	495	1.00	0.00
338	495	1.00	0.00
341	494	1.00	0.00
335	482	1.00	115.00
301	445	2.00	0.00
300	452	2.00	0.00
300	454	2.00	0.00
301	457	2.00	0.00
306	467	2.00	0.00
308	472	2.00	0.00
310	477	2.00	0.00
312	479	2.00	0.00
320	493	2.00	0.00
320	499	2.00	0.00
329	505	2.00	0.00
330	508	2.00	103.00
321	225	3.00	0.00
322	235	3.00	0.00
325	253	3.00	0.00
326	258	3.00	0.00
333	258	3.00	0.00
339	265	3.00	0.00
341	272	3.00	0.00
343	275	3.00	0.00
343	284	3.00	0.00
344	291	3.00	0.00
350	295	3.00	0.00
404	311	3.00	115.00
302	42	4.00	0.00
302	48	4.00	0.00
305	45	4.00	0.00
315	51	4.00	0.00
315	56	4.00	0.00
320	61	4.00	0.00
321	66	4.00	0.00
312	62	4.00	0.00
313	61	4.00	115.00
321	30	5.00	0.00
322	36	5.00	0.00
324	31	5.00	0.00
307	30	5.00	0.00
312	37	5.00	0.00
313	40	5.00	0.00
313	46	5.00	0.00
320	50	5.00	0.00
321	49	5.00	0.00
321	47	5.00	0.00
317	41	5.00	115.00
293	334	6.00	0.00
294	333	6.00	0.00
298	331	6.00	0.00
299	332	6.00	0.00
300	333	6.00	0.00
303	333	6.00	0.00
304	330	6.00	0.00
304	329	6.00	0.00
307	334	6.00	0.00
308	334	6.00	0.00
311	331	6.00	115.00
287	271	7.00	0.00
289	274	7.00	0.00
294	272	7.00	0.00
305	266	7.00	0.00
307	265	7.00	0.00
311	265	7.00	0.00
318	270	7.00	0.00
326	265	7.00	0.00
336	260	7.00	0.00
348	269	7.00	0.00
356	265	7.00	0.00
357	266	7.00	0.00
360	266	7.00	0.00
363	270	7.00	0.00
366	273	7.00	0.00
376	283	7.00	0.00
368	286	7.00	115.00
321	194	8.00	0.00
321	207	8.00	0.00
318	219	8.00	0.00
316	224	8.00	0.00
316	227	8.00	0.00
315	228	8.00	0.00
316	225	8.00	0.00
319	225	8.00	0.00
319	229	8.00	0.00
319	229	8.00	0.00
320	226	8.00	0.00
320	232	8.00	115.00
284	47	9.00	0.00
283	52	9.00	0.00
288	49	9.00	0.00
301	55	9.00	0.00
304	59	9.00	0.00
309	66	9.00	0.00
317	72	9.00	0.00
319	74	9.00	0.00
329	79	9.00	0.00
337	76	9.00	0.00
341	77	9.00	0.00
341	79	9.00	0.00
340	79	9.00	0.00
337	78	9.00	0.00
337	78	9.00	0.00
337	80	9.00	0.00
339	82	9.00	0.00
339	84	9.00	0.00
342	83	9.00	0.00
343	86	9.00	0.00
350	91	9.00	0.00
350	89	9.00	0.00
349	87	9.00	0.00
350	88	9.00	0.00
354	88	9.00	0.00
356	85	9.00	0.00
346	80	9.00	0.00
339	75	9.00	108.00
