# Supplementary material for: A three component model for superdiffusive motion effectively describes migration of eukaryotic cells moving freely or under a directional stimulus
Source: PLoS One. 2022 Aug 2;17(8):e0272259. doi: 10.1371/journal.pone.0272259 (PMC9345344; doi:10.1371/journal.pone.0272259)
Supplement: S1 File — Text files containing information about displacements of experimental and simulated populations used for both preliminary analyses, in “datasets used for preliminary evaluation of cell movement (Tables 1 and 2)”, and further characterization of cell movement, in “further datasets used for cell movement characterization (Figs 2, 4–6; Table 2; S1–S3 Tables; S2 and S3 Figs)”. (ZIP) [file pone.0272259.s007.zip › S1_File/further datasets/experimental/wound/T24/coordinates6.txt]

#	ps=1.3	ts=40	movie=	timeInt=4
328	82	1.00	start	1		f
334	82	1.00	0.00	2		f
345	81	1.00	0.00	3		f
350	81	1.00	0.00	4		f
355	84	1.00	0.00	5		f
362	86	1.00	0.00	6		f
366	92	1.00	0.00	7		f
368	97	1.00	0.00	8		f
376	97	1.00	0.00	9		f
383	101	1.00	0.00	10		f
389	99	1.00	0.00	11		f
396	99	1.00	0.00	12		f
399	98	1.00	0.00	13		f
394	108	1.00	115.00	14		f
394	108	2.00	newborn	14	1	f
382	104	2.00	0.00	15	1	f
382	103	2.00	0.00	16	1	f
393	105	2.00	0.00	17	1	f
400	91	2.00	0.00	18	1	f
399	85	2.00	0.00	19	1	f
397	80	2.00	0.00	20	1	f
388	70	2.00	0.00	21	1	f
379	65	2.00	0.00	22	1	f
387	62	2.00	0.00	23	1	f
410	64	2.00	0.00	24	1	f
431	58	2.00	0.00	25	1	f
459	47	2.00	0.00	26	1	f
463	38	2.00	0.00	27	1	f
467	33	2.00	0.00	28	1	f
478	32	2.00	0.00	29	1	f
483	31	2.00	0.00	30	1	f
495	26	2.00	0.00	31	1	f
504	22	2.00	0.00	32	1	f
514	20	2.00	0.00	33	1	f
530	20	2.00	0.00	34	1	f
537	21	2.00	0.00	35	1	f
548	22	2.00	0.00	36	1	f
553	23	2.00	111.00	37	1	f
394	108	3.00	newborn	14	1	f
398	115	3.00	0.00	15	1	f
399	117	3.00	0.00	16	1	f
406	123	3.00	0.00	17	1	f
420	114	3.00	0.00	18	1	f
440	114	3.00	0.00	19	1	f
456	114	3.00	0.00	20	1	f
462	130	3.00	0.00	21	1	f
477	144	3.00	0.00	22	1	f
488	154	3.00	0.00	23	1	f
501	164	3.00	0.00	24	1	f
512	167	3.00	0.00	25	1	f
542	194	3.00	0.00	26	1	f
550	213	3.00	0.00	27	1	f
548	230	3.00	0.00	28	1	f
543	248	3.00	0.00	29	1	f
540	264	3.00	0.00	30	1	f
531	281	3.00	0.00	31	1	f
530	294	3.00	0.00	32	1	f
532	301	3.00	0.00	33	1	f
541	304	3.00	0.00	34	1	f
540	305	3.00	0.00	35	1	f
538	304	3.00	0.00	36	1	f
540	309	3.00	111.00	37	1	f
260	197	4.00	start	1		f
274	206	4.00	0.00	2		f
283	206	4.00	0.00	3		f
279	205	4.00	0.00	4		f
278	200	4.00	0.00	5		f
281	200	4.00	0.00	6		f
288	201	4.00	0.00	7		f
292	201	4.00	0.00	8		f
300	200	4.00	0.00	9		f
308	201	4.00	0.00	10		f
314	201	4.00	0.00	11		f
315	197	4.00	115.00	12		f
315	197	5.00	newborn	12	4	f
324	185	5.00	0.00	13	4	f
326	187	5.00	0.00	14	4	f
327	189	5.00	0.00	15	4	f
334	186	5.00	0.00	16	4	f
346	180	5.00	0.00	17	4	f
355	180	5.00	0.00	18	4	f
356	178	5.00	0.00	19	4	f
353	180	5.00	0.00	20	4	f
352	180	5.00	0.00	21	4	f
355	173	5.00	0.00	22	4	f
345	171	5.00	0.00	23	4	f
345	169	5.00	0.00	24	4	f
345	169	5.00	0.00	25	4	f
348	169	5.00	0.00	26	4	f
345	170	5.00	0.00	27	4	f
345	171	5.00	0.00	28	4	f
350	171	5.00	0.00	29	4	f
358	171	5.00	0.00	30	4	f
363	169	5.00	0.00	31	4	f
366	168	5.00	0.00	32	4	f
368	168	5.00	0.00	33	4	f
371	170	5.00	0.00	34	4	f
366	170	5.00	0.00	35	4	f
360	169	5.00	0.00	36	4	f
342	167	5.00	111.00	37	4	f
315	197	6.00	newborn	12	4	f
314	215	6.00	0.00	13	4	f
305	207	6.00	0.00	14	4	f
305	203	6.00	0.00	15	4	f
307	201	6.00	0.00	16	4	f
310	202	6.00	0.00	17	4	f
310	202	6.00	0.00	18	4	f
314	202	6.00	0.00	19	4	f
312	203	6.00	0.00	20	4	f
308	200	6.00	0.00	21	4	f
302	195	6.00	0.00	22	4	f
291	190	6.00	0.00	23	4	f
291	191	6.00	0.00	24	4	f
294	190	6.00	0.00	25	4	f
299	185	6.00	0.00	26	4	f
303	186	6.00	0.00	27	4	f
306	186	6.00	0.00	28	4	f
310	186	6.00	0.00	29	4	f
313	180	6.00	0.00	30	4	f
314	180	6.00	0.00	31	4	f
314	181	6.00	0.00	32	4	f
316	179	6.00	0.00	33	4	f
314	179	6.00	0.00	34	4	f
313	180	6.00	0.00	35	4	f
305	179	6.00	0.00	36	4	f
305	179	6.00	111.00	37	4	f
307	378	7.00	start	1		f
311	374	7.00	0.00	2		f
313	378	7.00	0.00	3		f
318	376	7.00	0.00	4		f
321	368	7.00	0.00	5		f
322	356	7.00	0.00	6		f
328	344	7.00	0.00	7		f
339	331	7.00	0.00	8		f
347	319	7.00	0.00	9		f
351	312	7.00	0.00	10		f
355	309	7.00	0.00	11		f
360	305	7.00	0.00	12		f
366	303	7.00	0.00	13		f
370	301	7.00	0.00	14		f
373	301	7.00	0.00	15		f
379	301	7.00	0.00	16		f
382	300	7.00	0.00	17		f
385	296	7.00	0.00	18		f
388	295	7.00	0.00	19		f
393	299	7.00	0.00	20		f
404	300	7.00	0.00	21		f
410	305	7.00	0.00	22		f
404	305	7.00	115.00	23		f
315	120	8.00	start	1		f
325	126	8.00	0.00	2		f
338	132	8.00	0.00	3		f
344	131	8.00	0.00	4		f
361	139	8.00	0.00	5		f
368	139	8.00	0.00	6		f
379	143	8.00	0.00	7		f
390	145	8.00	0.00	8		f
393	146	8.00	0.00	9		f
401	147	8.00	0.00	10		f
411	147	8.00	0.00	11		f
420	147	8.00	0.00	12		f
426	150	8.00	0.00	13		f
439	149	8.00	0.00	14		f
452	145	8.00	0.00	15		f
471	142	8.00	0.00	16		f
477	136	8.00	0.00	17		f
480	130	8.00	0.00	18		f
487	121	8.00	0.00	19		f
502	103	8.00	0.00	20		f
518	89	8.00	0.00	21		f
530	71	8.00	0.00	22		f
543	59	8.00	0.00	23		f
551	44	8.00	0.00	24		f
563	31	8.00	0.00	25		f
575	15	8.00	0.00	26		f
576	15	8.00	0.00	27		f
575	10	8.00	0.00	28		f
578	14	8.00	0.00	29		f
578	14	8.00	0.00	30		f
575	15	8.00	0.00	31		f
575	16	8.00	115.00	32		f
575	16	9.00	newborn	32	8	f
583	18	9.00	0.00	33	8	f
592	18	9.00	0.00	34	8	f
597	18	9.00	0.00	35	8	f
588	15	9.00	0.00	36	8	f
582	15	9.00	111.00	37	8	f
334	476	10.00	start	1		f
337	480	10.00	0.00	2		f
341	486	10.00	0.00	3		f
341	484	10.00	0.00	4		f
344	481	10.00	0.00	5		f
350	479	10.00	0.00	6		f
352	477	10.00	0.00	7		f
358	477	10.00	0.00	8		f
364	476	10.00	0.00	9		f
364	470	10.00	0.00	10		f
357	466	10.00	0.00	11		f
355	455	10.00	0.00	12		f
355	446	10.00	0.00	13		f
348	447	10.00	0.00	14		f
344	442	10.00	0.00	15		f
345	435	10.00	0.00	16		f
351	433	10.00	0.00	17		f
354	429	10.00	0.00	18		f
355	435	10.00	0.00	19		f
362	435	10.00	0.00	20		f
366	437	10.00	0.00	21		f
375	442	10.00	0.00	22		f
380	442	10.00	0.00	23		f
388	445	10.00	0.00	24		f
395	446	10.00	0.00	25		f
403	446	10.00	115.00	26		f
403	446	11.00	newborn	26	10	f
397	449	11.00	0.00	27	10	f
423	461	11.00	0.00	28	10	f
421	462	11.00	0.00	29	10	f
443	463	11.00	0.00	30	10	f
467	468	11.00	0.00	31	10	f
476	470	11.00	0.00	32	10	f
486	471	11.00	0.00	33	10	f
498	471	11.00	0.00	34	10	f
522	468	11.00	0.00	35	10	f
546	454	11.00	0.00	36	10	f
550	450	11.00	111.00	37	10	f
403	446	12.00	newborn	26	10	f
383	442	12.00	0.00	27	10	f
376	444	12.00	0.00	28	10	f
378	444	12.00	0.00	29	10	f
383	447	12.00	0.00	30	10	f
388	451	12.00	0.00	31	10	f
392	451	12.00	0.00	32	10	f
406	455	12.00	0.00	33	10	f
415	456	12.00	0.00	34	10	f
434	464	12.00	0.00	35	10	f
442	470	12.00	0.00	36	10	f
444	470	12.00	111.00	37	10	f
273	334	13.00	start	1		f
274	332	13.00	0.00	2		f
272	334	13.00	0.00	3		f
269	334	13.00	0.00	4		f
270	326	13.00	0.00	5		f
272	323	13.00	0.00	6		f
276	317	13.00	0.00	7		f
281	312	13.00	0.00	8		f
288	312	13.00	0.00	9		f
285	310	13.00	108.00	10		f
261	153	14.00	start	1		f
268	154	14.00	0.00	2		f
272	154	14.00	0.00	3		f
273	149	14.00	0.00	4		f
267	147	14.00	0.00	5		f
272	146	14.00	0.00	6		f
271	146	14.00	0.00	7		f
273	146	14.00	0.00	8		f
280	143	14.00	0.00	9		f
286	144	14.00	0.00	10		f
285	147	14.00	0.00	11		f
282	147	14.00	0.00	12		f
283	149	14.00	0.00	13		f
287	151	14.00	0.00	14		f
283	151	14.00	0.00	15		f
279	155	14.00	0.00	16		f
281	155	14.00	0.00	17		f
279	148	14.00	0.00	18		f
280	148	14.00	0.00	19		f
284	145	14.00	0.00	20		f
282	150	14.00	108.00	21		f
277	234	15.00	start	1		f
281	235	15.00	0.00	2		f
276	233	15.00	0.00	3		f
277	234	15.00	0.00	4		f
278	227	15.00	0.00	5		f
278	227	15.00	0.00	6		f
282	227	15.00	0.00	7		f
284	230	15.00	0.00	8		f
281	227	15.00	0.00	9		f
280	233	15.00	0.00	10		f
277	236	15.00	0.00	11		f
282	233	15.00	0.00	12		f
285	233	15.00	0.00	13		f
288	234	15.00	0.00	14		f
291	234	15.00	0.00	15		f
293	234	15.00	115.00	16		f
309	97	16.00	start	1		f
312	94	16.00	0.00	2		f
316	93	16.00	0.00	3		f
322	93	16.00	0.00	4		f
325	94	16.00	115.00	5		f
320	141	17.00	start	1		f
333	141	17.00	0.00	2		f
340	147	17.00	0.00	3		f
349	149	17.00	0.00	4		f
356	153	17.00	0.00	5		f
367	149	17.00	0.00	6		f
380	154	17.00	0.00	7		f
392	158	17.00	0.00	8		f
402	160	17.00	0.00	9		f
415	160	17.00	0.00	10		f
421	162	17.00	0.00	11		f
426	164	17.00	0.00	12		f
432	164	17.00	0.00	13		f
443	164	17.00	0.00	14		f
455	161	17.00	0.00	15		f
483	158	17.00	0.00	16		f
489	158	17.00	0.00	17		f
496	153	17.00	0.00	18		f
500	140	17.00	0.00	19		f
502	129	17.00	0.00	20		f
514	110	17.00	0.00	21		f
529	95	17.00	0.00	22		f
551	89	17.00	0.00	23		f
576	101	17.00	0.00	24		f
595	126	17.00	0.00	25		f
590	144	17.00	0.00	26		f
574	154	17.00	0.00	27		f
555	167	17.00	0.00	28		f
535	187	17.00	0.00	29		f
531	198	17.00	0.00	30		f
522	210	17.00	0.00	31		f
523	217	17.00	0.00	32		f
521	229	17.00	0.00	33		f
525	243	17.00	0.00	34		f
524	247	17.00	0.00	35		f
525	255	17.00	0.00	36		f
523	256	17.00	111.00	37		f
276	137	18.00	start	1		f
282	138	18.00	0.00	2		f
285	137	18.00	0.00	3		f
287	137	18.00	0.00	4		f
280	136	18.00	0.00	5		f
280	136	18.00	0.00	6		f
288	138	18.00	0.00	7		f
293	139	18.00	0.00	8		f
305	139	18.00	0.00	9		f
311	140	18.00	0.00	10		f
313	145	18.00	0.00	11		f
315	145	18.00	0.00	12		f
305	144	18.00	115.00	13		f
294	130	19.00	start	1		f
304	129	19.00	0.00	2		f
312	125	19.00	0.00	3		f
316	125	19.00	0.00	4		f
318	125	19.00	0.00	5		f
325	127	19.00	0.00	6		f
334	134	19.00	0.00	7		f
344	136	19.00	0.00	8		f
364	139	19.00	0.00	9		f
369	139	19.00	0.00	10		f
378	144	19.00	0.00	11		f
387	143	19.00	0.00	12		f
398	145	19.00	0.00	13		f
406	147	19.00	0.00	14		f
413	147	19.00	0.00	15		f
434	148	19.00	0.00	16		f
446	148	19.00	0.00	17		f
464	148	19.00	0.00	18		f
472	154	19.00	0.00	19		f
478	159	19.00	0.00	20		f
484	166	19.00	0.00	21		f
484	168	19.00	0.00	22		f
487	172	19.00	0.00	23		f
493	187	19.00	0.00	24		f
499	195	19.00	0.00	25		f
507	209	19.00	0.00	26		f
511	220	19.00	0.00	27		f
514	228	19.00	0.00	28		f
516	235	19.00	0.00	29		f
520	239	19.00	0.00	30		f
521	241	19.00	0.00	31		f
530	256	19.00	0.00	32		f
536	261	19.00	0.00	33		f
538	258	19.00	0.00	34		f
543	249	19.00	0.00	35		f
542	247	19.00	0.00	36		f
540	246	19.00	111.00	37		f
256	177	20.00	start	1		f
264	176	20.00	0.00	2		f
272	176	20.00	0.00	3		f
274	175	20.00	0.00	4		f
277	174	20.00	0.00	5		f
287	174	20.00	0.00	6		f
295	174	20.00	0.00	7		f
306	182	20.00	0.00	8		f
313	177	20.00	0.00	9		f
323	184	20.00	0.00	10		f
332	192	20.00	0.00	11		f
338	193	20.00	0.00	12		f
341	200	20.00	0.00	13		f
343	206	20.00	0.00	14		f
343	206	20.00	0.00	15		f
344	206	20.00	0.00	16		f
349	205	20.00	0.00	17		f
355	211	20.00	0.00	18		f
353	213	20.00	0.00	19		f
354	219	20.00	0.00	20		f
349	221	20.00	115.00	21		f
349	221	21.00	newborn	21	20	f
351	202	21.00	0.00	22	20	f
346	194	21.00	0.00	23	20	f
351	185	21.00	0.00	24	20	f
359	173	21.00	0.00	25	20	f
371	169	21.00	0.00	26	20	f
377	168	21.00	0.00	27	20	f
383	176	21.00	0.00	28	20	f
388	176	21.00	0.00	29	20	f
397	173	21.00	0.00	30	20	f
404	171	21.00	0.00	31	20	f
425	166	21.00	0.00	32	20	f
428	162	21.00	0.00	33	20	f
432	162	21.00	0.00	34	20	f
448	165	21.00	0.00	35	20	f
452	169	21.00	0.00	36	20	f
461	169	21.00	111.00	37	20	f
349	221	22.00	newborn	21	20	f
354	247	22.00	0.00	22	20	f
366	252	22.00	0.00	23	20	f
378	251	22.00	0.00	24	20	f
387	249	22.00	0.00	25	20	f
395	247	22.00	0.00	26	20	f
406	239	22.00	0.00	27	20	f
412	230	22.00	0.00	28	20	f
415	226	22.00	0.00	29	20	f
416	227	22.00	0.00	30	20	f
414	224	22.00	0.00	31	20	f
421	220	22.00	0.00	32	20	f
428	217	22.00	0.00	33	20	f
431	219	22.00	0.00	34	20	f
431	214	22.00	0.00	35	20	f
425	214	22.00	0.00	36	20	f
429	218	22.00	111.00	37	20	f
274	350	23.00	start	1		f
287	345	23.00	0.00	2		f
293	344	23.00	0.00	3		f
298	337	23.00	0.00	4		f
302	331	23.00	0.00	5		f
310	324	23.00	0.00	6		f
316	319	23.00	0.00	7		f
325	316	23.00	0.00	8		f
319	319	23.00	0.00	9		f
323	316	23.00	0.00	10		f
327	313	23.00	0.00	11		f
330	312	23.00	0.00	12		f
333	308	23.00	0.00	13		f
339	301	23.00	0.00	14		f
348	296	23.00	0.00	15		f
350	290	23.00	0.00	16		f
355	283	23.00	0.00	17		f
362	277	23.00	0.00	18		f
364	273	23.00	0.00	19		f
370	269	23.00	0.00	20		f
375	270	23.00	0.00	21		f
374	273	23.00	0.00	22		f
367	280	23.00	0.00	23		f
364	282	23.00	0.00	24		f
363	283	23.00	0.00	25		f
367	279	23.00	0.00	26		f
388	247	23.00	0.00	27		f
388	240	23.00	0.00	28		f
392	239	23.00	0.00	29		f
393	242	23.00	0.00	30		f
395	239	23.00	108.00	31		f
255	288	24.00	start	1		f
258	286	24.00	0.00	2		f
265	288	24.00	0.00	3		f
271	293	24.00	0.00	4		f
278	291	24.00	115.00	5		f
259	268	25.00	start	1		f
267	262	25.00	0.00	2		f
274	259	25.00	0.00	3		f
277	258	25.00	0.00	4		f
289	254	25.00	0.00	5		f
303	248	25.00	0.00	6		f
302	242	25.00	115.00	7		f
302	242	26.00	newborn	7	25	f
302	235	26.00	0.00	8	25	f
299	235	26.00	0.00	9	25	f
303	239	26.00	0.00	10	25	f
308	236	26.00	0.00	11	25	f
314	237	26.00	0.00	12	25	f
320	240	26.00	0.00	13	25	f
322	239	26.00	0.00	14	25	f
328	242	26.00	0.00	15	25	f
337	243	26.00	0.00	16	25	f
353	256	26.00	0.00	17	25	f
353	262	26.00	0.00	18	25	f
347	264	26.00	0.00	19	25	f
344	267	26.00	0.00	20	25	f
347	268	26.00	0.00	21	25	f
347	268	26.00	108.00	22	25	f
297	363	27.00	start	1		f
302	358	27.00	0.00	2		f
307	356	27.00	0.00	3		f
311	350	27.00	0.00	4		f
311	345	27.00	0.00	5		f
314	339	27.00	0.00	6		f
318	334	27.00	0.00	7		f
322	332	27.00	0.00	8		f
322	330	27.00	0.00	9		f
323	328	27.00	0.00	10		f
324	330	27.00	0.00	11		f
328	326	27.00	0.00	12		f
335	321	27.00	0.00	13		f
343	318	27.00	0.00	14		f
344	317	27.00	0.00	15		f
344	317	27.00	0.00	16		f
344	320	27.00	115.00	17		f
303	408	28.00	start	1		f
307	410	28.00	0.00	2		f
306	411	28.00	0.00	3		f
306	406	28.00	0.00	4		f
310	401	28.00	0.00	5		f
312	396	28.00	0.00	6		f
320	385	28.00	0.00	7		f
325	379	28.00	0.00	8		f
326	372	28.00	0.00	9		f
325	365	28.00	0.00	10		f
323	372	28.00	0.00	11		f
322	372	28.00	0.00	12		f
315	366	28.00	0.00	13		f
317	366	28.00	0.00	14		f
317	365	28.00	108.00	15		f
269	217	29.00	start	1		f
285	222	29.00	0.00	2		f
285	222	29.00	0.00	3		f
285	218	29.00	0.00	4		f
292	217	29.00	0.00	5		f
293	217	29.00	0.00	6		f
299	219	29.00	0.00	7		f
300	224	29.00	0.00	8		f
300	221	29.00	115.00	9		f
300	221	30.00	newborn	9	29	f
306	224	30.00	0.00	10	29	f
305	224	30.00	0.00	11	29	f
313	224	30.00	0.00	12	29	f
320	233	30.00	108.00	13	29	f
300	221	31.00	newborn	9	29	f
289	214	31.00	0.00	10	29	f
295	213	31.00	0.00	11	29	f
279	219	31.00	0.00	12	29	f
279	217	31.00	0.00	13	29	f
276	222	31.00	0.00	14	29	f
261	217	31.00	0.00	15	29	f
260	213	31.00	0.00	16	29	f
264	208	31.00	0.00	17	29	f
266	204	31.00	108.00	18	29	f
