# Supplementary material for: A three component model for superdiffusive motion effectively describes migration of eukaryotic cells moving freely or under a directional stimulus
Source: PLoS One. 2022 Aug 2;17(8):e0272259. doi: 10.1371/journal.pone.0272259 (PMC9345344; doi:10.1371/journal.pone.0272259)
Supplement: S1 File — Text files containing information about displacements of experimental and simulated populations used for both preliminary analyses, in “datasets used for preliminary evaluation of cell movement (Tables 1 and 2)”, and further characterization of cell movement, in “further datasets used for cell movement characterization (Figs 2, 4–6; Table 2; S1–S3 Tables; S2 and S3 Figs)”. (ZIP) [file pone.0272259.s007.zip › S1_File/further datasets/experimental/wound/T24/coordinates4.txt]

#	ps=1.3	ts=40	movie=	timeInt=4
255	272	1.00	start	1
257	261	1.00	0.00	2
255	253	1.00	0.00	3
249	240	1.00	0.00	4
239	241	1.00	0.00	5
235	241	1.00	0.00	6
221	249	1.00	0.00	7
221	249	1.00	0.00	8
231	260	1.00	0.00	9
228	269	1.00	0.00	10
223	269	1.00	0.00	11
224	267	1.00	0.00	12
227	260	1.00	115.00	13
227	260	2.00	newborn	13
214	265	2.00	0.00	14
205	273	2.00	0.00	15
197	273	2.00	0.00	16
197	272	2.00	0.00	17
198	262	2.00	0.00	18
193	252	2.00	0.00	19
204	233	2.00	0.00	20
240	239	2.00	0.00	21
269	260	2.00	0.00	22
283	268	2.00	108.00	23
227	260	3.00	newborn	13
247	242	3.00	0.00	14
243	246	3.00	0.00	15
252	240	3.00	0.00	16
254	244	3.00	0.00	17
254	241	3.00	0.00	18
262	240	3.00	0.00	19
270	241	3.00	0.00	20
274	242	3.00	0.00	21
288	248	3.00	0.00	22
293	251	3.00	0.00	23
296	252	3.00	0.00	24
310	258	3.00	0.00	25
323	252	3.00	0.00	26
323	252	3.00	0.00	27
311	247	3.00	0.00	28
309	250	3.00	0.00	29
301	256	3.00	0.00	30
299	272	3.00	0.00	31
288	283	3.00	0.00	32
289	290	3.00	108.00	33
295	297	4.00	start	1
296	290	4.00	0.00	2
294	288	4.00	0.00	3
294	282	4.00	0.00	4
287	279	4.00	0.00	5
278	277	4.00	0.00	6
276	273	4.00	0.00	7
273	265	4.00	0.00	8
260	266	4.00	0.00	9
239	265	4.00	0.00	10
240	246	4.00	0.00	11
246	241	4.00	0.00	12
246	235	4.00	0.00	13
235	235	4.00	0.00	14
236	236	4.00	115.00	15
236	236	5.00	newborn	15
223	238	5.00	0.00	16
222	238	5.00	0.00	17
222	242	5.00	0.00	18
226	224	5.00	0.00	19
234	224	5.00	0.00	20
243	223	5.00	0.00	21
245	211	5.00	0.00	22
246	198	5.00	0.00	23
250	193	5.00	0.00	24
255	183	5.00	0.00	25
274	176	5.00	0.00	26
271	162	5.00	0.00	27
244	160	5.00	0.00	28
225	183	5.00	0.00	29
208	184	5.00	0.00	30
217	166	5.00	0.00	31
230	168	5.00	0.00	32
241	159	5.00	0.00	33
251	155	5.00	0.00	34
284	146	5.00	0.00	35
283	135	5.00	0.00	36
284	124	5.00	111.00	37
334	234	6.00	start	1
328	223	6.00	0.00	2
326	222	6.00	0.00	3
313	212	6.00	0.00	4
308	205	6.00	0.00	5
303	214	6.00	0.00	6
296	215	6.00	0.00	7
291	208	6.00	0.00	8
283	208	6.00	0.00	9
274	214	6.00	0.00	10
269	219	6.00	0.00	11
274	211	6.00	0.00	12
261	239	6.00	0.00	13
234	259	6.00	0.00	14
230	269	6.00	0.00	15
232	277	6.00	0.00	16
232	281	6.00	0.00	17
250	273	6.00	0.00	18
256	260	6.00	0.00	19
250	245	6.00	0.00	20
257	242	6.00	108.00	21
351	472	7.00	start	1
348	467	7.00	0.00	2
345	466	7.00	0.00	3
343	466	7.00	0.00	4
328	455	7.00	0.00	5
322	448	7.00	0.00	6
305	433	7.00	0.00	7
303	426	7.00	0.00	8
301	421	7.00	0.00	9
293	413	7.00	0.00	10
287	412	7.00	0.00	11
288	405	7.00	0.00	12
280	400	7.00	0.00	13
277	405	7.00	0.00	14
266	399	7.00	0.00	15
262	379	7.00	0.00	16
257	369	7.00	0.00	17
253	376	7.00	115.00	18
253	376	8.00	newborn	18
250	367	8.00	0.00	19
250	365	8.00	0.00	20
224	376	8.00	0.00	21
213	382	8.00	0.00	22
211	389	8.00	0.00	23
236	390	8.00	0.00	24
230	375	8.00	0.00	25
208	382	8.00	0.00	26
205	365	8.00	0.00	27
225	357	8.00	0.00	28
223	339	8.00	0.00	29
217	353	8.00	0.00	30
204	370	8.00	0.00	31
188	384	8.00	0.00	32
179	390	8.00	0.00	33
163	386	8.00	0.00	34
125	403	8.00	0.00	35
97	423	8.00	0.00	36
85	435	8.00	111.00	37
253	376	9.00	newborn	18
261	375	9.00	0.00	19
262	368	9.00	0.00	20
269	366	9.00	0.00	21
286	350	9.00	0.00	22
289	343	9.00	0.00	23
279	333	9.00	0.00	24
272	337	9.00	0.00	25
251	350	9.00	0.00	26
243	341	9.00	0.00	27
237	331	9.00	0.00	28
233	319	9.00	0.00	29
223	323	9.00	0.00	30
198	338	9.00	0.00	31
194	343	9.00	0.00	32
169	353	9.00	0.00	33
116	359	9.00	0.00	34
103	339	9.00	0.00	35
87	312	9.00	0.00	36
70	311	9.00	111.00	37
447	183	10.00	start	1
445	178	10.00	0.00	2
435	175	10.00	0.00	3
423	168	10.00	0.00	4
411	166	10.00	0.00	5
397	168	10.00	0.00	6
397	162	10.00	0.00	7
391	142	10.00	0.00	8
375	119	10.00	0.00	9
382	110	10.00	0.00	10
396	127	10.00	0.00	11
407	158	10.00	0.00	12
424	168	10.00	0.00	13
439	172	10.00	0.00	14
436	172	10.00	0.00	15
428	177	10.00	0.00	16
415	179	10.00	0.00	17
409	184	10.00	0.00	18
388	190	10.00	0.00	19
373	190	10.00	0.00	20
355	187	10.00	0.00	21
338	180	10.00	0.00	22
337	178	10.00	0.00	23
347	182	10.00	115.00	24
347	182	11.00	newborn	24
339	178	11.00	0.00	25
347	184	11.00	0.00	26
315	168	11.00	0.00	27
300	163	11.00	0.00	28
288	165	11.00	0.00	29
279	166	11.00	0.00	30
272	165	11.00	0.00	31
264	170	11.00	0.00	32
229	188	11.00	0.00	33
223	178	11.00	0.00	34
218	180	11.00	0.00	35
209	162	11.00	0.00	36
209	143	11.00	111.00	37
380	233	12.00	start	1
394	219	12.00	0.00	2
400	217	12.00	0.00	3
403	209	12.00	0.00	4
408	211	12.00	0.00	5
398	213	12.00	0.00	6
402	206	12.00	0.00	7
404	190	12.00	0.00	8
404	171	12.00	0.00	9
400	154	12.00	0.00	10
397	149	12.00	115.00	11
397	149	13.00	newborn	11
400	168	13.00	0.00	12
400	190	13.00	0.00	13
405	207	13.00	0.00	14
398	215	13.00	0.00	15
392	212	13.00	0.00	16
385	211	13.00	0.00	17
372	213	13.00	0.00	18
367	211	13.00	0.00	19
360	208	13.00	0.00	20
358	208	13.00	0.00	21
351	207	13.00	0.00	22
343	206	13.00	0.00	23
337	204	13.00	0.00	24
331	204	13.00	0.00	25
326	199	13.00	0.00	26
318	192	13.00	0.00	27
319	183	13.00	0.00	28
312	167	13.00	115.00	29
312	167	14.00	newborn	29
311	179	14.00	0.00	30
302	173	14.00	0.00	31
296	167	14.00	0.00	32
292	169	14.00	0.00	33
285	171	14.00	108.00	34
312	167	15.00	newborn	29
325	187	15.00	0.00	30
318	181	15.00	0.00	31
333	179	15.00	0.00	32
335	185	15.00	0.00	33
332	188	15.00	0.00	34
327	188	15.00	108.00	35
397	149	16.00	newborn	11
394	158	16.00	0.00	12
400	150	16.00	0.00	13
399	128	16.00	0.00	14
390	123	16.00	0.00	15
385	130	16.00	0.00	16
386	125	16.00	0.00	17
402	111	16.00	0.00	18
402	90	16.00	0.00	19
405	73	16.00	0.00	20
392	72	16.00	0.00	21
401	62	16.00	0.00	22
405	51	16.00	0.00	23
387	47	16.00	0.00	24
371	49	16.00	0.00	25
366	55	16.00	0.00	26
364	63	16.00	0.00	27
363	71	16.00	0.00	28
360	72	16.00	0.00	29
355	74	16.00	0.00	30
347	74	16.00	115.00	31
347	74	17.00	newborn	31
345	75	17.00	0.00	32
338	76	17.00	0.00	33
339	86	17.00	0.00	34
336	97	17.00	0.00	35
332	99	17.00	0.00	36
325	95	17.00	111.00	37
347	74	18.00	newborn	31
361	79	18.00	0.00	32
361	70	18.00	0.00	33
360	67	18.00	0.00	34
367	52	18.00	108.00	35
461	39	19.00	find	3
453	33	19.00	0.00	4
457	32	19.00	0.00	5
446	33	19.00	0.00	6
443	28	19.00	0.00	7
441	28	19.00	0.00	8
441	28	19.00	115.00	9
470	74	20.00	find	3
471	76	20.00	0.00	4
473	66	20.00	0.00	5
473	66	20.00	0.00	6
471	65	20.00	0.00	7
470	66	20.00	0.00	8
471	67	20.00	0.00	9
466	73	20.00	0.00	10
467	60	20.00	115.00	11
467	60	21.00	newborn	11
464	75	21.00	0.00	12
457	81	21.00	0.00	13
454	95	21.00	0.00	14
452	111	21.00	0.00	15
443	134	21.00	0.00	16
439	145	21.00	0.00	17
434	154	21.00	0.00	18
429	144	21.00	0.00	19
422	129	21.00	0.00	20
423	118	21.00	0.00	21
417	115	21.00	0.00	22
406	117	21.00	0.00	23
404	106	21.00	0.00	24
398	96	21.00	0.00	25
388	64	21.00	0.00	26
378	47	21.00	0.00	27
372	42	21.00	0.00	28
369	43	21.00	0.00	29
369	46	21.00	115.00	30
369	46	22.00	newborn	30
346	26	22.00	0.00	31
329	20	22.00	0.00	32
324	18	22.00	0.00	33
325	17	22.00	0.00	34
323	18	22.00	0.00	35
329	23	22.00	0.00	36
329	27	22.00	111.00	37
369	46	23.00	newborn	30
373	36	23.00	0.00	31
385	45	23.00	0.00	32
376	55	23.00	0.00	33
365	53	23.00	0.00	34
352	39	23.00	108.00	35
