# Supplementary material for: A three component model for superdiffusive motion effectively describes migration of eukaryotic cells moving freely or under a directional stimulus
Source: PLoS One. 2022 Aug 2;17(8):e0272259. doi: 10.1371/journal.pone.0272259 (PMC9345344; doi:10.1371/journal.pone.0272259)
Supplement: S1 File — Text files containing information about displacements of experimental and simulated populations used for both preliminary analyses, in “datasets used for preliminary evaluation of cell movement (Tables 1 and 2)”, and further characterization of cell movement, in “further datasets used for cell movement characterization (Figs 2, 4–6; Table 2; S1–S3 Tables; S2 and S3 Figs)”. (ZIP) [file pone.0272259.s007.zip › S1_File/further datasets/experimental/wound/T24/coordinates5.txt]

#	ps=1.3	ts=40	movie=	timeInt=4
333	338	1.00	start	1
336	338	1.00	0.00	2
337	335	1.00	0.00	3
338	335	1.00	0.00	4
340	335	1.00	0.00	5
343	331	1.00	0.00	6
346	329	1.00	0.00	7
346	324	1.00	0.00	8
353	321	1.00	0.00	9
354	320	1.00	0.00	10
358	317	1.00	0.00	11
362	318	1.00	0.00	12
364	318	1.00	0.00	13
366	314	1.00	0.00	14
367	315	1.00	0.00	15
377	315	1.00	0.00	16
380	315	1.00	0.00	17
382	317	1.00	0.00	18
388	315	1.00	0.00	19
397	314	1.00	0.00	20
394	319	1.00	0.00	21
394	317	1.00	0.00	22
398	317	1.00	0.00	23
400	316	1.00	0.00	24
405	314	1.00	0.00	25
410	314	1.00	0.00	26
414	319	1.00	0.00	27
420	319	1.00	0.00	28
429	317	1.00	0.00	29
439	312	1.00	0.00	30
440	312	1.00	115.00	31
440	312	2.00	newborn	31	1
457	310	2.00	0.00	32
467	309	2.00	0.00	33
477	312	2.00	0.00	34
486	313	2.00	0.00	35
488	313	2.00	0.00	36
490	319	2.00	111.00	37
440	312	3.00	newborn	31	1
440	325	3.00	0.00	32
435	333	3.00	0.00	33
426	347	3.00	0.00	34
422	357	3.00	0.00	35
420	360	3.00	0.00	36
421	358	3.00	111.00	37
342	389	4.00	start	1
348	391	4.00	0.00	2
347	389	4.00	0.00	3
347	388	4.00	0.00	4
345	384	4.00	0.00	5
348	379	4.00	0.00	6
340	381	4.00	115.00	7
340	381	5.00	newborn	7	4
343	388	5.00	0.00	8
336	381	5.00	0.00	9
336	381	5.00	0.00	10
333	378	5.00	0.00	11
331	368	5.00	0.00	12
333	363	5.00	0.00	13
330	353	5.00	0.00	14
333	348	5.00	0.00	15
339	352	5.00	0.00	16
344	351	5.00	0.00	17
349	355	5.00	0.00	18
351	350	5.00	0.00	19
358	350	5.00	0.00	20
365	351	5.00	0.00	21
366	353	5.00	0.00	22
369	354	5.00	0.00	23
374	352	5.00	0.00	24
379	352	5.00	0.00	25
384	354	5.00	0.00	26
393	355	5.00	0.00	27
394	357	5.00	0.00	28
397	352	5.00	0.00	29
403	346	5.00	0.00	30
409	339	5.00	0.00	31
413	335	5.00	0.00	32
419	334	5.00	108.00	33
340	381	6.00	newborn	7	4
343	403	6.00	0.00	8
349	408	6.00	0.00	9
347	407	6.00	0.00	10
349	404	6.00	0.00	11
350	407	6.00	0.00	12
354	410	6.00	0.00	13
355	411	6.00	0.00	14
353	406	6.00	0.00	15
352	404	6.00	0.00	16
352	398	6.00	0.00	17
352	398	6.00	0.00	18
354	397	6.00	0.00	19
354	401	6.00	0.00	20
357	403	6.00	0.00	21
358	402	6.00	0.00	22
360	406	6.00	0.00	23
362	408	6.00	0.00	24
364	409	6.00	0.00	25
369	404	6.00	108.00	26
306	303	7.00	find	3
306	303	7.00	0.00	4
310	308	7.00	0.00	5
314	308	7.00	0.00	6
323	312	7.00	0.00	7
325	307	7.00	0.00	8
324	307	7.00	0.00	9
331	310	7.00	0.00	10
336	308	7.00	0.00	11
338	306	7.00	0.00	12
347	306	7.00	0.00	13
349	299	7.00	0.00	14
356	298	7.00	0.00	15
361	300	7.00	0.00	16
362	303	7.00	115.00	17
362	303	8.00	newborn	17	7
361	307	8.00	0.00	18
373	300	8.00	0.00	19
384	301	8.00	0.00	20
390	301	8.00	0.00	21
400	303	8.00	0.00	22
414	302	8.00	0.00	23
424	298	8.00	0.00	24
435	295	8.00	0.00	25
441	295	8.00	0.00	26
446	295	8.00	0.00	27
453	294	8.00	0.00	28
463	289	8.00	0.00	29
465	290	8.00	0.00	30
473	286	8.00	0.00	31
480	289	8.00	0.00	32
486	292	8.00	0.00	33
488	296	8.00	0.00	34
491	298	8.00	0.00	35
510	290	8.00	0.00	36
513	285	8.00	111.00	37
266	90	9.00	start	1
266	90	9.00	0.00	2
268	94	9.00	0.00	3
269	98	9.00	0.00	4
269	92	9.00	0.00	5
269	86	9.00	0.00	6
270	81	9.00	0.00	7
271	75	9.00	0.00	8
271	73	9.00	0.00	9
272	71	9.00	0.00	10
276	62	9.00	0.00	11
277	53	9.00	0.00	12
279	53	9.00	0.00	13
280	50	9.00	0.00	14
284	39	9.00	0.00	15
287	23	9.00	0.00	16
289	20	9.00	0.00	17
290	18	9.00	0.00	18
293	13	9.00	0.00	19
293	9	9.00	103.00	20
333	357	10.00	find	3
333	357	10.00	0.00	4
334	356	10.00	0.00	5
335	356	10.00	0.00	6
335	356	10.00	0.00	7
331	355	10.00	0.00	8
329	353	10.00	0.00	9
328	353	10.00	0.00	10
326	352	10.00	0.00	11
327	347	10.00	0.00	12
333	344	10.00	0.00	13
338	343	10.00	0.00	14
341	340	10.00	0.00	15
348	337	10.00	0.00	16
357	336	10.00	0.00	17
359	337	10.00	0.00	18
359	331	10.00	0.00	19
360	334	10.00	0.00	20
361	335	10.00	0.00	21
364	338	10.00	0.00	22
368	334	10.00	0.00	23
373	334	10.00	0.00	24
376	338	10.00	0.00	25
378	340	10.00	0.00	26
382	341	10.00	0.00	27
387	342	10.00	0.00	28
386	339	10.00	0.00	29
388	340	10.00	0.00	30
390	341	10.00	108.00	31
331	339	11.00	find	8
336	337	11.00	0.00	9
339	339	11.00	0.00	10
340	339	11.00	0.00	11
345	342	11.00	0.00	12
347	349	11.00	0.00	13
342	367	11.00	0.00	14
347	364	11.00	0.00	15
354	364	11.00	0.00	16
359	364	11.00	0.00	17
364	362	11.00	0.00	18
367	358	11.00	115.00	19
367	358	12.00	newborn	19	11
367	359	12.00	0.00	20
354	364	12.00	0.00	21
350	358	12.00	0.00	22
349	351	12.00	0.00	23
352	351	12.00	0.00	24
359	357	12.00	0.00	25
364	360	12.00	0.00	26
362	356	12.00	0.00	27
368	367	12.00	0.00	28
373	358	12.00	0.00	29
382	358	12.00	0.00	30
386	356	12.00	0.00	31
398	346	12.00	0.00	32
403	338	12.00	108.00	33
367	358	13.00	newborn	19	11
358	369	13.00	0.00	20
347	385	13.00	0.00	21
346	397	13.00	0.00	22
348	402	13.00	0.00	23
349	405	13.00	0.00	24
351	407	13.00	0.00	25
351	411	13.00	0.00	26
358	412	13.00	0.00	27
365	403	13.00	0.00	28
376	399	13.00	0.00	29
374	399	13.00	0.00	30
376	400	13.00	0.00	31
378	403	13.00	0.00	32
377	407	13.00	108.00	33
293	264	14.00	find	8
292	264	14.00	0.00	9
295	266	14.00	0.00	10
299	271	14.00	0.00	11
305	279	14.00	0.00	12
314	282	14.00	0.00	13
321	287	14.00	0.00	14
328	286	14.00	0.00	15
335	289	14.00	0.00	16
336	288	14.00	0.00	17
329	280	14.00	0.00	18
329	275	14.00	0.00	19
332	274	14.00	0.00	20
337	277	14.00	0.00	21
339	274	14.00	0.00	22
352	276	14.00	0.00	23
359	283	14.00	0.00	24
370	283	14.00	0.00	25
373	284	14.00	0.00	26
382	286	14.00	0.00	27
388	288	14.00	0.00	28
389	287	14.00	0.00	29
388	289	14.00	0.00	30
388	286	14.00	0.00	31
391	288	14.00	0.00	32
403	288	14.00	0.00	33
421	290	14.00	0.00	34
439	294	14.00	115.00	35
439	294	15.00	newborn	35	14
444	293	15.00	0.00	36
450	292	15.00	111.00	37
439	294	16.00	newborn	35	14
419	295	16.00	0.00	36
426	294	16.00	111.00	37
275	217	17.00	find	8
279	214	17.00	0.00	9
279	215	17.00	0.00	10
282	215	17.00	0.00	11
286	215	17.00	0.00	12
289	216	17.00	0.00	13
291	223	17.00	0.00	14
293	221	17.00	0.00	15
294	217	17.00	0.00	16
299	213	17.00	0.00	17
300	207	17.00	0.00	18
300	208	17.00	0.00	19
306	197	17.00	0.00	20
308	189	17.00	0.00	21
315	178	17.00	115.00	22
315	178	18.00	newborn	22	17
313	261	18.00	0.00	24
328	269	18.00	0.00	25
342	272	18.00	0.00	26
350	272	18.00	0.00	27
371	276	18.00	0.00	28
381	279	18.00	0.00	29
396	281	18.00	0.00	30
406	277	18.00	0.00	31
421	277	18.00	0.00	32
450	272	18.00	0.00	33
473	272	18.00	0.00	34
480	271	18.00	0.00	35
484	266	18.00	0.00	36
491	258	18.00	111.00	37
374	487	19.00	find	8
378	484	19.00	0.00	9
378	482	19.00	0.00	10
379	479	19.00	0.00	11
381	476	19.00	0.00	12
386	474	19.00	0.00	13
385	474	19.00	0.00	14
385	472	19.00	0.00	15
387	467	19.00	0.00	16
391	462	19.00	0.00	17
397	460	19.00	0.00	18
397	460	19.00	0.00	19
397	454	19.00	115.00	20
397	454	20.00	newborn	20	19
399	450	20.00	0.00	21
390	469	20.00	0.00	22
389	474	20.00	0.00	23
391	481	20.00	0.00	24
395	489	20.00	0.00	25
396	489	20.00	0.00	26
399	488	20.00	0.00	27
404	489	20.00	0.00	28
408	489	20.00	0.00	29
412	488	20.00	0.00	30
415	489	20.00	0.00	31
419	489	20.00	0.00	32
422	491	20.00	0.00	33
425	495	20.00	0.00	34
430	497	20.00	0.00	35
430	495	20.00	0.00	36
430	496	20.00	111.00	37
397	454	21.00	newborn	20	19
398	466	21.00	0.00	21
402	460	21.00	0.00	22
406	450	21.00	0.00	23
410	443	21.00	0.00	24
413	437	21.00	0.00	25
415	425	21.00	0.00	26
423	415	21.00	0.00	27
423	415	21.00	0.00	28
430	409	21.00	0.00	29
433	405	21.00	0.00	30
437	401	21.00	0.00	31
440	399	21.00	0.00	32
446	392	21.00	0.00	33
451	392	21.00	0.00	34
457	390	21.00	0.00	35
463	388	21.00	0.00	36
463	384	21.00	111.00	37
377	450	22.00	find	10
383	453	22.00	0.00	11
388	444	22.00	0.00	12
396	439	22.00	0.00	13
401	434	22.00	0.00	14
402	430	22.00	0.00	15
401	432	22.00	0.00	16
405	432	22.00	0.00	17
409	429	22.00	0.00	18
410	423	22.00	0.00	19
413	421	22.00	0.00	20
409	423	22.00	0.00	21
412	421	22.00	0.00	22
416	418	22.00	0.00	23
415	415	22.00	0.00	24
413	418	22.00	0.00	25
412	417	22.00	0.00	26
412	418	22.00	0.00	27
409	419	22.00	0.00	28
411	418	22.00	0.00	29
414	418	22.00	0.00	30
411	421	22.00	0.00	31
412	422	22.00	0.00	32
413	423	22.00	0.00	33
416	425	22.00	0.00	34
416	424	22.00	0.00	35
419	422	22.00	0.00	36
423	420	22.00	111.00	37
362	419	23.00	find	11
367	420	23.00	0.00	12
372	419	23.00	0.00	13
373	417	23.00	0.00	14
377	413	23.00	0.00	15
377	406	23.00	0.00	16
378	404	23.00	0.00	17
380	401	23.00	0.00	18
376	396	23.00	0.00	19
379	393	23.00	0.00	20
379	389	23.00	0.00	21
380	383	23.00	0.00	22
379	380	23.00	0.00	23
379	379	23.00	0.00	24
379	375	23.00	0.00	25
380	374	23.00	0.00	26
384	373	23.00	0.00	27
387	373	23.00	0.00	28
389	373	23.00	0.00	29
392	370	23.00	0.00	30
394	369	23.00	0.00	31
394	369	23.00	0.00	32
397	363	23.00	0.00	33
399	358	23.00	0.00	34
400	360	23.00	0.00	35
402	360	23.00	115.00	36
266	166	24.00	find	8
264	165	24.00	0.00	9
267	163	24.00	0.00	10
269	172	24.00	0.00	11
269	179	24.00	0.00	12
270	181	24.00	0.00	13
273	186	24.00	0.00	14
276	196	24.00	0.00	15
277	203	24.00	0.00	16
279	213	24.00	0.00	17
281	216	24.00	0.00	18
283	215	24.00	0.00	19
288	215	24.00	0.00	20
288	215	24.00	0.00	21
293	225	24.00	0.00	22
296	231	24.00	0.00	23
297	232	24.00	0.00	24
300	240	24.00	0.00	25
304	243	24.00	0.00	26
309	249	24.00	0.00	27
308	245	24.00	0.00	28
312	246	24.00	0.00	29
317	246	24.00	0.00	30
317	243	24.00	0.00	31
315	247	24.00	115.00	32
315	247	25.00	newborn	32	24
323	251	25.00	0.00	33
317	248	25.00	0.00	34
317	248	25.00	0.00	35
320	249	25.00	0.00	36
317	251	25.00	111.00	37
315	247	26.00	newborn	32	24
313	246	26.00	0.00	33
306	236	26.00	0.00	34
299	222	26.00	0.00	35
296	214	26.00	0.00	36
294	212	26.00	111.00	37
