# Supplementary material for: A three component model for superdiffusive motion effectively describes migration of eukaryotic cells moving freely or under a directional stimulus
Source: PLoS One. 2022 Aug 2;17(8):e0272259. doi: 10.1371/journal.pone.0272259 (PMC9345344; doi:10.1371/journal.pone.0272259)
Supplement: S1 File — Text files containing information about displacements of experimental and simulated populations used for both preliminary analyses, in “datasets used for preliminary evaluation of cell movement (Tables 1 and 2)”, and further characterization of cell movement, in “further datasets used for cell movement characterization (Figs 2, 4–6; Table 2; S1–S3 Tables; S2 and S3 Figs)”. (ZIP) [file pone.0272259.s007.zip › S1_File/further datasets/experimental/wound/T24/coordinates1.txt]

#	ps=1.3	ts=40	movie=	timeInt=4
380	174	1.00	start	1		f
379	180	1.00	0.00	2		f
379	183	1.00	0.00	3		f
369	190	1.00	0.00	4		f
363	191	1.00	0.00	5		f
365	195	1.00	0.00	6		f
358	192	1.00	0.00	7		f
355	187	1.00	0.00	8		f
351	183	1.00	0.00	9		f
344	179	1.00	0.00	10		f
336	169	1.00	0.00	11		f
337	155	1.00	0.00	12		f
340	155	1.00	0.00	13		f
336	162	1.00	0.00	14		f
337	167	1.00	0.00	15		f
337	167	1.00	0.00	16		f
336	165	1.00	0.00	17		f
324	160	1.00	0.00	18		f
321	151	1.00	0.00	19		f
318	151	1.00	0.00	20		f
317	148	1.00	0.00	21		f
314	141	1.00	0.00	22		f
310	136	1.00	0.00	23		f
309	134	1.00	0.00	24		f
302	132	1.00	0.00	25		f
290	126	1.00	0.00	26		f
285	125	1.00	0.00	27		f
275	123	1.00	0.00	28		f
273	123	1.00	0.00	29		f
269	119	1.00	115.00	30		f
269	119	2.00	newborn	30	1	f
251	114	2.00	0.00	31	1	f
222	106	2.00	0.00	32	1	f
210	102	2.00	0.00	33	1	f
204	99	2.00	0.00	34	1	f
195	96	2.00	0.00	35	1	f
183	92	2.00	0.00	36	1	f
179	90	2.00	111.00	37	1	f
269	119	3.00	newborn	30	1	f
267	120	3.00	0.00	31	1	f
266	131	3.00	0.00	32	1	f
262	133	3.00	0.00	33	1	f
260	141	3.00	0.00	34	1	f
264	145	3.00	0.00	35	1	f
261	147	3.00	108.00	36	1	f
338	361	4.00	start	1		f
329	370	4.00	0.00	2		f
323	379	4.00	0.00	3		f
317	383	4.00	0.00	4		f
310	386	4.00	0.00	5		f
306	394	4.00	0.00	6		f
303	405	4.00	0.00	7		f
295	406	4.00	0.00	8		f
283	410	4.00	0.00	9		f
271	413	4.00	0.00	10		f
247	421	4.00	0.00	11		f
236	422	4.00	0.00	12		f
224	429	4.00	0.00	13		f
219	441	4.00	0.00	14		f
221	458	4.00	0.00	15		f
225	487	4.00	0.00	16		f
213	497	4.00	0.00	17		f
185	506	4.00	0.00	18		f
166	502	4.00	0.00	19		f
159	497	4.00	0.00	20		f
166	500	4.00	0.00	21		f
167	495	4.00	0.00	22		f
169	489	4.00	0.00	23		f
159	473	4.00	0.00	24		f
151	467	4.00	0.00	25		f
149	471	4.00	0.00	26		f
144	475	4.00	0.00	27		f
138	481	4.00	0.00	28		f
130	481	4.00	0.00	29		f
124	480	4.00	115.00	30		f
124	480	5.00	newborn	30	4	f
128	474	5.00	0.00	31	4	f
143	458	5.00	0.00	32	4	f
145	450	5.00	0.00	33	4	f
151	445	5.00	0.00	34	4	f
153	442	5.00	0.00	35	4	f
155	442	5.00	0.00	36	4	f
153	443	5.00	111.00	37	4	f
124	480	6.00	newborn	30	4	f
130	490	6.00	0.00	31	4	f
136	489	6.00	0.00	32	4	f
137	494	6.00	0.00	33	4	f
131	498	6.00	0.00	34	4	f
135	496	6.00	0.00	35	4	f
131	496	6.00	0.00	36	4	f
131	501	6.00	111.00	37	4	f
345	366	7.00	start	1		f
345	368	7.00	0.00	2		f
343	367	7.00	0.00	3		f
340	370	7.00	0.00	4		f
334	376	7.00	0.00	5		f
328	382	7.00	0.00	6		f
329	385	7.00	0.00	7		f
322	390	7.00	0.00	8		f
312	401	7.00	0.00	9		f
306	404	7.00	0.00	10		f
297	407	7.00	0.00	11		f
298	401	7.00	0.00	12		f
299	395	7.00	0.00	13		f
295	396	7.00	0.00	14		f
287	400	7.00	0.00	15		f
278	400	7.00	0.00	16		f
263	400	7.00	0.00	17		f
266	390	7.00	0.00	18		f
268	387	7.00	0.00	19		f
259	387	7.00	0.00	20		f
239	391	7.00	0.00	21		f
220	398	7.00	0.00	22		f
212	400	7.00	0.00	23		f
207	401	7.00	0.00	24		f
205	397	7.00	0.00	25		f
203	397	7.00	0.00	26		f
202	394	7.00	0.00	27		f
199	393	7.00	0.00	28		f
199	393	7.00	0.00	29		f
197	393	7.00	0.00	30		f
198	394	7.00	0.00	31		f
198	397	7.00	0.00	32		f
202	394	7.00	0.00	33		f
201	388	7.00	0.00	34		f
204	380	7.00	0.00	35		f
202	380	7.00	0.00	36		f
202	380	7.00	111.00	37		f
335	31	8.00	start	1		f
334	32	8.00	0.00	2		f
330	39	8.00	0.00	3		f
330	40	8.00	0.00	4		f
333	43	8.00	0.00	5		f
328	43	8.00	0.00	6		f
325	47	8.00	0.00	7		f
316	48	8.00	0.00	8		f
312	48	8.00	0.00	9		f
302	54	8.00	0.00	10		f
306	54	8.00	115.00	11		f
371	143	9.00	start	1		f
342	136	9.00	0.00	2		f
333	132	9.00	0.00	3		f
325	128	9.00	0.00	4		f
319	132	9.00	0.00	5		f
312	134	9.00	0.00	6		f
307	134	9.00	0.00	7		f
302	134	9.00	0.00	8		f
293	127	9.00	0.00	9		f
302	121	9.00	0.00	10		f
307	91	9.00	0.00	11		f
305	79	9.00	0.00	12		f
297	79	9.00	0.00	13		f
283	78	9.00	0.00	14		f
271	78	9.00	0.00	15		f
269	79	9.00	0.00	16		f
268	83	9.00	0.00	17		f
264	84	9.00	0.00	18		f
262	88	9.00	0.00	19		f
255	92	9.00	0.00	20		f
250	95	9.00	0.00	21		f
241	106	9.00	0.00	22		f
234	116	9.00	0.00	23		f
220	125	9.00	0.00	24		f
209	131	9.00	0.00	25		f
201	135	9.00	0.00	26		f
185	134	9.00	0.00	27		f
175	137	9.00	0.00	28		f
165	142	9.00	0.00	29		f
161	143	9.00	0.00	30		f
154	143	9.00	0.00	31		f
146	140	9.00	0.00	32		f
141	136	9.00	0.00	33		f
131	133	9.00	0.00	34		f
123	131	9.00	0.00	35		f
115	129	9.00	0.00	36		f
110	125	9.00	111.00	37		f
356	230	10.00	start	1		f
358	225	10.00	0.00	2		f
357	221	10.00	0.00	3		f
357	220	10.00	0.00	4		f
357	213	10.00	0.00	5		f
357	209	10.00	0.00	6		f
354	204	10.00	0.00	7		f
353	200	10.00	0.00	8		f
353	200	10.00	0.00	9		f
346	195	10.00	0.00	10		f
346	190	10.00	0.00	11		f
357	201	10.00	0.00	12		f
350	192	10.00	0.00	13		f
346	187	10.00	0.00	14		f
346	187	10.00	0.00	15		f
346	186	10.00	0.00	16		f
343	183	10.00	0.00	17		f
339	181	10.00	0.00	18		f
330	172	10.00	0.00	19		f
337	172	10.00	0.00	20		f
337	168	10.00	0.00	21		f
335	165	10.00	0.00	22		f
325	159	10.00	0.00	23		f
322	156	10.00	0.00	24		f
316	150	10.00	0.00	25		f
312	149	10.00	0.00	26		f
311	144	10.00	0.00	27		f
306	142	10.00	0.00	28		f
302	139	10.00	108.00	29		f
344	238	11.00	start	1		f
346	224	11.00	0.00	2		f
341	215	11.00	0.00	3		f
343	206	11.00	0.00	4		f
340	197	11.00	0.00	5		f
337	192	11.00	0.00	6		f
335	185	11.00	0.00	7		f
331	178	11.00	0.00	8		f
327	175	11.00	0.00	9		f
325	173	11.00	0.00	10		f
323	168	11.00	0.00	11		f
311	153	11.00	0.00	12		f
311	147	11.00	0.00	13		f
311	148	11.00	0.00	14		f
302	153	11.00	0.00	15		f
296	147	11.00	0.00	16		f
292	142	11.00	0.00	17		f
287	142	11.00	0.00	18		f
282	141	11.00	0.00	19		f
280	146	11.00	0.00	20		f
275	151	11.00	0.00	21		f
279	155	11.00	115.00	22		f
279	155	12.00	newborn	22	11	f
278	144	12.00	0.00	23	11	f
279	144	12.00	0.00	24	11	f
271	137	12.00	0.00	25	11	f
268	143	12.00	0.00	26	11	f
259	138	12.00	0.00	27	11	f
258	142	12.00	0.00	28	11	f
251	145	12.00	0.00	29	11	f
251	150	12.00	0.00	30	11	f
250	150	12.00	0.00	31	11	f
247	153	12.00	0.00	32	11	f
244	155	12.00	0.00	33	11	f
241	151	12.00	0.00	34	11	f
235	155	12.00	0.00	35	11	f
234	159	12.00	108.00	36	11	f
279	155	13.00	newborn	22	11	f
282	163	13.00	0.00	23	11	f
287	163	13.00	0.00	24	11	f
283	156	13.00	0.00	25	11	f
280	157	13.00	0.00	26	11	f
280	157	13.00	0.00	27	11	f
275	155	13.00	0.00	28	11	f
275	159	13.00	0.00	29	11	f
275	162	13.00	0.00	30	11	f
273	161	13.00	0.00	31	11	f
278	161	13.00	0.00	32	11	f
278	164	13.00	108.00	33	11	f
375	122	14.00	start	1		f
374	128	14.00	0.00	2		f
365	134	14.00	0.00	3		f
358	134	14.00	0.00	4		f
354	134	14.00	0.00	5		f
347	133	14.00	0.00	6		f
335	135	14.00	0.00	7		f
330	136	14.00	115.00	8		f
330	136	15.00	newborn	8	14	f
327	129	15.00	0.00	9	14	f
324	136	15.00	0.00	10	14	f
319	135	15.00	0.00	11	14	f
317	135	15.00	0.00	12	14	f
312	129	15.00	0.00	13	14	f
310	129	15.00	0.00	14	14	f
301	133	15.00	0.00	15	14	f
297	126	15.00	0.00	16	14	f
288	127	15.00	0.00	17	14	f
282	127	15.00	0.00	18	14	f
276	129	15.00	0.00	19	14	f
271	133	15.00	0.00	20	14	f
264	133	15.00	0.00	21	14	f
267	138	15.00	0.00	22	14	f
267	141	15.00	0.00	23	14	f
250	135	15.00	0.00	24	14	f
235	132	15.00	0.00	25	14	f
230	129	15.00	0.00	26	14	f
219	122	15.00	0.00	27	14	f
212	111	15.00	0.00	28	14	f
203	107	15.00	0.00	29	14	f
195	102	15.00	0.00	30	14	f
194	82	15.00	0.00	31	14	f
189	79	15.00	0.00	32	14	f
181	77	15.00	0.00	33	14	f
169	83	15.00	0.00	34	14	f
163	92	15.00	0.00	35	14	f
158	100	15.00	0.00	36	14	f
148	104	15.00	111.00	37	14	f
330	136	16.00	newborn	8	14	f
352	142	16.00	0.00	9	14	f
363	146	16.00	0.00	10	14	f
376	157	16.00	0.00	11	14	f
376	156	16.00	0.00	12	14	f
383	160	16.00	108.00	13	14	f
341	51	17.00	find	2		f
341	54	17.00	0.00	3		f
339	60	17.00	0.00	4		f
335	66	17.00	0.00	5		f
336	70	17.00	0.00	6		f
332	68	17.00	0.00	7		f
324	68	17.00	0.00	8		f
321	71	17.00	0.00	9		f
314	74	17.00	0.00	10		f
308	72	17.00	0.00	11		f
293	57	17.00	0.00	12		f
291	60	17.00	0.00	13		f
285	52	17.00	0.00	14		f
272	48	17.00	0.00	15		f
266	45	17.00	0.00	16		f
267	46	17.00	0.00	17		f
264	44	17.00	0.00	18		f
257	39	17.00	0.00	19		f
255	38	17.00	0.00	20		f
251	34	17.00	0.00	21		f
250	34	17.00	0.00	22		f
251	28	17.00	0.00	23		f
260	8	17.00	103.00	24		f
348	36	18.00	start	1		f
348	33	18.00	0.00	2		f
349	34	18.00	0.00	3		f
349	34	18.00	0.00	4		f
349	28	18.00	0.00	5		f
349	31	18.00	0.00	6		f
340	35	18.00	0.00	7		f
340	38	18.00	115.00	8		f
339	246	19.00	find	4		f
336	242	19.00	0.00	5		f
332	239	19.00	0.00	6		f
330	239	19.00	0.00	7		f
329	243	19.00	0.00	8		f
330	244	19.00	0.00	9		f
326	239	19.00	0.00	10		f
332	238	19.00	0.00	11		f
332	238	19.00	0.00	12		f
334	238	19.00	0.00	13		f
333	235	19.00	0.00	14		f
330	231	19.00	0.00	15		f
327	227	19.00	0.00	16		f
320	211	19.00	0.00	17		f
310	205	19.00	0.00	18		f
305	199	19.00	0.00	19		f
305	195	19.00	0.00	20		f
303	193	19.00	0.00	21		f
301	196	19.00	0.00	22		f
301	196	19.00	0.00	23		f
300	196	19.00	0.00	24		f
290	189	19.00	0.00	25		f
290	185	19.00	0.00	26		f
290	180	19.00	0.00	27		f
289	179	19.00	0.00	28		f
286	178	19.00	0.00	29		f
286	180	19.00	0.00	30		f
277	175	19.00	0.00	31		f
276	173	19.00	0.00	32		f
272	172	19.00	0.00	33		f
270	166	19.00	108.00	34		f
339	227	20.00	find	4		f
333	220	20.00	0.00	5		f
332	205	20.00	0.00	6		f
329	203	20.00	0.00	7		f
328	195	20.00	0.00	8		f
331	195	20.00	115.00	9		f
347	353	21.00	find	4		f
339	358	21.00	0.00	5		f
329	368	21.00	0.00	6		f
324	373	21.00	0.00	7		f
319	378	21.00	0.00	8		f
313	386	21.00	0.00	9		f
303	392	21.00	0.00	10		f
287	396	21.00	0.00	11		f
261	403	21.00	0.00	12		f
240	405	21.00	0.00	13		f
232	407	21.00	0.00	14		f
220	404	21.00	0.00	15		f
226	409	21.00	115.00	16		f
226	409	22.00	newborn	16	21	f
218	400	22.00	0.00	17	21	f
213	398	22.00	0.00	18	21	f
211	391	22.00	0.00	19	21	f
213	384	22.00	0.00	20	21	f
211	371	22.00	0.00	21	21	f
202	362	22.00	0.00	22	21	f
208	340	22.00	0.00	23	21	f
210	331	22.00	0.00	24	21	f
210	329	22.00	0.00	25	21	f
216	321	22.00	0.00	26	21	f
212	314	22.00	0.00	27	21	f
208	310	22.00	0.00	28	21	f
212	311	22.00	0.00	29	21	f
209	309	22.00	0.00	30	21	f
207	305	22.00	0.00	31	21	f
206	303	22.00	0.00	32	21	f
203	300	22.00	0.00	33	21	f
197	301	22.00	0.00	34	21	f
195	303	22.00	0.00	35	21	f
185	315	22.00	0.00	36	21	f
183	325	22.00	111.00	37	21	f
226	409	23.00	newborn	16	21	f
249	394	23.00	0.00	17	21	f
237	387	23.00	0.00	18	21	f
217	368	23.00	0.00	19	21	f
217	343	23.00	0.00	20	21	f
222	340	23.00	0.00	21	21	f
233	344	23.00	0.00	22	21	f
235	359	23.00	0.00	23	21	f
231	374	23.00	0.00	24	21	f
247	403	23.00	0.00	25	21	f
246	416	23.00	0.00	26	21	f
240	431	23.00	0.00	27	21	f
244	440	23.00	0.00	28	21	f
251	455	23.00	0.00	29	21	f
253	476	23.00	0.00	30	21	f
252	479	23.00	0.00	31	21	f
256	500	23.00	103.00	32	21	f
365	307	24.00	find	2		f
363	303	24.00	0.00	3		f
360	306	24.00	0.00	4		f
364	302	24.00	115.00	5		f
356	282	25.00	find	6		f
357	280	25.00	0.00	7		f
352	278	25.00	0.00	8		f
347	276	25.00	0.00	9		f
338	269	25.00	0.00	10		f
336	265	25.00	0.00	11		f
336	265	25.00	0.00	12		f
330	259	25.00	0.00	13		f
325	255	25.00	0.00	14		f
318	245	25.00	0.00	15		f
316	239	25.00	0.00	16		f
315	229	25.00	0.00	17		f
314	225	25.00	0.00	18		f
314	219	25.00	0.00	19		f
303	211	25.00	0.00	20		f
301	212	25.00	0.00	21		f
298	212	25.00	0.00	22		f
290	211	25.00	0.00	23		f
287	206	25.00	0.00	24		f
280	200	25.00	0.00	25		f
284	198	25.00	115.00	26		f
284	198	26.00	newborn	26	25	f
282	189	26.00	0.00	27	25	f
283	193	26.00	0.00	28	25	f
271	186	26.00	0.00	29	25	f
252	183	26.00	0.00	30	25	f
232	183	26.00	0.00	31	25	f
224	184	26.00	0.00	32	25	f
204	194	26.00	0.00	33	25	f
187	203	26.00	0.00	34	25	f
180	208	26.00	0.00	35	25	f
177	210	26.00	0.00	36	25	f
177	212	26.00	111.00	37	25	f
284	198	27.00	newborn	26	25	f
299	197	27.00	0.00	27	25	f
303	209	27.00	0.00	28	25	f
313	219	27.00	0.00	29	25	f
314	222	27.00	0.00	30	25	f
312	216	27.00	0.00	31	25	f
306	211	27.00	0.00	32	25	f
302	204	27.00	0.00	33	25	f
289	199	27.00	0.00	34	25	f
274	190	27.00	0.00	35	25	f
260	187	27.00	0.00	36	25	f
233	178	27.00	111.00	37	25	f
421	429	28.00	start	1		f
421	426	28.00	0.00	2		f
417	425	28.00	0.00	3		f
416	428	28.00	0.00	4		f
409	434	28.00	0.00	5		f
402	435	28.00	0.00	6		f
398	442	28.00	0.00	7		f
395	449	28.00	0.00	8		f
395	454	28.00	0.00	9		f
384	461	28.00	0.00	10		f
385	469	28.00	0.00	11		f
388	480	28.00	0.00	12		f
392	487	28.00	0.00	13		f
390	494	28.00	0.00	14		f
390	504	28.00	0.00	15		f
392	502	28.00	115.00	16		f
400	366	29.00	start	1		f
399	368	29.00	0.00	2		f
393	367	29.00	0.00	3		f
388	366	29.00	0.00	4		f
375	369	29.00	0.00	5		f
361	374	29.00	0.00	6		f
333	390	29.00	0.00	7		f
317	413	29.00	0.00	8		f
314	419	29.00	0.00	9		f
313	423	29.00	0.00	10		f
319	424	29.00	0.00	11		f
326	429	29.00	0.00	12		f
323	435	29.00	0.00	13		f
318	438	29.00	0.00	14		f
320	452	29.00	0.00	15		f
323	464	29.00	0.00	16		f
325	473	29.00	0.00	17		f
325	481	29.00	0.00	18		f
324	479	29.00	0.00	19		f
318	480	29.00	0.00	20		f
307	481	29.00	0.00	21		f
293	492	29.00	0.00	22		f
283	494	29.00	0.00	23		f
262	502	29.00	0.00	24		f
227	498	29.00	0.00	25		f
229	504	29.00	115.00	26		f
229	504	30.00	newborn	26	29	f
232	503	30.00	0.00	27	29	f
240	491	30.00	0.00	28	29	f
240	457	30.00	0.00	29	29	f
238	436	30.00	0.00	30	29	f
233	419	30.00	0.00	31	29	f
230	408	30.00	0.00	32	29	f
224	399	30.00	0.00	33	29	f
216	397	30.00	0.00	34	29	f
207	398	30.00	0.00	35	29	f
194	408	30.00	0.00	36	29	f
181	419	30.00	111.00	37	29	f
390	352	31.00	start	1		f
380	354	31.00	0.00	2		f
374	364	31.00	0.00	3		f
368	364	31.00	0.00	4		f
365	359	31.00	0.00	5		f
360	362	31.00	0.00	6		f
358	358	31.00	0.00	7		f
353	361	31.00	0.00	8		f
349	367	31.00	0.00	9		f
345	368	31.00	0.00	10		f
342	370	31.00	0.00	11		f
342	379	31.00	0.00	12		f
328	400	31.00	0.00	13		f
331	404	31.00	0.00	14		f
333	412	31.00	0.00	15		f
338	424	31.00	115.00	16		f
