# Supplementary material for: A three component model for superdiffusive motion effectively describes migration of eukaryotic cells moving freely or under a directional stimulus
Source: PLoS One. 2022 Aug 2;17(8):e0272259. doi: 10.1371/journal.pone.0272259 (PMC9345344; doi:10.1371/journal.pone.0272259)
Supplement: S1 File — Text files containing information about displacements of experimental and simulated populations used for both preliminary analyses, in “datasets used for preliminary evaluation of cell movement (Tables 1 and 2)”, and further characterization of cell movement, in “further datasets used for cell movement characterization (Figs 2, 4–6; Table 2; S1–S3 Tables; S2 and S3 Figs)”. (ZIP) [file pone.0272259.s007.zip › S1_File/further datasets/experimental/wound/T24/coordinates2.txt]

#	ps=1.3	ts=40	movie=	timeInt=4
290	451	1.00	start	1		f
290	451	1.00	0.00	2		f
285	457	1.00	0.00	3		f
282	462	1.00	0.00	4		f
278	468	1.00	0.00	5		f
274	468	1.00	0.00	6		f
268	471	1.00	0.00	7		f
263	475	1.00	0.00	8		f
247	487	1.00	0.00	9		f
227	500	1.00	0.00	10		f
216	502	1.00	0.00	11		f
210	505	1.00	103.00	12		f
318	439	2.00	start	1		f
314	445	2.00	0.00	2		f
307	451	2.00	0.00	3		f
299	458	2.00	0.00	4		f
298	463	2.00	0.00	5		f
292	468	2.00	0.00	6		f
290	473	2.00	0.00	7		f
283	478	2.00	0.00	8		f
275	487	2.00	0.00	9		f
257	505	2.00	103.00	10		f
375	359	3.00	start	1	2	f
376	352	3.00	0.00	2	2	f
377	342	3.00	0.00	3	2	f
374	343	3.00	0.00	4	2	f
373	343	3.00	0.00	5	2	f
373	339	3.00	0.00	6	2	f
374	335	3.00	0.00	7	2	f
380	325	3.00	0.00	8	2	f
378	328	3.00	0.00	9	2	f
372	325	3.00	0.00	10	2	f
371	321	3.00	0.00	11	2	f
366	323	3.00	0.00	12	2	f
364	324	3.00	0.00	13	2	f
358	324	3.00	0.00	14	2	f
357	316	3.00	0.00	15	2	f
353	308	3.00	0.00	16	2	f
356	306	3.00	0.00	17	2	f
355	306	3.00	0.00	18	2	f
351	310	3.00	0.00	19	2	f
350	316	3.00	0.00	20	2	f
352	312	3.00	115.00	21	2	f
352	312	4.00	newborn	21	3	f
342	334	4.00	0.00	22	3	f
339	344	4.00	0.00	23	3	f
335	360	4.00	0.00	24	3	f
331	363	4.00	0.00	25	3	f
324	372	4.00	0.00	26	3	f
308	383	4.00	0.00	27	3	f
302	380	4.00	0.00	28	3	f
302	380	4.00	0.00	29	3	f
299	374	4.00	0.00	30	3	f
297	373	4.00	0.00	31	3	f
297	374	4.00	0.00	32	3	f
294	374	4.00	0.00	33	3	f
290	374	4.00	0.00	34	3	f
294	361	4.00	0.00	35	3	f
290	358	4.00	0.00	36	3	f
290	354	4.00	111.00	37	3	f
352	312	5.00	newborn	21	3	f
351	308	5.00	0.00	22	3	f
361	308	5.00	0.00	23	3	f
365	290	5.00	0.00	24	3	f
363	281	5.00	0.00	25	3	f
357	284	5.00	0.00	26	3	f
351	295	5.00	0.00	27	3	f
334	306	5.00	0.00	28	3	f
339	306	5.00	0.00	29	3	f
331	318	5.00	0.00	30	3	f
321	324	5.00	0.00	31	3	f
312	324	5.00	0.00	32	3	f
309	325	5.00	0.00	33	3	f
303	329	5.00	0.00	34	3	f
296	330	5.00	0.00	35	3	f
294	326	5.00	0.00	36	3	f
292	322	5.00	111.00	37	3	f
352	168	6.00	start	1		f
355	174	6.00	0.00	2		f
349	177	6.00	0.00	3		f
345	181	6.00	0.00	4		f
339	182	6.00	0.00	5		f
336	184	6.00	0.00	6		f
333	188	6.00	0.00	7		f
332	191	6.00	0.00	8		f
327	194	6.00	0.00	9		f
323	200	6.00	0.00	10		f
315	202	6.00	0.00	11		f
312	202	6.00	0.00	12		f
318	203	6.00	115.00	13		f
318	203	7.00	newborn	13	6	f
311	199	7.00	0.00	14	6	f
301	193	7.00	0.00	15	6	f
310	180	7.00	0.00	16	6	f
317	167	7.00	0.00	17	6	f
321	163	7.00	0.00	18	6	f
318	167	7.00	0.00	19	6	f
314	168	7.00	0.00	20	6	f
307	178	7.00	0.00	21	6	f
294	189	7.00	0.00	22	6	f
282	201	7.00	0.00	23	6	f
259	216	7.00	0.00	24	6	f
239	220	7.00	0.00	25	6	f
202	214	7.00	0.00	26	6	f
193	213	7.00	0.00	27	6	f
179	211	7.00	0.00	28	6	f
171	209	7.00	0.00	29	6	f
162	209	7.00	0.00	30	6	f
152	208	7.00	0.00	31	6	f
136	208	7.00	0.00	32	6	f
125	206	7.00	0.00	33	6	f
109	209	7.00	0.00	34	6	f
99	212	7.00	0.00	35	6	f
94	216	7.00	0.00	36	6	f
86	216	7.00	111.00	37	6	f
318	203	8.00	newborn	13	6	f
329	206	8.00	0.00	14	6	f
346	206	8.00	0.00	15	6	f
343	203	8.00	0.00	16	6	f
348	206	8.00	0.00	17	6	f
355	206	8.00	0.00	18	6	f
358	211	8.00	0.00	19	6	f
359	218	8.00	0.00	20	6	f
361	227	8.00	0.00	21	6	f
364	238	8.00	0.00	22	6	f
369	248	8.00	0.00	23	6	f
369	248	8.00	0.00	24	6	f
370	249	8.00	0.00	25	6	f
372	247	8.00	0.00	26	6	f
369	248	8.00	0.00	27	6	f
369	248	8.00	0.00	28	6	f
360	245	8.00	0.00	29	6	f
359	244	8.00	0.00	30	6	f
357	244	8.00	0.00	31	6	f
356	247	8.00	0.00	32	6	f
351	251	8.00	0.00	33	6	f
351	253	8.00	0.00	34	6	f
345	256	8.00	0.00	35	6	f
348	257	8.00	0.00	36	6	f
343	260	8.00	111.00	37	6	f
326	61	9.00	start	1		f
327	59	9.00	0.00	2		f
319	62	9.00	0.00	3		f
325	68	9.00	0.00	4		f
322	67	9.00	0.00	5		f
320	63	9.00	0.00	6		f
321	63	9.00	0.00	7		f
325	66	9.00	0.00	8		f
332	71	9.00	115.00	9		f
327	49	10.00	find	2		f
322	47	10.00	0.00	3		f
302	53	10.00	0.00	4		f
294	52	10.00	0.00	5		f
293	51	10.00	0.00	6		f
303	48	10.00	115.00	7		f
303	48	11.00	newborn	7	10	f
309	59	11.00	0.00	8	10	f
313	60	11.00	0.00	9	10	f
313	62	11.00	0.00	10	10	f
308	58	11.00	0.00	11	10	f
308	51	11.00	0.00	12	10	f
303	48	11.00	0.00	13	10	f
298	48	11.00	0.00	14	10	f
294	46	11.00	0.00	15	10	f
291	49	11.00	0.00	16	10	f
287	41	11.00	0.00	17	10	f
283	39	11.00	0.00	18	10	f
274	32	11.00	0.00	19	10	f
275	27	11.00	0.00	20	10	f
256	20	11.00	0.00	21	10	f
243	15	11.00	0.00	22	10	f
238	15	11.00	0.00	23	10	f
237	11	11.00	0.00	24	10	f
238	10	11.00	0.00	25	10	f
236	9	11.00	0.00	26	10	f
234	10	11.00	0.00	27	10	f
225	8	11.00	0.00	28	10	f
214	3	11.00	0.00	29	10	f
209	4	11.00	0.00	30	10	f
202	7	11.00	0.00	31	10	f
187	11	11.00	0.00	32	10	f
181	14	11.00	0.00	33	10	f
179	16	11.00	0.00	34	10	f
165	25	11.00	0.00	35	10	f
162	29	11.00	0.00	36	10	f
152	31	11.00	111.00	37	10	f
303	48	12.00	newborn	7	10	f
318	51	12.00	0.00	8	10	f
332	52	12.00	0.00	9	10	f
335	70	12.00	0.00	10	10	f
335	75	12.00	0.00	11	10	f
330	71	12.00	0.00	12	10	f
320	76	12.00	0.00	13	10	f
310	54	12.00	0.00	14	10	f
300	54	12.00	0.00	15	10	f
281	42	12.00	0.00	16	10	f
273	41	12.00	0.00	17	10	f
265	39	12.00	0.00	18	10	f
259	39	12.00	0.00	19	10	f
254	35	12.00	0.00	20	10	f
251	40	12.00	0.00	21	10	f
247	32	12.00	0.00	22	10	f
240	34	12.00	0.00	23	10	f
238	35	12.00	0.00	24	10	f
241	32	12.00	0.00	25	10	f
241	32	12.00	0.00	26	10	f
242	32	12.00	0.00	27	10	f
242	25	12.00	0.00	28	10	f
240	21	12.00	0.00	29	10	f
235	19	12.00	0.00	30	10	f
234	16	12.00	0.00	31	10	f
224	13	12.00	0.00	32	10	f
219	11	12.00	0.00	33	10	f
212	8	12.00	0.00	34	10	f
204	7	12.00	0.00	35	10	f
190	6	12.00	0.00	36	10	f
178	13	12.00	111.00	37	10	f
346	408	13.00	start	1		f
342	411	13.00	0.00	2		f
332	419	13.00	0.00	3		f
327	420	13.00	0.00	4		f
324	425	13.00	0.00	5		f
321	426	13.00	0.00	6		f
318	431	13.00	0.00	7		f
318	436	13.00	0.00	8		f
316	437	13.00	0.00	9		f
312	442	13.00	0.00	10		f
310	442	13.00	0.00	11		f
310	439	13.00	0.00	12		f
313	440	13.00	0.00	13		f
314	441	13.00	0.00	14		f
311	444	13.00	0.00	15		f
306	450	13.00	0.00	16		f
304	449	13.00	0.00	17		f
299	448	13.00	0.00	18		f
295	448	13.00	0.00	19		f
295	447	13.00	0.00	20		f
290	447	13.00	0.00	21		f
287	447	13.00	0.00	22		f
280	448	13.00	0.00	23		f
282	447	13.00	0.00	24		f
286	444	13.00	0.00	25		f
283	447	13.00	0.00	26		f
286	446	13.00	0.00	27		f
284	446	13.00	0.00	28		f
282	446	13.00	0.00	29		f
279	446	13.00	0.00	30		f
279	447	13.00	0.00	31		f
277	447	13.00	0.00	32		f
278	446	13.00	0.00	33		f
277	448	13.00	0.00	34		f
280	447	13.00	0.00	35		f
278	446	13.00	0.00	36		f
278	446	13.00	111.00	37		f
338	466	14.00	start	1		f
329	460	14.00	0.00	2		f
327	462	14.00	0.00	3		f
316	465	14.00	0.00	4		f
311	466	14.00	0.00	5		f
313	468	14.00	0.00	6		f
313	469	14.00	0.00	7		f
311	477	14.00	0.00	8		f
307	486	14.00	0.00	9		f
295	497	14.00	0.00	10		f
263	506	14.00	103.00	11		f
350	167	15.00	find	3		f
347	169	15.00	0.00	4		f
340	169	15.00	0.00	5		f
338	170	15.00	0.00	6		f
329	179	15.00	0.00	7		f
334	177	15.00	0.00	8		f
325	184	15.00	0.00	9		f
318	189	15.00	0.00	10		f
303	196	15.00	0.00	11		f
289	202	15.00	0.00	12		f
280	208	15.00	0.00	13		f
276	216	15.00	0.00	14		f
270	224	15.00	0.00	15		f
276	229	15.00	0.00	16		f
272	237	15.00	0.00	17		f
276	240	15.00	0.00	18		f
280	248	15.00	0.00	19		f
280	252	15.00	0.00	20		f
274	260	15.00	0.00	21		f
274	258	15.00	0.00	22		f
273	258	15.00	0.00	23		f
274	259	15.00	0.00	24		f
255	262	15.00	0.00	25		f
252	254	15.00	0.00	26		f
263	252	15.00	0.00	27		f
272	234	15.00	0.00	28		f
271	238	15.00	0.00	29		f
276	241	15.00	0.00	30		f
279	248	15.00	0.00	31		f
278	257	15.00	0.00	32		f
279	250	15.00	115.00	33		f
279	250	16.00	newborn	33	15	f
259	246	16.00	0.00	34	15	f
260	244	16.00	0.00	35	15	f
273	239	16.00	0.00	36	15	f
285	238	16.00	111.00	37	15	f
279	250	17.00	newborn	33	15	f
284	261	17.00	0.00	34	15	f
301	270	17.00	0.00	35	15	f
301	271	17.00	0.00	36	15	f
308	253	17.00	111.00	37	15	f
337	130	18.00	find	4		f
337	134	18.00	0.00	5		f
335	135	18.00	0.00	6		f
334	134	18.00	0.00	7		f
330	127	18.00	0.00	8		f
332	128	18.00	0.00	9		f
331	125	18.00	0.00	10		f
331	117	18.00	0.00	11		f
329	124	18.00	0.00	12		f
327	126	18.00	0.00	13		f
327	113	18.00	0.00	14		f
326	102	18.00	0.00	15		f
322	84	18.00	0.00	16		f
320	75	18.00	0.00	17		f
323	74	18.00	0.00	18		f
318	75	18.00	0.00	19		f
313	78	18.00	0.00	20		f
310	79	18.00	0.00	21		f
306	83	18.00	0.00	22		f
308	82	18.00	0.00	23		f
306	88	18.00	0.00	24		f
302	91	18.00	0.00	25		f
305	91	18.00	0.00	26		f
304	93	18.00	0.00	27		f
300	94	18.00	0.00	28		f
298	94	18.00	0.00	29		f
298	101	18.00	0.00	30		f
298	98	18.00	0.00	31		f
295	99	18.00	0.00	32		f
296	98	18.00	0.00	33		f
298	98	18.00	0.00	34		f
298	98	18.00	0.00	35		f
303	100	18.00	0.00	36		f
303	103	18.00	111.00	37		f
386	278	19.00	find	5		f
386	285	19.00	0.00	6		f
382	287	19.00	0.00	7		f
380	285	19.00	0.00	8		f
379	279	19.00	0.00	9		f
378	275	19.00	0.00	10		f
370	245	19.00	0.00	11		f
365	229	19.00	0.00	12		f
354	215	19.00	0.00	13		f
351	215	19.00	0.00	14		f
321	211	19.00	0.00	15		f
288	215	19.00	0.00	16		f
255	229	19.00	0.00	17		f
252	233	19.00	0.00	18		f
251	235	19.00	0.00	19		f
247	233	19.00	0.00	20		f
247	233	19.00	0.00	21		f
239	234	19.00	0.00	22		f
228	232	19.00	0.00	23		f
211	229	19.00	0.00	24		f
191	227	19.00	0.00	25		f
194	225	19.00	115.00	26		f
194	225	20.00	newborn	26	19	f
178	227	20.00	0.00	27	19	f
167	226	20.00	0.00	28	19	f
151	234	20.00	0.00	29	19	f
135	239	20.00	0.00	30	19	f
120	242	20.00	0.00	31	19	f
105	236	20.00	0.00	32	19	f
100	242	20.00	0.00	33	19	f
97	267	20.00	0.00	34	19	f
92	276	20.00	0.00	35	19	f
87	287	20.00	0.00	36	19	f
85	299	20.00	111.00	37	19	f
194	225	21.00	newborn	26	19	f
198	230	21.00	0.00	27	19	f
189	230	21.00	0.00	28	19	f
178	234	21.00	0.00	29	19	f
171	236	21.00	0.00	30	19	f
164	233	21.00	0.00	31	19	f
167	237	21.00	0.00	32	19	f
177	243	21.00	0.00	33	19	f
191	246	21.00	0.00	34	19	f
193	243	21.00	0.00	35	19	f
194	241	21.00	0.00	36	19	f
199	239	21.00	111.00	37	19	f
378	233	22.00	find	4		f
372	231	22.00	0.00	5		f
368	227	22.00	0.00	6		f
365	228	22.00	0.00	7		f
358	234	22.00	0.00	8		f
358	234	22.00	0.00	9		f
356	231	22.00	0.00	10		f
345	222	22.00	0.00	11		f
336	214	22.00	0.00	12		f
331	219	22.00	0.00	13		f
311	214	22.00	0.00	14		f
295	209	22.00	0.00	15		f
268	211	22.00	0.00	16		f
265	219	22.00	0.00	17		f
259	226	22.00	108.00	18		f
332	98	23.00	find	4		f
327	97	23.00	0.00	5		f
322	94	23.00	0.00	6		f
316	94	23.00	0.00	7		f
313	94	23.00	0.00	8		f
308	94	23.00	0.00	9		f
307	96	23.00	0.00	10		f
306	101	23.00	0.00	11		f
306	102	23.00	0.00	12		f
304	105	23.00	0.00	13		f
303	100	23.00	0.00	14		f
300	98	23.00	0.00	15		f
303	88	23.00	115.00	16		f
303	88	24.00	newborn	16	23	f
299	86	24.00	0.00	17	23	f
304	96	24.00	0.00	18	23	f
303	99	24.00	0.00	19	23	f
302	110	24.00	0.00	20	23	f
301	108	24.00	0.00	21	23	f
297	114	24.00	0.00	22	23	f
295	114	24.00	0.00	23	23	f
300	119	24.00	0.00	24	23	f
295	119	24.00	108.00	25	23	f
317	76	25.00	newborn	10	NN25	f
298	85	25.00	0.00	11	NN25	f
287	79	25.00	0.00	12	NN25	f
282	73	25.00	0.00	13	NN25	f
274	71	25.00	0.00	14	NN25	f
275	66	25.00	0.00	15	NN25	f
267	60	25.00	0.00	16	NN25	f
264	62	25.00	0.00	17	NN25	f
263	62	25.00	0.00	18	NN25	f
246	55	25.00	0.00	19	NN25	f
240	57	25.00	0.00	20	NN25	f
233	58	25.00	0.00	21	NN25	f
231	58	25.00	0.00	22	NN25	f
230	58	25.00	0.00	23	NN25	f
224	56	25.00	0.00	24	NN25	f
222	56	25.00	0.00	25	NN25	f
221	55	25.00	0.00	26	NN25	f
218	55	25.00	0.00	27	NN25	f
216	54	25.00	0.00	28	NN25	f
212	53	25.00	0.00	29	NN25	f
208	53	25.00	0.00	30	NN25	f
205	53	25.00	0.00	31	NN25	f
197	49	25.00	0.00	32	NN25	f
188	48	25.00	0.00	33	NN25	f
170	46	25.00	0.00	34	NN25	f
153	50	25.00	0.00	35	NN25	f
150	50	25.00	0.00	36	NN25	f
148	53	25.00	111.00	37	NN25	f
381	190	26.00	find	3		f
379	197	26.00	0.00	4		f
378	199	26.00	0.00	5		f
378	199	26.00	0.00	6		f
375	201	26.00	0.00	7		f
369	200	26.00	0.00	8		f
368	200	26.00	0.00	9		f
354	203	26.00	0.00	10		f
342	196	26.00	0.00	11		f
337	192	26.00	0.00	12		f
328	190	26.00	0.00	13		f
331	190	26.00	115.00	14		f
331	190	27.00	newborn	14	26	f
338	175	27.00	0.00	15	26	f
346	187	27.00	0.00	16	26	f
358	201	27.00	0.00	17	26	f
368	203	27.00	0.00	18	26	f
371	206	27.00	0.00	19	26	f
369	208	27.00	0.00	20	26	f
367	206	27.00	0.00	21	26	f
368	206	27.00	0.00	22	26	f
368	205	27.00	0.00	23	26	f
371	204	27.00	0.00	24	26	f
368	203	27.00	0.00	25	26	f
368	205	27.00	0.00	26	26	f
368	205	27.00	0.00	27	26	f
369	210	27.00	0.00	28	26	f
362	201	27.00	0.00	29	26	f
361	199	27.00	0.00	30	26	f
362	199	27.00	0.00	31	26	f
361	196	27.00	0.00	32	26	f
360	189	27.00	0.00	33	26	f
356	187	27.00	0.00	34	26	f
353	191	27.00	0.00	35	26	f
353	193	27.00	0.00	36	26	f
350	192	27.00	111.00	37	26	f
332	197	28.00	newborn	15	NN28	f
313	201	28.00	0.00	16	NN28	f
291	220	28.00	0.00	17	NN28	f
292	233	28.00	0.00	18	NN28	f
299	236	28.00	0.00	19	NN28	f
300	239	28.00	0.00	20	NN28	f
302	243	28.00	0.00	21	NN28	f
306	244	28.00	0.00	22	NN28	f
315	244	28.00	0.00	23	NN28	f
320	235	28.00	0.00	24	NN28	f
331	228	28.00	0.00	25	NN28	f
334	221	28.00	0.00	26	NN28	f
349	223	28.00	0.00	27	NN28	f
351	234	28.00	0.00	28	NN28	f
342	253	28.00	0.00	29	NN28	f
336	255	28.00	0.00	30	NN28	f
329	257	28.00	0.00	31	NN28	f
319	264	28.00	0.00	32	NN28	f
312	268	28.00	0.00	33	NN28	f
294	277	28.00	0.00	34	NN28	f
281	287	28.00	0.00	35	NN28	f
271	286	28.00	0.00	36	NN28	f
256	285	28.00	111.00	37	NN28	f
308	445	29.00	find	5		f
305	448	29.00	0.00	6		f
304	449	29.00	0.00	7		f
303	454	29.00	0.00	8		f
289	458	29.00	0.00	9		f
290	460	29.00	0.00	10		f
283	460	29.00	0.00	11		f
279	460	29.00	115.00	12		f
279	460	30.00	newborn	12	29	f
281	463	30.00	0.00	13	29	f
273	464	30.00	0.00	14	29	f
275	465	30.00	0.00	15	29	f
271	464	30.00	0.00	16	29	f
259	461	30.00	0.00	17	29	f
252	453	30.00	0.00	18	29	f
244	447	30.00	0.00	19	29	f
230	439	30.00	0.00	20	29	f
226	439	30.00	0.00	21	29	f
225	436	30.00	0.00	22	29	f
224	436	30.00	0.00	23	29	f
224	431	30.00	0.00	24	29	f
221	429	30.00	0.00	25	29	f
220	422	30.00	0.00	26	29	f
219	418	30.00	0.00	27	29	f
219	416	30.00	0.00	28	29	f
223	413	30.00	0.00	29	29	f
228	403	30.00	0.00	30	29	f
228	393	30.00	0.00	31	29	f
229	388	30.00	0.00	32	29	f
231	389	30.00	0.00	33	29	f
231	389	30.00	0.00	34	29	f
234	393	30.00	0.00	35	29	f
232	396	30.00	0.00	36	29	f
233	396	30.00	111.00	37	29	f
