# Supplementary material for: A three component model for superdiffusive motion effectively describes migration of eukaryotic cells moving freely or under a directional stimulus
Source: PLoS One. 2022 Aug 2;17(8):e0272259. doi: 10.1371/journal.pone.0272259 (PMC9345344; doi:10.1371/journal.pone.0272259)
Supplement: S1 File — Text files containing information about displacements of experimental and simulated populations used for both preliminary analyses, in “datasets used for preliminary evaluation of cell movement (Tables 1 and 2)”, and further characterization of cell movement, in “further datasets used for cell movement characterization (Figs 2, 4–6; Table 2; S1–S3 Tables; S2 and S3 Figs)”. (ZIP) [file pone.0272259.s007.zip › S1_File/further datasets/experimental/wound/T24/coordinates3.txt]

#	ps=1.3	ts=40	movie=	timeInt=4
253	256	1.00	start	1
254	256	1.00	0.00	2
254	258	1.00	0.00	3
256	257	1.00	0.00	4
259	261	1.00	0.00	5
259	261	1.00	0.00	6
260	256	1.00	0.00	7
260	256	1.00	0.00	8
265	262	1.00	0.00	9
265	263	1.00	0.00	10
265	263	1.00	0.00	11
265	263	1.00	0.00	12
266	260	1.00	108.00	13
247	292	2.00	start	1
256	289	2.00	0.00	2
256	287	2.00	0.00	3
259	282	2.00	0.00	4
263	282	2.00	0.00	5
265	287	2.00	0.00	6
265	282	2.00	0.00	7
261	280	2.00	0.00	8
266	286	2.00	0.00	9
266	288	2.00	0.00	10
264	288	2.00	0.00	11
271	286	2.00	0.00	12
274	281	2.00	0.00	13
273	281	2.00	0.00	14
272	282	2.00	0.00	15
265	282	2.00	0.00	16
263	277	2.00	0.00	17
265	280	2.00	0.00	18
268	287	2.00	0.00	19
272	290	2.00	0.00	20
272	288	2.00	0.00	21
271	284	2.00	0.00	22
264	275	2.00	0.00	23
260	270	2.00	0.00	24
263	267	2.00	0.00	25
266	270	2.00	0.00	26
269	273	2.00	0.00	27
270	274	2.00	0.00	28
270	277	2.00	0.00	29
269	275	2.00	0.00	30
268	275	2.00	0.00	31
268	278	2.00	0.00	32
273	279	2.00	0.00	33
276	276	2.00	0.00	34
282	279	2.00	0.00	35
284	282	2.00	115.00	36
268	319	3.00	start	1
273	312	3.00	0.00	2
271	305	3.00	0.00	3
261	300	3.00	0.00	4
257	297	3.00	0.00	5
258	298	3.00	0.00	6
257	293	3.00	0.00	7
249	293	3.00	0.00	8
248	291	3.00	0.00	9
245	286	3.00	0.00	10
244	284	3.00	0.00	11
251	279	3.00	115.00	12
253	266	4.00	newborn	13	NN4
256	255	4.00	0.00	14
255	248	4.00	0.00	15
248	239	4.00	0.00	16
250	238	4.00	0.00	17
244	232	4.00	0.00	18
240	226	4.00	0.00	19
232	221	4.00	0.00	20
227	218	4.00	0.00	21
224	208	4.00	0.00	22
222	205	4.00	0.00	23
222	205	4.00	0.00	24
219	199	4.00	0.00	25
214	192	4.00	108.00	26
269	288	5.00	start	1
270	289	5.00	0.00	2
275	288	5.00	0.00	3
280	288	5.00	0.00	4
281	287	5.00	0.00	5
284	286	5.00	0.00	6
287	284	5.00	0.00	7
284	286	5.00	0.00	8
287	294	5.00	0.00	9
287	291	5.00	0.00	10
287	295	5.00	108.00	11
336	296	6.00	start	1
339	290	6.00	0.00	2
335	288	6.00	0.00	3
330	286	6.00	0.00	4
327	280	6.00	0.00	5
323	276	6.00	0.00	6
321	276	6.00	0.00	7
318	271	6.00	0.00	8
314	268	6.00	0.00	9
312	262	6.00	0.00	10
314	258	6.00	115.00	11
314	258	7.00	newborn	11	6
324	248	7.00	0.00	12
323	256	7.00	108.00	13
314	258	8.00	newborn	11	6
311	261	8.00	0.00	12
310	259	8.00	0.00	13
313	259	8.00	0.00	14
312	259	8.00	0.00	15
308	259	8.00	0.00	16
303	258	8.00	0.00	17
303	256	8.00	0.00	18
302	259	8.00	0.00	19
302	259	8.00	0.00	20
301	258	8.00	0.00	21
291	256	8.00	0.00	22
290	253	8.00	0.00	23
294	256	8.00	0.00	24
298	258	8.00	0.00	25
298	254	8.00	0.00	26
306	257	8.00	0.00	27
307	257	8.00	0.00	28
308	258	8.00	108.00	29
344	258	9.00	start	1
342	253	9.00	0.00	2
341	258	9.00	0.00	3
333	254	9.00	0.00	4
328	251	9.00	0.00	5
331	249	9.00	0.00	6
328	253	9.00	0.00	7
327	253	9.00	0.00	8
327	249	9.00	0.00	9
325	247	9.00	0.00	10
334	235	9.00	0.00	11
343	202	9.00	0.00	12
334	205	9.00	0.00	13
327	204	9.00	0.00	14
326	207	9.00	0.00	15
322	210	9.00	0.00	16
321	211	9.00	0.00	17
310	207	9.00	0.00	18
306	205	9.00	0.00	19
298	203	9.00	0.00	20
298	213	9.00	0.00	21
295	221	9.00	0.00	22
293	224	9.00	0.00	23
290	222	9.00	0.00	24
290	222	9.00	0.00	25
287	222	9.00	0.00	26
290	226	9.00	0.00	27
293	228	9.00	0.00	28
295	221	9.00	115.00	29
298	368	10.00	find	8
294	368	10.00	0.00	9
297	370	10.00	0.00	10
293	363	10.00	0.00	11
290	364	10.00	0.00	12
287	366	10.00	0.00	13
288	366	10.00	0.00	14
287	362	10.00	0.00	15
284	362	10.00	0.00	16
290	368	10.00	0.00	17
283	359	10.00	0.00	18
280	355	10.00	0.00	19
282	355	10.00	0.00	20
276	353	10.00	0.00	21
275	353	10.00	0.00	22
275	356	10.00	0.00	23
272	353	10.00	0.00	24
272	353	10.00	0.00	25
271	357	10.00	0.00	26
270	355	10.00	0.00	27
267	354	10.00	115.00	28
267	354	11.00	newborn	28	10
269	362	11.00	0.00	29
259	353	11.00	0.00	30
247	360	11.00	0.00	31
237	365	11.00	0.00	32
234	365	11.00	0.00	33
229	363	11.00	0.00	34
230	361	11.00	0.00	35
214	370	11.00	0.00	36
212	375	11.00	111.00	37
296	352	12.00	find	8
290	348	12.00	0.00	9
285	346	12.00	0.00	10
277	340	12.00	0.00	11
270	340	12.00	0.00	12
268	338	12.00	0.00	13
271	338	12.00	0.00	14
269	334	12.00	0.00	15
268	331	12.00	0.00	16
271	330	12.00	0.00	17
270	330	12.00	0.00	18
269	334	12.00	0.00	19
269	333	12.00	0.00	20
266	328	12.00	0.00	21
270	331	12.00	115.00	22
270	331	13.00	newborn	22	12
270	330	13.00	0.00	24
266	335	13.00	0.00	25
267	340	13.00	0.00	26
265	341	13.00	0.00	27
268	339	13.00	0.00	28
265	343	13.00	0.00	29
262	342	13.00	0.00	30
259	344	13.00	0.00	31
254	345	13.00	0.00	32
249	347	13.00	0.00	33
243	346	13.00	0.00	34
240	345	13.00	0.00	35
234	345	13.00	0.00	36
240	347	13.00	111.00	37
281	316	14.00	find	12
282	317	14.00	0.00	13
285	315	14.00	0.00	14
285	313	14.00	0.00	15
275	299	14.00	0.00	16
270	299	14.00	0.00	17
268	299	14.00	0.00	18
266	301	14.00	0.00	19
261	302	14.00	0.00	20
258	295	14.00	0.00	21
254	292	14.00	0.00	22
250	289	14.00	0.00	23
250	281	14.00	0.00	24
246	279	14.00	0.00	25
251	272	14.00	115.00	26
251	272	15.00	newborn	26	14
242	280	15.00	0.00	27
247	287	15.00	0.00	28
243	289	15.00	0.00	29
243	292	15.00	0.00	30
248	294	15.00	0.00	31
252	298	15.00	0.00	32
250	300	15.00	0.00	33
247	301	15.00	0.00	34
249	308	15.00	0.00	35
246	313	15.00	0.00	36
242	318	15.00	111.00	37
251	272	16.00	newborn	26	14
237	259	16.00	0.00	27
227	244	16.00	0.00	28
225	242	16.00	0.00	29
237	239	16.00	0.00	30
246	237	16.00	0.00	31
256	233	16.00	0.00	32
258	226	16.00	0.00	33
258	223	16.00	0.00	34
259	225	16.00	0.00	35
247	227	16.00	0.00	36
246	231	16.00	111.00	37
