# Supplementary material for: A three component model for superdiffusive motion effectively describes migration of eukaryotic cells moving freely or under a directional stimulus
Source: PLoS One. 2022 Aug 2;17(8):e0272259. doi: 10.1371/journal.pone.0272259 (PMC9345344; doi:10.1371/journal.pone.0272259)
Supplement: S1 File — Text files containing information about displacements of experimental and simulated populations used for both preliminary analyses, in “datasets used for preliminary evaluation of cell movement (Tables 1 and 2)”, and further characterization of cell movement, in “further datasets used for cell movement characterization (Figs 2, 4–6; Table 2; S1–S3 Tables; S2 and S3 Figs)”. (ZIP) [file pone.0272259.s007.zip › S1_File/further datasets/experimental/wound/T24/coordinates8.txt]

#	ps=1.3	ts=40	movie=	timeInt=4
265	451	1.00	start	1	
266	444	1.00	0.00	2
267	441	1.00	0.00	3
272	434	1.00	0.00	4
271	428	1.00	0.00	5
272	429	1.00	0.00	6
277	431	1.00	0.00	7
283	429	1.00	0.00	8
284	429	1.00	0.00	9
286	432	1.00	115.00	10
262	420	2.00	start	1	
265	421	2.00	0.00	2
273	426	2.00	0.00	3
282	420	2.00	0.00	4
284	419	2.00	0.00	5
287	418	2.00	0.00	6
291	422	2.00	0.00	7
294	417	2.00	0.00	8
291	415	2.00	108.00	9
265	387	3.00	start	1	
267	383	3.00	0.00	2
269	379	3.00	0.00	3
273	381	3.00	0.00	4
277	382	3.00	0.00	5
273	378	3.00	0.00	6
272	376	3.00	0.00	7
272	371	3.00	0.00	8
272	372	3.00	0.00	9
272	372	3.00	0.00	10
271	368	3.00	0.00	11
274	368	3.00	108.00	12
268	366	4.00	start	1	
272	365	4.00	0.00	2
273	362	4.00	0.00	3
274	360	4.00	115.00	4
274	360	5.00	newborn	4	4
273	368	5.00	0.00	5
281	378	5.00	0.00	6
285	395	5.00	0.00	7
283	395	5.00	0.00	8
278	405	5.00	108.00	9
274	360	6.00	newborn	4	4
273	357	6.00	0.00	5
280	363	6.00	0.00	6
286	369	6.00	0.00	7
291	370	6.00	0.00	8
293	370	6.00	0.00	9
293	372	6.00	0.00	10
299	371	6.00	0.00	11
303	371	6.00	0.00	12
306	371	6.00	0.00	13
308	372	6.00	0.00	14
312	373	6.00	0.00	15
316	373	6.00	0.00	16
314	373	6.00	0.00	17
314	373	6.00	0.00	18
316	373	6.00	0.00	19
318	375	6.00	0.00	20
315	379	6.00	0.00	21
312	376	6.00	0.00	22
312	377	6.00	0.00	23
313	373	6.00	0.00	24
312	373	6.00	0.00	25
312	373	6.00	0.00	26
316	374	6.00	0.00	27
318	373	6.00	0.00	28
321	372	6.00	0.00	29
322	372	6.00	0.00	30
322	372	6.00	0.00	31
325	371	6.00	0.00	32
320	370	6.00	0.00	33
320	368	6.00	0.00	34
322	369	6.00	0.00	35
321	373	6.00	115.00	36
272	349	7.00	start	1	
272	347	7.00	0.00	2
275	343	7.00	0.00	3
273	338	7.00	0.00	4
270	345	7.00	0.00	5
276	342	7.00	0.00	6
275	344	7.00	108.00	7
268	328	8.00	start	1	
268	325	8.00	0.00	2
267	325	8.00	0.00	3
267	322	8.00	0.00	4
270	326	8.00	0.00	5
264	317	8.00	115.00	6
264	317	9.00	newborn	6	8
263	335	9.00	0.00	7
266	339	9.00	0.00	8
269	340	9.00	0.00	9
278	346	9.00	0.00	10
289	357	9.00	0.00	11
293	358	9.00	0.00	12
296	361	9.00	0.00	13
302	361	9.00	0.00	14
305	361	9.00	0.00	15
309	362	9.00	0.00	16
312	361	9.00	0.00	17
318	361	9.00	0.00	18
325	363	9.00	0.00	19
337	365	9.00	0.00	20
337	369	9.00	0.00	21
341	368	9.00	108.00	22
283	290	10.00	start	1	
281	287	10.00	0.00	2
286	289	10.00	0.00	3
286	292	10.00	0.00	4
290	292	10.00	0.00	5
297	294	10.00	0.00	6
296	296	10.00	0.00	7
301	297	10.00	0.00	8
306	300	10.00	0.00	9
310	302	10.00	0.00	10
317	301	10.00	0.00	11
320	301	10.00	0.00	12
322	299	10.00	0.00	13
329	294	10.00	0.00	14
331	292	10.00	0.00	15
334	293	10.00	0.00	16
339	291	10.00	0.00	17
348	288	10.00	0.00	18
349	289	10.00	0.00	19
354	282	10.00	0.00	20
357	282	10.00	0.00	21
360	275	10.00	0.00	22
366	272	10.00	0.00	23
369	268	10.00	0.00	24
372	263	10.00	0.00	25
378	259	10.00	0.00	26
379	257	10.00	0.00	27
377	256	10.00	0.00	28
374	252	10.00	0.00	29
370	257	10.00	115.00	30
370	257	11.00	newborn	30	10
359	266	11.00	0.00	31
353	269	11.00	0.00	32
347	270	11.00	0.00	33
343	268	11.00	0.00	34
343	269	11.00	0.00	35
342	269	11.00	0.00	36
342	271	11.00	111.00	37
370	257	12.00	newborn	30	10
366	255	12.00	0.00	31
365	248	12.00	108.00	32
275	272	13.00	start	1	
277	268	13.00	0.00	2
278	261	13.00	0.00	3
277	260	13.00	0.00	4
275	257	13.00	0.00	5
277	257	13.00	0.00	6
279	261	13.00	0.00	7
271	260	13.00	115.00	8
271	260	14.00	newborn	8	13
269	271	14.00	0.00	9
279	276	14.00	0.00	10
281	277	14.00	0.00	11
292	283	14.00	0.00	12
297	284	14.00	0.00	13
305	285	14.00	0.00	14
310	283	14.00	0.00	15
320	284	14.00	0.00	16
322	281	14.00	0.00	17
330	280	14.00	0.00	18
338	277	14.00	0.00	19
342	273	14.00	0.00	20
344	270	14.00	0.00	21
347	266	14.00	0.00	22
349	266	14.00	0.00	23
352	266	14.00	0.00	24
354	266	14.00	0.00	25
354	266	14.00	0.00	26
355	264	14.00	0.00	27
356	265	14.00	0.00	28
355	262	14.00	0.00	29
354	265	14.00	0.00	30
352	263	14.00	0.00	31
353	259	14.00	0.00	32
352	254	14.00	0.00	33
352	251	14.00	0.00	34
351	254	14.00	0.00	35
352	255	14.00	115.00	36
295	196	15.00	start	1	
298	193	15.00	0.00	2
297	192	15.00	0.00	3
297	190	15.00	0.00	4
286	198	15.00	115.00	5
274	185	16.00	start	1	
272	182	16.00	0.00	2
264	171	16.00	0.00	3
267	169	16.00	0.00	4
266	170	16.00	0.00	5
267	169	16.00	0.00	6
265	167	16.00	0.00	7
268	165	16.00	0.00	8
269	166	16.00	108.00	9
262	128	17.00	start	1	
262	123	17.00	0.00	2
260	126	17.00	0.00	3
264	127	17.00	0.00	4
262	133	17.00	0.00	5
266	136	17.00	0.00	6
270	146	17.00	0.00	7
278	148	17.00	0.00	8
282	154	17.00	0.00	9
285	158	17.00	108.00	10
269	474	18.00	start	1	
271	465	18.00	0.00	2
276	462	18.00	0.00	3
281	455	18.00	0.00	4
283	452	18.00	0.00	5
285	449	18.00	0.00	6
287	450	18.00	0.00	7
294	440	18.00	0.00	8
299	438	18.00	0.00	9
304	436	18.00	0.00	10
307	431	18.00	0.00	11
305	425	18.00	115.00	12
305	425	19.00	newborn	12	18
300	442	19.00	0.00	13
303	439	19.00	0.00	14
317	450	19.00	0.00	15
328	452	19.00	108.00	16
305	425	20.00	newborn	12	18
297	419	20.00	0.00	13
298	422	20.00	0.00	14
307	420	20.00	0.00	15
315	415	20.00	0.00	16
319	412	20.00	0.00	17
324	411	20.00	0.00	18
325	408	20.00	0.00	19
324	407	20.00	0.00	20
323	407	20.00	0.00	21
322	391	20.00	0.00	22
323	390	20.00	0.00	23
327	376	20.00	0.00	24
326	375	20.00	0.00	25
329	358	20.00	0.00	26
330	353	20.00	0.00	27
332	354	20.00	0.00	28
332	354	20.00	0.00	29
332	352	20.00	0.00	30
333	352	20.00	0.00	31
336	348	20.00	0.00	32
335	345	20.00	108.00	33
299	72	21.00	find	3	
295	71	21.00	0.00	4
296	73	21.00	0.00	5
297	74	21.00	108.00	6
296	113	22.00	find	3	
300	115	22.00	0.00	4
295	115	22.00	0.00	5
303	114	22.00	0.00	6
310	115	22.00	0.00	7
313	115	22.00	0.00	8
320	114	22.00	0.00	9
322	111	22.00	0.00	10
327	113	22.00	0.00	11
328	112	22.00	0.00	12
325	114	22.00	0.00	13
321	111	22.00	0.00	14
323	112	22.00	108.00	15
279	347	23.00	find	4	
279	349	23.00	0.00	5
276	350	23.00	0.00	6
276	354	23.00	0.00	7
278	354	23.00	0.00	8
279	355	23.00	0.00	9
274	355	23.00	0.00	10
281	364	23.00	0.00	11
283	365	23.00	0.00	12
284	365	23.00	0.00	13
285	366	23.00	0.00	14
287	364	23.00	0.00	15
285	358	23.00	0.00	16
287	352	23.00	0.00	17
288	349	23.00	0.00	18
290	347	23.00	0.00	19
292	341	23.00	0.00	20
299	343	23.00	0.00	21
302	339	23.00	0.00	22
305	341	23.00	0.00	23
302	340	23.00	0.00	24
305	343	23.00	0.00	25
306	343	23.00	0.00	26
311	345	23.00	0.00	27
310	345	23.00	0.00	28
312	344	23.00	0.00	29
312	339	23.00	0.00	30
309	342	23.00	0.00	31
311	343	23.00	0.00	32
313	341	23.00	0.00	33
313	339	23.00	0.00	34
313	338	23.00	0.00	35
315	336	23.00	0.00	36
316	335	23.00	111.00	37
264	166	24.00	newborn	2	NN24
278	176	24.00	0.00	3
281	179	24.00	0.00	4
277	178	24.00	0.00	5
278	176	24.00	0.00	6
283	172	24.00	0.00	7
283	170	24.00	108.00	8
