# Supplementary material for: A three component model for superdiffusive motion effectively describes migration of eukaryotic cells moving freely or under a directional stimulus
Source: PLoS One. 2022 Aug 2;17(8):e0272259. doi: 10.1371/journal.pone.0272259 (PMC9345344; doi:10.1371/journal.pone.0272259)
Supplement: S1 File — Text files containing information about displacements of experimental and simulated populations used for both preliminary analyses, in “datasets used for preliminary evaluation of cell movement (Tables 1 and 2)”, and further characterization of cell movement, in “further datasets used for cell movement characterization (Figs 2, 4–6; Table 2; S1–S3 Tables; S2 and S3 Figs)”. (ZIP) [file pone.0272259.s007.zip › S1_File/further datasets/simulated/100 cells (9 micron random)/b12 p12/Coords-SwuomR.txt]

#	version=2.0	operator=	acqDate=	cellLine=cell	cond=N.T.	type=	well=	ref_angle=	note=Experiment 1	clickId=	date=	acqId=	ps=1	xSize=845	ySize=668	ts=1	unit=um	stackId=	timeInt=	description=
*	id=P1	origin=start	destiny=end	motherId=-	ageAtStart=4400
0	567.26	299.53	c
40	583.41	317.06	c
80	606.7	324.21	c
120	622.75	323.16	c
160	647.51	327.94	c
200	671.53	319.73	f
240	702.09	320.08	f
280	716.23	321.95	f
320	747.53	318.99	f
360	766.76	332.56	f
400	791.19	337.35	f
440	818.4	339.48	f
480	838.21	322.33	f
520	863.01	317.57	f
560	879.64	319.86	f
600	895.65	317.1	f
640	919.12	312.81	f
680	948.97	306.41	f
720	971.12	281.42	f
760	990.41	277.64	f
800	1021.76	276.11	f
840	1034.14	283.15	f
880	1059.27	290.46	f
920	1084.24	290.92	f
960	1113.23	304.82	f
1000	1137.97	300.09	f
1040	1150.1	304.8	f
1080	1191.13	309.02	f
1120	1217.22	321.35	f
1160	1241.69	320.9	f
1200	1268.11	309.43	f
1240	1289.06	315.51	f
1280	1308.6	329.9	f
1320	1338.72	339.75	f
1360	1366.34	347.32	f
1400	1389.23	344.38	f
1440	1422.88	337.08	f
*	id=P2	origin=start	destiny=end	motherId=-	ageAtStart=1880
0	180.2	325.46	c
40	214.03	313.44	c
80	240.19	322.57	c
120	269.39	323.86	c
160	295.46	321.63	c
200	324.18	323.42	f
240	346.43	325.47	f
280	375.35	327.24	f
320	387.34	319.53	f
360	415.14	318.95	f
400	442.28	300.95	f
440	465.73	295.29	f
480	495.78	302.18	f
520	521.94	313.05	f
560	542.33	303.53	f
600	560	286.7	f
640	581.22	265.83	f
680	610.14	253.1	f
720	643.35	252.77	f
760	650.82	250.11	f
800	663.37	239.31	f
840	698.47	219.78	f
880	716.39	211.01	f
920	745.48	201.86	f
960	761.11	208.35	f
1000	797.55	218.08	f
1040	822.09	227.39	f
1080	843.38	237.95	f
1120	861.97	239.57	f
1160	878.28	237.73	f
1200	906.71	243.72	f
1240	934.64	248.74	f
1280	969.15	253.39	f
1320	989.1	249.57	f
1360	1014.82	250.77	f
1400	1029.84	259.78	f
1440	1053.26	262.91	f
*	id=P3	origin=start	destiny=end	motherId=-	ageAtStart=4400
0	66.21	529	c
40	80.75	518.84	c
80	99.94	526.66	c
120	117.43	529.56	c
160	140.72	523.63	f
200	171.17	518.33	f
240	209.31	512.12	f
280	231.53	501.05	f
320	256.67	482.16	f
360	280.11	483.54	f
400	313.94	490.83	f
440	343.71	493.74	f
480	363.99	501.45	f
520	386.51	500.68	f
560	405.77	509.63	f
600	419.17	514	f
640	438.49	508.21	f
680	460.87	500.05	f
720	481.98	500.51	f
760	510.21	512.04	f
800	541.47	509.52	f
840	561.93	504.2	f
880	580.28	503.77	f
920	608.42	496.08	f
960	634.5	493.08	f
1000	669.89	481.23	f
1040	688	476.6	f
1080	719.37	472.89	f
1120	737.57	476.58	f
1160	761.15	466.01	f
1200	780.67	465.27	f
1240	794.96	475.09	f
1280	819.01	465.44	f
1320	835.66	462.64	f
1360	862.08	459.12	f
1400	891.92	455.58	f
1440	918.86	452.76	f
*	id=P4	origin=start	destiny=end	motherId=-	ageAtStart=2040
0	503.19	575.95	c
40	522.73	560.66	c
80	550.28	552.54	c
120	583.65	558.22	c
160	605.37	551.59	c
200	628.09	553.51	f
240	655.28	565.18	f
280	680.56	569.04	f
320	709.5	569.54	f
360	728.87	577.92	f
400	756.55	590.79	f
440	780.39	590.25	f
480	808.16	596.76	f
520	842.61	604.29	f
560	863.25	624.66	f
600	881.51	618.9	f
640	900.02	622.87	f
680	927.84	630.21	f
720	949.99	636.66	f
760	977.74	630.23	f
800	1004.88	646.7	f
840	1030.97	653.33	f
880	1059.83	648.57	f
920	1080.25	649.75	f
960	1117.38	652.22	f
1000	1143.09	648.57	f
1040	1175.86	656.91	f
1080	1187.67	666.5	f
1120	1202.36	672.81	f
1160	1230.94	690.01	f
1200	1246.09	693.74	f
1240	1278.04	698.25	f
1280	1299.7	707.59	f
1320	1329.71	706.03	f
1360	1347.12	715.38	f
1400	1369.63	735.53	f
1440	1399.85	747.4	f
*	id=P5	origin=start	destiny=end	motherId=-	ageAtStart=4160
0	433.16	88.2	c
40	447.99	83.1	c
80	480.53	83.59	c
120	512.22	76.91	c
160	546.06	81.29	c
200	577.38	83.15	f
240	598.51	85.07	f
280	622.3	89.2	f
320	654.08	97.36	f
360	673.23	104.64	f
400	700.26	98.34	f
440	714.66	104.43	f
480	727	110.24	f
520	749.9	125.16	f
560	768.81	138.55	f
600	780.44	146.8	f
640	812.74	155.86	f
680	838.18	159.11	f
720	859.52	167.67	f
760	879.36	162.98	f
800	907.32	170.16	f
840	925.83	188.09	f
880	950.28	196.86	f
920	962.19	200.08	f
960	986.57	211.21	f
1000	1007.44	226.11	f
1040	1026.34	235.04	f
1080	1057.07	242.55	f
1120	1094.24	249.35	f
1160	1116.49	243.29	f
1200	1143.73	236.83	f
1240	1158.04	229.19	f
1280	1181.99	219.72	f
1320	1213.1	223.19	f
1360	1236.16	228.73	f
1400	1264.67	238.53	f
1440	1283.22	235.66	f
*	id=P6	origin=start	destiny=end	motherId=-	ageAtStart=4800
0	237.33	509.03	c
40	272.86	498.26	c
80	287.81	497.12	c
120	309.43	497.83	c
160	330.77	494.57	c
200	359.49	483.52	f
240	385.22	493.77	f
280	412.5	495.21	f
320	431.6	497.23	f
360	437.4	490.41	f
400	468.21	483.53	f
440	505.31	479.38	f
480	529.3	469.63	f
520	551.95	468.52	f
560	573.59	463.9	f
600	603.76	458.02	f
640	614.58	448.46	f
680	629.32	441.64	f
720	641.5	448.76	f
760	667.16	453.95	f
800	685.1	461.99	f
840	707.64	454.02	f
880	742.96	441.47	f
920	762.68	439.79	f
960	789.31	430.99	f
1000	814.45	416.6	f
1040	842.73	409.65	f
1080	862.63	423.2	f
1120	882.55	432.79	f
1160	901.87	443.77	f
1200	941.62	441.31	f
1240	974.09	432.23	f
1280	1006.57	440.53	f
1320	1044.04	432.89	f
1360	1056.02	439.55	f
1400	1075.9	455.5	f
1440	1094.74	466.37	f
*	id=P7	origin=start	destiny=end	motherId=-	ageAtStart=720
0	722.34	16.39	c
40	748.09	4.52	c
80	778.9	-8.9400000000001	c
120	810.84	-12.97	c
160	836.72	-12.84	c
200	866.22	-14.96	f
240	874.64	-15.09	f
280	904.82	-10.04	f
320	924.26	-2.77	f
360	960.24	12.16	f
400	983	15.06	f
440	1016.08	22.68	f
480	1046.6	36.9	f
520	1080.08	44.39	f
560	1117.74	37.64	f
600	1150.52	38.68	f
640	1177.12	50.06	f
680	1203.67	60.87	f
720	1216.46	64.84	f
760	1230.16	70.97	f
800	1256.23	84.47	f
840	1276.1	80.92	f
880	1298.88	83.08	f
920	1312.74	89.85	f
960	1340.24	97.22	f
1000	1357.69	84.46	f
1040	1372.89	73.32	f
1080	1394.64	54.29	f
1120	1407.71	46.36	f
1160	1431.64	43.38	f
1200	1446.36	45.04	f
1240	1469.32	36.07	f
1280	1491.12	39.72	f
1320	1521.86	39.56	f
1360	1557.85	51.52	f
1400	1578.24	48	f
1440	1605.04	42.48	f
*	id=P8	origin=start	destiny=end	motherId=-	ageAtStart=2920
0	455.13	112.86	c
40	461.5	133.54	c
80	468.65	140.14	c
120	496.15	154.64	c
160	508.11	157.92	c
200	531.78	150.53	f
240	550.03	141.68	f
280	574.42	134.18	f
320	605.41	118.69	f
360	615.78	125.28	f
400	637.27	135.91	f
440	669.68	140.75	f
480	686.35	135.06	f
520	698.04	122.37	f
560	720.79	126.34	f
600	754.05	124.76	f
640	774.18	120.36	f
680	808.64	132.24	f
720	835.03	135.39	f
760	861.83	135.27	f
800	892.06	122.12	f
840	914.84	121.41	f
880	936.65	129.88	f
920	950.41	148.85	f
960	961.91	161.62	f
1000	990.79	156.55	f
1040	1007.68	157.88	f
1080	1032.31	154.33	f
1120	1059.99	152.59	f
1160	1084.77	142.75	f
1200	1105.54	147.17	f
1240	1128.56	156.14	f
1280	1156.14	165.86	f
1320	1179.34	164.5	f
1360	1205.94	157.78	f
1400	1239.37	166.01	f
1440	1268.67	176.52	f
*	id=P9	origin=start	destiny=end	motherId=-	ageAtStart=4280
0	81.6	-0.75	c
40	87.54	-8.6900000000001	c
80	99.26	-12.6	c
120	124.26	-23.2	c
160	150.74	-17.77	c
200	169.37	-7.64	f
240	186.18	-1.4400000000001	f
280	214.51	13.33	f
320	245.85	14.96	f
360	272.9	17.23	f
400	302.45	20.05	f
440	333.57	15.45	f
480	366.09	20.1	f
520	387.41	16.67	f
560	397.3	22.51	f
600	425.01	23.16	f
640	453.15	23.49	f
680	484.89	29.49	f
720	493.39	34.82	f
760	510.61	46.93	f
800	533.61	55.31	f
840	561.91	59.67	f
880	567.56	59.27	f
920	581.06	64.3	f
960	604.98	75.33	f
1000	625.12	76.57	f
1040	638.2	79.02	f
1080	668.13	73.2	f
1120	696.45	74.02	f
1160	728.64	72.74	f
1200	756.36	68.89	f
1240	770	72.74	f
1280	784.32	79.38	f
1320	815.61	86.11	f
1360	837.68	73.67	f
1400	863.07	74.41	f
1440	889.25	64.77	f
*	id=P10	origin=start	destiny=end	motherId=-	ageAtStart=480
0	526.17	72.03	c
40	551.04	56.49	c
80	584.18	47.55	c
120	604.95	48.65	c
160	627.61	45.45	c
200	650.83	51.06	f
240	676.32	49.67	f
280	690.41	52.6	f
320	715.97	58.02	f
360	733.67	57.56	f
400	753.93	51.97	f
440	778.17	51.12	f
480	793.83	50.83	f
520	821.07	46.53	f
560	848.84	44.44	f
600	869.76	43.79	f
640	888.6	49.95	f
680	914.88	56.75	f
720	944.92	57.18	f
760	960.41	44.86	f
800	979.27	31.69	f
840	1007.33	22.95	f
880	1028.75	29.39	f
920	1056.79	36.08	f
960	1090.65	38.73	f
1000	1115.07	41.57	f
1040	1153.49	52.31	f
1080	1192.74	58.34	f
1120	1222.41	56.72	f
1160	1242.18	50.69	f
1200	1258.14	45.56	f
1240	1275.44	53.48	f
1280	1295.33	53.79	f
1320	1319.95	58.85	f
1360	1342.45	70.66	f
1400	1357.39	73.14	f
1440	1370.86	62.77	f
*	id=P11	origin=start	destiny=end	motherId=-	ageAtStart=800
0	414.69	128.33	c
40	431.13	148.1	c
80	453.66	162.18	c
120	486.14	170.69	c
160	506.92	173.96	c
200	519.7	166.82	f
240	546.23	151.07	f
280	565.07	143.42	f
320	583.62	135.41	f
360	594.29	142.72	f
400	614.06	154.11	f
440	635.87	160.74	f
480	666.24	167.04	f
520	693.28	172.47	f
560	710.13	169.41	f
600	738.26	168.94	f
640	759.34	173.89	f
680	794.85	171.39	f
720	814.78	183.74	f
760	833.97	198.01	f
800	859.74	204.49	f
840	884.04	209.75	f
880	904.01	208.34	f
920	926.64	203	f
960	948.18	198.68	f
1000	969.16	193.87	f
1040	1001.68	202.1	f
1080	1025.27	202.04	f
1120	1049.11	185.75	f
1160	1074.32	171.09	f
1200	1092.82	174.69	f
1240	1139.13	178.25	f
1280	1170.21	173.11	f
1320	1197.79	185.67	f
1360	1222.69	184.01	f
1400	1247.73	172.63	f
1440	1278.81	168.15	f
*	id=P12	origin=start	destiny=end	motherId=-	ageAtStart=3840
0	23.09	395.77	c
40	43.6	387.57	c
80	68.96	373.51	c
120	90.22	367.26	c
160	115.15	364.03	f
200	133.01	366.62	f
240	151.49	358.7	f
280	163.71	358.03	f
320	182.63	355.45	f
360	209.77	353.47	f
400	238.92	348.97	f
440	261.91	351.2	f
480	284.8	342.99	f
520	309.38	340.15	f
560	331.65	338.58	f
600	349.92	331.65	f
640	375.04	331.41	f
680	395.1	326.27	f
720	421.22	317.7	f
760	441.13	307.23	f
800	467.23	299.91	f
840	495.15	298.9	f
880	523.5	308.09	f
920	545.06	311.61	f
960	566.02	311.13	f
1000	594.42	309.15	f
1040	615.04	310.59	f
1080	635.39	300.15	f
1120	661.7	297.46	f
1160	696.43	287.52	f
1200	709.49	279.14	f
1240	735.71	263.68	f
1280	745.21	263.77	f
1320	767.8	271.9	f
1360	773.41	264.79	f
1400	804.39	264.41	f
1440	832.98	282.74	f
*	id=P13	origin=start	destiny=end	motherId=-	ageAtStart=320
0	633.49	-10.57	c
40	649.22	-19.86	c
80	678.13	-16.47	c
120	707.09	-10.69	c
160	726.9	1.04	c
200	752.83	-1.89	f
240	767.46	4.03	f
280	796.46	3.21	f
320	814.86	-11.11	f
360	839.53	-3.42	f
400	876.28	-0.37	f
440	901.41	12.95	f
480	923.73	20.02	f
520	956.85	20.31	f
560	980.38	15.25	f
600	1003.6	5.86	f
640	1012	-0.44000000000005	f
680	1036.07	-1.16	f
720	1075.64	4.35	f
760	1088.65	11.89	f
800	1118.04	18.19	f
840	1130.03	25.64	f
880	1156.22	39.84	f
920	1180.22	53.99	f
960	1201.05	55.31	f
1000	1223.35	63.95	f
1040	1244.04	72.6	f
1080	1274.78	77.62	f
1120	1296.94	76.72	f
1160	1322.66	81.23	f
1200	1348.92	86.17	f
1240	1368.82	86.16	f
1280	1391.49	95.86	f
1320	1417.55	97.84	f
1360	1437.69	101.58	f
1400	1461.38	104.64	f
1440	1480.22	110.61	f
*	id=P14	origin=start	destiny=end	motherId=-	ageAtStart=4720
0	664.53	210.6	c
40	690.96	213.33	c
80	709.8	207.06	c
120	735.15	199.37	c
160	757.19	185.83	f
200	778.59	185.27	f
240	801.73	181.84	f
280	834.87	180.08	f
320	859.98	182.19	f
360	883.64	185.28	f
400	914.86	191.26	f
440	942.57	206.88	f
480	977.34	220.45	f
520	989.46	227.3	f
560	1018.25	223.77	f
600	1043.45	224.06	f
640	1068.76	229.2	f
680	1092.77	249.79	f
720	1121.09	256.09	f
760	1141.84	259.84	f
800	1159.99	274.08	f
840	1180.12	282.34	f
880	1216.22	292.93	f
920	1246.81	300.35	f
960	1275.4	300.87	f
1000	1301.89	302.45	f
1040	1314.85	300.81	f
1080	1328.2	290.93	f
1120	1340.98	283.15	f
1160	1359.46	266.09	f
1200	1378.09	264.35	f
1240	1406.11	263.79	f
1280	1427.82	266.64	f
1320	1459.33	274.66	f
1360	1474	273.69	f
1400	1502.31	268.88	f
1440	1529.37	266.28	f
*	id=P15	origin=start	destiny=end	motherId=-	ageAtStart=1640
0	580.68	135.29	c
40	603.51	130.56	c
80	632.26	121.11	c
120	645.76	120.51	c
160	667.82	118.09	c
200	690.27	119.32	f
240	711.5	128.2	f
280	742.22	139.44	f
320	767.48	134.77	f
360	792.29	135.87	f
400	826.74	139.66	f
440	866.69	134.37	f
480	898.26	132.51	f
520	925.58	136.46	f
560	946.87	127.13	f
600	979.34	109.02	f
640	1000.85	88.56	f
680	1023.32	82.79	f
720	1047.28	79.49	f
760	1077.81	61.7	f
800	1089.01	55.25	f
840	1122.69	47	f
880	1160.87	39.08	f
920	1192.57	34.01	f
960	1230.09	19.93	f
1000	1259.36	25.91	f
1040	1300.54	27.52	f
1080	1326.58	34.2	f
1120	1352.43	33.8	f
1160	1387.91	35.9	f
1200	1413.75	35.02	f
1240	1435.14	24.45	f
1280	1456.64	13	f
1320	1475.8	13.23	f
1360	1492.23	18.88	f
1400	1515.22	24.91	f
1440	1549.04	19.69	f
*	id=P16	origin=start	destiny=end	motherId=-	ageAtStart=1320
0	216.21	461.21	c
40	241.77	465.58	c
80	277.82	474.82	c
120	301.74	486.9	c
160	324.17	490.51	f
200	339.3	490.3	f
240	366.55	494.85	f
280	394.61	497.64	f
320	423.51	504.64	f
360	434.09	505.22	f
400	457.49	513.92	f
440	490.82	513.14	f
480	521.19	515.08	f
520	543.99	519.35	f
560	573.61	511.32	f
600	593.18	514.35	f
640	614.01	521.07	f
680	641.76	522.05	f
720	666.11	519.99	f
760	680.19	516.54	f
800	705.85	527.31	f
840	725.25	524.12	f
880	749.53	520.02	f
920	772.33	518.96	f
960	792.45	513.75	f
1000	811.71	515.12	f
1040	834.64	501.22	f
1080	854.61	482.93	f
1120	888.31	475.35	f
1160	903.73	468.22	f
1200	932.36	467.64	f
1240	945.25	463.46	f
1280	972.76	441.68	f
1320	1001.41	419.9	f
1360	1014.09	419.34	f
1400	1045.63	423.97	f
1440	1067.9	426.89	f
*	id=P17	origin=start	destiny=end	motherId=-	ageAtStart=4200
0	317.44	390.05	c
40	334.44	386.17	c
80	360.78	386.44	c
120	379.71	381.91	c
160	413.57	381.86	c
200	432.77	384.6	f
240	440.96	382.98	f
280	470.71	385.39	f
320	498.62	383.47	f
360	525.74	381.44	f
400	546.05	383.36	f
440	563.45	390.66	f
480	583.26	388.72	f
520	614.29	386.57	f
560	628.17	383.51	f
600	648.13	380	f
640	674.94	381.97	f
680	702.42	377.11	f
720	721.04	380.36	f
760	753.85	393.06	f
800	786.86	385.16	f
840	812.12	389.55	f
880	835.25	377.08	f
920	852.29	356.68	f
960	871.32	352.49	f
1000	881.03	354.21	f
1040	912.01	367.42	f
1080	925.38	374.46	f
1120	950.1	391.03	f
1160	977.15	403.05	f
1200	1004.73	406.92	f
1240	1039.54	408.64	f
1280	1054.19	403.15	f
1320	1074.15	410.99	f
1360	1094.18	397.13	f
1400	1112.18	380.8	f
1440	1130.75	368.42	f
*	id=P18	origin=start	destiny=end	motherId=-	ageAtStart=120
0	728.25	362.39	c
40	751.42	363.98	c
80	764.3	360.82	c
120	780.76	362.82	c
160	802.42	354.69	c
200	844.74	351.44	f
240	867.18	331.61	f
280	892.6	323.37	f
320	921.01	325.13	f
360	942.13	338.02	f
400	967.35	347.44	f
440	991.87	345.28	f
480	1009.82	342.15	f
520	1029.92	331.43	f
560	1057.21	336.45	f
600	1079.83	332.52	f
640	1102.88	322.59	f
680	1130.96	319.95	f
720	1144.44	305.6	f
760	1159.46	295.47	f
800	1177.61	291.87	f
840	1198.97	288.45	f
880	1222.46	279.33	f
920	1242.73	273.69	f
960	1264.06	272.69	f
1000	1280.88	267.71	f
1040	1302.3	250.6	f
1080	1321.92	228.79	f
1120	1333.32	211.66	f
1160	1356.81	197.07	f
1200	1380.01	178.13	f
1240	1400.81	165.74	f
1280	1419.5	157.97	f
1320	1448.77	151.41	f
1360	1479	150.01	f
1400	1495.26	157.69	f
1440	1522.06	173.14	f
*	id=P19	origin=start	destiny=end	motherId=-	ageAtStart=640
0	531.15	398.68	c
40	551.45	407.03	c
80	574.26	416	c
120	602.22	419.12	c
160	625.16	409.27	c
200	655.19	404.41	f
240	688.51	392.61	f
280	704.63	388.46	f
320	740.74	384.19	f
360	773.85	383.61	f
400	787.22	393	f
440	807.85	399.47	f
480	825.29	400.01	f
520	847.28	409.52	f
560	868.66	421.63	f
600	879.42	433.99	f
640	902.52	440.89	f
680	930.87	434.66	f
720	953.57	424.59	f
760	982.09	409.38	f
800	1000.45	396.45	f
840	1031	403.98	f
880	1052.86	398.63	f
920	1068.96	378.31	f
960	1080.24	381.56	f
1000	1110.59	387.82	f
1040	1130.82	389.85	f
1080	1151.62	390.87	f
1120	1174.85	395.98	f
1160	1207.84	397.67	f
1200	1240.34	403.73	f
1240	1255.34	403.11	f
1280	1284.71	415.66	f
1320	1315.99	433.73	f
1360	1343.6	446.24	f
1400	1357.36	444.78	f
1440	1374.62	462.03	f
*	id=P20	origin=start	destiny=end	motherId=-	ageAtStart=2560
0	482.12	628.12	c
40	493.87	638.77	c
80	505.33	630.11	c
120	543.68	612.92	c
160	571.12	612.72	c
200	596.49	611.5	f
240	622.55	612.43	f
280	644.65	616.46	f
320	652.62	616	f
360	674.32	617.05	f
400	691.26	615.86	f
440	714.04	620.44	f
480	728.15	619.95	f
520	766.06	623.92	f
560	786.85	630.28	f
600	809.54	636.02	f
640	831.72	640.4	f
680	845.23	648.83	f
720	877.22	656.88	f
760	892.24	663.63	f
800	917.38	656.91	f
840	952.24	639.17	f
880	975.42	641.99	f
920	999.81	636.08	f
960	1013.77	639.35	f
1000	1047.58	630.41	f
1040	1066.56	624.1	f
1080	1087.52	606.58	f
1120	1095.96	576.97	f
1160	1110.62	568.09	f
1200	1139.02	561.76	f
1240	1161.09	549.44	f
1280	1181.74	544.45	f
1320	1211.04	537.58	f
1360	1233.96	532.92	f
1400	1259.29	523.41	f
1440	1289.24	526.01	f
*	id=P21	origin=start	destiny=end	motherId=-	ageAtStart=1120
0	269.12	121.25	c
40	284.59	126.78	c
80	318.71	129.35	c
120	340.71	127.62	c
160	360.02	109.93	c
200	381.96	108.18	f
240	409.64	106.82	f
280	417.84	97.73	f
320	443.1	83.22	f
360	469.74	73.41	f
400	472.68	65.75	f
440	490.22	65.1	f
480	525.44	57.17	f
520	549.39	55.61	f
560	563.97	54.29	f
600	586.29	36.61	f
640	604.74	21.04	f
680	632.34	8.41	f
720	659.46	3.83	f
760	678.64	-0.029999999999973	f
800	691.49	-6.85	f
840	721.53	-16.84	f
880	742.41	-19.01	f
920	771.81	-28.27	f
960	776.41	-42.87	f
1000	795.5	-46.51	f
1040	811.44	-58.37	f
1080	835.82	-63.73	f
1120	860.27	-65.23	f
1160	872.14	-61.78	f
1200	905.59	-72.53	f
1240	922.73	-72.86	f
1280	946.28	-72.84	f
1320	960.98	-74.71	f
1360	976.79	-75.06	f
1400	988.39	-91.46	f
1440	1009.07	-104.75	f
*	id=P22	origin=start	destiny=end	motherId=-	ageAtStart=2720
0	301.78	595.07	c
40	313.93	594.5	c
80	329.42	602.89	c
120	349.81	599.96	c
160	369.74	597.26	c
200	404.66	600.32	f
240	426.79	598.72	f
280	441.72	586.37	f
320	461.91	577.02	f
360	486.52	582.12	f
400	526.6	577.15	f
440	551.14	570.81	f
480	587.91	579.99	f
520	615.15	587.22	f
560	637.34	605.21	f
600	653.26	618.86	f
640	678.64	628.55	f
680	683.69	644.16	f
720	695.94	661.63	f
760	721.69	665.58	f
800	735.52	661.59	f
840	752.16	656.36	f
880	785.95	650.11	f
920	814.38	658.79	f
960	825.59	656.38	f
1000	839.26	654.31	f
1040	875.36	657.01	f
1080	902.29	652.86	f
1120	931.9	645.68	f
1160	950.46	641.27	f
1200	961.04	630.8	f
1240	972.09	615.41	f
1280	989.8	596.98	f
1320	1000.35	599.65	f
1360	1016.82	598.48	f
1400	1049.15	603.15	f
1440	1075.24	597.81	f
*	id=P23	origin=start	destiny=end	motherId=-	ageAtStart=3000
0	705.85	102.07	c
40	729.12	102.29	c
80	744.02	103.14	c
120	769.17	101.3	c
160	805.22	98.73	c
200	837.9	111.5	f
240	861.2	116.35	f
280	900.1	117.44	f
320	921.1	126.48	f
360	949.82	138.53	f
400	968.28	137.94	f
440	992.52	147.38	f
480	1016.71	150.1	f
520	1027.75	156.17	f
560	1032.87	165.42	f
600	1052.8	175.1	f
640	1070.8	172.57	f
680	1092.89	171.33	f
720	1117.65	190.43	f
760	1142.56	199.47	f
800	1166.85	204.73	f
840	1193.22	210.4	f
880	1232.36	207.38	f
920	1249.88	207.13	f
960	1282.45	207.67	f
1000	1316.4	212.79	f
1040	1348.02	215.84	f
1080	1367.56	207.08	f
1120	1401.56	196.95	f
1160	1418.39	194.96	f
1200	1443.58	188.44	f
1240	1468.7	197.29	f
1280	1502.44	204.98	f
1320	1528.28	206.88	f
1360	1542.55	208.07	f
1400	1575.98	208.19	f
1440	1598.28	199.53	f
*	id=P24	origin=start	destiny=end	motherId=-	ageAtStart=2080
0	848.77	51.31	c
40	879.49	51.73	c
80	898.09	55.61	c
120	919.14	66.74	c
160	944.14	65.58	c
200	975.49	60.44	f
240	996.99	49.94	f
280	1015.36	38.7	f
320	1035.03	35.51	f
360	1057.36	28.38	f
400	1082.22	15.26	f
440	1094.8	4.84	f
480	1113.3	-8.41	f
520	1132.13	-11.61	f
560	1159.04	-20.17	f
600	1183.88	-19.04	f
640	1206.67	-22.59	f
680	1227.36	-28.42	f
720	1257.74	-34.78	f
760	1285.42	-27.82	f
800	1313.79	-34.04	f
840	1341.57	-43.93	f
880	1368.26	-48	f
920	1389	-50.94	f
960	1419.5	-43.77	f
1000	1435.4	-38.59	f
1040	1467.48	-30.94	f
1080	1504.3	-24.46	f
1120	1535.88	-22.87	f
1160	1568.4	-30.48	f
1200	1584.16	-45.94	f
1240	1595.43	-42.64	f
1280	1618.42	-32.59	f
1320	1640.07	-24.97	f
1360	1653.89	-22.44	f
1400	1683.56	-15.79	f
1440	1704.86	-11.19	f
*	id=P25	origin=start	destiny=end	motherId=-	ageAtStart=4400
0	737.37	276.45	c
40	761.84	275.35	c
80	788.63	263.51	c
120	807.49	251.89	c
160	833.43	235.45	c
200	852.14	229.71	f
240	875.1	231.48	f
280	908.11	239.16	f
320	933.98	236.19	f
360	951.61	236.26	f
400	965.14	241.82	f
440	993.19	249.32	f
480	1025	255.92	f
520	1031.56	247.71	f
560	1054.58	256.49	f
600	1078.75	252.53	f
640	1085.01	255.83	f
680	1109.15	269.79	f
720	1127.67	279.79	f
760	1158.47	293.94	f
800	1180.86	296.77	f
840	1193.96	297.35	f
880	1217.94	292.2	f
920	1250.63	291.89	f
960	1284.19	288.48	f
1000	1314.99	283.5	f
1040	1335.45	289.15	f
1080	1362.59	291.79	f
1120	1391.53	302.94	f
1160	1415.02	295.24	f
1200	1434.35	294.4	f
1240	1458.1	280.76	f
1280	1488.05	271.67	f
1320	1513.64	249.45	f
1360	1536.77	251.33	f
1400	1569.69	247.62	f
1440	1594.42	244.13	f
*	id=P26	origin=start	destiny=end	motherId=-	ageAtStart=440
0	672.19	436.59	c
40	666.33	429.93	c
80	677.3	421.93	c
120	690.59	429.74	c
160	718.15	424.71	c
200	730.27	414.88	f
240	746.31	415.07	f
280	778.98	418.48	f
320	806.68	415.77	f
360	830.65	407.77	f
400	850.57	400.67	f
440	865.16	407.2	f
480	891.27	420.84	f
520	907.23	426.28	f
560	936.8	423.62	f
600	965.56	424.45	f
640	987.58	411.92	f
680	1021.06	409.91	f
720	1038.91	403.74	f
760	1057.97	389.29	f
800	1081.45	379.55	f
840	1109.3	370.06	f
880	1139.09	375.69	f
920	1155.17	363.38	f
960	1166.74	357.71	f
1000	1184.09	357.38	f
1040	1209.76	358.92	f
1080	1237.82	355.3	f
1120	1262.05	351.33	f
1160	1282.54	348.16	f
1200	1300.25	337.93	f
1240	1319.09	326.16	f
1280	1343.1	318.09	f
1320	1363.5	311.39	f
1360	1389.92	315.3	f
1400	1417.47	322.76	f
1440	1437.59	333.67	f
*	id=P27	origin=start	destiny=end	motherId=-	ageAtStart=2480
0	342.49	141.36	c
40	352.27	154.36	c
80	366.29	157.73	c
120	401.56	168.02	c
160	418.65	161.18	c
200	449.8	157.13	f
240	454.98	164.49	f
280	471.59	176.47	f
320	502.96	187.1	f
360	523.77	184.86	f
400	540.9	189.13	f
440	554.34	192.81	f
480	580.48	192.88	f
520	596.8	182.84	f
560	603.67	174.64	f
600	622.1	154.46	f
640	651.23	138.69	f
680	684.72	133.47	f
720	708.67	129.09	f
760	732.69	126.16	f
800	754.8	122.49	f
840	781.02	119.69	f
880	798.74	118.43	f
920	831.94	129.49	f
960	855.7	141.51	f
1000	876.12	156.21	f
1040	886.64	169.16	f
1080	903.13	183.32	f
1120	921.49	195.51	f
1160	945.53	210.45	f
1200	981.76	209.05	f
1240	994.51	210.42	f
1280	1021.29	213.89	f
1320	1049.05	226.89	f
1360	1074.13	240.64	f
1400	1095.72	248.22	f
1440	1113.26	257.65	f
*	id=P28	origin=start	destiny=end	motherId=-	ageAtStart=80
0	616.68	570.75	c
40	637.64	541.91	c
80	656.92	544.25	c
120	687.55	541.86	c
160	714.02	541.47	c
200	731.72	537.83	f
240	759.41	522.83	f
280	791.17	524.66	f
320	819.11	518.76	f
360	833.2	515.02	f
400	863.65	514.12	f
440	882.07	519.59	f
480	917.35	521.92	f
520	952.69	516.05	f
560	970.63	518.01	f
600	1010.02	514.09	f
640	1034.58	503.53	f
680	1056.69	493.41	f
720	1080.18	496.43	f
760	1106.08	499.56	f
800	1116.14	495.53	f
840	1139.02	501.35	f
880	1164.66	502.15	f
920	1187.55	514.23	f
960	1205.54	519.44	f
1000	1217.38	523.23	f
1040	1246.27	524.67	f
1080	1258.36	529.14	f
1120	1279.32	529.12	f
1160	1314.56	536.36	f
1200	1339.37	532.23	f
1240	1369.98	525.83	f
1280	1395.47	513.37	f
1320	1416.05	502.84	f
1360	1431.06	503.54	f
1400	1457.18	499.31	f
1440	1489.27	484.81	f
*	id=P29	origin=start	destiny=end	motherId=-	ageAtStart=1360
0	670.19	338.06	c
40	687.36	328.67	c
80	719.82	330.52	c
120	736.35	322.12	c
160	773.13	311.31	c
200	801.51	290.43	f
240	814.34	279.92	f
280	830.5	277.96	f
320	861.02	272.67	f
360	880.68	259.06	f
400	897.79	258.3	f
440	916.65	258.05	f
480	939.44	255.04	f
520	970.32	247.47	f
560	993.04	242.86	f
600	1025.76	237.09	f
640	1052.16	235.09	f
680	1071.62	234.39	f
720	1088.63	242.87	f
760	1120.16	245.36	f
800	1136.59	242.27	f
840	1145.01	238.48	f
880	1173.82	231.42	f
920	1202.08	221	f
960	1231.72	221.22	f
1000	1259.54	229.05	f
1040	1300	219.51	f
1080	1327.52	216.1	f
1120	1342.36	228.68	f
1160	1368.55	236.12	f
1200	1396.04	238.4	f
1240	1424.53	246.49	f
1280	1457.89	254.66	f
1320	1484.76	246.52	f
1360	1512.89	237.89	f
1400	1530.5	229.2	f
1440	1559.21	223.51	f
*	id=P30	origin=start	destiny=end	motherId=-	ageAtStart=3360
0	725.99	368.82	c
40	749.75	366.65	c
80	780.13	365.86	c
120	797.54	369.88	c
160	820.66	382.6	c
200	846.85	388.18	f
240	866.26	390.82	f
280	894.62	395.88	f
320	916.01	392.3	f
360	923.49	388.94	f
400	955.19	391.56	f
440	988.57	386.57	f
480	1011.94	393.89	f
520	1035.26	386.06	f
560	1066.69	384.7	f
600	1087.04	376.28	f
640	1115.52	378.91	f
680	1145.86	378.49	f
720	1167.1	370.68	f
760	1177.61	366.27	f
800	1196.03	353.12	f
840	1218.21	339.01	f
880	1243.07	330.07	f
920	1260.73	328.84	f
960	1294.48	330.58	f
1000	1300.9	348.23	f
1040	1322.83	359.27	f
1080	1353.21	363.77	f
1120	1377.59	368.07	f
1160	1403.4	366.69	f
1200	1432.05	371.62	f
1240	1461.4	375.21	f
1280	1476.33	366.07	f
1320	1500.05	363.75	f
1360	1519.32	359.9	f
1400	1534.24	346.98	f
1440	1554.68	331.03	f
*	id=P31	origin=start	destiny=end	motherId=-	ageAtStart=440
0	240.12	627.09	c
40	240.03	629.63	c
80	245.25	634.42	c
120	257.45	641.89	c
160	287.31	633	c
200	304.21	627.84	f
240	324.53	613.26	f
280	354.39	607.7	f
320	374.21	615.8	f
360	391.75	610.31	f
400	415.85	607.36	f
440	439.52	598.58	f
480	452.73	605.94	f
520	469.8	616.86	f
560	506.32	617.02	f
600	536.51	610.95	f
640	562.14	612.16	f
680	582.43	614.16	f
720	608.87	618.05	f
760	636.16	629.19	f
800	669.67	640.76	f
840	683.83	658.72	f
880	700.82	674.05	f
920	727.4	693.18	f
960	741.37	694.82	f
1000	766.84	688.21	f
1040	790.96	692.71	f
1080	826	695.52	f
1120	848.5	697.76	f
1160	870.79	700.93	f
1200	897.07	697.78	f
1240	925.62	693.44	f
1280	943.56	684.76	f
1320	961.15	668.63	f
1360	971.82	653.74	f
1400	980.43	635.69	f
1440	995.94	612.72	f
*	id=P32	origin=start	destiny=end	motherId=-	ageAtStart=560
0	647.05	221.49	c
40	656.98	214.34	c
80	670.76	217.08	c
120	700.04	216.54	c
160	728.03	223.76	c
200	737.24	228.49	f
240	754.02	224.23	f
280	777.2	225.65	f
320	793.9	209.23	f
360	826.3	213.5	f
400	837.94	208.43	f
440	860.94	214.58	f
480	882.31	214.64	f
520	913.85	206.65	f
560	933.11	200.34	f
600	958.13	195.29	f
640	980.35	187.96	f
680	1000.41	185.33	f
720	1025.39	189.29	f
760	1047.44	172.78	f
800	1067.07	162.83	f
840	1097.15	153.95	f
880	1111.06	146.35	f
920	1139.54	146.35	f
960	1181.41	143.48	f
1000	1218.68	160.59	f
1040	1239.71	171.18	f
1080	1265.17	175.74	f
1120	1293.93	173.6	f
1160	1317.69	170.47	f
1200	1347.06	170.89	f
1240	1375.8	178.19	f
1280	1410.52	181.03	f
1320	1436.94	180.85	f
1360	1454.42	182.17	f
1400	1479.3	180.66	f
1440	1503.41	190.55	f
*	id=P33	origin=start	destiny=end	motherId=-	ageAtStart=1240
0	414.01	262.63	c
40	440.18	268.75	c
80	462.42	279.73	c
120	481	304.95	c
160	500.63	319.68	f
200	524.4	340.54	f
240	555.38	353.11	f
280	586.27	359.3	f
320	605.42	364.16	f
360	633.52	360.35	f
400	658.36	363.79	f
440	678.89	381.29	f
480	700.78	391.27	f
520	734.81	385.75	f
560	755.98	387.31	f
600	786.05	390.41	f
640	815.22	384.67	f
680	843.83	374.53	f
720	863.19	366.75	f
760	894.26	360.58	f
800	909.77	353.85	f
840	927.24	354.73	f
880	946.65	351.1	f
920	979.31	352.16	f
960	997.01	356.32	f
1000	1020.48	354.71	f
1040	1050.53	350.29	f
1080	1070.12	348.61	f
1120	1095.74	349.99	f
1160	1103.51	353.95	f
1200	1124.94	365.39	f
1240	1147.75	358.1	f
1280	1187.71	363.72	f
1320	1220.49	363.25	f
1360	1252.09	365.29	f
1400	1266.75	383.16	f
1440	1279.86	400.52	f
*	id=P34	origin=start	destiny=end	motherId=-	ageAtStart=440
0	75.27	608.22	c
40	82.38	605.23	c
80	109.5	604.03	c
120	128.25	599.8	c
160	144.54	605.63	c
200	153.58	599.06	f
240	182.01	595.27	f
280	203.47	587.73	f
320	230.58	581.07	f
360	248.04	573.58	f
400	262.44	572.63	f
440	289	569.62	f
480	306.09	568.38	f
520	331.03	568.87	f
560	345.28	559.05	f
600	374.13	556.45	f
640	393.62	545.79	f
680	412.99	539.94	f
720	432.62	537.72	f
760	454.7	533.25	f
800	472.29	535.66	f
840	492.72	538.35	f
880	511.68	548.61	f
920	524.4	555.14	f
960	548.46	558.44	f
1000	571.98	560.6	f
1040	602.93	561.7	f
1080	623.25	558.34	f
1120	644.46	555.55	f
1160	669.19	549.88	f
1200	691.51	546.17	f
1240	714.05	545.13	f
1280	738.95	558.22	f
1320	768.85	566.37	f
1360	802.49	567.35	f
1400	827.26	575.99	f
1440	857.31	575.91	f
*	id=P35	origin=start	destiny=end	motherId=-	ageAtStart=2320
0	18.85	206.49	c
40	35.12	198.22	c
80	61.52	186.48	c
120	84.24	175.54	c
160	103.16	171.21	c
200	124.33	185.54	f
240	147.57	189.98	f
280	171.03	197.61	f
320	188	194.32	f
360	209.07	186.28	f
400	234.01	184.73	f
440	264.06	180.39	f
480	279.48	173.75	f
520	299.99	172.09	f
560	332.74	174.51	f
600	362.25	178.25	f
640	392.55	181.35	f
680	418.55	187.75	f
720	439.37	187.01	f
760	466.87	185.93	f
800	502.97	197.32	f
840	532.13	219.71	f
880	558.63	231.27	f
920	580.27	244.47	f
960	609.94	247.59	f
1000	628.11	231.54	f
1040	641.6	232.33	f
1080	668.66	227.71	f
1120	690.49	240.56	f
1160	709.92	246.6	f
1200	728.47	249.69	f
1240	758.16	252.91	f
1280	781.34	253.11	f
1320	810.97	256	f
1360	845.63	245.17	f
1400	867.25	240.1	f
1440	894.34	249.06	f
*	id=P36	origin=start	destiny=end	motherId=-	ageAtStart=2280
0	132.57	480.09	c
40	137.12	497.98	c
80	160.06	503.18	c
120	186.71	502.13	c
160	206.21	500.27	c
200	223.12	504.17	f
240	239.99	507.34	f
280	260.35	509.83	f
320	287.18	510.44	f
360	310.71	513.38	f
400	339.84	513.33	f
440	362.4	517.97	f
480	383.2	512.77	f
520	407.2	523.58	f
560	409.73	523.86	f
600	434.08	526.34	f
640	451.33	520.64	f
680	468.65	508.09	f
720	491.31	506.29	f
760	515.18	496.96	f
800	548.85	485.4	f
840	579.33	492.19	f
880	601.74	489.8	f
920	622.78	482.84	f
960	631.17	483.85	f
1000	656.08	487.02	f
1040	682.19	499.1	f
1080	700.97	494.99	f
1120	718.14	499.82	f
1160	741.49	505.05	f
1200	774.77	507.46	f
1240	810.57	503.81	f
1280	830.69	495.92	f
1320	845.01	486.9	f
1360	863.57	485.47	f
1400	882.87	484.07	f
1440	910.11	489.86	f
*	id=P37	origin=start	destiny=end	motherId=-	ageAtStart=4040
0	419.93	361.23	c
40	435.01	377.12	c
80	453.76	389.19	c
120	482.3	393.16	c
160	491.67	399.37	c
200	510.89	413.43	f
240	532.72	434.81	f
280	553.48	448.64	f
320	577.87	447.62	f
360	606.56	440.33	f
400	632.22	448.34	f
440	662.22	457.86	f
480	685.41	463.74	f
520	709.21	468.21	f
560	732.6	480.21	f
600	756.4	495.41	f
640	774.53	499.68	f
680	787.85	501.12	f
720	815.81	503.18	f
760	842.58	518.91	f
800	865.76	527.15	f
840	880.27	535.36	f
880	917.42	544.04	f
920	948.89	552.32	f
960	962.07	559.96	f
1000	974.38	557.29	f
1040	1000.61	558	f
1080	1027.48	562.85	f
1120	1058.2	562.91	f
1160	1096.58	561.57	f
1200	1129.55	570.18	f
1240	1153.6	566.3	f
1280	1185.96	562.56	f
1320	1206.72	562.74	f
1360	1243.67	561.2	f
1400	1271.68	552.54	f
1440	1300.16	558.98	f
*	id=P38	origin=start	destiny=end	motherId=-	ageAtStart=4680
0	357.07	461.57	c
40	365.37	447.53	c
80	375.53	434.11	c
120	409.8	414.96	c
160	437.95	417.59	c
200	469.49	414.49	f
240	484.81	405.19	f
280	509.35	408.54	f
320	526.94	399.75	f
360	550.53	396.28	f
400	573.8	395.14	f
440	589.33	402.02	f
480	602.29	419.26	f
520	616.69	435	f
560	630.68	437.85	f
600	659.31	446.11	f
640	685.42	431.23	f
680	713.22	418.76	f
720	731.74	417.56	f
760	758.99	426.62	f
800	775.29	422.66	f
840	787.31	414.55	f
880	812.8	400	f
920	832.58	387.63	f
960	858.67	375.99	f
1000	871.68	359.82	f
1040	897.44	338.98	f
1080	921.89	322.5	f
1120	946	321.51	f
1160	964.42	315.72	f
1200	982.04	310.12	f
1240	1008.84	313.53	f
1280	1020.78	305.39	f
1320	1041.15	293.23	f
1360	1070.43	283.89	f
1400	1094.72	289.59	f
1440	1109.4	291.7	f
*	id=P39	origin=start	destiny=end	motherId=-	ageAtStart=4120
0	295.59	404.16	c
40	318.07	404.37	c
80	337.68	399.66	c
120	361.2	393.23	c
160	398.34	404.3	f
200	431.33	414.82	f
240	451.81	423.45	f
280	472.58	428.7	f
320	488.98	432.84	f
360	517.49	439.28	f
400	557.5	437.27	f
440	582.18	435.66	f
480	616.01	438.48	f
520	643.95	432.96	f
560	677.64	436.67	f
600	697.19	425.83	f
640	719.35	417.95	f
680	743.61	412.77	f
720	767.03	408.88	f
760	790.11	402.98	f
800	798.81	400.62	f
840	823.35	382.27	f
880	842.73	370.21	f
920	868.8	365.92	f
960	889.37	365.83	f
1000	911.2	362.14	f
1040	942.26	368.04	f
1080	958.3	360.61	f
1120	990.77	362	f
1160	1022.39	360.11	f
1200	1043.74	361.22	f
1240	1075.55	363.94	f
1280	1108.52	370.97	f
1320	1143.4	362.63	f
1360	1161.84	356.41	f
1400	1182.97	358.16	f
1440	1208.28	355.71	f
*	id=P40	origin=start	destiny=end	motherId=-	ageAtStart=120
0	190.64	543.09	c
40	227.23	554.36	c
80	247.85	568.76	c
120	263.22	584.46	c
160	275.41	591.28	c
200	297.91	607.72	f
240	303.66	611.4	f
280	334.26	609.02	f
320	358.07	605.05	f
360	385.49	597.4	f
400	409.93	595.43	f
440	434.82	591.39	f
480	447.61	589.66	f
520	463.98	579.66	f
560	477.28	563.2	f
600	502.88	553.03	f
640	527.45	553.81	f
680	554.16	550.62	f
720	574.06	531.94	f
760	593.95	522.04	f
800	624.57	505.19	f
840	639.08	504.79	f
880	662.1	514.78	f
920	693.42	514.8	f
960	713.29	505.96	f
1000	737.26	498.48	f
1040	767.73	500.05	f
1080	785.4	499.38	f
1120	809.88	500.3	f
1160	824.09	508.72	f
1200	845.86	503.47	f
1240	878.16	503.23	f
1280	914.01	495.58	f
1320	942.8	493.89	f
1360	970.41	491.29	f
1400	995.49	487.77	f
1440	1013.88	487.19	f
*	id=P41	origin=start	destiny=end	motherId=-	ageAtStart=1240
0	824.52	668.14	c
40	852.32	671.97	c
80	878.18	682.38	c
120	903.81	698.56	c
160	931.38	706.06	c
200	952.24	712.39	f
240	985.02	720.47	f
280	1014.78	735.87	f
320	1039.31	749.01	f
360	1055.4	756.17	f
400	1080.12	759.34	f
440	1095.83	761.96	f
480	1115.95	764.79	f
520	1143.13	764.35	f
560	1163.39	757.29	f
600	1190.17	764.86	f
640	1215.52	764	f
680	1230.4	764.96	f
720	1248.41	759.55	f
760	1265.03	747.87	f
800	1274.24	724.13	f
840	1293.77	705.01	f
880	1302.51	698.54	f
920	1326.94	697.28	f
960	1353.17	693.13	f
1000	1376.79	677.31	f
1040	1398.6	665.08	f
1080	1413.5	651.45	f
1120	1429.19	642.15	f
1160	1444.51	629.87	f
1200	1461.85	619.26	f
1240	1492.83	611.07	f
1280	1506.05	599.83	f
1320	1526.18	600.13	f
1360	1542.63	609.3	f
1400	1569.39	607.31	f
1440	1594.34	607.08	f
*	id=P42	origin=start	destiny=end	motherId=-	ageAtStart=2760
0	450.23	418.31	c
40	463.36	407.63	c
80	489.45	391.44	c
120	518.03	380.6	c
160	534.75	379.59	c
200	579.3	380.25	f
240	603.77	372.82	f
280	619.55	371.6	f
320	647.54	377.49	f
360	663.73	368.45	f
400	674.33	369.69	f
440	709.56	373.44	f
480	747.77	377.82	f
520	769.01	377.83	f
560	788.27	380.1	f
600	815.52	378.38	f
640	837.99	368.34	f
680	854.6	362.21	f
720	878.2	368.47	f
760	899.55	363.08	f
800	924.08	356.25	f
840	947.48	349.22	f
880	985.81	348.78	f
920	1016.41	342.17	f
960	1042.36	340.23	f
1000	1067.13	343.41	f
1040	1094.51	347.1	f
1080	1103.2	344.05	f
1120	1123.12	350.56	f
1160	1130.18	356.71	f
1200	1156.44	370.69	f
1240	1179.7	378.96	f
1280	1188.41	379.53	f
1320	1205.31	381.77	f
1360	1228.76	384.84	f
1400	1251.86	384.03	f
1440	1272.75	375.22	f
*	id=P43	origin=start	destiny=end	motherId=-	ageAtStart=920
0	707.59	507.64	c
40	731.46	520.44	c
80	759.66	518.2	c
120	788.02	520.23	c
160	813.65	524.94	c
200	833.53	523.93	f
240	856.41	522.58	f
280	873.45	519.43	f
320	898.95	509.22	f
360	918.43	501.76	f
400	935.18	497.13	f
440	950.07	496.35	f
480	975.81	499.25	f
520	1003.57	498.9	f
560	1017.12	499.21	f
600	1037.28	496.3	f
640	1062.61	492.69	f
680	1080.49	505.91	f
720	1099.95	507.94	f
760	1122.23	502.31	f
800	1155.86	493.11	f
840	1188.49	493.05	f
880	1208.8	480.1	f
920	1226.25	473.22	f
960	1247.12	464.56	f
1000	1275.86	465.63	f
1040	1302.59	478.38	f
1080	1310.03	473.42	f
1120	1326.53	461.43	f
1160	1354.76	465.52	f
1200	1387.04	462.96	f
1240	1418.4	473.83	f
1280	1440.79	482.18	f
1320	1466.98	478.63	f
1360	1489.09	462.07	f
1400	1518	451.94	f
1440	1557.5	452.15	f
*	id=P44	origin=start	destiny=end	motherId=-	ageAtStart=4600
0	407.92	278.11	c
40	409.47	286.95	c
80	426.02	298.04	c
120	448.64	303.86	c
160	479.93	304.05	c
200	497.6	316.5	f
240	522.26	326.3	f
280	543.12	340.1	f
320	566.44	358.06	f
360	587.81	358.57	f
400	610.66	358.83	f
440	638.23	345.82	f
480	651.7	344.27	f
520	678.35	331.5	f
560	705.53	324.99	f
600	726.77	325.87	f
640	739.37	333.25	f
680	744.06	332.77	f
720	779.01	335.87	f
760	807.48	329.95	f
800	834.52	326.52	f
840	857.57	330.95	f
880	882.63	331.71	f
920	904.23	331.69	f
960	921.27	330.71	f
1000	947.96	329.2	f
1040	963.17	327.11	f
1080	998.63	334.4	f
1120	1015.9	338.64	f
1160	1049.08	328.04	f
1200	1064.03	319.19	f
1240	1091.92	302.97	f
1280	1124.87	286.26	f
1320	1148.02	292.05	f
1360	1172.92	297.46	f
1400	1197.49	292.97	f
1440	1223.27	289.26	f
*	id=P45	origin=start	destiny=end	motherId=-	ageAtStart=2280
0	650.35	452.84	c
40	680.38	461.47	c
80	696.49	468.43	c
120	711.25	474.34	c
160	734.96	474.63	c
200	764.56	479.67	f
240	792.14	480.89	f
280	813.42	466.82	f
320	837.18	458.67	f
360	859.7	465.71	f
400	877.62	471.65	f
440	901.32	479.67	f
480	921.25	481.93	f
520	942.39	484.65	f
560	981.87	473.22	f
600	1002.53	462.19	f
640	1029.16	464.15	f
680	1053.42	464.2	f
720	1075.35	458.49	f
760	1091.78	463.86	f
800	1107.2	469.16	f
840	1127.71	472.87	f
880	1158.69	467.07	f
920	1176.39	455.14	f
960	1193.16	442.41	f
1000	1214.01	425.1	f
1040	1230.87	413.55	f
1080	1258.93	417.95	f
1120	1283.64	426.73	f
1160	1303.87	435.68	f
1200	1320.89	441.29	f
1240	1334.34	450.44	f
1280	1365.46	475.69	f
1320	1387.39	483.54	f
1360	1405.41	489.81	f
1400	1424.92	489.03	f
1440	1459.36	486.18	f
*	id=P46	origin=start	destiny=end	motherId=-	ageAtStart=3720
0	49.37	633.45	c
40	75.65	627.25	c
80	100.07	615.4	c
120	126.57	616.45	c
160	153.96	611.22	c
200	170.34	621.01	f
240	206.6	625.99	f
280	234.29	636	f
320	259.34	635.46	f
360	283.44	621.84	f
400	301.91	622.26	f
440	330.45	627.65	f
480	345.15	637.36	f
520	358.38	637.59	f
560	374.88	638.27	f
600	404	643.6	f
640	410.72	636.12	f
680	409.72	627.44	f
720	415.18	611.53	f
760	441.93	607.21	f
800	470.13	609.64	f
840	495.55	619.95	f
880	528.67	628.2	f
920	565.39	625.79	f
960	594.04	633.78	f
1000	619.55	629.47	f
1040	640.19	641.68	f
1080	662.11	649.36	f
1120	702.46	649.96	f
1160	734.08	647.38	f
1200	764.84	658.28	f
1240	795.29	660.72	f
1280	817.43	653.62	f
1320	839.12	654.48	f
1360	857.74	653.04	f
1400	876.5	643.37	f
1440	895.64	637.28	f
*	id=P47	origin=start	destiny=end	motherId=-	ageAtStart=4720
0	338.96	118.62	c
40	341.45	110.01	c
80	360.27	94.34	c
120	390.36	89.93	c
160	427.14	95.26	c
200	453.36	102.35	f
240	487.46	94.86	f
280	521.77	100.75	f
320	555.03	94.45	f
360	581.73	85.08	f
400	611.66	77.31	f
440	642.24	72.6	f
480	659.19	65.16	f
520	667.31	61.27	f
560	686.56	56.83	f
600	714.77	46.74	f
640	727.88	45.4	f
680	755.68	42.44	f
720	782.22	53.01	f
760	809.4	49.9	f
800	837.3	44.04	f
840	861.63	36.88	f
880	886.68	29.7	f
920	910.57	47.91	f
960	945.77	64.57	f
1000	973.6	62.52	f
1040	992.09	67.15	f
1080	1016.55	61.88	f
1120	1035.62	62.68	f
1160	1052.32	69.81	f
1200	1096.36	82.59	f
1240	1125.46	67.22	f
1280	1148.57	62.95	f
1320	1179.39	68.74	f
1360	1184.26	60.56	f
1400	1210.03	48.21	f
1440	1226.22	47.56	f
*	id=P48	origin=start	destiny=end	motherId=-	ageAtStart=2560
0	628.35	80.8	c
40	653.01	94.16	c
80	676.18	100.62	c
120	694.11	102.51	c
160	713.52	103.69	c
200	736.7	104.96	f
240	763.83	101.46	f
280	780.05	110.65	f
320	800.91	132.29	f
360	818.92	136.28	f
400	834.38	138.76	f
440	846.97	131.58	f
480	876.47	132.31	f
520	904.04	123.53	f
560	932.34	110.74	f
600	957.24	106.03	f
640	983.33	114.49	f
680	1013.52	127.57	f
720	1033.87	120.6	f
760	1057.6	110.67	f
800	1077.48	114.85	f
840	1100.28	120.1	f
880	1118.27	133.82	f
920	1138.16	142.38	f
960	1166.68	148.03	f
1000	1194.73	149	f
1040	1221.3	159.54	f
1080	1252.66	159.33	f
1120	1283.81	161.81	f
1160	1314.87	156.31	f
1200	1338.15	149.77	f
1240	1366.39	142.63	f
1280	1392.12	139.51	f
1320	1406.2	137.82	f
1360	1422.06	145.06	f
1400	1454.48	148.89	f
1440	1473.58	151.33	f
*	id=P49	origin=start	destiny=end	motherId=-	ageAtStart=2760
0	380.26	111.72	c
40	403.72	106.74	c
80	427.23	113.69	c
120	445.9	127.49	c
160	471.02	144.06	c
200	500.02	150.84	f
240	536.81	148.47	f
280	554.64	139.82	f
320	572.29	140.99	f
360	597.88	134.24	f
400	620.63	130.41	f
440	645.28	125.09	f
480	664.78	133.09	f
520	676.3	121.72	f
560	683.38	117.42	f
600	685.69	110.47	f
640	709.32	100.91	f
680	729.87	92.54	f
720	757.89	79.97	f
760	775.5	66.05	f
800	794.67	59.01	f
840	821.26	55.54	f
880	844.57	62.62	f
920	858.8	67.13	f
960	886.38	64.89	f
1000	911.09	60.08	f
1040	941.14	57.49	f
1080	974.56	59.37	f
1120	997.77	54.83	f
1160	1028.2	60.37	f
1200	1049.65	59.88	f
1240	1062.55	55.25	f
1280	1075.48	63.02	f
1320	1087.38	71.33	f
1360	1107.97	81.98	f
1400	1127.06	88.86	f
1440	1150.5	93.97	f
*	id=P50	origin=start	destiny=end	motherId=-	ageAtStart=2200
0	825.36	384.44	c
40	849.64	391.7	c
80	878.77	399.54	c
120	909.72	399.84	c
160	924.35	392.68	c
200	942.46	387.41	f
240	954.77	380.16	f
280	972.35	388.52	f
320	1010.54	396.67	f
360	1048.25	403.83	f
400	1056.2	405.58	f
440	1085.25	394.37	f
480	1115.47	401.76	f
520	1138.12	406.38	f
560	1149.43	403.62	f
600	1169.65	400.08	f
640	1191.2	393.67	f
680	1226.96	395.05	f
720	1260.22	389.58	f
760	1288.05	397.73	f
800	1308.84	394.5	f
840	1334.72	397.97	f
880	1353.29	413.59	f
920	1384.92	417.44	f
960	1410.87	423.79	f
1000	1436.23	426.69	f
1040	1471.57	428.77	f
1080	1494.7	435.21	f
1120	1520.07	442.18	f
1160	1542.47	441.06	f
1200	1562.41	442.05	f
1240	1577.69	451.49	f
1280	1598.3	449.94	f
1320	1635.05	442.19	f
1360	1671.19	439.95	f
1400	1702.47	438.58	f
1440	1717.57	436.63	f
*	id=P51	origin=start	destiny=end	motherId=-	ageAtStart=4800
0	393.97	592.02	c
40	403.17	583.58	c
80	422.41	584.11	c
120	450.97	594.52	c
160	476.35	589.19	c
200	494.28	588.79	f
240	516.06	581.81	f
280	540.88	575.92	f
320	552.79	562.9	f
360	568.61	555.36	f
400	597.82	545.14	f
440	630.66	537.39	f
480	656.96	524.29	f
520	680.01	513.43	f
560	706.9	508.66	f
600	719.12	486.97	f
640	736.77	472.64	f
680	750.25	471.19	f
720	776.15	470.98	f
760	804.45	479.93	f
800	825.33	480.45	f
840	850.5	489.03	f
880	867.02	497.9	f
920	892.61	504.42	f
960	909.28	510.17	f
1000	938.73	504.29	f
1040	962.01	508.08	f
1080	982.4	503.78	f
1120	1001.88	514.33	f
1160	1028.55	526.58	f
1200	1042.61	530.85	f
1240	1062.19	532.82	f
1280	1099.83	531.56	f
1320	1129.59	528.91	f
1360	1158.81	529.58	f
1400	1182.78	529.38	f
1440	1197.18	531.49	f
*	id=P52	origin=start	destiny=end	motherId=-	ageAtStart=960
0	640.79	37.66	c
40	648.28	46.65	c
80	663	49.54	c
120	680.1	37.5	c
160	690.03	36.66	c
200	723.09	40.93	f
240	758.27	47.82	f
280	780.2	47.47	f
320	807.14	49	f
360	830.39	49.28	f
400	866.65	56.24	f
440	882.49	59.97	f
480	901.43	64.03	f
520	921.26	53.35	f
560	952.37	38	f
600	969.17	29.29	f
640	991.86	27.85	f
680	1016.69	28.76	f
720	1032.27	29.05	f
760	1050.87	23.43	f
800	1061.99	23.76	f
840	1088.65	28.47	f
880	1101.28	14.15	f
920	1123.79	0.53999999999996	f
960	1141.83	5.99	f
1000	1167.56	15.25	f
1040	1186.59	27.25	f
1080	1201.43	27.32	f
1120	1222.78	19.87	f
1160	1245.34	12.06	f
1200	1273.2	-4.33	f
1240	1296.39	-1.5599999999999	f
1280	1313.11	-4.33	f
1320	1340.33	-0.0099999999999909	f
1360	1367.1	-0.20000000000005	f
1400	1394.58	-0.59000000000003	f
1440	1423.23	-1.27	f
*	id=P53	origin=start	destiny=end	motherId=-	ageAtStart=1000
0	521.21	548.99	c
40	543.14	530.65	c
80	557.5	519.81	c
120	591.4	530.34	c
160	618.04	536.28	c
200	640.02	543.19	f
240	664.3	553.03	f
280	681.15	548.29	f
320	708.8	534.47	f
360	720.45	549.07	f
400	740.91	562.53	f
440	763.6	562.6	f
480	784.87	565.54	f
520	811.69	561.46	f
560	831.87	565.37	f
600	856.29	554.55	f
640	885.53	549.95	f
680	917.84	539.8	f
720	943.29	534.39	f
760	966.74	531.63	f
800	978.64	536.87	f
840	1007.14	541.04	f
[truncated: 1,801 more rows]
