# Supplementary material for: A three component model for superdiffusive motion effectively describes migration of eukaryotic cells moving freely or under a directional stimulus
Source: PLoS One. 2022 Aug 2;17(8):e0272259. doi: 10.1371/journal.pone.0272259 (PMC9345344; doi:10.1371/journal.pone.0272259)
Supplement: S1 File — Text files containing information about displacements of experimental and simulated populations used for both preliminary analyses, in “datasets used for preliminary evaluation of cell movement (Tables 1 and 2)”, and further characterization of cell movement, in “further datasets used for cell movement characterization (Figs 2, 4–6; Table 2; S1–S3 Tables; S2 and S3 Figs)”. (ZIP) [file pone.0272259.s007.zip › S1_File/further datasets/simulated/100 cells (9 micron random)/b12 p12/Coords-VXD1EQ.txt]

#	version=2.0	operator=	acqDate=	cellLine=cell	cond=N.T.	type=	well=	ref_angle=	note=Experiment 1	clickId=	date=	acqId=	ps=1	xSize=845	ySize=668	ts=1	unit=um	stackId=	timeInt=	description=
*	id=P1	origin=start	destiny=end	motherId=-	ageAtStart=600
0	495.49	345.39	c
40	515.87	348.5	c
80	542.69	359.49	c
120	563.43	361.29	c
160	586.41	360.35	c
200	604.56	362.72	f
240	630.7	355.01	f
280	643.59	339.79	f
320	655.8	332.39	f
360	675.54	316.62	f
400	693.55	321.69	f
440	715.46	322.4	f
480	739.42	322.26	f
520	756.35	330.19	f
560	773.42	337.28	f
600	817.83	338.99	f
640	825.21	341.04	f
680	855.63	344.73	f
720	884.75	347.92	f
760	906.81	337.34	f
800	930.41	336.32	f
840	952.6	328.73	f
880	966.6	320.99	f
920	1003.65	321.83	f
960	1025.48	304.54	f
1000	1039.21	295.33	f
1040	1059.54	295.63	f
1080	1074.34	289.36	f
1120	1091.8	283.57	f
1160	1122.56	286.75	f
1200	1146.49	283.95	f
1240	1164.74	281.87	f
1280	1193.05	273.77	f
1320	1216.1	260.1	f
1360	1229.61	253.77	f
1400	1248.99	246.91	f
1440	1266.49	233.85	f
*	id=P2	origin=start	destiny=end	motherId=-	ageAtStart=1760
0	334.11	131.69	c
40	377.1	127.08	c
80	406.51	130.25	c
120	422.22	118.09	c
160	440.03	112.03	c
200	465	95.45	f
240	492.65	92.51	f
280	510.47	82.53	f
320	525.49	89.09	f
360	559.87	83.82	f
400	588.91	79.73	f
440	621.59	81.82	f
480	647.57	80.62	f
520	681.37	85.92	f
560	703.73	86.61	f
600	730.27	87.08	f
640	750.94	98.11	f
680	768.15	112.68	f
720	789.62	116.46	f
760	817.58	108.25	f
800	835.79	88.36	f
840	848.33	89.85	f
880	871.04	93.13	f
920	895.62	88.46	f
960	922.76	91.79	f
1000	952.11	83.06	f
1040	963.74	74.33	f
1080	977.51	59.08	f
1120	996.42	51.29	f
1160	1014.81	60.88	f
1200	1037.66	54.69	f
1240	1072.38	43.61	f
1280	1088.81	28.05	f
1320	1113.5	24.19	f
1360	1150.52	30.39	f
1400	1174.18	33.98	f
1440	1201.11	36.65	f
*	id=P3	origin=start	destiny=end	motherId=-	ageAtStart=1920
0	381.39	519.8	c
40	419.55	522.5	c
80	433.63	523.02	c
120	454.89	533.01	c
160	470.17	535.5	c
200	487.72	525.48	f
240	514.22	516.46	f
280	535.42	524.66	f
320	573.86	534.09	f
360	591.67	532.9	f
400	614.29	531.73	f
440	630.72	535.79	f
480	645.46	544.94	f
520	668.47	561.16	f
560	696.22	557.36	f
600	720.77	550.69	f
640	757.87	542.06	f
680	774.68	544.08	f
720	801.51	538.91	f
760	826.96	529.71	f
800	849.36	536.07	f
840	885.63	532.48	f
880	913.64	513.62	f
920	933.48	504.05	f
960	954.64	502.03	f
1000	986.83	489.74	f
1040	1016.27	483.47	f
1080	1031.44	491.32	f
1120	1041.88	496.59	f
1160	1062.35	499.44	f
1200	1096.9	501.85	f
1240	1120.55	502.24	f
1280	1139.07	496.39	f
1320	1160.55	489.31	f
1360	1179.77	482.38	f
1400	1206.71	484.22	f
1440	1225.2	483.88	f
*	id=P4	origin=start	destiny=end	motherId=-	ageAtStart=680
0	238.8	167.57	c
40	261.48	177.05	c
80	277.26	185.42	c
120	302.04	193.77	c
160	342.53	205.73	c
200	371.08	208.26	f
240	392.89	213.63	f
280	423.56	211.86	f
320	434.79	208.69	f
360	456.42	203.04	f
400	464.81	193.09	f
440	479.84	184.55	f
480	502.71	172.38	f
520	521.6	160.28	f
560	551.15	151.36	f
600	574.46	148.24	f
640	609.83	142.18	f
680	629.5	148.88	f
720	650.14	143.3	f
760	676.23	142.6	f
800	710.31	144.79	f
840	729.75	153.58	f
880	753.43	175.28	f
920	772.49	180.14	f
960	801.43	186	f
1000	838.89	193.36	f
1040	862.32	210.59	f
1080	875.8	221.74	f
1120	895.61	230.08	f
1160	915.93	225.36	f
1200	950.7	224.14	f
1240	969.02	219.82	f
1280	979.21	218	f
1320	1003.01	213.68	f
1360	1022.44	212.56	f
1400	1033.45	208.89	f
1440	1048.03	208.35	f
*	id=P5	origin=start	destiny=end	motherId=-	ageAtStart=1960
0	239.55	601.34	c
40	255.97	608.96	c
80	277.96	602.96	c
120	298.09	586.78	c
160	315.91	571.6	c
200	333.11	553.87	f
240	346.05	547.87	f
280	369.84	543.87	f
320	390.72	537.88	f
360	425.97	534.97	f
400	437.38	523.64	f
440	449.45	524.64	f
480	473.62	525.97	f
520	513.7	525.2	f
560	543.09	525.17	f
600	559.8	524.86	f
640	583.55	516.89	f
680	606.47	511.4	f
720	638.25	504.08	f
760	656.74	493.88	f
800	676.34	496.31	f
840	704.17	491.47	f
880	721.29	486.4	f
920	753.15	487.76	f
960	777.97	482.46	f
1000	790.96	484.03	f
1040	817.27	477.33	f
1080	837	462.84	f
1120	850.11	472.43	f
1160	876.13	470.54	f
1200	899.02	469.28	f
1240	925.04	465.9	f
1280	959.88	449.41	f
1320	973.01	451.66	f
1360	998.28	451.78	f
1400	1016.82	453.41	f
1440	1035.14	447.98	f
*	id=P6	origin=start	destiny=end	motherId=-	ageAtStart=1640
0	818.84	131.76	c
40	842.47	132.54	c
80	853.54	127.03	c
120	869.68	136.88	c
160	888.09	148.6	c
200	905.25	162.2	f
240	932.54	175.47	f
280	955.93	180.23	f
320	964.5	183.91	f
360	970.06	191.51	f
400	999.53	214.08	f
440	1020.88	223.57	f
480	1034.58	224.7	f
520	1058.37	228.77	f
560	1081.47	228.83	f
600	1107.51	227.7	f
640	1132.57	228.7	f
680	1155.66	221.95	f
720	1194.92	221.23	f
760	1208.67	220.22	f
800	1233.82	224.18	f
840	1255.54	225.31	f
880	1270.47	228.09	f
920	1303.75	228.29	f
960	1332.7	225.25	f
1000	1360.71	226.97	f
1040	1391.07	233.57	f
1080	1403.44	239.04	f
1120	1427.98	251.07	f
1160	1459.97	257.24	f
1200	1487.03	258.34	f
1240	1514.81	260.3	f
1280	1547.12	273.71	f
1320	1571.39	271.5	f
1360	1598.32	267.53	f
1400	1623.34	276.03	f
1440	1640.69	284.62	f
*	id=P7	origin=start	destiny=end	motherId=-	ageAtStart=2640
0	616.69	634.18	c
40	633.73	638.83	c
80	660.67	635.62	c
120	688.92	632.97	c
160	714.05	621.85	c
200	737.87	608.69	f
240	764.56	594.28	f
280	795.16	600.66	f
320	804.22	620.23	f
360	820.59	631.78	f
400	835.42	649.57	f
440	863.25	655.17	f
480	886.57	662.11	f
520	907.28	664.68	f
560	935.87	668.88	f
600	959.84	673.54	f
640	971.24	672.95	f
680	994.67	682.18	f
720	1016.53	684.46	f
760	1027.86	694.46	f
800	1045.44	699.83	f
840	1075.53	696.07	f
880	1108.37	701.45	f
920	1132.1	700.22	f
960	1158.23	692.33	f
1000	1171.99	685.47	f
1040	1193.77	685.48	f
1080	1213.71	692.38	f
1120	1247.72	694.87	f
1160	1264.88	703.5	f
1200	1296.58	714.1	f
1240	1324.84	723.4	f
1280	1349.95	725.09	f
1320	1371.58	723.75	f
1360	1388.61	725.6	f
1400	1404.7	722.52	f
1440	1433.65	732.44	f
*	id=P8	origin=start	destiny=end	motherId=-	ageAtStart=160
0	173.73	235.71	c
40	197.59	233.18	c
80	221.69	230.84	c
120	238.58	222.71	c
160	257.46	204.17	c
200	280.65	178.89	f
240	310.72	163.99	f
280	332.43	168.29	f
320	358.98	177.66	f
360	373.38	174.89	f
400	404.09	176.82	f
440	428.95	167.51	f
480	450.35	149.86	f
520	471.46	142.26	f
560	489.48	136.77	f
600	518.95	133.08	f
640	540.92	124.64	f
680	561.43	128.34	f
720	584.27	130.52	f
760	600.93	138.38	f
800	612.39	148.17	f
840	639.94	148.25	f
880	662.07	153.93	f
920	680.09	158.44	f
960	700.2	154.59	f
1000	726.06	158.56	f
1040	750.19	169.26	f
1080	782.79	173.28	f
1120	799.44	167.4	f
1160	818.41	166.14	f
1200	845.65	166.51	f
1240	861.03	176.23	f
1280	883.34	184.5	f
1320	904.38	199.29	f
1360	927.75	202.28	f
1400	953.17	209.84	f
1440	969.63	216.75	f
*	id=P9	origin=start	destiny=end	motherId=-	ageAtStart=640
0	11.46	356.52	c
40	22.46	358.24	c
80	32.4	364.37	c
120	51.51	378.1	c
160	75.57	380.64	c
200	102.46	385.38	f
240	131.41	398.69	f
280	169.27	400.9	f
320	200.81	412.01	f
360	209.3	415.65	f
400	227.41	405.72	f
440	248.93	409.21	f
480	276.79	411.41	f
520	295.7	405.64	f
560	329.11	386.14	f
600	360.88	374.48	f
640	389.94	370.29	f
680	417.91	383.58	f
720	437.48	380.52	f
760	444.29	380.46	f
800	484.57	378.17	f
840	498.46	373.24	f
880	519.23	368.88	f
920	546.5	381.68	f
960	563.28	386.89	f
1000	569.45	390.9	f
1040	587.67	401.12	f
1080	612.87	407.98	f
1120	634.77	400.71	f
1160	655.98	404.11	f
1200	676.93	415.66	f
1240	709.57	417.9	f
1280	729.39	420.08	f
1320	760.13	411.23	f
1360	777.57	409.79	f
1400	804.42	397.63	f
1440	834.31	389.73	f
*	id=P10	origin=start	destiny=end	motherId=-	ageAtStart=1880
0	590.96	288.67	c
40	591.11	284.54	c
80	605.57	280.13	c
120	635.54	282.26	c
160	659.75	279.18	c
200	684.94	295.37	f
240	699.57	297.95	f
280	726.89	313.92	f
320	752.08	324.38	f
360	777.52	336.8	f
400	799.9	339.66	f
440	826.17	350.04	f
480	853.99	363.4	f
520	865.9	366	f
560	894.51	376.85	f
600	917.76	379.04	f
640	943.15	376.28	f
680	976.68	374.3	f
720	1004	375.93	f
760	1030.56	378.46	f
800	1052.5	377.04	f
840	1087.44	383.38	f
880	1117.6	389.1	f
920	1128.27	395.56	f
960	1158.76	398.1	f
1000	1165.55	401.58	f
1040	1176.16	417.66	f
1080	1202.04	433.49	f
1120	1218.23	423.77	f
1160	1239.74	417.28	f
1200	1270.58	390.84	f
1240	1286.72	377.24	f
1280	1316.99	361.79	f
1320	1337.31	362.92	f
1360	1364.04	355.16	f
1400	1389.63	345.6	f
1440	1419.67	345.48	f
*	id=P11	origin=start	destiny=end	motherId=-	ageAtStart=1680
0	333.64	496.28	c
40	362.9	511.81	c
80	393.86	534.12	c
120	418.06	536.48	c
160	443.15	543.34	c
200	454.84	553.32	f
240	475.57	566.75	f
280	498.44	570.85	f
320	520.74	567.9	f
360	545.08	560.69	f
400	562.43	561.68	f
440	585.99	563.89	f
480	611.09	569.48	f
520	636.09	575.63	f
560	656.41	583.41	f
600	679.15	590.92	f
640	711.28	595.2	f
680	736.05	593.27	f
720	768.04	590.27	f
760	806	589.53	f
800	828.98	591.7	f
840	865.44	602.75	f
880	887.89	603.35	f
920	908.21	610.97	f
960	940.86	609.27	f
1000	964.94	619.38	f
1040	984.94	623.57	f
1080	1006.27	614.83	f
1120	1021.01	613.73	f
1160	1062.56	607.19	f
1200	1105.87	611.68	f
1240	1129.46	620.72	f
1280	1161.23	621.81	f
1320	1174.14	620.97	f
1360	1191.87	631.48	f
1400	1219.3	634.65	f
1440	1249.19	632.45	f
*	id=P12	origin=start	destiny=end	motherId=-	ageAtStart=3920
0	789.32	574.94	c
40	801.77	563.13	c
80	815.48	558.6	c
120	831.66	559.99	c
160	862.15	562.04	c
200	875.23	558.88	f
240	900.02	562.06	f
280	923.65	570.84	f
320	945.19	569.51	f
360	960.84	572.66	f
400	989.46	568.71	f
440	1016.24	564.49	f
480	1046.86	574.25	f
520	1067.19	577.66	f
560	1098.7	571.6	f
600	1114.71	579.62	f
640	1127.22	585.91	f
680	1141.62	590.91	f
720	1161.44	595.54	f
760	1168.78	596.92	f
800	1189.66	597.38	f
840	1211.14	608.05	f
880	1243.86	613.97	f
920	1268.87	603.38	f
960	1285.53	613.33	f
1000	1299.6	611.76	f
1040	1336.46	614.47	f
1080	1358.72	616.9	f
1120	1378.93	604.7	f
1160	1408.51	592.83	f
1200	1430.39	586.16	f
1240	1457.16	588.83	f
1280	1470.59	581	f
1320	1479.79	573.14	f
1360	1517.45	563.05	f
1400	1539.52	556.93	f
1440	1555.43	544.44	f
*	id=P13	origin=start	destiny=end	motherId=-	ageAtStart=1680
0	292.52	326.85	c
40	311	339.76	c
80	337.48	341.33	c
120	355.63	341.39	c
160	383.13	335.58	c
200	395.6	332.86	f
240	432.39	327.74	f
280	454.46	335.94	f
320	475.55	338.13	f
360	496.48	338.84	f
400	521.84	322.78	f
440	541.97	314.98	f
480	573.1	301.87	f
520	599.05	295.74	f
560	624.33	301.51	f
600	642.87	295.39	f
640	671.1	301.05	f
680	693.27	295	f
720	722.68	287.7	f
760	743.39	286.21	f
800	761.87	292.67	f
840	788.08	295.82	f
880	817.07	300.24	f
920	839.36	300.29	f
960	866.42	302.85	f
1000	904.33	312.43	f
1040	926.08	315.16	f
1080	948.97	314.07	f
1120	979.16	320.46	f
1160	993.13	337.13	f
1200	1017.56	341.7	f
1240	1034.21	343.4	f
1280	1057.79	336.42	f
1320	1086.97	345.42	f
1360	1115.24	348.06	f
1400	1151.56	358.85	f
1440	1165.6	356.08	f
*	id=P14	origin=start	destiny=end	motherId=-	ageAtStart=3520
0	559.56	456.86	c
40	544.04	449.89	c
80	551.45	444	c
120	564.35	448.16	c
160	599.5	450.03	c
200	632.51	453.54	f
240	653.62	463.37	f
280	667.53	467.43	f
320	686.32	477.32	f
360	708.67	471.17	f
400	722.2	477.97	f
440	750.88	488.5	f
480	767.35	498.76	f
520	792.37	511.41	f
560	821.25	518.21	f
600	834.41	518.67	f
640	848.06	506.06	f
680	863.86	503.48	f
720	892.8	498.01	f
760	917.1	501.11	f
800	940.7	508.23	f
840	958.97	516.28	f
880	980.39	516.28	f
920	1005.57	512.96	f
960	1036.04	500.6	f
1000	1052.25	507.29	f
1040	1073.8	519.46	f
1080	1092.07	517.91	f
1120	1109.5	506.99	f
1160	1129.24	506.06	f
1200	1154.23	506.02	f
1240	1188.9	499.01	f
1280	1208.25	501.28	f
1320	1233.97	499.29	f
1360	1250.32	501.57	f
1400	1271.19	516.94	f
1440	1282.29	515.81	f
*	id=P15	origin=start	destiny=end	motherId=-	ageAtStart=3640
0	132.3	660.56	c
40	157.1	664.44	c
80	179.02	659.54	c
120	191.68	650.66	c
160	221.38	645.32	c
200	253.06	652.66	f
240	279.15	657.62	f
280	301.42	660.73	f
320	329.17	671.01	f
360	363.29	666.7	f
400	398.93	664.02	f
440	428.2	664.25	f
480	444.74	669.32	f
520	469.44	659.8	f
560	480.52	663	f
600	506.39	659.35	f
640	532.44	641.42	f
680	553.77	646.98	f
720	575.7	647.57	f
760	591.97	636.08	f
800	615.92	628.12	f
840	629.31	619.62	f
880	653.53	608.23	f
920	675.37	585.24	f
960	687.02	572.4	f
1000	715.12	565.81	f
1040	729.87	547.17	f
1080	758.98	554.06	f
1120	788.58	564.03	f
1160	817.72	560.15	f
1200	844.7	552.59	f
1240	861.32	552.46	f
1280	888.58	553.73	f
1320	911.28	562.97	f
1360	931.09	577.82	f
1400	951.53	578.44	f
1440	963.99	580.19	f
*	id=P16	origin=start	destiny=end	motherId=-	ageAtStart=2000
0	287.36	188.6	c
40	298.66	180.16	c
80	320.88	171.76	c
120	339.72	167.81	c
160	371.51	168.85	c
200	395.11	174.15	f
240	408.78	180.36	f
280	419.29	173.22	f
320	441.47	169.88	f
360	458.32	171.09	f
400	472.82	165.18	f
440	496.87	164.73	f
480	524.25	164.36	f
520	547.25	158.17	f
560	571.09	152.89	f
600	611.34	156.09	f
640	646.07	154.76	f
680	687.71	152.18	f
720	695.51	151.11	f
760	718.82	155.15	f
800	753.02	150.86	f
840	760.58	161.82	f
880	781.5	171.14	f
920	794.78	175.78	f
960	816.15	192.56	f
1000	830.46	206.73	f
1040	845.67	215.31	f
1080	857.68	224.9	f
1120	870.81	230.46	f
1160	901.58	228.91	f
1200	935.64	215.9	f
1240	953.96	216.37	f
1280	974.39	220.38	f
1320	992.7	221.52	f
1360	1015.36	219.31	f
1400	1038.85	223.6	f
1440	1073.08	209.5	f
*	id=P17	origin=start	destiny=end	motherId=-	ageAtStart=2440
0	437.02	211.62	c
40	470.1	225.89	c
80	496.63	228.82	c
120	525.2	223.98	c
160	547.41	229.57	c
200	564.9	225.08	f
240	576.06	208.46	f
280	585.42	203.51	f
320	620.73	184.05	f
360	642.63	178.85	f
400	673.1	175.7	f
440	692.78	169.72	f
480	724.63	172.63	f
520	755.3	168.11	f
560	785.87	173.04	f
600	817.54	163.88	f
640	836.98	167.53	f
680	850.22	168.03	f
720	866.31	163.87	f
760	894.32	163.21	f
800	922.46	162.3	f
840	948.37	175.53	f
880	975.12	166.24	f
920	1004.55	162.17	f
960	1025.16	151.96	f
1000	1047.17	146.33	f
1040	1066.74	141.14	f
1080	1094.89	134.8	f
1120	1116.02	133.45	f
1160	1143.61	129	f
1200	1176.27	134.97	f
1240	1194.03	144.2	f
1280	1213.04	150.07	f
1320	1223.72	154.38	f
1360	1243.99	172.92	f
1400	1254.85	186.63	f
1440	1273.09	196.38	f
*	id=P18	origin=start	destiny=end	motherId=-	ageAtStart=2880
0	449.42	57.93	c
40	463.62	69.85	c
80	469.43	69.65	c
120	488.9	69.05	c
160	513.31	73.91	c
200	531.08	81.66	f
240	557.65	73.54	f
280	591.43	84.06	f
320	623.48	85.01	f
360	640.16	79.78	f
400	655	84.5	f
440	678.49	93.91	f
480	703.51	86.84	f
520	728.46	86.24	f
560	760.95	95.37	f
600	788.21	114.35	f
640	822.27	115.07	f
680	853.4	114.68	f
720	888.18	115.93	f
760	928.49	118.57	f
800	945.71	125.62	f
840	985.38	115.9	f
880	1006.12	115.19	f
920	1011.07	106.14	f
960	1031.38	102.94	f
1000	1056.76	100.82	f
1040	1076.76	108.57	f
1080	1103.39	120.48	f
1120	1107.23	124.5	f
1160	1113.74	139.89	f
1200	1128.95	143.24	f
1240	1147.88	141.14	f
1280	1174.37	137.6	f
1320	1202.34	143.5	f
1360	1219.56	143.28	f
1400	1242.78	145.88	f
1440	1265.95	138.76	f
*	id=P19	origin=start	destiny=end	motherId=-	ageAtStart=4240
0	813.74	157.64	c
40	837.5	149.24	c
80	858.68	140.24	c
120	872.05	136.3	c
160	905.57	134.82	c
200	933.81	133.09	f
240	958.03	124.3	f
280	977.47	110.42	f
320	994.9	100.99	f
360	1020.09	95.35	f
400	1044.95	101.51	f
440	1084.98	103.98	f
480	1106.38	109.85	f
520	1121.56	116.25	f
560	1139.84	125.49	f
600	1163.69	134.41	f
640	1190.26	144.78	f
680	1209.68	160.86	f
720	1232.58	159.27	f
760	1255.49	170.16	f
800	1276.73	164.17	f
840	1298.94	165	f
880	1328.44	161.05	f
920	1362.09	157.02	f
960	1393.35	160.7	f
1000	1414.93	156.33	f
1040	1447.01	161.99	f
1080	1470.13	165.05	f
1120	1504.48	169.14	f
1160	1539.24	174.97	f
1200	1561.76	173.02	f
1240	1577.38	181.03	f
1280	1591.72	189.35	f
1320	1609.03	199.59	f
1360	1628.66	214.1	f
1400	1660	216.39	f
1440	1686.68	210.58	f
*	id=P20	origin=start	destiny=end	motherId=-	ageAtStart=200
0	594.37	536.52	c
40	621.55	515.15	c
80	640.07	507.44	c
120	664.47	506.85	c
160	675.39	514.63	c
200	705.21	523.65	f
240	725.7	534.53	f
280	751.47	539.98	f
320	768.88	556.32	f
360	789.24	562.36	f
400	824.29	571.97	f
440	853.32	577.54	f
480	881.72	578.55	f
520	916.85	573.92	f
560	937.27	567.15	f
600	950.74	563.96	f
640	977.35	557.45	f
680	1002.64	558.78	f
720	1020.09	556.07	f
760	1050.18	554.07	f
800	1079.06	561.76	f
840	1108.18	567.57	f
880	1133.77	584.96	f
920	1148.13	595.88	f
960	1166.26	613.89	f
1000	1198.43	619.56	f
1040	1221.36	627.87	f
1080	1230.63	625.74	f
1120	1245.86	621.15	f
1160	1253.39	617.41	f
1200	1279.73	606.16	f
1240	1309.42	595.82	f
1280	1324.59	588.56	f
1320	1353.49	579.34	f
1360	1381.21	582.1	f
1400	1402.62	580.22	f
1440	1419.21	579.95	f
*	id=P21	origin=start	destiny=end	motherId=-	ageAtStart=1200
0	754.64	258.64	c
40	773.41	264.05	c
80	804.14	268.12	c
120	826.41	276.55	c
160	858	274.93	c
200	875.43	277.6	f
240	904.99	270.88	f
280	937.52	259.99	f
320	950.83	260.67	f
360	969.25	256.84	f
400	999.52	250.23	f
440	1019.75	250.01	f
480	1046.79	257.78	f
520	1078.67	270.65	f
560	1105.47	276.37	f
600	1143.63	270.72	f
640	1167.45	268.26	f
680	1184.71	278.01	f
720	1215.76	288.93	f
760	1243.26	290.05	f
800	1260.6	286.03	f
840	1278.36	269.82	f
880	1306.75	265.46	f
920	1336.02	263.46	f
960	1363.9	266.53	f
1000	1381.27	273.83	f
1040	1399.43	278.78	f
1080	1412.25	282.49	f
1120	1436.29	276.14	f
1160	1469.03	268.47	f
1200	1503.94	257.63	f
1240	1524.74	267.42	f
1280	1527.55	278.93	f
1320	1540.77	297.16	f
1360	1565.49	300.02	f
1400	1596.22	299.7	f
1440	1622.24	310.02	f
*	id=P22	origin=start	destiny=end	motherId=-	ageAtStart=40
0	867.9	270.67	c
40	880.66	262.41	c
80	915.8	259.04	c
120	935.02	248.69	c
160	966.41	247.18	c
200	986.77	249.45	f
240	1015.64	247.07	f
280	1033.88	255.19	f
320	1058.5	256.05	f
360	1079.9	253.66	f
400	1099.43	259.79	f
440	1120.4	251.42	f
480	1145.47	254.13	f
520	1168.38	245.23	f
560	1187.54	228.39	f
600	1214.94	207.71	f
640	1243.18	201.26	f
680	1282.98	201.07	f
720	1304.9	196.83	f
760	1333.86	193.7	f
800	1348.59	189.42	f
840	1377.49	184.42	f
880	1397.45	184.8	f
920	1418.25	194.83	f
960	1451.28	197.24	f
1000	1478.14	196.84	f
1040	1499.84	188.93	f
1080	1530.48	174.13	f
1120	1554.93	166.58	f
1160	1581.26	152.8	f
1200	1590.39	155.99	f
1240	1605.5	150.68	f
1280	1624.6	152.42	f
1320	1644.68	155.13	f
1360	1660.89	174.51	f
1400	1687.58	187.36	f
1440	1704.07	185.88	f
*	id=P23	origin=start	destiny=end	motherId=-	ageAtStart=3000
0	597.38	536.4	c
40	616.96	537.59	c
80	644.07	538.61	c
120	674.44	534.19	c
160	697.18	532.96	c
200	726.83	536.98	f
240	746.93	533.94	f
280	768.71	543.22	f
320	790.25	560.11	f
360	807.44	558.41	f
400	832.25	560.76	f
440	858.68	557.2	f
480	875.37	544.1	f
520	888.22	533.47	f
560	906.54	520.77	f
600	921.01	510.22	f
640	937.81	487.87	f
680	948.43	473.96	f
720	962.87	464.76	f
760	982.89	452.49	f
800	992.61	440.45	f
840	1020.47	419.68	f
880	1040.03	408.36	f
920	1054.69	411.85	f
960	1074.85	415.6	f
1000	1093.71	407.57	f
1040	1126.19	407.12	f
1080	1147.76	411.73	f
1120	1176.52	414.75	f
1160	1199.72	421.38	f
1200	1218.69	430.01	f
1240	1247.18	445.18	f
1280	1278.42	467.43	f
1320	1299.86	471.28	f
1360	1315.49	474.02	f
1400	1335.93	487.32	f
1440	1353.69	487.15	f
*	id=P24	origin=start	destiny=end	motherId=-	ageAtStart=1160
0	186.28	204.84	c
40	190.59	181.56	c
80	209.55	166.29	c
120	231.92	166.57	c
160	258.68	171.62	c
200	282.94	169.25	f
240	306.17	168.8	f
280	326.76	175.08	f
320	343.54	167.59	f
360	376.24	149.11	f
400	408.42	133.01	f
440	420.96	126.84	f
480	444.2	121.11	f
520	462.82	123.11	f
560	477.05	113.23	f
600	499.54	112.97	f
640	529.16	102.71	f
680	560.97	96.96	f
720	577.67	106.95	f
760	615.04	110.1	f
800	639.2	113.32	f
840	657.85	113.83	f
880	664.56	105.23	f
920	681.36	88.62	f
960	702.67	69.26	f
1000	719.94	54.99	f
1040	739.01	34.68	f
1080	761.51	31.98	f
1120	776.79	27.18	f
1160	804.08	12.1	f
1200	815.41	10.92	f
1240	844.05	8.97	f
1280	873.35	4.63	f
1320	891.18	-3.6900000000001	f
1360	910.79	4.7	f
1400	927.57	18.66	f
1440	941.53	14.79	f
*	id=P25	origin=start	destiny=end	motherId=-	ageAtStart=80
0	571.32	71.97	c
40	595.11	86.9	c
80	627.89	92.5	c
120	649.84	91.86	c
160	675.15	90.7	c
200	691.88	85.24	f
240	718.31	82.95	f
280	739.07	84.76	f
320	763.98	82.34	f
360	786.95	89.42	f
400	801	93.55	f
440	830.86	100.46	f
480	865.18	100.76	f
520	892.06	90.87	f
560	902.89	102.2	f
600	929.8	117.9	f
640	959.89	127.22	f
680	998.26	135.41	f
720	1012.33	141.23	f
760	1036.31	141.04	f
800	1045.06	137.84	f
840	1065.21	129.23	f
880	1084.97	120.83	f
920	1113.95	119.15	f
960	1146.72	127.3	f
1000	1172.07	125.61	f
1040	1190.6	122.67	f
1080	1210.77	120.04	f
1120	1228.8	119.68	f
1160	1255.11	119.75	f
1200	1290.07	124.42	f
1240	1313.7	131.9	f
1280	1339.4	135.9	f
1320	1357.9	138.5	f
1360	1379.74	129.41	f
1400	1402.39	112.54	f
1440	1423.63	106.65	f
*	id=P26	origin=start	destiny=end	motherId=-	ageAtStart=2120
0	227.86	672.62	c
40	233.13	689.81	c
80	254.4	698.43	c
120	270.39	700.64	c
160	303.49	710	c
200	319.14	712.19	f
240	332.42	713.96	f
280	352.74	712.57	f
320	383.43	706.21	f
360	411.45	713.73	f
400	431.87	709.32	f
440	463.07	696.89	f
480	497.82	698.99	f
520	520.7	710.46	f
560	541.27	730.69	f
600	573.46	744.5	f
640	596.65	751.57	f
680	623.5	744.06	f
720	654.22	730.47	f
760	672.9	728.27	f
800	689.09	724.44	f
840	707.49	717.07	f
880	730.13	726.71	f
920	747.31	723.3	f
960	773.84	715.6	f
1000	789.28	701.16	f
1040	816.08	685.44	f
1080	837.95	674.34	f
1120	870.24	671.01	f
1160	892.85	662.67	f
1200	917.5	660.98	f
1240	944.37	670.95	f
1280	966.5	667.56	f
1320	993.41	670.24	f
1360	1025.19	671.48	f
1400	1040.94	678.15	f
1440	1073.03	680.65	f
*	id=P27	origin=start	destiny=end	motherId=-	ageAtStart=2160
0	167.64	539.02	c
40	178.85	516.2	c
80	203.32	510.18	c
120	226.96	500.38	c
160	246.74	492.44	c
200	263.34	474.06	f
240	280.23	460.17	f
280	312.17	457.34	f
320	328.44	456.05	f
360	356.63	455.71	f
400	385.29	446	f
440	405.14	446.76	f
480	424.85	446.54	f
520	439.25	449.15	f
560	459.11	445.15	f
600	479.04	442.06	f
640	496.48	436.66	f
680	517.8	432.29	f
720	538.95	413.22	f
760	559.86	403.74	f
800	601.49	403.14	f
840	625.52	394.85	f
880	658.22	395.74	f
920	680.59	404.77	f
960	709.93	412.28	f
1000	728.58	411.32	f
1040	752.71	409.67	f
1080	778.87	409.08	f
1120	798.43	406.84	f
1160	823.22	410.48	f
1200	854.36	423.57	f
1240	865.97	428.14	f
1280	903.82	431.83	f
1320	916.89	438.01	f
1360	935.66	442.35	f
1400	963.06	443.59	f
1440	987.04	442.73	f
*	id=P28	origin=start	destiny=end	motherId=-	ageAtStart=360
0	142.14	314.06	c
40	159.39	304.76	c
80	187.47	301.82	c
120	214.9	293.3	c
160	244.43	295.36	c
200	264.44	298.36	f
240	288.98	291.15	f
280	317.81	290.38	f
320	344.68	288.85	f
360	375.07	285.93	f
400	407.36	288.69	f
440	426.41	299.9	f
480	446.06	308.85	f
520	466.46	327.9	f
560	491.16	335.69	f
600	509.97	341.96	f
640	536.62	348.95	f
680	555.91	353.27	f
720	574.27	362.91	f
760	592.54	375.62	f
800	614.78	381.37	f
840	644.95	373.51	f
880	653.53	361.42	f
920	672.18	350.63	f
960	695.31	348.5	f
1000	713.47	354.87	f
1040	737.84	362.32	f
1080	747.31	368.76	f
1120	773.77	374.9	f
1160	806.62	368.62	f
1200	818.87	363.58	f
1240	838.58	358.43	f
1280	859.43	354.56	f
1320	881.23	353.13	f
1360	897.78	348.95	f
1400	915.42	358.57	f
1440	934.26	363.08	f
*	id=P29	origin=start	destiny=end	motherId=-	ageAtStart=2320
0	581.73	126.71	c
40	595.4	129.74	c
80	607.58	130.55	c
120	624.07	123.99	c
160	654.02	125.56	c
200	683.2	123.45	f
240	705.59	117.77	f
280	735.69	115.32	f
320	757.29	118.85	f
360	774.18	123.88	f
400	789.61	128.32	f
440	809.73	139.68	f
480	825.75	136.39	f
520	857.69	131.25	f
560	888.53	127.33	f
600	895.76	135.17	f
640	908.16	136.62	f
680	936.05	148.82	f
720	954.2	150.5	f
760	968.6	146.33	f
800	999.49	148.36	f
840	1028.09	157.88	f
880	1046.3	155.48	f
920	1076.83	165.86	f
960	1089.9	162.78	f
1000	1123.91	164.91	f
1040	1147.23	165.96	f
1080	1170.3	157.27	f
1120	1193.61	156.39	f
1160	1208.8	140.01	f
1200	1221.41	127.39	f
1240	1232.37	115.08	f
1280	1235.75	104.21	f
1320	1253.64	96.02	f
1360	1272.33	94.7	f
1400	1301.51	106.7	f
1440	1332.43	118.15	f
*	id=P30	origin=start	destiny=end	motherId=-	ageAtStart=3680
0	715.93	114.7	c
40	744.39	106.39	c
80	761.84	94.64	c
120	783.38	84.76	c
160	816.09	70.26	c
200	841.62	69.12	f
240	855.64	77.61	f
280	881.18	88.22	f
320	894.47	95.54	f
360	912.91	88.78	f
400	929.87	99.12	f
440	951.33	103.62	f
480	971.1	115.52	f
520	985.26	135.55	f
560	1008.96	154.53	f
600	1032.52	160.38	f
640	1063.32	163.4	f
680	1085.85	165.66	f
720	1101.29	166.21	f
760	1135.47	182.91	f
800	1151.25	186.44	f
840	1181.94	181.59	f
880	1205.15	190.51	f
920	1240.9	199.76	f
960	1280.55	208.46	f
1000	1295.71	195.7	f
1040	1311.88	180.62	f
1080	1338.35	151.42	f
1120	1352.61	147.98	f
1160	1376.88	151.97	f
1200	1412.31	166.12	f
1240	1431.44	176.7	f
1280	1443.82	187.19	f
1320	1456.59	188.56	f
1360	1477.19	190.38	f
1400	1493.69	201.07	f
1440	1513.56	199.42	f
*	id=P31	origin=start	destiny=end	motherId=-	ageAtStart=960
0	713.64	574.66	c
40	726.82	601.95	c
80	744.13	608.11	c
120	766.34	615.83	c
160	794.59	629.71	c
200	813.41	631.83	f
240	845.74	619.56	f
280	872.23	622.21	f
320	887.46	608.75	f
360	913.08	606.65	f
400	948.4	593.55	f
440	959.77	599.45	f
480	983.18	597.36	f
520	1018.64	591.91	f
560	1034.68	583.5	f
600	1052.83	566.67	f
640	1069.89	559.92	f
680	1090.65	560.66	f
720	1098.38	565.64	f
760	1115.54	582.71	f
800	1136.29	599.37	f
840	1153.63	606.35	f
880	1183.79	608.72	f
920	1212.71	615.67	f
960	1228.91	613.43	f
1000	1248.06	615.67	f
1040	1273.11	624.91	f
1080	1306.79	633.58	f
1120	1324.15	633.7	f
1160	1365.54	629.8	f
1200	1385.2	611.96	f
1240	1398.18	615.93	f
1280	1412	608.1	f
1320	1426.7	612.4	f
1360	1441.35	615.39	f
1400	1462.48	621.09	f
1440	1485.56	620.88	f
*	id=P32	origin=start	destiny=end	motherId=-	ageAtStart=4200
0	456.67	435.13	c
40	480.49	436.51	c
80	493.89	444.09	c
120	524.39	439.83	c
160	557.05	437.87	c
200	589.14	439.86	f
240	621.29	429.8	f
280	634.66	427.72	f
320	661.78	416.31	f
360	687.17	426.93	f
400	717.46	440.46	f
440	739.12	450.58	f
480	764.9	461.02	f
520	780.19	475.05	f
560	796.83	479.46	f
600	821.84	478.34	f
640	847.12	488.99	f
680	873.22	480.73	f
720	891.64	475.27	f
760	906.89	473.81	f
800	926.85	473.28	f
840	944.06	487.41	f
880	963.56	489.86	f
920	981.69	487.35	f
960	1001.92	481.08	f
1000	1013.05	469.53	f
1040	1040.39	454.87	f
1080	1053.91	453.63	f
1120	1072.01	439.48	f
1160	1092.01	428.88	f
1200	1110.42	417.08	f
1240	1129.45	405.06	f
1280	1169.17	392.44	f
1320	1181.86	384.93	f
1360	1208.12	377.96	f
1400	1223.03	388.43	f
1440	1247.3	388.08	f
*	id=P33	origin=start	destiny=end	motherId=-	ageAtStart=1040
0	773.03	641.52	c
40	789.68	635.13	c
80	820.72	623.46	c
120	855.74	635.76	c
160	877.2	648.36	c
200	890.34	645.25	f
240	910.24	637.07	f
280	932.53	628.16	f
320	957.06	634.53	f
360	989.06	636.56	f
400	1014.09	634.83	f
440	1028.15	634.46	f
480	1052.42	647.94	f
520	1076.85	655.72	f
560	1101.63	668.99	f
600	1134.84	672.5	f
640	1154.08	679.79	f
680	1158.13	691.84	f
720	1177.79	696.5	f
760	1189.11	694.97	f
800	1217.82	694.63	f
840	1235.21	685.27	f
880	1248.85	682.26	f
920	1279.32	681.07	f
960	1308.79	673.9	f
1000	1335.84	670.86	f
1040	1360.62	660.01	f
1080	1378.38	655.82	f
1120	1399.41	644.55	f
1160	1419.56	634.26	f
1200	1458.96	629.47	f
1240	1481.98	633.04	f
1280	1522.62	632.44	f
1320	1540.88	632.87	f
1360	1554.22	620.62	f
1400	1586.34	606.03	f
1440	1603.96	585.53	f
*	id=P34	origin=start	destiny=end	motherId=-	ageAtStart=2720
0	210.23	115.16	c
40	194.41	115.41	c
80	196.69	113.47	c
120	216.33	104.29	c
160	252.4	96.08	c
200	281.07	85.92	f
240	306.04	76.13	f
280	333.97	69.7	f
320	360.69	65.08	f
360	387.28	62.41	f
400	410.05	50.34	f
440	422.14	45.8	f
480	445.46	35.18	f
520	479.69	26.24	f
560	506.9	33.78	f
600	529.46	37.38	f
640	558.9	31.18	f
680	578.38	27	f
720	595.49	17.56	f
760	614.4	2.45	f
800	632.45	-10.5	f
840	652.03	-10.12	f
880	669.52	-6.91	f
920	693.52	-14.82	f
960	715.2	-16.71	f
1000	734.99	-4.35	f
1040	759.77	7.85	f
1080	782.06	27.74	f
1120	798.03	39.05	f
1160	815.19	49.32	f
1200	846.13	56.09	f
1240	871.15	53.68	f
1280	895.03	64.12	f
1320	916.16	72.02	f
1360	934.2	71.76	f
1400	954.27	74.08	f
1440	978.31	66.46	f
*	id=P35	origin=start	destiny=end	motherId=-	ageAtStart=3200
0	650.54	51.1	c
40	649.48	60.14	c
80	656.26	76.51	c
120	667.89	86.37	c
160	697.46	97.63	f
200	732.73	118.21	f
240	764.85	113.58	f
280	791.37	115.66	f
320	813.56	103.88	f
360	843.53	101.39	f
400	867.5	92.59	f
440	888.82	86.75	f
480	912.09	96.17	f
520	923.72	88.79	f
560	939.47	70.02	f
600	958.22	57.44	f
640	981.19	35.7	f
680	994.23	18.6	f
720	1015.53	1.3200000000001	f
760	1038.6	-2.66	f
800	1056.47	-10.25	f
840	1079.45	-7.1900000000001	f
880	1106.04	0.71000000000004	f
920	1127.59	7.0700000000001	f
960	1142.02	13.38	f
1000	1165.74	18.72	f
1040	1178.26	18.41	f
1080	1194.16	12.03	f
1120	1208.3	-2.41	f
1160	1214.5	-14.24	f
1200	1228.05	-32.77	f
1240	1236.25	-48.27	f
1280	1253.27	-59.58	f
1320	1267.98	-76.65	f
1360	1288.66	-96.89	f
1400	1311.44	-101.73	f
1440	1336.97	-112.7	f
*	id=P36	origin=start	destiny=end	motherId=-	ageAtStart=800
0	37.68	232.31	c
40	59.36	220.02	c
80	79.04	213.27	c
120	104.75	201.93	c
160	117.21	207.25	c
200	131.04	212.65	f
240	140.7	217.51	f
280	164.63	213.01	f
320	187.74	204.26	f
360	213.04	202.31	f
400	235.82	196.66	f
440	248.66	199.27	f
480	272.29	191.61	f
520	297.45	191.42	f
560	317.91	183.47	f
600	344.61	174.73	f
640	363.08	168.42	f
680	374.4	170.68	f
720	410.57	186.1	f
760	419.61	189.09	f
800	446.99	188.1	f
840	464.77	190.81	f
880	484.56	201.18	f
920	513.75	199.65	f
960	544.47	201	f
1000	577.16	199.69	f
1040	608	197.25	f
1080	627.77	199.8	f
1120	646.95	201.76	f
1160	662.69	204.49	f
1200	686.58	194.16	f
1240	711.51	179.73	f
1280	740.47	162.6	f
1320	755.27	154.14	f
1360	780.46	137.79	f
1400	796.46	123.95	f
1440	807.71	112.05	f
*	id=P37	origin=start	destiny=end	motherId=-	ageAtStart=2240
0	475.58	654.62	c
40	471.91	644.07	c
80	476.43	633.51	c
120	482.43	617.18	c
160	503.33	615.97	c
200	526.97	617.11	f
240	555.66	616.67	f
280	575.33	618.76	f
320	599.77	615.16	f
360	618.33	608.03	f
400	649.45	612.92	f
440	663.29	617.85	f
480	692.69	629.62	f
520	704.38	643.9	f
560	724.51	661.74	f
600	757.53	664.31	f
640	786.34	667.86	f
680	807.64	661.11	f
720	831.13	663.66	f
760	852.82	655.64	f
800	873.3	652.95	f
840	901.38	659.89	f
880	927.61	660.36	f
920	951.23	671.88	f
960	994.81	663.73	f
1000	1021.66	652.12	f
1040	1041.28	655.1	f
1080	1079.49	654.23	f
1120	1095.63	667.07	f
1160	1131.72	689.21	f
1200	1159.79	697.82	f
1240	1194.7	700.34	f
1280	1221.43	698.09	f
1320	1257.61	700.18	f
1360	1287.56	715.12	f
1400	1306.85	715.25	f
1440	1333.32	711.28	f
*	id=P38	origin=start	destiny=end	motherId=-	ageAtStart=4680
0	161.92	483.43	c
40	174.78	468.16	c
80	191.59	454.12	c
120	219.91	454.4	c
160	238.03	446.03	c
200	255.22	457	f
240	282.42	453.32	f
280	309.52	445.06	f
320	331.25	440.88	f
360	350.26	424.49	f
400	373.89	409.84	f
440	397.72	398.76	f
480	417.07	383.69	f
520	434.41	378.81	f
560	443.47	376.85	f
600	475.13	369.88	f
640	505.01	366.44	f
680	527.75	366.34	f
720	556.15	370.24	f
760	572.46	373.5	f
800	590.27	378.29	f
840	621.75	371.34	f
880	639.41	361.04	f
920	653.62	365.53	f
960	677.2	369.94	f
1000	697.34	370.51	f
1040	722.35	379.78	f
1080	747.48	388.26	f
1120	774.48	391.43	f
1160	804.09	393.52	f
1200	826.87	401.45	f
1240	853.01	396	f
1280	884.52	397.05	f
1320	904.69	407.93	f
1360	926.05	405.89	f
1400	942.62	417.86	f
1440	976.38	427.59	f
*	id=P39	origin=start	destiny=end	motherId=-	ageAtStart=1480
0	169.6	386.75	c
40	185.57	381.87	c
80	210.61	376.87	c
120	238.57	381.41	c
160	258.12	375.59	c
200	283.47	369.43	f
240	308.36	361.83	f
280	348.3	358.61	f
320	372.18	358.26	f
360	405.2	370.04	f
400	417.37	375.89	f
440	431.91	382.04	f
480	445.9	389.27	f
520	464.72	384.43	f
560	498.94	383.65	f
600	517.95	376.97	f
640	528.45	367.13	f
680	545.58	366.88	f
720	556.04	363.12	f
760	584.01	357.85	f
800	613.44	351.37	f
840	644.57	351.86	f
880	653.6	358.82	f
920	678.39	361.25	f
960	703.28	372.2	f
1000	713.37	375.73	f
1040	735.88	369.52	f
1080	758.95	370.71	f
1120	777.85	364.31	f
1160	796.63	366.81	f
1200	814.52	372.08	f
1240	837.57	372.13	f
1280	871.49	369.12	f
1320	898.38	362.98	f
1360	910.93	358.74	f
1400	936.23	351.13	f
1440	965.64	346.2	f
*	id=P40	origin=start	destiny=end	motherId=-	ageAtStart=2840
0	815.29	98.7	c
40	849.03	110.97	c
80	875.92	111.81	c
120	899.47	113.05	c
160	923.67	111.33	c
200	946.17	109.36	f
240	975.35	98.97	f
280	989.8	95.67	f
320	1010.41	87.45	f
360	1034.99	76.03	f
400	1056.84	69.37	f
440	1087.88	55.29	f
480	1106.27	50.49	f
520	1131.29	36.65	f
560	1156.75	17.58	f
600	1176.43	1.38	f
640	1188.07	-10.02	f
680	1221.66	-21.12	f
720	1249.13	-19.94	f
760	1273.56	-35.49	f
800	1294.69	-54.6	f
840	1314.31	-59	f
880	1325.66	-59.27	f
920	1347.75	-56.59	f
960	1358.96	-55.33	f
1000	1379.09	-52.99	f
1040	1394.19	-52.45	f
1080	1423.02	-53.14	f
1120	1453.34	-40.6	f
1160	1466.86	-44.23	f
1200	1493.69	-44.91	f
1240	1515.34	-41.29	f
1280	1533.97	-42.58	f
1320	1570.48	-43.52	f
1360	1573.7	-44.59	f
1400	1588.44	-60.43	f
1440	1595.19	-70.44	f
*	id=P41	origin=start	destiny=end	motherId=-	ageAtStart=3040
0	292.79	536.12	c
40	313.34	543.31	c
80	339.22	554.8	c
120	358.3	566.86	c
160	375.34	577.92	c
200	392.26	573.73	f
240	412.94	577.7	f
280	426.76	581.09	f
320	461.64	591.89	f
360	486.53	590.88	f
400	527.65	597.87	f
440	541.44	600.8	f
480	559.45	594.35	f
520	592.16	586.2	f
560	617.13	576.5	f
600	639.42	581.1	f
640	675.63	586.92	f
680	694.25	579.18	f
720	712.41	585.27	f
760	736	595.12	f
800	756.21	604.98	f
840	775.16	618.93	f
880	794.27	635.55	f
920	813.11	633.99	f
960	838.86	619.04	f
1000	867.27	608.59	f
1040	883.38	611.16	f
1080	908.71	610.27	f
1120	936.62	621.52	f
1160	956.23	627.65	f
1200	968.4	615.41	f
1240	991	613.91	f
1280	1019.21	620.9	f
1320	1035.97	629.1	f
1360	1042.69	633.23	f
1400	1063.82	650.82	f
1440	1077.85	660.83	f
*	id=P42	origin=start	destiny=end	motherId=-	ageAtStart=960
0	771.49	305.49	c
40	796.25	291.22	c
80	814.01	295.59	c
120	835.26	287.85	c
160	867.31	291.6	c
200	896.25	292.28	f
240	918.6	296.18	f
280	942.56	312.34	f
320	971.11	317.04	f
360	990.92	318.31	f
400	1017.17	314.96	f
440	1036.38	309.36	f
480	1059.37	314.52	f
520	1068.8	310.36	f
560	1085.58	301.5	f
600	1115.98	284.46	f
640	1127.39	280.83	f
680	1144.86	274.72	f
720	1163.18	274.97	f
760	1185.7	280.5	f
800	1202.67	286.5	f
840	1232.08	289.3	f
880	1263.77	302.54	f
920	1276.8	307.57	f
960	1294.96	315.87	f
1000	1319.85	322.38	f
1040	1348.58	335.88	f
1080	1369.48	344.61	f
1120	1386.45	357.81	f
1160	1415.95	369.06	f
1200	1437.26	368.68	f
1240	1460.84	361.72	f
1280	1472.71	357.11	f
1320	1489.91	349.26	f
1360	1512.77	351.56	f
1400	1535.96	357.07	f
1440	1552.98	368.21	f
*	id=P43	origin=start	destiny=end	motherId=-	ageAtStart=840
0	296	651.87	c
40	304.3	653.23	c
80	332.5	652.91	c
120	355.63	647.76	c
160	373.21	647.93	f
200	391.94	631.73	f
240	406.72	629.57	f
280	442.38	625.62	f
320	469.5	619.23	f
360	493	605.48	f
400	522.88	598.71	f
440	547.31	593.65	f
480	580.57	599.64	f
520	594.73	603.65	f
560	618.98	613.52	f
600	641.06	616.49	f
640	669.79	612.29	f
680	696.73	604.21	f
720	722.41	588.49	f
760	755.36	579.93	f
800	786.24	585.19	f
840	804.94	580.9	f
880	833.39	566.53	f
920	862.96	551.88	f
960	883.05	561.27	f
1000	900.25	570.88	f
1040	918.38	562.39	f
1080	938.81	558.32	f
1120	967.09	557.74	f
1160	981.57	566.64	f
1200	1009.55	569.87	f
1240	1045.66	572.32	f
1280	1070.7	577.3	f
1320	1093.93	586.55	f
1360	1123.87	593.38	f
1400	1152.47	592.23	f
1440	1180.39	598.33	f
*	id=P44	origin=start	destiny=end	motherId=-	ageAtStart=2280
0	20.6	626.61	c
40	24.84	628.18	c
80	49.4	647.99	c
120	74.78	664.61	c
160	89.84	661.2	c
200	116.25	665.7	f
240	143.32	671.59	f
280	164.92	678.62	f
320	196.53	677.55	f
360	207.32	690.51	f
400	223.36	704.8	f
440	234.94	723.69	f
480	257.36	731.27	f
520	280.94	749.37	f
560	291.67	769.44	f
600	300.09	785.46	f
640	326.62	800.91	f
680	347.78	805.77	f
720	369.93	818.45	f
760	401.43	827.77	f
800	433.28	835.83	f
840	452.5	839.51	f
880	478.98	841.92	f
920	502.89	829.15	f
960	532	832.54	f
1000	559.8	832.09	f
1040	588.78	842.49	f
1080	610.93	857.23	f
1120	630.43	860.75	f
1160	659.26	853.1	f
1200	685.55	837.14	f
1240	702.36	820.02	f
1280	714.62	804.93	f
1320	738.08	803.88	f
1360	757.92	814.46	f
1400	784.95	816.99	f
1440	802.65	820.64	f
*	id=P45	origin=start	destiny=end	motherId=-	ageAtStart=4560
0	753.55	96.02	c
40	779.2	96.07	c
80	804.39	89.71	c
120	830.96	81.85	c
160	857.3	64.14	c
200	884.34	63.9	f
240	910.65	65.72	f
280	932.25	60.06	f
320	958.59	57.2	f
360	976.57	52.63	f
400	996.1	56.17	f
440	1016.46	62.86	f
480	1042.49	66.38	f
520	1071.45	61.44	f
560	1094.94	67.03	f
600	1131.86	79.79	f
640	1158.74	74.97	f
680	1174.44	74.44	f
720	1189.38	75.98	f
760	1212.95	80.24	f
800	1239.4	77.36	f
840	1258.12	78.41	f
880	1280.55	75.05	f
920	1310.67	82.99	f
960	1336.46	81.56	f
1000	1358.88	75.59	f
1040	1378.73	68.35	f
1080	1399.4	63	f
1120	1417.9	46.69	f
1160	1431.11	34.32	f
1200	1454.72	31.42	f
1240	1479.53	21.54	f
1280	1499.04	28.92	f
1320	1525.37	23.41	f
1360	1546.53	19.1	f
1400	1563.05	9.35	f
1440	1599.38	6.55	f
*	id=P46	origin=start	destiny=end	motherId=-	ageAtStart=2640
0	763.8	185.59	c
40	795.45	175.43	c
80	819.73	172.6	c
120	848.64	177.03	c
160	863.88	185.97	c
200	891.54	185.59	f
240	919.64	192.55	f
280	944.01	197.09	f
320	954.96	192.19	f
360	976.5	174.69	f
400	1004.57	173.87	f
440	1030.54	181.02	f
480	1054.54	182.64	f
520	1071.28	186.07	f
560	1088.12	180.34	f
600	1108.27	169.99	f
640	1124.37	176.55	f
680	1146.42	192.63	f
720	1172.09	198.86	f
760	1204.05	199.25	f
800	1224.71	192.67	f
840	1236.81	185.33	f
880	1255.47	183.41	f
920	1282.29	193.47	f
960	1304.55	207.61	f
1000	1316.85	207.99	f
1040	1328.56	207.53	f
1080	1363.6	207.32	f
1120	1391.18	210.74	f
1160	1418.06	210.92	f
1200	1442.92	218.13	f
1240	1455.91	224.33	f
1280	1484.97	242.11	f
1320	1501.63	253.03	f
1360	1525.59	272.11	f
1400	1549.98	276.89	f
1440	1575.85	273.56	f
*	id=P47	origin=start	destiny=end	motherId=-	ageAtStart=4720
0	37.69	393.52	c
40	66.2	381	c
80	93.87	383.2	c
120	118.06	371.66	c
160	146.65	369.27	f
200	172.13	357.34	f
240	204.74	348.27	f
280	233.71	351.74	f
320	250.79	344.13	f
360	272.61	345	f
400	304.13	334.44	f
440	329.76	333.99	f
480	354.8	341.93	f
520	385.12	339.66	f
560	412.41	350.75	f
600	439.29	348.54	f
640	464.87	351.72	f
680	484.25	349.56	f
720	499.57	350.89	f
760	516.26	358.54	f
800	537.24	362.48	f
840	547.21	355.71	f
880	570.69	344.58	f
920	601.85	352.45	f
960	629.44	352.3	f
1000	660.21	345.06	f
1040	688.62	327.09	f
1080	706.94	325.8	f
1120	717.8	326.58	f
1160	745.79	323.38	f
1200	768.19	315.71	f
1240	792.48	322.22	f
1280	805.09	331.46	f
1320	828.25	340.91	f
1360	860.98	349.18	f
1400	889.05	343.47	f
1440	919.62	347.82	f
*	id=P48	origin=start	destiny=end	motherId=-	ageAtStart=4720
0	50.3	73.22	c
40	68.23	78.11	c
80	84.23	85.47	c
120	110.87	86.49	c
160	143.26	86.04	c
200	158.61	91.67	f
240	182.24	101.75	f
280	206.89	104.32	f
320	208.94	103.5	f
360	232.07	95.72	f
400	250.18	100.7	f
440	276.6	106.45	f
480	296.28	107.02	f
520	320.35	93.35	f
560	339.66	104.49	f
600	357.36	106.79	f
640	380.41	113.6	f
680	407.35	119.52	f
720	426.95	113.41	f
760	449.74	110.14	f
800	478.7	106.62	f
840	483.82	103.9	f
880	519.36	98.39	f
920	551.15	100.79	f
960	577.7	88.15	f
1000	602.24	75.6	f
1040	619.31	68.65	f
1080	643.97	61.27	f
1120	669.84	64.07	f
1160	698.51	57.6	f
1200	725.32	52.67	f
1240	756.81	43.02	f
1280	772	30.9	f
1320	803.03	35.26	f
1360	821.66	27.64	f
1400	842.5	26.2	f
1440	877.83	28.89	f
*	id=P49	origin=start	destiny=end	motherId=-	ageAtStart=3800
0	387.76	461.38	c
40	413.04	453.98	c
80	440.15	444.94	c
120	454.44	442.8	c
160	479.15	443.45	c
200	500.57	441.49	f
240	525.03	439.66	f
280	539.93	431.83	f
320	562.31	419.81	f
360	583	411.8	f
400	606.99	410.54	f
440	625.34	403.61	f
480	651.41	404.36	f
520	674.49	406.01	f
560	695.53	405.95	f
600	727.87	416.8	f
640	749.76	418.44	f
680	779.14	424.9	f
720	801.85	429.84	f
760	829.15	429.25	f
800	846.44	434.14	f
840	855.47	433.34	f
880	867.93	428.67	f
920	902.25	432.84	f
960	924.18	446.37	f
1000	948.32	445.22	f
1040	964.28	448.78	f
1080	996.25	460.51	f
1120	1011.09	472.42	f
1160	1044.95	468.3	f
1200	1075.01	473.82	f
1240	1100.45	483.07	f
1280	1124.99	487.98	f
1320	1151.98	491.95	f
1360	1174.34	495.85	f
1400	1196.11	498.28	f
1440	1216.71	501.52	f
*	id=P50	origin=start	destiny=end	motherId=-	ageAtStart=960
0	624.22	528.94	c
40	646.1	524.36	c
80	676.98	525.72	c
120	700.61	517.84	c
160	727.53	500.69	c
200	758.59	486.88	f
240	791.32	495.18	f
280	803.3	491.16	f
320	827.14	490.73	f
360	847.78	493.2	f
400	874.8	501.04	f
440	896.47	509.45	f
480	926.29	517.06	f
520	947.58	513.68	f
560	971.04	511.43	f
600	1001.94	509.54	f
640	1017.12	505.47	f
680	1045.97	492.25	f
720	1071.98	491.98	f
760	1101.81	488.47	f
800	1124.48	491.6	f
840	1139.26	487.85	f
880	1160.71	483.41	f
920	1176.44	469.49	f
960	1199.95	466.04	f
1000	1222.49	468.02	f
1040	1237.87	467.2	f
1080	1267.01	467.73	f
1120	1290.57	470.55	f
1160	1316.1	475.36	f
1200	1346.8	476.98	f
1240	1374.26	470.03	f
1280	1404.83	477.86	f
1320	1433.03	481.68	f
1360	1457.32	482.5	f
1400	1468.4	475.3	f
1440	1497.97	474.34	f
*	id=P51	origin=start	destiny=end	motherId=-	ageAtStart=3080
0	226.45	179.32	c
40	249.39	195.45	c
80	255.32	207.27	c
120	289.97	213.39	c
160	323.19	226.24	c
200	346.5	222.27	f
240	369.22	210.92	f
280	382.7	210.26	f
320	410.67	218.59	f
360	446.85	230.07	f
400	471.96	249.47	f
440	478.34	250.39	f
480	497.26	256.93	f
520	515.36	255.07	f
560	538.76	267.47	f
600	560.84	273.97	f
640	579.96	276.24	f
680	602.13	285.77	f
720	621.37	290.88	f
760	643.79	285.24	f
800	657.79	287.9	f
840	682.02	271.95	f
880	725.94	267.55	f
920	753.21	274.95	f
960	784.29	293.02	f
1000	799.97	304.68	f
1040	807.52	310.17	f
1080	838.88	319.28	f
1120	860.61	319.38	f
1160	883	319.98	f
1200	912.23	321.32	f
1240	939.4	316.64	f
1280	963.93	320.69	f
1320	994.63	328.39	f
1360	1032.88	331.78	f
1400	1059.87	333.54	f
1440	1081.6	335.64	f
*	id=P52	origin=start	destiny=end	motherId=-	ageAtStart=1320
0	718.25	114.53	c
40	750.22	110.31	c
80	773.72	106.05	c
120	793.22	102.59	c
160	828.44	105.6	c
200	858.24	110.82	f
240	882.7	112.64	f
280	914.87	129.4	f
320	949.68	141.23	f
360	987.57	145.57	f
400	1011.92	137.94	f
440	1034.37	128.06	f
480	1064.46	114.2	f
520	1090.13	115.77	f
560	1112.93	105.62	f
600	1137.76	91.98	f
640	1169.01	70.32	f
680	1194.75	67.98	f
720	1220.03	62.29	f
760	1257.54	48.52	f
800	1278.72	40.47	f
840	1315.38	38.94	f
880	1347.4	31.64	f
920	1365.83	29.66	f
960	1387.49	35.93	f
1000	1409.7	35.18	f
1040	1438.16	30.75	f
1080	1468.31	31.05	f
1120	1497.54	22.78	f
1160	1530.27	21.21	f
1200	1557.14	13.7	f
1240	1581.33	18.33	f
1280	1596.74	32.09	f
1320	1627	39.72	f
1360	1651.66	38.17	f
1400	1681.21	30.16	f
1440	1700.53	35.97	f
*	id=P53	origin=start	destiny=end	motherId=-	ageAtStart=3560
0	659.86	662.3	c
40	676.65	689.75	c
80	706.04	694.79	c
120	730.08	696.48	c
160	752.05	696.55	f
200	766.4	693.44	f
240	796.93	685.35	f
280	826.47	665.06	f
320	853.46	663.14	f
360	887.05	657.93	f
400	914.88	667.87	f
440	942.93	664.58	f
480	963.36	676.93	f
520	993.18	671.82	f
560	1011.02	662.67	f
600	1029.81	648.08	f
640	1054.63	637.69	f
680	1078.84	627.67	f
720	1100.5	618.08	f
760	1134.75	602.29	f
800	1150.84	605.61	f
840	1175.78	607.26	f
[truncated: 1,801 more rows]
