# Supplementary material for: A three component model for superdiffusive motion effectively describes migration of eukaryotic cells moving freely or under a directional stimulus
Source: PLoS One. 2022 Aug 2;17(8):e0272259. doi: 10.1371/journal.pone.0272259 (PMC9345344; doi:10.1371/journal.pone.0272259)
Supplement: S1 File — Text files containing information about displacements of experimental and simulated populations used for both preliminary analyses, in “datasets used for preliminary evaluation of cell movement (Tables 1 and 2)”, and further characterization of cell movement, in “further datasets used for cell movement characterization (Figs 2, 4–6; Table 2; S1–S3 Tables; S2 and S3 Figs)”. (ZIP) [file pone.0272259.s007.zip › S1_File/further datasets/simulated/100 cells (9 micron random)/b12 p12/Coords-pHKcVb.txt]

#	version=2.0	operator=	acqDate=	cellLine=cell	cond=N.T.	type=	well=	ref_angle=	note=Experiment 1	clickId=	date=	acqId=	ps=1	xSize=845	ySize=668	ts=1	unit=um	stackId=	timeInt=	description=
*	id=P1	origin=start	destiny=end	motherId=-	ageAtStart=1640
0	96.88	171.67	c
40	108.39	189.1	c
80	142.68	195.45	c
120	164.42	192.44	c
160	201.32	197.47	c
200	229.15	210.02	f
240	262.7	205.18	f
280	281.03	208.92	f
320	303.57	206.21	f
360	321.6	207.89	f
400	349.34	195.84	f
440	385.38	191.4	f
480	406.28	183.24	f
520	424.54	168.67	f
560	440.05	152.77	f
600	472.81	132.14	f
640	497.02	118.75	f
680	517.76	115.8	f
720	536.66	113.28	f
760	564.3	108.51	f
800	577.9	114	f
840	604.19	107.52	f
880	628.88	93.3	f
920	659	86.53	f
960	687.53	82.14	f
1000	700.16	77.97	f
1040	720.07	67.14	f
1080	742.37	76.26	f
1120	770.02	82.01	f
1160	787.38	88.55	f
1200	810.02	93.23	f
1240	830.14	97.16	f
1280	852.35	87.88	f
1320	879.18	77.99	f
1360	895.9	60.94	f
1400	922.9	53.41	f
1440	940.83	46.68	f
*	id=P2	origin=start	destiny=end	motherId=-	ageAtStart=960
0	721.11	205.49	c
40	745.59	188.4	c
80	764.98	177.42	c
120	777.95	163.12	c
160	803.53	145.77	c
200	824.54	144.07	f
240	841.94	158.32	f
280	857.56	162.96	f
320	884.35	156.9	f
360	927.25	146.24	f
400	948.5	130.78	f
440	968.83	135.28	f
480	998.54	133.02	f
520	1011.71	126.25	f
560	1032.23	115.78	f
600	1055.9	109.55	f
640	1082.89	105.24	f
680	1109.31	97.48	f
720	1147.66	90.35	f
760	1183.37	78.42	f
800	1216.69	86.37	f
840	1240.78	92.38	f
880	1264.32	105.46	f
920	1292.63	121.35	f
960	1304.66	139.9	f
1000	1327	141.1	f
1040	1359.31	142.37	f
1080	1377.99	148.21	f
1120	1407.31	140.79	f
1160	1419.94	130.06	f
1200	1437.55	114.45	f
1240	1462.92	111.64	f
1280	1481.2	111.53	f
1320	1509.81	115.98	f
1360	1528.38	119.63	f
1400	1549.28	126.17	f
1440	1580.35	143.71	f
*	id=P3	origin=start	destiny=end	motherId=-	ageAtStart=240
0	496.48	267.18	c
40	518.65	253.32	c
80	542.4	239.71	c
120	571.96	231.87	c
160	601.11	229.9	c
200	616.14	218.73	f
240	638.63	216.51	f
280	653.29	231.41	f
320	679.55	242.25	f
360	700.65	232.33	f
400	718.94	226.42	f
440	745.78	223.83	f
480	774.65	239.69	f
520	785.34	251.74	f
560	797.32	255.91	f
600	812.78	261.82	f
640	835.85	267.37	f
680	862.75	267.57	f
720	878.51	281.28	f
760	887.92	291.99	f
800	915.44	298.93	f
840	932.79	296.5	f
880	957	297.69	f
920	976.78	297.31	f
960	1006.23	291.84	f
1000	1018.01	297.16	f
1040	1040.95	303.42	f
1080	1071.25	299.73	f
1120	1092.44	283.12	f
1160	1130.61	288.09	f
1200	1148.43	279.2	f
1240	1162.05	272.41	f
1280	1184.35	261.24	f
1320	1215.57	254.58	f
1360	1245.93	250.1	f
1400	1284.24	243.73	f
1440	1306.53	234.95	f
*	id=P4	origin=start	destiny=end	motherId=-	ageAtStart=4320
0	647.65	351.18	c
40	668.97	357.55	c
80	695.43	374.2	c
120	706.05	370.69	c
160	714.58	362	c
200	734.17	359.34	f
240	759.54	346.16	f
280	770.62	342.14	f
320	797.44	342.35	f
360	818.17	344.52	f
400	838.58	336.08	f
440	869.48	320.98	f
480	889	314.48	f
520	902.35	327.63	f
560	918.3	334.18	f
600	948.21	335.34	f
640	969.72	333.74	f
680	997.01	327	f
720	1009.71	315.05	f
760	1020.71	296.67	f
800	1032.78	283.69	f
840	1057.72	275.04	f
880	1088.16	270.78	f
920	1105	267.64	f
960	1127.14	266.34	f
1000	1142.28	274.42	f
1040	1158.59	284.8	f
1080	1162.9	285.59	f
1120	1181.54	293.78	f
1160	1211.88	312.45	f
1200	1232.01	315.57	f
1240	1248.51	308.37	f
1280	1262.03	319.09	f
1320	1279.37	337.64	f
1360	1298.79	346.2	f
1400	1322.96	353.46	f
1440	1338.98	356.95	f
*	id=P5	origin=start	destiny=end	motherId=-	ageAtStart=840
0	270.73	99.18	c
40	298.83	92.6	c
80	324.1	85.59	c
120	348.39	82.87	c
160	370.89	75.94	c
200	386.01	72.99	f
240	419.68	77.53	f
280	450.45	82.68	f
320	474.3	83.32	f
360	496.3	77.11	f
400	516.71	69.24	f
440	552.58	74.14	f
480	583.81	72.43	f
520	601.06	79.01	f
560	623.8	82.44	f
600	633.11	91.92	f
640	656.71	89.88	f
680	687.83	94.62	f
720	713.22	95.64	f
760	747.34	90.25	f
800	764.97	88.64	f
840	782.67	97.67	f
880	809.18	115.41	f
920	829.84	119.61	f
960	850.43	130.34	f
1000	893.92	132.2	f
1040	921.66	128.43	f
1080	957.86	124.56	f
1120	982.64	119.78	f
1160	998.5	113.64	f
1200	1013.34	99.09	f
1240	1025.63	91.9	f
1280	1048.09	81.69	f
1320	1071.91	75.52	f
1360	1089.21	70.24	f
1400	1109.64	52.47	f
1440	1130.11	24.73	f
*	id=P6	origin=start	destiny=end	motherId=-	ageAtStart=4760
0	83.31	560.78	c
40	109.31	570.81	c
80	134.89	563.32	c
120	150.6	558.78	c
160	168.55	540.68	c
200	184.13	525.19	f
240	198.26	524.15	f
280	222.44	522.66	f
320	245.1	521.96	f
360	267.2	519.69	f
400	296.34	503.23	f
440	327.13	491.72	f
480	365.1	483.84	f
520	397.47	470.43	f
560	417.19	460.41	f
600	450.04	461.11	f
640	456.4	455.6	f
680	469.93	445.56	f
720	483.18	434.58	f
760	516.29	422.9	f
800	526.48	413.47	f
840	544.44	403.85	f
880	574.14	398.19	f
920	592.71	402.83	f
960	608.07	402.56	f
1000	641.75	391.69	f
1040	674.65	395.79	f
1080	699.4	411.77	f
1120	728.32	416.97	f
1160	757.98	419.31	f
1200	762.54	415.32	f
1240	789.56	412.02	f
1280	813.81	401.13	f
1320	840.68	399.03	f
1360	859.15	413.5	f
1400	890.51	424.04	f
1440	909.75	419.17	f
*	id=P7	origin=start	destiny=end	motherId=-	ageAtStart=4760
0	749.9	20.91	c
40	755.1	12.53	c
80	772.96	6.17	c
120	798.69	13.7	c
160	821.36	14.2	c
200	861.12	10.57	f
240	884.87	-0.090000000000032	f
280	917.66	0.37	f
320	944.08	6.27	f
360	975	10.91	f
400	1002.39	18.48	f
440	1023.25	17.6	f
480	1045.69	21.98	f
520	1073.06	30.37	f
560	1076.92	30.46	f
600	1092.82	56.22	f
640	1113.95	64.3	f
680	1130.14	63.4	f
720	1156.38	59.98	f
760	1183.47	54.82	f
800	1186.38	44.27	f
840	1191.11	35.84	f
880	1202.33	22.51	f
920	1221.94	23.4	f
960	1252.83	17.97	f
1000	1276.33	20.61	f
1040	1296.91	21.29	f
1080	1321.58	14.92	f
1120	1351.12	10.82	f
1160	1366.97	13.99	f
1200	1398.09	21.37	f
1240	1420.97	25.08	f
1280	1451.17	24.13	f
1320	1465.24	24.4	f
1360	1501.45	31.65	f
1400	1520.55	24.26	f
1440	1552.72	31.62	f
*	id=P8	origin=start	destiny=end	motherId=-	ageAtStart=1440
0	330.03	614.91	c
40	363.24	610.02	c
80	389.29	596.69	c
120	411.61	596.61	c
160	433.28	580.32	c
200	456.62	567.08	f
240	489.01	563.57	f
280	506.88	571.5	f
320	527.33	577.5	f
360	540.92	585.16	f
400	568.01	581.28	f
440	595.26	583.53	f
480	616.43	581.13	f
520	637.31	590.51	f
560	660.15	587.65	f
600	688.72	583.41	f
640	697.32	581.06	f
680	705.91	578.01	f
720	740.03	576.93	f
760	768.22	575.34	f
800	805.8	586.36	f
840	816.89	587.22	f
880	838.51	596.67	f
920	868.55	598.69	f
960	890.15	601.29	f
1000	915.86	596.6	f
1040	939.8	587.05	f
1080	973.72	589.67	f
1120	993.82	595.96	f
1160	1008.12	602.62	f
1200	1022.4	603.09	f
1240	1050.52	607.69	f
1280	1082.34	611.11	f
1320	1109.7	611.82	f
1360	1139.5	604.14	f
1400	1153.53	599.27	f
1440	1178.48	592.45	f
*	id=P9	origin=start	destiny=end	motherId=-	ageAtStart=960
0	353.12	121.49	c
40	360.51	115.88	c
80	380.43	120.39	c
120	395.37	114.24	c
160	418.26	113.21	c
200	432.22	114.48	f
240	456.73	127.23	f
280	484.3	132.51	f
320	515.18	127.57	f
360	535.78	139.02	f
400	552.58	145.37	f
440	570.01	140.25	f
480	598.02	123.19	f
520	624.38	116.36	f
560	637.59	134.84	f
600	645.65	140.43	f
640	669.46	133.1	f
680	688.14	121.85	f
720	715.81	124.32	f
760	738.64	133.28	f
800	763.95	144.26	f
840	779.93	157.36	f
880	804.72	150.34	f
920	830.19	147.61	f
960	844.35	142.16	f
1000	857.26	143.55	f
1040	882.65	141.2	f
1080	905.11	137.69	f
1120	936.02	135.31	f
1160	963.44	138.13	f
1200	985.71	137.89	f
1240	997.06	133.87	f
1280	1027.18	132.63	f
1320	1051.99	137.78	f
1360	1079.7	142.24	f
1400	1109.64	141.12	f
1440	1133.31	139.78	f
*	id=P10	origin=start	destiny=end	motherId=-	ageAtStart=680
0	843.98	560.13	c
40	863.3	551.11	c
80	882.39	536.5	c
120	896.62	530.99	c
160	920.14	529.19	c
200	928.38	527.89	f
240	950.34	525.16	f
280	982.12	522.96	f
320	995.32	529.47	f
360	1016.03	533.75	f
400	1037.1	542.33	f
440	1055.63	548.61	f
480	1061.82	551.72	f
520	1087.81	566.23	f
560	1104.4	576.68	f
600	1131.53	585.61	f
640	1145.29	579.22	f
680	1161.55	590.05	f
720	1182.05	589.74	f
760	1209.91	591.78	f
800	1231.56	586.65	f
840	1261.54	597.59	f
880	1289.61	607.78	f
920	1322.46	613.23	f
960	1340.63	606.35	f
1000	1371.57	593.72	f
1040	1389.9	575.64	f
1080	1399.37	561.96	f
1120	1423.55	555.58	f
1160	1443.06	557.03	f
1200	1484.3	547.75	f
1240	1509.77	540.11	f
1280	1529.91	539.34	f
1320	1544.93	536.63	f
1360	1581.46	551.92	f
1400	1618.13	565	f
1440	1638.13	561.54	f
*	id=P11	origin=start	destiny=end	motherId=-	ageAtStart=1720
0	383.15	446.58	c
40	411.82	439.09	c
80	434.34	437.86	c
120	457.5	446.61	c
160	504.17	449.7	c
200	534.36	452.4	f
240	560.96	451.51	f
280	582.67	449.65	f
320	605.2	451.55	f
360	626.16	454.23	f
400	661.17	441.94	f
440	689.73	443.97	f
480	721.05	441.93	f
520	740.78	440.37	f
560	754.83	434.64	f
600	768.56	413.56	f
640	791.02	415.12	f
680	808.63	410.59	f
720	835.38	415.1	f
760	854.47	420.96	f
800	882.31	424.74	f
840	895.38	433.5	f
880	917.73	434.85	f
920	939.18	430.73	f
960	966.75	410.74	f
1000	992.98	396.1	f
1040	1010.42	400	f
1080	1031.62	401.99	f
1120	1058.3	404.54	f
1160	1092.57	411	f
1200	1115.55	417.06	f
1240	1140.69	408.51	f
1280	1163.74	410.01	f
1320	1194	413.5	f
1360	1229.05	416.85	f
1400	1245.73	419.17	f
1440	1271.42	412.06	f
*	id=P12	origin=start	destiny=end	motherId=-	ageAtStart=4040
0	377.22	431.32	c
40	394.63	441.88	c
80	423.63	449.79	c
120	458.52	452.07	c
160	486.05	446.64	c
200	507.36	452.35	f
240	543.21	467.68	f
280	556.45	471.89	f
320	574.95	472.96	f
360	607.11	482.09	f
400	634.85	481.29	f
440	669.89	491.28	f
480	696.88	479.96	f
520	728.2	470.77	f
560	754.03	474.54	f
600	790.06	470.49	f
640	827.5	476.41	f
680	852.58	481.57	f
720	876.88	492.85	f
760	909.94	494.76	f
800	935.59	488.98	f
840	969.9	494.33	f
880	996.66	504.55	f
920	1013.56	499.29	f
960	1043.34	498.25	f
1000	1071.24	496.59	f
1040	1095.88	507.59	f
1080	1105.51	516.81	f
1120	1119.09	529.69	f
1160	1137.51	530.95	f
1200	1157.73	535.08	f
1240	1179.45	530.1	f
1280	1195.45	527.02	f
1320	1206.17	530.09	f
1360	1228.86	530.45	f
1400	1249.83	523.01	f
1440	1271.84	508.91	f
*	id=P13	origin=start	destiny=end	motherId=-	ageAtStart=2920
0	636.68	541.27	c
40	660.37	546.25	c
80	682.49	552.31	c
120	712.95	550.68	c
160	731.19	556.37	c
200	749.47	564.69	f
240	781.86	575.6	f
280	811.17	580.31	f
320	826.3	584.43	f
360	842.42	593.64	f
400	875.07	598.58	f
440	894.78	595.82	f
480	922.36	591.33	f
520	940.49	602.08	f
560	953.24	607.73	f
600	978.16	603.5	f
640	1006.61	599.32	f
680	1032.72	594.64	f
720	1054.49	589.69	f
760	1070.18	588.28	f
800	1103.71	586.02	f
840	1126.7	584.36	f
880	1144.68	586.36	f
920	1166.96	578.91	f
960	1184.94	573.66	f
1000	1205.77	561.02	f
1040	1235.11	561.36	f
1080	1262.28	558.27	f
1120	1283.94	555.34	f
1160	1317.09	553.05	f
1200	1338.59	565.13	f
1240	1353.16	570.99	f
1280	1375.45	581.25	f
1320	1402.48	591.1	f
1360	1423.15	597.58	f
1400	1450.43	599.47	f
1440	1472.62	593.61	f
*	id=P14	origin=start	destiny=end	motherId=-	ageAtStart=120
0	457.92	3.1	c
40	478.92	-8.3099999999999	c
80	496.8	-15.41	c
120	529.15	-21.14	c
160	563.2	-12.84	f
200	584.03	-3.24	f
240	609.87	5.76	f
280	633.16	-2.9400000000001	f
320	653.33	7.12	f
360	674.69	12.93	f
400	705.07	22.46	f
440	728.33	28.21	f
480	744.66	35.55	f
520	762.95	28.89	f
560	790.26	29.92	f
600	809.11	23.29	f
640	827.7	22.53	f
680	859.33	23.49	f
720	880.63	28.02	f
760	909.25	43.67	f
800	925.39	61.92	f
840	937.14	72.2	f
880	956.61	91.72	f
920	972.35	101.16	f
960	991.76	98.19	f
1000	1022.29	93.29	f
1040	1042.35	94.92	f
1080	1058.87	95.74	f
1120	1097.55	103.62	f
1160	1119.85	95.29	f
1200	1158.33	77.11	f
1240	1189.49	73.7	f
1280	1212.47	68.85	f
1320	1233.13	75.18	f
1360	1257.19	81.33	f
1400	1281.15	102.62	f
1440	1305.35	98.04	f
*	id=P15	origin=start	destiny=end	motherId=-	ageAtStart=1360
0	518.5	506.86	c
40	525.76	513.5	c
80	554.67	520.81	c
120	577.59	520.6	c
160	609.71	532.03	c
200	634.59	548.63	f
240	650	560.13	f
280	680.81	572.01	f
320	706.47	566.29	f
360	736.72	551.47	f
400	756.03	542.84	f
440	769.8	538.73	f
480	784.55	525.75	f
520	815.23	523.08	f
560	832.07	523.78	f
600	864.59	515.39	f
640	889.54	516.82	f
680	912.59	522.72	f
720	934.83	529.93	f
760	942.11	526.12	f
800	972.7	525.51	f
840	999.53	531.52	f
880	1019.95	538.66	f
920	1040.07	543.08	f
960	1063.08	550.17	f
1000	1086.41	545.85	f
1040	1110.9	548.2	f
1080	1151.01	548.28	f
1120	1178.02	533.7	f
1160	1201.14	529.59	f
1200	1224.74	521.1	f
1240	1243.71	517.33	f
1280	1271.13	517.91	f
1320	1295.18	523.62	f
1360	1299.57	528.75	f
1400	1320.59	551.81	f
1440	1335.17	563.85	f
*	id=P16	origin=start	destiny=end	motherId=-	ageAtStart=1920
0	244.1	206.24	c
40	260.69	201.11	c
80	279.65	186.07	c
120	296	170.06	c
160	318.74	149.4	c
200	341.01	145.4	f
240	361.27	135.81	f
280	393.84	129.11	f
320	427.27	128.65	f
360	441.24	130.28	f
400	470.07	133.64	f
440	496.33	152.65	f
480	508.24	160.93	f
520	533.15	174.47	f
560	554.59	179.97	f
600	594.92	172.67	f
640	617.99	160.67	f
680	635.07	148.77	f
720	671.35	141.5	f
760	697.78	134.38	f
800	714.18	127.63	f
840	739.39	119.05	f
880	767.53	118.76	f
920	806.33	108.18	f
960	835.49	111.35	f
1000	865.7	110.94	f
1040	890.88	116.23	f
1080	918.44	118.78	f
1120	945.18	127.46	f
1160	970.73	124.11	f
1200	998.07	122.25	f
1240	1007.97	112.8	f
1280	1042.74	109.49	f
1320	1060.44	98.68	f
1360	1069.95	104.03	f
1400	1088.8	105.01	f
1440	1113.84	102.38	f
*	id=P17	origin=start	destiny=end	motherId=-	ageAtStart=760
0	34.22	584.06	c
40	45.79	555.13	c
80	58.25	534.56	c
120	72.07	530.96	c
160	110.14	524.45	c
200	133.04	522.83	f
240	148.8	520.36	f
280	187.43	511.76	f
320	207.3	499.86	f
360	234.48	499.88	f
400	255.23	498.84	f
440	295.45	487.77	f
480	325.02	486.31	f
520	349.05	486	f
560	367.45	483.39	f
600	400	484.88	f
640	417.44	495.2	f
680	448.91	498.01	f
720	479.13	503.54	f
760	503.43	494.68	f
800	536.04	486.08	f
840	556.29	482.66	f
880	586.78	475.81	f
920	605.25	470.92	f
960	635.18	465.41	f
1000	648.35	474.85	f
1040	667.85	491.14	f
1080	686.12	498.45	f
1120	710.11	501.94	f
1160	740.39	491.2	f
1200	755.57	486.32	f
1240	791.62	475.54	f
1280	812.33	467.67	f
1320	837.68	473.31	f
1360	859.92	483.16	f
1400	888.35	482.64	f
1440	921.71	476.11	f
*	id=P18	origin=start	destiny=end	motherId=-	ageAtStart=2320
0	342.71	266.69	c
40	364.15	274.19	c
80	381.63	265.64	c
120	408.32	270.75	c
160	434.3	273.91	c
200	441.6	276.76	f
240	463.2	275.99	f
280	485.55	273.94	f
320	518.7	274.81	f
360	542.08	267.47	f
400	564.56	267.68	f
440	595.19	274.13	f
480	606.9	281.41	f
520	644.83	278.76	f
560	662.73	278.54	f
600	697.66	273.48	f
640	720.95	285.58	f
680	729.21	293.6	f
720	746.65	296.89	f
760	763.98	302.98	f
800	800.53	302.7	f
840	821.89	306.76	f
880	842.59	289.21	f
920	868.95	273.14	f
960	886.17	275.49	f
1000	913.78	273.4	f
1040	941.06	271.83	f
1080	968.64	281.57	f
1120	992.95	272.77	f
1160	1030.41	264.26	f
1200	1062.73	256.58	f
1240	1084.83	254.76	f
1280	1111.82	255.1	f
1320	1135.12	252.97	f
1360	1138.98	254.22	f
1400	1153.05	262.2	f
1440	1174.28	269.5	f
*	id=P19	origin=start	destiny=end	motherId=-	ageAtStart=4200
0	602.32	589.25	c
40	626.57	601.92	c
80	648.72	596.44	c
120	673.49	596.26	c
160	697.06	603.89	f
200	727.82	605.18	f
240	755.4	596.02	f
280	777.67	594.01	f
320	786.14	589.4	f
360	813.63	571.64	f
400	826.3	578.96	f
440	849.46	579.97	f
480	868.45	582.51	f
520	893.54	575.29	f
560	912.17	568.64	f
600	939.1	561.5	f
640	945.73	557.91	f
680	968.74	546.46	f
720	988.12	550.73	f
760	1005.13	560.23	f
800	1026.56	572.61	f
840	1042.62	575.89	f
880	1067.69	579.35	f
920	1101.91	584.4	f
960	1132.89	593.31	f
1000	1152.19	603.73	f
1040	1186.18	611.63	f
1080	1210.45	608.46	f
1120	1235.37	617	f
1160	1261.35	619.08	f
1200	1277.03	613.06	f
1240	1301.59	605.81	f
1280	1319.47	602.77	f
1320	1348.96	604.17	f
1360	1374.03	597.2	f
1400	1403.49	594.74	f
1440	1429.01	590.45	f
*	id=P20	origin=start	destiny=end	motherId=-	ageAtStart=3720
0	66.36	670.34	c
40	88.06	674.97	c
80	109.23	679.27	c
120	122.54	690.81	c
160	144.14	702.95	f
200	152.28	702.35	f
240	174.42	708.85	f
280	188.48	706.29	f
320	211.59	693.88	f
360	230.01	682.99	f
400	259.47	670.36	f
440	291.57	662.69	f
480	300.96	661.49	f
520	323.7	658.78	f
560	351.91	647.55	f
600	375.31	638.89	f
640	397.28	644.2	f
680	416.94	645.21	f
720	432.92	649.97	f
760	461.36	658.38	f
800	481.73	670.53	f
840	508.33	677.97	f
880	532.41	683.99	f
920	559.02	693.84	f
960	578.6	685.77	f
1000	599.36	684.2	f
1040	623.01	689.87	f
1080	632.86	684.92	f
1120	657.58	691.38	f
1160	679.25	697.8	f
1200	709.02	699.85	f
1240	733.95	702.59	f
1280	752.74	691.07	f
1320	777.63	692.12	f
1360	798.05	687.5	f
1400	834.84	694.56	f
1440	864.21	698.47	f
*	id=P21	origin=start	destiny=end	motherId=-	ageAtStart=4480
0	828.76	591.98	c
40	855.4	592.53	c
80	888.34	590.34	c
120	918.86	589.53	c
160	938.12	591.72	c
200	950.2	595.69	f
240	960.25	599.47	f
280	979.66	598.57	f
320	998.71	604.78	f
360	1018.16	621.17	f
400	1050.56	619.27	f
440	1066.76	605.98	f
480	1089.17	584.93	f
520	1113.39	579.35	f
560	1134.52	582.02	f
600	1165.77	590.83	f
640	1190.72	605.27	f
680	1221.99	612.38	f
720	1252.59	614.2	f
760	1278.17	608.97	f
800	1298.63	610.56	f
840	1330.56	610.8	f
880	1355.67	609.73	f
920	1389.95	608.32	f
960	1417.97	609.93	f
1000	1436.2	614.03	f
1040	1451.26	619.36	f
1080	1481.24	624.98	f
1120	1495.33	625.97	f
1160	1507.7	619.78	f
1200	1520.97	623.31	f
1240	1542.98	631.44	f
1280	1558.95	635.03	f
1320	1582	635.08	f
1360	1608.6	624.66	f
1400	1632.43	616.1	f
1440	1651.69	612.55	f
*	id=P22	origin=start	destiny=end	motherId=-	ageAtStart=880
0	164.91	92.61	c
40	178.03	79.07	c
80	198.51	68.74	c
120	224.84	53.68	c
160	242.67	43.79	f
200	264.98	38.01	f
240	279.88	36.87	f
280	325.94	38.55	f
320	358.08	30.33	f
360	381.18	29.36	f
400	404.7	14.71	f
440	425.54	6.55	f
480	460.42	0.11000000000001	f
520	492.89	1.37	f
560	511.7	5.97	f
600	543.1	17.46	f
640	560.88	33.16	f
680	571.23	31.27	f
720	592.23	27.29	f
760	607.67	25.89	f
800	632.47	22.48	f
840	661.46	18.45	f
880	684.32	19.19	f
920	709.64	13.25	f
960	725.49	1.26	f
1000	743.87	0.73000000000002	f
1040	777.79	-4.6	f
1080	808.44	3.97	f
1120	840.26	12.23	f
1160	851.65	23.21	f
1200	875.1	35.18	f
1240	899.47	37.64	f
1280	917.74	32.86	f
1320	932.96	41.24	f
1360	958.72	42.84	f
1400	987.26	48.3	f
1440	1002.58	50.87	f
*	id=P23	origin=start	destiny=end	motherId=-	ageAtStart=560
0	87.06	302.79	c
40	104.85	312.4	c
80	120.28	309.26	c
120	148.77	304.92	c
160	163.16	304.13	c
200	181.35	306.35	f
240	209.58	291.88	f
280	240.76	290.3	f
320	253.44	292.15	f
360	275.84	290	f
400	289.09	280.48	f
440	324.46	264.92	f
480	355.18	264.34	f
520	370.43	261.19	f
560	381.46	245.85	f
600	398.18	232.91	f
640	428.08	219.55	f
680	446.66	209.99	f
720	471.6	204.67	f
760	493.2	203.15	f
800	507.43	203.77	f
840	535.56	203.87	f
880	564.29	193.42	f
920	583.29	193.28	f
960	609.07	194	f
1000	621.54	194.54	f
1040	641.9	197.18	f
1080	662.76	194.47	f
1120	693.55	186.54	f
1160	711.77	177.92	f
1200	752.71	170.25	f
1240	792.61	155.67	f
1280	823.93	161.86	f
1320	837.51	170.98	f
1360	868.18	182.03	f
1400	899.12	197.13	f
1440	925.45	209.33	f
*	id=P24	origin=start	destiny=end	motherId=-	ageAtStart=2320
0	765.64	355.7	c
40	765.27	359.03	c
80	775.17	379.68	c
120	788.36	386.18	c
160	816.57	389.85	c
200	844.3	391.8	f
240	860.71	386.15	f
280	888.7	382.33	f
320	907.93	385.97	f
360	935.82	394.13	f
400	970.32	406.1	f
440	998.4	408.37	f
480	1030.47	404.08	f
520	1050.9	400.49	f
560	1070.66	406.14	f
600	1095.09	406.19	f
640	1111.11	414.45	f
680	1146.06	411.15	f
720	1157.81	402.58	f
760	1170.08	383.91	f
800	1185.39	367.04	f
840	1201.04	357.14	f
880	1225.45	341.42	f
920	1256.05	337.7	f
960	1273.69	322.89	f
1000	1282.52	315.59	f
1040	1308.11	310.45	f
1080	1333.65	309.5	f
1120	1361.48	314.74	f
1160	1385.96	307.9	f
1200	1409.5	312.82	f
1240	1447.6	323.36	f
1280	1471.25	327.84	f
1320	1489.03	321.96	f
1360	1501.18	323.25	f
1400	1519.21	326.81	f
1440	1551.26	320.7	f
*	id=P25	origin=start	destiny=end	motherId=-	ageAtStart=4360
0	324.23	56.62	c
40	354.99	50.71	c
80	382.72	62.53	c
120	420.16	70.89	c
160	462.89	79.24	c
200	493.89	82.17	f
240	532.12	87.66	f
280	541.34	100.64	f
320	547.53	125.24	f
360	568.72	123.5	f
400	597.86	112.38	f
440	620.01	106.1	f
480	647.86	99.71	f
520	682.91	80.74	f
560	703.27	80.48	f
600	707.81	76.97	f
640	733.64	63.67	f
680	762.29	61.95	f
720	784.63	78.88	f
760	789.64	82.72	f
800	797.71	83.45	f
840	825.36	78.94	f
880	839.03	78.4	f
920	843.65	86.67	f
960	867.62	91.63	f
1000	879.83	86.48	f
1040	907.89	84.62	f
1080	927.67	91.26	f
1120	948.18	83.88	f
1160	967.36	69.27	f
1200	999.71	63.35	f
1240	1032.37	64.9	f
1280	1054.56	69.85	f
1320	1064.73	70.61	f
1360	1093.52	72.15	f
1400	1107.57	80.64	f
1440	1119.26	80.33	f
*	id=P26	origin=start	destiny=end	motherId=-	ageAtStart=4720
0	572.74	135.75	c
40	589.78	152.9	c
80	603.54	156.37	c
120	626.46	160.65	c
160	646.83	168.53	c
200	661.28	180.46	f
240	686.38	196.27	f
280	703.09	207.32	f
320	737.56	201.94	f
360	767.13	213.33	f
400	796.16	221.38	f
440	809.49	222.4	f
480	826.16	230.42	f
520	855.93	245.38	f
560	867.75	258.92	f
600	886.8	274.9	f
640	918.04	275.43	f
680	949.81	286.23	f
720	970.31	297.31	f
760	980.79	293.51	f
800	1009.91	290.08	f
840	1039.55	290.13	f
880	1071.45	283.06	f
920	1101.97	286.69	f
960	1129.35	269.08	f
1000	1147.96	271.66	f
1040	1167.69	270.06	f
1080	1196.29	267.36	f
1120	1230.66	268.15	f
1160	1245.7	270.97	f
1200	1274.27	268.11	f
1240	1291.12	270.76	f
1280	1328.35	265.01	f
1320	1359.22	269.9	f
1360	1380.42	270.21	f
1400	1405.93	268.41	f
1440	1421.99	266.15	f
*	id=P27	origin=start	destiny=end	motherId=-	ageAtStart=3080
0	222.38	613.96	c
40	238.47	603.05	c
80	257.83	598.38	c
120	271.44	601.08	c
160	288.71	613.74	c
200	312.8	622.26	f
240	331.32	620.21	f
280	359.76	621	f
320	389.62	637.89	f
360	415.42	648.08	f
400	446.6	650.63	f
440	479.93	652.76	f
480	493.04	655.6	f
520	514.2	656.6	f
560	528.43	650.47	f
600	555.75	653.95	f
640	579.1	659.05	f
680	598.11	669.62	f
720	618.14	682.52	f
760	641.87	699.81	f
800	653.78	699.21	f
840	673.95	693.82	f
880	707.58	713.64	f
920	736.07	712.13	f
960	756.53	711.13	f
1000	777.69	713.57	f
1040	787.57	722.32	f
1080	812.45	742.39	f
1120	829.97	739.9	f
1160	851.96	733.19	f
1200	874.68	725.79	f
1240	896.94	727.91	f
1280	912.42	733.02	f
1320	923.36	735.36	f
1360	949.31	738.34	f
1400	983.05	745.79	f
1440	1016.56	750.49	f
*	id=P28	origin=start	destiny=end	motherId=-	ageAtStart=3120
0	152.38	17.13	c
40	166.37	-9.37	c
80	181.33	-37	c
120	189.83	-46.12	c
160	209.81	-41.96	c
200	235.69	-39.88	f
240	272.7	-38.6	f
280	301.38	-43.64	f
320	326.82	-53.86	f
360	350.86	-58.51	f
400	371.76	-60.06	f
440	387.14	-54.98	f
480	406.39	-34.37	f
520	422.14	-19.29	f
560	443.51	7.5599999999999	f
600	460.99	28.11	f
640	476.22	44.3	f
680	490.17	48.69	f
720	522.63	52.85	f
760	551.39	56.28	f
800	572.78	47.54	f
840	591.29	45.22	f
880	628.56	48.37	f
920	643.01	45.91	f
960	665.95	41.69	f
1000	685.98	33.77	f
1040	719.91	26.87	f
1080	762.31	33.55	f
1120	775.86	34.4	f
1160	795.83	44.36	f
1200	812.5	54.96	f
1240	853.46	73.5	f
1280	866.33	81.25	f
1320	889.86	87.91	f
1360	910.24	85.09	f
1400	936.89	86.26	f
1440	960.34	96.49	f
*	id=P29	origin=start	destiny=end	motherId=-	ageAtStart=2360
0	238.74	186.52	c
40	248.5	180.44	c
80	275.45	161.31	c
120	289.67	157.19	c
160	311.48	149.81	f
200	327.88	159.77	f
240	341.95	173.34	f
280	368.43	184.01	f
320	389.97	190.66	f
360	416.06	189.56	f
400	438.93	190.95	f
440	451.05	195.5	f
480	483.85	191.91	f
520	507.3	172.64	f
560	536	168.43	f
600	557.33	161.73	f
640	590.04	157.01	f
680	608	160.12	f
720	640.97	154.74	f
760	665.42	163.52	f
800	690.13	159	f
840	721.4	157.57	f
880	741.72	153.92	f
920	765.26	142.63	f
960	786.72	142.8	f
1000	825.04	139.28	f
1040	844.49	135.78	f
1080	871.12	141.98	f
1120	892.81	142.44	f
1160	906.5	147.31	f
1200	931.37	144.92	f
1240	947.28	151.88	f
1280	960.48	143.14	f
1320	980.36	134.68	f
1360	1009.48	125.97	f
1400	1027.81	123.03	f
1440	1050.14	118.62	f
*	id=P30	origin=start	destiny=end	motherId=-	ageAtStart=1760
0	815.26	66.81	c
40	840.89	47.43	c
80	873.72	47.36	c
120	902.86	33.26	c
160	930.26	22.82	c
200	948.56	31.96	f
240	981.31	37.68	f
280	1004.89	35.39	f
320	1032.62	29.12	f
360	1065.26	25.23	f
400	1084.8	17.12	f
440	1098.32	18.81	f
480	1125.59	33.38	f
520	1152.36	21.9	f
560	1165.83	26.74	f
600	1181.16	40	f
640	1210.23	45.78	f
680	1226.16	55.49	f
720	1239.53	62.84	f
760	1261.38	68.88	f
800	1296.46	64.97	f
840	1313.44	67.25	f
880	1338.6	66.61	f
920	1363.97	67.03	f
960	1384.44	75.14	f
1000	1404.88	88.48	f
1040	1422.62	96.32	f
1080	1448.54	99.47	f
1120	1472.18	101.3	f
1160	1507.96	107.97	f
1200	1530.05	103.7	f
1240	1547.32	103.09	f
1280	1582.95	117.27	f
1320	1611.95	124.53	f
1360	1622.58	126.18	f
1400	1648.24	129.11	f
1440	1676.44	123.48	f
*	id=P31	origin=start	destiny=end	motherId=-	ageAtStart=3360
0	832.7	543.15	c
40	854.81	548.43	c
80	879.06	539.15	c
120	892.11	520.6	c
160	920.36	495.32	c
200	935.59	475.86	f
240	952.52	471.83	f
280	978.9	477.12	f
320	1009	479.72	f
360	1035.33	483.14	f
400	1049.89	488.07	f
440	1067.87	495.06	f
480	1089.89	499.61	f
520	1108.9	497.69	f
560	1121.69	501.88	f
600	1145.78	489.26	f
640	1171.32	472.95	f
680	1209.48	457.7	f
720	1234.8	455.18	f
760	1249.43	451.89	f
800	1280.1	461.15	f
840	1303.71	478.2	f
880	1317.65	496.52	f
920	1335.92	508.34	f
960	1355.93	522.22	f
1000	1380.6	534.74	f
1040	1402.53	539.84	f
1080	1424.55	540.04	f
1120	1439.33	528.02	f
1160	1464.38	519.88	f
1200	1478.77	514.11	f
1240	1491.89	508.19	f
1280	1525.97	515.9	f
1320	1546.93	525.12	f
1360	1570.15	548.28	f
1400	1593.36	559.68	f
1440	1603.28	556.86	f
*	id=P32	origin=start	destiny=end	motherId=-	ageAtStart=480
0	508.05	655.63	c
40	523.28	649.32	c
80	540.23	658.48	c
120	567.4	664.17	c
160	595.53	673.48	c
200	627.47	679.42	f
240	648.7	671.15	f
280	672.77	664.9	f
320	696.17	666.74	f
360	719.33	658.76	f
400	730.9	662.81	f
440	749	675.83	f
480	768.69	678.44	f
520	787.71	681.55	f
560	802.39	690.04	f
600	830.65	690.79	f
640	854.24	698.8	f
680	867.05	697.57	f
720	895.28	703.4	f
760	910.42	710.4	f
800	931.73	715.79	f
840	955.03	734.58	f
880	973.1	745.06	f
920	1001.87	752.07	f
960	1014.63	767.3	f
1000	1034.88	779.67	f
1040	1053.14	788.11	f
1080	1087.06	791.74	f
1120	1102.48	791.53	f
1160	1130.1	791.08	f
1200	1153.65	787.12	f
1240	1176.4	801.91	f
1280	1202.63	809.15	f
1320	1219.12	815.52	f
1360	1243.54	826.37	f
1400	1274.9	832.39	f
1440	1306.71	823.34	f
*	id=P33	origin=start	destiny=end	motherId=-	ageAtStart=3240
0	260.34	12.15	c
40	275.15	-0.37	c
80	283.98	-4.39	c
120	305.33	1.67	c
160	329.08	6.39	c
200	365.07	10.41	f
240	383.26	17.81	f
280	412.55	27.89	f
320	443.09	40.34	f
360	460.04	49.03	f
400	487.83	38.53	f
440	516.36	41.18	f
480	537.98	37.74	f
520	574.29	32.71	f
560	603.91	33.84	f
600	631.46	36.9	f
640	655.8	44.59	f
680	681.41	49.17	f
720	704.62	57.54	f
760	736.04	68.83	f
800	766.44	64.45	f
840	798.61	50.2	f
880	821.02	42.41	f
920	847.03	31.18	f
960	864.38	24.81	f
1000	891.43	27.46	f
1040	900.87	38.14	f
1080	906.97	53.78	f
1120	934.73	77.53	f
1160	957.56	94.44	f
1200	974	98.84	f
1240	998.64	103.35	f
1280	1014.54	110.16	f
1320	1023.46	118.56	f
1360	1048.47	133.12	f
1400	1081.25	145.46	f
1440	1115.6	136.19	f
*	id=P34	origin=start	destiny=end	motherId=-	ageAtStart=480
0	540.56	29.26	c
40	545.63	30.23	c
80	568.17	34.96	c
120	585.2	33.57	c
160	603.25	26.98	c
200	627.49	23.18	f
240	644.93	17.56	f
280	661.53	1	f
320	675.54	-20.27	f
360	701.53	-29.37	f
400	733.27	-34.42	f
440	759.91	-41.49	f
480	783.99	-31.27	f
520	802.81	-16.19	f
560	828.01	-12.36	f
600	849.89	-16.91	f
640	867.09	-8.5599999999999	f
680	877.92	-22.54	f
720	900.1	-31.93	f
760	928.83	-27.91	f
800	957.49	-22.15	f
840	986.01	-16.46	f
880	1002.26	-14.42	f
920	1028.02	-7.36	f
960	1056.02	-16.23	f
1000	1078.84	-29.24	f
1040	1087.63	-47.33	f
1080	1099.67	-70.62	f
1120	1123.11	-83.14	f
1160	1152.83	-82.78	f
1200	1181.1	-74.55	f
1240	1215.16	-58.33	f
1280	1242.36	-60.08	f
1320	1267.85	-50.4	f
1360	1304.08	-47.7	f
1400	1335.55	-49.45	f
1440	1361.47	-50.92	f
*	id=P35	origin=start	destiny=end	motherId=-	ageAtStart=4520
0	58.65	230.68	c
40	73.63	229.83	c
80	95.87	225.83	c
120	116.92	231.19	c
160	132.88	235.2	c
200	154.13	234.69	f
240	176.32	231.28	f
280	204.08	229.49	f
320	237.32	216.61	f
360	254.03	208.64	f
400	278.59	214.17	f
440	300.11	208.29	f
480	313.32	219.12	f
520	340.66	229.24	f
560	364.98	239.27	f
600	385.42	239.03	f
640	409.28	224.36	f
680	420.57	216.08	f
720	445.03	222.17	f
760	473.09	218.14	f
800	501.78	224.75	f
840	527.4	237.87	f
880	554.05	244.95	f
920	583.35	252.17	f
960	617.32	254.3	f
1000	643.16	243.34	f
1040	668.65	240.44	f
1080	697.17	242.68	f
1120	732.28	241.24	f
1160	753.76	227.49	f
1200	773.28	225.03	f
1240	798	220.61	f
1280	838.13	229.64	f
1320	864.22	244.24	f
1360	897.24	247.57	f
1400	930.52	250.21	f
1440	950.85	245.23	f
*	id=P36	origin=start	destiny=end	motherId=-	ageAtStart=3480
0	852.71	630.24	c
40	887.25	611.82	c
80	906.76	596.1	c
120	934.29	579.19	c
160	957.54	570.14	c
200	978.29	560.98	f
240	994.99	539.16	f
280	1022.24	524.23	f
320	1040.94	514.48	f
360	1059.19	515.99	f
400	1075.53	512.23	f
440	1111.53	504.09	f
480	1132.86	499.13	f
520	1160.76	492.01	f
560	1187.33	485.57	f
600	1204.11	480.41	f
640	1228.86	487.98	f
680	1259.75	483.73	f
720	1287.3	481.92	f
760	1323.15	473.36	f
800	1346.16	466.53	f
840	1378.58	458.81	f
880	1411.68	473.45	f
920	1429.87	471.32	f
960	1447.09	473.33	f
1000	1466.24	474.15	f
1040	1492.17	470.59	f
1080	1518.79	459.29	f
1120	1534.25	450.69	f
1160	1556.56	449.28	f
1200	1580.34	446.84	f
1240	1598.53	450.82	f
1280	1625.29	450.91	f
1320	1655.6	441.4	f
1360	1673.09	434.52	f
1400	1698.02	424.29	f
1440	1726.83	416.77	f
*	id=P37	origin=start	destiny=end	motherId=-	ageAtStart=1480
0	691.14	537.73	c
40	715.51	536.3	c
80	729.1	532.89	c
120	756.75	544.98	c
160	776.18	540.48	f
200	808.65	529.16	f
240	842.19	515.57	f
280	862.6	526.75	f
320	889.72	522.14	f
360	919.62	511.98	f
400	944.33	515.74	f
440	967.63	514.53	f
480	997.86	513.91	f
520	1031.28	515.75	f
560	1053.18	519.81	f
600	1078.17	517.75	f
640	1103.13	520.86	f
680	1119.27	527.76	f
720	1128.29	535.93	f
760	1158.32	538.89	f
800	1172.42	548.96	f
840	1192.35	548.27	f
880	1218.03	546.75	f
920	1246.82	560.87	f
960	1271.76	572.25	f
1000	1295.11	579.02	f
1040	1316.2	585.05	f
1080	1340.58	583.24	f
1120	1363.63	585.78	f
1160	1393.8	593.3	f
1200	1426.71	593.34	f
1240	1455.74	593.41	f
1280	1483.54	586.9	f
1320	1516.35	588.22	f
1360	1545.91	590.75	f
1400	1576.38	598.59	f
1440	1604.11	597.48	f
*	id=P38	origin=start	destiny=end	motherId=-	ageAtStart=1680
0	737.52	65.25	c
40	753.11	54	c
80	768.77	37.94	c
120	789.29	32.62	c
160	821.9	31.56	c
200	852.39	43.28	f
240	875.98	62.52	f
280	895.57	72.05	f
320	907.1	69.02	f
360	926.47	53.09	f
400	949.13	55.32	f
440	985.88	62.62	f
480	1014.75	68	f
520	1033.38	80.1	f
560	1055	86.67	f
600	1084.17	103.37	f
640	1102.99	105.7	f
680	1111.15	118.41	f
720	1136.49	130.14	f
760	1159.68	131.92	f
800	1173.22	134.92	f
840	1190.6	141.05	f
880	1223.83	146.33	f
920	1255.97	145.14	f
960	1281.29	137.99	f
1000	1296.69	140.42	f
1040	1323.17	150.69	f
1080	1338.42	152.35	f
1120	1362.79	154.93	f
1160	1392.73	172.48	f
1200	1420.9	173.27	f
1240	1440.54	178.54	f
1280	1463.03	181.12	f
1320	1491.88	183.09	f
1360	1512.24	180.58	f
1400	1532.32	186.9	f
1440	1549.78	195.32	f
*	id=P39	origin=start	destiny=end	motherId=-	ageAtStart=1160
0	640.98	136.96	c
40	657.99	132.04	c
80	680.56	112.99	c
120	702.54	108.48	c
160	732.57	101.9	c
200	745.99	110.19	f
240	761.92	117.98	f
280	801.25	119.18	f
320	824.92	113.49	f
360	857.07	95.56	f
400	874.52	93.93	f
440	896.33	102.24	f
480	910.39	111.14	f
520	938.24	116.38	f
560	955.19	128.96	f
600	967.62	133.84	f
640	983.47	141.76	f
680	1008.03	148.54	f
720	1024.81	147.45	f
760	1049.05	145.1	f
800	1067.19	140.55	f
840	1091.83	141.02	f
880	1111.96	139.4	f
920	1134.36	146.06	f
960	1155.68	142.94	f
1000	1182.12	139.75	f
1040	1204.84	126.61	f
1080	1230.29	121.73	f
1120	1262.07	124.63	f
1160	1287.99	114.96	f
1200	1312.76	104.07	f
1240	1338.06	99.88	f
1280	1366.64	94.66	f
1320	1395.13	95	f
1360	1416.41	93.94	f
1400	1437.36	107.06	f
1440	1458.9	119.78	f
*	id=P40	origin=start	destiny=end	motherId=-	ageAtStart=4560
0	338.24	574.58	c
40	359.75	578.52	c
80	389.51	574.17	c
120	401.81	564.72	c
160	420.69	560.82	c
200	442.35	558.5	f
240	475.06	554.65	f
280	496.48	560.14	f
320	520.15	564.13	f
360	545.96	566.04	f
400	581	573.05	f
440	600.92	574.58	f
480	633.55	576.8	f
520	657.42	583.85	f
560	676.42	577.91	f
600	697.59	576.49	f
640	730.88	574.95	f
680	742.84	570.94	f
720	766.6	565.54	f
760	785.51	563.43	f
800	812.05	554.58	f
840	834.68	550.79	f
880	864.94	550.66	f
920	890.86	541.97	f
960	931.16	537.19	f
1000	970.06	535.34	f
1040	991.2	535.25	f
1080	1016.68	535.1	f
1120	1039.35	537.51	f
1160	1068.07	530.16	f
1200	1082.16	522.59	f
1240	1102.09	520.36	f
1280	1131.75	524.4	f
1320	1148.98	524.32	f
1360	1170.89	521.92	f
1400	1197.96	520.56	f
1440	1221.39	525.98	f
*	id=P41	origin=start	destiny=end	motherId=-	ageAtStart=280
0	578.83	637.17	c
40	600.71	621.53	c
80	626.11	625.79	c
120	644.89	627.74	c
160	666.57	640.37	c
200	698.22	641.19	f
240	712.07	646.75	f
280	727.87	655.56	f
320	756.16	662.88	f
360	783.65	677.8	f
400	809.39	673.98	f
440	838.83	666.37	f
480	857.12	667.22	f
520	887.66	666.7	f
560	922.81	672.34	f
600	940.83	671.39	f
640	964.79	680.69	f
680	991.72	685.71	f
720	1019.15	683.47	f
760	1027.12	682.05	f
800	1050.5	670.11	f
840	1063.76	665.38	f
880	1072.65	665.3	f
920	1089.48	665.23	f
960	1109.02	666.27	f
1000	1141.39	663.14	f
1040	1163.04	664.2	f
1080	1200.28	667.62	f
1120	1227.33	668.19	f
1160	1255.75	676.47	f
1200	1289.94	676.8	f
1240	1313.12	672.25	f
1280	1336.35	664.66	f
1320	1375.04	662.81	f
1360	1400.41	664.33	f
1400	1417.76	658.59	f
1440	1446.65	652.53	f
*	id=P42	origin=start	destiny=end	motherId=-	ageAtStart=3080
0	786.82	60.23	c
40	810.95	50.27	c
80	845.02	42.24	c
120	875.16	41.41	c
160	902.87	53.04	c
200	918.86	57.82	f
240	942.82	69.44	f
280	962.51	83.8	f
320	987.22	94.35	f
360	1021.25	94.67	f
400	1043.22	93.65	f
440	1060.97	80.3	f
480	1071.3	73.64	f
520	1092.39	63.86	f
560	1116.02	71.79	f
600	1134.52	72.75	f
640	1159.61	75.45	f
680	1178.5	77.63	f
720	1213.7	76.39	f
760	1228.67	68.65	f
800	1245.07	68.7	f
840	1266.36	64.83	f
880	1295.04	64.51	f
920	1316.41	57.51	f
960	1335.99	50.35	f
1000	1366.19	45.9	f
1040	1390.64	43.37	f
1080	1420.65	31.79	f
1120	1451.89	32.74	f
1160	1470.8	38.12	f
1200	1496.83	40.13	f
1240	1517.64	42.88	f
1280	1543.28	48.56	f
1320	1569.46	58.22	f
1360	1590.92	68.16	f
1400	1611.9	67.15	f
1440	1634.75	67.86	f
*	id=P43	origin=start	destiny=end	motherId=-	ageAtStart=2200
0	86.34	591.77	c
40	104.29	584.17	c
80	130.98	568.28	c
120	163.04	553.82	c
160	180.87	544.93	c
200	204.74	549.46	f
240	214.15	555.33	f
280	225.33	571.47	f
320	236.71	590.38	f
360	246.42	614.29	f
400	269.68	636.04	f
440	291.81	637.71	f
480	311	654.62	f
520	332.99	651.74	f
560	361.3	646.95	f
600	398.45	642.21	f
640	426.3	647.47	f
680	440.95	653.52	f
720	469.58	662.41	f
760	502.01	651.61	f
800	530.67	656.27	f
840	555.68	662.07	f
880	577.23	649.49	f
920	612.63	641.35	f
960	646.08	636.6	f
1000	670.74	629.45	f
1040	701.35	625.56	f
1080	727.71	630.02	f
1120	750.98	634.84	f
1160	763.81	635.86	f
1200	788.92	634.53	f
1240	807.26	644.48	f
1280	833.14	642.67	f
1320	862.33	646.74	f
1360	881.07	637.1	f
1400	905.19	624.52	f
1440	925.26	616.68	f
*	id=P44	origin=start	destiny=end	motherId=-	ageAtStart=1360
0	734.96	423.46	c
40	756.17	435.63	c
80	779.95	433.54	c
120	810.83	425.8	c
160	840.41	421.28	c
200	871.54	437.09	f
240	899.12	443.41	f
280	925.46	437.77	f
320	948.67	434.87	f
360	977.72	432.45	f
400	1004.47	449.45	f
440	1029.53	452.27	f
480	1046.21	469.64	f
520	1075.81	486.28	f
560	1100	491.21	f
600	1120.12	496.67	f
640	1139.11	514.08	f
680	1166.31	517.83	f
720	1181.74	520.8	f
760	1218.49	522.05	f
800	1240.34	518.41	f
840	1274.11	515.48	f
880	1293.39	523.62	f
920	1324.4	517.5	f
960	1339.03	519.25	f
1000	1349.99	506.76	f
1040	1375.82	498.4	f
1080	1387.76	499.91	f
1120	1415.75	500.83	f
1160	1448.22	487.26	f
1200	1481.9	492.17	f
1240	1512.77	500.06	f
1280	1545.64	500.1	f
1320	1569.32	507.98	f
1360	1593.55	507.89	f
1400	1615.63	522.11	f
1440	1626.6	533.47	f
*	id=P45	origin=start	destiny=end	motherId=-	ageAtStart=4560
0	694.78	103.99	c
40	707.05	85.81	c
80	722.01	78.89	c
120	745.76	74.5	c
160	757.71	78.21	c
200	779.83	72.81	f
240	798.9	56.5	f
280	826.17	46.13	f
320	850.73	44.24	f
360	884.49	47.78	f
400	900.09	53.27	f
440	926.84	60.06	f
480	943.24	65.5	f
520	967.84	62.28	f
560	988.79	55.32	f
600	1014.54	42.84	f
640	1041.7	22.24	f
680	1078.87	23.35	f
720	1102.21	19.78	f
760	1118.84	11.33	f
800	1141.26	11.37	f
840	1154.14	4.9299999999999	f
880	1172.39	0.49000000000001	f
920	1203.18	2.22	f
960	1223.52	6.72	f
1000	1255.17	8.41	f
1040	1281.01	13.05	f
1080	1301.59	0.34000000000003	f
1120	1333.17	2.74	f
1160	1351.94	-9.47	f
1200	1372.37	-17.31	f
1240	1410.72	-15.24	f
1280	1443.71	-18.07	f
1320	1466.4	-17.17	f
1360	1492.99	-18.18	f
1400	1521.47	-17.62	f
1440	1543.74	-16.77	f
*	id=P46	origin=start	destiny=end	motherId=-	ageAtStart=360
0	235.3	145.84	c
40	258.04	143.59	c
80	287.34	138.04	c
120	312.32	129.5	c
160	338.6	130.59	c
200	360.6	132.07	f
240	377.93	129.39	f
280	399.91	122.69	f
320	424.23	118.09	f
360	438.65	112.81	f
400	457.27	118.1	f
440	479.3	115.46	f
480	509.28	107.33	f
520	539.7	102.26	f
560	575.55	99.44	f
600	611.24	105.19	f
640	636.14	98.59	f
680	651.58	105.96	f
720	668.05	113.06	f
760	702.42	123.02	f
800	722.24	126.69	f
840	754.15	131.46	f
880	781.01	118.12	f
920	808.91	116.42	f
960	830.91	124	f
1000	848.43	126.78	f
1040	874.38	126.57	f
1080	895.07	119.5	f
1120	913.08	113.62	f
1160	939.78	107.89	f
1200	963.51	108.36	f
1240	989.16	96.82	f
1280	1004.02	99.84	f
1320	1037.51	107.99	f
1360	1059.75	113.35	f
1400	1083.64	121.09	f
1440	1089.19	118.83	f
*	id=P47	origin=start	destiny=end	motherId=-	ageAtStart=480
0	4.07	106.1	c
40	35.83	127.88	c
80	42.34	150.58	c
120	46.42	159.1	c
160	61.14	158.93	c
200	81.3	168.46	f
240	98.7	170.31	f
280	129.14	172.03	f
320	165.17	176.71	f
360	200.05	170.38	f
400	238.27	158.61	f
440	267.72	155.81	f
480	277.82	174.82	f
520	285.4	183.72	f
560	320.89	196.26	f
600	349.66	195.16	f
640	374.61	192.98	f
680	394.66	195.06	f
720	413.27	195.5	f
760	453.83	200.84	f
800	478.9	187.7	f
840	500.57	177.6	f
880	520.51	166.19	f
920	544.91	165.32	f
960	569.88	160.78	f
1000	584.67	150.07	f
1040	590.63	142.85	f
1080	602.1	132.05	f
1120	620.64	116.6	f
1160	648.16	117.65	f
1200	679.71	128.01	f
1240	703.58	131.92	f
1280	717.01	122.08	f
1320	736.66	117.47	f
1360	762.94	119.43	f
1400	779.2	120.01	f
1440	798.64	128.76	f
*	id=P48	origin=start	destiny=end	motherId=-	ageAtStart=2840
0	668.97	477.74	c
40	689.73	489.12	c
80	721.06	497.53	c
120	750.06	493.8	c
160	770.1	492.87	c
200	786.61	496.96	f
240	795.65	489.29	f
280	821.54	489.18	f
320	856.63	484.74	f
360	862.89	485.28	f
400	890.4	492.34	f
440	932.93	503.52	f
480	959.34	505.44	f
520	991.46	500.12	f
560	1010.91	494.62	f
600	1038.27	489.26	f
640	1052.95	489.51	f
680	1088.92	495.21	f
720	1114.5	507.02	f
760	1126.96	521.57	f
800	1136.22	534.61	f
840	1160.82	545.11	f
880	1188.59	543.21	f
920	1219.7	539.13	f
960	1237.41	517.42	f
1000	1263.08	510.11	f
1040	1296.24	496.6	f
1080	1321.98	483.64	f
1120	1351.78	476.7	f
1160	1384.72	470.88	f
1200	1391.32	462.95	f
1240	1410.98	449.88	f
1280	1441.85	437.47	f
1320	1465.97	440.38	f
1360	1485.65	446.4	f
1400	1508.56	446.51	f
1440	1534.01	458.46	f
*	id=P49	origin=start	destiny=end	motherId=-	ageAtStart=3360
0	721.2	420.63	c
40	745.33	418.99	c
80	766.91	426.86	c
120	789.01	415.79	c
160	813.39	411.01	c
200	832.92	393.01	f
240	853.87	379.6	f
280	878.88	368.69	f
320	892.21	364.52	f
360	914.81	355.38	f
400	935.73	349.33	f
440	964.32	348.53	f
480	978.08	347.21	f
520	999.68	345.65	f
560	1036.7	342.19	f
600	1064.02	343.43	f
640	1097.17	349.44	f
680	1119.5	356.84	f
720	1131.94	364.03	f
760	1154.61	366.43	f
800	1187.22	374.97	f
840	1203.07	373.86	f
880	1224.48	365.78	f
920	1242.84	355.72	f
960	1278.22	357.24	f
1000	1308.79	369.66	f
1040	1334.79	375.07	f
1080	1356.21	377.31	f
1120	1389.35	379.97	f
1160	1406.21	370.01	f
1200	1431.3	371.63	f
1240	1468.88	363.26	f
1280	1473.26	361.77	f
1320	1501.81	357.11	f
1360	1515.06	352.18	f
1400	1531.79	365.43	f
1440	1546.73	368.01	f
*	id=P50	origin=start	destiny=end	motherId=-	ageAtStart=2800
0	243.1	82.85	c
40	271.85	91.31	c
80	294.19	85.68	c
120	317.81	75.43	c
160	335.16	62.29	c
200	353.86	51.76	f
240	383.49	32.21	f
280	404.61	15.15	f
320	430.45	22.92	f
360	456.5	13.27	f
400	478.46	6.02	f
440	500	4.84	f
480	524.74	5.3099999999999	f
520	555.4	4.76	f
560	586.83	2.3200000000001	f
600	600.97	-3.62	f
640	619.53	-7.13	f
680	651.2	-5.5700000000001	f
720	673.75	-10.79	f
760	695.2	-17.44	f
800	733.57	-16.98	f
840	742.6	-14.47	f
880	767.43	-17.91	f
920	790.91	-17.9	f
960	807.99	-22.86	f
1000	840.45	-32.5	f
1040	865.38	-27.47	f
1080	894.19	-35.83	f
1120	922.81	-36.94	f
1160	938.24	-25.24	f
1200	958.9	-29.77	f
1240	984.43	-26.71	f
1280	1009.6	-38.15	f
1320	1022.87	-52.39	f
1360	1039.94	-54.59	f
1400	1078.12	-49.34	f
1440	1095.68	-57.4	f
*	id=P51	origin=start	destiny=end	motherId=-	ageAtStart=4600
0	47.16	490.6	c
40	55.4	502.46	c
80	75.85	511.44	c
120	91.36	514.83	c
160	116.49	515.94	c
200	140.62	527.87	f
240	155.55	534.67	f
280	182.64	542.36	f
320	206.69	542.57	f
360	245.56	527.71	f
400	271.05	525.55	f
440	299.22	519.35	f
480	320.43	533.86	f
520	355.64	529.56	f
560	381.89	534.25	f
600	406.97	532.69	f
640	428.95	529.7	f
680	445.1	531.6	f
720	478.67	531.81	f
760	508.59	533.65	f
800	531.72	536.15	f
840	569.64	540.35	f
880	590.65	540.57	f
920	607.92	544.12	f
960	623.4	538.09	f
1000	643.53	527.82	f
1040	672.38	524.47	f
1080	697	513.26	f
1120	721.88	518.58	f
1160	751.13	517.97	f
1200	785.3	520.12	f
1240	813.3	522.42	f
1280	839.5	540.73	f
1320	868.65	546.74	f
1360	900.54	563.28	f
1400	939.88	571.46	f
1440	955.36	576.8	f
*	id=P52	origin=start	destiny=end	motherId=-	ageAtStart=3280
0	802.39	76.26	c
40	816.84	68.84	c
80	841.56	66.27	c
120	857.72	71.35	c
160	869.83	62.48	f
200	901.86	56.73	f
240	935.5	52.02	f
280	947.08	49.79	f
320	976.03	55.49	f
360	998.08	49.64	f
400	1017.48	32.85	f
440	1042.01	29.29	f
480	1057.2	38.08	f
520	1069.89	37.9	f
560	1091.93	40.97	f
600	1120.89	52.85	f
640	1138.23	61.87	f
680	1159.24	73.01	f
720	1187.31	68.36	f
760	1209.2	65.45	f
800	1233.09	62.36	f
840	1261.07	48.2	f
880	1281.46	44.46	f
920	1307.71	37.74	f
960	1333.16	17.44	f
1000	1368.07	15.57	f
1040	1391.94	15.72	f
1080	1410.74	23.23	f
1120	1442.82	28.98	f
1160	1467.05	32.92	f
1200	1483.8	21.33	f
1240	1498.2	10.84	f
1280	1522.92	3.46	f
1320	1543.88	-3.22	f
1360	1556.03	10.27	f
1400	1580.62	8.83	f
1440	1592.83	10.44	f
*	id=P53	origin=start	destiny=end	motherId=-	ageAtStart=2160
0	398.92	111.53	c
40	409.69	107.4	c
80	442.17	106.09	c
120	474.59	106.08	c
160	515.58	107.92	c
200	537.14	121.43	f
240	559.47	136.16	f
280	582.25	141.71	f
320	604.65	135.16	f
360	629.46	131.01	f
400	652.73	142.34	f
440	671.94	145.66	f
480	698.79	144.53	f
520	723.3	146.19	f
560	751.36	142.06	f
600	774.71	127.42	f
640	803.62	110.55	f
680	824.61	97.67	f
720	838.13	93.83	f
760	856.54	87.38	f
800	886.18	79.64	f
840	913.28	70.66	f
[truncated: 1,801 more rows]
