# Supplementary material for: A three component model for superdiffusive motion effectively describes migration of eukaryotic cells moving freely or under a directional stimulus
Source: PLoS One. 2022 Aug 2;17(8):e0272259. doi: 10.1371/journal.pone.0272259 (PMC9345344; doi:10.1371/journal.pone.0272259)
Supplement: S1 File — Text files containing information about displacements of experimental and simulated populations used for both preliminary analyses, in “datasets used for preliminary evaluation of cell movement (Tables 1 and 2)”, and further characterization of cell movement, in “further datasets used for cell movement characterization (Figs 2, 4–6; Table 2; S1–S3 Tables; S2 and S3 Figs)”. (ZIP) [file pone.0272259.s007.zip › S1_File/further datasets/simulated/100 cells (9 micron random)/b8 p0/Coords-6j4UR7.txt]

#	version=2.0	operator=	acqDate=	cellLine=cell	cond=N.T.	type=	well=	ref_angle=	note=Experiment 1	clickId=	date=	acqId=	ps=1	xSize=845	ySize=668	ts=1	unit=um	stackId=	timeInt=	description=
*	id=P1	origin=start	destiny=end	motherId=-	ageAtStart=1760
0	188.9	17.12	c
40	208.86	22	c
80	207.73	21.25	c
120	200.24	34.34	c
160	197.89	36.75	c
200	206.95	27.66	f
240	205.1	12.06	f
280	206.77	10.69	f
320	218.78	14.72	f
360	226.36	29.42	f
400	247.48	23.93	f
440	249.49	34.68	f
480	265.48	48.54	f
520	277.1	54.36	f
560	287.43	58.72	f
600	296.84	65.71	f
640	294.73	70.3	f
680	309.79	88.37	f
720	315.79	82.14	f
760	323.03	81.95	f
800	339.96	90.21	f
840	352.93	76.16	f
880	349.94	71.85	f
920	358.19	80.84	f
960	375.95	82.87	f
1000	387.96	85.16	f
1040	384.1	88.55	f
1080	381.72	82.37	f
1120	393.87	80.68	f
1160	413.03	84.61	f
1200	424.4	84.46	f
1240	436.58	77.9	f
1280	443.58	81.24	f
1320	442.95	68.72	f
1360	451.4	69.03	f
1400	455	72.09	f
1440	453.38	66.68	f
*	id=P2	origin=start	destiny=end	motherId=-	ageAtStart=2280
0	275.84	143.83	c
40	280.66	154.21	c
80	288.82	151.75	c
120	294.68	149.11	c
160	309.36	159.56	c
200	333	155.01	f
240	334.92	143.1	f
280	339.89	134.29	f
320	341.23	131.97	f
360	343.67	132.95	f
400	338.31	122.88	f
440	363.3	136.39	f
480	371.52	146.05	f
520	381.36	157.07	f
560	389.93	156.1	f
600	394.33	169.39	f
640	394.43	168.37	f
680	410.05	157.91	f
720	430.18	155.19	f
760	448.99	150.99	f
800	462.7	151.45	f
840	463.58	152.83	f
880	464.48	156.52	f
920	481.25	154.77	f
960	489.95	157.01	f
1000	489.72	163.58	f
1040	505.26	158.24	f
1080	510.47	158.1	f
1120	508.85	155.74	f
1160	516.87	160.41	f
1200	524.37	168.71	f
1240	533.08	177.85	f
1280	548.18	184.75	f
1320	560.08	195.76	f
1360	554.37	208.79	f
1400	557.89	214.56	f
1440	565.23	207.29	f
*	id=P3	origin=start	destiny=end	motherId=-	ageAtStart=4400
0	296.96	264.25	c
40	309.63	264.07	c
80	313.46	267.26	c
120	304.81	266.91	c
160	305.71	266.56	c
200	308.39	263.83	f
240	322.72	272.18	f
280	342.78	271.07	f
320	358.54	270.7	f
360	365.62	264.83	f
400	362.68	261.58	f
440	368.92	255.6	f
480	382.61	259.51	f
520	385.06	258.17	f
560	381.83	264.72	f
600	395.32	259.99	f
640	408.56	277.84	f
680	417.24	281.66	f
720	429.18	294.3	f
760	434.09	281.4	f
800	442.2	293.91	f
840	454.35	297.7	f
880	464.92	295.42	f
920	479.36	287.11	f
960	484.44	289.33	f
1000	501.03	290.32	f
1040	507.76	298.25	f
1080	518.84	305.97	f
1120	525.14	301.77	f
1160	538.74	302.22	f
1200	539	303.98	f
1240	543.31	310.23	f
1280	547.89	307.87	f
1320	550.47	313.76	f
1360	557.15	307.37	f
1400	557.99	299.68	f
1440	571.96	290.94	f
*	id=P4	origin=start	destiny=end	motherId=-	ageAtStart=360
0	532.08	262.68	c
40	530.54	259.85	c
80	535.16	256.38	c
120	548.48	268.02	c
160	556.3	279.07	c
200	567.75	274.45	f
240	593.09	280.31	f
280	612.93	281.15	f
320	615.28	271.04	f
360	614.04	272.54	f
400	627.18	269.83	f
440	634.17	271.66	f
480	629.84	263.57	f
520	627.28	271.51	f
560	617.85	268.15	f
600	625.74	280.42	f
640	638.65	294.16	f
680	647.78	298.17	f
720	654.67	289.5	f
760	658.75	286.15	f
800	662.97	289.22	f
840	666.29	291.56	f
880	680.06	289.99	f
920	687.08	281.81	f
960	692.69	282.11	f
1000	715.9	280.13	f
1040	728.21	275.93	f
1080	730.39	270.14	f
1120	753.28	272.66	f
1160	756.8	266.42	f
1200	765.24	276.32	f
1240	780.4	282.11	f
1280	796.48	279.59	f
1320	802.37	284.31	f
1360	796.65	276.59	f
1400	794.46	268.29	f
1440	809.31	260.59	f
*	id=P5	origin=start	destiny=end	motherId=-	ageAtStart=3880
0	177.91	139.28	c
40	180.84	133.57	c
80	202	126.08	c
120	210.05	127.54	c
160	218.16	128.53	c
200	221.45	135.78	f
240	226.15	128.91	f
280	233.25	123.51	f
320	232.16	130.28	f
360	238.87	126.15	f
400	242.86	126.78	f
440	244.81	131.18	f
480	255.24	134.34	f
520	246.93	138.32	f
560	247.49	140.03	f
600	255.28	144.12	f
640	258.92	143.03	f
680	270.47	143.15	f
720	280.22	140.81	f
760	291.7	142.79	f
800	304.28	130.07	f
840	311.07	127.11	f
880	314.98	131.1	f
920	336.73	120.99	f
960	352.96	117.12	f
1000	350.77	124.25	f
1040	354.95	121.49	f
1080	365.05	129.04	f
1120	374.31	131.66	f
1160	386.34	132.3	f
1200	387.44	130.25	f
1240	386.84	136	f
1280	405.38	124.35	f
1320	400.03	114.51	f
1360	406.74	114.27	f
1400	423.02	122.23	f
1440	439.79	112.08	f
*	id=P6	origin=start	destiny=end	motherId=-	ageAtStart=3200
0	543.36	184.51	c
40	539.38	172.34	c
80	541.54	171.29	c
120	538.82	169.49	c
160	551.6	162.3	c
200	561.55	160.24	f
240	576.55	150	f
280	589.5	146.14	f
320	600.24	155.91	f
360	604.47	163.71	f
400	621.79	165.54	f
440	612.47	180.17	f
480	623.38	192.65	f
520	626.02	178.89	f
560	636.88	191.32	f
600	645.6	188.07	f
640	650.63	195.22	f
680	653.32	188.48	f
720	664.15	188.77	f
760	669.73	176.83	f
800	671.12	171.46	f
840	689.91	169.97	f
880	690.31	177.6	f
920	711.3	182.62	f
960	716.42	185.46	f
1000	726.71	186	f
1040	735.88	180.45	f
1080	747.7	189.63	f
1120	756.93	191.37	f
1160	767.73	186.49	f
1200	766.45	185.56	f
1240	766.65	188.41	f
1280	776.97	191.55	f
1320	775.34	191.62	f
1360	779.26	186.57	f
1400	779.61	175.02	f
1440	781.15	184.1	f
*	id=P7	origin=start	destiny=end	motherId=-	ageAtStart=4200
0	801.42	409.93	c
40	822.15	408.19	c
80	832.02	408.66	c
120	843.55	402.92	c
160	844.98	403.26	c
200	856.9	392.12	f
240	866.63	386.64	f
280	877.38	385.37	f
320	892.5	390.6	f
360	899.37	393.04	f
400	913.07	392.43	f
440	908.71	403.43	f
480	922.82	414.37	f
520	935.93	421.76	f
560	949.87	412.3	f
600	967.72	412.52	f
640	961.43	415.11	f
680	956.25	414.13	f
720	976.48	410.3	f
760	984.68	420.73	f
800	998.42	423.15	f
840	1017.3	420.48	f
880	1027.68	424.87	f
920	1041.09	416.77	f
960	1048.67	419.63	f
1000	1042.7	425.43	f
1040	1048.45	431.23	f
1080	1053.36	431.56	f
1120	1073.44	430.69	f
1160	1082.83	435.29	f
1200	1077.18	435.17	f
1240	1083.02	432.7	f
1280	1099.46	432.19	f
1320	1097.64	440.33	f
1360	1112.41	434.82	f
1400	1114	441.39	f
1440	1115.16	443.15	f
*	id=P8	origin=start	destiny=end	motherId=-	ageAtStart=3880
0	222.07	99.33	c
40	234.57	97.58	c
80	250.07	99.54	c
120	246.81	112.75	c
160	248.3	123.13	c
200	261.73	120.86	f
240	262.83	120.75	f
280	268.27	128.31	f
320	275.27	130.18	f
360	290.73	119.34	f
400	303.05	105.07	f
440	306.67	98.18	f
480	308.24	103.61	f
520	323.46	95.64	f
560	330.38	97.8	f
600	339.33	100.93	f
640	338.23	101.13	f
680	342.51	103.06	f
720	355.98	94.26	f
760	364.99	87.18	f
800	371.59	85.54	f
840	378.85	83.39	f
880	381.19	75.41	f
920	392.74	73.37	f
960	394.7	77.22	f
1000	410.58	67.72	f
1040	414.43	65.85	f
1080	410.6	72.36	f
1120	420.89	74.44	f
1160	434.99	68.57	f
1200	433.53	57.36	f
1240	423.49	53.21	f
1280	428.25	52.16	f
1320	438.51	50.41	f
1360	448.21	47.6	f
1400	462.09	35.35	f
1440	457.55	26.71	f
*	id=P9	origin=start	destiny=end	motherId=-	ageAtStart=4240
0	611.61	436.39	c
40	618.69	432.83	c
80	626.6	446.14	c
120	635.71	436.98	c
160	653.28	440.6	c
200	654.86	446.28	f
240	659.72	441.93	f
280	670.81	442.66	f
320	675.88	441.23	f
360	689.81	436.66	f
400	699.33	432.85	f
440	710.01	423.92	f
480	711.87	423.47	f
520	725.85	424.02	f
560	731.72	414.22	f
600	736.74	418.17	f
640	754.84	437.47	f
680	770.48	425.27	f
720	778.44	429.4	f
760	785.45	433.7	f
800	790.43	433.17	f
840	791.11	437.35	f
880	808.07	427.95	f
920	812.31	422.77	f
960	820.36	418.39	f
1000	838.56	411.73	f
1040	852.64	395.61	f
1080	859.26	400.91	f
1120	861.07	402.97	f
1160	865.14	399.79	f
1200	871.6	398.46	f
1240	885.9	400.25	f
1280	887.25	409	f
1320	906.52	402.6	f
1360	912.42	389.38	f
1400	916.87	380.11	f
1440	933.06	367.06	f
*	id=P10	origin=start	destiny=end	motherId=-	ageAtStart=3760
0	829.1	311.54	c
40	847.57	304.77	c
80	851.89	310	c
120	855.54	303.27	c
160	865.52	298.94	f
200	874.85	302.61	f
240	886.63	313.4	f
280	894.99	316.51	f
320	902.51	311.91	f
360	924.02	312.08	f
400	930.7	322.65	f
440	934.17	318.3	f
480	933.99	310.22	f
520	938.7	315.32	f
560	942.15	318.95	f
600	950.26	313.77	f
640	977.11	303.48	f
680	988.79	307.35	f
720	1001.48	317.41	f
760	1006.61	308.99	f
800	1024.26	311.36	f
840	1031.36	301.53	f
880	1040.97	299.23	f
920	1044.1	293.55	f
960	1055.02	290.99	f
1000	1058.64	296.22	f
1040	1073.27	289.51	f
1080	1066.58	281.56	f
1120	1065.05	284.88	f
1160	1077.04	287.23	f
1200	1076.58	288.1	f
1240	1091.11	306.47	f
1280	1094.6	298	f
1320	1114.7	288.8	f
1360	1120.07	274.33	f
1400	1139.15	271.76	f
1440	1152.45	267.69	f
*	id=P11	origin=start	destiny=end	motherId=-	ageAtStart=2440
0	435.32	479.36	c
40	441.67	468.3	c
80	448.23	463.71	c
120	461.07	461.37	c
160	461.53	453.84	c
200	462.42	451.47	f
240	466.87	448.42	f
280	472.35	453.48	f
320	482.56	456.88	f
360	491.93	461.86	f
400	490.7	461.61	f
440	493.61	453.35	f
480	508.57	451.93	f
520	520.56	450.91	f
560	520.73	439.35	f
600	531.28	426.74	f
640	546.02	426.78	f
680	546.28	428.72	f
720	558.94	421.51	f
760	564.49	426.84	f
800	573.2	427.3	f
840	575.67	423.32	f
880	582.31	426.67	f
920	596.46	424.7	f
960	595.74	424.46	f
1000	601.9	419.3	f
1040	612.99	419	f
1080	616.33	424.75	f
1120	638.65	432.15	f
1160	662.76	426.89	f
1200	665.9	418.9	f
1240	678.4	424.31	f
1280	674.52	420.51	f
1320	667.65	406.42	f
1360	668.71	410.37	f
1400	674.55	394.56	f
1440	682.8	390.22	f
*	id=P12	origin=start	destiny=end	motherId=-	ageAtStart=640
0	693.73	319.1	c
40	700.49	321.02	c
80	694.43	329.67	c
120	703.56	341.81	c
160	701.76	337.21	c
200	719.72	349.79	f
240	730.09	342.21	f
280	724.15	343.24	f
320	738.02	343.6	f
360	740.68	343.14	f
400	750.86	345.36	f
440	759.88	358.54	f
480	753.3	357.49	f
520	746.47	370.82	f
560	739.33	376.11	f
600	745.86	365.28	f
640	752.15	363.19	f
680	756.62	354.52	f
720	771.92	354.69	f
760	774.61	358.45	f
800	789.95	355.16	f
840	799.28	367.91	f
880	799.38	378.07	f
920	799.03	380.98	f
960	807.85	379.81	f
1000	821.8	384.44	f
1040	828.36	382.33	f
1080	843.65	379.16	f
1120	835.3	391.54	f
1160	848.51	399.22	f
1200	862.3	394.04	f
1240	874	387.86	f
1280	895.24	392.87	f
1320	895.6	406.68	f
1360	899.54	409.75	f
1400	909.02	417.67	f
1440	911.16	409.72	f
*	id=P13	origin=start	destiny=end	motherId=-	ageAtStart=2840
0	662.48	52.64	c
40	665.49	58.99	c
80	673	55.71	c
120	699.37	53.42	c
160	700.71	51.99	c
200	714.51	32.41	f
240	715.85	46.95	f
280	715.63	57.1	f
320	705.78	57.12	f
360	715.32	46.52	f
400	716.89	32.51	f
440	722.43	36.93	f
480	733.04	29.81	f
520	737.23	26.38	f
560	745.47	32.85	f
600	745.63	35.02	f
640	761.18	34.56	f
680	770.16	32.42	f
720	788.2	29.7	f
760	799.46	36.6	f
800	804.68	51.67	f
840	822.41	62.4	f
880	828.7	48.84	f
920	834.64	46.66	f
960	842.62	43.55	f
1000	860.12	42.09	f
1040	875.8	37.04	f
1080	877.73	22.42	f
1120	889.1	16.67	f
1160	907.42	20.15	f
1200	916.81	9.91	f
1240	927.61	19.84	f
1280	926.96	24.31	f
1320	931.22	21.98	f
1360	928.19	17.75	f
1400	930.68	12.31	f
1440	936.83	20.07	f
*	id=P14	origin=start	destiny=end	motherId=-	ageAtStart=2800
0	308.06	269.55	c
40	321.97	265.13	c
80	341.03	258.88	c
120	341.26	268.24	c
160	342.11	259.94	c
200	351.95	256.79	f
240	359.33	246.99	f
280	373.5	243.07	f
320	370.71	251.11	f
360	373.62	248.66	f
400	384.5	245.22	f
440	390.91	240.24	f
480	394.27	245	f
520	408.12	255.94	f
560	412.46	252.48	f
600	422.89	248.9	f
640	432.94	254.13	f
680	430	246.84	f
720	442.94	253.47	f
760	440.42	267.43	f
800	453.24	272.18	f
840	448.36	273.42	f
880	448.51	271.5	f
920	446.58	270.67	f
960	459.48	262.69	f
1000	466.97	262.48	f
1040	485.96	262.23	f
1080	491.54	256.74	f
1120	494.78	258.62	f
1160	501.17	264.75	f
1200	512.32	264.49	f
1240	524.66	282.75	f
1280	529.44	287.68	f
1320	535.46	290.05	f
1360	539.24	283.85	f
1400	543.74	293.66	f
1440	562.19	285.08	f
*	id=P15	origin=start	destiny=end	motherId=-	ageAtStart=1280
0	106.64	122.8	c
40	117.22	114.83	c
80	133.8	125.5	c
120	136.18	127.25	c
160	143.92	127.56	c
200	154.88	132.91	f
240	162.21	134.9	f
280	161.62	134.96	f
320	166.62	127.46	f
360	167.26	128.63	f
400	183.59	122.13	f
440	198.95	113.94	f
480	204.21	118.82	f
520	226.85	115.77	f
560	237.22	125.05	f
600	246.65	128.83	f
640	246.94	133.52	f
680	245.19	134.77	f
720	256	136.99	f
760	267.54	133.57	f
800	271.15	141.47	f
840	281.3	141.27	f
880	295.72	143.23	f
920	308.81	136.42	f
960	321.31	137.39	f
1000	328.88	130.58	f
1040	344.14	141.58	f
1080	350.85	140.29	f
1120	355.36	145.65	f
1160	370.78	143.27	f
1200	375.19	130.37	f
1240	397.93	132.99	f
1280	403.13	141.37	f
1320	414.39	155.08	f
1360	418.25	166.88	f
1400	431.6	155.26	f
1440	442.62	159.21	f
*	id=P16	origin=start	destiny=end	motherId=-	ageAtStart=4680
0	205.67	455.42	c
40	218.02	450.32	c
80	220.02	445.9	c
120	234.13	458.82	c
160	252.88	454.52	c
200	254.88	461.65	f
240	247.2	468.58	f
280	247.45	458.04	f
320	268.15	452.63	f
360	277.59	466.06	f
400	290.16	457.55	f
440	290.5	458.32	f
480	291.96	459.48	f
520	294.11	452.46	f
560	294.34	453.2	f
600	304.69	454.8	f
640	315.87	451.97	f
680	322.65	452.47	f
720	317.54	467.35	f
760	319.74	463.32	f
800	332.08	449.37	f
840	328.9	450.29	f
880	324.27	450.68	f
920	325.23	459.16	f
960	331.97	453.54	f
1000	342.94	456.7	f
1040	344.45	456.8	f
1080	356.71	455.09	f
1120	359.03	447.52	f
1160	377.04	446.99	f
1200	383.26	459.77	f
1240	401.24	463.59	f
1280	410.05	461.44	f
1320	412.47	469.94	f
1360	438.37	471.2	f
1400	456.97	468.51	f
1440	466.86	464.7	f
*	id=P17	origin=start	destiny=end	motherId=-	ageAtStart=1600
0	660.44	268.73	c
40	656.03	264.13	c
80	667.29	262.91	c
120	665.92	269.71	c
160	672.73	267.99	c
200	682.45	270.76	f
240	692.32	276.62	f
280	708.54	279.26	f
320	725.22	268.4	f
360	752.56	272.01	f
400	752.11	269	f
440	770.66	271.69	f
480	767.51	289.63	f
520	772.37	295.44	f
560	764.2	289.86	f
600	782.83	292.83	f
640	778.01	279.94	f
680	776.27	277.47	f
720	778.7	276.93	f
760	778.89	277.12	f
800	777.61	284.1	f
840	786.68	276.21	f
880	799.64	268.49	f
920	808.49	269.51	f
960	813.77	264.63	f
1000	809.85	267.5	f
1040	821.6	268.82	f
1080	823.02	269.71	f
1120	833.43	255.39	f
1160	835.56	250.55	f
1200	851.21	248.17	f
1240	859.49	246.74	f
1280	863.56	245.78	f
1320	869.19	247.24	f
1360	883.35	241.19	f
1400	899.76	240.33	f
1440	903.61	242.32	f
*	id=P18	origin=start	destiny=end	motherId=-	ageAtStart=2120
0	94.7	574.4	c
40	106.36	574.51	c
80	105.44	587.49	c
120	113.48	587.09	c
160	125.62	579.98	c
200	126.76	570.36	f
240	149.11	571.9	f
280	155.08	581.11	f
320	169.25	578.99	f
360	173.07	579.24	f
400	181.44	563.57	f
440	203.57	559.22	f
480	219.55	556.52	f
520	223.82	566.9	f
560	228.62	563.45	f
600	234.12	556.32	f
640	232.05	563.66	f
680	235.77	558.65	f
720	228.51	569.5	f
760	231.4	564.1	f
800	236.04	547.91	f
840	246.57	564.72	f
880	267.51	571.09	f
920	277.34	570.92	f
960	284.32	571.87	f
1000	298.84	569.13	f
1040	315.01	556.56	f
1080	323.28	560.69	f
1120	315.86	561.62	f
1160	320.8	558.01	f
1200	336.61	561.76	f
1240	340.29	573.76	f
1280	340.26	576.75	f
1320	343.87	578.25	f
1360	352.06	579	f
1400	370	578.72	f
1440	375.98	588.32	f
*	id=P19	origin=start	destiny=end	motherId=-	ageAtStart=240
0	181.22	193.75	c
40	188.17	198.21	c
80	187.7	189.14	c
120	200.3	173.96	c
160	206	168.94	c
200	210.01	167.74	f
240	224.81	164.38	f
280	237.67	146.25	f
320	247.93	147.84	f
360	251.62	153.2	f
400	262.21	158.63	f
440	273.55	160.69	f
480	292.16	149.66	f
520	289.07	148.24	f
560	298.6	154.39	f
600	309.44	151.71	f
640	321.09	149.77	f
680	323.87	154.69	f
720	330.98	158.67	f
760	327.53	163.53	f
800	339.33	166.88	f
840	346.17	178.92	f
880	359.81	176.1	f
920	358.53	168.93	f
960	366.28	172.34	f
1000	365.97	184.68	f
1040	381.81	184.17	f
1080	384.34	178.73	f
1120	386.22	184.6	f
1160	389.95	191.39	f
1200	404.95	195.92	f
1240	406.56	213.42	f
1280	410.61	218.01	f
1320	419.35	215.67	f
1360	428.37	213.58	f
1400	437.67	220.13	f
1440	447.94	225.21	f
*	id=P20	origin=start	destiny=end	motherId=-	ageAtStart=720
0	646.03	398.97	c
40	647.29	409.28	c
80	646.86	402.41	c
120	648.3	400.19	c
160	649.28	399.39	c
200	653.29	398.12	f
240	663.85	389.58	f
280	677.03	397.44	f
320	690.05	393.44	f
360	696.45	386.79	f
400	710.7	397.56	f
440	713.13	397.32	f
480	710.92	401.6	f
520	722.87	410.49	f
560	734.95	412.82	f
600	736.43	403.49	f
640	749.37	399.83	f
680	756.65	399.78	f
720	746.09	395.74	f
760	751.47	404.94	f
800	752.34	410.18	f
840	764.81	401.3	f
880	763.37	403.42	f
920	771.28	404.62	f
960	773.58	394.68	f
1000	787.62	402.16	f
1040	790.08	399.7	f
1080	790.56	389.8	f
1120	797.26	400.95	f
1160	790.4	402.95	f
1200	799.83	405.88	f
1240	797.9	419.58	f
1280	800.21	432.61	f
1320	819.61	419.2	f
1360	822.57	418.9	f
1400	828.31	415.92	f
1440	859.23	407.48	f
*	id=P21	origin=start	destiny=end	motherId=-	ageAtStart=2720
0	426.53	405.79	c
40	437.97	407.45	c
80	428.19	412.04	c
120	431.6	419.43	c
160	435.32	412.7	c
200	451.97	420.22	f
240	463.63	422.7	f
280	475.03	423.27	f
320	484.2	429.69	f
360	494.3	433.9	f
400	511.94	433.79	f
440	513.9	436.38	f
480	520.03	432.17	f
520	529.05	434.38	f
560	525.12	426.88	f
600	532.25	437.39	f
640	538.64	433.69	f
680	548.92	443.91	f
720	558.31	446.05	f
760	565.54	448.56	f
800	572.88	448.22	f
840	576.93	452.54	f
880	588.87	445.72	f
920	589.73	432.89	f
960	596.6	432.21	f
1000	600.65	424.56	f
1040	612.08	423.91	f
1080	614.97	428.74	f
1120	612.68	422.69	f
1160	622.02	420.94	f
1200	627.39	438.3	f
1240	629.58	437.22	f
1280	644.53	425.73	f
1320	653.86	441.99	f
1360	660.89	442.01	f
1400	666.77	436.68	f
1440	671.02	434.08	f
*	id=P22	origin=start	destiny=end	motherId=-	ageAtStart=600
0	119.31	379.79	c
40	113.01	380.42	c
80	120.61	379.77	c
120	126	365.21	c
160	140.38	365.28	c
200	141.11	362.22	f
240	141.51	361.22	f
280	150.6	358.48	f
320	150.53	353.26	f
360	150.72	347.42	f
400	157.38	351.63	f
440	157.9	359.03	f
480	171.8	350.38	f
520	186.07	351.93	f
560	196.06	335.4	f
600	214.21	340.14	f
640	225.13	347.37	f
680	248.23	353.13	f
720	255.05	355.8	f
760	259.89	355.77	f
800	269.98	356.62	f
840	285.98	358.47	f
880	286.76	342.09	f
920	298.98	336.77	f
960	293.07	323.89	f
1000	300	327.06	f
1040	318.81	323.89	f
1080	333.65	333.99	f
1120	341.28	336.09	f
1160	340.09	340.16	f
1200	343.81	324.2	f
1240	352.88	317.44	f
1280	357.02	322.37	f
1320	359.61	325.15	f
1360	352.8	320.61	f
1400	354.83	328.95	f
1440	361.1	328.51	f
*	id=P23	origin=start	destiny=end	motherId=-	ageAtStart=560
0	653.85	427.11	c
40	650.81	438.45	c
80	662.63	426.77	c
120	668.37	428.14	c
160	666.07	430.6	c
200	671.72	435.15	f
240	663.18	438.91	f
280	677.56	431.81	f
320	696.56	431.51	f
360	711.57	446.74	f
400	716.59	455.18	f
440	711.99	471.45	f
480	725.95	478.39	f
520	742.95	465.62	f
560	754.93	481.46	f
600	757.47	479.19	f
640	762.71	477.25	f
680	781.7	471.66	f
720	793.26	478.61	f
760	809.79	490.38	f
800	818.34	487.29	f
840	829.99	493	f
880	830.46	488.88	f
920	843.94	476.8	f
960	834.41	486.12	f
1000	842.98	480.69	f
1040	850.21	470.77	f
1080	854.18	471.98	f
1120	859.98	462.77	f
1160	867.59	461.56	f
1200	877.39	446.96	f
1240	885.44	434.86	f
1280	889.49	433.59	f
1320	905.91	430.77	f
1360	912.51	441	f
1400	926.67	442.22	f
1440	944.48	450.85	f
*	id=P24	origin=start	destiny=end	motherId=-	ageAtStart=3040
0	230.34	353.56	c
40	247.55	350.89	c
80	256.59	348.95	c
120	271.14	350.46	c
160	284.18	356.5	c
200	290.72	362.35	f
240	302.15	356.43	f
280	312.83	356.84	f
320	327.18	355.99	f
360	330.9	363.03	f
400	336.73	368.25	f
440	347.98	375.97	f
480	366.86	368.6	f
520	370.7	371.01	f
560	381.31	375.21	f
600	383.87	386.15	f
640	388.78	387.93	f
680	385.38	384.38	f
720	396.71	393.41	f
760	410.4	397.38	f
800	406.28	403.87	f
840	417.22	413.18	f
880	424.06	407.63	f
920	433.75	414.19	f
960	464.46	413.71	f
1000	472.9	414.46	f
1040	480.32	411.25	f
1080	492.2	411.37	f
1120	508.34	399.33	f
1160	522.16	400.9	f
1200	529	395.18	f
1240	536	380.89	f
1280	540.14	367.79	f
1320	551.56	374.96	f
1360	547.66	365.02	f
1400	560.95	352.15	f
1440	569.75	353.07	f
*	id=P25	origin=start	destiny=end	motherId=-	ageAtStart=4080
0	615.63	502.57	c
40	617.75	488.28	c
80	621.47	476.01	c
120	631.2	488.26	c
160	645.03	488.98	c
200	659.39	492.75	f
240	673.19	479.43	f
280	689.67	479.23	f
320	705.6	476.38	f
360	710.6	471.78	f
400	725.24	471.58	f
440	735.78	467.1	f
480	741.89	461.5	f
520	754.38	459.63	f
560	761.03	453.83	f
600	759.14	449.47	f
640	771.87	451.62	f
680	775.96	464.57	f
720	785.5	470.01	f
760	796.39	465.13	f
800	793.26	472.18	f
840	791.07	466.47	f
880	799.29	466.88	f
920	806.6	463.37	f
960	820.66	458.74	f
1000	835.43	452.93	f
1040	840.07	444.78	f
1080	837.98	446.37	f
1120	839.64	439.17	f
1160	854.03	439.25	f
1200	851.82	445.18	f
1240	873.61	453.99	f
1280	883.82	434.08	f
1320	886.2	429.69	f
1360	891.78	434.76	f
1400	896.96	427.45	f
1440	907.3	424.07	f
*	id=P26	origin=start	destiny=end	motherId=-	ageAtStart=1120
0	29.33	523.39	c
40	42.33	512.02	c
80	52.97	510.2	c
120	63.01	515.78	c
160	72.94	507.72	c
200	67.23	511.67	f
240	66.47	508.49	f
280	73.56	513.06	f
320	79.78	503.14	f
360	76.86	503.18	f
400	71.17	518.69	f
440	81.04	512.69	f
480	86.28	509.29	f
520	101.15	499.63	f
560	106	501.71	f
600	114.98	506.13	f
640	132.23	507.75	f
680	135.98	521.28	f
720	154.72	525.08	f
760	160.39	533.18	f
800	159.64	529.61	f
840	179.55	529.38	f
880	183.73	514.58	f
920	190.85	524.66	f
960	196.76	526.96	f
1000	214.84	526.4	f
1040	224.08	530.44	f
1080	228.6	534.23	f
1120	240.95	539.63	f
1160	235.67	552.67	f
1200	233.76	551.26	f
1240	240.78	554.42	f
1280	257.78	553.75	f
1320	272.47	553.8	f
1360	286.75	560.08	f
1400	290.78	559.76	f
1440	298.54	564.56	f
*	id=P27	origin=start	destiny=end	motherId=-	ageAtStart=3160
0	472.87	107.19	c
40	477.79	116.02	c
80	475.02	118.72	c
120	480.2	119.49	c
160	483.88	124.83	c
200	485.35	131.38	f
240	490.03	136.56	f
280	503.25	146.65	f
320	519.53	135.91	f
360	521.08	149.72	f
400	525.12	150.35	f
440	532.19	157.63	f
480	529.02	169.5	f
520	538.44	168.22	f
560	546.36	179.89	f
600	556.71	188.52	f
640	570.54	187.96	f
680	580.11	181.18	f
720	576.8	189.44	f
760	586.36	186.34	f
800	589.46	170.06	f
840	588.23	173.17	f
880	599.7	172.92	f
920	598.54	174.77	f
960	605.34	172.77	f
1000	622.55	172.98	f
1040	642.61	180.96	f
1080	647.99	188.76	f
1120	661.84	188.03	f
1160	680.33	186.26	f
1200	677.96	185.05	f
1240	687.81	187.47	f
1280	687.9	174.01	f
1320	696.89	168.58	f
1360	715.73	158.15	f
1400	737.64	171.17	f
1440	744.03	180.06	f
*	id=P28	origin=start	destiny=end	motherId=-	ageAtStart=3640
0	617.59	447.39	c
40	630.05	444.71	c
80	634.63	455.08	c
120	642.6	458.73	c
160	661.04	453.34	c
200	658.7	461.17	f
240	667.46	468.79	f
280	671.24	458.92	f
320	686.09	455.99	f
360	711.75	453.8	f
400	728.19	454.5	f
440	734.68	453.57	f
480	751.79	450.37	f
520	760.55	453.94	f
560	746	450.34	f
600	745.47	446.85	f
640	757.43	447.03	f
680	752.95	453.7	f
720	766.45	462.04	f
760	769.04	452.98	f
800	785.29	466.9	f
840	791.99	475.9	f
880	797.91	475.35	f
920	803.08	465.61	f
960	805.07	472.13	f
1000	815.51	464.56	f
1040	824.05	469.77	f
1080	825.83	459.88	f
1120	846.05	454.8	f
1160	841.96	459.28	f
1200	847.04	468.47	f
1240	869.5	458.48	f
1280	884.74	445.35	f
1320	892.33	446.45	f
1360	901.99	452.05	f
1400	905.82	448.51	f
1440	910.06	446.27	f
*	id=P29	origin=start	destiny=end	motherId=-	ageAtStart=3440
0	650.65	625.23	c
40	656.62	626.73	c
80	668.21	632.93	c
120	676.08	629.53	c
160	676.94	632.54	c
200	696.07	631.55	f
240	699.22	625.55	f
280	713.66	623.96	f
320	722.49	625.22	f
360	732.66	610.36	f
400	735.65	606.59	f
440	749.73	603.83	f
480	752.7	606.35	f
520	753.66	611.02	f
560	758.55	627.07	f
600	782.17	632.79	f
640	804.65	636.14	f
680	808.41	641.27	f
720	814.67	629.91	f
760	816.03	636.56	f
800	837.05	627.68	f
840	840.6	616.34	f
880	856.9	613.74	f
920	873.37	610.76	f
960	876.77	614.43	f
1000	881.97	611.83	f
1040	886.76	617.67	f
1080	895.09	602.27	f
1120	906.38	600.56	f
1160	922.37	605.48	f
1200	927.09	601.77	f
1240	945.65	606.28	f
1280	940.65	598.89	f
1320	946.84	588.53	f
1360	959.83	591.51	f
1400	969.72	598.61	f
1440	978.84	612.1	f
*	id=P30	origin=start	destiny=end	motherId=-	ageAtStart=4360
0	790.9	76.25	c
40	792.93	69.1	c
80	794.67	78.59	c
120	810.14	74.99	c
160	825.32	74.05	c
200	845.1	85.85	f
240	845.44	81.79	f
280	844.71	74.87	f
320	839.23	79.66	f
360	844.39	68.08	f
400	853.21	69.8	f
440	855.27	71.94	f
480	871.7	67.58	f
520	878.32	67.88	f
560	875.41	46.67	f
600	882.88	49.85	f
640	891.43	37.89	f
680	901.13	29.92	f
720	900.52	33.2	f
760	911.03	47.52	f
800	918.23	55.19	f
840	930	62.43	f
880	937.25	67.26	f
920	943.2	63.41	f
960	955	60.95	f
1000	964.03	66.27	f
1040	968.82	59.44	f
1080	981.22	61.64	f
1120	1001.51	70.73	f
1160	1006.82	81.68	f
1200	1007.16	95.02	f
1240	1021.54	99.38	f
1280	1037.7	107.15	f
1320	1044.85	103.62	f
1360	1048.29	106.24	f
1400	1060.72	97.25	f
1440	1087.08	100.42	f
*	id=P31	origin=start	destiny=end	motherId=-	ageAtStart=1640
0	755.38	559.56	c
40	767.24	545.7	c
80	776.35	533.8	c
120	787.5	543.85	c
160	791.07	535.97	c
200	804.98	549.67	f
240	818.48	548.98	f
280	827.31	544.41	f
320	840.47	547.33	f
360	850.11	552.22	f
400	871.35	547.11	f
440	870.56	551.04	f
480	874.58	558.85	f
520	890.57	554.59	f
560	896.97	557.77	f
600	904.79	549.55	f
640	916.8	550.68	f
680	930.89	541.74	f
720	940.81	543.97	f
760	948.13	540.21	f
800	964.55	538.82	f
840	968.68	547.92	f
880	969.06	553	f
920	979.73	554.71	f
960	995.97	545.39	f
1000	1017.54	538.89	f
1040	1023.16	542.19	f
1080	1038.36	539.78	f
1120	1036.14	539.35	f
1160	1049.77	533.74	f
1200	1061.93	552.25	f
1240	1068.9	549.96	f
1280	1069.1	539.5	f
1320	1073.18	539.9	f
1360	1093.62	537.11	f
1400	1096.88	532.64	f
1440	1106.87	527.74	f
*	id=P32	origin=start	destiny=end	motherId=-	ageAtStart=2800
0	169.94	223.77	c
40	171.65	225.87	c
80	180.97	231.93	c
120	180.16	233.47	c
160	196.44	236.69	c
200	201.6	240.62	f
240	202.61	233.03	f
280	214.22	260.71	f
320	212.41	280.37	f
360	231.87	281.56	f
400	238.11	290.23	f
440	238.18	291.79	f
480	229.01	292.47	f
520	233.76	285.67	f
560	239.75	283.6	f
600	241.1	289.99	f
640	247.25	287.01	f
680	257.83	297.98	f
720	270.04	308.01	f
760	271.22	308.13	f
800	285.19	311.23	f
840	287.28	312.35	f
880	284.32	307.42	f
920	304.56	318.27	f
960	318.91	311.94	f
1000	311.02	310.37	f
1040	313.07	308.94	f
1080	315.23	306.15	f
1120	323.6	300.78	f
1160	335.71	307.2	f
1200	327.49	325.19	f
1240	335.34	330.31	f
1280	351.35	320.35	f
1320	365.9	306.4	f
1360	379.46	306.97	f
1400	380.77	296.94	f
1440	384.17	310.39	f
*	id=P33	origin=start	destiny=end	motherId=-	ageAtStart=520
0	647.58	472.11	c
40	650	470.16	c
80	661.26	462.77	c
120	668.24	463.85	c
160	679.06	458.24	c
200	678.92	462.51	f
240	688.96	461.14	f
280	687.27	454.49	f
320	681.68	452.5	f
360	687.87	460.49	f
400	692.53	465.62	f
440	702.47	462.93	f
480	718.28	464.72	f
520	735.91	461.92	f
560	752.98	472.4	f
600	758.66	468.65	f
640	763.96	470.98	f
680	775.28	470.64	f
720	785.32	486.73	f
760	790.79	491.29	f
800	792.9	496.07	f
840	789.98	499.67	f
880	792.61	495.28	f
920	795.23	507.15	f
960	810.63	517.65	f
1000	807.92	506.07	f
1040	812.01	503.55	f
1080	820.41	498.18	f
1120	836.2	516.51	f
1160	849.8	515.1	f
1200	857.14	521.99	f
1240	862.62	517.24	f
1280	872.02	514.68	f
1320	877.71	518.05	f
1360	878.87	524.81	f
1400	889.27	535.74	f
1440	898.76	524.78	f
*	id=P34	origin=start	destiny=end	motherId=-	ageAtStart=3640
0	684.97	32.77	c
40	691.37	34.28	c
80	703.21	25.62	c
120	709.23	40.89	c
160	717.17	39.97	c
200	729.2	39.57	f
240	747.72	41.09	f
280	759.82	39.92	f
320	774.14	27.76	f
360	772.82	23.7	f
400	782.86	36.46	f
440	792.61	38.7	f
480	805.32	42	f
520	810.97	44.69	f
560	816.81	52.12	f
600	828.97	63.2	f
640	847.76	67.32	f
680	854.23	70.25	f
720	866.79	76.02	f
760	866.83	85.87	f
800	877.96	76.98	f
840	885.09	86.23	f
880	888.75	81.68	f
920	893.31	86.88	f
960	903.55	79.2	f
1000	910.93	78.25	f
1040	923.29	67.01	f
1080	931.44	60.01	f
1120	932.12	58.46	f
1160	933.38	55.2	f
1200	938.98	69.74	f
1240	953.44	81.84	f
1280	971.22	80.84	f
1320	976.43	80.62	f
1360	976.26	76.4	f
1400	991.69	66.19	f
1440	996.99	61.82	f
*	id=P35	origin=start	destiny=end	motherId=-	ageAtStart=2960
0	856.32	281.55	c
40	856.3	280.36	c
80	861.58	290.11	c
120	870.89	292.39	c
160	866.47	295.81	f
200	870.87	304.32	f
240	880.05	306.13	f
280	904.26	317.8	f
320	908.67	315.97	f
360	912.67	322.45	f
400	915.94	320.93	f
440	926.12	328.56	f
480	928.53	331.49	f
520	937.09	333.08	f
560	950.8	336.05	f
600	963.53	335.56	f
640	965.91	341.87	f
680	974.54	347.22	f
720	983.76	338.4	f
760	993.35	336.06	f
800	1007.45	341.22	f
840	1006.04	338.34	f
880	1012.1	337.23	f
920	1019	328.84	f
960	1028.52	330.97	f
1000	1042.7	333.02	f
1040	1039	333.09	f
1080	1042.19	338.27	f
1120	1045.01	326.87	f
1160	1053.78	318.27	f
1200	1058.09	311.47	f
1240	1057.24	319.45	f
1280	1060.94	329.28	f
1320	1061.38	318.22	f
1360	1057.39	314.07	f
1400	1068.37	324.62	f
1440	1071.91	322.96	f
*	id=P36	origin=start	destiny=end	motherId=-	ageAtStart=4680
0	281.11	347.4	c
40	296.94	336.19	c
80	298.37	333.75	c
120	305.45	331.79	c
160	324.35	333.73	c
200	328.44	330.38	f
240	334.31	334.83	f
280	347.88	346.34	f
320	347.38	339.18	f
360	364.86	331.34	f
400	371.81	336.37	f
440	373.23	327.79	f
480	373.22	330.87	f
520	392.7	338.18	f
560	386.84	348.92	f
600	401.03	349.11	f
640	405.43	351.08	f
680	421.23	360.21	f
720	420.55	362.85	f
760	437.53	358.4	f
800	450.46	366.94	f
840	464.42	378.46	f
880	477.95	371.42	f
920	488.51	370.11	f
960	496.64	372.89	f
1000	485.56	382.56	f
1040	491.35	369.96	f
1080	507.81	377.85	f
1120	523.48	390.4	f
1160	532.72	380.79	f
1200	543.56	371.76	f
1240	557.75	380.25	f
1280	557.85	382.87	f
1320	563.47	387.37	f
1360	561.06	389.2	f
1400	561.6	397.5	f
1440	564.9	384.34	f
*	id=P37	origin=start	destiny=end	motherId=-	ageAtStart=1880
0	810.42	370.18	c
40	825.44	382.98	c
80	824.95	388.13	c
120	827.12	394.65	c
160	829.56	398.64	c
200	848.77	392.12	f
240	843.35	382.82	f
280	852.96	384.18	f
320	864.31	378.74	f
360	875.19	375.3	f
400	876.08	367.41	f
440	885.57	361.1	f
480	883.84	377.75	f
520	887.28	380.68	f
560	896.06	378.2	f
600	907.37	382.37	f
640	903.38	390.21	f
680	927.84	395.21	f
720	932.92	398.61	f
760	927.86	401.14	f
800	941.36	408.17	f
840	950.16	418.08	f
880	954.4	423.91	f
920	954.07	416.59	f
960	964.97	424.95	f
1000	976.88	423.71	f
1040	972.16	416.47	f
1080	992.28	404.96	f
1120	995.53	412.77	f
1160	1006.74	411.4	f
1200	1016.84	407.08	f
1240	1020.64	391.05	f
1280	1031.17	405.75	f
1320	1041.21	394.22	f
1360	1032.78	396.42	f
1400	1030.24	396.92	f
1440	1033	395.02	f
*	id=P38	origin=start	destiny=end	motherId=-	ageAtStart=280
0	773.11	196.6	c
40	786.01	193.35	c
80	795.62	171.79	c
120	800.22	183.11	c
160	803.15	190.69	c
200	800.11	190.39	f
240	795.82	193.8	f
280	800.52	188.26	f
320	794.51	192.02	f
360	795.33	194.22	f
400	798.68	190.82	f
440	801.48	197.3	f
480	824.76	207.73	f
520	843.38	210.53	f
560	850.42	208.18	f
600	850.36	212.81	f
640	869.79	210.02	f
680	877.42	206.27	f
720	882.32	215.62	f
760	892.07	223.16	f
800	900.55	228.05	f
840	901.88	224.59	f
880	898.37	217.87	f
920	897.82	213.76	f
960	912.37	215.42	f
1000	925.56	207.4	f
1040	927.46	199.08	f
1080	939.55	200.43	f
1120	934.74	209.97	f
1160	940.29	206.35	f
1200	945.25	217.58	f
1240	953.24	216.49	f
1280	966.66	217.22	f
1320	972.89	220.43	f
1360	991.36	215.97	f
1400	1002.91	211.27	f
1440	1006.64	198.62	f
*	id=P39	origin=start	destiny=end	motherId=-	ageAtStart=2600
0	701.96	529.23	c
40	701.66	529.87	c
80	710.33	520.39	c
120	707.99	523.88	c
160	708.54	529.33	c
200	723.22	531	f
240	726.51	516.46	f
280	731.82	507.14	f
320	735.88	505.61	f
360	743.23	501.96	f
400	740.97	496.73	f
440	753.48	496.89	f
480	769.34	504.55	f
520	766.97	500.89	f
560	776.78	500.32	f
600	780.54	493.21	f
640	777.4	492.11	f
680	780.41	478.93	f
720	781.29	481.65	f
760	773.86	472.76	f
800	768.89	472.79	f
840	779.32	471.26	f
880	788.49	472.63	f
920	791.21	458.14	f
960	787.29	453.3	f
1000	801.59	451.52	f
1040	803.45	465.78	f
1080	814.86	472.39	f
1120	836.47	477.52	f
1160	845.74	479.6	f
1200	840.51	490.81	f
1240	844.23	497.55	f
1280	849.32	484.19	f
1320	855.43	485.51	f
1360	877.71	478.35	f
1400	894.69	485.46	f
1440	906.44	476.87	f
*	id=P40	origin=start	destiny=end	motherId=-	ageAtStart=1280
0	167.52	319.18	c
40	179	324.29	c
80	195.53	324.34	c
120	199.68	320.24	c
160	198.57	311.61	c
200	188.48	310.67	f
240	202.33	301.27	f
280	202.58	291.87	f
320	205.63	310.42	f
360	200.96	306.85	f
400	219.78	313.18	f
440	229.12	318.93	f
480	232.09	319.49	f
520	231.4	332.56	f
560	248.19	316.37	f
600	253.24	306.94	f
640	258.24	305.79	f
680	277.3	304.21	f
720	282.03	315.67	f
760	289.82	314.53	f
800	297.84	318.82	f
840	310.13	316.03	f
880	313.15	310.34	f
920	325.08	304.65	f
960	328.26	293.03	f
1000	341.33	288.53	f
1040	340.91	283	f
1080	335.65	280.87	f
1120	334.54	271.85	f
1160	329.78	278.18	f
1200	327.99	269.56	f
1240	340.42	263.52	f
1280	354.88	256.9	f
1320	370.58	255.37	f
1360	385.25	250.4	f
1400	379.93	241.69	f
1440	385.15	241.26	f
*	id=P41	origin=start	destiny=end	motherId=-	ageAtStart=3160
0	369.59	528.63	c
40	376.77	546.51	c
80	392.49	554.33	c
120	415.17	541.71	c
160	422.04	534.92	c
200	415.39	533.97	f
240	406.39	526.91	f
280	405.08	527.27	f
320	413.61	522.73	f
360	426.37	518.99	f
400	430.96	522.51	f
440	434.89	513.4	f
480	440.01	512.3	f
520	452.37	512.13	f
560	475.26	505.78	f
600	477.19	500.95	f
640	479.84	493.14	f
680	487.74	497.38	f
720	478.62	504.18	f
760	483.24	498.97	f
800	496.94	499.93	f
840	512.79	491.73	f
880	514.3	490.35	f
920	512.83	490.18	f
960	527.27	490.93	f
1000	518.84	492.85	f
1040	532.98	495.97	f
1080	539.25	492.35	f
1120	548.97	479	f
1160	556.73	477.53	f
1200	561.97	478.25	f
1240	563.03	480.92	f
1280	565.67	474.76	f
1320	572.02	469.05	f
1360	577.17	474.08	f
1400	574.74	472.02	f
1440	591.32	474.88	f
*	id=P42	origin=start	destiny=end	motherId=-	ageAtStart=2320
0	640.23	-0.62	c
40	641.98	-2.99	c
80	647.78	1.58	c
120	661.27	4.24	c
160	670.49	15.68	c
200	695.01	17.15	f
240	715.5	24.35	f
280	725.2	36.34	f
320	735.3	25.42	f
360	744.35	30.23	f
400	762.94	24.16	f
440	776.52	18.18	f
480	774.6	23.38	f
520	782.24	22.15	f
560	781.85	21.9	f
600	801.11	21.64	f
640	814.19	28.12	f
680	821.4	33.58	f
720	820.7	20.76	f
760	834.93	19.45	f
800	839.76	13.54	f
840	849.13	18.58	f
880	857.94	20.11	f
920	867.95	19.11	f
960	875.76	23.3	f
1000	893.64	29.04	f
1040	911.5	17.94	f
1080	906.96	19.31	f
1120	906.25	16.9	f
1160	914.22	15.53	f
1200	933.92	12.13	f
1240	930.83	19.81	f
1280	930.05	18.09	f
1320	930.68	23.11	f
1360	935.16	13.01	f
1400	931.99	10.97	f
1440	933.87	7.53	f
*	id=P43	origin=start	destiny=end	motherId=-	ageAtStart=3120
0	35.78	347.08	c
40	43.01	340.75	c
80	59.72	338.57	c
120	65.76	335.95	c
160	76.22	332.18	c
200	95.29	347.8	f
240	98.37	355.84	f
280	88.4	348.47	f
320	93.64	355.43	f
360	103.69	371.05	f
400	113.87	354.6	f
440	124.11	360.24	f
480	138.95	347.8	f
520	140.81	349.91	f
560	151.77	346.74	f
600	157.52	338.55	f
640	165.06	341.45	f
680	171.18	337.88	f
720	167.28	356.63	f
760	176.12	353.67	f
800	182.37	354.36	f
840	184.85	340.62	f
880	207.57	333.98	f
920	226.93	334	f
960	228.2	340.24	f
1000	233	351.83	f
1040	246.73	345.72	f
1080	267.18	345.11	f
1120	272.75	346.4	f
1160	283.71	350.31	f
1200	281.61	343.92	f
1240	296.39	344.5	f
1280	308.51	343.45	f
1320	329.14	344.75	f
1360	339.53	347.58	f
1400	330.99	360.98	f
1440	338.53	357.02	f
*	id=P44	origin=start	destiny=end	motherId=-	ageAtStart=3240
0	285.99	142.01	c
40	281.49	148.26	c
80	299.37	146.75	c
120	318.25	147.21	c
160	335.2	153.68	c
200	336.16	149.42	f
240	335.27	153.7	f
280	335.07	155.49	f
320	355.94	153.1	f
360	363.35	158.09	f
400	355.91	157.51	f
440	370.33	161.35	f
480	372.44	164.16	f
520	373.54	164.89	f
560	383.61	151.39	f
600	392.91	160.12	f
640	389.4	155.06	f
680	401.55	140.98	f
720	407.47	133.09	f
760	407.53	129.49	f
800	425.27	131.35	f
840	441.68	122.88	f
880	453.72	124.03	f
920	454.53	124.94	f
960	469.72	132.15	f
1000	471.98	127.84	f
1040	487.58	123.19	f
1080	493.39	128.62	f
1120	507.3	130.16	f
1160	535.92	129.77	f
1200	535.11	126.6	f
1240	545.78	111.03	f
1280	573.98	107.36	f
1320	578.43	119.07	f
1360	589.72	115.98	f
1400	604.72	112.23	f
1440	608.83	124.14	f
*	id=P45	origin=start	destiny=end	motherId=-	ageAtStart=3440
0	475.25	513.68	c
40	489.03	510.34	c
80	506.83	503.92	c
120	508.87	516.03	c
160	517.52	514.16	c
200	535.47	511.02	f
240	538.9	518.06	f
280	536.53	514.38	f
320	553.69	514.2	f
360	559.53	516.35	f
400	580.51	519.52	f
440	582.12	517.8	f
480	590.1	526.37	f
520	598.91	517.54	f
560	602.81	522.23	f
600	605.46	514.02	f
640	616.41	506.99	f
680	621.53	510.86	f
720	618.61	505.24	f
760	620.15	492.48	f
800	638.58	487.55	f
840	653.49	494.47	f
880	661.72	497.81	f
920	674.08	491.68	f
960	666.26	477.72	f
1000	675.62	471.3	f
1040	691.02	467.62	f
1080	692.03	472.84	f
1120	696.31	471.57	f
1160	692.09	470.53	f
1200	692.87	466.15	f
1240	698.51	458.65	f
1280	704.97	453.34	f
1320	706.39	462.08	f
1360	699.45	461.84	f
1400	699	444.93	f
1440	705.05	439.38	f
*	id=P46	origin=start	destiny=end	motherId=-	ageAtStart=1000
0	554.23	391.35	c
40	563.62	390.56	c
80	574.92	397.97	c
120	576.91	396.3	c
160	578	389.22	c
200	589.55	398.77	f
240	589.73	380.65	f
280	603.21	377.17	f
320	610.7	380.02	f
360	620.55	379.74	f
400	629.93	377.33	f
440	643.47	369.67	f
480	634.86	365.64	f
520	649.4	391.12	f
560	667.55	392.84	f
600	664.22	386.06	f
640	667.8	384.47	f
680	668.59	383.82	f
720	687.71	377.15	f
760	703.43	387.52	f
800	712.47	384.27	f
840	728.44	388	f
880	744.55	382.27	f
920	757.75	403.43	f
960	755.31	399.07	f
1000	777.66	395.78	f
1040	785.68	393.83	f
1080	790.45	396.46	f
1120	798.59	392.05	f
1160	803.31	400.83	f
1200	801.46	409.91	f
1240	802.73	410.41	f
1280	812.29	402.96	f
1320	817.52	409.44	f
1360	828.49	400.81	f
1400	836.73	395.12	f
1440	852.16	384.14	f
*	id=P47	origin=start	destiny=end	motherId=-	ageAtStart=4160
0	350.68	101.54	c
40	362.21	105.64	c
80	376.05	94.89	c
120	388.17	107.43	c
160	394.81	110.99	c
200	401.31	124.83	f
240	411.87	113.9	f
280	425.7	104.27	f
320	429.14	109.87	f
360	437.02	112.04	f
400	436.72	113.63	f
440	444.65	119.75	f
480	448.31	124.2	f
520	447.21	135.53	f
560	443.1	123.88	f
600	450.92	118.48	f
640	447.86	111.92	f
680	461.8	112.93	f
720	467.3	103.27	f
760	469.45	90.3	f
800	478.7	88.23	f
840	490.82	81.81	f
880	494.43	81.61	f
920	494.05	81.77	f
960	493.87	87.47	f
1000	503.8	86.36	f
1040	507.85	86.05	f
1080	509.07	88.52	f
1120	505.98	80.08	f
1160	488.34	89.09	f
1200	498.66	106.73	f
1240	495.63	101.24	f
1280	500.67	106.76	f
1320	511.85	113.08	f
1360	509.21	115.54	f
1400	514.98	115.16	f
1440	519.02	116.36	f
*	id=P48	origin=start	destiny=end	motherId=-	ageAtStart=2560
0	100.18	546.85	c
40	116.71	545.09	c
80	132.47	542.21	c
120	144.44	556.35	c
160	155.07	551.27	c
200	161.54	553.08	f
240	154.95	560.41	f
280	174.27	582.46	f
320	185.15	581.3	f
360	196.49	575.57	f
400	199.57	569.46	f
440	202.97	564.84	f
480	218.79	567.27	f
520	229.1	571.59	f
560	240.57	577.51	f
600	235.76	577.48	f
640	238.37	582.7	f
680	253.63	591.73	f
720	258.13	587.75	f
760	270.49	586.5	f
800	273.03	596.86	f
840	281.66	592.9	f
880	277.23	598.68	f
920	274.36	597.82	f
960	282	610.88	f
1000	287.46	611.26	f
1040	290.66	614.54	f
1080	308.22	602.66	f
1120	306.81	592.29	f
1160	327.83	588.45	f
1200	336.84	594.45	f
1240	347.28	601.31	f
1280	348.21	607.57	f
1320	362.3	605.19	f
1360	366.59	601.16	f
1400	367.04	599.44	f
1440	365.57	601.85	f
*	id=P49	origin=start	destiny=end	motherId=-	ageAtStart=320
0	125.93	70.59	c
40	133.69	63.84	c
80	145.94	74.02	c
120	151.55	72.74	c
160	155.57	71.59	c
200	155.29	66.5	f
240	161.09	76.11	f
280	172.17	84.49	f
320	175.84	94.11	f
360	185.62	94.59	f
400	191.98	78.69	f
440	192.8	87.85	f
480	219.01	89.8	f
520	227.37	97.26	f
560	226.43	75.42	f
600	230.31	65.41	f
640	241.98	47.59	f
680	251.45	41.28	f
720	260.19	35.16	f
760	275.19	36.49	f
800	288.47	40.53	f
840	301.01	43.69	f
880	319.66	39.4	f
920	325.21	29.77	f
960	335.05	20.33	f
1000	354.42	17.34	f
1040	351.42	14.83	f
1080	363.1	7.55	f
1120	374.67	19.27	f
1160	378.99	16.89	f
1200	392.81	16.05	f
1240	407.62	19.73	f
1280	408.21	26.21	f
1320	413.88	22.43	f
1360	417.35	34.36	f
1400	420.35	27.92	f
1440	425.25	33.34	f
*	id=P50	origin=start	destiny=end	motherId=-	ageAtStart=760
0	92.47	578.25	c
40	106.06	567.13	c
80	112.03	570.23	c
120	121.86	564.42	c
160	134.39	570.49	c
200	145.83	565.64	f
240	147.78	580.55	f
280	153.64	580.99	f
320	166.45	579.37	f
360	171.53	582.53	f
400	168.88	588.33	f
440	171.7	587.07	f
480	186.96	580.87	f
520	202.9	574.13	f
560	213.04	571.77	f
600	227.57	575.3	f
640	252.63	580.89	f
680	265.2	575.11	f
720	279.42	572.57	f
760	279.22	571.74	f
800	278.21	570.35	f
840	284.58	573.02	f
880	293.59	569.63	f
920	296.66	579.28	f
960	306.44	580.87	f
1000	315.37	573.14	f
1040	317.34	578.9	f
1080	328.01	573.85	f
1120	342.56	576.79	f
1160	346.6	579.79	f
1200	360.52	577.68	f
1240	362.98	570.82	f
1280	360.92	570.58	f
1320	366.63	568.27	f
1360	385.51	561.18	f
1400	394.55	575.46	f
1440	408.81	572.52	f
*	id=P51	origin=start	destiny=end	motherId=-	ageAtStart=2200
0	379.28	380.59	c
40	386.54	387.59	c
80	398.5	381.27	c
120	408.41	387.71	c
160	416.7	382.28	c
200	424.93	379.2	f
240	441.33	386.04	f
280	460.05	389.66	f
320	467.73	388.44	f
360	470.05	374.7	f
400	472.79	371.75	f
440	477.63	366.91	f
480	486.84	374.49	f
520	499.75	359.94	f
560	509.83	354.55	f
600	521.52	346.11	f
640	533.95	348.39	f
680	554.17	335.27	f
720	552.8	337.98	f
760	565.18	330.84	f
800	566.44	328.83	f
840	584.23	331.5	f
880	598.66	316.06	f
920	604.65	320.17	f
960	607.37	332.29	f
1000	619.78	333.6	f
1040	628.38	328.41	f
1080	629.23	330.7	f
1120	627.3	328.32	f
1160	633.94	331.47	f
1200	644.21	336.35	f
1240	649.79	334.14	f
1280	642.75	335.18	f
1320	643.05	345.33	f
1360	644.7	347.15	f
1400	653.52	346.49	f
1440	653.39	355.97	f
*	id=P52	origin=start	destiny=end	motherId=-	ageAtStart=3040
0	531.85	404.95	c
40	541.91	397.04	c
80	559.52	398.37	c
120	570.63	396.9	c
160	571.85	382.24	c
200	577.15	397.53	f
240	572.27	413.61	f
280	577.4	400.02	f
320	584.62	406.7	f
360	582.12	402.72	f
400	587.55	405.43	f
440	581.88	412.86	f
480	583.52	421.59	f
520	597.45	424.8	f
560	619.33	414.36	f
600	630.18	410.3	f
640	637.27	402.31	f
680	649.39	402.07	f
720	656.26	408.29	f
760	663.89	404.2	f
800	675.21	399.16	f
840	685.68	398.41	f
880	686.83	395.91	f
920	708.03	399.99	f
960	712.46	400.34	f
1000	705.8	393.64	f
1040	721.65	408.31	f
1080	733.85	406.04	f
1120	743.48	405.91	f
1160	748.74	407.77	f
1200	752.69	401.35	f
1240	759.44	401.2	f
1280	774.6	394.49	f
1320	780.9	395.52	f
1360	780.46	390.48	f
1400	792.05	389.21	f
1440	801.09	380.26	f
*	id=P53	origin=start	destiny=end	motherId=-	ageAtStart=560
0	757.65	297.89	c
40	770.55	313.95	c
80	765.28	309.87	c
120	763.84	319.17	c
160	762.31	322.36	f
200	766.66	322.51	f
240	779.52	311.8	f
280	794.33	314.9	f
320	802.92	316.98	f
360	807.39	310.65	f
400	827.49	298.68	f
440	845.85	307.85	f
480	849.1	307.11	f
520	852.96	304.52	f
560	855.64	308.46	f
600	853.6	308.33	f
640	862.71	306.92	f
680	875.08	308.85	f
720	869.2	322.62	f
760	881.15	329.44	f
800	875.4	324.26	f
840	886.88	323.2	f
[truncated: 1,801 more rows]
