# Supplementary material for: A three component model for superdiffusive motion effectively describes migration of eukaryotic cells moving freely or under a directional stimulus
Source: PLoS One. 2022 Aug 2;17(8):e0272259. doi: 10.1371/journal.pone.0272259 (PMC9345344; doi:10.1371/journal.pone.0272259)
Supplement: S1 File — Text files containing information about displacements of experimental and simulated populations used for both preliminary analyses, in “datasets used for preliminary evaluation of cell movement (Tables 1 and 2)”, and further characterization of cell movement, in “further datasets used for cell movement characterization (Figs 2, 4–6; Table 2; S1–S3 Tables; S2 and S3 Figs)”. (ZIP) [file pone.0272259.s007.zip › S1_File/further datasets/simulated/100 cells (9 micron random)/b8 p0/Coords-SZaejW.txt]

#	version=2.0	operator=	acqDate=	cellLine=cell	cond=N.T.	type=	well=	ref_angle=	note=Experiment 1	clickId=	date=	acqId=	ps=1	xSize=845	ySize=668	ts=1	unit=um	stackId=	timeInt=	description=
*	id=P1	origin=start	destiny=end	motherId=-	ageAtStart=120
0	462.83	609.69	c
40	469.04	598.34	c
80	478.3	589.57	c
120	481.21	581.55	c
160	482.97	582.63	c
200	486.86	587.39	f
240	491.28	579.7	f
280	507.4	568.75	f
320	511.12	572.72	f
360	521.17	565.98	f
400	545.26	558.61	f
440	555.23	560.14	f
480	563.81	566.61	f
520	566.22	562.17	f
560	588.51	561.47	f
600	609.76	558.25	f
640	610.17	549.92	f
680	614.67	546.26	f
720	609.71	538.64	f
760	615.49	531.43	f
800	613.83	523.35	f
840	624.52	525.56	f
880	634.91	535.57	f
920	635.2	530.91	f
960	639.91	540.29	f
1000	647.12	542.5	f
1040	642	551.31	f
1080	660.05	563.02	f
1120	662.75	565.84	f
1160	664.84	570.69	f
1200	655.99	569.56	f
1240	679.87	573.26	f
1280	693.44	561.93	f
1320	715.02	556.83	f
1360	740.82	572.56	f
1400	741.4	575.84	f
1440	742.85	573.16	f
*	id=P2	origin=start	destiny=end	motherId=-	ageAtStart=280
0	485.86	91.94	c
40	494.99	86.93	c
80	507.38	87.07	c
120	516.45	100.74	c
160	521.43	116.53	c
200	532.53	128.1	f
240	536.21	141.12	f
280	550.35	143.02	f
320	551.12	136.86	f
360	550.98	138.54	f
400	561.61	136.45	f
440	571.55	142.27	f
480	575.83	142.82	f
520	584.31	144.05	f
560	599.55	157.53	f
600	618.32	161.28	f
640	628.52	172.78	f
680	648.31	170.92	f
720	662.16	170.65	f
760	666	177.28	f
800	679.49	178.28	f
840	678.57	180.3	f
880	689.08	181.37	f
920	693.66	196.51	f
960	704.1	188.55	f
1000	698.77	172.2	f
1040	700.12	178.92	f
1080	709.46	178.71	f
1120	706.34	164.35	f
1160	696.7	161.7	f
1200	714.59	146.52	f
1240	725.2	143.59	f
1280	738.48	153.54	f
1320	740.07	152.76	f
1360	744.55	157.8	f
1400	748.23	161.93	f
1440	769.65	162.48	f
*	id=P3	origin=start	destiny=end	motherId=-	ageAtStart=1480
0	580.94	565.07	c
40	588.78	570.62	c
80	585.64	567.83	c
120	588.69	576.66	c
160	598.43	567.01	c
200	614.47	567.56	f
240	621.05	560.48	f
280	624.46	559.82	f
320	639.07	563.24	f
360	645.43	567.56	f
400	647.8	569.44	f
440	651.04	575.6	f
480	658.81	566.02	f
520	668.06	570.09	f
560	678.1	578.3	f
600	682.62	576.14	f
640	694.34	559.69	f
680	706.39	557.8	f
720	731.61	554.37	f
760	743.34	554.2	f
800	758.33	563.93	f
840	762.6	568.55	f
880	762.83	567.53	f
920	762.59	563.97	f
960	779.36	572.92	f
1000	792.18	571.13	f
1040	800.27	574.54	f
1080	808.54	571.52	f
1120	807.5	569.2	f
1160	818.39	564.28	f
1200	823.01	557.57	f
1240	830.5	555.63	f
1280	835.98	549.74	f
1320	837.28	555.62	f
1360	847.1	562.46	f
1400	846.96	560.39	f
1440	848.07	566.4	f
*	id=P4	origin=start	destiny=end	motherId=-	ageAtStart=600
0	633.55	90.02	c
40	637.99	87.78	c
80	635.96	81.62	c
120	646.39	66.9	c
160	651.23	66.6	f
200	655.21	67.94	f
240	662.81	71.7	f
280	669.23	73.78	f
320	678.89	65.08	f
360	689.27	58.95	f
400	695.7	67.91	f
440	703.47	59.37	f
480	710.14	52.56	f
520	720.19	50.85	f
560	731.91	45	f
600	747.29	47.77	f
640	748.31	54.94	f
680	752.44	50.5	f
720	763.18	51.82	f
760	764.28	55.13	f
800	774.57	44.51	f
840	780.98	52.17	f
880	793.87	49.39	f
920	804.45	47.67	f
960	808.48	50.78	f
1000	813.63	39.32	f
1040	810.53	25.65	f
1080	810.73	22.87	f
1120	821.48	22.2	f
1160	821.41	13.37	f
1200	832.68	8.67	f
1240	843.88	2.27	f
1280	853.69	2.83	f
1320	863.38	-13.32	f
1360	880.8	-13.22	f
1400	898.97	-8.33	f
1440	908.32	-3.38	f
*	id=P5	origin=start	destiny=end	motherId=-	ageAtStart=1560
0	45.95	18.57	c
40	51.02	24.65	c
80	65.66	22.07	c
120	64.57	24.37	c
160	80.55	31.22	c
200	94.65	12.5	f
240	109.84	16.94	f
280	123.25	7.05	f
320	131.41	-0.080000000000041	f
360	130.11	-4.17	f
400	142.54	-12.81	f
440	150.5	-13.25	f
480	158.25	-20.63	f
520	162.31	-18.14	f
560	170.61	-26.67	f
600	171.86	-12.57	f
640	167.56	-15.33	f
680	186.13	-17.9	f
720	192.81	-12.31	f
760	197.88	-4.72	f
800	201.36	-1.48	f
840	203.34	-0.51999999999998	f
880	214.95	-9.74	f
920	212.32	-1.1	f
960	221.01	-4.2	f
1000	225.77	6.02	f
1040	236.48	8.25	f
1080	249.3	4.88	f
1120	269.87	3.29	f
1160	270.22	5.86	f
1200	290.35	16.89	f
1240	297.95	10.47	f
1280	307.47	6.27	f
1320	318.71	-14.88	f
1360	323.94	-13.86	f
1400	326.79	-8.3	f
1440	334.13	0.53999999999996	f
*	id=P6	origin=start	destiny=end	motherId=-	ageAtStart=3720
0	-3.17	253.54	c
40	-5.42	251.7	c
80	-0.22	260.73	c
120	4.05	269.1	c
160	1.16	259.89	c
200	14.01	259.05	f
240	29.82	261.7	f
280	38.32	264.53	f
320	49.1	267.9	f
360	59.52	268.38	f
400	72.12	273.72	f
440	84.15	266.72	f
480	87.32	251.49	f
520	98.68	258.63	f
560	103.83	261.55	f
600	117.34	269.03	f
640	125.33	270.48	f
680	144.32	286.12	f
720	137.18	283.24	f
760	145.27	279.41	f
800	144.34	272.48	f
840	141.27	267.45	f
880	139.78	266.77	f
920	142.89	263.13	f
960	141.03	266.55	f
1000	139.39	255.83	f
1040	146.56	267.57	f
1080	155.5	275.59	f
1120	163.15	281.3	f
1160	168.22	278.35	f
1200	161.61	285.21	f
1240	162.22	286.94	f
1280	169.45	292.27	f
1320	182.03	286.39	f
1360	204.53	284.12	f
1400	216.94	285.41	f
1440	230.27	290.12	f
*	id=P7	origin=start	destiny=end	motherId=-	ageAtStart=3200
0	74.33	333.12	c
40	80.85	321.87	c
80	84.61	323.27	c
120	87.69	323.62	c
160	99.15	319.45	f
200	103.36	322.56	f
240	105.97	316.42	f
280	116.88	325.76	f
320	119.98	335.27	f
360	128.79	340.85	f
400	124	342	f
440	141.77	335.14	f
480	156.21	320.65	f
520	166.81	321.71	f
560	181.91	316.43	f
600	187.29	305.3	f
640	196.08	302.79	f
680	209.35	309.47	f
720	211.62	307.89	f
760	216.05	304.33	f
800	216.6	289.76	f
840	219.9	299.96	f
880	218.69	296.91	f
920	227.92	306.23	f
960	236.3	310.3	f
1000	248.71	304.96	f
1040	251.81	302.79	f
1080	265.52	300.97	f
1120	272.55	298.6	f
1160	275.51	300.16	f
1200	285.74	306.47	f
1240	301.5	304.02	f
1280	300.39	313.29	f
1320	308.29	320.11	f
1360	307.11	313.62	f
1400	318.38	314.28	f
1440	317.11	307.95	f
*	id=P8	origin=start	destiny=end	motherId=-	ageAtStart=3720
0	108.77	59.75	c
40	122.4	65.15	c
80	131.31	69.42	c
120	135.14	63.91	c
160	138.65	71.84	c
200	155.73	74.87	f
240	159.76	78.53	f
280	162.03	69.39	f
320	168.13	82.51	f
360	172.55	88.99	f
400	169.51	86.53	f
440	172.37	71.69	f
480	180.72	70.04	f
520	190.95	63.58	f
560	192.57	74.99	f
600	195.17	83.06	f
640	191.27	82.53	f
680	200.37	90.49	f
720	204.56	91.65	f
760	219.31	94.21	f
800	232.3	93.68	f
840	240.69	93.58	f
880	260.89	103.19	f
920	251.64	105.65	f
960	263.52	118.05	f
1000	265.04	134.64	f
1040	265.88	129.07	f
1080	269.61	124.19	f
1120	272.72	137.3	f
1160	284.14	130.12	f
1200	277.11	132.47	f
1240	278.43	131.79	f
1280	272.51	137.7	f
1320	281.32	142.2	f
1360	294.1	142.44	f
1400	300.27	142.7	f
1440	298.06	143.92	f
*	id=P9	origin=start	destiny=end	motherId=-	ageAtStart=2680
0	797.43	231.5	c
40	805.37	228.34	c
80	809.52	222.61	c
120	823.8	233.9	c
160	824.35	246.27	c
200	837.19	255.85	f
240	844.33	257.19	f
280	849.09	257.11	f
320	860.97	261.34	f
360	859.94	248.26	f
400	848.89	252.33	f
440	849.65	244.36	f
480	849.84	237.27	f
520	863.62	230.51	f
560	872.03	229.45	f
600	875.53	224.81	f
640	873.77	226.9	f
680	880.32	224.67	f
720	891.63	222.66	f
760	881.35	222.47	f
800	891.12	214.13	f
840	889.47	218.42	f
880	908.33	203.5	f
920	920.59	201.99	f
960	930.15	200.52	f
1000	928.54	197.83	f
1040	929.16	198.6	f
1080	941.27	191.14	f
1120	953.96	188.99	f
1160	972.82	195.8	f
1200	988.29	208.75	f
1240	992.25	218.18	f
1280	1001.26	221.89	f
1320	998.82	223.8	f
1360	1021.08	233.25	f
1400	1016.25	242.61	f
1440	1013.67	245.05	f
*	id=P10	origin=start	destiny=end	motherId=-	ageAtStart=40
0	41.69	485.2	c
40	43.16	486.36	c
80	55.62	487.18	c
120	58.54	484.36	c
160	53.3	491.38	c
200	54.94	493.85	f
240	73.11	494.37	f
280	81.53	486.6	f
320	98.96	493.9	f
360	118.66	500.16	f
400	125.06	488.83	f
440	134.36	479.67	f
480	147.5	484.69	f
520	144.61	479.59	f
560	163.83	480.87	f
600	160.87	475.14	f
640	174.81	461.23	f
680	187.95	453.21	f
720	189.22	444.64	f
760	210.36	434.45	f
800	218.51	439.32	f
840	226	453.97	f
880	228.61	451.89	f
920	237.59	458.16	f
960	254.67	455.56	f
1000	261.2	455.45	f
1040	263.27	451.18	f
1080	261.76	452.92	f
1120	281.42	445.97	f
1160	296.56	433.09	f
1200	298.04	421.9	f
1240	297.29	419.06	f
1280	321.05	419.56	f
1320	333.24	420.67	f
1360	338.97	421.77	f
1400	346.11	409.81	f
1440	349.99	418.52	f
*	id=P11	origin=start	destiny=end	motherId=-	ageAtStart=2120
0	809.03	274.54	c
40	827.05	265.26	c
80	831.67	268.79	c
120	841.11	270.8	c
160	845.46	272.81	f
200	846.73	281.56	f
240	851.41	286.41	f
280	854.12	278.68	f
320	857.02	273.05	f
360	862.39	276.78	f
400	849.68	275.26	f
440	857.72	289.61	f
480	865.6	299.7	f
520	863.22	306.79	f
560	870.26	303.48	f
600	867.66	304.82	f
640	872.57	312.2	f
680	887.43	314.31	f
720	898.7	303.05	f
760	912.4	317.95	f
800	914.76	307.25	f
840	908.35	304.61	f
880	917.43	307.72	f
920	918.07	297.88	f
960	911.95	304.18	f
1000	923.47	328.06	f
1040	928.14	333.1	f
1080	937.22	324.49	f
1120	944.49	334.02	f
1160	951.13	325.45	f
1200	955.08	336.38	f
1240	957.77	337.61	f
1280	964.16	336.63	f
1320	982.09	333.24	f
1360	988.13	331.89	f
1400	993.69	313.25	f
1440	988.01	312.05	f
*	id=P12	origin=start	destiny=end	motherId=-	ageAtStart=1560
0	595.25	392.1	c
40	594.28	391.68	c
80	591.08	390.79	c
120	597.63	384.13	c
160	601.63	386.02	c
200	616.02	391.75	f
240	615.25	392.32	f
280	616.3	388.82	f
320	622.47	386.34	f
360	625.82	386.36	f
400	628.57	371.05	f
440	646.9	360.68	f
480	656.5	365.71	f
520	665.93	368.83	f
560	671.21	357.82	f
600	683.46	370.66	f
640	692.35	364.22	f
680	693.97	360.49	f
720	688.22	359.65	f
760	705.67	363.28	f
800	711.36	368.87	f
840	713.92	377.1	f
880	717.16	370.48	f
920	726.38	372.43	f
960	732.94	379.55	f
1000	750.2	377.1	f
1040	766.96	392.9	f
1080	766.15	389.26	f
1120	773.91	395.68	f
1160	776.93	399.89	f
1200	782.54	406.47	f
1240	780.01	386.82	f
1280	790.77	389.49	f
1320	789.07	401.16	f
1360	791.99	403.02	f
1400	795.88	399.68	f
1440	802.11	420.24	f
*	id=P13	origin=start	destiny=end	motherId=-	ageAtStart=720
0	719.91	163.51	c
40	732.04	166.92	c
80	748.8	169.63	c
120	761.41	169.4	c
160	780.78	168.83	c
200	784.98	166.75	f
240	782.91	171.49	f
280	787.08	172.49	f
320	805.47	171.4	f
360	820.67	163.69	f
400	836.58	168.19	f
440	836.65	180.59	f
480	835.52	184.03	f
520	833.48	179.44	f
560	832.48	175.25	f
600	835.04	170.7	f
640	842.64	160.58	f
680	850.34	170.96	f
720	867.33	172.01	f
760	876.56	178.81	f
800	873.29	180	f
840	895.75	189.5	f
880	906.38	190.76	f
920	925	196.02	f
960	907.83	189.14	f
1000	913.14	192.63	f
1040	909.89	192.72	f
1080	917.83	186.2	f
1120	924.07	187.35	f
1160	927.89	185.01	f
1200	934.97	190.27	f
1240	949.09	200.73	f
1280	967.47	201.58	f
1320	978.17	211.8	f
1360	974.42	206.85	f
1400	970.57	216.21	f
1440	993.7	218.97	f
*	id=P14	origin=start	destiny=end	motherId=-	ageAtStart=400
0	430.52	298.42	c
40	446.37	305.67	c
80	439.91	302.85	c
120	454.9	304.59	c
160	461.34	304.66	c
200	474.78	302.69	f
240	476.83	310.43	f
280	498.37	320.63	f
320	502.21	316.34	f
360	523.77	338.15	f
400	532.91	340.75	f
440	549.39	340.13	f
480	570.19	344.61	f
520	578.79	360.35	f
560	582.72	349.52	f
600	593.46	354.64	f
640	601.48	364.01	f
680	607.7	367.03	f
720	602.5	363.67	f
760	608.91	355.06	f
800	610.65	348.11	f
840	604.42	350.27	f
880	609.46	348.02	f
920	616.82	343.65	f
960	618.43	346.83	f
1000	623.49	338.63	f
1040	640.03	334.21	f
1080	643.46	326.83	f
1120	652.28	311.44	f
1160	669.15	313.76	f
1200	667.81	320.72	f
1240	693.7	329.35	f
1280	718.39	327.38	f
1320	727.13	338.77	f
1360	733.6	335.34	f
1400	735.97	319.75	f
1440	738.09	311	f
*	id=P15	origin=start	destiny=end	motherId=-	ageAtStart=4720
0	694.18	86.06	c
40	706.22	74.75	c
80	727.43	67.39	c
120	723.07	68.47	c
160	732.64	68.93	c
200	738.66	78.17	f
240	731.97	85.2	f
280	737.38	91.57	f
320	749.17	92	f
360	757.22	82.94	f
400	766.62	83.5	f
440	772.01	98.41	f
480	778.44	91.84	f
520	780.62	82.8	f
560	783.35	78.91	f
600	796.88	82.46	f
640	805.26	76.07	f
680	808.37	80.38	f
720	818.43	69.5	f
760	817.44	72.74	f
800	815.16	69.79	f
840	824.87	72.62	f
880	840.54	76.8	f
920	851.89	60.91	f
960	860.19	64.65	f
1000	878.56	61.87	f
1040	897.79	53.84	f
1080	889.45	57.88	f
1120	899.2	59.12	f
1160	907.81	62.48	f
1200	914.79	75.18	f
1240	924.19	79.31	f
1280	921.16	81.16	f
1320	933.95	74.34	f
1360	940.05	73.29	f
1400	949.87	58.6	f
1440	953.13	53.51	f
*	id=P16	origin=start	destiny=end	motherId=-	ageAtStart=40
0	451.95	439.79	c
40	462.55	444.34	c
80	469.18	454.96	c
120	485.49	462.24	c
160	487.7	461.3	c
200	497.94	463.05	f
240	508.13	475.98	f
280	526.86	472.23	f
320	534.03	476.68	f
360	538.93	481.83	f
400	562.48	488.4	f
440	565.05	492.6	f
480	569.44	493.67	f
520	587.36	493.56	f
560	586.85	488.24	f
600	595.71	481.19	f
640	613.04	484.66	f
680	622.92	484.46	f
720	624.69	495.86	f
760	635.31	497.03	f
800	653.14	504.2	f
840	648.78	494.51	f
880	658.49	500.63	f
920	664.22	501.71	f
960	674.62	513.81	f
1000	679.03	520.34	f
1040	691.92	513.22	f
1080	703.95	528.14	f
1120	708.05	526.49	f
1160	717.57	537.24	f
1200	716.18	522.92	f
1240	719.37	527.08	f
1280	720.05	530.76	f
1320	737.24	527.85	f
1360	756.54	530.24	f
1400	757.78	542.35	f
1440	764.39	552.87	f
*	id=P17	origin=start	destiny=end	motherId=-	ageAtStart=1920
0	836	600.1	c
40	850.8	591.34	c
80	850.22	596.36	c
120	851.61	597.44	c
160	852.96	598.14	c
200	849.51	601.11	f
240	852.97	583.2	f
280	859.69	573.96	f
320	853.56	581	f
360	862.53	565.74	f
400	878.9	569.78	f
440	896.51	561.16	f
480	891.43	554.21	f
520	901.46	546.51	f
560	924.05	543.92	f
600	945.81	537.6	f
640	947.36	536.71	f
680	960.82	536.27	f
720	965.62	536.07	f
760	984.48	544.44	f
800	982.63	539.85	f
840	983.62	544.2	f
880	996.51	546.8	f
920	1007.22	552.22	f
960	1011.84	564.39	f
1000	1016.07	565.32	f
1040	1027.91	563.62	f
1080	1025.14	569.83	f
1120	1023.7	574.15	f
1160	1032.18	584.54	f
1200	1045.94	586.02	f
1240	1052.5	595.62	f
1280	1061.96	595.58	f
1320	1059.33	597.67	f
1360	1056.33	604.66	f
1400	1063.92	607.63	f
1440	1050.05	601.11	f
*	id=P18	origin=start	destiny=end	motherId=-	ageAtStart=3480
0	172.16	220.98	c
40	174.09	216.97	c
80	184.48	220.79	c
120	185.41	217.95	c
160	197.79	219.97	c
200	214.45	232.24	f
240	216.02	233.74	f
280	230.23	237.59	f
320	229.94	245.76	f
360	240.38	235.7	f
400	259.02	240.3	f
440	272.49	240.19	f
480	289.41	245.26	f
520	304.74	246.86	f
560	310.96	247.15	f
600	307.95	242.51	f
640	312.38	238.79	f
680	327.36	242.57	f
720	325.3	234.93	f
760	335.64	245.54	f
800	348.65	248.35	f
840	357.82	262.71	f
880	368.28	271.41	f
920	379.63	263.33	f
960	371.37	258.73	f
1000	377.64	262.47	f
1040	384.13	260.78	f
1080	398.59	270.6	f
1120	402.06	284.51	f
1160	407.27	291.1	f
1200	413.31	293.49	f
1240	419.12	290.62	f
1280	428.83	286.74	f
1320	448.83	288.39	f
1360	456.48	287.32	f
1400	469.57	295.58	f
1440	483.94	304.2	f
*	id=P19	origin=start	destiny=end	motherId=-	ageAtStart=3480
0	236.09	32.29	c
40	250.3	27.59	c
80	247.87	33.39	c
120	249.64	38.96	c
160	250.38	50.19	c
200	255.47	60.63	f
240	270.61	61.2	f
280	270.91	60.75	f
320	261.74	75.84	f
360	260.3	86.2	f
400	264.73	85.42	f
440	270.1	83.77	f
480	283.15	70.38	f
520	284.42	68.68	f
560	299.28	69.25	f
600	307.82	64.99	f
640	317.02	54.16	f
680	321.88	63.63	f
720	338.15	65.06	f
760	349.07	65.1	f
800	375.89	74.13	f
840	387.41	68.3	f
880	395.02	75.24	f
920	402.79	69.03	f
960	416.91	74.04	f
1000	425.46	76.39	f
1040	427.73	86.51	f
1080	451.5	87.42	f
1120	454.5	98.23	f
1160	469.44	97.24	f
1200	480.4	99.01	f
1240	490.48	102.89	f
1280	504.27	108.04	f
1320	501.31	101.43	f
1360	494.44	102.22	f
1400	501.57	98.5	f
1440	507.43	108.19	f
*	id=P20	origin=start	destiny=end	motherId=-	ageAtStart=3720
0	450.6	454.82	c
40	453.1	463.42	c
80	462.62	461.92	c
120	468.55	470.26	c
160	473.8	466.81	c
200	488.72	467.67	f
240	490.84	474.48	f
280	500.09	475.41	f
320	501.69	477.64	f
360	501.74	464.9	f
400	506.99	461.55	f
440	509.96	458.23	f
480	526.05	461.3	f
520	527.34	466.31	f
560	529.08	473.47	f
600	536.69	473.86	f
640	551.02	484.72	f
680	548.36	478.41	f
720	549.97	470.68	f
760	571.63	469.58	f
800	571.12	473.11	f
840	578.47	472.97	f
880	582.36	482.35	f
920	590.28	471.96	f
960	604.79	492.85	f
1000	608.37	479.14	f
1040	613.9	473.77	f
1080	623.43	473.64	f
1120	638.09	474.1	f
1160	640.23	478.52	f
1200	644.68	480.3	f
1240	653.3	477.33	f
1280	660.94	476.67	f
1320	662.55	473.09	f
1360	665.16	460.16	f
1400	675.93	463.7	f
1440	689.72	459.9	f
*	id=P21	origin=start	destiny=end	motherId=-	ageAtStart=720
0	791.71	309.56	c
40	796.36	306.16	c
80	789.99	312.25	c
120	794.59	309.07	c
160	795.28	303.76	c
200	792.18	304.85	f
240	800.27	308.98	f
280	802.15	304.79	f
320	802.75	314.06	f
360	810.1	311.39	f
400	823.08	297.73	f
440	835.55	291.11	f
480	844.17	285.48	f
520	847.56	296.72	f
560	864.81	296.95	f
600	879.11	302.85	f
640	883.06	301.38	f
680	899.22	306.71	f
720	907.87	310.48	f
760	911.9	301.53	f
800	917.4	301.36	f
840	934.64	290.35	f
880	934.12	284.9	f
920	951.1	286.3	f
960	954.21	283.7	f
1000	953.99	285.68	f
1040	959.55	291.81	f
1080	962.87	286.22	f
1120	966.84	296.74	f
1160	973.66	300.06	f
1200	979.76	309.62	f
1240	998.42	312.78	f
1280	1017.2	313.31	f
1320	1028.87	322.55	f
1360	1028.2	322.64	f
1400	1037.45	325.87	f
1440	1055.32	317.9	f
*	id=P22	origin=start	destiny=end	motherId=-	ageAtStart=2880
0	795.16	-6.62	c
40	807.62	-16.16	c
80	820.39	-22.61	c
120	820.07	-29.59	c
160	812.43	-25.01	c
200	819.73	-30.27	f
240	817.25	-45.25	f
280	834.94	-36.6	f
320	834.5	-39.07	f
360	841.91	-35.44	f
400	841.41	-45.09	f
440	843.9	-46.73	f
480	852.99	-44.77	f
520	875.92	-45.26	f
560	870.84	-39.32	f
600	882.45	-47.38	f
640	892.77	-50.56	f
680	907.64	-43.78	f
720	918.23	-27.33	f
760	927.67	-20.7	f
800	941.45	-17.42	f
840	938.24	-18.07	f
880	940.89	-16.02	f
920	949.22	-12.33	f
960	953.31	-20.77	f
1000	976.23	-28.42	f
1040	984.56	-23.24	f
1080	1002.14	-19.61	f
1120	1015.35	-21.35	f
1160	1031.43	-7.25	f
1200	1039.55	-8.85	f
1240	1050.48	-2.03	f
1280	1072.1	11.49	f
1320	1095.99	17.08	f
1360	1104.24	7.49	f
1400	1105.1	3.36	f
1440	1111.58	8.64	f
*	id=P23	origin=start	destiny=end	motherId=-	ageAtStart=2880
0	27.65	636.46	c
40	22.79	636.89	c
80	33.39	626.51	c
120	37.77	633.3	c
160	53.62	630.83	f
200	74.34	622.27	f
240	93.73	616.32	f
280	96.6	622.8	f
320	100.12	625.31	f
360	108.23	618.14	f
400	112.31	609.78	f
440	123.28	605.71	f
480	141.05	600.45	f
520	149.58	593.31	f
560	154.37	595.46	f
600	163.81	599.42	f
640	168.78	586.42	f
680	189.6	591.52	f
720	209.48	600.36	f
760	220.09	604.03	f
800	224.42	612.14	f
840	223.97	608.59	f
880	222.21	595.67	f
920	233.01	590.6	f
960	241.03	585.4	f
1000	239.78	593.63	f
1040	234.64	599.26	f
1080	251.15	607.66	f
1120	253.66	596.64	f
1160	262.97	591.18	f
1200	255.35	584.74	f
1240	264.96	578.89	f
1280	264.97	590.19	f
1320	283.95	592.44	f
1360	291.53	595.96	f
1400	297.5	603.4	f
1440	307.83	597.14	f
*	id=P24	origin=start	destiny=end	motherId=-	ageAtStart=3720
0	786.73	21.38	c
40	799.24	16.64	c
80	804.91	27.64	c
120	808.78	21.36	c
160	804.08	13.06	c
200	817.37	5.8099999999999	f
240	817.49	1.89	f
280	824.4	-0.36000000000001	f
320	833.6	-8.42	f
360	843.35	-19.25	f
400	852.13	-17.02	f
440	868.96	-13.9	f
480	885.96	-7.3	f
520	886.5	-11.62	f
560	902.87	-2.36	f
600	907.04	0.24000000000001	f
640	911.71	-2.11	f
680	918.63	3.88	f
720	922.14	4.74	f
760	931.83	11.71	f
800	937.1	22.24	f
840	944.63	18.5	f
880	943.81	21.68	f
920	961.63	29.84	f
960	965.77	20.54	f
1000	982.71	20.18	f
1040	996.98	19.79	f
1080	1004.55	18.54	f
1120	1021.54	27.7	f
1160	1027.62	44.28	f
1200	1050.2	49.45	f
1240	1060.56	54.45	f
1280	1071.85	68.33	f
1320	1076.38	65.45	f
1360	1092.85	71.33	f
1400	1114.2	79.73	f
1440	1127.59	76.18	f
*	id=P25	origin=start	destiny=end	motherId=-	ageAtStart=840
0	605.22	20.25	c
40	626.05	13.42	c
80	626.55	13.38	c
120	623.25	9.38	c
160	634.27	12.55	c
200	647.04	4.12	f
240	647.94	4.5599999999999	f
280	658.34	10.06	f
320	658.62	7.47	f
360	669	9.4299999999999	f
400	693.36	2.5	f
440	699.16	8.39	f
480	700.41	7.84	f
520	696.14	8.79	f
560	706.33	10.25	f
600	709.9	5.4400000000001	f
640	721.28	-2.16	f
680	724.51	-8.62	f
720	726.73	-10.22	f
760	738.63	-8.92	f
800	748.44	-8.38	f
840	763.51	-11.77	f
880	767.22	-1.83	f
920	767.44	10.08	f
960	780.52	6.3	f
1000	778.62	14.35	f
1040	791.18	23.04	f
1080	789.3	22.75	f
1120	796.03	29.64	f
1160	803.7	22.16	f
1200	821.49	19.15	f
1240	823.51	7.65	f
1280	822.5	7.5	f
1320	834.2	5.5	f
1360	840.84	1.6799999999999	f
1400	840.9	-12.31	f
1440	851.28	-1.41	f
*	id=P26	origin=start	destiny=end	motherId=-	ageAtStart=2080
0	208.47	238.95	c
40	220.45	240.57	c
80	216.7	233.94	c
120	206.51	224.56	c
160	210.85	232.22	c
200	220.53	239.73	f
240	229.61	243.04	f
280	240.97	233.51	f
320	245.24	237.46	f
360	252.76	234.97	f
400	260.51	234.82	f
440	260.48	237.13	f
480	272.56	244.72	f
520	287.26	240.85	f
560	290.73	246.77	f
600	287.03	246.33	f
640	305.16	237.78	f
680	302.04	231.74	f
720	313.15	232.81	f
760	322.53	230.02	f
800	335.29	233.68	f
840	339.36	221.85	f
880	350.82	226.78	f
920	353.36	228.35	f
960	356.06	235.41	f
1000	365.09	234.91	f
1040	374.73	245.49	f
1080	373.41	243.53	f
1120	382.8	244.4	f
1160	378.18	248.58	f
1200	391.45	236.41	f
1240	397.32	242.07	f
1280	406.61	237.48	f
1320	415.97	233.94	f
1360	416.84	231.82	f
1400	425.45	235.94	f
1440	433.39	235.17	f
*	id=P27	origin=start	destiny=end	motherId=-	ageAtStart=1360
0	460.72	61.88	c
40	466.41	66.38	c
80	480.1	72.51	c
120	480.91	68.84	c
160	489.71	66.94	c
200	492.34	62.08	f
240	494.46	71.78	f
280	503.52	61.49	f
320	505.07	68.99	f
360	521.15	69.73	f
400	525.92	76.56	f
440	537.53	75.98	f
480	554.62	87.26	f
520	562.93	77.56	f
560	559.29	76.54	f
600	566.52	78.88	f
640	584.97	75.14	f
680	595.47	65.05	f
720	608.25	70.65	f
760	623.43	65.9	f
800	630.36	66.34	f
840	645.42	69.49	f
880	646.05	77.53	f
920	656.16	64.87	f
960	658.56	60.5	f
1000	676.14	47.38	f
1040	678.95	32.67	f
1080	678.11	38.55	f
1120	678.79	32.07	f
1160	681.4	35.75	f
1200	691.57	37.45	f
1240	692.48	20.53	f
1280	685.36	28.18	f
1320	683.59	20	f
1360	690.34	17.44	f
1400	708.74	21.53	f
1440	723.8	15.18	f
*	id=P28	origin=start	destiny=end	motherId=-	ageAtStart=880
0	46.03	408.99	c
40	60.53	404.89	c
80	71.63	411.68	c
120	91.65	420.57	c
160	106.47	423	c
200	105.74	419.99	f
240	120.64	411.4	f
280	133.08	419.1	f
320	145.18	415.84	f
360	143.26	417.18	f
400	161.08	413.81	f
440	176.92	418.22	f
480	179.03	409.98	f
520	186.54	414.31	f
560	190.64	416.52	f
600	195	410.97	f
640	200.41	417.59	f
680	202.61	427.46	f
720	208	421.79	f
760	215.65	421.81	f
800	229.38	417.32	f
840	233.35	408	f
880	234.49	403.94	f
920	246.08	395.51	f
960	242.1	395.51	f
1000	244.91	390.81	f
1040	254.99	384.36	f
1080	270.3	377.11	f
1120	272.85	381.07	f
1160	287.6	391.7	f
1200	286.88	393.87	f
1240	288.64	408.38	f
1280	290.43	410.48	f
1320	298.8	398.18	f
1360	306.02	394.94	f
1400	307.75	399.77	f
1440	323.95	400.6	f
*	id=P29	origin=start	destiny=end	motherId=-	ageAtStart=2800
0	578.37	283.17	c
40	580.96	282.64	c
80	584.24	282.84	c
120	590.1	271.06	c
160	603.74	274.89	c
200	605.11	279.43	f
240	630.24	283.29	f
280	649.9	288.62	f
320	670.6	288.41	f
360	680.72	296.12	f
400	679.17	293.21	f
440	687.73	286	f
480	685.49	282.01	f
520	688.45	291.58	f
560	700.78	292.99	f
600	710.45	300.46	f
640	719.84	309.11	f
680	729.52	315.01	f
720	744.2	325.4	f
760	750.11	317.51	f
800	761.46	322.65	f
840	769.62	324.76	f
880	777.36	327.94	f
920	783.91	328.03	f
960	789.66	330.1	f
1000	792.89	336.64	f
1040	789.29	336.49	f
1080	803.19	331.89	f
1120	807.47	336.6	f
1160	800.25	330.3	f
1200	811.89	330.18	f
1240	815.6	317.79	f
1280	823.67	326.08	f
1320	828.06	327.15	f
1360	843.43	331.42	f
1400	856.59	332.46	f
1440	863.18	338.8	f
*	id=P30	origin=start	destiny=end	motherId=-	ageAtStart=4400
0	791.64	348.06	c
40	800.81	348.31	c
80	805.9	343.88	c
120	806.15	348.73	c
160	814.5	345.95	c
200	815.37	364.76	f
240	820.65	362.22	f
280	836.91	364.79	f
320	846.8	354.14	f
360	857.65	357.58	f
400	862.93	359.95	f
440	866.67	363.73	f
480	861.42	374.25	f
520	869.07	378.48	f
560	873.79	391.28	f
600	883.31	399.03	f
640	901.05	403.65	f
680	910.96	411.96	f
720	918.65	403.58	f
760	921.39	391.04	f
800	937.12	390.88	f
840	940.6	379.45	f
880	952.6	383.28	f
920	973.12	387.58	f
960	969.78	386.17	f
1000	971.1	379.06	f
1040	988.57	379.74	f
1080	995.91	382.41	f
1120	1005.66	388.85	f
1160	1028.89	380.64	f
1200	1014.23	374.39	f
1240	1028.6	378.57	f
1280	1034.75	380.83	f
1320	1033.9	374.64	f
1360	1037.97	374.05	f
1400	1046.88	371.96	f
1440	1056.78	373.23	f
*	id=P31	origin=start	destiny=end	motherId=-	ageAtStart=2120
0	392.32	370.21	c
40	400.51	373.78	c
80	400.91	366.19	c
120	414.69	356.18	c
160	418.09	349.77	c
200	421.57	361.37	f
240	420.57	360.01	f
280	435.27	363.76	f
320	445.07	358.75	f
360	453.12	354.99	f
400	470.83	357.6	f
440	484.94	360.69	f
480	511.3	361.76	f
520	512.83	356.03	f
560	517.5	343.84	f
600	518.55	330.14	f
640	530.28	323.63	f
680	552.75	310.57	f
720	555.04	312.57	f
760	555.95	298.15	f
800	556.95	302.32	f
840	562.23	288.25	f
880	583.82	303.79	f
920	601.33	314.9	f
960	617.37	301.9	f
1000	635.56	291.24	f
1040	642.15	285.92	f
1080	649.98	290.33	f
1120	670.84	292	f
1160	683.69	307.47	f
1200	690.95	314.24	f
1240	695.15	316.18	f
1280	703.61	323.58	f
1320	721.59	331.68	f
1360	732.41	335.57	f
1400	744.41	334.94	f
1440	759.34	348.1	f
*	id=P32	origin=start	destiny=end	motherId=-	ageAtStart=3280
0	704.07	381.37	c
40	711.8	388.65	c
80	720.64	385.96	c
120	720.73	378.88	c
160	730.48	378.7	f
200	720.56	382.16	f
240	716.22	374.51	f
280	718.26	371.15	f
320	730.29	369.63	f
360	733.72	362.96	f
400	735.17	365.16	f
440	756.4	371.69	f
480	749.66	364.96	f
520	750.49	355.85	f
560	750.36	355.56	f
600	757.32	357.7	f
640	778.35	361	f
680	788	360.65	f
720	790.24	360.51	f
760	807.11	347.76	f
800	822.87	361.16	f
840	832.28	367.07	f
880	828.98	365.06	f
920	832.02	362.84	f
960	851.67	379.46	f
1000	859.68	385.16	f
1040	872.81	394.67	f
1080	872.5	396.01	f
1120	882.64	387.94	f
1160	889.76	380.18	f
1200	895.2	397.7	f
1240	899.04	398.45	f
1280	913.7	401.84	f
1320	932.32	405.22	f
1360	950.72	405.78	f
1400	964.61	408.87	f
1440	961.96	413.61	f
*	id=P33	origin=start	destiny=end	motherId=-	ageAtStart=360
0	458.95	648.31	c
40	472.64	636.87	c
80	466.87	647.8	c
120	480.02	651.59	c
160	486.18	652.43	c
200	486.16	661.79	f
240	489.68	661.26	f
280	501.49	657.15	f
320	504.7	641.9	f
360	506.35	637.36	f
400	513.74	641.4	f
440	513.75	633.54	f
480	521.91	629.82	f
520	531.52	633.78	f
560	546.76	628.11	f
600	551.82	633.8	f
640	551.87	640.69	f
680	559.03	643.43	f
720	575.78	642.66	f
760	590.33	638.73	f
800	584.26	653.01	f
840	584.03	655.27	f
880	589.75	652.63	f
920	594.51	654.77	f
960	603.49	654.6	f
1000	605.22	665.9	f
1040	616.2	666.42	f
1080	632.81	663.82	f
1120	632.79	663	f
1160	637.93	669.53	f
1200	647.7	680.05	f
1240	658.67	689.62	f
1280	664.18	693.09	f
1320	673.9	694.95	f
1360	685.88	698.8	f
1400	693.18	712.4	f
1440	698.88	708.47	f
*	id=P34	origin=start	destiny=end	motherId=-	ageAtStart=4560
0	83.48	125.96	c
40	90.34	121.37	c
80	102.22	115.37	c
120	112.58	113.16	c
160	118.86	112.72	c
200	137.9	116.97	f
240	150.88	126.91	f
280	160.52	135.55	f
320	169.61	135.57	f
360	190.76	121.84	f
400	198.02	120.57	f
440	209.96	127.92	f
480	224.75	136.05	f
520	247.73	124.22	f
560	263.97	134.75	f
600	270.35	142.13	f
640	274.61	136.93	f
680	268.74	134.6	f
720	291.74	126.57	f
760	302.69	120.56	f
800	313.88	117.16	f
840	319.59	121.49	f
880	319.7	123.34	f
920	325.9	131.9	f
960	329.87	132.89	f
1000	329.7	136.29	f
1040	324.34	144.18	f
1080	325.3	150.88	f
1120	333.05	156.19	f
1160	343.61	155.36	f
1200	340.33	157.06	f
1240	339.73	153.96	f
1280	343.94	151.77	f
1320	361.39	152.55	f
1360	375.59	159.66	f
1400	372.63	154.65	f
1440	371.36	143.39	f
*	id=P35	origin=start	destiny=end	motherId=-	ageAtStart=3560
0	836.94	269.69	c
40	857.95	270.07	c
80	864.05	262.24	c
120	870.59	259.33	c
160	878.91	258.2	c
200	887.82	243.49	f
240	894.93	251.56	f
280	900.8	251.31	f
320	896.38	253.9	f
360	917.51	244.99	f
400	919.11	233.48	f
440	928.32	239.31	f
480	929.92	245.94	f
520	949.99	255.61	f
560	964.42	253.92	f
600	982.36	249.77	f
640	992.32	263.84	f
680	991.49	267.04	f
720	999.65	272.97	f
760	1009.99	265.09	f
800	1010.26	252.58	f
840	1015.11	247.26	f
880	1030.97	243.4	f
920	1043.51	250.41	f
960	1048.69	253.03	f
1000	1040.98	259.28	f
1040	1038.39	260.32	f
1080	1042.82	258.09	f
1120	1050.2	257.15	f
1160	1065.53	260.81	f
1200	1077.01	272.54	f
1240	1091.49	275.95	f
1280	1103.37	299.61	f
1320	1111.45	311.49	f
1360	1126.87	325.46	f
1400	1137.12	322.13	f
1440	1136.24	332.81	f
*	id=P36	origin=start	destiny=end	motherId=-	ageAtStart=2920
0	93.16	63.68	c
40	110.98	77.38	c
80	117.72	78.94	c
120	126.56	82.02	c
160	136.14	68.69	c
200	146.14	68.06	f
240	155.32	66.91	f
280	163.81	56.51	f
320	168.81	71	f
360	178.18	69.58	f
400	176.67	74.84	f
440	190.23	72.95	f
480	197.11	70.48	f
520	197.86	71.54	f
560	207.55	66.9	f
600	217.14	65.59	f
640	238.11	80.07	f
680	251.51	81.1	f
720	255.72	88.66	f
760	270.4	76.85	f
800	283.32	85.87	f
840	275.73	86.35	f
880	282.91	81.79	f
920	277.38	84.07	f
960	285.09	99.33	f
1000	277.81	107.38	f
1040	277.11	117.73	f
1080	284.08	110.36	f
1120	285.23	98.04	f
1160	299.67	101.41	f
1200	292.93	107.96	f
1240	310.23	111.91	f
1280	323.29	114.08	f
1320	335.33	126.96	f
1360	338.77	129.22	f
1400	352.25	126.23	f
1440	360.69	127.92	f
*	id=P37	origin=start	destiny=end	motherId=-	ageAtStart=1000
0	99.75	647.32	c
40	102.5	645.58	c
80	117.59	657.58	c
120	131.22	665.92	c
160	143.4	660.73	c
200	151.97	663.33	f
240	155.55	645.46	f
280	157.62	644.33	f
320	172.38	636.9	f
360	186.66	637.47	f
400	194.73	632.57	f
440	208.74	642.84	f
480	219.74	653.42	f
520	223.71	658.49	f
560	228	661.93	f
600	226	661.69	f
640	227.75	673.8	f
680	238.22	664.29	f
720	239.25	653.1	f
760	261.13	646.47	f
800	286.21	655.21	f
840	289.13	658.52	f
880	286.76	667.81	f
920	292.85	664.31	f
960	300.6	670.97	f
1000	304.76	684.77	f
1040	322.48	696.57	f
1080	325.95	695.93	f
1120	332.93	699.66	f
1160	337.61	708.8	f
1200	337.27	716.1	f
1240	344.34	714.79	f
1280	350.3	708.93	f
1320	367.04	703.49	f
1360	377.37	700.5	f
1400	384.11	708.3	f
1440	392.86	706.56	f
*	id=P38	origin=start	destiny=end	motherId=-	ageAtStart=240
0	776.71	588.14	c
40	780.4	585.89	c
80	790.91	579.5	c
120	805.5	581.77	c
160	813.68	579.75	c
200	810.15	584.94	f
240	811.24	580.21	f
280	811.95	576.14	f
320	821.27	571.35	f
360	818.47	581.74	f
400	818.6	581.96	f
440	823.43	587.08	f
480	828.42	579.17	f
520	836.14	576.4	f
560	838.39	567.61	f
600	839.03	569.22	f
640	840.47	563.38	f
680	861.66	569.1	f
720	875.69	555.99	f
760	879.33	556.41	f
800	881.55	572.03	f
840	902.45	569.76	f
880	910.06	572.53	f
920	901.21	578.26	f
960	918.07	580.72	f
1000	923.08	596.56	f
1040	921.39	606.32	f
1080	937.82	613.36	f
1120	943.37	624.39	f
1160	950.65	618.65	f
1200	962.14	620.68	f
1240	966.17	618.8	f
1280	979.82	611.51	f
1320	991.67	624.09	f
1360	999.84	613.52	f
1400	1013.4	609.22	f
1440	1022.44	605.99	f
*	id=P39	origin=start	destiny=end	motherId=-	ageAtStart=4360
0	75.2	110.94	c
40	65.54	104.63	c
80	72.33	86.9	c
120	83.68	93.54	c
160	101.32	91	c
200	114.16	92.46	f
240	112.94	90.44	f
280	103.2	86.55	f
320	101.63	84.01	f
360	109.99	83.9	f
400	114.33	82.59	f
440	127.72	91.77	f
480	132.69	89.09	f
520	145.86	78.4	f
560	144.88	81.68	f
600	159.25	78.07	f
640	170.28	76.6	f
680	174.56	85.12	f
720	195.83	93.18	f
760	209.83	88.96	f
800	225.97	89.6	f
840	238.56	90.24	f
880	245.66	83.48	f
920	258.26	83.32	f
960	268.22	90.98	f
1000	285.13	98.02	f
1040	297.85	103.77	f
1080	296.7	103.71	f
1120	301.47	105.77	f
1160	318.15	105.3	f
1200	324.67	122.23	f
1240	328.31	109.49	f
1280	328.58	124.91	f
1320	334.77	123.43	f
1360	338.57	124.72	f
1400	340.2	116.07	f
1440	354.06	104.97	f
*	id=P40	origin=start	destiny=end	motherId=-	ageAtStart=3880
0	90.46	144.75	c
40	103.22	143.36	c
80	117.04	146.71	c
120	130.11	155.28	c
160	149.55	153.65	c
200	170.41	159.79	f
240	169.8	164.21	f
280	167.84	154.85	f
320	173.72	150.69	f
360	195.26	152.44	f
400	194.31	156.81	f
440	201	149.61	f
480	207.12	156.6	f
520	202.51	154.97	f
560	203.19	143.64	f
600	228.53	144.83	f
640	245.97	135.96	f
680	252.69	145.19	f
720	264.2	154.64	f
760	268.37	146.02	f
800	285.91	148.7	f
840	297.52	139.91	f
880	305.17	145.13	f
920	318.6	154.44	f
960	326.24	146.76	f
1000	331.03	138.92	f
1040	340.43	132.3	f
1080	354.41	130.78	f
1120	368.24	129.71	f
1160	375.69	135.57	f
1200	384.92	142.8	f
1240	394.99	150.43	f
1280	409.46	157.86	f
1320	410.04	159.25	f
1360	421.96	154.06	f
1400	426.34	158.57	f
1440	427.07	165.38	f
*	id=P41	origin=start	destiny=end	motherId=-	ageAtStart=1160
0	679.47	445.69	c
40	678.92	452.08	c
80	682.63	459.32	c
120	688.74	453.46	c
160	693.19	459.76	c
200	692.72	453.69	f
240	701.56	445.59	f
280	704.07	448.51	f
320	709.44	456.38	f
360	717.55	441.99	f
400	733.79	430.49	f
440	749.98	441.98	f
480	755.58	446.47	f
520	757.73	449.74	f
560	748.36	457.39	f
600	745.7	459.98	f
640	761.76	457.59	f
680	765.62	455.2	f
720	772.74	460.69	f
760	780.37	466.15	f
800	786.74	473.01	f
840	791.49	475.03	f
880	791.33	469.35	f
920	808.61	469.15	f
960	822.66	486.17	f
1000	838.16	483.19	f
1040	845.82	494.36	f
1080	854.13	497.75	f
1120	852.38	505.28	f
1160	859.55	520.38	f
1200	860.28	527.28	f
1240	864.39	529.27	f
1280	866.3	525.33	f
1320	862.83	516.55	f
1360	874.7	506.96	f
1400	890.65	505.09	f
1440	893.27	505.03	f
*	id=P42	origin=start	destiny=end	motherId=-	ageAtStart=2200
0	358.94	450.31	c
40	375	451.28	c
80	384.86	443.72	c
120	394.93	457.61	c
160	399.89	455.69	c
200	405.66	448.82	f
240	420.52	449.72	f
280	434.1	447.57	f
320	431.3	457.39	f
360	432.14	455.89	f
400	450.85	449.13	f
440	467.75	449.64	f
480	480.91	449.25	f
520	496.9	431.32	f
560	498.93	420.13	f
600	505.35	416.89	f
640	516.12	419.59	f
680	529.17	432.17	f
720	529.5	429.3	f
760	534.18	431.35	f
800	554.29	434.12	f
840	556.98	442.83	f
880	564.44	443.59	f
920	573.97	440.96	f
960	582.08	436.4	f
1000	595	445.08	f
1040	596.28	441.14	f
1080	591.5	440.85	f
1120	614.37	436.1	f
1160	615.57	436.76	f
1200	621.54	438.35	f
1240	623.62	436.49	f
1280	616.71	436.48	f
1320	614.36	445.11	f
1360	613.56	455.42	f
1400	619.04	443.54	f
1440	628.37	453.06	f
*	id=P43	origin=start	destiny=end	motherId=-	ageAtStart=4120
0	214.3	336.74	c
40	219.44	333.9	c
80	227.89	335.29	c
120	223.66	333.82	c
160	218.45	327.96	c
200	222.94	327.11	f
240	226.29	331	f
280	223.26	323.39	f
320	225.92	325.93	f
360	235.11	326.81	f
400	245.54	318.39	f
440	260.75	318.35	f
480	269.05	317.87	f
520	290.9	310.48	f
560	285.8	305.79	f
600	294.52	313.5	f
640	304.49	308.56	f
680	301.95	297.39	f
720	308.49	290.09	f
760	326.34	296.53	f
800	331.39	288.59	f
840	331.85	301.31	f
880	336.34	299.02	f
920	339.29	293.21	f
960	344.1	299.45	f
1000	353.54	298.04	f
1040	361.25	302.74	f
1080	382.26	292.16	f
1120	389.4	296.86	f
1160	386.15	301.56	f
1200	388.93	299.99	f
1240	400.3	296.37	f
1280	412.44	291.51	f
1320	427.24	281.38	f
1360	432.67	281.54	f
1400	439.92	278.47	f
1440	439.65	296.16	f
*	id=P44	origin=start	destiny=end	motherId=-	ageAtStart=3280
0	600.48	55.17	c
40	605.89	48.93	c
80	617.38	43.78	c
120	627.46	51.7	c
160	644.44	46.34	f
200	662.06	51.31	f
240	675.66	51.12	f
280	678.33	51.87	f
320	692.56	38.08	f
360	714.74	40.12	f
400	725.32	35.02	f
440	727.29	30.04	f
480	736.13	24.59	f
520	739.84	18.25	f
560	748.01	5.63	f
600	760.5	2.28	f
640	768.2	11.52	f
680	782.5	4.65	f
720	780.22	19.52	f
760	794.36	12.26	f
800	791.7	11.01	f
840	812.18	5.2	f
880	814.92	-1.1900000000001	f
920	823.75	-9.6799999999999	f
960	835.24	-15.97	f
1000	843.5	-12.52	f
1040	861.59	-5	f
1080	870.18	11.33	f
1120	878.74	3.55	f
1160	873.21	8.08	f
1200	881.12	6	f
1240	889.21	13.69	f
1280	885.46	33.1	f
1320	897.16	20.8	f
1360	900.71	12.24	f
1400	925.26	6.51	f
1440	922.9	6.01	f
*	id=P45	origin=start	destiny=end	motherId=-	ageAtStart=2200
0	56.26	263.35	c
40	54.42	266.48	c
80	57.03	271.34	c
120	69.47	284.96	c
160	87.25	287.67	c
200	100.7	284.9	f
240	100.61	286.31	f
280	90.54	303.55	f
320	102.49	294.59	f
360	119.15	296.57	f
400	119.15	290.93	f
440	120.02	288.34	f
480	132.44	277.27	f
520	137.97	271.14	f
560	145.52	276.55	f
600	154.75	282.51	f
640	161	281.41	f
680	177.12	270.97	f
720	192.42	274.37	f
760	198.44	282.11	f
800	201.26	296.17	f
840	193.11	303.35	f
880	209.69	297.1	f
920	211.51	288.02	f
960	205.43	295.08	f
1000	221.4	294.34	f
1040	236.43	296.62	f
1080	243.96	300.32	f
1120	253.65	299.25	f
1160	269.37	299.25	f
1200	291.07	290.34	f
1240	311.17	290.22	f
1280	315.4	296.27	f
1320	324.97	310.74	f
1360	339.68	309.68	f
1400	357.46	307.71	f
1440	354.43	299.86	f
*	id=P46	origin=start	destiny=end	motherId=-	ageAtStart=3600
0	335.82	318.95	c
40	327.38	301.81	c
80	330.65	298.57	c
120	340.64	302.24	c
160	334.56	300.17	c
200	346.12	298.81	f
240	360.15	292.71	f
280	358.79	290.96	f
320	359.24	294.2	f
360	374.31	293.8	f
400	365.51	297.4	f
440	374.34	290.9	f
480	382.27	297.79	f
520	381.49	290.03	f
560	397.77	275.04	f
600	402.68	274.59	f
640	414.83	278.54	f
680	428.94	275.23	f
720	439.74	282.01	f
760	446.21	280.68	f
800	445.05	270.83	f
840	456.16	263.81	f
880	458.53	267.53	f
920	467.05	261.45	f
960	467.93	259.64	f
1000	474.23	255.75	f
1040	485.83	256.2	f
1080	484.16	258	f
1120	489.76	252.26	f
1160	513.38	265.12	f
1200	515.21	264.21	f
1240	514.23	272.15	f
1280	516.72	274.12	f
1320	523.29	264.88	f
1360	536.18	264.66	f
1400	540.47	269.18	f
1440	563.77	258.95	f
*	id=P47	origin=start	destiny=end	motherId=-	ageAtStart=2640
0	59.39	515.23	c
40	72.34	513.75	c
80	83.96	516.87	c
120	100.79	519	c
160	113.27	521.95	c
200	114.83	519.39	f
240	127.62	524.16	f
280	129.02	535.1	f
320	143.21	536.33	f
360	147.15	535.4	f
400	146.91	539.71	f
440	163.19	534.24	f
480	169.97	529.68	f
520	183.96	527.66	f
560	194.27	521.77	f
600	214.03	518.39	f
640	234.68	522.95	f
680	250.74	534.71	f
720	255.25	542.21	f
760	254.74	540.49	f
800	263.87	532.8	f
840	249.88	524.2	f
880	256.54	521.86	f
920	259.22	516.14	f
960	252.93	518.01	f
1000	266.14	519.81	f
1040	270.91	518.44	f
1080	283.85	514.11	f
1120	283.33	508.54	f
1160	287.41	513.99	f
1200	292.1	510.07	f
1240	311.33	507.69	f
1280	322.93	518.54	f
1320	322.82	517.63	f
1360	332.5	512.45	f
1400	336.3	517.71	f
1440	335.25	525.49	f
*	id=P48	origin=start	destiny=end	motherId=-	ageAtStart=2680
0	805.29	272.77	c
40	801.64	274.39	c
80	802	273.51	c
120	800.11	272.65	c
160	810.75	275.1	c
200	809.33	262.53	f
240	817.98	264.17	f
280	828.05	280.76	f
320	844.99	282.32	f
360	861.38	277.19	f
400	861.95	279.73	f
440	871.81	274.47	f
480	889.57	285.49	f
520	889.57	280.26	f
560	894.18	284.81	f
600	896.96	292.9	f
640	893.4	288.34	f
680	899.98	288.38	f
720	902.49	289.06	f
760	903.97	288.41	f
800	919.29	289.27	f
840	932.92	294.62	f
880	946.83	302.46	f
920	948.78	300.15	f
960	950.91	301.69	f
1000	963.29	307.83	f
1040	964.84	312.94	f
1080	967.08	313.77	f
1120	982.06	309.09	f
1160	988.38	307.18	f
1200	1002	309.37	f
1240	1019.62	296.15	f
1280	1018.36	301.97	f
1320	1042.66	293.19	f
1360	1054.79	297.73	f
1400	1065.23	295.88	f
1440	1064.74	286.8	f
*	id=P49	origin=start	destiny=end	motherId=-	ageAtStart=760
0	210.33	637.65	c
40	226.62	640.68	c
80	232.82	644.49	c
120	231.74	642.79	c
160	247.67	642.35	c
200	258.74	648	f
240	263.55	639.42	f
280	267.76	632.79	f
320	266.53	630.02	f
360	279.56	629.13	f
400	275.59	635.15	f
440	288.21	641.97	f
480	296.55	631.56	f
520	303.8	631.59	f
560	325.36	632.39	f
600	330.53	633.98	f
640	335.08	639.55	f
680	344.49	641.99	f
720	336.77	635	f
760	336.22	636.69	f
800	330.9	645.22	f
840	360.39	654.67	f
880	375.42	646.36	f
920	378.68	653.98	f
960	360.41	663.09	f
1000	378.27	660.44	f
1040	378.68	664.97	f
1080	388.56	666.84	f
1120	394.73	673.4	f
1160	402.78	681.85	f
1200	421.39	675.75	f
1240	424.91	671.9	f
1280	433.51	663.17	f
1320	430.49	663.45	f
1360	440.67	658.72	f
1400	449.73	645.49	f
1440	464.74	637.04	f
*	id=P50	origin=start	destiny=end	motherId=-	ageAtStart=1160
0	361.34	520.48	c
40	372.38	520.05	c
80	387.67	504.93	c
120	397.21	516.18	c
160	385.3	519.32	c
200	380.43	538.83	f
240	383.09	535.62	f
280	396.14	542.86	f
320	398.4	541.83	f
360	422.91	532.49	f
400	415.76	521.04	f
440	428.84	524.71	f
480	443.93	528.86	f
520	447.15	532.08	f
560	459.91	520.2	f
600	475.62	525.78	f
640	485.62	509.56	f
680	495.01	505.57	f
720	487.49	494.24	f
760	504.58	500.77	f
800	504.87	497.82	f
840	509.58	501.16	f
880	518.65	497.75	f
920	539.54	486.49	f
960	545.46	481.33	f
1000	546.54	476.45	f
1040	558.7	459.05	f
1080	564.22	452.01	f
1120	563.15	455.1	f
1160	570.67	467.4	f
1200	578.52	456.27	f
1240	585.41	450.71	f
1280	607.35	437.96	f
1320	619.21	449.26	f
1360	628.73	454.34	f
1400	634.63	462.67	f
1440	634.28	465.25	f
*	id=P51	origin=start	destiny=end	motherId=-	ageAtStart=2640
0	539.05	317.29	c
40	555.63	317.07	c
80	557.39	301.4	c
120	562.3	296.94	c
160	568.09	294.54	c
200	575.86	297.42	f
240	577.45	288.77	f
280	580.52	288.2	f
320	586.22	290.09	f
360	590.81	289.12	f
400	587.89	275.07	f
440	583.16	279.17	f
480	586.67	288.26	f
520	597.22	287.08	f
560	601.1	280.11	f
600	597.69	283.33	f
640	606.87	280.88	f
680	618.82	289.2	f
720	610.67	284.97	f
760	622.57	270.06	f
800	625.76	267.62	f
840	638.92	268.42	f
880	644.82	283.77	f
920	668.47	277.54	f
960	681.59	272.73	f
1000	690.99	278.71	f
1040	698.2	263.27	f
1080	705.68	279.99	f
1120	714.98	265.44	f
1160	722.63	278.76	f
1200	731.56	279.85	f
1240	747.18	290.62	f
1280	749.86	299.73	f
1320	768.52	308.69	f
1360	779.62	299.99	f
1400	786.34	301.8	f
1440	786.51	295	f
*	id=P52	origin=start	destiny=end	motherId=-	ageAtStart=3600
0	112.36	180.19	c
40	119.88	181.63	c
80	127.13	182.99	c
120	131.58	185.1	c
160	131.19	187.01	c
200	137.17	178.12	f
240	154.09	173.99	f
280	176.14	162.73	f
320	178.81	154.2	f
360	186.76	155.26	f
400	196.92	168.83	f
440	204.46	175.51	f
480	221.58	173.78	f
520	243.72	174.78	f
560	245.61	183.66	f
600	247.01	173.09	f
640	265.96	170.74	f
680	287.41	175.86	f
720	293.35	167.7	f
760	300.41	172.84	f
800	301.54	181.3	f
840	315.64	183.98	f
880	326.24	194.97	f
920	326.23	198.84	f
960	324.11	199.9	f
1000	335.31	204.52	f
1040	345	201.95	f
1080	365.63	209.26	f
1120	366.9	223.83	f
1160	367.9	228.75	f
1200	362.14	220.22	f
1240	361.6	216.72	f
1280	377.61	218.06	f
1320	385.66	226.32	f
1360	390.59	214.59	f
1400	389.62	214.88	f
1440	394.97	227.63	f
*	id=P53	origin=start	destiny=end	motherId=-	ageAtStart=2920
0	482.82	644.52	c
40	492.68	642.8	c
80	493	642.89	c
120	501.73	631.7	c
160	492.79	641.22	c
200	507.29	635.46	f
240	514.07	620.95	f
280	526.22	626.49	f
320	528.36	627.42	f
360	540.78	620.6	f
400	563.5	626.1	f
440	584.82	616.77	f
480	600.76	618.26	f
520	612.39	622.9	f
560	631.85	624.01	f
600	631.38	629.14	f
640	644.88	634.89	f
680	654.35	635.35	f
720	661.44	618.9	f
760	675.17	617.19	f
800	675.67	627.6	f
840	671.33	623.84	f
[truncated: 1,801 more rows]
