# Supplementary material for: A three component model for superdiffusive motion effectively describes migration of eukaryotic cells moving freely or under a directional stimulus
Source: PLoS One. 2022 Aug 2;17(8):e0272259. doi: 10.1371/journal.pone.0272259 (PMC9345344; doi:10.1371/journal.pone.0272259)
Supplement: S1 File — Text files containing information about displacements of experimental and simulated populations used for both preliminary analyses, in “datasets used for preliminary evaluation of cell movement (Tables 1 and 2)”, and further characterization of cell movement, in “further datasets used for cell movement characterization (Figs 2, 4–6; Table 2; S1–S3 Tables; S2 and S3 Figs)”. (ZIP) [file pone.0272259.s007.zip › S1_File/further datasets/simulated/100 cells (9 micron random)/b8 p0/Coords-KUiFKd.txt]

#	version=2.0	operator=	acqDate=	cellLine=cell	cond=N.T.	type=	well=	ref_angle=	note=Experiment 1	clickId=	date=	acqId=	ps=1	xSize=845	ySize=668	ts=1	unit=um	stackId=	timeInt=	description=
*	id=P1	origin=start	destiny=end	motherId=-	ageAtStart=4320
0	505.93	423.92	c
40	516.74	428.78	c
80	520.23	425.33	c
120	534.67	425.76	c
160	551.18	422.88	c
200	556.21	433.13	f
240	560.29	441.8	f
280	567.67	439.22	f
320	569.98	438.08	f
360	572.5	446.24	f
400	579.52	444.86	f
440	576.9	451.14	f
480	583.59	444.78	f
520	583.39	454.19	f
560	603.45	448.76	f
600	611.58	440.22	f
640	623.05	434.18	f
680	636.29	419.89	f
720	644.38	424.76	f
760	658.11	427.68	f
800	654.05	420.12	f
840	666.26	408.15	f
880	670.12	404.59	f
920	678.6	402.11	f
960	698.36	396.5	f
1000	708.25	384.65	f
1040	724.74	396.82	f
1080	738.58	398.89	f
1120	741.98	385.43	f
1160	746.54	391.9	f
1200	751.23	377.45	f
1240	759.85	371.5	f
1280	765.29	377.7	f
1320	776.08	373.32	f
1360	778.13	385.49	f
1400	783.14	397.2	f
1440	782.47	388.31	f
*	id=P2	origin=start	destiny=end	motherId=-	ageAtStart=3920
0	660.18	93.54	c
40	672.95	84.65	c
80	676.62	81.54	c
120	686.56	79.79	c
160	691.48	74.95	c
200	702.52	71.93	f
240	724.48	61.61	f
280	728.37	69.25	f
320	734.59	60.16	f
360	748.34	73.68	f
400	755.5	66.96	f
440	771.12	64.94	f
480	785.12	64.45	f
520	802.66	58.18	f
560	815.73	54.84	f
600	830.46	52.27	f
640	841.79	55.9	f
680	848.65	56.15	f
720	854.4	56.64	f
760	864.64	50.26	f
800	870.71	58.97	f
840	874.72	74.52	f
880	876.76	75.07	f
920	881	85.1	f
960	883.21	91.31	f
1000	895.14	88.33	f
1040	904.93	81.36	f
1080	916.31	83.19	f
1120	922.34	87.82	f
1160	931.1	100.01	f
1200	937.91	94.23	f
1240	950.96	105.41	f
1280	966.1	108.75	f
1320	967.3	104.31	f
1360	960.72	91.07	f
1400	963.97	89.16	f
1440	968.7	100.46	f
*	id=P3	origin=start	destiny=end	motherId=-	ageAtStart=2680
0	24.67	425.57	c
40	34.65	416.19	c
80	46.71	422.34	c
120	51.33	420.58	c
160	66.29	415.04	c
200	71.88	408.71	f
240	71.33	408.01	f
280	77.78	415.5	f
320	81.57	416.38	f
360	93.23	408.08	f
400	110.41	402.24	f
440	127.71	403.31	f
480	135.44	404.59	f
520	126.64	401.64	f
560	138.7	406.35	f
600	156.15	407.71	f
640	177.08	411.62	f
680	179.85	401.03	f
720	187.01	401.74	f
760	194.86	384.63	f
800	208.07	386.97	f
840	218.94	369.67	f
880	226.86	374.08	f
920	233.33	390.27	f
960	244.65	391.18	f
1000	268.19	392.03	f
1040	281.42	386.58	f
1080	280.24	381.47	f
1120	291.63	395.89	f
1160	300.02	382.77	f
1200	300.67	379.12	f
1240	301.44	374.94	f
1280	302.92	364.88	f
1320	309.29	364.7	f
1360	327.79	369.87	f
1400	345.26	372.48	f
1440	366.54	375.13	f
*	id=P4	origin=start	destiny=end	motherId=-	ageAtStart=1480
0	36.91	57.85	c
40	36.73	52.27	c
80	23.59	50.59	c
120	53.77	56.76	c
160	59.78	55.61	c
200	66.05	46.37	f
240	62.15	44.71	f
280	77.87	52.5	f
320	93.06	68.43	f
360	106.84	75.65	f
400	120.4	76.49	f
440	129.15	70.91	f
480	134.14	69.63	f
520	148.99	75.55	f
560	161.3	77.23	f
600	163.84	75.35	f
640	164.31	81.13	f
680	182.14	73.54	f
720	192.76	74.89	f
760	205.83	61.97	f
800	216.6	60.02	f
840	224.54	64.72	f
880	235.25	69.76	f
920	251.55	69.99	f
960	256.69	65.63	f
1000	262.88	71.3	f
1040	268.9	78.59	f
1080	276.77	86.86	f
1120	282.79	93.89	f
1160	289.96	88.37	f
1200	294.87	86.04	f
1240	304.51	84.35	f
1280	308.68	80.84	f
1320	328.46	82.1	f
1360	344.4	95.87	f
1400	345.4	77.68	f
1440	361.69	84.97	f
*	id=P5	origin=start	destiny=end	motherId=-	ageAtStart=1920
0	216.72	468.44	c
40	228.03	455.75	c
80	239.23	459.37	c
120	241.03	458.96	c
160	262.68	464.62	c
200	269.99	455.33	f
240	268.42	458.82	f
280	275.65	451.1	f
320	284.06	437.02	f
360	285.15	438.28	f
400	299.69	438.24	f
440	305.16	444.81	f
480	305.92	442.29	f
520	311.08	444.57	f
560	323.07	438.74	f
600	325.28	438.03	f
640	338.29	437	f
680	346.57	422.19	f
720	353.59	418.02	f
760	358.9	422.56	f
800	356.04	433.79	f
840	357.13	436.92	f
880	366.55	432.96	f
920	371.15	433.42	f
960	378.34	421.94	f
1000	381.38	422.53	f
1040	390.21	422.82	f
1080	409.59	430.26	f
1120	411.78	432.98	f
1160	415.4	437.17	f
1200	425.4	439.81	f
1240	426.36	441.16	f
1280	437.77	437.07	f
1320	442.37	437.67	f
1360	439.12	444.89	f
1400	445.34	438.06	f
1440	458.34	433.78	f
*	id=P6	origin=start	destiny=end	motherId=-	ageAtStart=1160
0	733.95	591.71	c
40	730.39	582.58	c
80	719.14	587.9	c
120	715.48	585.28	c
160	718.66	588.44	c
200	733.16	590.26	f
240	739.91	578.91	f
280	748.56	570.06	f
320	745.96	567.95	f
360	757.44	571.03	f
400	770.51	580.49	f
440	788.67	575.03	f
480	794.78	579.99	f
520	806.42	580.34	f
560	821.21	582.19	f
600	827.23	579	f
640	837.95	573.14	f
680	838.88	578.85	f
720	837.41	585.96	f
760	846.95	579.57	f
800	855.98	589.51	f
840	872.6	593.11	f
880	891.94	593.44	f
920	898.13	592.14	f
960	908.45	603.63	f
1000	916.46	608.65	f
1040	922.29	602.44	f
1080	929.1	605.73	f
1120	943.13	617.24	f
1160	963.97	617.17	f
1200	977.27	622.95	f
1240	985.22	611.17	f
1280	980.85	612.04	f
1320	977.25	622.3	f
1360	981.14	632.57	f
1400	985.11	620.76	f
1440	999.75	615.12	f
*	id=P7	origin=start	destiny=end	motherId=-	ageAtStart=1760
0	590.92	458.9	c
40	602.94	456.54	c
80	609.08	457.26	c
120	627.53	464.01	c
160	638.85	463.64	c
200	653.36	470.17	f
240	658.29	476.36	f
280	664.34	481.08	f
320	665.51	478.92	f
360	675.82	468.69	f
400	677.22	472.8	f
440	696.76	459.24	f
480	695.96	446.48	f
520	706.4	435.26	f
560	714.46	431.59	f
600	731.06	433.55	f
640	750.21	433.29	f
680	757.6	427.25	f
720	776.83	423.47	f
760	787.09	420.53	f
800	804.38	427.92	f
840	815.44	437.43	f
880	825.05	441.2	f
920	846.63	434.25	f
960	858.96	420.16	f
1000	862.94	415.59	f
1040	876.12	413.37	f
1080	883.02	413.32	f
1120	892.7	411.59	f
1160	888.58	409.2	f
1200	892.09	416.24	f
1240	908.3	411.99	f
1280	905.79	405.24	f
1320	922.01	411.76	f
1360	916.61	408.35	f
1400	918.95	410.75	f
1440	934.8	409.44	f
*	id=P8	origin=start	destiny=end	motherId=-	ageAtStart=3360
0	53.88	434.39	c
40	59.86	431.75	c
80	65.85	420.6	c
120	90.42	423.79	c
160	95.48	422.25	f
200	92.91	421.69	f
240	98.55	429.24	f
280	112.12	430	f
320	118.63	437.25	f
360	120.97	435.78	f
400	130.73	436.87	f
440	137.39	437.19	f
480	139.84	425.03	f
520	143.78	426.19	f
560	151.55	432.86	f
600	159.76	442.24	f
640	165.08	433.09	f
680	170.6	429.44	f
720	178.89	420.2	f
760	195.55	417.63	f
800	207.91	417.02	f
840	214.72	417.12	f
880	232.58	408.16	f
920	240.63	407.67	f
960	244.93	396.31	f
1000	245.66	395.76	f
1040	255	392.78	f
1080	265.56	390.19	f
1120	275.9	388.67	f
1160	292.05	384.33	f
1200	311.95	380.91	f
1240	324.73	378.61	f
1280	323.87	383.8	f
1320	334.56	382.3	f
1360	337.3	370.41	f
1400	347.21	377.34	f
1440	357.19	367.87	f
*	id=P9	origin=start	destiny=end	motherId=-	ageAtStart=3600
0	202.76	445.48	c
40	211.16	438.34	c
80	212.55	433.86	c
120	218.41	433.15	c
160	229.52	417.92	c
200	237.02	419.4	f
240	240.18	417	f
280	241.96	425.52	f
320	242.6	433.89	f
360	249.39	428.16	f
400	251.9	422.89	f
440	264.71	420.91	f
480	270.02	418.27	f
520	277.71	418.63	f
560	291.48	418.41	f
600	305.41	419.67	f
640	310.12	421.68	f
680	329.12	424.14	f
720	334.08	417.98	f
760	339.6	411.05	f
800	347.58	424.08	f
840	352.44	414.58	f
880	357.14	415.62	f
920	365.93	418.53	f
960	362.83	425.52	f
1000	366.66	424.66	f
1040	356.35	423.85	f
1080	361.99	416.5	f
1120	378.77	421.95	f
1160	374.43	429.25	f
1200	382.58	423.53	f
1240	393.99	418.71	f
1280	388.84	419.64	f
1320	395.5	409.72	f
1360	406.7	407.26	f
1400	425.27	414.38	f
1440	434.38	413.4	f
*	id=P10	origin=start	destiny=end	motherId=-	ageAtStart=880
0	120.9	396.15	c
40	123.02	408.57	c
80	132.14	410.21	c
120	142.68	404.6	c
160	152.95	412.49	c
200	163.29	420.47	f
240	173.76	415.23	f
280	172.8	410.63	f
320	186.11	397.15	f
360	190.93	388.79	f
400	190.29	388.09	f
440	193.09	399.35	f
480	207.13	403.07	f
520	208.29	402.04	f
560	215.69	405.58	f
600	221.53	408.29	f
640	216.22	419.07	f
680	221.32	421.56	f
720	222.27	424.94	f
760	227.49	428.37	f
800	238.79	429.65	f
840	242.11	418.33	f
880	250.28	425.62	f
920	245.95	430.95	f
960	254.42	423.37	f
1000	249.94	410.78	f
1040	260.2	416.73	f
1080	267.37	408.97	f
1120	280.95	418.07	f
1160	282.29	414.62	f
1200	291.81	410.97	f
1240	309.58	416.24	f
1280	311.75	419.27	f
1320	314.71	414.01	f
1360	328.01	425.94	f
1400	317.67	429.57	f
1440	326.3	408.36	f
*	id=P11	origin=start	destiny=end	motherId=-	ageAtStart=3920
0	478.47	228.25	c
40	495	214.67	c
80	487.57	211.84	c
120	486.89	222.19	c
160	501.43	216.94	c
200	510.53	212.72	f
240	525.1	227.15	f
280	541.96	232.28	f
320	545.28	245.45	f
360	554.82	237.12	f
400	561.23	247.31	f
440	576.63	238.72	f
480	582.15	237.96	f
520	590.8	234.14	f
560	596.27	225.99	f
600	599.81	217.15	f
640	607.19	219.22	f
680	620.89	212.14	f
720	614.6	207.4	f
760	621.25	219.16	f
800	617.5	221.38	f
840	626.29	218.47	f
880	629.84	213.24	f
920	649.15	208.13	f
960	643.76	211.82	f
1000	652.25	210.45	f
1040	660.24	205.32	f
1080	657.49	197.01	f
1120	677.41	196.36	f
1160	683.8	212.73	f
1200	697.79	215.78	f
1240	695.33	224.92	f
1280	690.55	241.04	f
1320	693.5	253.85	f
1360	696.02	242.57	f
1400	716.97	235.02	f
1440	722.67	238.72	f
*	id=P12	origin=start	destiny=end	motherId=-	ageAtStart=2120
0	488.7	302.19	c
40	503.15	310.24	c
80	509.67	313.52	c
120	522.44	319.93	c
160	523.91	312.12	c
200	527.53	316.28	f
240	536.2	322.19	f
280	543.03	317.41	f
320	553.67	318.28	f
360	549.47	324.86	f
400	552.24	326.65	f
440	550.17	317.66	f
480	559.87	320.3	f
520	566.84	333.7	f
560	569.12	341.44	f
600	571.35	347.24	f
640	573.87	343.75	f
680	587.51	343.32	f
720	596.09	336.88	f
760	611.58	340.43	f
800	608.62	351.36	f
840	607.75	348.13	f
880	611.97	342.12	f
920	633.67	336.21	f
960	628.42	324.81	f
1000	639.41	330.61	f
1040	655.55	322.88	f
1080	673.51	331.66	f
1120	666.66	324.12	f
1160	672.88	329.52	f
1200	691.49	333.22	f
1240	699.52	341.43	f
1280	708.62	338.32	f
1320	715.53	327.72	f
1360	723.91	319.18	f
1400	742.97	326.53	f
1440	749.04	335.84	f
*	id=P13	origin=start	destiny=end	motherId=-	ageAtStart=1440
0	621.86	624.74	c
40	632.35	620.36	c
80	634.9	615.6	c
120	646.44	601.42	c
160	654.82	603.33	c
200	671.53	601.31	f
240	689.65	592.52	f
280	687.83	582.19	f
320	703.06	569.17	f
360	706.27	571.04	f
400	718.01	578.04	f
440	733.5	583.13	f
480	746.93	585.45	f
520	758.21	588.9	f
560	772.22	581.69	f
600	773.66	593.01	f
640	765.85	584.75	f
680	780.31	577.86	f
720	788.8	587.37	f
760	793.19	583.82	f
800	794.49	588.27	f
840	805.21	602.45	f
880	803.66	594.36	f
920	806.33	590.5	f
960	806.34	588.78	f
1000	814.43	593.98	f
1040	826.29	591.17	f
1080	836.9	592.18	f
1120	838.38	586.54	f
1160	850.52	586.35	f
1200	853.39	596.53	f
1240	869.17	586.57	f
1280	876.83	607.84	f
1320	885.84	608.91	f
1360	883.12	597.29	f
1400	894.98	600.96	f
1440	905.31	587.41	f
*	id=P14	origin=start	destiny=end	motherId=-	ageAtStart=40
0	248.1	539.21	c
40	250.88	533.58	c
80	253.42	527.6	c
120	256.12	536.17	c
160	273.53	540.9	f
200	289.86	529.92	f
240	304.99	530.36	f
280	311.67	528.6	f
320	313.17	528.02	f
360	319.01	516.12	f
400	333.32	528.9	f
440	349.43	514.13	f
480	363.04	517.72	f
520	377.2	511.28	f
560	371.24	522.2	f
600	391.77	522.21	f
640	409.19	517.8	f
680	405.3	526.13	f
720	418.19	518.74	f
760	427.84	521.12	f
800	435.14	526.74	f
840	456.21	521.12	f
880	478.77	521.04	f
920	486.33	517.33	f
960	495.99	506.27	f
1000	495.07	502.88	f
1040	505.76	509.63	f
1080	511.47	520.32	f
1120	533.38	521.35	f
1160	547.3	514.34	f
1200	555.12	513.86	f
1240	566.15	528.79	f
1280	586.32	525.02	f
1320	586.51	532.78	f
1360	588.4	538.4	f
1400	598.84	547.7	f
1440	616.95	550.6	f
*	id=P15	origin=start	destiny=end	motherId=-	ageAtStart=4320
0	690.71	502.32	c
40	691.66	501.2	c
80	692.03	491.71	c
120	703.59	493.43	c
160	707.03	506.08	c
200	727.45	509.99	f
240	729.87	510.6	f
280	745.16	512.82	f
320	752.37	508.44	f
360	753.69	507.82	f
400	750.5	507.3	f
440	756.18	510.84	f
480	757.5	507.66	f
520	757.32	500.1	f
560	760.31	505.99	f
600	766.95	508.4	f
640	780.47	517.84	f
680	789.09	525.14	f
720	796.38	519.09	f
760	816.53	528.7	f
800	820.44	527.78	f
840	822.88	525.5	f
880	823.17	528.63	f
920	832.1	526.27	f
960	832.64	517.95	f
1000	839.93	531.68	f
1040	848.24	523.71	f
1080	845.14	523.15	f
1120	842.87	518	f
1160	853.1	511.08	f
1200	857.82	504.97	f
1240	866.3	504.98	f
1280	859.71	493.9	f
1320	865.13	510.71	f
1360	869.61	515.8	f
1400	874.55	513.12	f
1440	890.64	531.64	f
*	id=P16	origin=start	destiny=end	motherId=-	ageAtStart=3280
0	688.62	413.56	c
40	702.57	416.54	c
80	717.63	413.35	c
120	728.85	417.34	c
160	728.15	411.44	c
200	739.08	410.04	f
240	739.64	407.58	f
280	745.66	419.52	f
320	755.11	418.88	f
360	765.11	415.63	f
400	768.53	414.58	f
440	771.75	417.24	f
480	781.5	417.3	f
520	783.04	406.23	f
560	800.66	409.04	f
600	808.02	414.11	f
640	821.09	408.87	f
680	827.38	412.02	f
720	834.13	416.99	f
760	835.79	409.91	f
800	845.45	409.49	f
840	852.59	413.25	f
880	857.23	417.63	f
920	867.55	413.66	f
960	878.73	419.49	f
1000	874.99	430.18	f
1040	887.06	445.91	f
1080	903.36	447.43	f
1120	919.57	450.07	f
1160	926.1	443.98	f
1200	933.5	446.21	f
1240	930.62	453.67	f
1280	940.93	448.42	f
1320	956	448.07	f
1360	967.99	457.88	f
1400	973.62	450.29	f
1440	985.61	443.42	f
*	id=P17	origin=start	destiny=end	motherId=-	ageAtStart=3000
0	537.9	275.9	c
40	553	273.9	c
80	564.36	269.91	c
120	587.33	269.04	c
160	586.32	285.37	c
200	597.05	285.35	f
240	604.65	277.3	f
280	607.61	285.04	f
320	606.21	291.48	f
360	618.48	289.78	f
400	642.37	301.97	f
440	652.15	297.84	f
480	648.11	294.51	f
520	641.38	292.59	f
560	639.51	290.27	f
600	658.41	306.17	f
640	671.98	299.14	f
680	672.91	286.4	f
720	666.1	293.88	f
760	677.39	287.95	f
800	694.78	295.89	f
840	693.87	298.79	f
880	714.51	289.07	f
920	714.65	285.8	f
960	717.27	293.32	f
1000	726.68	286.8	f
1040	736.76	270.97	f
1080	738.34	276.49	f
1120	747.32	290.82	f
1160	751.64	286.74	f
1200	750.49	287.36	f
1240	751.95	294.89	f
1280	751.84	296.84	f
1320	751.12	302.73	f
1360	755.16	306.35	f
1400	753.4	296.42	f
1440	761.09	291.23	f
*	id=P18	origin=start	destiny=end	motherId=-	ageAtStart=4120
0	219.82	235.14	c
40	233.22	236.31	c
80	230.15	237.42	c
120	244.63	235.27	c
160	235.33	255.93	c
200	235.45	247.67	f
240	250.01	243.85	f
280	264.23	235.53	f
320	263.73	238.96	f
360	282.45	235.19	f
400	298.22	240.45	f
440	295.29	241.34	f
480	303.34	247.86	f
520	306.49	231.23	f
560	326.07	239.7	f
600	316.32	235.59	f
640	324.98	233.19	f
680	328.72	232.95	f
720	332.92	231.91	f
760	339.77	232.19	f
800	350.71	218.92	f
840	373.07	226.25	f
880	387.98	227.2	f
920	386.66	217.19	f
960	394.65	219.01	f
1000	418.66	222.83	f
1040	429.52	215.95	f
1080	424.61	215.37	f
1120	431.91	225.21	f
1160	434.91	226.2	f
1200	439.39	229.27	f
1240	463.2	217.12	f
1280	467.66	221.11	f
1320	482.69	210.07	f
1360	501.07	215.09	f
1400	512.95	207.11	f
1440	515.16	209.41	f
*	id=P19	origin=start	destiny=end	motherId=-	ageAtStart=760
0	827.98	478.01	c
40	839.14	469.76	c
80	841.86	463.66	c
120	844.49	464.61	c
160	850.42	448.58	c
200	859.07	463.5	f
240	866.8	460.39	f
280	875.52	453.18	f
320	891.08	436.45	f
360	897.3	433.58	f
400	904	436.68	f
440	910.54	444.7	f
480	924.2	454.38	f
520	941.62	446.94	f
560	959.68	448.53	f
600	975.47	447.58	f
640	991.59	455.69	f
680	1000.23	456.39	f
720	1021.31	452.99	f
760	1022.59	442.2	f
800	1039.54	448.17	f
840	1050.52	455.11	f
880	1055.96	450.43	f
920	1059.28	434.32	f
960	1059.66	419.03	f
1000	1078.6	414.73	f
1040	1088.42	419.4	f
1080	1106.62	417	f
1120	1119.1	414.18	f
1160	1128.19	424.62	f
1200	1142.28	427.53	f
1240	1142.75	437.76	f
1280	1148.2	436	f
1320	1167.24	429.71	f
1360	1170.95	425.92	f
1400	1165.51	431.52	f
1440	1172.09	431.29	f
*	id=P20	origin=start	destiny=end	motherId=-	ageAtStart=3040
0	478.43	535.87	c
40	481.34	538.74	c
80	494.32	525.61	c
120	506.07	525.55	c
160	503.21	528.01	c
200	489.69	532.57	f
240	503.81	525.96	f
280	510.19	529.03	f
320	511.58	531.46	f
360	515.28	527.54	f
400	525.26	521.49	f
440	519.88	516.51	f
480	523.31	511.37	f
520	541.61	511.9	f
560	539.79	511.13	f
600	556.37	527.84	f
640	578.95	522.36	f
680	586.84	520.43	f
720	584.14	523.66	f
760	598.65	515.97	f
800	603.86	521.73	f
840	612.83	520.86	f
880	611.44	516.01	f
920	605.49	516.2	f
960	612.11	523.73	f
1000	621.86	534.17	f
1040	630.05	534.19	f
1080	650.88	534.4	f
1120	656.17	540.16	f
1160	663.99	552.4	f
1200	686.7	553.34	f
1240	687.09	558.44	f
1280	683.2	544	f
1320	685.42	544.73	f
1360	692.99	550.92	f
1400	696.77	547.98	f
1440	713.97	548.97	f
*	id=P21	origin=start	destiny=end	motherId=-	ageAtStart=2320
0	509.57	381.04	c
40	510.71	383.51	c
80	515.47	363.06	c
120	527.27	373.67	c
160	539.05	371.17	c
200	546.87	375.3	f
240	554.01	376.71	f
280	574.38	386.83	f
320	585.69	386.21	f
360	592.15	390.62	f
400	605.92	393.96	f
440	617.22	394.18	f
480	632.4	388.5	f
520	646.02	394.28	f
560	658.95	403.05	f
600	669.28	396.33	f
640	678.28	402.08	f
680	694.18	404.46	f
720	698.66	393.23	f
760	688.39	404.31	f
800	697.75	403.7	f
840	710.16	409.62	f
880	717.64	397.75	f
920	724.39	402.32	f
960	742.74	402.11	f
1000	751.62	397.53	f
1040	751.43	398.67	f
1080	758.75	390.31	f
1120	778.98	400.06	f
1160	789.69	397.75	f
1200	798.13	396.37	f
1240	809.24	398.94	f
1280	828.55	400.96	f
1320	830.69	391.82	f
1360	832.09	406.73	f
1400	858.05	401.02	f
1440	859.33	390.68	f
*	id=P22	origin=start	destiny=end	motherId=-	ageAtStart=3680
0	287.04	498.93	c
40	286.53	509.41	c
80	289.27	525.17	c
120	296.75	529.02	c
160	294.28	523.48	c
200	292	519.49	f
240	300.53	521.5	f
280	316.89	511.68	f
320	324.74	507.91	f
360	329.54	498.93	f
400	335.21	496.91	f
440	354.95	505.47	f
480	357.6	494.01	f
520	376.5	503.02	f
560	378.09	503.95	f
600	387.38	504.94	f
640	394.17	499.53	f
680	404.12	498.81	f
720	398.65	494.39	f
760	404.12	492.93	f
800	425.26	499.83	f
840	425.22	499.96	f
880	432.55	506.86	f
920	451.68	500.62	f
960	452.22	494.06	f
1000	452.39	497.17	f
1040	445.6	493.7	f
1080	443.95	493.6	f
1120	457.62	495.09	f
1160	469.25	503.87	f
1200	475.95	514.48	f
1240	489	524.02	f
1280	501.34	529.5	f
1320	504.13	529.18	f
1360	499.95	539.26	f
1400	511.38	535.63	f
1440	527.74	534.37	f
*	id=P23	origin=start	destiny=end	motherId=-	ageAtStart=680
0	642.07	413.17	c
40	652.1	418.42	c
80	658.41	427.71	c
120	665.18	428.69	c
160	669.46	419.68	c
200	668.11	411.6	f
240	674.22	416.1	f
280	687.16	410.29	f
320	698.27	415.12	f
360	719	412.05	f
400	719.62	416.09	f
440	723.32	408.74	f
480	729.16	408.49	f
520	737.83	410.07	f
560	744.46	394.51	f
600	756.23	394.42	f
640	769.08	388.48	f
680	781	394.98	f
720	800.83	397.81	f
760	813.14	403.59	f
800	810.87	405.86	f
840	813	415.2	f
880	812.46	421.28	f
920	822.34	410.34	f
960	827.15	417.08	f
1000	836.31	399.66	f
1040	855.62	398.03	f
1080	859.36	392.29	f
1120	867.15	400.95	f
1160	883.15	397.11	f
1200	882.36	385.26	f
1240	896.33	392.78	f
1280	899.62	399.71	f
1320	914.74	399.11	f
1360	919.57	385.76	f
1400	921.28	396.09	f
1440	913.42	388.49	f
*	id=P24	origin=start	destiny=end	motherId=-	ageAtStart=3160
0	524.04	39.46	c
40	531.11	44.56	c
80	538.01	38.02	c
120	539.98	35.33	c
160	543.49	45.89	c
200	550.87	46.35	f
240	557.18	51.94	f
280	556.24	60.25	f
320	556.09	61.84	f
360	552.93	62.99	f
400	567.11	44.92	f
440	573.01	38.69	f
480	575.57	30.6	f
520	591.14	29.76	f
560	594.54	25.77	f
600	588.01	24.31	f
640	592.57	37.94	f
680	591.3	37.66	f
720	610.03	35.87	f
760	620.83	38.04	f
800	621.83	36.98	f
840	620.46	23.69	f
880	615.43	16.32	f
920	627.72	14.8	f
960	637.92	32.2	f
1000	638.89	30.87	f
1040	654.99	26.23	f
1080	660.74	30.74	f
1120	662.65	25.66	f
1160	667.99	20.91	f
1200	673.48	18.5	f
1240	675.77	16	f
1280	686.68	15.48	f
1320	689.65	19.76	f
1360	699.06	27.1	f
1400	717.56	34.78	f
1440	714.16	38.63	f
*	id=P25	origin=start	destiny=end	motherId=-	ageAtStart=3360
0	620.27	159.72	c
40	629.28	150.59	c
80	632.69	150.99	c
120	636.35	141.39	c
160	637.99	137.03	c
200	658.12	134.96	f
240	666.36	139.33	f
280	674.84	133.67	f
320	673.5	141.34	f
360	687.21	133.03	f
400	685.82	136.03	f
440	698.2	140.85	f
480	702.47	133.19	f
520	711.42	131.86	f
560	714.53	128.68	f
600	731.14	132.13	f
640	740.83	137.72	f
680	750.23	129.63	f
720	760.89	129.91	f
760	773.22	124.73	f
800	787.9	133.27	f
840	794.91	121.99	f
880	809.14	112.84	f
920	810.79	120.69	f
960	816.27	120.64	f
1000	832.66	133.22	f
1040	836.27	136.85	f
1080	849.59	135.35	f
1120	865.42	134.51	f
1160	872.93	123.14	f
1200	884.84	127.99	f
1240	889.66	133.39	f
1280	903.52	138.08	f
1320	914.2	137.61	f
1360	934.82	145.68	f
1400	947.46	134.27	f
1440	963.91	130.07	f
*	id=P26	origin=start	destiny=end	motherId=-	ageAtStart=3560
0	300.48	491.24	c
40	318.64	477.22	c
80	344.72	484.12	c
120	350.95	483.97	c
160	357.9	475.58	c
200	366.18	469.95	f
240	371.96	463.09	f
280	377.79	469.87	f
320	385.32	468.52	f
360	383.72	460.6	f
400	398.8	460.14	f
440	416.26	465.04	f
480	436.14	474.08	f
520	442.64	474.26	f
560	443.56	465.28	f
600	439.73	461.32	f
640	446.92	464.42	f
680	456.42	448.58	f
720	471.17	444.01	f
760	483.48	440.93	f
800	495.38	448.07	f
840	512.79	454.77	f
880	502.17	455.65	f
920	497.05	449.66	f
960	503.41	445.72	f
1000	513.06	443.36	f
1040	519.14	442.96	f
1080	519.3	455.32	f
1120	526.96	451.59	f
1160	533.67	459.78	f
1200	530.84	462.98	f
1240	520.71	461.39	f
1280	530.28	461.16	f
1320	545.61	468.57	f
1360	552.21	467.13	f
1400	564.78	459.13	f
1440	576.84	474.89	f
*	id=P27	origin=start	destiny=end	motherId=-	ageAtStart=40
0	334.38	64.25	c
40	344.27	72.99	c
80	341.57	81.8	c
120	343.11	80.67	c
160	355.29	73.82	c
200	362.56	78.27	f
240	366.75	82.65	f
280	387.51	82.87	f
320	397.53	84.24	f
360	416.72	79.53	f
400	415.9	80.2	f
440	419.35	81.05	f
480	428.35	72.92	f
520	427.22	69.63	f
560	428.77	63.22	f
600	431.33	59.43	f
640	442.59	54.92	f
680	445.82	51.47	f
720	444.79	48.16	f
760	458.03	44.47	f
800	462.39	50.73	f
840	468.64	51	f
880	492.34	52.61	f
920	500.82	63.63	f
960	506.77	72.17	f
1000	520.13	72.45	f
1040	521.42	71.22	f
1080	548.96	63.88	f
1120	548.93	71.59	f
1160	561.65	76.76	f
1200	574.33	84.71	f
1240	580.36	88.34	f
1280	595.72	92.13	f
1320	605.99	87.11	f
1360	618.86	86.35	f
1400	624.65	83.95	f
1440	639.34	77.07	f
*	id=P28	origin=start	destiny=end	motherId=-	ageAtStart=4600
0	711.71	590.49	c
40	720.12	581.52	c
80	729.17	586.87	c
120	747.01	583.4	c
160	747.48	580.62	c
200	761.81	580.62	f
240	765.88	598.08	f
280	775.49	593.53	f
320	792.99	598.56	f
360	789.28	611.38	f
400	789.75	616.03	f
440	788.81	622.06	f
480	787.09	621.36	f
520	781.65	621.79	f
560	794.26	616.37	f
600	815.69	634.78	f
640	827.66	624.82	f
680	841.14	627.55	f
720	842.87	635.18	f
760	843.21	638.3	f
800	851.85	645.81	f
840	860.9	645.84	f
880	863.5	639.65	f
920	869.06	636.37	f
960	875.89	636.22	f
1000	875.21	638.64	f
1040	890.15	641.5	f
1080	911.48	644.28	f
1120	908.7	640.83	f
1160	916.19	625.57	f
1200	921.65	633.57	f
1240	924	639.67	f
1280	931.83	643.13	f
1320	928.87	637.16	f
1360	923.35	637.38	f
1400	924.92	631.33	f
1440	933.37	628.36	f
*	id=P29	origin=start	destiny=end	motherId=-	ageAtStart=3560
0	818.96	590.17	c
40	823.86	581.84	c
80	818.17	578.32	c
120	824.34	565.02	c
160	840.37	563	c
200	840.03	560.95	f
240	848.84	562.03	f
280	851.23	554.96	f
320	850.78	550.3	f
360	857.33	548.05	f
400	865.47	540.35	f
440	875.16	537.06	f
480	884.86	541.29	f
520	903.08	546.26	f
560	903.52	549.93	f
600	921.09	564.71	f
640	934.61	566.57	f
680	944.07	563.19	f
720	944	558.56	f
760	951.46	546.7	f
800	963.02	553.57	f
840	978.27	539.57	f
880	980.86	541.42	f
920	987.47	539.54	f
960	996.63	537.2	f
1000	1007.71	536.04	f
1040	1014.66	539.89	f
1080	1023.5	535.36	f
1120	1026.94	544.96	f
1160	1037.04	534.25	f
1200	1045.94	544.17	f
1240	1046.51	545.98	f
1280	1059.25	538.49	f
1320	1074.77	542.32	f
1360	1075.29	542.11	f
1400	1080.3	541.01	f
1440	1084.08	543.05	f
*	id=P30	origin=start	destiny=end	motherId=-	ageAtStart=4120
0	281.48	157.81	c
40	285.31	148.33	c
80	284.84	140.62	c
120	292.88	151.06	c
160	320.08	138.14	c
200	324.91	133.31	f
240	343.12	126.82	f
280	347.59	116.48	f
320	360.6	110.99	f
360	366.78	122.2	f
400	376.76	108.75	f
440	383.47	100.54	f
480	386.19	121.5	f
520	403.89	115.93	f
560	417.05	124.24	f
600	426.09	121.65	f
640	428.03	119.77	f
680	439.49	126.08	f
720	456.65	123.88	f
760	472.42	117.52	f
800	473.37	120.53	f
840	477.31	105.96	f
880	477.93	98.34	f
920	487.33	94.36	f
960	500.3	93.98	f
1000	504.51	96.98	f
1040	506.35	98.98	f
1080	518.1	102.94	f
1120	521.42	101.88	f
1160	533.33	111.11	f
1200	531.06	108.11	f
1240	547.17	102.13	f
1280	556.1	94.25	f
1320	574.65	102.44	f
1360	570.45	99.78	f
1400	573	102.4	f
1440	581.74	102.49	f
*	id=P31	origin=start	destiny=end	motherId=-	ageAtStart=2320
0	328.84	604.88	c
40	341.81	604.63	c
80	345.73	599.26	c
120	362.29	601.55	c
160	371.08	602.21	c
200	378.97	605.91	f
240	390.91	599.52	f
280	395.1	608.47	f
320	398.74	602.89	f
360	407.27	605.04	f
400	409.04	612.06	f
440	427.38	624.58	f
480	438.71	631.97	f
520	442.25	631.29	f
560	458.43	631.39	f
600	465.44	637.36	f
640	481.44	633.68	f
680	504.81	637.99	f
720	501.69	641.07	f
760	510.34	641.52	f
800	521.86	633.75	f
840	536.98	635.69	f
880	543.44	636.47	f
920	545.52	642.41	f
960	557.37	630.4	f
1000	572.24	628.72	f
1040	570.88	635.57	f
1080	571.86	642.91	f
1120	577.9	641.48	f
1160	590.72	644.37	f
1200	616.49	648.09	f
1240	608.46	643.17	f
1280	616.7	654.14	f
1320	641.02	660.18	f
1360	638.03	672.28	f
1400	649.39	664.1	f
1440	668.39	664.1	f
*	id=P32	origin=start	destiny=end	motherId=-	ageAtStart=1640
0	141.42	642.78	c
40	159.42	640.81	c
80	173.22	641.6	c
120	184.87	631.45	c
160	188.75	635.79	f
200	200.71	634.7	f
240	218.78	640.36	f
280	236.98	647.85	f
320	240.08	658.02	f
360	238.54	657.75	f
400	242.75	665.77	f
440	248.55	675.49	f
480	270.43	671.38	f
520	275.94	656.25	f
560	288.26	649.2	f
600	295.45	643.67	f
640	303.56	638.68	f
680	320.52	642.41	f
720	331.33	647.79	f
760	341.39	661.39	f
800	350.63	652.82	f
840	346.69	651.05	f
880	356.74	655.43	f
920	362.93	650.54	f
960	373.67	635.84	f
1000	381.79	638.12	f
1040	394.06	630.56	f
1080	406.46	623.27	f
1120	412.19	636.54	f
1160	418.6	637.04	f
1200	434.09	641.47	f
1240	441.23	635.78	f
1280	451.34	635.08	f
1320	459.92	628.61	f
1360	465.01	624.8	f
1400	480.48	622.3	f
1440	481.12	631.78	f
*	id=P33	origin=start	destiny=end	motherId=-	ageAtStart=2960
0	589.47	393.8	c
40	595.77	380.33	c
80	606.97	387.29	c
120	608.62	396.15	c
160	617.22	384.69	c
200	616.12	384.82	f
240	627.65	378.95	f
280	634.78	371.57	f
320	641.51	363.3	f
360	645.62	358.73	f
400	662.78	348.04	f
440	672.58	347.92	f
480	681.97	349.5	f
520	684.61	345.03	f
560	703.3	342.01	f
600	714.82	352.33	f
640	724.93	350.38	f
680	736.61	353.62	f
720	741.88	364.78	f
760	747.04	353.16	f
800	750.8	347.57	f
840	752.15	351.86	f
880	747.06	363.28	f
920	761.49	363.82	f
960	766.84	373.77	f
1000	782.49	378.91	f
1040	797.08	368.31	f
1080	806.38	373.75	f
1120	805.73	357.48	f
1160	816.58	357.83	f
1200	832.5	348.09	f
1240	834.91	359.43	f
1280	853.27	350.69	f
1320	868.88	349.46	f
1360	881.47	357.39	f
1400	880.91	346.56	f
1440	881.48	343.77	f
*	id=P34	origin=start	destiny=end	motherId=-	ageAtStart=4280
0	578.78	226.04	c
40	593.36	218.43	c
80	597.03	218.58	c
120	597.03	207.63	c
160	605.62	213.35	c
200	612.72	219.26	f
240	617.25	224.37	f
280	629.65	233.16	f
320	621.69	229.71	f
360	629.1	238.28	f
400	642.95	236.17	f
440	642.8	236.83	f
480	659.56	227.04	f
520	664.15	224.59	f
560	678.89	220.49	f
600	685.61	218.57	f
640	692.81	211.75	f
680	697.76	205.13	f
720	705.81	198.98	f
760	720.27	203.36	f
800	727.94	201.87	f
840	734.09	205.77	f
880	739.49	217.42	f
920	739.92	221.62	f
960	749.33	224.36	f
1000	751.06	223.47	f
1040	752.6	217.14	f
1080	750.57	226.11	f
1120	765.5	218.04	f
1160	779.14	204.84	f
1200	792.89	207.03	f
1240	791.13	196.19	f
1280	810.73	184.16	f
1320	830.41	172.06	f
1360	838.48	152.23	f
1400	853.31	151.75	f
1440	852.97	151.34	f
*	id=P35	origin=start	destiny=end	motherId=-	ageAtStart=2360
0	606.25	495.97	c
40	615.78	507.78	c
80	615.77	515.17	c
120	611.84	518.69	c
160	604.91	532.11	c
200	591.91	533.68	f
240	601.51	545.35	f
280	615.3	537.39	f
320	615	532.06	f
360	614.65	538.84	f
400	610.67	532.27	f
440	624.24	527.3	f
480	619.33	522.71	f
520	627.81	531.42	f
560	640.62	536.21	f
600	648.46	540.25	f
640	656.94	539.64	f
680	670.56	530.46	f
720	673.77	534.78	f
760	694.21	533.51	f
800	698.6	540.74	f
840	705.52	544.05	f
880	722.62	527.45	f
920	728.55	522.72	f
960	733.73	518.97	f
1000	742.77	511.15	f
1040	751.1	506.64	f
1080	772.83	511.97	f
1120	785.71	508.5	f
1160	793.57	503.29	f
1200	809.47	499.96	f
1240	823.58	513.89	f
1280	826.62	519.02	f
1320	827.6	520.9	f
1360	825.27	512.51	f
1400	826.98	501.16	f
1440	836.71	490.91	f
*	id=P36	origin=start	destiny=end	motherId=-	ageAtStart=2560
0	723.95	477.94	c
40	726.96	477.28	c
80	732.84	467.94	c
120	739.82	482.29	c
160	749.95	482.25	c
200	762.15	487.29	f
240	772.64	486.41	f
280	772.46	485.9	f
320	776.55	468.71	f
360	783.48	464.61	f
400	795.11	462.38	f
440	791.03	465.49	f
480	804.46	467.12	f
520	807.07	466.8	f
560	824.25	465.22	f
600	834.12	468.03	f
640	840.69	470.68	f
680	852.99	481.96	f
720	864.5	487.32	f
760	880.3	487.19	f
800	884.59	500.83	f
840	905.05	494.74	f
880	898.81	501.5	f
920	892.11	501.92	f
960	906.1	502.89	f
1000	935.11	506.32	f
1040	930.55	505.33	f
1080	938.49	504.78	f
1120	940.24	490.03	f
1160	941.44	485.55	f
1200	956.91	484.29	f
1240	971.53	473.9	f
1280	983.86	471.19	f
1320	993.34	466.08	f
1360	1002.88	472.12	f
1400	1010.95	471.95	f
1440	1034.65	463.33	f
*	id=P37	origin=start	destiny=end	motherId=-	ageAtStart=3000
0	569.38	552.94	c
40	582.05	561.28	c
80	596.06	546.07	c
120	599.55	549.57	c
160	610.45	561.84	c
200	615.47	553.59	f
240	635.3	546.91	f
280	648.6	548.33	f
320	654.63	558.57	f
360	673.79	550.45	f
400	683.08	560.01	f
440	684.05	558.17	f
480	692.54	571.5	f
520	699.59	577.02	f
560	707.2	570.5	f
600	718.91	569.87	f
640	730.34	576.5	f
680	743.81	585.11	f
720	756.9	578.39	f
760	757.07	574.68	f
800	763.44	572.44	f
840	772.7	578.09	f
880	779.58	582.15	f
920	788.14	580.26	f
960	789.33	591.53	f
1000	792.4	590.25	f
1040	783.71	594.17	f
1080	784.49	600.78	f
1120	785.21	597.91	f
1160	796.25	586.67	f
1200	800.99	595.54	f
1240	813.3	594.89	f
1280	818.76	583.81	f
1320	831.89	573.15	f
1360	844.84	562.78	f
1400	839.5	564.64	f
1440	842.57	568.51	f
*	id=P38	origin=start	destiny=end	motherId=-	ageAtStart=760
0	485.69	389.96	c
40	486.6	377.06	c
80	489.48	365.81	c
120	500.85	372.62	c
160	505.83	376.03	c
200	513.67	372.04	f
240	522.83	369.86	f
280	533.37	362.59	f
320	534.8	350.98	f
360	542.73	357.61	f
400	549.57	363	f
440	572.35	368.01	f
480	596.94	373.41	f
520	613.08	376.33	f
560	611.95	369.68	f
600	599.42	369.4	f
640	611.48	370.18	f
680	613.97	367.78	f
720	618.89	354.62	f
760	626.31	350.65	f
800	629.43	342.26	f
840	630.62	334.85	f
880	651.91	333.96	f
920	654.64	333.81	f
960	674.48	344.67	f
1000	678.39	349.37	f
1040	698.09	345.12	f
1080	700.61	350.79	f
1120	692.61	344.52	f
1160	692.32	349.59	f
1200	700.79	357.39	f
1240	700.42	352.31	f
1280	706.82	356.54	f
1320	713.13	372.6	f
1360	725.66	367.96	f
1400	738.89	369.92	f
1440	755.06	358.52	f
*	id=P39	origin=start	destiny=end	motherId=-	ageAtStart=1720
0	480.29	566.38	c
40	481.94	561.32	c
80	491.31	554.24	c
120	504.81	562.05	c
160	507.67	556.48	c
200	521.48	548.11	f
240	525.51	546.46	f
280	536.9	557.54	f
320	529.14	555.46	f
360	539.85	554.05	f
400	535.34	547.04	f
440	546.11	540.08	f
480	551.28	547.22	f
520	560.11	550.75	f
560	569.39	556.81	f
600	590.57	549.87	f
640	602.45	552.09	f
680	607.95	555.6	f
720	621.55	564.03	f
760	622.82	568.73	f
800	635.87	567.13	f
840	641.17	565.73	f
880	643.15	565.88	f
920	656.67	556.02	f
960	672.52	563.76	f
1000	696.83	557.91	f
1040	719.8	557.54	f
1080	719.32	551.73	f
1120	737.59	569.99	f
1160	747.5	581.21	f
1200	742.36	573.34	f
1240	752.17	579.23	f
1280	750.64	588.58	f
1320	761.46	597.77	f
1360	761.94	608.05	f
1400	784.89	603.91	f
1440	791.08	602.56	f
*	id=P40	origin=start	destiny=end	motherId=-	ageAtStart=1360
0	314.3	480.3	c
40	332.41	477.43	c
80	324.16	483.89	c
120	327.68	488.64	c
160	335.69	490.72	c
200	349.34	495.27	f
240	357.38	483.8	f
280	359.01	477.68	f
320	365.8	480.02	f
360	383.7	479.07	f
400	387.17	475.81	f
440	391.64	480.55	f
480	394.02	480.43	f
520	407.16	476.22	f
560	407.68	494.79	f
600	430.97	508.36	f
640	432.84	515.62	f
680	444.39	531.34	f
720	450.83	538.46	f
760	460.15	530.11	f
800	461.76	533.79	f
840	465.35	529.49	f
880	471.76	534.99	f
920	486.58	526.04	f
960	499.27	523.6	f
1000	507.67	525.57	f
1040	512.69	522.6	f
1080	521.71	528.83	f
1120	539.83	541.08	f
1160	547.72	547.54	f
1200	546.13	539.76	f
1240	562.49	531.81	f
1280	570.67	526.72	f
1320	577.45	527.83	f
1360	579.98	528.74	f
1400	592.17	525.27	f
1440	607.09	517.85	f
*	id=P41	origin=start	destiny=end	motherId=-	ageAtStart=2760
0	767.75	184.65	c
40	772.25	182.96	c
80	773.56	181.58	c
120	775.62	191.3	c
160	783.65	196.92	c
200	797.94	185.49	f
240	798.56	185.36	f
280	798.75	188.13	f
320	803.14	180.01	f
360	814.54	175.38	f
400	823.8	170.08	f
440	837.98	160.7	f
480	850.5	165.79	f
520	865.04	168.04	f
560	864	175.91	f
600	874.32	182.2	f
640	872.51	179	f
680	880.39	183.68	f
720	886.01	192.64	f
760	898.5	186.15	f
800	894.35	188.79	f
840	912.33	189.21	f
880	932.01	189.34	f
920	950.87	187.53	f
960	959.48	188.25	f
1000	967.77	182.17	f
1040	972.55	176.34	f
1080	969.9	179.54	f
1120	971.22	182.2	f
1160	985.89	181.41	f
1200	989.88	190.14	f
1240	999	201.09	f
1280	1007.15	212.22	f
1320	1016.46	213.97	f
1360	1030.34	221.03	f
1400	1042.22	220.57	f
1440	1056.67	203.37	f
*	id=P42	origin=start	destiny=end	motherId=-	ageAtStart=2920
0	454.09	469.32	c
40	461.82	468.99	c
80	470.03	465.56	c
120	475.85	480.69	c
160	471.84	478.94	c
200	481.65	482.18	f
240	490.09	480.98	f
280	485.35	486.53	f
320	486.79	482.42	f
360	492.55	483.55	f
400	493.67	484.6	f
440	487.7	474.37	f
480	502.52	465.04	f
520	511.9	472.46	f
560	516.92	475.19	f
600	531.57	472.81	f
640	536.34	471.94	f
680	552.43	462.98	f
720	549.71	457.56	f
760	556.56	451.73	f
800	567.1	445.04	f
840	578.48	438.85	f
880	584.96	445.35	f
920	603.85	440.43	f
960	604.55	450.53	f
1000	597.44	453.03	f
1040	610.1	453.64	f
1080	614.49	450.09	f
1120	624.55	440.85	f
1160	632.01	444.78	f
1200	639.34	450.19	f
1240	659.58	446.88	f
1280	664.41	447.86	f
1320	669.47	442.28	f
1360	684.22	438.59	f
1400	681.11	428.29	f
1440	677.84	420.11	f
*	id=P43	origin=start	destiny=end	motherId=-	ageAtStart=240
0	539.58	411.73	c
40	539	411.2	c
80	562.18	415.86	c
120	569	414.67	c
160	574.26	412.96	c
200	584.84	403.55	f
240	598.81	417.35	f
280	611.97	414.89	f
320	616.83	406.6	f
360	622.77	395.05	f
400	629.99	391.34	f
440	648.17	384.9	f
480	662.54	378.65	f
520	672.91	389.24	f
560	685.08	400.32	f
600	689.58	407.63	f
640	698.5	412.82	f
680	707.69	416.08	f
720	712.34	410.72	f
760	718.86	417.41	f
800	716.9	411.94	f
840	738.69	409.74	f
880	735.21	409.14	f
920	742.64	412.46	f
960	748.86	421.75	f
1000	759.29	421.4	f
1040	764.2	417.55	f
1080	778.58	415.08	f
1120	794.65	421.01	f
1160	806.1	423.19	f
1200	818.08	422.86	f
1240	826.9	427.75	f
1280	827.08	432.76	f
1320	833.35	434.53	f
1360	828.53	441.43	f
1400	837.72	427.63	f
1440	851.88	432.66	f
*	id=P44	origin=start	destiny=end	motherId=-	ageAtStart=2880
0	341.18	282.65	c
40	343.97	272.6	c
80	350.91	274.55	c
120	361.83	270.92	c
160	356.56	285.92	c
200	371.99	277.29	f
240	372.25	285.14	f
280	383.48	296.93	f
320	389.54	293.14	f
360	395.68	291.33	f
400	400.87	296.14	f
440	401.76	291.12	f
480	408.43	285.02	f
520	422.96	282.04	f
560	428.42	276.44	f
600	438.45	280.61	f
640	446.49	274.76	f
680	455.24	278.27	f
720	474.56	279.1	f
760	480.09	274.77	f
800	495.66	263.04	f
840	503.48	263.86	f
880	518.99	265.07	f
920	526.83	275.14	f
960	537.58	290.44	f
1000	551.62	300.95	f
1040	556.3	303.1	f
1080	561.35	300.73	f
1120	575.84	302.13	f
1160	573.2	292.8	f
1200	565.64	294.36	f
1240	585.5	298.76	f
1280	591.75	308.43	f
1320	598.62	305.64	f
1360	603.03	301.94	f
1400	614.58	300.08	f
1440	632.7	297.53	f
*	id=P45	origin=start	destiny=end	motherId=-	ageAtStart=4040
0	435.84	187.33	c
40	458.26	188.26	c
80	463.1	193.14	c
120	481.38	199.52	c
160	485.85	205.01	c
200	501.67	193.08	f
240	510.54	192	f
280	517.77	196.87	f
320	518.1	192.86	f
360	523.56	194.53	f
400	532.67	198.39	f
440	546.64	189.83	f
480	557.94	183.96	f
520	580.14	187.76	f
560	592.14	189.54	f
600	593.98	199.14	f
640	607.06	197.41	f
680	602.61	201.48	f
720	606.07	217.26	f
760	628.21	210.79	f
800	644.99	204.06	f
840	647.36	216.02	f
880	652.66	208.39	f
920	663.89	207.01	f
960	680.61	205.63	f
1000	691.79	201.49	f
1040	708.21	200.24	f
1080	726.99	196.95	f
1120	721.7	195.79	f
1160	737.7	191.02	f
1200	754.9	195.69	f
1240	757	206.71	f
1280	753.78	206.42	f
1320	748.8	213.6	f
1360	749.39	219.39	f
1400	749.34	221.5	f
1440	755.3	228.12	f
*	id=P46	origin=start	destiny=end	motherId=-	ageAtStart=600
0	304.02	78.51	c
40	310.09	67.16	c
80	306.92	65.1	c
120	305.7	45.79	c
160	312.55	51.87	c
200	314.74	60.84	f
240	321.85	65.27	f
280	326.98	67.45	f
320	349.46	65.26	f
360	356.04	67	f
400	363.2	64.07	f
440	373.6	63.62	f
480	378.83	53.53	f
520	384.46	53.95	f
560	373.96	58.57	f
600	375.46	48.3	f
640	390.51	40.39	f
680	406.9	42.92	f
720	415.33	41.06	f
760	429.45	44.89	f
800	431.69	43.09	f
840	430.45	44.47	f
880	438.62	42.62	f
920	445.15	41.25	f
960	459.27	47.97	f
1000	454.46	42.9	f
1040	461	37.19	f
1080	468.4	38.9	f
1120	470.96	45.51	f
1160	484.39	59.75	f
1200	501.46	49.33	f
1240	509.79	52	f
1280	496.39	60.09	f
1320	500.84	69.08	f
1360	518.87	66.14	f
1400	534.32	69.74	f
1440	540.87	80.8	f
*	id=P47	origin=start	destiny=end	motherId=-	ageAtStart=2040
0	713.06	323.05	c
40	714.66	318.83	c
80	724.19	323.98	c
120	734.75	318.16	c
160	752.73	315.26	c
200	753.47	321.34	f
240	758.59	333.12	f
280	776.76	342.41	f
320	787.72	346.47	f
360	804.28	345.25	f
400	805.01	339.73	f
440	811.71	344.66	f
480	826.27	358.92	f
520	839.1	353.93	f
560	850.38	362.17	f
600	862.26	378.86	f
640	867.78	377.35	f
680	888.47	386.67	f
720	890.97	386.44	f
760	905.31	387.92	f
800	910.26	393.98	f
840	921.02	395.29	f
880	917.55	397.15	f
920	923.24	397.25	f
960	928.95	395.67	f
1000	944.37	393.22	f
1040	955.97	397.34	f
1080	971.1	388.15	f
1120	975.31	385.14	f
1160	990.74	389.38	f
1200	1004.52	381.34	f
1240	1007.78	372.63	f
1280	1015.89	377.96	f
1320	1024.75	378.83	f
1360	1045.12	378.33	f
1400	1046.55	390.92	f
1440	1045.44	393.52	f
*	id=P48	origin=start	destiny=end	motherId=-	ageAtStart=1560
0	797.92	313.53	c
40	792.09	306.03	c
80	804.55	303.54	c
120	800.85	313.86	c
160	810.44	326.86	f
200	827.73	325.77	f
240	837.83	322.36	f
280	855.18	325.68	f
320	860.54	323.2	f
360	865.51	323.97	f
400	872.12	315.89	f
440	884.85	309.69	f
480	891.43	320.43	f
520	901.07	307.1	f
560	898.83	290.2	f
600	900.58	282.54	f
640	906.46	280.05	f
680	918.33	288.59	f
720	918.91	282.27	f
760	928.42	279.37	f
800	933.22	279.37	f
840	939.2	274.42	f
880	947.42	275.34	f
920	951.96	282.45	f
960	951.89	292.46	f
1000	957.33	274.75	f
1040	961.74	272.07	f
1080	979.46	265.87	f
1120	991.93	270.74	f
1160	994.33	282.57	f
1200	995.74	275.82	f
1240	991.8	278.18	f
1280	993.7	276.36	f
1320	1006.12	268.71	f
1360	1008.19	266.4	f
1400	1021.45	267.52	f
1440	1021.11	274.03	f
*	id=P49	origin=start	destiny=end	motherId=-	ageAtStart=680
0	823.14	245.4	c
40	826.61	242.82	c
80	825.37	242.95	c
120	827.99	235.16	c
160	836.26	242.4	c
200	839.56	247.83	f
240	855.91	252.83	f
280	872.74	252.17	f
320	886.94	251.35	f
360	904.17	256.69	f
400	918.55	254.11	f
440	912.92	252.84	f
480	922.47	254.33	f
520	938.04	246.12	f
560	935.62	251.19	f
600	953.78	256.04	f
640	975.68	258.2	f
680	984.84	262.11	f
720	1001.15	279.15	f
760	1008.98	277.17	f
800	1019.53	267.43	f
840	1024.27	270.45	f
880	1025.08	263.31	f
920	1027.77	261.7	f
960	1040.17	263.73	f
1000	1045.3	246.04	f
1040	1053.59	252.62	f
1080	1065.93	260.53	f
1120	1091.54	251.45	f
1160	1088.02	260.27	f
1200	1089.13	264.76	f
1240	1078.72	261.25	f
1280	1080.39	259.26	f
1320	1087.13	253.35	f
1360	1094.72	257.02	f
1400	1091.67	258.48	f
1440	1094.78	252.45	f
*	id=P50	origin=start	destiny=end	motherId=-	ageAtStart=2080
0	151.28	243.1	c
40	157.31	246.62	c
80	166.4	242.88	c
120	162.41	235.72	c
160	173.83	232.01	f
200	181.11	237.13	f
240	191.01	231.65	f
280	191.1	246.45	f
320	186.44	237.31	f
360	193.28	235.85	f
400	215.56	230.22	f
440	227.76	217.97	f
480	240.74	209.8	f
520	253.01	211.2	f
560	257.14	223.75	f
600	259.75	236.43	f
640	277.21	240.75	f
680	285.43	241.51	f
720	283.82	242.8	f
760	296.06	245.25	f
800	302.58	239.66	f
840	306.33	227.95	f
880	310.36	232.99	f
920	320.43	244.36	f
960	321.98	243.58	f
1000	331.55	233.48	f
1040	338.34	233.47	f
1080	352.16	227.45	f
1120	368.42	231.49	f
1160	377.78	211.99	f
1200	390.86	216.99	f
1240	401.68	214.93	f
1280	415.61	206.12	f
1320	422.33	211.36	f
1360	444.63	206.62	f
1400	447.96	215.12	f
1440	443.07	232.27	f
*	id=P51	origin=start	destiny=end	motherId=-	ageAtStart=2040
0	730.6	653.74	c
40	728.21	647.93	c
80	745.18	655.09	c
120	758.26	655.53	c
160	768.47	651.94	c
200	773.7	655.39	f
240	789.25	652.1	f
280	792.76	657.7	f
320	804.18	664.14	f
360	806.96	658.12	f
400	822.93	661.52	f
440	842.48	667.94	f
480	850.18	668.29	f
520	859.15	656.18	f
560	865.67	653.07	f
600	874.46	647.52	f
640	883.51	648.14	f
680	890.49	653.85	f
720	896.3	649.56	f
760	896.86	646.49	f
800	909.39	647.82	f
840	920.1	651.64	f
880	933.92	651.23	f
920	952.12	642.35	f
960	959.91	645.45	f
1000	967.79	651.12	f
1040	971.76	645.35	f
1080	977.48	643.85	f
1120	988.1	646.14	f
1160	985.07	647.33	f
1200	989.62	637.28	f
1240	999	633.81	f
1280	1004.04	636.25	f
1320	1014.14	650.97	f
1360	1027.08	656.26	f
1400	1035.29	660.14	f
1440	1033.67	660.54	f
*	id=P52	origin=start	destiny=end	motherId=-	ageAtStart=1840
0	800.82	307.37	c
40	799.62	306.13	c
80	809.43	301.17	c
120	805.95	292.54	c
160	808.67	291.59	c
200	813.46	295.38	f
240	824.9	292.95	f
280	836.43	285.39	f
320	833.6	291.92	f
360	847.8	305.87	f
400	853.96	301.06	f
440	868.12	297.42	f
480	883.29	312.54	f
520	893.6	312.72	f
560	898.95	312.39	f
600	914.19	301.88	f
640	919.12	309.03	f
680	925.42	314.24	f
720	930.98	313.11	f
760	943.31	317.97	f
800	959.54	334.32	f
840	971.58	336.63	f
880	991.07	337.96	f
920	999.47	346.52	f
960	1017.97	356.2	f
1000	1035.46	345.64	f
1040	1032.71	337.27	f
1080	1042.78	339.94	f
1120	1056.66	338.58	f
1160	1065.15	335.09	f
1200	1069.73	337.23	f
1240	1084.26	331.35	f
1280	1087.36	336.7	f
1320	1098.65	334.64	f
1360	1110.66	343.8	f
1400	1117.09	344.11	f
1440	1116.14	346.58	f
*	id=P53	origin=start	destiny=end	motherId=-	ageAtStart=4720
0	180.51	340.2	c
40	204.93	348.09	c
80	226.94	354.96	c
120	225.7	362.65	c
160	235.42	374.15	c
200	236.86	368.87	f
240	248.06	372.59	f
280	255.86	364.37	f
320	256.16	370.79	f
360	272.61	369.14	f
400	281.54	369.01	f
440	291.65	364.71	f
480	296.63	353.66	f
520	309.7	347.52	f
560	304.23	345.92	f
600	314.05	342.27	f
640	304.83	338.74	f
680	317.88	343.59	f
720	333.93	344.26	f
760	345.2	338.88	f
800	363.38	326.28	f
840	372.15	325.55	f
[truncated: 1,801 more rows]
