# Supplementary material for: A three component model for superdiffusive motion effectively describes migration of eukaryotic cells moving freely or under a directional stimulus
Source: PLoS One. 2022 Aug 2;17(8):e0272259. doi: 10.1371/journal.pone.0272259 (PMC9345344; doi:10.1371/journal.pone.0272259)
Supplement: S1 File — Text files containing information about displacements of experimental and simulated populations used for both preliminary analyses, in “datasets used for preliminary evaluation of cell movement (Tables 1 and 2)”, and further characterization of cell movement, in “further datasets used for cell movement characterization (Figs 2, 4–6; Table 2; S1–S3 Tables; S2 and S3 Figs)”. (ZIP) [file pone.0272259.s007.zip › S1_File/further datasets/simulated/100 cells (9 micron random)/b0 p4/Coords-3aRz1t.txt]

#	version=2.0	operator=	acqDate=	cellLine=cell	cond=N.T.	type=	well=	ref_angle=	note=Experiment 1	clickId=	date=	acqId=	ps=1	xSize=845	ySize=668	ts=1	unit=um	stackId=	timeInt=	description=
*	id=P1	origin=start	destiny=end	motherId=-	ageAtStart=600
0	511.26	374.79	c
40	513.37	370.09	c
80	517.13	361.42	c
120	523.69	352.65	c
160	518.64	357.23	c
200	520.52	361.88	f
240	529.26	372.82	f
280	526.53	389.45	f
320	528.25	391.12	f
360	533.94	383.79	f
400	528.32	381.03	f
440	537.6	376.48	f
480	534.53	367.62	f
520	534.78	353.96	f
560	523.63	349.17	f
600	508.12	350.34	f
640	502.35	350.64	f
680	497.35	340.28	f
720	493.58	336.93	f
760	493.58	339.8	f
800	492.04	331.09	f
840	492.79	335.34	f
880	493.39	351.24	f
920	486.19	367.91	f
960	503.16	377.88	f
1000	508.48	382.7	f
1040	510.49	373.42	f
1080	507.33	375.28	f
1120	508.24	380.03	f
1160	521.06	383.48	f
1200	522.42	384.13	f
1240	517.01	381.1	f
1280	508.99	376.19	f
1320	509.05	372.33	f
1360	498.86	359.54	f
1400	509.02	337.93	f
1440	497.7	331.22	f
*	id=P2	origin=start	destiny=end	motherId=-	ageAtStart=200
0	822.32	592.03	c
40	822.4	575.79	c
80	828.52	571.64	c
120	827.16	574.67	c
160	831.09	585.17	c
200	840.95	585.95	f
240	838.76	595.11	f
280	839.1	613.44	f
320	829.66	613.24	f
360	823.59	611.75	f
400	817.53	597.12	f
440	812.27	575.59	f
480	809.79	577.88	f
520	801.14	577.32	f
560	793.16	582.46	f
600	780.82	593.95	f
640	778.49	592.96	f
680	775.86	595.02	f
720	780.69	601.65	f
760	780.49	607.99	f
800	782.32	613.26	f
840	776.06	606.7	f
880	769.99	606.67	f
920	769.27	614.23	f
960	773	623.33	f
1000	777.29	635.62	f
1040	787.07	633.21	f
1080	800.12	633.9	f
1120	800.57	633.55	f
1160	806.92	629.81	f
1200	809.76	637.82	f
1240	812.5	635.31	f
1280	810.88	617.07	f
1320	796.38	610.02	f
1360	795.26	614.47	f
1400	787.12	620.18	f
1440	783.51	611.05	f
*	id=P3	origin=start	destiny=end	motherId=-	ageAtStart=200
0	141.56	202.31	c
40	138.03	196.28	c
80	134.28	194.47	c
120	126.22	192.61	c
160	125.57	197.49	c
200	134.92	210.94	f
240	131.6	203.68	f
280	128.22	195.87	f
320	119.14	199.68	f
360	121.67	194.52	f
400	126.17	183.52	f
440	125.97	181.1	f
480	132.53	167.25	f
520	131.33	155.83	f
560	134.77	159.58	f
600	139.3	160.53	f
640	146.98	163.19	f
680	152.29	169.05	f
720	152.2	186.25	f
760	152.31	190.96	f
800	145.66	190.06	f
840	148.62	182.73	f
880	160.67	177.45	f
920	167.59	166.09	f
960	180.18	166.33	f
1000	180.85	153.85	f
1040	179.75	148.53	f
1080	172.44	140.13	f
1120	162.48	135.46	f
1160	166.18	134.58	f
1200	177.47	119.57	f
1240	178.08	120.45	f
1280	160.57	112.77	f
1320	158.47	109.51	f
1360	158.26	123.5	f
1400	163.59	126.07	f
1440	169.27	146	f
*	id=P4	origin=start	destiny=end	motherId=-	ageAtStart=840
0	248.75	471.69	c
40	253.23	473.99	c
80	268.32	474.53	c
120	274.14	467.72	c
160	281.58	457.77	c
200	287.45	445.9	f
240	292.33	438.61	f
280	288.15	430.55	f
320	291.88	441.53	f
360	292.51	450.31	f
400	282.9	459.72	f
440	289.15	457.78	f
480	293.62	459.42	f
520	307.74	469.99	f
560	315.78	463.59	f
600	332.62	453.91	f
640	344.72	449.72	f
680	342.09	454.72	f
720	333.3	455.95	f
760	334.93	461.12	f
800	346.64	455.72	f
840	339.35	464.05	f
880	330.91	477.92	f
920	328.7	484.54	f
960	325.74	480.62	f
1000	325.03	477.22	f
1040	324.9	473.7	f
1080	325.19	477.1	f
1120	338.97	479.01	f
1160	345.55	490.81	f
1200	347.83	490.47	f
1240	348.74	482.82	f
1280	351.11	478.93	f
1320	339.33	479.51	f
1360	339.33	470.78	f
1400	343.34	453.58	f
1440	336.93	445.4	f
*	id=P5	origin=start	destiny=end	motherId=-	ageAtStart=880
0	226.93	429.05	c
40	215.19	416.78	c
80	204.08	409.69	c
120	185.93	417.55	c
160	182.82	404.7	c
200	194.08	399.12	f
240	180.99	395.52	f
280	176.8	382.4	f
320	180.78	384.26	f
360	178.09	398.47	f
400	187.04	411.04	f
440	188.5	420.75	f
480	201.78	420.39	f
520	201.6	431.29	f
560	199.3	438.54	f
600	200.9	435.99	f
640	197.53	434.61	f
680	191.06	433.47	f
720	196.29	427.2	f
760	208.54	411.89	f
800	212.62	405.06	f
840	216.52	407.75	f
880	212.65	412.43	f
920	215.02	415.85	f
960	222.72	426.96	f
1000	225.21	420.7	f
1040	231.9	414.19	f
1080	244.9	398.14	f
1120	236.32	387.76	f
1160	236.98	386.92	f
1200	231.51	374.07	f
1240	233.55	354.03	f
1280	247.67	339.14	f
1320	253.35	331.51	f
1360	249.83	336.65	f
1400	252.68	341.35	f
1440	249.67	343.4	f
*	id=P6	origin=start	destiny=end	motherId=-	ageAtStart=520
0	166.5	375.75	c
40	173.14	377.97	c
80	174.75	378.55	c
120	187.91	380.89	c
160	194.7	371.02	c
200	201.62	377.83	f
240	200.93	378.29	f
280	199.95	370.4	f
320	197.83	364.09	f
360	204.81	360.11	f
400	217.37	364.8	f
440	227.16	368.26	f
480	237.14	365.92	f
520	238.42	353.76	f
560	240.66	345.36	f
600	243.21	336.07	f
640	241.7	337.8	f
680	242.43	342.67	f
720	244	356.42	f
760	238.58	368.1	f
800	235.33	367.9	f
840	234.53	377.68	f
880	238.08	387.15	f
920	230.15	379.14	f
960	231.32	367.65	f
1000	219.63	359.14	f
1040	210.67	368.1	f
1080	216.58	380.38	f
1120	218.16	392.85	f
1160	216.22	398.35	f
1200	206.52	399.36	f
1240	215.48	395.94	f
1280	226.06	397.11	f
1320	236.78	400.98	f
1360	239.32	408.46	f
1400	251.2	417.14	f
1440	250.57	412.51	f
*	id=P7	origin=start	destiny=end	motherId=-	ageAtStart=600
0	60.7	472.57	c
40	69.51	476.63	c
80	72.42	490.02	c
120	75.99	508.07	c
160	74.94	501.73	c
200	69.66	488.7	f
240	80.84	490.51	f
280	74.7	495.83	f
320	84.64	498.89	f
360	97.02	490.74	f
400	96.51	485.6	f
440	90.76	475.57	f
480	86.57	463.08	f
520	87.63	474.22	f
560	82.6	483.62	f
600	91.75	482.36	f
640	80.75	475.3	f
680	81.86	475.37	f
720	92.94	470.1	f
760	102.16	470.84	f
800	112.92	471.34	f
840	119.69	461.4	f
880	126.45	465.96	f
920	126.03	459.3	f
960	126.3	447.92	f
1000	120.01	456.92	f
1040	113.86	464.15	f
1080	117.12	460.99	f
1120	118.99	455.98	f
1160	124.15	455.44	f
1200	118.33	441.36	f
1240	121.41	440.11	f
1280	128.92	435.58	f
1320	129.44	420.78	f
1360	136.88	412.01	f
1400	137.11	418.09	f
1440	127.37	426.5	f
*	id=P8	origin=start	destiny=end	motherId=-	ageAtStart=880
0	617.57	195.04	c
40	619.3	198.48	c
80	627.12	200.91	c
120	634.87	197.94	c
160	646.06	196.98	c
200	653.15	189.18	f
240	661.67	186.2	f
280	659.37	180.59	f
320	649.11	190.7	f
360	644.32	198.18	f
400	649.56	203.63	f
440	647.52	216.82	f
480	645.97	219.75	f
520	647.88	233.15	f
560	646.75	228.57	f
600	638	216.7	f
640	634.66	206.2	f
680	629.64	200.65	f
720	619.22	205.61	f
760	597.44	213.63	f
800	606.78	212.77	f
840	599	220.53	f
880	585.72	218.52	f
920	583.42	221.38	f
960	586.51	219.82	f
1000	586.11	203.31	f
1040	580.61	199.06	f
1080	567.84	196.64	f
1120	567.4	206.36	f
1160	564.04	212.16	f
1200	559.56	212.69	f
1240	551	225.66	f
1280	544.25	241.45	f
1320	544.09	247.83	f
1360	547.34	243.51	f
1400	563.84	240.46	f
1440	584.5	243.29	f
*	id=P9	origin=start	destiny=end	motherId=-	ageAtStart=840
0	580.02	633.58	c
40	579.59	625.57	c
80	570.03	629	c
120	559.81	621.66	c
160	551.56	624.16	c
200	539.81	635.64	f
240	534.31	640.46	f
280	520.61	648.83	f
320	514.4	658.74	f
360	524.32	658.21	f
400	523.12	656.36	f
440	509.86	638.82	f
480	501.41	632.81	f
520	492.48	628.28	f
560	481.77	628.63	f
600	480.02	635.81	f
640	493.74	637.01	f
680	499.25	635.75	f
720	499.53	650.79	f
760	490.49	646.89	f
800	491.02	641.4	f
840	482.89	637.28	f
880	484.35	634.76	f
920	468.68	634.87	f
960	474.64	634.51	f
1000	473.9	638.26	f
1040	476.71	637.51	f
1080	491.35	634.81	f
1120	501.8	618.12	f
1160	507.75	617.45	f
1200	513.85	625.28	f
1240	522.83	637.25	f
1280	525.06	643.34	f
1320	528.98	658.55	f
1360	521.46	670.03	f
1400	517.79	660.89	f
1440	520.17	668.98	f
*	id=P10	origin=start	destiny=end	motherId=-	ageAtStart=360
0	679.62	309.25	c
40	688.7	313.66	c
80	694.34	304.71	c
120	696.04	293.44	c
160	697.74	295.33	c
200	695.76	300.4	f
240	694.7	295.21	f
280	717.16	301.69	f
320	719.98	291.1	f
360	726.27	290.83	f
400	726.28	291.03	f
440	730.34	293.58	f
480	740.44	289.85	f
520	738.11	286.99	f
560	729.73	285.65	f
600	722.01	272.64	f
640	708.56	275.82	f
680	702.22	279.27	f
720	698.27	263.75	f
760	693.7	270.67	f
800	687.02	271.67	f
840	684.01	255.6	f
880	682.96	257.73	f
920	695.85	261.67	f
960	700.04	272.7	f
1000	694.53	274.13	f
1040	687.68	269.69	f
1080	685.88	267.81	f
1120	669.86	262.39	f
1160	668.57	244.62	f
1200	669.78	237.14	f
1240	656.05	237.5	f
1280	643.3	237.9	f
1320	639.73	232.3	f
1360	633.28	239.6	f
1400	629.96	235.59	f
1440	625.66	237.28	f
*	id=P11	origin=start	destiny=end	motherId=-	ageAtStart=40
0	296.14	666.41	c
40	286.34	667.77	c
80	297.39	663.78	c
120	288.69	661.69	c
160	290.42	659.29	c
200	290.99	655.64	f
240	287.29	656.23	f
280	268.49	663.54	f
320	260.39	665.08	f
360	251.56	663.96	f
400	250.57	657.16	f
440	256.84	670.01	f
480	268.75	671.35	f
520	291.36	678.87	f
560	294.38	675.42	f
600	301.49	661.71	f
640	296.53	655.03	f
680	289.28	655.4	f
720	282.8	655.23	f
760	281.94	654.52	f
800	273.84	654.12	f
840	271.39	656.79	f
880	278.59	668.03	f
920	283.95	663.56	f
960	284.61	658.12	f
1000	284.63	660.56	f
1040	290.3	654.24	f
1080	287.63	651.69	f
1120	276.06	648.56	f
1160	269.46	643.8	f
1200	262.65	641.4	f
1240	263.15	632.53	f
1280	262.54	621.08	f
1320	266.3	610.31	f
1360	261.26	621.45	f
1400	254.13	633.26	f
1440	263.99	645.88	f
*	id=P12	origin=start	destiny=end	motherId=-	ageAtStart=920
0	429.67	165.52	c
40	445.13	158.49	c
80	436.59	156.2	c
120	440.45	144.43	c
160	435.59	134.48	c
200	426.89	145.88	f
240	430.3	156.71	f
280	433.06	161.24	f
320	437.26	152.69	f
360	428.75	151.49	f
400	420.32	156.72	f
440	410.7	167.35	f
480	406.56	171.78	f
520	407.74	186.99	f
560	424.88	198.43	f
600	424.9	216.26	f
640	430.44	227.56	f
680	425.51	235.83	f
720	429.55	238.51	f
760	433.47	230.15	f
800	434.86	218.58	f
840	436.33	207.28	f
880	428.63	211.77	f
920	424.67	214.88	f
960	417.53	214.14	f
1000	402.05	208.93	f
1040	405.31	204.38	f
1080	407.03	195.86	f
1120	409.9	189.49	f
1160	403.81	191.24	f
1200	403.59	186.55	f
1240	407.15	186.63	f
1280	416.44	189.76	f
1320	420.82	189.31	f
1360	426.6	198.73	f
1400	434.1	205.13	f
1440	438.28	221.91	f
*	id=P13	origin=start	destiny=end	motherId=-	ageAtStart=800
0	402.63	326.42	c
40	403.42	334.74	c
80	410.96	344.08	c
120	409.38	347.42	c
160	417.66	342.1	c
200	417.64	342.82	f
240	414.38	325.89	f
280	405.03	339.44	f
320	414.75	346.57	f
360	433.52	346.93	f
400	427.24	341.89	f
440	428.8	338.12	f
480	435.82	339.46	f
520	437.89	334.96	f
560	444.75	332.62	f
600	442	325.28	f
640	428.37	325.76	f
680	412.6	337.08	f
720	407.41	333.32	f
760	407.63	335.25	f
800	409.19	347.42	f
840	413.48	346.12	f
880	411.28	339.08	f
920	408.29	341.41	f
960	412.45	342.95	f
1000	409.43	350.61	f
1040	404.07	360.5	f
1080	409.81	363.04	f
1120	427.95	371.6	f
1160	422.37	370.92	f
1200	431.04	375.73	f
1240	431.48	374.97	f
1280	437.87	375.02	f
1320	445.44	365.21	f
1360	434.28	350.87	f
1400	438.51	350.92	f
1440	433.05	366.87	f
*	id=P14	origin=start	destiny=end	motherId=-	ageAtStart=360
0	102.97	24.64	c
40	94.23	28.91	c
80	106.58	24.31	c
120	108.88	25.43	c
160	121.94	25.56	c
200	125.97	21.06	f
240	120.45	17.5	f
280	115.07	20.69	f
320	105.68	23.88	f
360	112.51	33.6	f
400	114.81	44.77	f
440	124.33	38.98	f
480	130.78	32.07	f
520	139.69	26.7	f
560	140.9	20.49	f
600	134.11	17.56	f
640	130.29	10.57	f
680	115.13	8.11	f
720	113.19	6.52	f
760	111.27	4.1799999999999	f
800	98.01	10.07	f
840	99.68	14.06	f
880	92.32	8.65	f
920	85.34	0.5	f
960	76.29	-1.53	f
1000	82.5	10.75	f
1040	77.24	15.31	f
1080	75.43	3.47	f
1120	81.43	0.13	f
1160	79.76	0.69000000000005	f
1200	74.67	11.93	f
1240	73.91	29.24	f
1280	73.77	23.61	f
1320	73.43	-0.75	f
1360	77.93	-1.21	f
1400	75.37	-1.89	f
1440	63.56	-5.6799999999999	f
*	id=P15	origin=start	destiny=end	motherId=-	ageAtStart=880
0	244.89	537.21	c
40	251.9	524.54	c
80	248.99	517.49	c
120	242.68	516.22	c
160	238.39	522.5	c
200	230.01	517.85	f
240	229.3	519.83	f
280	228.48	517.97	f
320	229.26	517.12	f
360	232.74	510.95	f
400	235.75	518.57	f
440	235.46	523.19	f
480	230.98	516.16	f
520	227.14	525.74	f
560	219.39	529.83	f
600	222.6	528.24	f
640	217.8	523.71	f
680	233.19	528.88	f
720	229.45	532.67	f
760	224.55	538.16	f
800	219.48	547.18	f
840	217.18	550.94	f
880	206.49	555.39	f
920	206.51	543.85	f
960	207.21	541.02	f
1000	203.22	534.81	f
1040	202.07	544.27	f
1080	201.54	548.4	f
1120	199.52	551.44	f
1160	212.95	546.21	f
1200	217.45	543.21	f
1240	219.43	531.19	f
1280	226.2	527.67	f
1320	236.55	530.63	f
1360	225.3	532.95	f
1400	214.82	541.82	f
1440	228.35	534.95	f
*	id=P16	origin=start	destiny=end	motherId=-	ageAtStart=840
0	661.58	70.18	c
40	664.33	68.54	c
80	668.2	58.7	c
120	668.58	47.61	c
160	675.48	45.9	c
200	679.94	37.79	f
240	676.87	22.88	f
280	675.87	17.37	f
320	685.53	20.87	f
360	687.45	17.73	f
400	692.22	15.9	f
440	698.35	12.49	f
480	698.3	6.85	f
520	695.6	5.75	f
560	696.28	6.74	f
600	687.57	27.32	f
640	677.65	26.78	f
680	686.54	36.58	f
720	688.88	41.02	f
760	693.59	40.97	f
800	691.69	38.33	f
840	690.65	43.18	f
880	703.09	35.4	f
920	702.91	36.56	f
960	694.65	47.17	f
1000	685.99	56.97	f
1040	690.28	42.05	f
1080	691.3	45.89	f
1120	694.37	49.8	f
1160	680.22	45.17	f
1200	679.8	40.56	f
1240	690.8	33.84	f
1280	705.73	32.24	f
1320	699.02	28.15	f
1360	682.31	15.54	f
1400	672.72	16.63	f
1440	665.25	10.05	f
*	id=P17	origin=start	destiny=end	motherId=-	ageAtStart=320
0	523.83	176.73	c
40	527.56	178	c
80	535.17	185.13	c
120	542.35	200.39	c
160	527.5	207.74	c
200	531.67	210.16	f
240	540.55	202.68	f
280	541.28	193.66	f
320	549.36	185.76	f
360	556.65	194.32	f
400	552.84	210.02	f
440	550.24	216.36	f
480	547.57	225.5	f
520	545.83	236.63	f
560	548.28	241.61	f
600	542.14	237.16	f
640	537.68	234.02	f
680	534.86	229.71	f
720	539.03	231.56	f
760	544.46	228.55	f
800	554	218.65	f
840	554.6	219.32	f
880	552.19	231.92	f
920	542.48	238.35	f
960	544.88	244.71	f
1000	534.47	239.92	f
1040	531.63	233.24	f
1080	527.92	223.23	f
1120	517.15	217.31	f
1160	517.02	220.58	f
1200	526.05	230.42	f
1240	536.86	234.67	f
1280	535.37	224.01	f
1320	539.31	218.99	f
1360	540.77	214.89	f
1400	544.47	209.15	f
1440	544.53	209.16	f
*	id=P18	origin=start	destiny=end	motherId=-	ageAtStart=840
0	825.27	130.46	c
40	825.73	142.36	c
80	825.75	139.91	c
120	825.64	132.87	c
160	824.25	125.45	c
200	821.91	121.71	f
240	812.66	119.18	f
280	805.18	127.32	f
320	802.94	127.94	f
360	786.63	130.73	f
400	784.56	131.26	f
440	773.9	143.91	f
480	769.15	153.08	f
520	756.63	156.22	f
560	752.58	155.32	f
600	749.05	154.14	f
640	749.52	150.95	f
680	752.56	145.85	f
720	754.7	153.2	f
760	769.52	166.14	f
800	779.75	168.81	f
840	786.25	181.97	f
880	798.15	185.6	f
920	805.1	200.83	f
960	813.39	208.08	f
1000	819.59	200.19	f
1040	823.66	200.17	f
1080	838.56	200.18	f
1120	851.53	191.78	f
1160	858.96	197.59	f
1200	859.38	206.35	f
1240	865.94	213.75	f
1280	860.52	221.53	f
1320	871.05	217.98	f
1360	868.04	217.51	f
1400	852.56	214.11	f
1440	840.01	205.64	f
*	id=P19	origin=start	destiny=end	motherId=-	ageAtStart=160
0	383.08	494.5	c
40	387.74	493.28	c
80	390.02	489.22	c
120	393.73	483.79	c
160	406.92	460.63	c
200	418.36	467.78	f
240	419.6	467.95	f
280	436.05	471.43	f
320	431.93	475.61	f
360	426.07	482.17	f
400	419.36	482.03	f
440	425.98	486.89	f
480	430.38	482.27	f
520	436.91	472.78	f
560	437.47	471.61	f
600	449.49	471.05	f
640	449.66	470.17	f
680	456.54	475.1	f
720	453.2	481.41	f
760	452.43	491.31	f
800	457.68	480.68	f
840	472.52	473.72	f
880	468.56	477.46	f
920	469.9	485.03	f
960	471.44	483.47	f
1000	473.76	479.98	f
1040	480.05	481.39	f
1080	492.87	480.89	f
1120	510.64	484.79	f
1160	522.35	492.74	f
1200	519.53	499.5	f
1240	516.33	506.06	f
1280	521.7	511.17	f
1320	525.61	523.48	f
1360	516.97	529.29	f
1400	516.78	530.26	f
1440	510.91	531	f
*	id=P20	origin=start	destiny=end	motherId=-	ageAtStart=320
0	85.99	191.48	c
40	77.28	201.95	c
80	84.7	207.49	c
120	94.3	204.33	c
160	102.81	201.49	c
200	99.51	192.03	f
240	99.43	191.46	f
280	105.19	193.73	f
320	112.08	191.59	f
360	108.09	198.79	f
400	108.72	206.51	f
440	116.33	215.83	f
480	114.04	219.25	f
520	99.77	212.58	f
560	90.89	211.78	f
600	88.02	212.85	f
640	82.08	221.16	f
680	95.86	227.37	f
720	112.12	224.33	f
760	109.78	219.92	f
800	113.91	222.72	f
840	113.29	232.27	f
880	104.79	241.18	f
920	103.24	248.09	f
960	99.09	271.71	f
1000	98.57	287.49	f
1040	99.26	298.11	f
1080	92.95	303.6	f
1120	87.92	305.38	f
1160	75	296.53	f
1200	62.8	292.3	f
1240	49.22	293.63	f
1280	36.69	280.89	f
1320	21.97	279.82	f
1360	17.92	278.13	f
1400	15.21	257.68	f
1440	4.11	243.03	f
*	id=P21	origin=start	destiny=end	motherId=-	ageAtStart=480
0	520.88	472.07	c
40	526.6	473.75	c
80	538.59	471.07	c
120	533.17	470.42	c
160	529.4	476.29	c
200	529.07	468.65	f
240	526.86	464.09	f
280	541.27	454.08	f
320	556.54	460.56	f
360	571.93	451.94	f
400	577.76	448.26	f
440	575.76	450.61	f
480	574.02	459.8	f
520	563.98	460.33	f
560	551.69	458.34	f
600	541.04	461.09	f
640	531.77	454.9	f
680	520.77	449.67	f
720	504.6	456.91	f
760	503.23	458.58	f
800	491.17	459.71	f
840	490.12	462.35	f
880	470.28	465.45	f
920	460.19	462.89	f
960	460.44	463.86	f
1000	470.82	462.88	f
1040	476.25	460.4	f
1080	476.21	469.59	f
1120	480.15	469.26	f
1160	481.59	478.99	f
1200	488.28	490.82	f
1240	491.22	497.44	f
1280	492.28	490.05	f
1320	495.27	489.63	f
1360	489.45	479.43	f
1400	490.27	466.46	f
1440	499.12	467.22	f
*	id=P22	origin=start	destiny=end	motherId=-	ageAtStart=760
0	127.27	213.73	c
40	122.8	213.76	c
80	124.36	221.2	c
120	115.31	229.8	c
160	120.07	236.6	c
200	112.68	237.59	f
240	103.16	237.5	f
280	95.72	227.54	f
320	87.98	227.72	f
360	107.85	239.84	f
400	105.37	244.7	f
440	101.83	256.04	f
480	90.89	249	f
520	92.3	235.16	f
560	96.51	216.06	f
600	95.64	215.6	f
640	86.21	228.62	f
680	82.9	229.26	f
720	78.96	225.82	f
760	83.24	221.23	f
800	83.42	211.57	f
840	85.86	199.49	f
880	69.37	183.3	f
920	62.53	189.33	f
960	68.88	195.36	f
1000	68.85	195.79	f
1040	74.66	210.26	f
1080	68.58	220.69	f
1120	59.44	216.64	f
1160	58.98	232.53	f
1200	46.45	234.58	f
1240	48.62	242.84	f
1280	40.24	228.2	f
1320	27.31	227.64	f
1360	23.98	218.05	f
1400	21.67	218.37	f
1440	34.87	217.85	f
*	id=P23	origin=start	destiny=end	motherId=-	ageAtStart=80
0	504.7	72.05	c
40	495.68	72.68	c
80	481.54	74.79	c
120	476.57	83.93	c
160	484.01	89.66	c
200	484.51	91.13	f
240	485.18	96.95	f
280	487.26	103.89	f
320	490.7	107.06	f
360	498.62	113.68	f
400	494.3	111.84	f
440	482.66	117.51	f
480	478.45	127.48	f
520	478.92	149.51	f
560	476.49	143.52	f
600	471.6	142.99	f
640	468.81	144.62	f
680	475.75	135.22	f
720	484.93	131.12	f
760	474.3	136	f
800	454.23	135.18	f
840	452.69	136.59	f
880	441.87	147.11	f
920	423.11	154.17	f
960	410.4	152.37	f
1000	415.42	157.03	f
1040	419.37	161.8	f
1080	424.43	170.99	f
1120	423.82	178.54	f
1160	415.27	195.64	f
1200	412.65	194.03	f
1240	408.22	205.02	f
1280	401.44	204.45	f
1320	384.05	214.21	f
1360	382.34	210.33	f
1400	384.1	214.79	f
1440	384.46	220.29	f
*	id=P24	origin=start	destiny=end	motherId=-	ageAtStart=360
0	329.76	489.11	c
40	337.67	493.04	c
80	337.73	490.22	c
120	332.21	504.82	c
160	327.72	524.28	c
200	332.7	525	f
240	335.18	524.59	f
280	326.78	521.57	f
320	328.85	531.17	f
360	328.94	541.98	f
400	320.85	533.05	f
440	306.07	539.81	f
480	303.74	545.48	f
520	292.56	550.83	f
560	296.08	552.19	f
600	296.78	562.59	f
640	288.24	570.87	f
680	287.41	585.29	f
720	300.11	585.01	f
760	300.64	593.81	f
800	304.82	588.56	f
840	298.08	596.83	f
880	295.26	590.33	f
920	290.8	589.06	f
960	284.55	594.42	f
1000	283.72	598.53	f
1040	277.27	608.32	f
1080	280.06	600.77	f
1120	287.31	598.41	f
1160	286.52	591.43	f
1200	286.43	585.47	f
1240	277.39	570.7	f
1280	268.53	573.36	f
1320	269.86	565.55	f
1360	258.93	557.8	f
1400	254.73	551.63	f
1440	256.18	545.99	f
*	id=P25	origin=start	destiny=end	motherId=-	ageAtStart=440
0	797.62	547.84	c
40	785.97	552.73	c
80	790.4	562.67	c
120	789.67	571.84	c
160	786.45	579.7	c
200	789.23	576.04	f
240	791	566.28	f
280	780.98	552.89	f
320	788.77	554	f
360	799.62	557.43	f
400	792.99	563.79	f
440	793.4	560.29	f
480	798.78	544.43	f
520	799.9	541.89	f
560	801.96	553.84	f
600	798.23	549.66	f
640	802.39	543.82	f
680	810.15	543.28	f
720	817.61	542.78	f
760	822.84	548.49	f
800	824.68	553.87	f
840	812	557.25	f
880	806.91	552.75	f
920	806.11	554.69	f
960	811.16	572.7	f
1000	829.66	580.6	f
1040	831.53	577.64	f
1080	832.42	585.8	f
1120	833.07	603.61	f
1160	827.2	600.46	f
1200	825	593.32	f
1240	817.71	588	f
1280	820.21	584.15	f
1320	821.77	570.56	f
1360	829.74	580.69	f
1400	837.52	583.99	f
1440	833.55	580.06	f
*	id=P26	origin=start	destiny=end	motherId=-	ageAtStart=600
0	684.33	459.96	c
40	692.75	456.62	c
80	691.28	448.52	c
120	684.41	435.71	c
160	675.17	421.16	c
200	674.33	413.43	f
240	675.1	403.21	f
280	680.2	390.32	f
320	689.33	390.58	f
360	696.95	393.12	f
400	702.08	392.91	f
440	701.11	391.6	f
480	691.42	390.23	f
520	673.44	400.49	f
560	667.98	401.78	f
600	671.15	400.7	f
640	681.45	385.25	f
680	681.27	378.1	f
720	689.54	374.54	f
760	688.62	389.02	f
800	691.58	407.04	f
840	702.1	406.54	f
880	689.48	412.5	f
920	678.54	413.41	f
960	671.05	419.69	f
1000	675.13	425.49	f
1040	681.89	438.49	f
1080	685.12	446.32	f
1120	679.81	461.13	f
1160	681.85	454.19	f
1200	681.34	457.29	f
1240	682.05	466.85	f
1280	670.66	465.39	f
1320	673.01	460.71	f
1360	673.4	445.67	f
1400	670.05	438.8	f
1440	680.82	444.45	f
*	id=P27	origin=start	destiny=end	motherId=-	ageAtStart=240
0	182.63	466.81	c
40	188.6	472.17	c
80	188.5	481.43	c
120	193.51	472.75	c
160	181.4	470.95	c
200	183.39	469.3	f
240	185.28	455.53	f
280	187.27	454.06	f
320	187.47	447.5	f
360	175.18	440.63	f
400	172.45	438.94	f
440	162.74	434.3	f
480	156.36	446.18	f
520	158.94	449.88	f
560	168.47	462.17	f
600	174.59	464.67	f
640	177.07	473.17	f
680	172.79	472.27	f
720	164.53	474.6	f
760	164.83	473.97	f
800	180.98	469.03	f
840	186.94	464.67	f
880	197.47	455.08	f
920	204.97	455.02	f
960	217.05	460.13	f
1000	221.93	455.54	f
1040	238.26	463.64	f
1080	228.51	462.64	f
1120	212.99	460.7	f
1160	208.64	448.29	f
1200	214.7	452.49	f
1240	202.86	459.98	f
1280	201.79	465.04	f
1320	209.15	460.57	f
1360	204.24	463.6	f
1400	206.26	472.66	f
1440	197.31	475.44	f
*	id=P28	origin=start	destiny=end	motherId=-	ageAtStart=200
0	34.35	217.42	c
40	25.76	212.57	c
80	23.63	215.51	c
120	20.22	215.08	c
160	19.39	221.21	c
200	14.43	221.43	f
240	1.22	216.66	f
280	-12.42	212.42	f
320	-14.01	216.79	f
360	-11.82	216.35	f
400	10.81	215.91	f
440	0.44	230.89	f
480	3.58	240.27	f
520	15.21	239.7	f
560	23.03	244.58	f
600	27.44	246.66	f
640	24.71	253.35	f
680	22.15	261.46	f
720	13.75	266.32	f
760	11.32	264.06	f
800	5.26	252.59	f
840	-4.88	251.5	f
880	11.18	261.53	f
920	22.01	263.29	f
960	32.97	268.32	f
1000	33.85	267.33	f
1040	34.25	274.22	f
1080	30.49	265.95	f
1120	24.38	269.53	f
1160	21.36	282.6	f
1200	12.58	277.63	f
1240	16.11	277.86	f
1280	6.66	277.15	f
1320	5.96	274.32	f
1360	12.43	266.43	f
1400	16.8	271.69	f
1440	24.3	267.12	f
*	id=P29	origin=start	destiny=end	motherId=-	ageAtStart=440
0	675.38	555.89	c
40	666.75	559.32	c
80	657.03	564.81	c
120	649.87	561.05	c
160	639.46	558.22	c
200	635.32	558.92	f
240	623.59	567.61	f
280	622.62	566.95	f
320	613.85	558.46	f
360	614.28	550.44	f
400	613.01	539.85	f
440	620.14	544.29	f
480	617.58	540.08	f
520	614.02	536.96	f
560	624.39	527.92	f
600	620.6	513.67	f
640	610	525.81	f
680	606.63	527.13	f
720	596.72	522.55	f
760	588.67	513.56	f
800	587.27	523.93	f
840	578.36	526.52	f
880	572.02	526.73	f
920	569.25	524.51	f
960	572.84	530.04	f
1000	569.86	527.76	f
1040	564.75	521.81	f
1080	561.35	520.79	f
1120	565.62	519.46	f
1160	573.32	510.71	f
1200	589.49	507.48	f
1240	609.53	505.48	f
1280	615.18	504.96	f
1320	616.44	515.37	f
1360	613.85	517.59	f
1400	612.3	516.77	f
1440	622.03	521.48	f
*	id=P30	origin=start	destiny=end	motherId=-	ageAtStart=360
0	543.52	602.61	c
40	556.27	607.66	c
80	551.77	621.04	c
120	539.65	630.76	c
160	532.54	640.06	c
200	525.84	640.2	f
240	521.38	637.88	f
280	524.3	626.6	f
320	539.75	624.81	f
360	534.08	618.93	f
400	529.46	614.77	f
440	516.52	617.82	f
480	519.67	615.07	f
520	521.76	614.45	f
560	517.22	618.26	f
600	516.87	625.92	f
640	509.43	622.02	f
680	500.91	615.14	f
720	496.24	603.56	f
760	494.84	611.01	f
800	481.88	619.23	f
840	475.56	630.94	f
880	469.61	633.34	f
920	458.63	640.7	f
960	451.89	637.55	f
1000	464.21	631.59	f
1040	455.85	634.63	f
1080	451.92	631.16	f
1120	465.02	637.37	f
1160	463.82	636.79	f
1200	466.95	629.87	f
1240	474.96	636.11	f
1280	478.85	634.62	f
1320	487.78	633.41	f
1360	492.53	627.54	f
1400	492.09	635.98	f
1440	486.44	638.55	f
*	id=P31	origin=start	destiny=end	motherId=-	ageAtStart=400
0	304.39	387.44	c
40	304.51	373.26	c
80	288.5	379.04	c
120	272.58	379.25	c
160	273.06	378.8	c
200	269.44	371.72	f
240	280.5	367.2	f
280	290.65	360.39	f
320	288.46	357.39	f
360	294.12	348.55	f
400	305.51	342.91	f
440	302.09	343.19	f
480	295.37	345.2	f
520	286.79	347.72	f
560	279.28	351.94	f
600	263.53	366.11	f
640	264.54	354.65	f
680	270.42	355.41	f
720	269.14	354.68	f
760	265.56	360.59	f
800	252.41	368.12	f
840	246.03	369.04	f
880	227.93	367.14	f
920	226.18	371.86	f
960	220.88	375.29	f
1000	226.51	382.68	f
1040	241.84	374.72	f
1080	251.95	378.33	f
1120	255.93	373.81	f
1160	262.03	373.79	f
1200	262.12	378.04	f
1240	258.81	378.24	f
1280	250.6	373.13	f
1320	248.25	367.63	f
1360	260.37	356.69	f
1400	263.47	347.86	f
1440	266	343.24	f
*	id=P32	origin=start	destiny=end	motherId=-	ageAtStart=760
0	833.49	16.8	c
40	837.87	23.25	c
80	834.67	27.91	c
120	826.07	33.81	c
160	818.25	44.24	c
200	813.71	32.15	f
240	807.61	27.75	f
280	809.53	32.94	f
320	812.62	38.33	f
360	808.12	58.74	f
400	809.69	70.16	f
440	811.57	67.46	f
480	814.7	62.89	f
520	816.58	68.6	f
560	815.48	61.97	f
600	816.64	63.43	f
640	814.08	69.18	f
680	805.8	79.17	f
720	798.26	78.97	f
760	803.86	83.9	f
800	820.35	99.53	f
840	821.12	116.54	f
880	813.71	129.69	f
920	821.49	139.57	f
960	827.27	157.27	f
1000	821.37	154.23	f
1040	814.86	144.5	f
1080	800.4	138.42	f
1120	803.56	135.9	f
1160	807.42	127.82	f
1200	805.69	118.76	f
1240	808.55	108.49	f
1280	819.61	106.61	f
1320	812.39	103.24	f
1360	812.42	104.7	f
1400	824.07	97.31	f
1440	835.87	92.87	f
*	id=P33	origin=start	destiny=end	motherId=-	ageAtStart=640
0	152.88	41.61	c
40	149.63	38.34	c
80	137.91	33.39	c
120	130.71	15.36	c
160	141.49	5.9	c
200	142.97	5.9400000000001	f
240	155.08	5.71	f
280	159.07	12.55	f
320	170.86	21.17	f
360	182.73	19.45	f
400	185.34	18.98	f
440	191.27	22.53	f
480	205.77	20.52	f
520	204.81	20.89	f
560	198.59	27.26	f
600	184.83	30.79	f
640	185.68	34.05	f
680	176.93	32.15	f
720	171.44	38.41	f
760	173.17	49.58	f
800	154.89	55.58	f
840	139.53	70.97	f
880	129.52	56.4	f
920	119.11	50.23	f
960	115.4	32.09	f
1000	124.66	30.64	f
1040	130.16	33.69	f
1080	120.12	34.57	f
1120	113.23	25.91	f
1160	103.47	19.9	f
1200	99.08	20.73	f
1240	92.84	34.63	f
1280	91.67	45.29	f
1320	87.25	51.09	f
1360	85.76	59.14	f
1400	78.09	58.17	f
1440	74.9	56.79	f
*	id=P34	origin=start	destiny=end	motherId=-	ageAtStart=160
0	672.58	240.39	c
40	675.49	240.6	c
80	668.77	245.23	c
120	666.73	248.81	c
160	665.4	240.96	c
200	667.1	234.58	f
240	671.64	233.94	f
280	672.17	224.4	f
320	675.71	209.74	f
360	677.57	199.22	f
400	663.96	196.02	f
440	662.56	197.03	f
480	650.61	195.37	f
520	656.61	198.52	f
560	663.45	210.71	f
600	656.29	221.16	f
640	661.69	224.27	f
680	671.42	218.57	f
720	672.17	227.67	f
760	681.53	233.64	f
800	685.38	231.46	f
840	686.34	228.93	f
880	678.01	224.02	f
920	679.79	221.05	f
960	681.42	216.97	f
1000	673.01	221.58	f
1040	679.37	218.07	f
1080	681.28	220.36	f
1120	679.23	229.69	f
1160	684.86	250.93	f
1200	681.49	251.4	f
1240	672.24	259.95	f
1280	666.6	262.54	f
1320	672.14	263.12	f
1360	686.81	259.45	f
1400	694.62	261.13	f
1440	694.91	267.12	f
*	id=P35	origin=start	destiny=end	motherId=-	ageAtStart=720
0	198.98	77.92	c
40	189.29	89.28	c
80	173.87	88.03	c
120	159.25	93.1	c
160	151.37	94.32	c
200	139.45	88.56	f
240	131.66	88.81	f
280	119.39	92.49	f
320	106.84	99.5	f
360	103.07	96.58	f
400	93.1	88.17	f
440	87.99	81.6	f
480	90.61	79.14	f
520	103.62	91.31	f
560	107.65	95.67	f
600	108.5	100.63	f
640	108.33	112.41	f
680	103.12	116.34	f
720	98.41	121.2	f
760	99.04	118.48	f
800	107.41	112.15	f
840	108.45	91.4	f
880	113.23	88.42	f
920	116.99	88.38	f
960	114.15	90.68	f
1000	110.05	96.4	f
1040	102.49	107.81	f
1080	116.15	107.96	f
1120	127.91	117.33	f
1160	125.18	110.17	f
1200	126.5	109.63	f
1240	124.66	105.38	f
1280	126.32	97.21	f
1320	124.49	108.36	f
1360	125.18	120.12	f
1400	129.3	115.94	f
1440	129.09	110.17	f
*	id=P36	origin=start	destiny=end	motherId=-	ageAtStart=520
0	285.06	98.87	c
40	289.11	113.31	c
80	286.54	108.93	c
120	279.41	112.45	c
160	264.63	119.52	f
200	268.09	117.83	f
240	278.93	121.8	f
280	281.37	120.7	f
320	284.91	121.9	f
360	280.38	123.9	f
400	274.53	127.66	f
440	278.55	121.61	f
480	274.96	131.25	f
520	285.34	130.62	f
560	284.5	139.56	f
600	283.61	150.29	f
640	288.36	155.14	f
680	292.97	152.86	f
720	304.34	152.88	f
760	311.43	163.59	f
800	316.74	159.64	f
840	322.89	165.88	f
880	321.39	171.31	f
920	313.16	172.87	f
960	318.52	168.96	f
1000	324.35	173.51	f
1040	325.92	181.67	f
1080	332.31	176.75	f
1120	337.09	162.8	f
1160	334.02	153.07	f
1200	324.6	142.85	f
1240	314.92	146.18	f
1280	301.28	159.73	f
1320	296.53	169.49	f
1360	284.64	167.33	f
1400	285.95	176.02	f
1440	292.34	191.27	f
*	id=P37	origin=start	destiny=end	motherId=-	ageAtStart=440
0	170.06	341.76	c
40	171.48	360.69	c
80	160.23	368.27	c
120	154.8	360.52	c
160	137.53	353.62	c
200	131.7	344.49	f
240	140.81	346.74	f
280	129.49	335.85	f
320	107.09	329.02	f
360	99.33	339.63	f
400	90.87	344.21	f
440	86.93	346.78	f
480	71.7	351.47	f
520	74.69	347.64	f
560	84.11	339.29	f
600	82.08	340.31	f
640	74	350.97	f
680	62.69	355.21	f
720	62.54	345.57	f
760	62.01	345.64	f
800	53.94	338.83	f
840	53.94	337.29	f
880	44.57	325.39	f
920	47.03	308.81	f
960	44.77	312.44	f
1000	42.8	305.98	f
1040	35.58	285.6	f
1080	33.08	284.6	f
1120	27.33	286.45	f
1160	28.98	294.51	f
1200	30.77	296.08	f
1240	41.76	282.02	f
1280	42.69	281.25	f
1320	38.99	283.66	f
1360	25.87	283.65	f
1400	19.96	277.16	f
1440	9.17	261.99	f
*	id=P38	origin=start	destiny=end	motherId=-	ageAtStart=560
0	467.6	137.53	c
40	479.5	141.7	c
80	492.04	134.49	c
120	494.92	130.02	c
160	498.44	125.73	c
200	496.05	119.43	f
240	490.64	122.13	f
280	485.47	127.53	f
320	472.25	128.73	f
360	468.54	124.45	f
400	464.95	125.3	f
440	459.46	128.25	f
480	467.31	126.67	f
520	472.97	130.04	f
560	482.49	123.3	f
600	477.98	120.34	f
640	469.61	109.97	f
680	479.77	107.92	f
720	486.06	116.67	f
760	479.51	126.99	f
800	472.84	137.02	f
840	471.75	136.86	f
880	473.31	152.96	f
920	462.99	162.24	f
960	468.5	148.73	f
1000	473.37	140.31	f
1040	476.13	142.46	f
1080	480.35	142.27	f
1120	477.73	152.2	f
1160	476.16	153.45	f
1200	477.19	142.48	f
1240	487.47	126.97	f
1280	494.07	108.75	f
1320	494.63	104.96	f
1360	509.78	97.74	f
1400	520.05	95.19	f
1440	519.53	104.75	f
*	id=P39	origin=start	destiny=end	motherId=-	ageAtStart=640
0	344.84	50.29	c
40	351.54	52.88	c
80	363.89	38.71	c
120	367.01	35.25	c
160	369.38	31.42	c
200	378.28	30.11	f
240	381.91	28.27	f
280	401.94	38.38	f
320	391.2	36	f
360	391.48	32.87	f
400	384.31	10.09	f
440	385.81	-1.16	f
480	393.75	-0.039999999999964	f
520	414.3	0.5	f
560	424.54	12.45	f
600	433.43	12.16	f
640	437.98	20.59	f
680	447.31	25.61	f
720	441.7	22.99	f
760	441.84	26.97	f
800	430.45	24.02	f
840	430.26	22.76	f
880	424.47	31.29	f
920	433.37	43.98	f
960	417.66	51.04	f
1000	410.88	50.09	f
1040	420.11	41.94	f
1080	417.54	50.8	f
1120	409.07	56.7	f
1160	401.29	49.65	f
1200	400.52	49.71	f
1240	409.06	56.99	f
1280	427.82	63.51	f
1320	438.11	57.4	f
1360	433.69	49.98	f
1400	425.66	35.13	f
1440	427.93	22.94	f
*	id=P40	origin=start	destiny=end	motherId=-	ageAtStart=920
0	62.37	436.05	c
40	58.98	440.06	c
80	53.82	437.77	c
120	51.67	437.98	c
160	37.55	435.06	c
200	40.48	439.81	f
240	40.5	440.28	f
280	47.4	444.68	f
320	44.32	460.35	f
360	37.17	461.23	f
400	37.35	462.67	f
440	36.31	468.38	f
480	35.55	480.59	f
520	33.02	488.51	f
560	30.04	483.58	f
600	37	479.3	f
640	38	465.48	f
680	47.51	466.15	f
720	52.13	475.34	f
760	51.28	466.06	f
800	49.51	459.29	f
840	56.42	450.36	f
880	64.22	447.47	f
920	63.45	450.1	f
960	70.22	455.39	f
1000	78.03	450.61	f
1040	81.36	468.48	f
1080	77.45	468.59	f
1120	76.79	475.19	f
1160	79.59	478.67	f
1200	84.98	487.47	f
1240	96	482.84	f
1280	106.45	475.48	f
1320	109.65	480.87	f
1360	99.58	479.18	f
1400	87.15	472.08	f
1440	74.24	481.46	f
*	id=P41	origin=start	destiny=end	motherId=-	ageAtStart=280
0	115.1	66.78	c
40	108.79	64.82	c
80	106.08	67.48	c
120	114.51	73.2	c
160	124.41	74.27	c
200	131.58	70.52	f
240	137.27	71.53	f
280	141.66	66.39	f
320	148.8	54.86	f
360	149.13	58.87	f
400	146.92	68.2	f
440	144.38	73.23	f
480	149.02	84.78	f
520	146.46	88.44	f
560	142.76	99.81	f
600	140.16	102.68	f
640	128.74	122.23	f
680	127.07	119.48	f
720	117.54	109.02	f
760	101.66	102.06	f
800	84.9	108.9	f
840	89.83	108.57	f
880	100.34	101.99	f
920	108.86	101.75	f
960	113.39	93.34	f
1000	104.46	93.4	f
1040	105.55	98.41	f
1080	96.27	101.72	f
1120	81.74	91.35	f
1160	81.87	80.79	f
1200	88.28	74.6	f
1240	100.12	70.36	f
1280	110.92	58.92	f
1320	111.34	52.86	f
1360	114.22	52.22	f
1400	134.57	50.24	f
1440	128.77	40.51	f
*	id=P42	origin=start	destiny=end	motherId=-	ageAtStart=760
0	543.14	448.97	c
40	540.38	440.92	c
80	538.36	444.2	c
120	527.41	451.72	c
160	511.11	449.29	c
200	507.39	441.97	f
240	499.92	431.39	f
280	493.7	425.93	f
320	492.71	422.25	f
360	497.41	422.8	f
400	501.36	438.22	f
440	509.74	444.94	f
480	504.11	456.95	f
520	503.7	473.83	f
560	499.42	485.19	f
600	500.92	489.33	f
640	511.22	488.13	f
680	512.58	481.2	f
720	505.34	483.81	f
760	500.17	482.82	f
800	499.8	490.09	f
840	500.4	498.53	f
880	492.99	493.54	f
920	493.59	481.51	f
960	490.07	475.96	f
1000	495.43	473.3	f
1040	498.74	465.02	f
1080	508.29	462.48	f
1120	498.88	454.9	f
1160	480.75	449.37	f
1200	468.85	445.98	f
1240	472.64	440.29	f
1280	469.31	444.15	f
1320	471.82	442.61	f
1360	466.24	448.87	f
1400	462.46	445.21	f
1440	458.32	435.52	f
*	id=P43	origin=start	destiny=end	motherId=-	ageAtStart=40
0	152.56	207.91	c
40	161.91	198.52	c
80	154.81	202.52	c
120	151.43	207.23	c
160	143.91	222.93	c
200	144.69	215.45	f
240	152.08	205.04	f
280	145.76	203.93	f
320	148.11	207.41	f
360	143.75	196.12	f
400	146.44	183.65	f
440	144.13	183.32	f
480	144.2	188.58	f
520	155.88	192.18	f
560	158.12	188.39	f
600	154	182.46	f
640	157.68	170.8	f
680	158.49	164.18	f
720	164.05	162.4	f
760	165.77	174.75	f
800	172.39	173.3	f
840	169.52	169.35	f
880	152.48	165.86	f
920	147.64	161.9	f
960	146.31	157.48	f
1000	156.7	161.68	f
1040	157.46	160.83	f
1080	148.67	159.55	f
1120	142.37	149.52	f
1160	133.31	143.32	f
1200	125.36	140.18	f
1240	121.79	147.21	f
1280	122.77	156.91	f
1320	126.98	159.21	f
1360	135.23	161.61	f
1400	141.45	162.62	f
1440	133.14	158.82	f
*	id=P44	origin=start	destiny=end	motherId=-	ageAtStart=520
0	23.9	4.02	c
40	31.35	14.27	c
80	32.3	17.62	c
120	41.89	18.68	c
160	57.03	28.54	c
200	55.72	30.9	f
240	56.04	38.84	f
280	51.86	42.62	f
320	46.62	38.21	f
360	37.12	37.44	f
400	35.57	31.35	f
440	44.25	35.16	f
480	41.78	46.53	f
520	41.02	46.88	f
560	26.04	40.48	f
600	22.96	43.78	f
640	24.62	35.88	f
680	18.02	20.6	f
720	22.4	8.99	f
760	25.34	13.56	f
800	27.11	17.57	f
840	17.67	10.41	f
880	2.7	10.01	f
920	4.78	22.69	f
960	2.75	24.77	f
1000	6.7	28.23	f
1040	5.79	30.76	f
1080	-4.2	40.76	f
1120	-9.18	44.38	f
1160	-14.21	60.63	f
1200	-14.42	55.98	f
1240	-25.56	60.83	f
1280	-18.28	67.03	f
1320	-15.94	69.56	f
1360	-29.19	56.32	f
1400	-23.07	49.39	f
1440	-24.18	41.13	f
*	id=P45	origin=start	destiny=end	motherId=-	ageAtStart=200
0	712.78	216.76	c
40	710.32	218.47	c
80	708.43	228.56	c
120	702.73	236.94	c
160	710.83	242.68	f
200	717.6	258.42	f
240	710.69	258.79	f
280	708.79	246.88	f
320	705.31	241.66	f
360	707.88	239.3	f
400	711.85	224.54	f
440	718.53	217.87	f
480	714.84	226.68	f
520	720.95	224	f
560	729.9	231.38	f
600	721.95	232.87	f
640	708.89	231.85	f
680	699.14	218.87	f
720	701.93	208.42	f
760	713.27	215.48	f
800	723.92	204.41	f
840	726.83	200.29	f
880	738.01	195.07	f
920	750.08	210.37	f
960	757.92	208.57	f
1000	766.17	213.91	f
1040	782.14	215.6	f
1080	790.08	215.4	f
1120	789.41	200.57	f
1160	773.53	204.73	f
1200	754.42	205.26	f
1240	744.24	194.7	f
1280	743.43	188.07	f
1320	751.91	187.52	f
1360	754.44	194.39	f
1400	758.2	195.97	f
1440	766.34	177.53	f
*	id=P46	origin=start	destiny=end	motherId=-	ageAtStart=560
0	71	514	c
40	69.69	510.67	c
80	61.95	505.65	c
120	51.47	493.22	c
160	47.31	503.46	c
200	45.32	504.67	f
240	43.92	497.1	f
280	36.13	491.31	f
320	39.79	486.61	f
360	43.69	480.6	f
400	50.85	475.93	f
440	54.44	478.06	f
480	53.67	484.07	f
520	52.31	478.36	f
560	55.21	478.37	f
600	61.14	463.96	f
640	55.78	467.57	f
680	62.11	485.75	f
720	64.56	489.73	f
760	65.85	494.8	f
800	69.85	509.28	f
840	69.48	527.42	f
880	75.87	552.85	f
920	72.78	557.97	f
960	68.72	571.87	f
1000	66.8	572.89	f
1040	72.61	583.12	f
1080	91.1	581.39	f
1120	93.6	569.85	f
1160	89.37	562.36	f
1200	91.98	556.38	f
1240	83.59	570.14	f
1280	72.4	571.16	f
1320	67.59	570.3	f
1360	66.66	555.76	f
1400	58.78	555.75	f
1440	62.48	549.14	f
*	id=P47	origin=start	destiny=end	motherId=-	ageAtStart=360
0	86.4	632.78	c
40	81.76	640.9	c
80	84.69	651.82	c
120	84.26	662.8	c
160	80.59	669.07	c
200	82.21	677.21	f
240	72.55	690.73	f
280	75.73	687.2	f
320	73.79	684.02	f
360	72.17	678.89	f
400	81.48	673.59	f
440	87.79	673.03	f
480	100.33	677.3	f
520	109.46	686.62	f
560	119.08	688.47	f
600	107.33	680.64	f
640	114.52	679.89	f
680	120.58	670.32	f
720	130.78	668.61	f
760	117.18	676.54	f
800	112.95	678.9	f
840	104.06	683.45	f
880	106.66	683.64	f
920	111.58	689.69	f
960	113.99	696.1	f
1000	115.64	695.39	f
1040	116.48	688.92	f
1080	118.72	693.81	f
1120	125.84	690.57	f
1160	122.17	672.22	f
1200	136.67	675.56	f
1240	133.18	674.9	f
1280	121.32	685.83	f
1320	117.82	679.49	f
1360	130.32	681.87	f
1400	137.32	688.44	f
1440	137.73	699.17	f
*	id=P48	origin=start	destiny=end	motherId=-	ageAtStart=640
0	176.41	463.75	c
40	189.56	454.73	c
80	195.61	465.45	c
120	196.38	473.16	c
160	187.44	480.19	c
200	186.24	484.46	f
240	181.85	487.28	f
280	167.58	471.73	f
320	168.51	462.32	f
360	181.3	460.83	f
400	188.1	457.47	f
440	194.83	469.29	f
480	213.51	466.2	f
520	217.45	457.08	f
560	213.35	445.2	f
600	217.66	448.29	f
640	218.72	449.25	f
680	221.08	461.38	f
720	216.44	468.46	f
760	207.64	477.58	f
800	207.24	483.47	f
840	212.75	495.61	f
880	217.54	498.51	f
920	225.67	503.05	f
960	241.4	511.05	f
1000	247.22	513.17	f
1040	253.29	511.52	f
1080	258.4	511.97	f
1120	262.25	506.4	f
1160	280.88	503.36	f
1200	287.8	502.79	f
1240	302.83	499.97	f
1280	308.39	511.29	f
1320	308.26	518.66	f
1360	302.92	519.14	f
1400	294.57	523.94	f
1440	286.12	520.13	f
*	id=P49	origin=start	destiny=end	motherId=-	ageAtStart=360
0	22.21	2.41	c
40	30.79	9.1799999999999	c
80	33.92	4.74	c
120	26.23	5.98	c
160	12.69	4.78	c
200	3.34	-6.3	f
240	-15.47	2.72	f
280	-24.13	11.1	f
320	-24.03	7.85	f
360	-34.08	-5.67	f
400	-30.91	-9.5700000000001	f
440	-24.84	-1.3099999999999	f
480	-33.32	-2.91	f
520	-29.67	-1.12	f
560	-31.16	6.6	f
600	-33.17	4.75	f
640	-36.76	-2.05	f
680	-33.03	-3.75	f
720	-31.75	-2.34	f
760	-29.89	19.09	f
800	-23.47	33.24	f
840	-24.99	33.44	f
880	-37.68	30.78	f
920	-38.13	15.96	f
960	-31.46	11.49	f
1000	-33.33	15.6	f
1040	-33.09	14.1	f
1080	-37.81	15.46	f
1120	-36.17	16.48	f
1160	-34.82	27.41	f
1200	-23.55	33.59	f
1240	-21.11	43.36	f
1280	-18.52	39.5	f
1320	-25.16	32.92	f
1360	-32.56	25.07	f
1400	-32.39	14.86	f
1440	-28.67	29.43	f
*	id=P50	origin=start	destiny=end	motherId=-	ageAtStart=200
0	779.3	506.47	c
40	781.23	509.36	c
80	780.14	512.21	c
120	785.86	518.69	c
160	790.24	528.79	f
200	791.45	529.17	f
240	801.23	533.23	f
280	810.89	523.21	f
320	816.24	524.06	f
360	818.88	526.53	f
400	829.26	517.3	f
440	847.77	513.47	f
480	851.03	515.92	f
520	842.58	509.29	f
560	845.73	513.08	f
600	846.89	519.57	f
640	838.69	511.81	f
680	818.55	507.98	f
720	805.14	506.6	f
760	795.12	507.92	f
800	784.59	496.27	f
840	783.81	487.97	f
880	781.8	476.21	f
920	776.56	477.83	f
960	774.32	480.24	f
1000	771.29	482.58	f
1040	777.69	485.46	f
1080	782.66	491.33	f
1120	782.93	494.58	f
1160	782.8	501.51	f
1200	780.7	506.14	f
1240	771.85	515.5	f
1280	757.21	519.56	f
1320	749.21	519.92	f
1360	749.5	536.45	f
1400	746.52	533.52	f
1440	756.47	514.11	f
*	id=P51	origin=start	destiny=end	motherId=-	ageAtStart=360
0	743.46	493.35	c
40	738.33	496.37	c
80	745.02	501.04	c
120	742.72	499.91	c
160	736.4	503.72	c
200	745.78	501.23	f
240	746.95	507.24	f
280	742.11	508.88	f
320	736.79	502.57	f
360	746.22	494.1	f
400	740.76	491.91	f
440	740.32	491.2	f
480	734.2	486.84	f
520	725.77	484.13	f
560	713.27	466.5	f
600	716.76	470.04	f
640	726.04	474.37	f
680	729.27	468.15	f
720	740.21	456.84	f
760	747.5	442.23	f
800	739.29	439.22	f
840	745.25	429.96	f
880	748.18	425.29	f
920	741.43	426.16	f
960	741.91	416.95	f
1000	745.31	417.79	f
1040	746.18	415.77	f
1080	753.15	401.51	f
1120	751.48	390.05	f
1160	750.54	385.74	f
1200	752.56	379.81	f
1240	740.46	375.9	f
1280	735.04	373.63	f
1320	713.4	376.58	f
1360	724.79	377.31	f
1400	726.23	373.27	f
1440	726.31	367.99	f
*	id=P52	origin=start	destiny=end	motherId=-	ageAtStart=480
0	92.92	609.4	c
40	74.14	600.3	c
80	54.99	602.62	c
120	55.87	603.02	c
160	51.61	608.4	c
200	34.43	613.81	f
240	38.58	600.61	f
280	40.03	589.64	f
320	46.97	584.54	f
360	48.02	589.66	f
400	44.92	597.66	f
440	48.86	603.82	f
480	60.25	605.79	f
520	54.29	597.6	f
560	49.72	591.57	f
600	57.01	586.11	f
640	63.36	586.23	f
680	60.43	571	f
720	45.26	578.88	f
760	46.15	581.02	f
800	36.74	591.21	f
840	30.9	581.89	f
880	34.21	589.03	f
920	30.52	600.51	f
960	26.23	615.07	f
1000	38.03	622.31	f
1040	34.27	631.69	f
1080	32.97	638.76	f
1120	46.99	637.24	f
1160	43.31	642.98	f
1200	32.07	640.57	f
1240	30.18	642.21	f
1280	26.52	650.39	f
1320	21.9	635.86	f
1360	21.58	627.25	f
1400	14.38	624.51	f
1440	6.52	624.1	f
*	id=P53	origin=start	destiny=end	motherId=-	ageAtStart=200
0	662.92	223.19	c
40	676.43	217.97	c
80	668.39	223.9	c
120	663.28	238.84	c
160	664.21	239.29	c
200	665.88	260.22	f
240	658.7	265.75	f
280	655.86	276.29	f
320	661.51	283.58	f
360	672	283.97	f
400	676.04	273.8	f
440	675.71	273.78	f
480	661.92	285.14	f
520	670.25	267.96	f
560	675.77	264.27	f
600	686.08	263.29	f
640	694.89	265.2	f
680	698.45	276.69	f
720	706.04	276.69	f
760	704.21	277.23	f
800	713.29	279.19	f
840	715.6	284.15	f
[truncated: 1,801 more rows]
