# Supplementary material for: A three component model for superdiffusive motion effectively describes migration of eukaryotic cells moving freely or under a directional stimulus
Source: PLoS One. 2022 Aug 2;17(8):e0272259. doi: 10.1371/journal.pone.0272259 (PMC9345344; doi:10.1371/journal.pone.0272259)
Supplement: S1 File — Text files containing information about displacements of experimental and simulated populations used for both preliminary analyses, in “datasets used for preliminary evaluation of cell movement (Tables 1 and 2)”, and further characterization of cell movement, in “further datasets used for cell movement characterization (Figs 2, 4–6; Table 2; S1–S3 Tables; S2 and S3 Figs)”. (ZIP) [file pone.0272259.s007.zip › S1_File/further datasets/simulated/100 cells (9 micron random)/b0 p4/Coords-5rP3po.txt]

#	version=2.0	operator=	acqDate=	cellLine=cell	cond=N.T.	type=	well=	ref_angle=	note=Experiment 1	clickId=	date=	acqId=	ps=1	xSize=845	ySize=668	ts=1	unit=um	stackId=	timeInt=	description=
*	id=P1	origin=start	destiny=end	motherId=-	ageAtStart=400
0	729.37	474.04	c
40	729.56	488.61	c
80	733.18	487.11	c
120	740.49	482.66	c
160	745.6	488.36	c
200	744.16	502.55	f
240	748.19	501.1	f
280	752.05	500.77	f
320	759.83	509.26	f
360	764.28	520.26	f
400	769.63	524.33	f
440	781.89	525.86	f
480	787.91	529.06	f
520	792.74	540.75	f
560	788.98	543.6	f
600	786.71	552.81	f
640	789.31	546.95	f
680	800.78	540.32	f
720	806.14	541.64	f
760	810.2	538.96	f
800	810.57	549.49	f
840	809.73	547.04	f
880	812.31	524.82	f
920	811.14	520.82	f
960	811.71	507.98	f
1000	809.57	508.47	f
1040	805.71	500.39	f
1080	811.12	504.27	f
1120	809.67	500.06	f
1160	800.75	498.74	f
1200	804.13	491.74	f
1240	801.2	476.82	f
1280	801.49	476.35	f
1320	802.05	483.72	f
1360	794.4	482.7	f
1400	808.51	487.44	f
1440	826.29	492.84	f
*	id=P2	origin=start	destiny=end	motherId=-	ageAtStart=80
0	808.09	370.68	c
40	823.03	384.13	c
80	835.19	393.81	c
120	841.11	386.73	c
160	830.14	377.29	c
200	828.62	387.42	f
240	840.82	397.95	f
280	835.11	409.25	f
320	822.02	419.07	f
360	819.24	414.09	f
400	817.79	405.91	f
440	819.89	418.09	f
480	817.12	410.41	f
520	816.21	406.25	f
560	817.75	414.01	f
600	821.7	423.83	f
640	824.84	432.08	f
680	824.32	431.79	f
720	833.31	433.27	f
760	836.43	436.89	f
800	825.99	447.93	f
840	828.31	443.62	f
880	827.55	439.37	f
920	835.11	432.76	f
960	836.19	435.5	f
1000	827.11	433.2	f
1040	827.14	435.19	f
1080	822.24	429.11	f
1120	812.75	437.14	f
1160	805.49	426.74	f
1200	799.1	426.4	f
1240	811.28	428.29	f
1280	803.78	430.57	f
1320	813.73	436.59	f
1360	827.39	454.83	f
1400	827.23	449.45	f
1440	818.35	426.07	f
*	id=P3	origin=start	destiny=end	motherId=-	ageAtStart=600
0	169.35	591.53	c
40	176.88	590.86	c
80	185.87	581.59	c
120	194.45	573.83	c
160	202.57	576.62	c
200	201.98	595.72	f
240	200.69	609.83	f
280	200.75	604.43	f
320	208.22	595.98	f
360	213.9	584.07	f
400	224.08	588.33	f
440	239.51	591.22	f
480	235.46	597.3	f
520	242.9	609.79	f
560	242.73	604.29	f
600	252.69	596.45	f
640	246.11	594.12	f
680	239.65	586.58	f
720	229.17	592.64	f
760	235.51	598.6	f
800	236.84	602.69	f
840	233.63	599.2	f
880	230.29	601.07	f
920	230.8	600.32	f
960	226.3	592.38	f
1000	226.63	592.05	f
1040	220.98	596.56	f
1080	213.48	601.58	f
1120	213.88	609.5	f
1160	209.17	626.78	f
1200	215.34	631.76	f
1240	224.74	634.34	f
1280	225.58	630.33	f
1320	237.67	630.62	f
1360	250.27	624.5	f
1400	262.41	611.12	f
1440	265.5	598.85	f
*	id=P4	origin=start	destiny=end	motherId=-	ageAtStart=280
0	764.35	516.31	c
40	763.07	510.9	c
80	769.83	497.5	c
120	777.86	507.25	c
160	776.67	523.09	f
200	771.31	533.29	f
240	772.17	534.76	f
280	768.89	522.99	f
320	774.01	527.18	f
360	767.57	532.58	f
400	759.86	528.77	f
440	753.23	523.82	f
480	755.73	528.5	f
520	755.3	529.28	f
560	737.52	532.39	f
600	738.18	528.97	f
640	746.03	517.67	f
680	757.53	509.29	f
720	762.42	500.2	f
760	763.83	495.17	f
800	770.44	492.56	f
840	772	504.15	f
880	767.39	511.23	f
920	772.56	515.6	f
960	772.86	526.84	f
1000	757.66	531.83	f
1040	751.42	542.31	f
1080	756.19	551.55	f
1120	755.95	558.78	f
1160	758.68	555.88	f
1200	772.91	558.12	f
1240	781.66	554.06	f
1280	792.27	552.94	f
1320	799.53	554.4	f
1360	809.36	556.73	f
1400	807.4	554.92	f
1440	813.12	553.84	f
*	id=P5	origin=start	destiny=end	motherId=-	ageAtStart=840
0	407.31	427.68	c
40	402.33	433.69	c
80	389.57	448.41	c
120	386.17	464.29	c
160	383.7	458.9	c
200	372.25	452.95	f
240	355.05	457.68	f
280	348.33	442.7	f
320	351.2	438.51	f
360	351.18	429.25	f
400	350.83	429.4	f
440	344.94	433.02	f
480	337.81	427.71	f
520	331.11	430.98	f
560	323.9	429.87	f
600	321.98	429.01	f
640	320.94	436.94	f
680	324.28	451.28	f
720	318.44	460.36	f
760	317.21	464.92	f
800	317.71	458.87	f
840	323.24	461.17	f
880	315.24	467.11	f
920	313.48	477.9	f
960	329.9	480.05	f
1000	339.58	478.97	f
1040	357.58	484.71	f
1080	373.7	500.11	f
1120	387.66	498	f
1160	395.81	498.82	f
1200	398.45	498	f
1240	401.2	497.25	f
1280	411.47	485.55	f
1320	416.53	484.57	f
1360	420.34	490.72	f
1400	421.89	497.13	f
1440	415.63	505.52	f
*	id=P6	origin=start	destiny=end	motherId=-	ageAtStart=760
0	98.59	325.06	c
40	86.82	316.78	c
80	78.38	318.87	c
120	71.85	317.03	c
160	78.36	310.56	c
200	81.59	303.6	f
240	89.39	296.13	f
280	94.78	295.33	f
320	105.44	296.73	f
360	104.4	291.26	f
400	100.01	285.96	f
440	100.63	286.31	f
480	105.73	287.74	f
520	110.93	279.07	f
560	117.42	287.58	f
600	124.44	288.89	f
640	120.85	279.17	f
680	119.56	275.47	f
720	114.39	272.07	f
760	119.13	281.62	f
800	127.49	283.22	f
840	140.21	283.83	f
880	134.86	274.99	f
920	129.23	265.35	f
960	144.55	256.7	f
1000	159.51	242.41	f
1040	153.41	229.17	f
1080	149.83	229.33	f
1120	153.51	235.96	f
1160	155.71	240.01	f
1200	155.79	237.38	f
1240	152.07	241.79	f
1280	142.04	247.92	f
1320	139.29	257.83	f
1360	141.66	258.65	f
1400	142.46	261.8	f
1440	135.02	256.07	f
*	id=P7	origin=start	destiny=end	motherId=-	ageAtStart=600
0	161.59	433.02	c
40	157.7	427.76	c
80	175.62	427.33	c
120	179.1	414.52	c
160	178.41	419.66	c
200	183.72	442.27	f
240	199.79	433.03	f
280	204.57	425.96	f
320	201.17	412.78	f
360	192.23	408.96	f
400	197.52	412.09	f
440	205.02	419.17	f
480	198.97	423.98	f
520	190.54	439.35	f
560	200.5	442.78	f
600	204.16	445.92	f
640	201.68	451.33	f
680	188.83	466.69	f
720	184.13	461.6	f
760	176.09	452.69	f
800	178.81	452.55	f
840	190.59	453.84	f
880	184.42	450.27	f
920	178.08	454.49	f
960	181.23	458.92	f
1000	192.65	462.41	f
1040	199.37	463.62	f
1080	198.33	464.98	f
1120	195.42	473.52	f
1160	183.14	482.9	f
1200	185.14	497.07	f
1240	172.06	497.46	f
1280	164.6	504.95	f
1320	168.37	493.09	f
1360	173.08	501.85	f
1400	166.44	516.62	f
1440	170.78	518.78	f
*	id=P8	origin=start	destiny=end	motherId=-	ageAtStart=680
0	112.04	224.73	c
40	102.99	219.55	c
80	109.26	225.18	c
120	114.38	228.69	c
160	125.92	232.96	c
200	126.17	230.71	f
240	125.84	221.6	f
280	121.84	230.3	f
320	122.95	238.57	f
360	121.4	237.95	f
400	109.24	230.79	f
440	100.6	226.4	f
480	84.47	228.12	f
520	75.48	224.54	f
560	66.74	223.65	f
600	56.79	216.85	f
640	40.57	212.16	f
680	41.59	198.82	f
720	35.33	195.23	f
760	41.34	198.93	f
800	45.24	197.44	f
840	67.37	200.83	f
880	81.17	217.84	f
920	73.18	220.03	f
960	72.53	222.63	f
1000	80.51	220.21	f
1040	76.02	212.98	f
1080	69.6	205.69	f
1120	65.21	200.94	f
1160	59.06	193.41	f
1200	47.93	191.67	f
1240	45.57	193.16	f
1280	35.24	196.39	f
1320	36.47	200.99	f
1360	38.69	205.63	f
1400	51.01	217.08	f
1440	68.22	228.27	f
*	id=P9	origin=start	destiny=end	motherId=-	ageAtStart=160
0	207.34	405.58	c
40	210.83	398.11	c
80	200.19	395.93	c
120	189.82	398.26	c
160	192.87	396.38	c
200	197.77	395.6	f
240	198.54	396.37	f
280	197.55	397.06	f
320	192.55	414.24	f
360	182.77	424.95	f
400	173.67	422.56	f
440	166.19	428.84	f
480	171.71	427.15	f
520	180.69	426.64	f
560	180.9	424.09	f
600	168.1	411.98	f
640	181.71	413.06	f
680	185.07	406.59	f
720	192.31	403.9	f
760	193.15	397.94	f
800	198.55	390.7	f
840	195.25	379.19	f
880	195.41	378.58	f
920	185.92	377.82	f
960	188.96	385.3	f
1000	191.35	394.15	f
1040	195.35	399.61	f
1080	200.09	406.81	f
1120	208.67	416.12	f
1160	209.61	436.39	f
1200	211.75	438.79	f
1240	223.31	445.32	f
1280	233.17	443.2	f
1320	234.85	443.86	f
1360	227.66	447.9	f
1400	225.55	448.96	f
1440	232.53	456.49	f
*	id=P10	origin=start	destiny=end	motherId=-	ageAtStart=160
0	128.6	532.19	c
40	139.81	533.5	c
80	144.09	537.95	c
120	142.44	532.84	c
160	138.77	528.52	c
200	142.75	538.25	f
240	151.75	552.07	f
280	152.92	567.03	f
320	146.32	564.58	f
360	148.72	553.11	f
400	143.31	548.04	f
440	138.64	554.03	f
480	134.07	555.04	f
520	128.98	557.59	f
560	121.88	556.23	f
600	113.88	542.04	f
640	111.23	547.18	f
680	98.81	556.74	f
720	97.18	555.4	f
760	98.68	556.62	f
800	104.76	556.37	f
840	114.83	557.85	f
880	122.84	554.57	f
920	133.01	560.28	f
960	130.56	557.24	f
1000	134.6	555.78	f
1040	123.1	554.47	f
1080	103.63	552.54	f
1120	104.76	550.35	f
1160	111.64	551.67	f
1200	117.96	555.85	f
1240	116.32	557.79	f
1280	120	549.92	f
1320	123.97	547.26	f
1360	126.02	546.12	f
1400	128.12	536.36	f
1440	123.96	530.8	f
*	id=P11	origin=newborn	destiny=end	motherId=-	ageAtStart=0
0	86.1	430.22	c
40	78.86	434.44	c
80	70.17	446.63	c
120	71.81	440.53	c
160	82.41	437.78	c
200	93.92	441.42	f
240	92.87	450.82	f
280	87.2	444.3	f
320	98.33	440.44	f
360	104.36	450.58	f
400	111.65	467.93	f
440	114.52	471.43	f
480	116.16	477.03	f
520	127.65	486.08	f
560	122.89	489.65	f
600	108.24	499.04	f
640	102.51	494.07	f
680	101.26	494.82	f
720	94.28	497.29	f
760	99.2	502.03	f
800	105.67	503.77	f
840	99.06	500.77	f
880	99.55	503.04	f
920	112.81	491.88	f
960	115.27	491.46	f
1000	105.62	481.79	f
1040	102.92	478.49	f
1080	98.31	481.71	f
1120	98.33	483.82	f
1160	96.26	483.51	f
1200	96.45	485.98	f
1240	97.5	491.83	f
1280	103.85	495.17	f
1320	105.75	505.86	f
1360	93.74	514.46	f
1400	83.94	512.14	f
1440	67.19	501.26	f
*	id=P12	origin=start	destiny=end	motherId=-	ageAtStart=320
0	69.9	404.73	c
40	75.88	395.11	c
80	82.72	395.77	c
120	90.09	389.7	c
160	97.2	380.06	c
200	104.37	366.64	f
240	106.43	359.05	f
280	125.62	358.1	f
320	114.8	359.07	f
360	118.97	357.59	f
400	136.26	360.6	f
440	130.44	357.89	f
480	128.15	349.77	f
520	124.67	352.88	f
560	110.42	340.36	f
600	107.73	329.51	f
640	112.48	330.64	f
680	128.11	330.29	f
720	125.76	332.96	f
760	119.44	327.08	f
800	109.04	321.36	f
840	95.19	318.62	f
880	76.52	311.42	f
920	71.12	300.62	f
960	77.3	288.6	f
1000	86.27	289.21	f
1040	78.52	288.54	f
1080	71.99	296.8	f
1120	68.36	291.6	f
1160	60.83	287.2	f
1200	50.83	276.21	f
1240	51.43	277.6	f
1280	57.49	281.57	f
1320	52.98	275.84	f
1360	44.9	273.28	f
1400	36.93	270.59	f
1440	27.04	271.4	f
*	id=P13	origin=start	destiny=end	motherId=-	ageAtStart=800
0	605.68	504.21	c
40	607	495.61	c
80	596.25	497.32	c
120	603.06	495.9	c
160	606.08	500.33	c
200	611.71	497.49	f
240	611.13	483.49	f
280	600.08	479.74	f
320	606.39	478.24	f
360	596.03	473.31	f
400	587.15	472.26	f
440	584.77	471.36	f
480	576.61	461.18	f
520	577.21	449.72	f
560	576.55	430.08	f
600	583.86	424.82	f
640	582.27	418.87	f
680	572.94	405.35	f
720	561.41	393.83	f
760	554.69	387.82	f
800	558.52	375.21	f
840	550.86	357.81	f
880	544.76	348.23	f
920	541.85	355.18	f
960	538.77	365.78	f
1000	538.62	359.81	f
1040	544.48	350.17	f
1080	546.68	360.52	f
1120	542.67	367.14	f
1160	537.52	380.65	f
1200	535.46	391.92	f
1240	546.31	390.32	f
1280	548.51	383.16	f
1320	543.95	370.44	f
1360	548.44	371.02	f
1400	557.44	363.66	f
1440	564.47	361.58	f
*	id=P14	origin=start	destiny=end	motherId=-	ageAtStart=360
0	124.15	156.15	c
40	119.42	152.64	c
80	111.1	144.01	c
120	106.94	148.23	c
160	96.87	158.64	c
200	101.57	159.68	f
240	108.03	158.01	f
280	114.25	164.98	f
320	120.54	170.12	f
360	129.71	171.94	f
400	132.04	173.83	f
440	131.85	190.42	f
480	140.15	189.55	f
520	144.04	188.26	f
560	144.23	186.29	f
600	140.47	176.2	f
640	132.16	176.85	f
680	131.37	174.92	f
720	116.57	178.67	f
760	105.02	180.22	f
800	109.8	165.39	f
840	100.84	149.51	f
880	109.22	137.74	f
920	117.32	143.58	f
960	117.28	142.43	f
1000	112.55	127.74	f
1040	100.62	134.12	f
1080	101.37	138.81	f
1120	104.71	144.19	f
1160	92.28	150.82	f
1200	87.89	154.66	f
1240	81.73	155.26	f
1280	76.49	143.43	f
1320	75.25	137.88	f
1360	56.78	133.6	f
1400	49.52	151	f
1440	49.41	140.7	f
*	id=P15	origin=start	destiny=end	motherId=-	ageAtStart=80
0	584.63	286.52	c
40	578.72	293.57	c
80	571.88	297.67	c
120	567.51	297.03	c
160	558.23	286.74	c
200	554.3	280.48	f
240	550.91	279.06	f
280	555.79	275.24	f
320	563.94	272.55	f
360	559.21	266.36	f
400	555.4	261.62	f
440	570.42	253.5	f
480	570.54	255.11	f
520	575.82	260.91	f
560	574.54	267.28	f
600	578.78	279.78	f
640	584.69	283.53	f
680	572.74	283.49	f
720	559.03	289.26	f
760	567.41	294.58	f
800	557.43	292.2	f
840	543.35	295.64	f
880	533.93	305.11	f
920	518.82	303.38	f
960	519.6	284.79	f
1000	520.97	292.31	f
1040	514.69	291.43	f
1080	512.89	296.94	f
1120	491.7	294.12	f
1160	486.47	301.14	f
1200	473.48	306.63	f
1240	464.43	303.04	f
1280	456.55	301.51	f
1320	458.97	307.33	f
1360	462.65	300.32	f
1400	471.11	297.32	f
1440	482.42	300.24	f
*	id=P16	origin=start	destiny=end	motherId=-	ageAtStart=880
0	682.29	293.79	c
40	693.31	295.56	c
80	700.7	296.68	c
120	704.5	310.23	c
160	703.43	312.99	c
200	704.6	314.53	f
240	701.5	316.84	f
280	687.03	318.79	f
320	676.92	313.2	f
360	658.78	308.95	f
400	649.51	309.3	f
440	648.66	313.74	f
480	648.36	320.86	f
520	645.1	326.3	f
560	649.13	322.25	f
600	662.47	312.35	f
640	670.18	305.95	f
680	671.16	300.7	f
720	666.83	296.82	f
760	657.71	294	f
800	650.91	293.11	f
840	639.37	308.39	f
880	632.41	320.71	f
920	625.93	313.01	f
960	624.9	311.75	f
1000	626.66	308.83	f
1040	632.09	308.24	f
1080	634.41	314.3	f
1120	633.41	318.73	f
1160	643.43	311.9	f
1200	654.92	309.01	f
1240	661.51	302.13	f
1280	655.39	298.15	f
1320	650.13	308.45	f
1360	647.23	318.95	f
1400	644.78	329.15	f
1440	633.83	340.16	f
*	id=P17	origin=start	destiny=end	motherId=-	ageAtStart=480
0	739.89	166.6	c
40	736.07	166.65	c
80	721.74	158.77	c
120	710.91	153.85	c
160	703.3	139.86	c
200	702.94	152.63	f
240	698.07	148.5	f
280	683.51	137.46	f
320	694.03	140.38	f
360	707.1	143.94	f
400	700.18	152.65	f
440	695.62	147.12	f
480	688.91	135.67	f
520	692.35	126.7	f
560	689.84	127.6	f
600	686.76	134.66	f
640	677.34	135.32	f
680	666.17	136.97	f
720	654.88	136.09	f
760	648.83	137.91	f
800	655.62	147.27	f
840	667.5	154.47	f
880	664.17	166.08	f
920	646.84	172.38	f
960	645.91	165.84	f
1000	657.23	171.44	f
1040	652.97	161.99	f
1080	651.57	163.02	f
1120	652.99	169.42	f
1160	642.4	172.88	f
1200	631.77	170.27	f
1240	628.38	167.39	f
1280	625.36	173.87	f
1320	621.3	183.38	f
1360	632.07	193.61	f
1400	637.28	192.32	f
1440	645.69	195.43	f
*	id=P18	origin=start	destiny=end	motherId=-	ageAtStart=320
0	23.46	596.12	c
40	24.7	597.33	c
80	34.32	597.15	c
120	36.68	583.75	c
160	32.49	580.31	c
200	27.44	580.02	f
240	30.47	579.42	f
280	26.68	568.3	f
320	36.98	567.77	f
360	30.03	552.04	f
400	32.09	535.8	f
440	34.37	534.87	f
480	30.4	526.34	f
520	38.3	522.87	f
560	33.84	519.78	f
600	37.3	519.18	f
640	45.67	518.64	f
680	45.57	506.97	f
720	50.34	519.44	f
760	56.19	511.63	f
800	58.91	507.08	f
840	52.87	517.84	f
880	53.46	526.62	f
920	57.25	535.21	f
960	51.33	539.94	f
1000	35.54	541.61	f
1040	36.25	531.84	f
1080	36.91	523.36	f
1120	29.39	527.42	f
1160	21.15	532.44	f
1200	14.77	539.41	f
1240	10.78	537.56	f
1280	2.7	549.23	f
1320	-3.94	554.78	f
1360	-12.37	558.79	f
1400	-11.32	572.39	f
1440	-23.66	568.36	f
*	id=P19	origin=start	destiny=end	motherId=-	ageAtStart=760
0	728.79	72.67	c
40	724.99	84.35	c
80	724.14	76.69	c
120	732.29	75.28	c
160	725.72	74.78	c
200	733.39	79.18	f
240	740.08	79.52	f
280	742.16	72.05	f
320	741.25	69.57	f
360	744.89	70.88	f
400	750.91	55.63	f
440	751.46	46.96	f
480	746.19	54.19	f
520	741.69	56.39	f
560	743.42	63.08	f
600	744.01	80.12	f
640	761.67	80	f
680	768.5	87.47	f
720	774.1	81.34	f
760	785.68	76.31	f
800	791.36	83.93	f
840	792.01	95.58	f
880	793.42	108.88	f
920	792.59	116.34	f
960	801.76	107.7	f
1000	803.06	113.32	f
1040	803.01	120.56	f
1080	800.71	132.49	f
1120	816.26	143.03	f
1160	824.67	144.28	f
1200	829.52	150.05	f
1240	836.24	156.14	f
1280	833.49	154.96	f
1320	832.5	145.68	f
1360	831.63	133.78	f
1400	831.62	125.04	f
1440	833.54	123.65	f
*	id=P20	origin=start	destiny=end	motherId=-	ageAtStart=840
0	251.05	438.18	c
40	245.23	432.13	c
80	242.81	421.88	c
120	245.73	419.85	c
160	244.83	427.05	c
200	248.15	423.78	f
240	260.54	413.9	f
280	257.01	411.16	f
320	255.54	411.28	f
360	255.69	401.17	f
400	261.69	389.81	f
440	270.39	387.33	f
480	267.51	379.36	f
520	267.01	374.66	f
560	265.06	363.54	f
600	249.7	352.6	f
640	245.46	341.59	f
680	242.27	335.76	f
720	228.77	336.04	f
760	222.14	340.57	f
800	217.75	333.9	f
840	213.12	328.06	f
880	209.41	322.93	f
920	208.41	320.3	f
960	210.02	315.14	f
1000	204	299.04	f
1040	199.54	287.61	f
1080	193.41	279.17	f
1120	186.42	271.62	f
1160	180.77	258.75	f
1200	183.75	257.48	f
1240	190.99	266.59	f
1280	191.88	270.63	f
1320	193.96	271.35	f
1360	195.93	281.08	f
1400	206.31	277.95	f
1440	219.47	270.72	f
*	id=P21	origin=start	destiny=end	motherId=-	ageAtStart=800
0	247.85	401.78	c
40	242.65	403.91	c
80	237.38	412.04	c
120	227.76	414.77	c
160	217.29	410.33	c
200	206.99	416.2	f
240	209.91	414.95	f
280	209.43	407.37	f
320	203.62	398.46	f
360	195.9	397.98	f
400	186.2	390.63	f
440	180.15	385.79	f
480	178.48	367.97	f
520	181.71	359.83	f
560	178.05	350.85	f
600	180.3	333.16	f
640	179.45	324.89	f
680	176.75	328.98	f
720	173.9	334.29	f
760	167.46	339.98	f
800	164.56	335.29	f
840	148.46	337	f
880	159.32	330.27	f
920	161.27	331.39	f
960	167.15	339.05	f
1000	174.45	349.29	f
1040	172.89	359.4	f
1080	187.15	354.82	f
1120	184.13	353.61	f
1160	181.46	357.51	f
1200	185.22	364.11	f
1240	181.1	371.34	f
1280	185.32	376.41	f
1320	185.45	365.16	f
1360	184.56	364.17	f
1400	179.58	348.16	f
1440	178.19	340.28	f
*	id=P22	origin=start	destiny=end	motherId=-	ageAtStart=160
0	724.41	323.86	c
40	731.46	311.27	c
80	738.15	308.73	c
120	749.33	308.6	c
160	757.55	317.61	c
200	758.33	324.15	f
240	754.33	326.44	f
280	745.61	336.72	f
320	740.61	337.04	f
360	747.75	339.97	f
400	752.75	337.07	f
440	755.21	331.46	f
480	753.66	315.91	f
520	749.21	310.39	f
560	738.54	310.32	f
600	740.34	323.21	f
640	740.56	327.7	f
680	754	330.71	f
720	756.53	343.8	f
760	768.26	355.94	f
800	773.69	364.66	f
840	776.1	368.57	f
880	767.09	375.89	f
920	780.68	373.73	f
960	789.57	362.16	f
1000	799.71	354.15	f
1040	795.9	357.54	f
1080	799.05	355.12	f
1120	800.08	364.41	f
1160	790.48	363.64	f
1200	779.56	361.8	f
1240	782.62	357.45	f
1280	777.15	345.62	f
1320	774.16	342.48	f
1360	771.35	345.74	f
1400	761.04	360.35	f
1440	761.28	365.45	f
*	id=P23	origin=start	destiny=end	motherId=-	ageAtStart=680
0	630.82	660.77	c
40	625.75	667.67	c
80	628.49	659.85	c
120	625.38	651.99	c
160	614.41	651.27	c
200	626.42	644.04	f
240	625.82	638.49	f
280	625.94	635.19	f
320	626.03	622.6	f
360	620.3	618.86	f
400	606.81	600.48	f
440	593.08	592.17	f
480	587.78	584.79	f
520	587.97	580.14	f
560	582.99	580.69	f
600	573.79	589.38	f
640	559.57	591.93	f
680	571.14	594.91	f
720	573.21	606.55	f
760	571.92	614.31	f
800	569.47	608.49	f
840	562.08	612.8	f
880	558.55	610.15	f
920	555.85	607.78	f
960	552.73	607.29	f
1000	556.67	614.06	f
1040	562.16	597.63	f
1080	571.24	600	f
1120	567.3	610.76	f
1160	564.41	604.72	f
1200	554.05	604.39	f
1240	559.54	600.43	f
1280	562.69	606.95	f
1320	552.91	611.81	f
1360	550.99	615.47	f
1400	556.22	619.54	f
1440	563.95	629.03	f
*	id=P24	origin=start	destiny=end	motherId=-	ageAtStart=200
0	132.07	15.47	c
40	140.5	10.27	c
80	157.18	3.5700000000001	c
120	166.7	-2.9	c
160	167.4	-8.34	c
200	162.2	-2.48	f
240	162.29	-4.16	f
280	164.32	-0.90999999999997	f
320	163.61	2.63	f
360	160.75	-3.27	f
400	160.44	-20.31	f
440	157.06	-32.01	f
480	146.72	-38.94	f
520	148.86	-43.27	f
560	141.52	-35.7	f
600	140.88	-40.75	f
640	136.22	-53.2	f
680	142.88	-47.26	f
720	142.22	-43.08	f
760	144.07	-46.54	f
800	150.34	-46.79	f
840	144.61	-38.76	f
880	137.06	-41.35	f
920	133.65	-37.14	f
960	124.5	-25.77	f
1000	128.06	-27.77	f
1040	128.87	-16.38	f
1080	130.07	-11.6	f
1120	124.66	-7.27	f
1160	120.85	-15.25	f
1200	130.38	-8.74	f
1240	134.45	3.26	f
1280	147.46	10.03	f
1320	143.68	8.47	f
1360	144.1	-4.24	f
1400	146.92	-15.43	f
1440	155.7	-20.83	f
*	id=P25	origin=start	destiny=end	motherId=-	ageAtStart=640
0	326.63	471.08	c
40	330.05	480.23	c
80	330.72	491.13	c
120	319.22	481.79	c
160	306.01	462.03	c
200	299.67	451.8	f
240	293.29	439.92	f
280	297.05	434.23	f
320	320.23	429.59	f
360	327.95	432.41	f
400	335.19	418.51	f
440	330.73	407.09	f
480	330.7	420.82	f
520	347.86	428.55	f
560	355.28	437.26	f
600	345.01	427.69	f
640	337.29	420.01	f
680	335.51	410.33	f
720	327.85	400.13	f
760	328.21	400.91	f
800	323.37	398.11	f
840	325.2	412.62	f
880	329.78	414.41	f
920	333.41	427.56	f
960	325.33	438.91	f
1000	329.66	443.44	f
1040	336.21	443.36	f
1080	342.53	439.22	f
1120	363.38	439.75	f
1160	362.03	430.66	f
1200	358.88	425.14	f
1240	353.88	422.23	f
1280	353.85	429.3	f
1320	362.98	440.49	f
1360	358.02	442.94	f
1400	345.96	442.61	f
1440	335.68	444.52	f
*	id=P26	origin=start	destiny=end	motherId=-	ageAtStart=680
0	147.45	333.76	c
40	139.54	331.68	c
80	137.22	328.38	c
120	149.49	324.19	c
160	164.95	326.4	f
200	168.37	319.01	f
240	166.54	315.58	f
280	162.56	298.93	f
320	165.27	289.02	f
360	168.27	278.78	f
400	180.37	279.09	f
440	174.88	271.83	f
480	185.11	258.14	f
520	177.87	258.28	f
560	181.54	245.13	f
600	185.06	239.74	f
640	196.56	224.47	f
680	191.41	217.72	f
720	188.9	198.24	f
760	181.86	187.53	f
800	189.61	190.49	f
840	184.96	193.78	f
880	187.02	203.32	f
920	182.81	198.06	f
960	169.29	196.72	f
1000	163.95	190.41	f
1040	152.28	182.31	f
1080	138.3	180.44	f
1120	138.34	182.02	f
1160	128.12	180.18	f
1200	130.66	177.01	f
1240	138.42	179.04	f
1280	143.25	171.85	f
1320	144.73	176.33	f
1360	144.65	169.84	f
1400	146.07	157.37	f
1440	144.76	154.9	f
*	id=P27	origin=start	destiny=end	motherId=-	ageAtStart=720
0	572.17	513.85	c
40	572.08	510.04	c
80	581.03	498.75	c
120	585.53	492.92	c
160	583.92	476.33	c
200	577.54	473.71	f
240	583.05	470.39	f
280	595.98	470.9	f
320	607.41	474.53	f
360	614.1	471.98	f
400	606.23	464.92	f
440	589.21	459.85	f
480	594.98	454.35	f
520	596.5	449.98	f
560	603.1	449.93	f
600	603.24	451.36	f
640	599.56	450.8	f
680	588.79	448.35	f
720	574.83	449.98	f
760	575.75	438.92	f
800	577.64	437.11	f
840	593.4	435.33	f
880	600.13	434.34	f
920	592.93	442.33	f
960	583.7	445.97	f
1000	578.09	459.09	f
1040	575.18	466.1	f
1080	569.54	479.66	f
1120	563.37	483.88	f
1160	561.75	488.37	f
1200	561.18	498.76	f
1240	550.08	504.17	f
1280	544.86	500.25	f
1320	548.48	486.17	f
1360	555.31	485.35	f
1400	567.61	483.99	f
1440	575.89	478.06	f
*	id=P28	origin=start	destiny=end	motherId=-	ageAtStart=40
0	751.22	392.77	c
40	763.33	382.82	c
80	776.86	384.53	c
120	785.12	388.59	c
160	794.71	395.29	c
200	807.03	397.68	f
240	812.53	398.8	f
280	805.78	388.14	f
320	799.64	388.38	f
360	781.94	387.88	f
400	779.73	387.24	f
440	785.15	398.29	f
480	794.88	407.39	f
520	803.34	403.3	f
560	807.26	402.38	f
600	808.8	386.96	f
640	807.1	382.51	f
680	813.73	380.31	f
720	816.18	383.65	f
760	809.12	378.79	f
800	805.07	378.21	f
840	813.56	383.41	f
880	811.78	387.85	f
920	805.1	394.79	f
960	800.23	400.86	f
1000	792.1	402.8	f
1040	790.65	401.07	f
1080	777.71	399.5	f
1120	767.61	403.26	f
1160	775.1	389.07	f
1200	782.66	381.65	f
1240	780.31	376.24	f
1280	787.84	364.54	f
1320	788.61	364.84	f
1360	782.54	371.37	f
1400	776.56	383.52	f
1440	780.36	370.2	f
*	id=P29	origin=start	destiny=end	motherId=-	ageAtStart=320
0	418.53	633.76	c
40	413.53	635.06	c
80	405.95	636.4	c
120	389.13	634.17	c
160	394.58	640.47	c
200	381.22	638.4	f
240	383.03	622.45	f
280	394.3	616.76	f
320	403.86	624.28	f
360	415.03	622.88	f
400	423.93	623.28	f
440	434.95	640.48	f
480	439.49	654.81	f
520	437.68	666.89	f
560	428.31	656.73	f
600	425.22	643.4	f
640	422.63	643.38	f
680	414.09	646.5	f
720	416.47	661.53	f
760	413.62	661.84	f
800	398.34	669.73	f
840	392.46	670.71	f
880	378.89	674.85	f
920	385.43	676.39	f
960	377.64	690.81	f
1000	383.8	690.95	f
1040	375.91	696.7	f
1080	374.8	700.46	f
1120	367.18	716.67	f
1160	356.34	720	f
1200	365.03	732.87	f
1240	350.33	724.04	f
1280	339.81	709.69	f
1320	337.69	704.07	f
1360	341.05	696.99	f
1400	341.08	696.45	f
1440	332.14	694.39	f
*	id=P30	origin=start	destiny=end	motherId=-	ageAtStart=120
0	142.29	533.43	c
40	140.89	522.71	c
80	142.74	524.65	c
120	150.48	527.1	c
160	156.51	527.03	c
200	164.17	531.27	f
240	177.17	535.72	f
280	186.99	524.8	f
320	196.92	514.8	f
360	201.91	510.12	f
400	208.62	499.16	f
440	221.5	494.97	f
480	226.85	492.29	f
520	238.64	484.29	f
560	245.56	482.33	f
600	256.37	480.63	f
640	261.32	475.45	f
680	266.41	481.19	f
720	265.13	492.61	f
760	261	497.48	f
800	265.42	492.89	f
840	265.34	491.02	f
880	268.08	495.66	f
920	270.78	501.18	f
960	283	511.44	f
1000	273.84	524.51	f
1040	263.81	524.83	f
1080	249.56	533.83	f
1120	237.61	537.84	f
1160	225.23	533.01	f
1200	218.87	539.73	f
1240	228.74	539.96	f
1280	242.08	532.31	f
1320	235.5	543.74	f
1360	222.74	557.29	f
1400	216.6	566.62	f
1440	209.71	580.33	f
*	id=P31	origin=start	destiny=end	motherId=-	ageAtStart=920
0	516.61	20.25	c
40	509.26	23.77	c
80	498.85	18.56	c
120	503.16	23.85	c
160	500.62	18.37	c
200	506.71	23.65	f
240	511.69	30.96	f
280	511.8	35.57	f
320	515.19	45.24	f
360	505.43	50.97	f
400	507.67	54.5	f
440	509.13	49.48	f
480	513.38	47.84	f
520	504.04	37.08	f
560	490.38	23.03	f
600	493.98	16.65	f
640	488.51	-1.8200000000001	f
680	483.72	1.28	f
720	476.33	3.55	f
760	462.75	-4.63	f
800	459.31	-10.37	f
840	462.13	-27.12	f
880	470.18	-43.23	f
920	477.09	-42.47	f
960	479.15	-39.38	f
1000	469.41	-32.41	f
1040	468.93	-42.13	f
1080	471.46	-36.66	f
1120	470.59	-47.81	f
1160	460.08	-41.82	f
1200	466.33	-36.91	f
1240	470.36	-40.66	f
1280	480.99	-50.78	f
1320	484.97	-43.9	f
1360	492.54	-35.6	f
1400	503.98	-33.56	f
1440	518.93	-23.73	f
*	id=P32	origin=start	destiny=end	motherId=-	ageAtStart=160
0	637.06	337.46	c
40	638.19	347.24	c
80	632.42	366.82	c
120	621.81	368.66	c
160	614.25	365.02	c
200	615.66	362.16	f
240	617.73	368.24	f
280	616.27	367.24	f
320	612.41	370.15	f
360	600.1	368.47	f
400	589.64	354.84	f
440	590.87	356.15	f
480	599.8	353.68	f
520	589.81	344.33	f
560	592.12	354.44	f
600	600.78	362.79	f
640	606.59	355.87	f
680	609.88	359.4	f
720	622.47	363.48	f
760	634.71	360.13	f
800	644.88	349.76	f
840	650.25	349.94	f
880	652.19	365	f
920	650.49	377.11	f
960	655.97	373.37	f
1000	660.51	367.88	f
1040	650.49	361.61	f
1080	639.23	351.41	f
1120	630.78	343.68	f
1160	631.58	332.98	f
1200	632.93	336.09	f
1240	631.87	337.44	f
1280	637.67	332.75	f
1320	636.97	316.67	f
1360	630.02	304.69	f
1400	637.4	311.52	f
1440	648.97	324.3	f
*	id=P33	origin=start	destiny=end	motherId=-	ageAtStart=520
0	595.62	136.46	c
40	591.4	130.02	c
80	588.25	122.27	c
120	581.44	124.01	c
160	580.02	125.11	c
200	583.42	128.19	f
240	594.72	131.37	f
280	603.06	126.67	f
320	603.1	133.19	f
360	603.24	135.26	f
400	602.09	134.16	f
440	607.14	128.15	f
480	619.09	133.83	f
520	622.16	126.37	f
560	629.42	118.12	f
600	634.62	113.81	f
640	634.86	125.73	f
680	625.23	136.32	f
720	616.58	147.1	f
760	632.37	148.77	f
800	641.64	155.45	f
840	652.75	158.26	f
880	653.89	159.42	f
920	652.98	169.58	f
960	645.35	180.29	f
1000	629.06	187.67	f
1040	617.47	190.62	f
1080	620.55	190.13	f
1120	621.34	194.76	f
1160	638.64	196.72	f
1200	649.82	193.28	f
1240	660.62	192.47	f
1280	670.44	194.01	f
1320	684.98	184.86	f
1360	689.63	190.62	f
1400	687.74	196.29	f
1440	684.57	200.3	f
*	id=P34	origin=start	destiny=end	motherId=-	ageAtStart=480
0	504.44	276.32	c
40	513.2	274.34	c
80	518.84	273.65	c
120	518.1	276.41	c
160	521.79	282.45	f
200	528.9	284.03	f
240	548.23	289.69	f
280	551.67	288.23	f
320	546.05	291.23	f
360	547.22	290.87	f
400	549.52	297.65	f
440	544.36	286.44	f
480	538.02	296.98	f
520	527.92	302.97	f
560	521.98	304.12	f
600	516.67	297.52	f
640	512.71	303.78	f
680	502.01	298.22	f
720	495.85	302.41	f
760	485.99	307.77	f
800	476.47	311.54	f
840	459.37	320.95	f
880	448.74	315.11	f
920	439.6	313.88	f
960	442.75	310.6	f
1000	441.57	324.94	f
1040	445.99	322.68	f
1080	453.02	312.32	f
1120	457.6	319.28	f
1160	439.26	329.26	f
1200	436.28	335.04	f
1240	440.84	335.47	f
1280	440.04	334.55	f
1320	428.98	337.02	f
1360	414.72	342.8	f
1400	419.71	341.16	f
1440	419.99	344.2	f
*	id=P35	origin=start	destiny=end	motherId=-	ageAtStart=480
0	601.41	59.78	c
40	608.66	52.45	c
80	611.71	39.59	c
120	603.32	39.74	c
160	611.21	40.35	c
200	612.72	26.25	f
240	611.6	18.55	f
280	607.52	22.51	f
320	618.54	15.29	f
360	620.89	19.96	f
400	612.11	20.79	f
440	601.11	18.58	f
480	594.86	11.79	f
520	588.58	6.6	f
560	586.63	7.4400000000001	f
600	577.37	11.38	f
640	576.06	13.97	f
680	571.23	7.52	f
720	567.52	0.14999999999998	f
760	566.08	-0.88999999999999	f
800	569.93	-8.37	f
840	581.5	-7.88	f
880	593.21	-14.81	f
920	602.72	-19.3	f
960	607.51	-13.5	f
1000	609.03	-8.8	f
1040	600.59	12.44	f
1080	594.35	8.37	f
1120	589.8	0.090000000000032	f
1160	583.12	1.04	f
1200	573.71	8.33	f
1240	580.02	6	f
1280	595.11	1.21	f
1320	605.08	1.01	f
1360	604.93	3.9299999999999	f
1400	605.66	8.25	f
1440	616.85	9.33	f
*	id=P36	origin=start	destiny=end	motherId=-	ageAtStart=200
0	787.7	658.23	c
40	775.21	661.47	c
80	760.5	666.04	c
120	753.54	658.87	c
160	742.59	670.64	c
200	734.71	676.04	f
240	730.02	682.95	f
280	721	685.03	f
320	718.27	680.54	f
360	719.31	670.75	f
400	715.85	666.34	f
440	718.38	670.64	f
480	708.05	666.34	f
520	717.62	675.48	f
560	718.05	695.2	f
600	720.6	701.69	f
640	720.36	706.66	f
680	710.99	706.12	f
720	707.66	713.73	f
760	711.89	718.06	f
800	719.47	714.13	f
840	714.72	700.79	f
880	700.33	692.87	f
920	692.46	693.03	f
960	688.23	708	f
1000	681.15	715.69	f
1040	675.67	729.54	f
1080	678.87	734.24	f
1120	667.8	734.84	f
1160	671.39	733.77	f
1200	681.77	736.67	f
1240	683.8	752.18	f
1280	683.73	765.66	f
1320	676.67	765.76	f
1360	662.49	766.53	f
1400	658.88	770.61	f
1440	646.7	780.74	f
*	id=P37	origin=start	destiny=end	motherId=-	ageAtStart=880
0	245.46	132.53	c
40	238.03	127.18	c
80	229.21	121.22	c
120	242.36	111.17	c
160	255.08	101.6	c
200	264.96	101.92	f
240	275.29	109.03	f
280	280.05	115.28	f
320	286.93	115.87	f
360	294.08	114.95	f
400	305.5	105.5	f
440	317.53	84.19	f
480	327.82	73.59	f
520	329.72	58.83	f
560	320.76	51.3	f
600	322.66	37.13	f
640	328.91	19.72	f
680	327.36	24.62	f
720	323.81	20.1	f
760	312.59	7.63	f
800	303.05	2.95	f
840	303.69	4.6900000000001	f
880	317.22	10.37	f
920	317.3	22.61	f
960	303.33	30.7	f
1000	293.98	40.17	f
1040	298.23	41.71	f
1080	298.14	40.21	f
1120	304	30.4	f
1160	313.18	25.19	f
1200	313.67	28.86	f
1240	313.07	35.54	f
1280	304.92	36.96	f
1320	300.98	38.83	f
1360	300.5	30.78	f
1400	306.72	21.78	f
1440	310.53	22.99	f
*	id=P38	origin=start	destiny=end	motherId=-	ageAtStart=520
0	438.17	632.8	c
40	442.96	631.84	c
80	439.41	612.35	c
120	440.56	597.71	c
160	437.06	595.6	c
200	424.7	590.12	f
240	420.2	592	f
280	405.36	597.42	f
320	397.71	616.53	f
360	398.4	613.5	f
400	394.56	596.78	f
440	400.62	600.86	f
480	405.41	595.02	f
520	411.52	585.77	f
560	409.91	584.04	f
600	405.77	585.52	f
640	398.35	595.78	f
680	379.29	585.07	f
720	387.32	581.05	f
760	399.29	581.87	f
800	397.94	590.57	f
840	395.12	590.19	f
880	392.36	572.66	f
920	394.57	582.38	f
960	383.45	594.27	f
1000	378.78	597.16	f
1040	371.4	598.6	f
1080	377.39	602.67	f
1120	374.3	601.59	f
1160	370.2	608.36	f
1200	354.51	602.15	f
1240	338.42	608.5	f
1280	343.25	615.74	f
1320	358.74	628.19	f
1360	356.54	632.53	f
1400	352.94	633.66	f
1440	344.69	633.3	f
*	id=P39	origin=start	destiny=end	motherId=-	ageAtStart=320
0	686.04	223.29	c
40	692.48	213.81	c
80	697.58	207.19	c
120	699.89	202	c
160	705.73	202.76	c
200	705.34	192.09	f
240	694.68	182.75	f
280	690.81	165.71	f
320	683.97	156.32	f
360	671.23	144.86	f
400	674.59	140.74	f
440	673.92	140.95	f
480	676.66	141.99	f
520	679.96	149.63	f
560	688.56	152.97	f
600	691.05	167.18	f
640	698.36	181.13	f
680	695.67	184.16	f
720	684.43	201.85	f
760	687.81	214.98	f
800	672.53	227.14	f
840	658.17	228.7	f
880	655.49	222.47	f
920	661.88	212.05	f
960	675.29	218.69	f
1000	678.97	221.24	f
1040	683.03	212.39	f
1080	684.4	207.14	f
1120	684.69	196.8	f
1160	682.57	196.32	f
1200	681.24	193.42	f
1240	685.37	186.16	f
1280	680.63	185.73	f
1320	672.95	183.57	f
1360	676.7	177.56	f
1400	670.33	185.02	f
1440	666.64	186.07	f
*	id=P40	origin=start	destiny=end	motherId=-	ageAtStart=120
0	23.54	536.31	c
40	24.25	532.96	c
80	12.1	532.39	c
120	0.01	527.22	c
160	1.26	524.95	c
200	8.59	519.85	f
240	12.94	517.76	f
280	15.94	511.14	f
320	23.87	512.83	f
360	35.67	521.19	f
400	38.26	508.35	f
440	28.97	501.95	f
480	28.82	511.18	f
520	25.43	523.78	f
560	32.06	517.89	f
600	34.13	510.75	f
640	37.71	501.19	f
680	46.57	495.91	f
720	45.89	496.93	f
760	39.09	499.3	f
800	29.42	504.22	f
840	18.79	517.7	f
880	20.92	523.77	f
920	18.08	527.6	f
960	21.01	549.56	f
1000	27.69	569.34	f
1040	28.58	575.93	f
1080	21.61	580.77	f
1120	28.36	578.47	f
1160	21.95	574.61	f
1200	12.92	572.94	f
1240	2.01	561.33	f
1280	-15.19	571.08	f
1320	-11.72	570.26	f
1360	-8.46	567.33	f
1400	-6.01	560.47	f
1440	-6.49	546.83	f
*	id=P41	origin=start	destiny=end	motherId=-	ageAtStart=360
0	831.68	522.42	c
40	832.09	513.65	c
80	834.95	512.6	c
120	840.67	510.05	c
160	837.77	502.59	c
200	852.12	494.92	f
240	839.43	498.62	f
280	847.91	515.01	f
320	841.46	522.72	f
360	837.42	543.39	f
400	832.57	550.47	f
440	829.78	555.51	f
480	835	562.6	f
520	824.29	576.93	f
560	822.19	576.07	f
600	823.63	573.13	f
640	831.71	573.3	f
680	842.06	573.44	f
720	842.95	579.33	f
760	841.73	581.49	f
800	855.07	579	f
840	857.87	555.79	f
880	854.89	552.68	f
920	848.22	546.46	f
960	841.67	548.7	f
1000	845.83	533.74	f
1040	848.17	536.82	f
1080	848.81	537.66	f
1120	850.4	553.22	f
1160	847.7	552.26	f
1200	837.91	551.63	f
1240	822.21	551.12	f
1280	816.23	563.71	f
1320	810.99	560.65	f
1360	799.09	553.02	f
1400	789.91	549.79	f
1440	796.14	552.25	f
*	id=P42	origin=start	destiny=end	motherId=-	ageAtStart=760
0	601.31	245.21	c
40	601.9	247.11	c
80	591.97	238.68	c
120	577.62	241.05	c
160	579.63	237.03	c
200	585.3	229.84	f
240	598.97	226.44	f
280	596.96	226.72	f
320	586.81	226.42	f
360	579.9	231.72	f
400	579.46	236.45	f
440	566.29	249.58	f
480	562.76	254.19	f
520	564.85	260	f
560	572.96	274.67	f
600	575.39	273.4	f
640	568.3	267.96	f
680	559.85	257.48	f
720	551.93	248.34	f
760	566.91	233.51	f
800	560.53	242.02	f
840	552.71	241.5	f
880	548.28	240.19	f
920	547.82	235.43	f
960	550.02	234.46	f
1000	552.63	219.19	f
1040	548.48	225.81	f
1080	544.19	233.08	f
1120	548.72	236.22	f
1160	553.98	249.4	f
1200	552.88	260.32	f
1240	561.35	272.18	f
1280	563.46	282.3	f
1320	567.81	295.17	f
1360	580.06	309.37	f
1400	576.44	320.21	f
1440	582.45	313.85	f
*	id=P43	origin=start	destiny=end	motherId=-	ageAtStart=80
0	383.95	284.46	c
40	377.6	274.98	c
80	380.28	277.72	c
120	386.62	276.81	c
160	386.73	277.97	c
200	391.8	285.96	f
240	383.32	285.31	f
280	392.31	287.61	f
320	399.54	281.44	f
360	391.49	279.8	f
400	389.81	281.28	f
440	378.26	290.62	f
480	378.59	294.43	f
520	385.29	290.36	f
560	398.88	284.15	f
600	399.54	281.65	f
640	405.19	280.02	f
680	415.47	283.45	f
720	417	287.69	f
760	401.94	292.47	f
800	398.55	298.77	f
840	394.38	302.26	f
880	381.72	302.01	f
920	374.52	294.04	f
960	378.55	287.78	f
1000	379.23	284.07	f
1040	387.28	283.82	f
1080	385.05	291.71	f
1120	377.14	289.13	f
1160	371.58	290.11	f
1200	376.22	285.92	f
1240	369.7	288.28	f
1280	367.45	298.02	f
1320	348.63	297.85	f
1360	347.76	281.28	f
1400	349.62	281.46	f
1440	349.09	284.46	f
*	id=P44	origin=start	destiny=end	motherId=-	ageAtStart=440
0	41.7	37.39	c
40	37.91	39.45	c
80	29.72	28.59	c
120	31.56	18.65	c
160	38.41	3.86	c
200	52.09	5.8200000000001	f
240	49.12	4.29	f
280	39.66	4.3099999999999	f
320	38.81	4.61	f
360	41.23	4.71	f
400	40.01	7.62	f
440	36.28	11.15	f
480	18.19	9.41	f
520	17.16	1.0599999999999	f
560	15.95	-0.40999999999997	f
600	2.58	-1.24	f
640	-4.44	-11.47	f
680	0.73	-17.54	f
720	18.06	-25.36	f
760	18.95	-35.41	f
800	22.91	-57.14	f
840	31.93	-56.7	f
880	24.33	-61.09	f
920	21.78	-67.77	f
960	27.17	-60.35	f
1000	29.3	-56.83	f
1040	24.89	-54.13	f
1080	23.16	-58.06	f
1120	15.58	-51.77	f
1160	9.91	-53.17	f
1200	9.19	-48.1	f
1240	7.54	-36.66	f
1280	21.01	-44.74	f
1320	24.89	-59.38	f
1360	21.27	-57.82	f
1400	13.42	-57.01	f
1440	5.69	-57.14	f
*	id=P45	origin=start	destiny=end	motherId=-	ageAtStart=760
0	513.33	524.46	c
40	515.81	532.27	c
80	513.95	540.78	c
120	512.27	541.44	c
160	507.33	540.63	c
200	507.53	544.25	f
240	511.3	563.34	f
280	509.07	564.8	f
320	502.09	560.43	f
360	509.63	567.01	f
400	525.23	572.6	f
440	529.26	572.43	f
480	540.07	583.83	f
520	549.57	593.75	f
560	556.52	598.73	f
600	565.48	603.06	f
640	568.76	607.92	f
680	584.8	619.33	f
720	585	630.4	f
760	581.93	625.88	f
800	585.64	619.74	f
840	598.86	620.44	f
880	613.83	627.63	f
920	623.12	628.61	f
960	611	619.42	f
1000	601.6	620.83	f
1040	590.21	613.81	f
1080	577.43	614.25	f
1120	569.8	621.29	f
1160	569.46	613.65	f
1200	571.67	619.47	f
1240	574.38	635.13	f
1280	572.72	643.77	f
1320	567.05	630.33	f
1360	566.48	622.83	f
1400	554.88	625.7	f
1440	551.9	629.36	f
*	id=P46	origin=start	destiny=end	motherId=-	ageAtStart=880
0	127.51	522.68	c
40	130.94	527.38	c
80	129.78	539.1	c
120	117.23	550.37	c
160	118.08	549.73	c
200	107.27	556.75	f
240	101.01	576.07	f
280	103.04	565.1	f
320	98.39	557.36	f
360	99.12	561.59	f
400	107.48	561.91	f
440	117.94	551.91	f
480	137.66	549.12	f
520	141.55	555.15	f
560	144.54	569.48	f
600	131.41	575.29	f
640	134.03	579.43	f
680	140.57	580.54	f
720	142.5	575.1	f
760	150.12	560.94	f
800	155.15	554.7	f
840	154.37	550.28	f
880	157.44	552.13	f
920	157.37	553.59	f
960	163.46	560	f
1000	160.17	570.84	f
1040	155.76	581.72	f
1080	162.04	582	f
1120	175.81	587.65	f
1160	170.63	589.44	f
1200	164.52	596.9	f
1240	161.88	594.74	f
1280	159.93	592.04	f
1320	151.39	584.04	f
1360	151.28	587.92	f
1400	146.78	582.59	f
1440	143.54	570.5	f
*	id=P47	origin=start	destiny=end	motherId=-	ageAtStart=520
0	145.83	59.52	c
40	138.07	65.22	c
80	137.63	72.35	c
120	130.87	67.9	c
160	126.8	52.82	c
200	133.22	51.91	f
240	131.7	41.02	f
280	129.25	41.92	f
320	131	33.36	f
360	145.97	32.67	f
400	150.63	37.98	f
440	149.57	30.74	f
480	149.52	29.62	f
520	147.97	27.08	f
560	138.28	19.31	f
600	148.19	22.13	f
640	139.8	22.01	f
680	131.99	21.58	f
720	111.76	14.79	f
760	97.61	17.7	f
800	104.12	23.33	f
840	111.67	34.26	f
880	115.14	45.33	f
920	120.78	53.67	f
960	122.31	41.12	f
1000	128.98	28.06	f
1040	119.46	17.99	f
1080	116.19	13.25	f
1120	110.07	7.8200000000001	f
1160	108.03	8.14	f
1200	110.93	12.99	f
1240	112.84	20.65	f
1280	112.99	38.92	f
1320	115.51	36.17	f
1360	113.5	48.63	f
1400	120.56	50.82	f
1440	111.15	45.49	f
*	id=P48	origin=start	destiny=end	motherId=-	ageAtStart=640
0	609.8	59.73	c
40	601.29	72.17	c
80	609.4	80.53	c
120	621.36	68.09	c
160	619.53	62.35	f
200	623.42	54.08	f
240	624.2	56.25	f
280	615.91	64.95	f
320	617.86	55.43	f
360	629.45	63.48	f
400	632.5	68.09	f
440	643.4	72.73	f
480	641.97	75.17	f
520	651.76	80.72	f
560	648.43	80.84	f
600	641.45	64.7	f
640	641.37	46.18	f
680	650.28	50.02	f
720	638.95	45.89	f
760	634.72	43.24	f
800	621.91	47.57	f
840	621.09	64.96	f
880	621.09	58.47	f
920	621.77	47.32	f
960	618.69	34.23	f
1000	611.04	34.11	f
1040	610.61	25.8	f
1080	612.16	12.05	f
1120	616.15	15.23	f
1160	605.86	21.03	f
1200	610.62	19.73	f
1240	606.84	22.59	f
1280	603.13	21.42	f
1320	582.57	19.98	f
1360	574.37	9.03	f
1400	575.92	-9.95	f
1440	565.86	-3.61	f
*	id=P49	origin=start	destiny=end	motherId=-	ageAtStart=760
0	592.64	450.55	c
40	595.54	452.95	c
80	595.32	459.24	c
120	595.48	474.92	c
160	586.48	474.12	c
200	585.91	473.86	f
240	583.01	456.76	f
280	585.59	456.2	f
320	583.55	450.39	f
360	576.24	441.56	f
400	578.99	432.68	f
440	591.41	426.02	f
480	597.08	432.44	f
520	602.02	431.25	f
560	611.33	440.72	f
600	609.1	438.28	f
640	603.73	439.22	f
680	589.03	443.45	f
720	591.67	441.61	f
760	600.26	429.43	f
800	600.17	410.96	f
840	591.58	408.82	f
880	580.76	400.08	f
920	589.82	390.37	f
960	587.74	389.06	f
1000	579.42	397.64	f
1040	570.61	416.71	f
1080	565.9	420.66	f
1120	574.45	436.92	f
1160	583.77	446.18	f
1200	577.32	441.43	f
1240	582.18	443.36	f
1280	592.01	439.03	f
1320	595.01	429.87	f
1360	588.54	429.3	f
1400	581.66	424.58	f
1440	569.64	426.47	f
*	id=P50	origin=start	destiny=end	motherId=-	ageAtStart=520
0	398.78	405.61	c
40	398.6	415.34	c
80	400.3	414.32	c
120	410.81	420.02	c
160	405.9	420.29	c
200	407.54	411.9	f
240	404.15	401.66	f
280	393.82	406.07	f
320	396.8	407.41	f
360	394.9	412.56	f
400	394.53	406.63	f
440	388.96	416.86	f
480	373.1	419.98	f
520	367.54	422.86	f
560	362.18	431.08	f
600	357.92	430.81	f
640	363.82	432.34	f
680	372.36	435.88	f
720	391.07	436.54	f
760	405.7	437.38	f
800	407.08	444.11	f
840	402.26	436.43	f
880	401.34	429.55	f
920	396.17	429.59	f
960	390.34	428.04	f
1000	386.52	430.87	f
1040	393.01	426.62	f
1080	395.14	422.93	f
1120	396.72	424.35	f
1160	405.86	416.99	f
1200	402.3	410.03	f
1240	410.87	394.74	f
1280	399.83	384.6	f
1320	398.9	365.53	f
1360	386.88	357.58	f
1400	389.44	342.31	f
1440	379.21	329.51	f
*	id=P51	origin=start	destiny=end	motherId=-	ageAtStart=920
0	159.99	385.38	c
40	143.95	382.69	c
80	135.89	377.62	c
120	134.12	375.57	c
160	133.06	383.53	c
200	123.65	382.75	f
240	109.03	371.27	f
280	101.14	363.22	f
320	102.88	361.46	f
360	106.84	356.67	f
400	107.62	370.48	f
440	111.98	383.02	f
480	105.88	394.65	f
520	113.47	401.86	f
560	115.44	411.72	f
600	123.26	406.17	f
640	119.92	403.14	f
680	131.57	407.09	f
720	130.44	416.36	f
760	119.45	415.88	f
800	114.9	422.59	f
840	99.85	413.94	f
880	97.79	406.39	f
920	90.77	413.91	f
960	84	415.03	f
1000	80.43	418.48	f
1040	81.2	416.28	f
1080	86.86	411.79	f
1120	91.59	411.25	f
1160	95.11	399.57	f
1200	96.02	403.7	f
1240	95.68	409.89	f
1280	88.05	419.09	f
1320	88.74	415.68	f
1360	95.16	406.59	f
1400	101.84	411.74	f
1440	113.08	422.6	f
*	id=P52	origin=start	destiny=end	motherId=-	ageAtStart=120
0	356.48	326.72	c
40	365.79	322.89	c
80	373.23	307.62	c
120	370.02	301.83	c
160	370.13	293.5	c
200	364.43	299.29	f
240	349.09	308.19	f
280	347.39	305.13	f
320	344.21	297.92	f
360	329.41	301.85	f
400	316.4	285.2	f
440	302.61	290.7	f
480	294.98	276.1	f
520	299.22	276.75	f
560	301.12	271.17	f
600	309.48	268.49	f
640	309.25	266.51	f
680	293.57	267.91	f
720	295.39	262.8	f
760	300.67	257.11	f
800	306.42	258.94	f
840	318.02	275.94	f
880	307.44	287.12	f
920	313.33	285.58	f
960	322.09	282.43	f
1000	339.14	281.31	f
1040	339.02	277.28	f
1080	326.64	265.02	f
1120	338.62	262.3	f
1160	341.76	252.86	f
1200	328.42	251.99	f
1240	318.11	260.02	f
1280	323.61	269.28	f
1320	334.31	271.43	f
1360	335.08	275.96	f
1400	338.29	291.78	f
1440	337.57	299.41	f
*	id=P53	origin=start	destiny=end	motherId=-	ageAtStart=840
0	174.44	34.5	c
40	180.13	41.26	c
80	174.46	38.17	c
120	166.77	29.37	c
160	157.59	20.31	c
200	154.91	6.49	f
240	145.59	-3.95	f
280	142.32	-9.37	f
320	155.04	-24.13	f
360	172.27	-23.95	f
400	186.49	-30.07	f
440	187.92	-28.5	f
480	202	-32.37	f
520	209.48	-41.77	f
560	218.65	-28.74	f
600	223.32	-25.25	f
640	227.48	-34.86	f
680	229.38	-32.05	f
720	233.24	-29.44	f
760	235.45	-26.84	f
800	242.71	-21.1	f
840	245.3	-12.57	f
[truncated: 1,801 more rows]
