# Supplementary material for: A three component model for superdiffusive motion effectively describes migration of eukaryotic cells moving freely or under a directional stimulus
Source: PLoS One. 2022 Aug 2;17(8):e0272259. doi: 10.1371/journal.pone.0272259 (PMC9345344; doi:10.1371/journal.pone.0272259)
Supplement: S1 File — Text files containing information about displacements of experimental and simulated populations used for both preliminary analyses, in “datasets used for preliminary evaluation of cell movement (Tables 1 and 2)”, and further characterization of cell movement, in “further datasets used for cell movement characterization (Figs 2, 4–6; Table 2; S1–S3 Tables; S2 and S3 Figs)”. (ZIP) [file pone.0272259.s007.zip › S1_File/further datasets/simulated/100 cells (9 micron random)/b0 p4/Coords-MYmO98.txt]

#	version=2.0	operator=	acqDate=	cellLine=cell	cond=N.T.	type=	well=	ref_angle=	note=Experiment 1	clickId=	date=	acqId=	ps=1	xSize=845	ySize=668	ts=1	unit=um	stackId=	timeInt=	description=
*	id=P1	origin=start	destiny=end	motherId=-	ageAtStart=160
0	92.81	481.15	c
40	99.02	474.45	c
80	99.03	467.95	c
120	105.24	465.93	c
160	114.81	464.65	c
200	129.17	466.52	f
240	142.06	466.54	f
280	140.84	462.6	f
320	142.02	447.26	f
360	149.35	438.09	f
400	155.01	437	f
440	161.2	447.21	f
480	165.4	451.31	f
520	155.81	464.11	f
560	158.04	457.29	f
600	151.76	458.71	f
640	154.14	465.04	f
680	163.23	467.47	f
720	165.16	464.94	f
760	161.36	470.18	f
800	163.87	462.74	f
840	157.6	467.08	f
880	161.5	459.55	f
920	167.6	455.71	f
960	173.71	461.97	f
1000	171.18	466.7	f
1040	180.18	458.83	f
1080	179.47	457.24	f
1120	180.46	458.03	f
1160	191.67	459.77	f
1200	197.14	461.8	f
1240	213.17	449.25	f
1280	204.9	450.5	f
1320	208.43	452.08	f
1360	217.39	452.42	f
1400	225.88	461.34	f
1440	244.6	459	f
*	id=P2	origin=start	destiny=end	motherId=-	ageAtStart=800
0	704.74	58.48	c
40	716.97	69.07	c
80	726.66	69.92	c
120	733.29	72.42	c
160	738.28	86.94	c
200	744.17	87.23	f
240	751.11	97.58	f
280	751.75	94.41	f
320	758.13	84.11	f
360	740.8	77.68	f
400	738.58	84.22	f
440	746.77	98.97	f
480	755.57	106.46	f
520	755	104.08	f
560	759.59	99.37	f
600	754.73	102.99	f
640	743.52	102.34	f
680	741.18	101.43	f
720	727.6	99.34	f
760	724.44	104.69	f
800	720.26	106.16	f
840	721.52	109.45	f
880	727.2	120.36	f
920	728.11	124.26	f
960	729.45	120.27	f
1000	743.31	121.34	f
1040	740.02	125.14	f
1080	752.25	127.76	f
1120	758.59	126.12	f
1160	768.14	124.24	f
1200	777.64	123.41	f
1240	780.68	127.9	f
1280	786.08	129.04	f
1320	788.35	122.84	f
1360	797.62	118.06	f
1400	807.13	121.15	f
1440	810.09	129.94	f
*	id=P3	origin=start	destiny=end	motherId=-	ageAtStart=320
0	268.87	489.43	c
40	279.95	490.03	c
80	281.69	480.11	c
120	274.24	472.95	c
160	279.72	484.45	c
200	283.13	491.84	f
240	287.01	501.91	f
280	301.69	503.81	f
320	302.5	503.86	f
360	304.29	505.99	f
400	302.2	500.46	f
440	308.29	499.11	f
480	324.11	499.56	f
520	337.48	491.88	f
560	338.46	492.88	f
600	335.22	503.71	f
640	332.87	498.32	f
680	337.98	499.55	f
720	345.54	499.96	f
760	353.98	491.65	f
800	363.9	496.7	f
840	374.28	495.1	f
880	388.33	495.58	f
920	394.61	486.66	f
960	380.31	484.7	f
1000	379.44	493.7	f
1040	373.31	498.48	f
1080	370.42	502.3	f
1120	364.41	503.82	f
1160	357	510.62	f
1200	352.56	501.18	f
1240	354.39	505.65	f
1280	356.45	528.62	f
1320	362.24	536.81	f
1360	363.69	532.86	f
1400	365.5	525.02	f
1440	366.3	524.17	f
*	id=P4	origin=start	destiny=end	motherId=-	ageAtStart=840
0	353.54	256.06	c
40	346.38	253.05	c
80	351.74	257.98	c
120	367.74	267.01	c
160	363.05	275.57	c
200	361.55	278.63	f
240	358.87	290.13	f
280	352.86	292.67	f
320	341.35	300.84	f
360	353.55	291.93	f
400	353.95	292.1	f
440	352.8	296.37	f
480	359.64	312.67	f
520	358.25	318.92	f
560	361.26	320.07	f
600	371.57	305.21	f
640	360.83	302.97	f
680	355.33	286.28	f
720	363.59	280.15	f
760	373.64	264.66	f
800	387.95	271.66	f
840	382.11	271.76	f
880	380.41	275.71	f
920	374.46	273.66	f
960	379.24	261.02	f
1000	382.52	250.12	f
1040	380.94	246.57	f
1080	374.69	249.64	f
1120	380.96	257.18	f
1160	381.93	254.31	f
1200	380.23	251.93	f
1240	374.68	251.45	f
1280	366.47	245.87	f
1320	365.41	237.44	f
1360	364.39	240.27	f
1400	362.7	243.04	f
1440	368.37	245.92	f
*	id=P5	origin=start	destiny=end	motherId=-	ageAtStart=720
0	459.26	207.68	c
40	451.79	204.18	c
80	443.08	209.23	c
120	426.23	209.56	c
160	432.02	220.64	c
200	428.94	223.94	f
240	422.53	240.08	f
280	417.29	249.35	f
320	401.2	252.77	f
360	402.69	257.45	f
400	400.88	251.63	f
440	395.5	235.69	f
480	396.09	235.2	f
520	402.27	221.05	f
560	400.16	213.57	f
600	389.26	222.01	f
640	389.34	230.01	f
680	391.26	240.66	f
720	393.34	245.02	f
760	388.01	247.67	f
800	377.2	240.16	f
840	380.2	231.13	f
880	377.06	234.4	f
920	376.54	232.6	f
960	372.11	228.39	f
1000	356.81	216.12	f
1040	347	215.86	f
1080	346.05	210.12	f
1120	351.07	210.15	f
1160	354.02	219.23	f
1200	361.36	204.18	f
1240	352.62	200	f
1280	360.9	199.98	f
1320	373.85	198.22	f
1360	379.11	198.63	f
1400	386.32	201.85	f
1440	401.75	198.11	f
*	id=P6	origin=newborn	destiny=end	motherId=-	ageAtStart=0
0	495.54	429.16	c
40	501.91	422.23	c
80	505.34	414.42	c
120	511.98	407	c
160	504.72	401.37	c
200	494.88	405	f
240	489.31	407.7	f
280	485.92	415.34	f
320	481.17	424.16	f
360	476.15	429.45	f
400	481.65	432.76	f
440	490.96	431.79	f
480	488.17	429.31	f
520	485.13	435.71	f
560	480.41	447.03	f
600	473.72	458.5	f
640	477.15	457.82	f
680	475.67	448.75	f
720	470.26	439.78	f
760	477.15	442.03	f
800	473.61	445.85	f
840	471.98	456.18	f
880	478.43	454.66	f
920	477.82	448.33	f
960	478.64	438.58	f
1000	472.55	419.05	f
1040	472.06	416.27	f
1080	480.14	416.16	f
1120	481.72	419.85	f
1160	480.79	419.25	f
1200	473.43	400.71	f
1240	473.01	387.42	f
1280	464.19	392.51	f
1320	467.08	398.37	f
1360	471.59	394.88	f
1400	465.06	388.41	f
1440	468.34	389.87	f
*	id=P7	origin=start	destiny=end	motherId=-	ageAtStart=560
0	488.33	547.56	c
40	487.32	560.09	c
80	494.73	569.72	c
120	491.15	570.63	c
160	487.48	575.58	c
200	495.04	592.88	f
240	485.19	602.1	f
280	468.88	610.24	f
320	475.57	613.14	f
360	486.48	612.57	f
400	492.99	618.8	f
440	494.07	626.46	f
480	491.89	626.38	f
520	482.06	625.26	f
560	476.91	619.45	f
600	483.47	615.86	f
640	477.06	620.79	f
680	476.73	628.4	f
720	478.77	636.02	f
760	483.25	629.63	f
800	499.74	628.83	f
840	509.6	628.99	f
880	503.91	620.21	f
920	493.2	628.13	f
960	495.24	630.8	f
1000	509.49	627.37	f
1040	506.87	639.42	f
1080	506.32	649.11	f
1120	497.14	661.36	f
1160	493.32	662.18	f
1200	487.91	658.09	f
1240	480.41	650.03	f
1280	470.07	645.62	f
1320	464.31	643.49	f
1360	451.89	636.67	f
1400	441.06	626.75	f
1440	434.85	630.61	f
*	id=P8	origin=start	destiny=end	motherId=-	ageAtStart=320
0	495.47	665.02	c
40	491.39	657.3	c
80	493.5	649.28	c
120	489.08	634.66	c
160	486.93	629.58	c
200	488.25	631.74	f
240	482.18	635.22	f
280	484.61	650.57	f
320	496.42	645.78	f
360	503.42	637.14	f
400	513.41	631.15	f
440	522.97	639.43	f
480	512.27	639.32	f
520	503.04	661.47	f
560	493.47	664.87	f
600	498.33	662.3	f
640	504.32	649.42	f
680	512.46	631.48	f
720	516.89	641.99	f
760	522.3	647.83	f
800	525.01	655.14	f
840	530.49	654.78	f
880	541.58	657.09	f
920	554.84	652.23	f
960	561.95	651.88	f
1000	561.2	651.04	f
1040	559.95	644.6	f
1080	566.35	641.93	f
1120	558.56	644.14	f
1160	562.96	645.46	f
1200	564.64	662.86	f
1240	570.71	669.09	f
1280	590.17	665.7	f
1320	587.15	657	f
1360	591.18	663.21	f
1400	596.64	680.57	f
1440	591.95	684.52	f
*	id=P9	origin=start	destiny=end	motherId=-	ageAtStart=440
0	25.21	237.73	c
40	26.69	231.27	c
80	31.09	219.46	c
120	45.97	205.32	c
160	38.59	212.91	c
200	31.82	207.79	f
240	38.22	206.83	f
280	29.98	212.41	f
320	19.24	215.56	f
360	14.98	215.31	f
400	17.74	205.25	f
440	15.39	196.99	f
480	14.89	200.63	f
520	5.17	205.42	f
560	12.36	216.53	f
600	14.81	225.09	f
640	24.57	224.36	f
680	24.6	211.69	f
720	28.37	206.9	f
760	19.7	211.06	f
800	21.89	218.25	f
840	19.38	220.15	f
880	21.52	221.67	f
920	28.68	221.69	f
960	22.4	223.71	f
1000	17.41	224.73	f
1040	5.58	210.05	f
1080	-5.12	205.33	f
1120	2.01	215.01	f
1160	4.37	216.98	f
1200	5.75	216.32	f
1240	-4.06	217.09	f
1280	0.81	195.26	f
1320	-2.52	183.59	f
1360	-14.58	190.53	f
1400	-5.16	201.31	f
1440	-2.36	211.21	f
*	id=P10	origin=start	destiny=end	motherId=-	ageAtStart=760
0	113.18	651.62	c
40	106.8	662.18	c
80	91.52	666.47	c
120	85.56	650.93	c
160	79.03	645.59	f
200	88.18	647.77	f
240	90.29	636.93	f
280	89.85	636.92	f
320	88.1	641.34	f
360	77.36	636.79	f
400	68.76	624.41	f
440	72.66	607.66	f
480	69.07	610.37	f
520	58.94	621.86	f
560	60.63	620.75	f
600	69.31	607.77	f
640	66.59	599.26	f
680	66.66	600.42	f
720	64.64	608.51	f
760	62.63	604.36	f
800	52.65	599.96	f
840	46.22	588.62	f
880	34.96	591.05	f
920	27.75	591.7	f
960	31.64	598.14	f
1000	52.77	598.16	f
1040	72.31	593.57	f
1080	72.77	592.69	f
1120	74.35	595.73	f
1160	79.93	599.85	f
1200	81.19	601.24	f
1240	91.97	592.48	f
1280	91.22	589.69	f
1320	99.23	595.46	f
1360	114.33	601.15	f
1400	131.4	613.07	f
1440	126.32	625.46	f
*	id=P11	origin=start	destiny=end	motherId=-	ageAtStart=400
0	331.05	333.81	c
40	327.22	328.3	c
80	341.37	329.39	c
120	339.48	325.74	c
160	333.51	325.26	c
200	329.4	339.16	f
240	334.89	350.9	f
280	326.96	354.91	f
320	319.94	345.88	f
360	325.76	344.21	f
400	330.31	336.43	f
440	323.48	340.29	f
480	326.97	346.62	f
520	316.12	370.05	f
560	316.8	375.76	f
600	307.33	383.74	f
640	299.37	372.23	f
680	292.87	372.15	f
720	291.69	376.96	f
760	282	374.96	f
800	288.33	376.07	f
840	295.87	381.95	f
880	303.5	391.84	f
920	315.65	389.79	f
960	334.3	395.13	f
1000	336.73	403.03	f
1040	346.47	416.94	f
1080	344.91	431.31	f
1120	338.67	440.68	f
1160	349.84	438.95	f
1200	358.53	452.44	f
1240	368.18	439.46	f
1280	366.02	435.11	f
1320	344.49	434.85	f
1360	326.93	438.53	f
1400	331.41	444.28	f
1440	335.81	444.16	f
*	id=P12	origin=start	destiny=end	motherId=-	ageAtStart=480
0	723.67	171.77	c
40	726.64	172.52	c
80	717.43	184.34	c
120	716.32	171.67	c
160	708.43	171.65	c
200	703.37	157.51	f
240	696.33	152.12	f
280	691.86	149.09	f
320	675.85	141.61	f
360	667.96	125.98	f
400	674.29	120.38	f
440	668.35	113.6	f
480	665.28	106.9	f
520	659.52	89.05	f
560	645.18	81.96	f
600	645.86	74.97	f
640	648.36	72.45	f
680	648.47	72.74	f
720	660.74	72.07	f
760	674.18	74.15	f
800	692.89	67.14	f
840	700.64	69.87	f
880	699.37	81.34	f
920	699.08	87.29	f
960	696.85	86.44	f
1000	694.98	78.26	f
1040	699.31	70.28	f
1080	705.5	68.04	f
1120	715.02	68.06	f
1160	728.27	62.25	f
1200	735.37	58.02	f
1240	737.02	55.7	f
1280	732.09	56.93	f
1320	726.72	60.75	f
1360	727.09	74.52	f
1400	734.94	85.81	f
1440	733.79	97	f
*	id=P13	origin=start	destiny=end	motherId=-	ageAtStart=80
0	436.27	561.03	c
40	442.37	558.21	c
80	446.77	557.28	c
120	458.29	561.05	c
160	475.44	548.62	c
200	484.84	564.33	f
240	488.86	575.11	f
280	482.54	590.36	f
320	471.56	599.53	f
360	476.99	593.8	f
400	477.79	600.34	f
440	476.4	599.09	f
480	472.98	595.4	f
520	467.61	592.74	f
560	471.89	586.95	f
600	479.06	570.78	f
640	472.21	582.29	f
680	469.96	577.47	f
720	474.86	580.52	f
760	481.75	582.84	f
800	484.71	581.29	f
840	477.15	580.36	f
880	488.41	583.25	f
920	486.46	588.7	f
960	473.72	593.41	f
1000	464.3	591.09	f
1040	455.52	584.96	f
1080	439.84	593.05	f
1120	441.23	583.88	f
1160	436.87	582.99	f
1200	432.09	575.63	f
1240	423.19	570.35	f
1280	418.55	570.56	f
1320	428.6	584.97	f
1360	431.77	583.77	f
1400	429.62	580.99	f
1440	433.32	576.19	f
*	id=P14	origin=start	destiny=end	motherId=-	ageAtStart=200
0	696.83	95.34	c
40	704.1	96.43	c
80	716.84	98.81	c
120	712.38	98.92	c
160	710.91	100.45	c
200	719.58	104.02	f
240	714.6	93.91	f
280	714.01	111.11	f
320	703.92	123.02	f
360	704.01	134.15	f
400	695.95	140.7	f
440	686.85	155.35	f
480	694.72	146.44	f
520	700.92	133.14	f
560	719.75	125	f
600	722.96	133.96	f
640	725.87	143.16	f
680	718.66	150.55	f
720	720.41	158.14	f
760	723.17	159.6	f
800	731.04	164.27	f
840	727.94	172.38	f
880	725.81	181.76	f
920	728.24	189.2	f
960	716.76	180.4	f
1000	716.41	187.31	f
1040	712.32	189.92	f
1080	717.46	196.15	f
1120	709.81	194.35	f
1160	706.45	190.08	f
1200	702.43	186.18	f
1240	697.64	182.22	f
1280	693.43	175.42	f
1320	686.23	163.84	f
1360	669.94	163.41	f
1400	656.54	171.41	f
1440	648.97	175.7	f
*	id=P15	origin=start	destiny=end	motherId=-	ageAtStart=320
0	800.26	107.06	c
40	791.72	108.43	c
80	786.32	109.14	c
120	784.34	100.76	c
160	768.23	106.06	c
200	771.4	99.66	f
240	777.63	93.49	f
280	791.63	99.3	f
320	809.06	108.59	f
360	812.19	103.12	f
400	809.04	106.4	f
440	804.79	110.67	f
480	811.8	116.12	f
520	822.88	110.47	f
560	816.93	97.51	f
600	822.63	87.87	f
640	833.21	87.39	f
680	842.12	87.5	f
720	845.09	88.56	f
760	851.92	81.76	f
800	844.51	84	f
840	848.1	85.66	f
880	846.71	89.27	f
920	857.04	103.23	f
960	858.54	107.09	f
1000	857.46	101.52	f
1040	857.45	95.74	f
1080	857.12	78.62	f
1120	860.17	59.79	f
1160	859.88	60.15	f
1200	856.94	46.88	f
1240	854.49	36.86	f
1280	837.06	31.31	f
1320	832.44	20.54	f
1360	833.56	8.22	f
1400	830.41	-5.39	f
1440	837.93	-20.46	f
*	id=P16	origin=start	destiny=end	motherId=-	ageAtStart=840
0	603.38	625.07	c
40	604.33	615.92	c
80	603.39	602.89	c
120	618.87	599.21	c
160	617.67	606.11	f
200	608.61	609	f
240	608.56	619.58	f
280	606.05	613.55	f
320	611.39	601.23	f
360	611.74	589.12	f
400	608.61	598.78	f
440	620.74	608.08	f
480	628.21	613.26	f
520	615.11	612.83	f
560	607.48	609.75	f
600	611.35	617.34	f
640	607.12	622.56	f
680	593.38	630.66	f
720	591.61	635.74	f
760	574.7	637.31	f
800	583.89	642.76	f
840	589.59	637.14	f
880	598.57	641.31	f
920	597.25	657.28	f
960	583.44	671.8	f
1000	575.51	675.02	f
1040	578.44	683.41	f
1080	576.59	692.83	f
1120	581.81	693.56	f
1160	594.27	689.2	f
1200	598.95	696.9	f
1240	599.19	704.24	f
1280	596.7	703.16	f
1320	587.11	702.32	f
1360	592.34	706.36	f
1400	592.97	714.19	f
1440	595.96	722.49	f
*	id=P17	origin=start	destiny=end	motherId=-	ageAtStart=200
0	103.82	304.34	c
40	106.11	298.67	c
80	96.09	294.75	c
120	84.57	295.28	c
160	81.45	291.51	c
200	78.89	296.45	f
240	72.66	298.11	f
280	68.81	298.03	f
320	61.41	303.65	f
360	67.1	311.41	f
400	69.28	321.46	f
440	75.68	318.08	f
480	79.9	314.36	f
520	83.6	319.4	f
560	83.48	309.19	f
600	92.23	299.56	f
640	91.44	300.99	f
680	99.09	300.87	f
720	100.93	310.33	f
760	96.62	318.31	f
800	104.95	322.49	f
840	104.13	314.29	f
880	101.2	326.32	f
920	107.01	332.37	f
960	116.7	334.63	f
1000	125.75	333.45	f
1040	136.96	333.37	f
1080	139.38	329.21	f
1120	145.67	318.82	f
1160	161.97	322.14	f
1200	165.08	332.01	f
1240	165.13	345.75	f
1280	174.96	349.95	f
1320	177.1	343.28	f
1360	187.22	338.14	f
1400	178.19	336.79	f
1440	173.93	342.4	f
*	id=P18	origin=start	destiny=end	motherId=-	ageAtStart=680
0	818.48	373.84	c
40	814	369.29	c
80	805.07	368.13	c
120	805.83	369.98	c
160	803.97	375.33	c
200	790.94	389.71	f
240	784.05	382.12	f
280	780.47	379.51	f
320	772.32	369.81	f
360	763.78	360.93	f
400	753.84	354.23	f
440	742.3	351.31	f
480	736.52	353.66	f
520	713.38	339	f
560	708.62	331.15	f
600	707.37	322.99	f
640	710.78	321.59	f
680	709.59	328.61	f
720	714.2	334.69	f
760	706.46	358.25	f
800	710.01	348.31	f
840	711.02	346.86	f
880	715.29	344.08	f
920	716.27	338.72	f
960	701.82	346.9	f
1000	707.29	356.83	f
1040	715.28	358.06	f
1080	715.84	355.78	f
1120	708.39	354.35	f
1160	703.18	357.55	f
1200	702.8	358.82	f
1240	695.26	358.82	f
1280	701.43	348.1	f
1320	702.34	347.72	f
1360	696.3	342.07	f
1400	692.67	347.68	f
1440	677.83	352.99	f
*	id=P19	origin=start	destiny=end	motherId=-	ageAtStart=80
0	682.98	396.4	c
40	691.52	404.92	c
80	697.6	414.61	c
120	700.58	413.59	c
160	697.96	402.5	c
200	691.97	406.13	f
240	690.08	421.75	f
280	690.3	423.08	f
320	695.62	437.93	f
360	698.66	446.18	f
400	701.67	460.62	f
440	693.16	469.09	f
480	699.82	460.42	f
520	707.12	460.98	f
560	720.68	453.62	f
600	732.55	445.03	f
640	742.38	441.35	f
680	749.22	432.81	f
720	746.65	433.17	f
760	741.1	442.39	f
800	745.88	450.49	f
840	728.96	467.96	f
880	726.45	475.66	f
920	729.64	470.94	f
960	719.38	465.21	f
1000	705.63	458.29	f
1040	705.06	457.46	f
1080	686.87	444.36	f
1120	674.69	449.14	f
1160	661.31	447.97	f
1200	652.24	445.11	f
1240	637.18	438.65	f
1280	623.85	435.66	f
1320	631.32	432.64	f
1360	642.35	430.51	f
1400	645.12	422.14	f
1440	645.42	421.28	f
*	id=P20	origin=start	destiny=end	motherId=-	ageAtStart=680
0	49.84	438.52	c
40	50.86	449.49	c
80	51.94	447.16	c
120	53.14	438.86	c
160	60.4	437.94	c
200	72.73	447.7	f
240	83.26	445.21	f
280	90.91	443.98	f
320	85.44	448.96	f
360	68.54	456.08	f
400	66.57	452.27	f
440	51.86	454.28	f
480	39.06	459.17	f
520	51.94	442.02	f
560	39.48	444.48	f
600	52.8	435.12	f
640	64.04	425.49	f
680	65.43	415.35	f
720	70.46	410.67	f
760	75.32	407.45	f
800	82.11	392.66	f
840	90	385.67	f
880	87.25	387.55	f
920	90.83	407.43	f
960	85.16	407.01	f
1000	83.13	404.52	f
1040	84.52	408.71	f
1080	81.4	414.46	f
1120	73.64	416.69	f
1160	56	417.02	f
1200	44.46	425.62	f
1240	45.77	439.14	f
1280	35.67	447.04	f
1320	41.08	448.14	f
1360	41.69	449.74	f
1400	38.79	456.48	f
1440	44.94	454.18	f
*	id=P21	origin=start	destiny=end	motherId=-	ageAtStart=600
0	72.12	248.66	c
40	63.26	252.38	c
80	53.68	252.23	c
120	56.13	255.53	c
160	52.29	260.71	c
200	46.38	258.51	f
240	45.03	258.9	f
280	37.12	245.9	f
320	29.99	244.36	f
360	20.77	240.42	f
400	16.94	245.25	f
440	6.67	252.25	f
480	1.42	246.76	f
520	8.83	235.86	f
560	5.59	242.48	f
600	12.94	252.96	f
640	19.48	255.52	f
680	14.82	250.71	f
720	-5.83	250.09	f
760	-11.66	257.01	f
800	-17.29	264.34	f
840	-8.25	261.3	f
880	-7.1	252.84	f
920	-17.28	250.63	f
960	-21.92	256.58	f
1000	-17.32	265.52	f
1040	-20.08	272.39	f
1080	-9.62	276.05	f
1120	-7.92	265.74	f
1160	1.58	267.98	f
1200	12.5	264.09	f
1240	18.12	277.64	f
1280	8.19	288.19	f
1320	6.92	283.43	f
1360	-0.52	281.05	f
1400	1.23	283.29	f
1440	13.4	297.64	f
*	id=P22	origin=start	destiny=end	motherId=-	ageAtStart=600
0	600.91	211.59	c
40	596.37	215.9	c
80	595.69	219.38	c
120	596.8	214.46	c
160	597.24	206.09	c
200	595.41	189.39	f
240	592.48	195.89	f
280	590.38	203.56	f
320	596.51	215.71	f
360	605.56	216.17	f
400	611.43	210.51	f
440	616.89	208.14	f
480	622.43	198.7	f
520	627.11	194.18	f
560	621.79	185.4	f
600	622.23	185.51	f
640	624.45	181.15	f
680	634.51	166.89	f
720	647.31	164.87	f
760	653.76	155.7	f
800	651.5	150.02	f
840	645.24	146.29	f
880	648.86	153.06	f
920	653.4	162.43	f
960	649.77	168.18	f
1000	641.56	170.93	f
1040	630.85	182.14	f
1080	633.16	196.51	f
1120	636.09	193.54	f
1160	634.2	183.65	f
1200	636.56	175.99	f
1240	641.57	181.54	f
1280	652.14	181.58	f
1320	648.57	183.57	f
1360	657.21	187.72	f
1400	667.53	176.24	f
1440	675.94	174.44	f
*	id=P23	origin=start	destiny=end	motherId=-	ageAtStart=680
0	692.33	455.17	c
40	689.38	452.77	c
80	691.9	438.5	c
120	679.64	436.61	c
160	680.77	436.99	c
200	684.93	434.12	f
240	684.79	424.51	f
280	683.31	424.25	f
320	676.62	417.33	f
360	657.98	407.68	f
400	650.96	399.37	f
440	635.67	398.88	f
480	625.5	391.13	f
520	617.78	395.42	f
560	604.32	396.52	f
600	601.34	412.38	f
640	591.7	417.15	f
680	581.26	432.26	f
720	577.29	426.02	f
760	567.29	430.71	f
800	560.54	435.92	f
840	560.65	435.02	f
880	566.63	412.94	f
920	575.25	418.28	f
960	570.92	406.71	f
1000	572.88	407.72	f
1040	581.95	412.35	f
1080	588.05	424.75	f
1120	581.3	430.69	f
1160	594.36	439.11	f
1200	611.98	452.23	f
1240	619.88	455.15	f
1280	628.27	460.85	f
1320	629.97	461.3	f
1360	626.69	464.79	f
1400	635.55	470.18	f
1440	636.56	477.56	f
*	id=P24	origin=start	destiny=end	motherId=-	ageAtStart=920
0	577.82	93.33	c
40	589.36	91.11	c
80	601.99	82.88	c
120	598.99	79.53	c
160	592.33	73.52	c
200	576.8	66.84	f
240	574.03	67.2	f
280	570.65	80.35	f
320	561.68	83.06	f
360	566.82	85.48	f
400	579.49	87.63	f
440	577.73	98.18	f
480	581.83	92.72	f
520	581.53	95.09	f
560	580.59	83.48	f
600	568.57	80.72	f
640	559.68	77.09	f
680	558.94	72.2	f
720	554.5	65.22	f
760	548.86	62.8	f
800	554.94	53.64	f
840	551.01	48.97	f
880	547.18	42.65	f
920	545.74	25.87	f
960	545.04	25.49	f
1000	537.89	15.68	f
1040	539.13	11.3	f
1080	542.81	5.4299999999999	f
1120	539.32	-4.42	f
1160	542.38	-6.0599999999999	f
1200	546.48	-2.0700000000001	f
1240	540.46	10.69	f
1280	529.96	18.25	f
1320	536.55	24.39	f
1360	529.87	36.88	f
1400	529.95	43.03	f
1440	531.38	33.23	f
*	id=P25	origin=start	destiny=end	motherId=-	ageAtStart=440
0	818.03	128.65	c
40	836.69	125.79	c
80	829.76	127.46	c
120	822.29	125.71	c
160	807.08	125.34	c
200	801.75	122.41	f
240	804.58	122.11	f
280	806.9	121.04	f
320	800.12	122.88	f
360	786.21	131.28	f
400	773.13	123.28	f
440	773.4	117.49	f
480	779.01	110.23	f
520	779.17	100.02	f
560	786.49	94.96	f
600	784.35	84.61	f
640	797.36	81.59	f
680	803.28	89.31	f
720	811.81	86.71	f
760	812.63	82.72	f
800	806.99	85.27	f
840	799.63	86.25	f
880	793.79	86.66	f
920	789.23	80.8	f
960	790.66	69.06	f
1000	792.76	73.69	f
1040	802.09	75.07	f
1080	806.78	82.56	f
1120	816.19	79.01	f
1160	825.19	85.15	f
1200	828.93	79.6	f
1240	832.91	63.12	f
1280	823.87	53.68	f
1320	817.06	46.01	f
1360	817.98	46.86	f
1400	820.5	55.65	f
1440	817.83	64.84	f
*	id=P26	origin=start	destiny=end	motherId=-	ageAtStart=840
0	741.91	412.01	c
40	735.88	405.69	c
80	731.78	400.71	c
120	723.16	409.11	c
160	722.31	405.75	c
200	733.58	402.07	f
240	729.26	398.03	f
280	721.44	389.14	f
320	713.03	381.36	f
360	715.03	377.64	f
400	728.32	378.81	f
440	728.65	376.5	f
480	737.18	385.6	f
520	752.71	387.58	f
560	754.63	384.31	f
600	752.16	380.93	f
640	753.82	384.01	f
680	754	378.85	f
720	761.07	386.22	f
760	760.89	398.55	f
800	762.64	413.28	f
840	753.78	417.52	f
880	752.34	406.81	f
920	754.19	407.79	f
960	763.31	406.47	f
1000	769.39	396.37	f
1040	768.48	403.71	f
1080	765.87	412.5	f
1120	760.13	416.34	f
1160	755	416.53	f
1200	746.28	403.57	f
1240	742.96	407.14	f
1280	738.49	412.57	f
1320	743.77	423.41	f
1360	742.7	414.54	f
1400	739.66	410.46	f
1440	738.77	405.26	f
*	id=P27	origin=start	destiny=end	motherId=-	ageAtStart=880
0	253.52	183.17	c
40	262.15	182.94	c
80	277.96	179.76	c
120	275.67	175.81	c
160	280.86	191.83	c
200	282.96	201.39	f
240	281.87	203.21	f
280	279.44	206.16	f
320	276.27	207.79	f
360	272.72	205.34	f
400	273.29	191.98	f
440	266.77	184.72	f
480	265.44	184.49	f
520	260.59	183.52	f
560	252.39	182.58	f
600	236.73	169.88	f
640	241.29	166.04	f
680	236.37	150.99	f
720	245.76	153.5	f
760	245.3	145.54	f
800	243.98	136.14	f
840	242.55	124.05	f
880	244.46	121.65	f
920	259.03	120.2	f
960	268.84	115.44	f
1000	267.36	109.83	f
1040	268.33	105.78	f
1080	286.46	102.31	f
1120	285.94	92.79	f
1160	281.39	88.22	f
1200	278.56	81.38	f
1240	271.66	61.16	f
1280	264.67	50.17	f
1320	266.69	46.68	f
1360	261.69	45.59	f
1400	259.15	51.44	f
1440	255.03	61.36	f
*	id=P28	origin=start	destiny=end	motherId=-	ageAtStart=600
0	96.21	111.08	c
40	100.6	117.87	c
80	101.11	125.11	c
120	116.82	137.15	c
160	111.22	134.08	f
200	118.2	133.25	f
240	126.14	137.87	f
280	131.53	143.75	f
320	141.29	152.45	f
360	141.19	145.49	f
400	135.88	138.55	f
440	133.24	137.31	f
480	128.91	134.21	f
520	112.36	127.87	f
560	105.49	116.52	f
600	85.03	110.73	f
640	81.64	106.47	f
680	85.07	114.45	f
720	88.19	126.03	f
760	90.34	132.58	f
800	84.28	134.56	f
840	90.83	135.4	f
880	86.34	147.82	f
920	94.6	150.72	f
960	93.69	162.5	f
1000	97.18	172.46	f
1040	95.73	167.3	f
1080	102.22	158.54	f
1120	108.47	159.7	f
1160	108.16	153.08	f
1200	111.88	157.95	f
1240	111.87	168.35	f
1280	119.11	178.81	f
1320	126.12	183.12	f
1360	133.46	188.01	f
1400	148.41	188.64	f
1440	147.14	174.26	f
*	id=P29	origin=start	destiny=end	motherId=-	ageAtStart=400
0	727.64	48.65	c
40	723.13	43.52	c
80	715.64	47.52	c
120	702.39	34.95	c
160	700.58	33.28	c
200	696.74	36.9	f
240	683.99	33.73	f
280	679.4	37.48	f
320	678.71	42.23	f
360	686.57	52.02	f
400	687.18	52.97	f
440	685.71	42.07	f
480	696.36	40.88	f
520	690.64	39.63	f
560	691.01	32.4	f
600	695.58	22.56	f
640	697.51	10.97	f
680	707.87	10.81	f
720	719.4	9.15	f
760	716.4	8.5599999999999	f
800	714.26	4.11	f
840	713.94	-2.52	f
880	714.67	0.32000000000005	f
920	714.26	-4.54	f
960	717.51	0.76999999999998	f
1000	713	12.69	f
1040	712.12	15.4	f
1080	705.73	22.62	f
1120	711.86	38.16	f
1160	724.61	53.33	f
1200	719.98	62.42	f
1240	719.04	60.04	f
1280	715.44	57.65	f
1320	713.23	59.1	f
1360	703.78	65.61	f
1400	690.83	65.77	f
1440	678.37	74.08	f
*	id=P30	origin=start	destiny=end	motherId=-	ageAtStart=400
0	574.78	118.68	c
40	576.89	121.83	c
80	578.96	124.55	c
120	576.32	133.97	c
160	565.11	137.3	c
200	555.16	144.18	f
240	553.1	141.44	f
280	545.29	137.86	f
320	547.37	129.36	f
360	555.1	129.35	f
400	565.26	135.1	f
440	563.28	139.86	f
480	558.74	142.7	f
520	547.24	143.77	f
560	533.41	130.31	f
600	526.93	143.37	f
640	516.6	145.85	f
680	517.91	147.69	f
720	519.03	143.59	f
760	514.56	138.25	f
800	500.45	130.99	f
840	484.4	125.63	f
880	487.33	124.74	f
920	481.89	118.96	f
960	481.7	118.71	f
1000	491.98	113.43	f
1040	488.9	102.64	f
1080	480	100.3	f
1120	480.46	97.88	f
1160	485.94	92.75	f
1200	487.42	80.55	f
1240	484.12	83.6	f
1280	478.68	95.55	f
1320	469.82	109.56	f
1360	466.84	102.6	f
1400	460.09	94.61	f
1440	454.53	92.24	f
*	id=P31	origin=start	destiny=end	motherId=-	ageAtStart=320
0	639.66	401.63	c
40	649.89	392.09	c
80	663.38	387.97	c
120	662.04	396.07	c
160	666.02	408.19	c
200	678.35	419.59	f
240	683.06	397.54	f
280	680.04	399.77	f
320	683.62	397.28	f
360	682.88	401.25	f
400	669.16	399.74	f
440	666.94	411.78	f
480	668.48	411.29	f
520	674.17	416.31	f
560	668.49	412.21	f
600	668.83	409	f
640	660.85	417.33	f
680	664.36	419.7	f
720	654.24	425.91	f
760	650.53	420.45	f
800	662.68	421.05	f
840	676.92	423.68	f
880	674.66	416.74	f
920	669.81	407.45	f
960	664.07	401.61	f
1000	663.19	408.15	f
1040	678.57	415.94	f
1080	677.95	428.97	f
1120	686.53	432.33	f
1160	680.62	433.53	f
1200	689.98	437.15	f
1240	697.94	432.82	f
1280	697.45	422.85	f
1320	696.27	405.93	f
1360	690.78	401.24	f
1400	683.27	407.43	f
1440	666.53	410.49	f
*	id=P32	origin=start	destiny=end	motherId=-	ageAtStart=520
0	737.86	80.4	c
40	733.89	96.49	c
80	725.71	95.12	c
120	724.94	80.43	c
160	718.21	81.56	c
200	707.1	90.46	f
240	702.93	93.24	f
280	685.75	88.58	f
320	688.37	81.5	f
360	686.82	71.05	f
400	684.33	67.01	f
440	683.12	51.76	f
480	682.83	44.5	f
520	684.02	39.42	f
560	691.44	29	f
600	680.79	17.4	f
640	669.47	15.68	f
680	659.67	18.88	f
720	668.38	11.98	f
760	675.71	9.25	f
800	677.67	14.35	f
840	684.05	9.62	f
880	684.32	18.59	f
920	690.37	13.71	f
960	693.81	11.9	f
1000	694.58	18.19	f
1040	691.76	16.09	f
1080	698.14	19.34	f
1120	698.07	29.44	f
1160	693.18	21.26	f
1200	687.77	17.16	f
1240	673.65	10.15	f
1280	668.05	6.35	f
1320	670.87	3.9	f
1360	666.38	2.71	f
1400	658.75	-13.55	f
1440	655.01	-18.04	f
*	id=P33	origin=start	destiny=end	motherId=-	ageAtStart=120
0	771.25	101.74	c
40	778.23	101.83	c
80	780.25	96.38	c
120	793.07	92.82	c
160	797.99	86.69	f
200	792.07	79.56	f
240	789.75	78.39	f
280	801.04	62.87	f
320	797.85	57.84	f
360	789.81	46.01	f
400	786.77	41.12	f
440	781.82	30.91	f
480	779.32	24.77	f
520	782.79	32.05	f
560	776.08	35.53	f
600	762.26	30.06	f
640	761.4	29.57	f
680	768.13	17.91	f
720	770.57	32.97	f
760	767.29	24.79	f
800	763.7	17.95	f
840	766.31	15.82	f
880	763.72	25.91	f
920	767.87	20.28	f
960	768.83	22.4	f
1000	761.63	16.43	f
1040	765.01	11.97	f
1080	771.66	10.48	f
1120	770.67	-1.77	f
1160	772.46	-4.96	f
1200	770.69	-17.5	f
1240	765.98	-30.19	f
1280	771.04	-33.95	f
1320	768.75	-41.59	f
1360	768.03	-50.72	f
1400	761.73	-40.12	f
1440	750.69	-37.92	f
*	id=P34	origin=start	destiny=end	motherId=-	ageAtStart=80
0	269.27	185.94	c
40	271.42	182.34	c
80	266.95	187.06	c
120	268.01	183.99	c
160	267.32	196.42	f
200	263.1	193.54	f
240	265.9	183.52	f
280	268.94	175.71	f
320	265.28	164.3	f
360	261.58	157.45	f
400	248.38	144.49	f
440	240.45	138.48	f
480	243.4	145.71	f
520	235.94	143.37	f
560	233.76	144.94	f
600	226.85	136.69	f
640	233.77	140.07	f
680	245.12	141.06	f
720	255.93	139.36	f
760	257.71	144.93	f
800	261.88	147.12	f
840	259.43	152.1	f
880	251.71	141.01	f
920	244.42	131.62	f
960	239.47	143.34	f
1000	229.37	158.51	f
1040	218.26	147.32	f
1080	223.6	140.73	f
1120	229.2	145.96	f
1160	230.37	153.73	f
1200	229.38	152.98	f
1240	237.8	160.5	f
1280	234.04	157.08	f
1320	227.72	159.62	f
1360	230.4	157.61	f
1400	231.02	158.94	f
1440	227.51	168.19	f
*	id=P35	origin=start	destiny=end	motherId=-	ageAtStart=520
0	216.32	412.3	c
40	213.02	400.95	c
80	204.33	394.59	c
120	208.89	398.05	c
160	212.33	391.51	c
200	216.66	380.28	f
240	223.57	361.94	f
280	226.59	358.99	f
320	234.23	351.06	f
360	232.76	356.51	f
400	226.99	357.35	f
440	227.27	362.51	f
480	234.76	354.41	f
520	224.69	358.79	f
560	221.72	354.51	f
600	224.2	359.09	f
640	225.62	369.94	f
680	225.32	379.32	f
720	223.91	375.67	f
760	217.75	358.58	f
800	215.41	362.34	f
840	215.95	349.74	f
880	201.54	354.81	f
920	197.46	348.16	f
960	192.9	340.05	f
1000	190.14	332.71	f
1040	183.44	330.7	f
1080	185.81	335.25	f
1120	196.79	329.15	f
1160	192.16	329.61	f
1200	177.08	331.41	f
1240	168.91	331.74	f
1280	153.5	325.36	f
1320	149.25	333.71	f
1360	147.69	343.96	f
1400	146.49	353.53	f
1440	149.28	349.02	f
*	id=P36	origin=start	destiny=end	motherId=-	ageAtStart=560
0	42.16	440.34	c
40	52.52	446.74	c
80	68.21	449.31	c
120	81.74	452.4	c
160	73.24	453.92	c
200	71.88	450.62	f
240	74.74	448.97	f
280	74.23	445.78	f
320	67.57	457.72	f
360	72.85	463.25	f
400	76.64	478.19	f
440	74.82	498.04	f
480	79.37	494.94	f
520	69.18	491.07	f
560	77.48	479.92	f
600	92.15	462.86	f
640	92.43	459.4	f
680	95.94	457.03	f
720	93.69	457.86	f
760	80.89	458.9	f
800	69.39	452.52	f
840	62.29	453.12	f
880	73.47	445.09	f
920	68.27	448.83	f
960	69.72	451.83	f
1000	73.68	447.56	f
1040	70.81	441.27	f
1080	75.12	438.21	f
1120	72.21	435.02	f
1160	59.62	426.09	f
1200	60.73	413	f
1240	72.06	410.55	f
1280	64.7	413.43	f
1320	60.76	408.98	f
1360	61.99	400.54	f
1400	72.38	401.63	f
1440	73.57	413.35	f
*	id=P37	origin=start	destiny=end	motherId=-	ageAtStart=160
0	3.7	170.86	c
40	0.97	177.35	c
80	15.37	179.65	c
120	22.02	182.2	c
160	23.61	182.23	c
200	24.49	180.32	f
240	15.21	175.45	f
280	2.73	175.09	f
320	-8.26	189.97	f
360	-9.35	180.87	f
400	-3.08	170.91	f
440	1.9	157.92	f
480	8.67	151.64	f
520	5.25	139.58	f
560	5.6	145.47	f
600	13.12	152.65	f
640	17.71	151.08	f
680	13.06	149.2	f
720	15.76	148.84	f
760	9.62	158.05	f
800	24.09	153.58	f
840	30.43	160.89	f
880	28.84	160.79	f
920	24.13	166.33	f
960	22.96	162.71	f
1000	23.17	161.85	f
1040	30.23	162.67	f
1080	34.83	166.76	f
1120	36.33	164.81	f
1160	39.81	170.58	f
1200	37.4	166.39	f
1240	50.8	164.35	f
1280	58.16	177.28	f
1320	58.5	181.63	f
1360	61.71	192.51	f
1400	65.66	190.13	f
1440	75.78	193.3	f
*	id=P38	origin=start	destiny=end	motherId=-	ageAtStart=240
0	28.3	118.88	c
40	26.36	115.95	c
80	29.5	106.63	c
120	41.64	106.78	c
160	44.6	104.26	c
200	43.09	99.45	f
240	41.48	100.49	f
280	26.29	92.49	f
320	19.16	94.39	f
360	-1.48	100.14	f
400	-8.32	101.78	f
440	-9.15	108.67	f
480	5.94	108.4	f
520	25.29	106.91	f
560	31.61	105.94	f
600	35.45	109.87	f
640	39.61	113.86	f
680	43.11	114.95	f
720	43.69	114.07	f
760	59.3	100.25	f
800	50.94	97.92	f
840	43.05	98.93	f
880	46.09	91.02	f
920	50.14	86.81	f
960	54.45	88.32	f
1000	51.94	97.11	f
1040	59.81	101.97	f
1080	51.32	109.22	f
1120	37.85	111.3	f
1160	23.36	118.18	f
1200	20.12	121	f
1240	20.23	129.33	f
1280	21.2	127.33	f
1320	10.85	126.9	f
1360	-4.58	115.8	f
1400	1.36	108.17	f
1440	11.5	109.62	f
*	id=P39	origin=start	destiny=end	motherId=-	ageAtStart=120
0	46.36	181.84	c
40	51.35	186.48	c
80	56.61	179.98	c
120	54.71	177.4	c
160	47.19	163.29	c
200	53.53	154.32	f
240	48.34	157.5	f
280	31.83	146.77	f
320	29.36	157.48	f
360	20.84	148.04	f
400	13.27	126.57	f
440	16.06	126.82	f
480	26.22	138.8	f
520	23.63	144.52	f
560	25.46	148.82	f
600	31.31	157.6	f
640	38.88	155.16	f
680	31.88	151.08	f
720	31.18	158.85	f
760	37.62	152.19	f
800	37.77	162.86	f
840	38.83	160.9	f
880	28.9	152.86	f
920	30.16	159.27	f
960	36.97	167.33	f
1000	37.57	162.59	f
1040	32.16	148.18	f
1080	23.42	142.38	f
1120	23.02	129.51	f
1160	40.26	131.79	f
1200	35.45	130.04	f
1240	23.6	124.97	f
1280	29.3	117.85	f
1320	32.05	119.28	f
1360	33.67	114.26	f
1400	28.59	109.1	f
1440	34.36	105.03	f
*	id=P40	origin=start	destiny=end	motherId=-	ageAtStart=360
0	550.21	645.63	c
40	554.18	645.35	c
80	566.29	652.57	c
120	563.76	655.18	c
160	567.07	648.45	c
200	576.65	636.2	f
240	583.86	622.36	f
280	575.89	613.36	f
320	580.25	610.44	f
360	595.52	602.27	f
400	592.41	591.11	f
440	588.17	575.62	f
480	589.02	580.13	f
520	589.13	588.31	f
560	586.64	578.52	f
600	586.1	576.35	f
640	577.62	573.6	f
680	572.48	574.36	f
720	572.75	572.89	f
760	579.96	566.29	f
800	576.2	566.52	f
840	574.54	567.79	f
880	563.81	572.99	f
920	569.25	567.16	f
960	568.06	570.41	f
1000	573.6	569.89	f
1040	576.12	575.34	f
1080	562.17	584.72	f
1120	557.08	602.47	f
1160	552.9	613.5	f
1200	537.8	624.27	f
1240	528.63	625.65	f
1280	515.02	639.34	f
1320	507.45	648.65	f
1360	501.64	656.33	f
1400	492.46	651.45	f
1440	499.55	648.91	f
*	id=P41	origin=start	destiny=end	motherId=-	ageAtStart=280
0	437.13	316.66	c
40	431.71	312.1	c
80	439.43	309.24	c
120	444.77	309.12	c
160	439.24	305.21	c
200	427.91	297.78	f
240	422.24	291.43	f
280	418.38	292.93	f
320	416.9	296.74	f
360	417.71	302.91	f
400	425.91	320.33	f
440	429.77	334.42	f
480	436.19	335.06	f
520	452	346.08	f
560	458.4	353.58	f
600	461.56	366.73	f
640	460.45	373.25	f
680	453.56	370.92	f
720	458.62	376.87	f
760	462.18	382.37	f
800	461.09	401.41	f
840	456.86	405.15	f
880	458.57	412.87	f
920	453.28	410.45	f
960	440.7	415.58	f
1000	439.78	415.39	f
1040	438.96	423.85	f
1080	425.91	426.27	f
1120	426.8	441.97	f
1160	423.41	449.23	f
1200	434.04	455.55	f
1240	446.01	466.27	f
1280	441.9	460.75	f
1320	432.56	449.82	f
1360	431.24	452.63	f
1400	429.01	450.67	f
1440	430.02	452.07	f
*	id=P42	origin=start	destiny=end	motherId=-	ageAtStart=800
0	335.25	139.3	c
40	329.6	137.86	c
80	328.51	131.56	c
120	331.07	125.16	c
160	314.98	123.08	c
200	319.86	120.85	f
240	327.02	112.41	f
280	335.55	121.24	f
320	331.44	120.26	f
360	333.85	107.62	f
400	334.41	99.3	f
440	347.98	92.79	f
480	345.42	90.99	f
520	352.07	79.64	f
560	351.84	75.95	f
600	352.74	80.63	f
640	354.02	83.2	f
680	345.44	84.71	f
720	347.86	85.99	f
760	350.75	84.18	f
800	358.62	79.17	f
840	370.18	75.53	f
880	385.23	64.81	f
920	397.06	60.78	f
960	401.83	59.95	f
1000	400.72	54.17	f
1040	407.86	61.63	f
1080	398.99	65.08	f
1120	406.71	71.73	f
1160	412.35	70.39	f
1200	423.42	61.25	f
1240	426.31	69.28	f
1280	436.52	79.82	f
1320	429.89	77.74	f
1360	430.17	89.15	f
1400	428.75	75.63	f
1440	424.65	72.99	f
*	id=P43	origin=start	destiny=end	motherId=-	ageAtStart=120
0	206.81	323.45	c
40	205.13	320.08	c
80	195.05	317.95	c
120	197.46	308.97	c
160	197.93	305.55	c
200	201.2	291.11	f
240	205.69	285.82	f
280	208.36	276.98	f
320	222.71	279.23	f
360	235	276.18	f
400	234.36	268.18	f
440	231.35	254.68	f
480	242.7	242.88	f
520	243.17	240.8	f
560	241.88	243.09	f
600	246.19	253.32	f
640	252.14	270.56	f
680	261.38	274.84	f
720	257.59	274.07	f
760	251.89	276.9	f
800	245.1	280.82	f
840	249.08	294.21	f
880	259.83	295.13	f
920	263.55	291.34	f
960	264.6	294.45	f
1000	260.61	310.04	f
1040	261.79	316.8	f
1080	256.68	314.05	f
1120	250.15	315.8	f
1160	253.44	319.72	f
1200	256.44	325.85	f
1240	253.18	335.03	f
1280	256.87	337.62	f
1320	251.08	324.17	f
1360	244.82	321.08	f
1400	249.22	311	f
1440	258.01	316.4	f
*	id=P44	origin=start	destiny=end	motherId=-	ageAtStart=440
0	527.51	588.55	c
40	524.21	590.52	c
80	519.77	587.25	c
120	513.01	575.13	c
160	489.82	559.38	c
200	491.4	556.12	f
240	501.32	556.91	f
280	504.94	561.44	f
320	493.91	554.63	f
360	495.13	543.02	f
400	505.74	536.47	f
440	510.45	537.49	f
480	501.24	554.55	f
520	494.8	557.65	f
560	482.52	575.85	f
600	476.42	583.7	f
640	466.88	583.7	f
680	463.64	579.1	f
720	459.4	576.96	f
760	456.14	563.37	f
800	464.21	553.35	f
840	462.97	545.01	f
880	468.23	540.33	f
920	471.56	526.17	f
960	466.21	519.32	f
1000	450.32	512.91	f
1040	436.41	505.88	f
1080	433.28	503.33	f
1120	421.25	509.98	f
1160	429.12	525.91	f
1200	421.74	530.63	f
1240	421.7	538.99	f
1280	424.03	546.76	f
1320	418.58	557.07	f
1360	413.83	556.87	f
1400	404.74	560	f
1440	402.59	570.54	f
*	id=P45	origin=start	destiny=end	motherId=-	ageAtStart=400
0	366.5	453.09	c
40	368.8	461.5	c
80	368.45	465.06	c
120	366.07	475.73	c
160	367.41	482.66	c
200	358.92	492.77	f
240	353.1	486.44	f
280	357.53	492.07	f
320	353.54	494.91	f
360	348.81	507.31	f
400	345.09	508.77	f
440	339.3	506.31	f
480	337.39	506.32	f
520	339.87	502.21	f
560	349.76	492.32	f
600	353.71	490.48	f
640	351.87	487.32	f
680	338.85	491.55	f
720	340.09	495.09	f
760	348.55	495.17	f
800	356.19	492.92	f
840	354.53	490.9	f
880	354.2	480.8	f
920	356.16	470	f
960	368.53	457.95	f
1000	369.08	448.95	f
1040	370.24	447.01	f
1080	361.83	445.24	f
1120	365.75	447.29	f
1160	375.94	443.97	f
1200	375.42	441.58	f
1240	376.88	420.81	f
1280	371.49	414.61	f
1320	359.22	409.01	f
1360	352.82	418.83	f
1400	351	411.94	f
1440	351.09	398.4	f
*	id=P46	origin=start	destiny=end	motherId=-	ageAtStart=160
0	790.28	541.59	c
40	791.08	554.54	c
80	787.14	561.7	c
120	790.68	574.88	c
160	779.3	568.29	c
200	784.68	573.08	f
240	796.23	570.39	f
280	807.9	571.43	f
320	817.29	563.61	f
360	821.13	564.76	f
400	818.55	559.8	f
440	823.41	560.7	f
480	830.75	556.95	f
520	846.81	553.91	f
560	848.46	563.94	f
600	845	557.09	f
640	856.77	534.79	f
680	860.96	518.95	f
720	868.96	505.7	f
760	868.92	506.57	f
800	867.4	503.54	f
840	852.65	500.66	f
880	846.1	496.23	f
920	841.07	498.4	f
960	836.32	511.57	f
1000	818.55	515.19	f
1040	813.36	504.78	f
1080	803.67	503.07	f
1120	788.87	503.86	f
1160	785.8	510.57	f
1200	781.41	515.25	f
1240	776.44	529.17	f
1280	762.15	521.06	f
1320	755.87	529.61	f
1360	749.57	531.8	f
1400	743.71	524.8	f
1440	737.67	532.58	f
*	id=P47	origin=start	destiny=end	motherId=-	ageAtStart=80
0	589.06	130.4	c
40	594.84	138.84	c
80	594.02	145.44	c
120	588.3	158.57	c
160	580.09	165.41	c
200	569.46	158.85	f
240	560.66	159.46	f
280	555.63	163.97	f
320	554.85	166.55	f
360	538.74	161.72	f
400	538.95	155.91	f
440	539.93	141.48	f
480	536.42	134.93	f
520	530.43	119.93	f
560	520.99	114.15	f
600	529.83	107.58	f
640	539.33	96.97	f
680	537.3	103.82	f
720	545.39	106.62	f
760	545.48	106.25	f
800	540.16	95.14	f
840	528.62	90.66	f
880	524.31	82.67	f
920	521.03	86.39	f
960	515.43	92.48	f
1000	518.6	100.41	f
1040	511.93	105.17	f
1080	502.55	112	f
1120	500.83	102.69	f
1160	502.24	93.26	f
1200	524.45	90.86	f
1240	525.57	92.58	f
1280	515.69	108.16	f
1320	520.8	109.15	f
1360	519.02	110.63	f
1400	511.19	113.6	f
1440	501.85	117.62	f
*	id=P48	origin=start	destiny=end	motherId=-	ageAtStart=120
0	68.64	260.82	c
40	70.68	271.48	c
80	76.81	275.49	c
120	75.59	288.42	c
160	72.64	288.14	c
200	65.61	298.76	f
240	74.22	297.39	f
280	79.49	287.9	f
320	86.62	285.02	f
360	97.57	283.71	f
400	96.83	276.59	f
440	95.7	284.14	f
480	89.01	299.34	f
520	80.84	310.79	f
560	76.7	305.28	f
600	81.23	302.6	f
640	84.04	302.11	f
680	99.15	308.73	f
720	119.5	308.53	f
760	123.98	297.72	f
800	119.31	294.02	f
840	120.45	278.61	f
880	105.58	270.65	f
920	111.74	253.92	f
960	122.79	252.83	f
1000	129.15	261.91	f
1040	140.04	279.96	f
1080	146.33	298.38	f
1120	161.01	304.54	f
1160	159.87	304.7	f
1200	155.88	306.76	f
1240	140.06	314.62	f
1280	129.55	316.02	f
1320	127.32	320.74	f
1360	123.92	327.62	f
1400	122.41	330.38	f
1440	122.61	335.78	f
*	id=P49	origin=start	destiny=end	motherId=-	ageAtStart=560
0	554.26	397.93	c
40	546.37	397.09	c
80	550.41	394.28	c
120	547.94	386.38	c
160	546.81	391.1	c
200	556.49	400.04	f
240	549.13	405.27	f
280	545.09	411.34	f
320	541.73	409.46	f
360	532.31	399.44	f
400	536.28	396.69	f
440	542.06	381.76	f
480	537.2	380.74	f
520	538.68	385.95	f
560	535.34	382.05	f
600	529.67	383.21	f
640	514.28	386.89	f
680	494.58	386.17	f
720	489.96	380.16	f
760	483.73	371.99	f
800	475.78	369.18	f
840	477.96	373.27	f
880	472.73	361.07	f
920	477.41	355.43	f
960	476.2	347.46	f
1000	476.02	344.23	f
1040	468.14	336.34	f
1080	467.75	317.4	f
1120	474.15	308.16	f
1160	470.59	310.53	f
1200	465.92	312.8	f
1240	470.94	311.38	f
1280	487.28	311.96	f
1320	494.35	304.32	f
1360	491.77	296.11	f
1400	486.33	286.59	f
1440	470.02	277.5	f
*	id=P50	origin=start	destiny=end	motherId=-	ageAtStart=200
0	238.01	49.75	c
40	223.54	46.88	c
80	208.69	42.79	c
120	204.45	43.78	c
160	200.94	38.78	c
200	197.39	28.22	f
240	196.48	23.22	f
280	193.06	25.63	f
320	198.97	18.95	f
360	209.79	11.15	f
400	211.28	2.87	f
440	227.59	12.55	f
480	233.85	10.72	f
520	248.62	2.62	f
560	248.96	-2.7	f
600	241.29	-4.0599999999999	f
640	240.63	-1.8	f
680	237.09	7.05	f
720	234.74	6.15	f
760	229.09	-0.69000000000005	f
800	229.31	-1.89	f
840	229.83	-8.66	f
880	240.37	-5.3200000000001	f
920	248.22	-10.08	f
960	257.71	-17.07	f
1000	275.85	-25.83	f
1040	283.84	-23.65	f
1080	290.27	-15.73	f
1120	290.76	-18.82	f
1160	293.83	-23.64	f
1200	297.97	-27.4	f
1240	305.61	-29.46	f
1280	293.9	-41.3	f
1320	281.27	-41.32	f
1360	272.34	-33.57	f
1400	273.99	-30.41	f
1440	275.81	-32.56	f
*	id=P51	origin=start	destiny=end	motherId=-	ageAtStart=40
0	656.74	438.68	c
40	667.75	435.19	c
80	665.27	426.34	c
120	676.98	422.14	c
160	680.16	426.31	c
200	678.46	429.96	f
240	684.42	441.27	f
280	681.61	443.72	f
320	688.17	453.42	f
360	686.87	458.55	f
400	696.61	467.07	f
440	693.51	486.26	f
480	696.08	492.99	f
520	705.07	497.82	f
560	714.64	503.99	f
600	720.2	496.02	f
640	723.39	495.4	f
680	724.75	503.38	f
720	724.45	514.27	f
760	730.02	512.51	f
800	726.75	508.26	f
840	723.7	500.4	f
880	729.69	498.15	f
920	733.9	502.48	f
960	728.73	502.39	f
1000	728.8	504.93	f
1040	732.72	517.06	f
1080	732.37	525.32	f
1120	733.13	523.46	f
1160	731.62	524.17	f
1200	720.58	534.69	f
1240	712.23	544.91	f
1280	711.84	553.13	f
1320	707.25	556.38	f
1360	702.92	549.58	f
1400	697.44	550.99	f
1440	678.12	551.42	f
*	id=P52	origin=start	destiny=end	motherId=-	ageAtStart=320
0	213.91	141.59	c
40	210.62	146.8	c
80	203.53	151.18	c
120	196.92	147.26	c
160	195.68	145.64	c
200	184.37	149.31	f
240	179.49	136.77	f
280	179.71	138.94	f
320	182.54	144.98	f
360	181.47	153.27	f
400	181.05	161.25	f
440	180.91	175.32	f
480	185.04	181.87	f
520	177.99	176.58	f
560	184.4	172.62	f
600	188.2	162.21	f
640	193.73	152.77	f
680	192.95	159.59	f
720	202.11	157.16	f
760	220.15	154.75	f
800	230.15	162.22	f
840	230.25	158.37	f
880	229.79	156.57	f
920	229.97	145.21	f
960	241.25	143.51	f
1000	252.85	143.86	f
1040	265.28	138.06	f
1080	268.18	139.86	f
1120	275.93	150.84	f
1160	286.34	155.96	f
1200	275.09	153.76	f
1240	266.35	155.4	f
1280	261.79	136.17	f
1320	253.77	128.94	f
1360	250.33	131.65	f
1400	245.06	128.98	f
1440	241.18	129.07	f
*	id=P53	origin=start	destiny=end	motherId=-	ageAtStart=840
0	78.26	470.23	c
40	81.59	461.98	c
80	77.11	462.5	c
120	74.74	460.82	c
160	71.59	449.27	c
200	70.3	446.58	f
240	73.2	436.54	f
280	83.27	429.32	f
320	91.46	412.29	f
360	88.39	421.66	f
400	76.03	427.63	f
440	76.7	427.38	f
480	80.02	423.34	f
520	89.99	411.05	f
560	96.09	413.93	f
600	101.49	408.03	f
640	104.72	405.87	f
680	104.82	408.87	f
720	105.42	413.73	f
760	108	424.03	f
800	109.83	434.66	f
840	110.62	449.68	f
[truncated: 1,801 more rows]
