# Supplementary material for: A three component model for superdiffusive motion effectively describes migration of eukaryotic cells moving freely or under a directional stimulus
Source: PLoS One. 2022 Aug 2;17(8):e0272259. doi: 10.1371/journal.pone.0272259 (PMC9345344; doi:10.1371/journal.pone.0272259)
Supplement: S1 File — Text files containing information about displacements of experimental and simulated populations used for both preliminary analyses, in “datasets used for preliminary evaluation of cell movement (Tables 1 and 2)”, and further characterization of cell movement, in “further datasets used for cell movement characterization (Figs 2, 4–6; Table 2; S1–S3 Tables; S2 and S3 Figs)”. (ZIP) [file pone.0272259.s007.zip › S1_File/further datasets/simulated/100 cells (9 micron random)/b8 p8/Coords-ZwX3o3.txt]

#	version=2.0	operator=	acqDate=	cellLine=cell	cond=N.T.	type=	well=	ref_angle=	note=Experiment 1	clickId=	date=	acqId=	ps=1	xSize=845	ySize=668	ts=1	unit=um	stackId=	timeInt=	description=
*	id=P1	origin=start	destiny=end	motherId=-	ageAtStart=600
0	823.41	448.37	c
40	835.07	436.91	c
80	849.63	441.02	c
120	849.31	452.11	c
160	853.51	471.08	c
200	866.81	478.4	f
240	887.62	493.04	f
280	908.02	505.26	f
320	925.45	509.86	f
360	941.4	511.15	f
400	952.42	512.02	f
440	970.59	500.67	f
480	991.56	502.14	f
520	1007.79	506.23	f
560	1026.36	499.82	f
600	1046.75	510.66	f
640	1056.4	509.17	f
680	1076.17	500.77	f
720	1085.31	506.79	f
760	1101.85	504.34	f
800	1119.14	503.8	f
840	1126.17	497.35	f
880	1141.61	484.96	f
920	1151.73	471.69	f
960	1158.42	463.18	f
1000	1165.27	458.54	f
1040	1172.91	451.33	f
1080	1173.98	448.16	f
1120	1190.63	440.17	f
1160	1206.81	456.62	f
1200	1209.19	458.79	f
1240	1224.1	466.64	f
1280	1234.13	458.93	f
1320	1237.59	440.06	f
1360	1243.19	419.52	f
1400	1262.58	419.41	f
1440	1275.67	431.71	f
*	id=P2	origin=start	destiny=end	motherId=-	ageAtStart=3120
0	333.56	191.08	c
40	342.62	193.66	c
80	356.99	193.46	c
120	363.38	202.22	c
160	378.28	204.24	c
200	387.37	212.48	f
240	399.21	216.64	f
280	428.15	216.12	f
320	448.98	213.5	f
360	469.75	206.87	f
400	484.22	217.58	f
440	489.98	222.45	f
480	505.48	230.26	f
520	523.79	240.32	f
560	532.03	250.07	f
600	553.01	259.94	f
640	562.55	265	f
680	566.8	272.47	f
720	573.89	276.88	f
760	590.55	276.95	f
800	614.5	277.99	f
840	625.9	291.14	f
880	642.96	287.42	f
920	668.06	298.24	f
960	672.08	292.42	f
1000	672.61	307.79	f
1040	671.37	317.11	f
1080	678.32	331.04	f
1120	676.96	343.42	f
1160	691.74	346.47	f
1200	693.11	346.59	f
1240	701.3	342.17	f
1280	718.28	341.39	f
1320	746.03	332.85	f
1360	759.65	317.51	f
1400	768.96	317.82	f
1440	779.25	327.66	f
*	id=P3	origin=start	destiny=end	motherId=-	ageAtStart=3720
0	619.53	343.2	c
40	642.17	338.78	c
80	653.2	342.25	c
120	678.42	338.26	c
160	674.45	334.08	c
200	682.81	325.04	f
240	698.91	306.33	f
280	711.7	294.19	f
320	725.38	288.21	f
360	739.83	282.45	f
400	753.6	287.96	f
440	771.89	287.71	f
480	785.84	267.89	f
520	786.4	256.5	f
560	786.8	244.82	f
600	798.82	238.73	f
640	817.48	238.07	f
680	828.62	242.34	f
720	856.2	240.26	f
760	882.81	240.6	f
800	896.33	238.48	f
840	916.58	256.01	f
880	928.36	255.55	f
920	949.59	233.6	f
960	954.27	228.03	f
1000	971.98	220.02	f
1040	969.55	215.97	f
1080	971.36	188.44	f
1120	977.17	187.34	f
1160	992.86	194.1	f
1200	1006.48	198	f
1240	1020.02	186.55	f
1280	1033.65	170.14	f
1320	1047.77	169.32	f
1360	1075.51	165.08	f
1400	1087.14	167.22	f
1440	1106.08	167.31	f
*	id=P4	origin=start	destiny=end	motherId=-	ageAtStart=1320
0	487.05	543.91	c
40	492.84	540.46	c
80	513.09	532.64	c
120	537.14	527.51	c
160	542.79	522.69	c
200	555.41	524.94	f
240	571.54	518.9	f
280	572.54	521.34	f
320	580.97	526.24	f
360	596.09	515.61	f
400	608.03	519.13	f
440	615.06	514.62	f
480	628.18	506.22	f
520	644.56	511.22	f
560	662.35	504.26	f
600	678.08	496.27	f
640	683.33	507.26	f
680	702.14	525.1	f
720	708.89	525.02	f
760	725.49	517.47	f
800	732.73	514.25	f
840	747.95	520.57	f
880	765.75	514.26	f
920	789.86	509.62	f
960	798.33	506.52	f
1000	826.53	518.65	f
1040	835.4	509.44	f
1080	844.3	497.39	f
1120	857.65	505.4	f
1160	873.53	508.4	f
1200	878.37	509.14	f
1240	886.03	499.63	f
1280	892.8	502.91	f
1320	910.72	502.72	f
1360	911.97	515.06	f
1400	912.3	522.57	f
1440	916.8	536.94	f
*	id=P5	origin=start	destiny=end	motherId=-	ageAtStart=840
0	669.62	644.51	c
40	679.56	624.5	c
80	690.25	624.91	c
120	703.44	625.62	c
160	723.23	624.41	c
200	736.76	606.36	f
240	741.98	606.86	f
280	761.07	611.4	f
320	775.62	611.75	f
360	785.22	616.17	f
400	801.42	630.19	f
440	817.08	628.98	f
480	833.75	624.75	f
520	845.49	614.23	f
560	853.6	621.5	f
600	863.19	629.76	f
640	874.94	626.75	f
680	896.52	624.53	f
720	917.33	619.53	f
760	939.27	609.38	f
800	944.2	605.23	f
840	959.48	602.55	f
880	976.23	609.68	f
920	998.22	614.07	f
960	999.21	623.54	f
1000	1014.6	641.56	f
1040	1022.47	653.37	f
1080	1031.57	651.2	f
1120	1039.05	642.11	f
1160	1058.8	627.26	f
1200	1076.44	624.62	f
1240	1102.32	627.71	f
1280	1127.14	631.22	f
1320	1149.59	637.39	f
1360	1155.36	642.51	f
1400	1178.26	646.7	f
1440	1191.51	644.26	f
*	id=P6	origin=start	destiny=end	motherId=-	ageAtStart=3920
0	104.37	457.93	c
40	118.96	456	c
80	137.23	459.03	c
120	150.46	458.92	c
160	155.06	451.66	c
200	175.83	437	f
240	189.84	425.32	f
280	209.2	420.93	f
320	223.32	417.24	f
360	245.45	415.27	f
400	261.66	415.72	f
440	275.81	403.53	f
480	294.83	392.44	f
520	316.5	382.64	f
560	338.16	383.51	f
600	351.66	392.41	f
640	350.04	400.96	f
680	355.37	400.69	f
720	374.47	417.16	f
760	385.5	427.9	f
800	410.59	443.71	f
840	429.82	454.23	f
880	435.12	459.22	f
920	451.27	464.51	f
960	468.76	464.01	f
1000	481.92	463.29	f
1040	499.41	470.59	f
1080	506.95	469.85	f
1120	511.86	466.01	f
1160	522.83	460.77	f
1200	551.58	458.04	f
1240	570.49	464.68	f
1280	578.67	471.39	f
1320	599.3	472.47	f
1360	615.88	478.48	f
1400	632.15	467.49	f
1440	642.26	448.82	f
*	id=P7	origin=start	destiny=end	motherId=-	ageAtStart=4040
0	261.05	350.15	c
40	273.99	369.49	c
80	289.72	363.77	c
120	306.1	369.75	c
160	314.95	366.35	c
200	329.14	373.02	f
240	341.39	371.78	f
280	357.82	363.71	f
320	371.86	370.96	f
360	391.72	380.47	f
400	398.75	397.14	f
440	415.09	415.91	f
480	418.11	418.31	f
520	440.58	419.44	f
560	443.01	423.09	f
600	453.08	434.32	f
640	460.88	436.34	f
680	475.5	434.72	f
720	494.15	436.03	f
760	510.78	441.84	f
800	522.03	451.04	f
840	534.54	440.55	f
880	543.82	440.24	f
920	562.88	443.83	f
960	588.46	449.48	f
1000	602.75	447.5	f
1040	630.42	452.53	f
1080	649.33	448.81	f
1120	679.11	456.69	f
1160	695.02	455.18	f
1200	705.27	450.67	f
1240	716.14	448.61	f
1280	730.51	446.23	f
1320	737.9	441.49	f
1360	736.35	437.31	f
1400	743.5	426.22	f
1440	747.04	424.6	f
*	id=P8	origin=start	destiny=end	motherId=-	ageAtStart=2120
0	634.36	37.54	c
40	653.04	23.57	c
80	673.48	22.24	c
120	697.63	22.81	c
160	707.43	23.44	c
200	722.27	20.06	f
240	747.25	18.03	f
280	773.42	16.09	f
320	795.12	6.66	f
360	817.75	5.3200000000001	f
400	830.59	9.87	f
440	848.97	14.07	f
480	859.41	11.69	f
520	881.09	0.11000000000001	f
560	901.64	3.66	f
600	930.82	13.42	f
640	929.45	18.88	f
680	932.99	32.19	f
720	942.84	40.08	f
760	948.32	53.1	f
800	963.02	56.94	f
840	982.52	49.74	f
880	1004.84	57	f
920	1015.16	58.39	f
960	1033.65	67.77	f
1000	1054.04	80.88	f
1040	1067.54	98.87	f
1080	1080.48	97.14	f
1120	1090.91	90.67	f
1160	1099.63	83.8	f
1200	1113.27	78.81	f
1240	1137.07	75.72	f
1280	1159.04	86.01	f
1320	1178.94	90.79	f
1360	1180.83	94.44	f
1400	1207.99	95.62	f
1440	1214.1	87.6	f
*	id=P9	origin=start	destiny=end	motherId=-	ageAtStart=320
0	164.89	515.57	c
40	174.24	515.38	c
80	189.22	521.95	c
120	204.53	528.22	c
160	210.6	531.41	c
200	239.64	524.29	f
240	258.15	515.24	f
280	264.51	513	f
320	278.82	513.18	f
360	304.95	517.73	f
400	318.63	530.61	f
440	325.38	543.7	f
480	345.58	567.79	f
520	355.38	569.79	f
560	358.99	571.22	f
600	368.63	573.94	f
640	380.83	574.67	f
680	400.57	588.13	f
720	419.59	589.28	f
760	437.87	587.67	f
800	447.87	584.7	f
840	463.01	590.13	f
880	475.98	595.56	f
920	488.88	610.09	f
960	490.47	614.39	f
1000	498.57	612.79	f
1040	514.99	611.16	f
1080	539.98	613.3	f
1120	554.07	611.05	f
1160	579.52	601.12	f
1200	586.34	612.49	f
1240	600.13	611.04	f
1280	615.63	608.85	f
1320	626.06	612.78	f
1360	625.45	619.09	f
1400	648.99	630.06	f
1440	674.53	637.98	f
*	id=P10	origin=start	destiny=end	motherId=-	ageAtStart=3800
0	3.14	271.83	c
40	-6.32	273.33	c
80	-4.23	286.02	c
120	-2.59	294.61	c
160	10.63	284.81	c
200	23.07	291.6	f
240	36.82	296.44	f
280	48.17	299.78	f
320	52.9	298.77	f
360	70.06	298.67	f
400	88.47	293.03	f
440	103.6	298.45	f
480	128.49	302.38	f
520	143.62	313.82	f
560	159.45	312.58	f
600	175.88	315.13	f
640	196.76	299.87	f
680	202.8	294.25	f
720	216.12	292.78	f
760	241.27	286.51	f
800	263.9	283.75	f
840	278.67	293.77	f
880	291.81	297.7	f
920	303.54	309.64	f
960	326.95	313.66	f
1000	338.77	312.83	f
1040	353.92	298.82	f
1080	357.57	295.32	f
1120	371.31	297.72	f
1160	381.3	287.62	f
1200	394.53	282.5	f
1240	422.69	282	f
1280	438.88	286.61	f
1320	454.05	292.74	f
1360	451.14	285.68	f
1400	448.59	282.48	f
1440	451.68	278.37	f
*	id=P11	origin=start	destiny=end	motherId=-	ageAtStart=2640
0	561.4	160.13	c
40	578.64	171.29	c
80	594.33	181.44	c
120	604.37	184.41	c
160	613.32	187.12	c
200	619.42	186.28	f
240	634.25	181.55	f
280	639.12	183.11	f
320	650.93	187.5	f
360	666.01	190.31	f
400	681.22	204.7	f
440	697.68	207.32	f
480	721.69	209.56	f
520	733.48	211.99	f
560	737.52	211.73	f
600	749.6	209.39	f
640	766.61	199.45	f
680	779.65	200.23	f
720	789.08	196.4	f
760	796.05	199.25	f
800	819.09	203.59	f
840	844.71	208.82	f
880	863.92	192.91	f
920	872.42	187.16	f
960	893.26	188.87	f
1000	914.84	199.76	f
1040	934.61	194.36	f
1080	951.78	192.83	f
1120	978.03	195.94	f
1160	992.83	206.68	f
1200	1026.74	204.49	f
1240	1033.97	205.38	f
1280	1041.19	201.12	f
1320	1049.14	192.03	f
1360	1049.64	189.12	f
1400	1053.6	177.62	f
1440	1063.52	182.1	f
*	id=P12	origin=start	destiny=end	motherId=-	ageAtStart=3160
0	212.42	592.7	c
40	215.2	586.33	c
80	220.55	581.22	c
120	244.82	571.39	c
160	257.33	560.75	c
200	266.02	557.26	f
240	279.41	552.81	f
280	295.59	537.66	f
320	318.76	529.44	f
360	336.6	520.56	f
400	352.09	506.92	f
440	365.87	512.99	f
480	379.71	514.02	f
520	396.64	513.11	f
560	425.74	521.14	f
600	444.55	525.87	f
640	461.46	519.05	f
680	470.9	526.4	f
720	476.1	540.12	f
760	490.13	538.32	f
800	505.59	527.6	f
840	538.35	522.18	f
880	543.46	516.13	f
920	565.14	508.2	f
960	583.96	503.35	f
1000	583.41	507.3	f
1040	589.87	512.27	f
1080	616.02	504.36	f
1120	639.8	509.81	f
1160	662.28	504.79	f
1200	675.27	502.94	f
1240	683.85	493.64	f
1280	693.77	488.34	f
1320	703.91	475.5	f
1360	710.91	464.99	f
1400	722.91	467.01	f
1440	737.71	463.52	f
*	id=P13	origin=start	destiny=end	motherId=-	ageAtStart=4320
0	441	600.23	c
40	450.73	591.11	c
80	449.74	582.59	c
120	451.02	574.86	c
160	456.77	578.91	c
200	471.02	581.78	f
240	487.74	582.66	f
280	501.74	580.25	f
320	516.9	589.87	f
360	532.5	598.11	f
400	532.14	602.97	f
440	535.48	606.47	f
480	545.13	615.87	f
520	567.36	617.99	f
560	578.04	616.85	f
600	590.52	615.75	f
640	604.64	612.65	f
680	631.3	609.51	f
720	650.42	613.84	f
760	659.13	617.96	f
800	669.95	615.32	f
840	681.9	605.93	f
880	706.47	604.52	f
920	723.83	603.8	f
960	736.75	602.8	f
1000	743.48	610.22	f
1040	758.29	623.41	f
1080	782.41	621.08	f
1120	803.07	619.45	f
1160	819.31	616.32	f
1200	845.62	619.44	f
1240	841.12	620.72	f
1280	834.82	615.49	f
1320	836.1	624.33	f
1360	849.9	641.36	f
1400	850.25	654.6	f
1440	859.12	669.54	f
*	id=P14	origin=start	destiny=end	motherId=-	ageAtStart=1240
0	474.9	397.57	c
40	489.46	396.73	c
80	496.78	399.34	c
120	513.12	397.51	c
160	525.98	389.97	c
200	555.66	394.54	f
240	589.73	384.63	f
280	600.92	380.54	f
320	624.62	382.47	f
360	632.98	377.52	f
400	655.01	379.94	f
440	672.44	385.22	f
480	677.36	381.66	f
520	695.29	371.55	f
560	710.02	362.98	f
600	724.46	361.54	f
640	752.71	371.42	f
680	779.78	367.3	f
720	793.37	374.33	f
760	808.19	382.6	f
800	817.1	397.58	f
840	830.21	416.76	f
880	835.38	428.15	f
920	851.95	432.55	f
960	870.56	448.12	f
1000	867.94	458.43	f
1040	868.97	460.9	f
1080	879.73	467.94	f
1120	885.81	470.7	f
1160	903.9	472.21	f
1200	927.81	472.82	f
1240	933.42	480.31	f
1280	942.19	484.45	f
1320	947.82	496.43	f
1360	966.83	515	f
1400	978.84	516.53	f
1440	980.93	510.4	f
*	id=P15	origin=start	destiny=end	motherId=-	ageAtStart=2560
0	232.36	286.94	c
40	247.97	287.13	c
80	272.44	294.48	c
120	291.82	292.47	c
160	305.35	277.08	c
200	320.3	267.87	f
240	339.47	263.62	f
280	364.16	257.47	f
320	370.07	258.71	f
360	395.59	259.14	f
400	415.91	268.82	f
440	422.29	270.1	f
480	450.19	281.34	f
520	472.07	292.9	f
560	487.61	304.67	f
600	503.88	312.38	f
640	509.04	307.19	f
680	525.16	306.15	f
720	547.85	295.77	f
760	558.29	284.95	f
800	591.39	276.41	f
840	618.51	268.67	f
880	626.17	270.51	f
920	648.21	276.31	f
960	678.37	293.31	f
1000	699.64	308.44	f
1040	710.07	315.85	f
1080	721.74	320.23	f
1120	749.14	323.81	f
1160	763.78	309.48	f
1200	780.08	313.24	f
1240	793.29	323.28	f
1280	807.5	318.75	f
1320	820.95	313.12	f
1360	839.99	318.46	f
1400	849.33	320.5	f
1440	863.14	326.49	f
*	id=P16	origin=start	destiny=end	motherId=-	ageAtStart=2080
0	-13.86	497.73	c
40	-7.9	489.69	c
80	6.66	481.6	c
120	24.29	472.08	c
160	40.39	471.73	f
200	55.23	483.49	f
240	70.07	490.72	f
280	86.55	485.51	f
320	104.85	479.68	f
360	134.92	471.78	f
400	147.72	466.79	f
440	166.3	471.13	f
480	196.19	479.74	f
520	202.81	484.77	f
560	208.49	484.29	f
600	212.82	475.71	f
640	219.88	469.36	f
680	235.31	464.65	f
720	245.17	470.31	f
760	262.15	459.04	f
800	274.39	459.12	f
840	299.09	454.66	f
880	312.24	444.55	f
920	333.95	434.31	f
960	353.53	424.2	f
1000	380.56	437.54	f
1040	395.97	456.48	f
1080	412.4	467.52	f
1120	425.85	468.29	f
1160	444.64	467.5	f
1200	465.83	449.54	f
1240	484.44	441.89	f
1280	490.18	444.54	f
1320	502.44	445.29	f
1360	518.12	447.6	f
1400	533.61	441.7	f
1440	531.84	441.15	f
*	id=P17	origin=start	destiny=end	motherId=-	ageAtStart=3600
0	752.62	405.95	c
40	745.73	398.17	c
80	744.22	391.97	c
120	745.51	373.99	c
160	746.5	362.51	c
200	754.32	352.29	f
240	770.55	343.86	f
280	788.07	353.42	f
320	794.94	357.48	f
360	803.92	364.1	f
400	807.77	371.46	f
440	824.86	377.09	f
480	833.19	384.17	f
520	852.69	395.88	f
560	874	402.3	f
600	885.67	404.77	f
640	885.66	409.2	f
680	895.75	414.6	f
720	903.38	417.33	f
760	917.31	421.38	f
800	928.08	416.89	f
840	944.43	416.65	f
880	955.23	424.23	f
920	976.94	428.68	f
960	988.97	418.7	f
1000	1019.08	412.55	f
1040	1041.76	406.19	f
1080	1060.99	399.83	f
1120	1083.7	395.28	f
1160	1100.86	391.52	f
1200	1120.89	384.72	f
1240	1131.69	389.3	f
1280	1145.52	399.7	f
1320	1155.31	407.51	f
1360	1169.31	418.9	f
1400	1193.38	426.62	f
1440	1199.92	430.87	f
*	id=P18	origin=start	destiny=end	motherId=-	ageAtStart=960
0	830.96	266.5	c
40	850.4	267.95	c
80	870.23	264.39	c
120	889.55	263.94	c
160	905.88	270.1	f
200	913.71	272.81	f
240	922.59	268.26	f
280	942.89	270.7	f
320	968.76	275.75	f
360	984	271.97	f
400	999.03	271.5	f
440	1017.48	270.55	f
480	1038.54	269.45	f
520	1055.04	277	f
560	1065.42	282.69	f
600	1084.41	285.9	f
640	1107.05	296.27	f
680	1108.91	302.72	f
720	1137	324.32	f
760	1155.48	326.57	f
800	1185.23	318.07	f
840	1203.13	314.73	f
880	1225.67	304.8	f
920	1249.14	317.25	f
960	1266.14	328.74	f
1000	1284.44	325.06	f
1040	1307.92	333.18	f
1080	1312.34	329.06	f
1120	1331.49	318.74	f
1160	1350.87	313.47	f
1200	1378.32	312.51	f
1240	1389.48	317.75	f
1280	1402.89	329.57	f
1320	1420.42	335.29	f
1360	1441.07	330.73	f
1400	1468.03	327.39	f
1440	1462.82	327.65	f
*	id=P19	origin=start	destiny=end	motherId=-	ageAtStart=2640
0	760.25	306.21	c
40	779.11	289.59	c
80	789.85	271.2	c
120	802.51	264.89	c
160	819.12	259.5	c
200	840.75	259.73	f
240	859.21	261.19	f
280	881.18	264.98	f
320	883.78	257.18	f
360	888.71	247.79	f
400	896.55	248.92	f
440	912.63	262.19	f
480	935.94	275.34	f
520	959.39	272.85	f
560	972.67	271.92	f
600	992.75	274.04	f
640	1017.52	289.2	f
680	1032.06	282.64	f
720	1055.21	263.1	f
760	1075.41	267.51	f
800	1078.72	259.89	f
840	1095.95	257.02	f
880	1108.55	245.9	f
920	1117.04	239.5	f
960	1133.58	239.54	f
1000	1139.46	240.7	f
1040	1144.28	246.57	f
1080	1159.11	252.71	f
1120	1176.68	259.3	f
1160	1189.21	267.4	f
1200	1202.6	275.95	f
1240	1207.58	279.83	f
1280	1218.82	274.86	f
1320	1222.09	278.87	f
1360	1226.28	278.46	f
1400	1239.05	275.74	f
1440	1254.37	269.61	f
*	id=P20	origin=start	destiny=end	motherId=-	ageAtStart=480
0	702.17	219.48	c
40	706.73	214.99	c
80	729.62	215.05	c
120	754.36	203.14	c
160	768.6	199.26	c
200	777.23	214.48	f
240	779.65	222.54	f
280	787.5	229.33	f
320	798.56	236.02	f
360	810.63	219.93	f
400	817.78	216.33	f
440	834.13	218.85	f
480	856.63	218.86	f
520	866.91	217.49	f
560	872.54	197.72	f
600	875.18	186.55	f
640	895.34	171.3	f
680	905.32	170.83	f
720	920.25	174.43	f
760	931.19	181.31	f
800	948.11	186.1	f
840	964.3	183.33	f
880	984.3	172.04	f
920	996.96	163.25	f
960	1014.81	163.75	f
1000	1019.7	159.93	f
1040	1030.9	145.61	f
1080	1041.2	130.85	f
1120	1061.35	119.15	f
1160	1088.67	117.77	f
1200	1102.12	115.94	f
1240	1114.51	105.64	f
1280	1131.86	108.32	f
1320	1139.1	115.26	f
1360	1152	119.96	f
1400	1166.44	123.66	f
1440	1186.5	123.72	f
*	id=P21	origin=start	destiny=end	motherId=-	ageAtStart=2440
0	476.1	41.35	c
40	488.73	39.59	c
80	506.02	30.96	c
120	511.48	33.97	c
160	521.92	46	c
200	537.71	59.61	f
240	554.22	62.45	f
280	568.65	58.71	f
320	586.47	63.48	f
360	587.19	52.46	f
400	579.33	53.74	f
440	572.11	55.52	f
480	569.8	56.55	f
520	572.29	58.01	f
560	595.68	61.46	f
600	612.37	55.76	f
640	620.84	55.58	f
680	647.63	56.43	f
720	661.81	64.85	f
760	681.3	75.54	f
800	701.46	63.9	f
840	706.4	65.84	f
880	715.78	71.48	f
920	735.88	61.33	f
960	749.38	66.64	f
1000	770.53	80.44	f
1040	781.4	100.86	f
1080	801.52	110.43	f
1120	811.76	111.2	f
1160	830.83	121.12	f
1200	839.12	125.34	f
1240	839.96	123.35	f
1280	857.92	116.19	f
1320	876.37	102.06	f
1360	900.95	105.27	f
1400	910.74	102.45	f
1440	912.31	102.49	f
*	id=P22	origin=start	destiny=end	motherId=-	ageAtStart=640
0	820.43	117.93	c
40	834.95	121.59	c
80	844.77	127.57	c
120	859.92	146.47	c
160	871.77	153.77	f
200	884.38	160.75	f
240	904.05	169.66	f
280	909.34	186.79	f
320	912.93	196.54	f
360	929.77	198.74	f
400	943.96	199.41	f
440	961.65	208.22	f
480	972.92	212.38	f
520	988.79	212.1	f
560	1011.35	212.13	f
600	1021.71	206.39	f
640	1030.53	202.56	f
680	1065.73	196.71	f
720	1089.06	195.32	f
760	1094.42	182.37	f
800	1117.44	175.91	f
840	1131.42	179.89	f
880	1145.97	177.4	f
920	1171.68	190.51	f
960	1177.44	185.5	f
1000	1194.31	174.04	f
1040	1206.05	163.2	f
1080	1220.92	154.28	f
1120	1239.87	159.85	f
1160	1264.43	156.7	f
1200	1277.84	135.44	f
1240	1306.56	141.68	f
1280	1324.7	137.15	f
1320	1348.03	146.96	f
1360	1369.33	159.01	f
1400	1396.74	166.35	f
1440	1410.39	174.3	f
*	id=P23	origin=start	destiny=end	motherId=-	ageAtStart=4160
0	357.39	204.56	c
40	369.97	210.87	c
80	384.39	211.19	c
120	403.82	217.22	c
160	412.95	217.96	c
200	433.79	223.99	f
240	462.35	229.09	f
280	486.06	237.29	f
320	505.44	234.57	f
360	503.78	231.87	f
400	510	214.54	f
440	516.99	205	f
480	520.28	191.96	f
520	526.6	177.29	f
560	535.58	176.49	f
600	552.6	184.95	f
640	563.09	196.18	f
680	577.29	203.95	f
720	589.89	207.76	f
760	602.39	199.18	f
800	623.63	194.08	f
840	657.84	183.96	f
880	669.23	194.32	f
920	673.11	197.01	f
960	681.39	205.4	f
1000	694.86	220.41	f
1040	711.67	229.53	f
1080	720.36	229.18	f
1120	745.79	231.75	f
1160	753.31	236.13	f
1200	769.35	250.34	f
1240	785.48	260.37	f
1280	794.84	265.33	f
1320	818.58	260.97	f
1360	845.42	255.68	f
1400	860.69	260.95	f
1440	889	271.75	f
*	id=P24	origin=start	destiny=end	motherId=-	ageAtStart=4200
0	666.37	254.9	c
40	676.41	254.83	c
80	704.08	245.89	c
120	713.13	243.02	c
160	727.83	238.65	c
200	735.36	228.7	f
240	745.46	228.62	f
280	763.54	226.47	f
320	776.19	231.08	f
360	796.27	233.59	f
400	813.17	230.13	f
440	828.64	233.9	f
480	835.26	241.4	f
520	844.38	249.6	f
560	865.58	244.56	f
600	875.06	258.23	f
640	883.19	260.59	f
680	902.8	258.09	f
720	920.52	251.33	f
760	919.49	237.26	f
800	936.2	236.26	f
840	951.16	222.65	f
880	971.07	204.94	f
920	978.04	198.83	f
960	992.67	195.25	f
1000	997.58	191.14	f
1040	1016.64	193.83	f
1080	1033.01	200.33	f
1120	1046.69	204.82	f
1160	1065.31	220.87	f
1200	1082.07	227.56	f
1240	1099.18	227.85	f
1280	1113.28	237.14	f
1320	1129.96	237.03	f
1360	1152.76	234.39	f
1400	1170.51	232.5	f
1440	1176.07	227.22	f
*	id=P25	origin=start	destiny=end	motherId=-	ageAtStart=3880
0	809.7	160.48	c
40	823.32	161.92	c
80	829.53	163.29	c
120	852.5	165.4	c
160	862.42	167.15	c
200	887.77	167.52	f
240	910.03	172.41	f
280	926.14	179.97	f
320	938.83	185.76	f
360	954.85	183.48	f
400	974.52	196.57	f
440	991.47	195.33	f
480	1007.42	194.85	f
520	1021.58	191.17	f
560	1040.27	176.18	f
600	1049.38	175.13	f
640	1061.36	174.25	f
680	1084.19	177.5	f
720	1094.47	180.23	f
760	1112.59	181.71	f
800	1118.99	182.58	f
840	1144.79	184.23	f
880	1175.42	188.68	f
920	1197.46	183.02	f
960	1205.07	185.78	f
1000	1231.21	181.54	f
1040	1250.71	191.45	f
1080	1261.32	186.83	f
1120	1283.52	181.99	f
1160	1301.69	172.68	f
1200	1308.97	166.9	f
1240	1318.31	176.38	f
1280	1311.57	176.58	f
1320	1311.93	174.26	f
1360	1324.83	175.51	f
1400	1342.54	175.74	f
1440	1364.13	172.06	f
*	id=P26	origin=start	destiny=end	motherId=-	ageAtStart=4280
0	175.49	291.7	c
40	180.41	304.8	c
80	191.22	316.86	c
120	206.06	331.22	c
160	223.18	324.8	c
200	227.17	314.81	f
240	232.76	296.36	f
280	241.43	281.11	f
320	260.74	285.22	f
360	277.05	279.71	f
400	296.51	276.16	f
440	312.29	285.29	f
480	334.99	289.65	f
520	355.24	285.19	f
560	369.75	279.76	f
600	392.87	287.97	f
640	409.83	280.22	f
680	428.31	280.25	f
720	447.78	282.95	f
760	467.51	282.32	f
800	492.26	279.08	f
840	512.49	281.94	f
880	527.68	278.19	f
920	539.7	282.03	f
960	548.42	287.14	f
1000	574.43	278.29	f
1040	587.67	283.61	f
1080	605.91	288.02	f
1120	623.83	285.89	f
1160	632.06	283.29	f
1200	668.02	290.25	f
1240	681.22	297.47	f
1280	702.63	304.2	f
1320	718.1	306.22	f
1360	725.5	307.67	f
1400	737.8	315.94	f
1440	750.23	313.92	f
*	id=P27	origin=start	destiny=end	motherId=-	ageAtStart=2440
0	493.39	349.51	c
40	504.06	352.48	c
80	509.06	363.87	c
120	514.26	378.55	c
160	522.14	394.74	c
200	527.51	400.73	f
240	536.6	406.96	f
280	540.54	414.56	f
320	540.99	416.71	f
360	550.29	430.83	f
400	567.55	440.36	f
440	580.52	446.63	f
480	595.79	449.49	f
520	611.79	442.27	f
560	617.28	444.84	f
600	621.82	444.21	f
640	641.22	428.84	f
680	654.13	433.33	f
720	663.61	428.87	f
760	674	436.05	f
800	677.45	436.59	f
840	690.52	439.05	f
880	704.86	439.48	f
920	718.76	433.84	f
960	724.18	431.38	f
1000	732.82	426.04	f
1040	749.13	416.85	f
1080	755.96	402.93	f
1120	767.4	392.05	f
1160	777.05	388.01	f
1200	793.68	388.42	f
1240	803.33	396.29	f
1280	816.69	397.18	f
1320	824.15	400.07	f
1360	829.24	398.05	f
1400	848.29	392.15	f
1440	865.1	385.7	f
*	id=P28	origin=start	destiny=end	motherId=-	ageAtStart=4120
0	582.93	641.31	c
40	595.55	646.9	c
80	609.05	646.1	c
120	625.47	641.53	c
160	633.7	642.08	c
200	641.95	622.19	f
240	661.45	609.24	f
280	687.21	604.2	f
320	700.99	607.17	f
360	718.36	611.12	f
400	738.33	609.46	f
440	752.8	612.55	f
480	767.2	607.84	f
520	789.12	604.41	f
560	812.1	588.96	f
600	832.76	572.7	f
640	842.13	567.1	f
680	848.6	574.36	f
720	866.08	578.97	f
760	876.99	592.86	f
800	885.47	605.96	f
840	896.08	609.69	f
880	913.29	611.4	f
920	942.34	609.38	f
960	951.73	616.69	f
1000	969.08	619.47	f
1040	987.76	608.93	f
1080	997.96	608.79	f
1120	1008.38	620.92	f
1160	1017.55	617.06	f
1200	1032.07	623.45	f
1240	1059.51	627.74	f
1280	1069.43	633.45	f
1320	1087.41	636.32	f
1360	1095.27	630.57	f
1400	1103.22	620.99	f
1440	1111.41	616.55	f
*	id=P29	origin=start	destiny=end	motherId=-	ageAtStart=3960
0	479.9	510.58	c
40	479.06	505.03	c
80	478.88	514.81	c
120	483.6	520.27	c
160	489.42	525.22	c
200	509.01	520.94	f
240	534.81	516.21	f
280	557.08	523.62	f
320	564.79	527.83	f
360	580.42	527.27	f
400	590.6	530.81	f
440	595.54	530.11	f
480	613.56	527.93	f
520	633.49	524.89	f
560	658.96	537.83	f
600	665.43	543.34	f
640	673.34	540.56	f
680	685.31	528.82	f
720	683.64	520.72	f
760	690.65	511.51	f
800	702.35	494.33	f
840	701.47	483.78	f
880	700	474.84	f
920	704.29	472.89	f
960	722.34	470.15	f
1000	747.32	480.1	f
1040	765.98	487.12	f
1080	782.2	501.62	f
1120	794.81	500	f
1160	817.21	498.3	f
1200	835.86	492.59	f
1240	858.07	477.22	f
1280	869.06	482.92	f
1320	881.2	484.4	f
1360	902.23	491.02	f
1400	914.33	483.29	f
1440	919.99	480.6	f
*	id=P30	origin=start	destiny=end	motherId=-	ageAtStart=520
0	416.34	139.7	c
40	424.13	154.54	c
80	433.83	166.09	c
120	451.98	180.34	c
160	453.5	190.95	c
200	477.21	204.41	f
240	487.29	214.9	f
280	506.98	217.74	f
320	523.95	214.3	f
360	543.64	203.52	f
400	567.21	192.68	f
440	576.9	185.67	f
480	586.08	181.18	f
520	602.7	182.98	f
560	628.1	188.12	f
600	635.12	196.29	f
640	666.03	210.57	f
680	684.07	213.55	f
720	694	211.91	f
760	695.96	218.81	f
800	706.63	228.71	f
840	719.28	237.98	f
880	746.67	229.09	f
920	761.61	221.88	f
960	766.89	206.52	f
1000	770.86	205.98	f
1040	798.11	197.92	f
1080	816.28	190.1	f
1120	832.18	184.3	f
1160	843.68	176.84	f
1200	860.38	176.15	f
1240	868.3	178.02	f
1280	894.18	183.37	f
1320	910.55	189.07	f
1360	924.97	199.76	f
1400	939.1	199.39	f
1440	951.32	205.27	f
*	id=P31	origin=start	destiny=end	motherId=-	ageAtStart=80
0	676.63	344.79	c
40	673.58	338.03	c
80	668.22	344.56	c
120	677.1	361.89	c
160	695.26	357.28	c
200	698.99	349.89	f
240	708.14	335.51	f
280	732.44	333.6	f
320	739.98	333.21	f
360	756.62	333.13	f
400	785.92	319.74	f
440	796.33	317.81	f
480	802.87	303.91	f
520	814.67	283.5	f
560	821.59	280.9	f
600	844.51	280.89	f
640	849.75	276.45	f
680	877.23	275.37	f
720	894.91	273.31	f
760	904.22	281.33	f
800	920.89	286.51	f
840	937.01	282.38	f
880	948.07	290.24	f
920	966.4	299.9	f
960	976.06	304.29	f
1000	993.38	308.38	f
1040	999.88	312.97	f
1080	1006.66	313.48	f
1120	1028.21	322.96	f
1160	1030.32	318.44	f
1200	1035.54	317.3	f
1240	1053.64	308.65	f
1280	1058.39	290.38	f
1320	1068.77	284.12	f
1360	1092.08	294.6	f
1400	1115.06	302.82	f
1440	1136.23	295.2	f
*	id=P32	origin=start	destiny=end	motherId=-	ageAtStart=2440
0	45.45	210.24	c
40	61.1	216.92	c
80	74.75	233.15	c
120	84.21	242.68	c
160	97.7	255.92	f
200	111.75	260.96	f
240	116.26	262.88	f
280	125.84	263.11	f
320	142.84	272.85	f
360	165.72	269.2	f
400	182.2	269.91	f
440	183.69	281.73	f
480	184.06	295.11	f
520	187.09	299.66	f
560	203.21	313.45	f
600	201.63	331.35	f
640	213.55	340.84	f
680	233.12	345.48	f
720	253.08	350.06	f
760	264.97	376.95	f
800	274.03	370.97	f
840	284.51	358.54	f
880	292.19	349.45	f
920	306.04	347.74	f
960	315.36	339.78	f
1000	342.23	334.81	f
1040	352.41	335.11	f
1080	373.73	342.81	f
1120	390.41	360.39	f
1160	409.35	362.66	f
1200	425.28	360.72	f
1240	449.35	360.23	f
1280	465.01	356.04	f
1320	474.91	346.01	f
1360	486.4	331.36	f
1400	507.02	322.43	f
1440	518.31	317.36	f
*	id=P33	origin=start	destiny=end	motherId=-	ageAtStart=3240
0	751.89	654.94	c
40	759.72	669.13	c
80	767.8	683.57	c
120	775.07	684.3	c
160	788.08	677.45	c
200	794.51	676.2	f
240	810.12	674.84	f
280	816.56	675.78	f
320	831.53	679.2	f
360	855.7	694.69	f
400	868.3	696.18	f
440	884.24	699.06	f
480	904.82	691.68	f
520	923.09	688.35	f
560	931.22	689.15	f
600	938.72	693	f
640	962.28	694.98	f
680	969.66	703.18	f
720	978.93	708.34	f
760	997.28	711.74	f
800	1022.22	719.54	f
840	1038.49	714.07	f
880	1067.22	709.65	f
920	1090.1	706.31	f
960	1107.23	707.11	f
1000	1129.06	705.55	f
1040	1148.54	702.48	f
1080	1148.58	684.48	f
1120	1152.84	679.8	f
1160	1153.4	672.84	f
1200	1172.58	669.6	f
1240	1199.03	669.18	f
1280	1219.71	670.49	f
1320	1225.03	678.8	f
1360	1237.51	683.62	f
1400	1252.11	677.66	f
1440	1269.06	682.04	f
*	id=P34	origin=start	destiny=end	motherId=-	ageAtStart=2200
0	266.62	168.95	c
40	280.76	175.38	c
80	291.18	190.26	c
120	310.5	189.81	c
160	332.69	186.89	c
200	353.35	183.36	f
240	357.05	181.1	f
280	376.38	172.66	f
320	380.56	174.15	f
360	395.3	174.88	f
400	406.55	175.29	f
440	435.19	177.88	f
480	462.42	174.29	f
520	478.44	174.59	f
560	480.9	165.29	f
600	494.92	165.42	f
640	516.19	169.95	f
680	541.66	164.28	f
720	559.21	157.93	f
760	582.58	151.2	f
800	598.64	149.11	f
840	608.56	147.72	f
880	621.26	147.41	f
920	639.71	135.62	f
960	652.21	135.82	f
1000	676.54	132.49	f
1040	699.4	135.37	f
1080	713.88	128.72	f
1120	727.68	122.56	f
1160	738.97	123.29	f
1200	745.1	121.06	f
1240	755.66	103.96	f
1280	762.09	104.52	f
1320	779.9	92.98	f
1360	795.18	90.25	f
1400	817.03	91.39	f
1440	819.26	93.62	f
*	id=P35	origin=start	destiny=end	motherId=-	ageAtStart=4080
0	489.35	587.76	c
40	493.07	576.27	c
80	517.13	563.88	c
120	523.86	566.92	c
160	531.94	561.82	c
200	538.17	558.12	f
240	544.22	551.16	f
280	560.04	542.7	f
320	583.09	541.35	f
360	589.69	547.05	f
400	607.9	550	f
440	613.97	550.96	f
480	641.78	555.91	f
520	665.29	558.91	f
560	692.13	563.5	f
600	711.75	562.8	f
640	730.29	554.14	f
680	754.52	549.2	f
720	767.89	550.53	f
760	786.92	550.56	f
800	810.76	556.56	f
840	827.53	559.92	f
880	841.5	571.58	f
920	848.28	583.49	f
960	862.63	582.98	f
1000	878.03	585.49	f
1040	887.4	582.65	f
1080	904.76	580.98	f
1120	914.04	562.93	f
1160	914.32	556.87	f
1200	931.85	546.36	f
1240	940.1	536.43	f
1280	955.94	526.86	f
1320	972.79	514.17	f
1360	975.09	502.06	f
1400	985.24	484.59	f
1440	1002.95	475.12	f
*	id=P36	origin=start	destiny=end	motherId=-	ageAtStart=4360
0	362.03	586.5	c
40	372.74	600.75	c
80	396.03	602.31	c
120	415.47	620.31	c
160	422.41	635.41	c
200	437.13	649.84	f
240	447.16	665.53	f
280	453.4	679.63	f
320	471.2	665.78	f
360	473.06	655.57	f
400	464.65	643.28	f
440	482.5	640.4	f
480	498.02	633.44	f
520	513.54	641.8	f
560	512.41	642.59	f
600	509.66	652.3	f
640	516.43	663.89	f
680	531.33	674.57	f
720	539.7	667.08	f
760	553.78	657.49	f
800	574.81	649.15	f
840	587.63	627.96	f
880	591.3	608.22	f
920	593.34	602.55	f
960	606.09	575.33	f
1000	611.96	575.66	f
1040	629.45	575.24	f
1080	652.98	571.91	f
1120	665.72	566.86	f
1160	678.03	564.21	f
1200	697.38	557.15	f
1240	718.04	542.28	f
1280	720.97	539.46	f
1320	736.31	544.62	f
1360	743.92	548.31	f
1400	754.47	551.81	f
1440	763.14	553.94	f
*	id=P37	origin=start	destiny=end	motherId=-	ageAtStart=120
0	51.49	419.96	c
40	75.94	423.87	c
80	87.33	419.91	c
120	111.88	404.41	c
160	138.28	399.55	c
200	165.05	407.39	f
240	170.34	407.46	f
280	190.76	414.59	f
320	204.13	420.77	f
360	209.11	426.91	f
400	221.58	444.26	f
440	230.42	458.9	f
480	230.54	465.65	f
520	248.71	459.4	f
560	268.25	442.63	f
600	277.92	429.54	f
640	291.67	418.45	f
680	300.74	415.68	f
720	318.45	415.9	f
760	340.22	418.36	f
800	362.77	417.13	f
840	382.2	425.44	f
880	384.39	423.28	f
920	405.62	428.31	f
960	421.28	429.76	f
1000	434.62	438.15	f
1040	451.55	438.1	f
1080	471.92	444.9	f
1120	480.55	448.92	f
1160	495.85	448.52	f
1200	520.5	464.8	f
1240	532.97	483.95	f
1280	542.51	494.68	f
1320	555.05	505.07	f
1360	571.63	513.33	f
1400	596.35	512.98	f
1440	612.27	508.95	f
*	id=P38	origin=start	destiny=end	motherId=-	ageAtStart=4400
0	818.36	354.24	c
40	842.56	360.21	c
80	860.02	358.04	c
120	865.53	346.48	c
160	868.8	345.06	c
200	870.35	331.14	f
240	875.62	315.51	f
280	881.44	307.44	f
320	900.71	309.9	f
360	923.7	304.78	f
400	935	301.03	f
440	959.41	296.25	f
480	970.33	297.13	f
520	979.79	309.45	f
560	993.42	329.95	f
600	1017.14	335.54	f
640	1032.77	329.29	f
680	1047.27	319.44	f
720	1073.36	321.72	f
760	1084.94	319.86	f
800	1100.14	316.22	f
840	1121.39	322.72	f
880	1129.37	315.39	f
920	1132.05	320.09	f
960	1149.54	327.19	f
1000	1159.17	325.34	f
1040	1167.96	327.48	f
1080	1174.17	338.6	f
1120	1189.91	331.18	f
1160	1199.18	324.22	f
1200	1216.45	314.55	f
1240	1223.93	316.7	f
1280	1249.82	313.59	f
1320	1276.74	297.62	f
1360	1290.14	291.61	f
1400	1295.7	286.72	f
1440	1304.31	287.3	f
*	id=P39	origin=start	destiny=end	motherId=-	ageAtStart=1920
0	103.2	185.16	c
40	118.04	191.89	c
80	117.55	199.31	c
120	138.59	215.09	c
160	160.94	207.63	c
200	179.62	203.25	f
240	204	215.59	f
280	212.94	221.95	f
320	221.45	214.81	f
360	237.1	200.48	f
400	253.28	191.12	f
440	257.74	193.07	f
480	272.83	207.19	f
520	293.26	215.44	f
560	296.64	217.56	f
600	301.62	226.42	f
640	316.68	235.28	f
680	336.76	236.02	f
720	346.11	236.15	f
760	349.38	235.99	f
800	358.84	236.11	f
840	373.7	237.97	f
880	413.9	242.04	f
920	438.76	238.09	f
960	439.17	234.67	f
1000	463.02	229.12	f
1040	471.77	236.44	f
1080	485.92	240.2	f
1120	501.49	240.81	f
1160	513.05	234.34	f
1200	524.99	231.59	f
1240	528.68	221.25	f
1280	531.83	225.69	f
1320	549.05	235.82	f
1360	555.15	238.91	f
1400	569.91	242.44	f
1440	590.81	247.45	f
*	id=P40	origin=start	destiny=end	motherId=-	ageAtStart=3640
0	61.54	633.65	c
40	71.76	630.97	c
80	73.91	626.35	c
120	76	620.25	c
160	73.8	612.8	c
200	72.89	608.92	f
240	80.37	607.65	f
280	85.52	620.53	f
320	99.23	625.15	f
360	125.88	625.73	f
400	141.05	616.43	f
440	155.87	616.24	f
480	167.36	624.49	f
520	177.92	630.3	f
560	194.61	626.94	f
600	202.15	628.44	f
640	231.8	635.51	f
680	249.89	643.26	f
720	263.82	653.25	f
760	262.48	659.22	f
800	272.42	664.12	f
840	283.59	671.41	f
880	304.9	693.9	f
920	323.71	708.24	f
960	328.29	721.93	f
1000	345.12	728.59	f
1040	359.05	729.82	f
1080	379.17	733.11	f
1120	392.56	743.63	f
1160	410.5	735.67	f
1200	419.93	729.07	f
1240	438.34	725.48	f
1280	458.9	733.39	f
1320	480.94	730.44	f
1360	493.81	730.98	f
1400	508.45	734.97	f
1440	528.89	722.42	f
*	id=P41	origin=start	destiny=end	motherId=-	ageAtStart=1680
0	459.65	488.72	c
40	470.31	496.33	c
80	490.83	511.02	c
120	503.01	504.69	c
160	511.48	507.18	c
200	527.82	505.03	f
240	544.3	510.2	f
280	566.38	518.67	f
320	584.87	515.24	f
360	591.18	521.18	f
400	598.93	529.32	f
440	620.79	542.64	f
480	645.27	549.66	f
520	648.54	558.97	f
560	656.32	562.26	f
600	681.79	555.91	f
640	701.3	561.01	f
680	720.98	560.66	f
720	736.03	551.06	f
760	751.12	541.09	f
800	762.45	537.37	f
840	778.65	546.55	f
880	799.52	550.28	f
920	818.41	558.46	f
960	833.49	554.11	f
1000	848.57	545.08	f
1040	872.32	529.33	f
1080	897.95	523.95	f
1120	916.91	529.84	f
1160	929.71	535.41	f
1200	929.65	541.07	f
1240	938.38	549.85	f
1280	968.59	556.3	f
1320	986.31	546.75	f
1360	1004.69	535.05	f
1400	1017.14	532.06	f
1440	1032.32	531.55	f
*	id=P42	origin=start	destiny=end	motherId=-	ageAtStart=2800
0	511.45	611.9	c
40	530.03	616.92	c
80	551.27	622.41	c
120	564.97	614.13	c
160	581.6	619.48	c
200	609.12	632.95	f
240	624.66	637.5	f
280	637.77	642.64	f
320	652.01	637.6	f
360	671.32	634.35	f
400	686.73	619.38	f
440	691.19	618.32	f
480	699.21	610.33	f
520	708.62	601.54	f
560	718.08	599.17	f
600	724.96	599.4	f
640	736.84	609.63	f
680	745.67	620.1	f
720	755.34	619.69	f
760	770.47	622.21	f
800	774.91	630.75	f
840	783.32	637.23	f
880	801.15	648.89	f
920	817.83	659.35	f
960	847.22	670.87	f
1000	867.57	661.85	f
1040	887.4	672.56	f
1080	905.69	679.7	f
1120	916.62	682.07	f
1160	937.36	672.32	f
1200	954.38	676.22	f
1240	974.54	676.52	f
1280	989.8	682.72	f
1320	997.93	682.71	f
1360	1015.94	687.88	f
1400	1022.97	686.8	f
1440	1039.16	684.33	f
*	id=P43	origin=start	destiny=end	motherId=-	ageAtStart=400
0	609.82	485.98	c
40	616.67	511.13	c
80	622.32	525.4	c
120	635.59	525.93	c
160	667.68	507.41	c
200	679.22	507.67	f
240	686.11	505.98	f
280	694.54	490.05	f
320	715.16	494.02	f
360	728.36	501.22	f
400	743.65	501.7	f
440	758.39	502.77	f
480	770.18	505.8	f
520	784.49	508.48	f
560	792.71	500.43	f
600	805.36	497.17	f
640	824.67	507.3	f
680	833.43	501.99	f
720	851.22	498.17	f
760	871.47	492.29	f
800	882.48	488.32	f
840	891.49	480.53	f
880	917.8	462.48	f
920	927.5	465.27	f
960	949.66	460.6	f
1000	952.94	449.64	f
1040	959.66	438.07	f
1080	972.58	439.54	f
1120	984.62	444.36	f
1160	1004.6	453.95	f
1200	1023.59	464.44	f
1240	1045.7	458.55	f
1280	1058.58	455.87	f
1320	1069.45	447.45	f
1360	1071.94	448.74	f
1400	1079.74	456.85	f
1440	1100.05	470.77	f
*	id=P44	origin=start	destiny=end	motherId=-	ageAtStart=1400
0	159.78	480.46	c
40	179.69	475.9	c
80	199.98	478.16	c
120	217.87	493.98	c
160	240.7	493.25	c
200	256.4	487.93	f
240	265.94	490.83	f
280	278.53	490.43	f
320	306.75	487.48	f
360	333.71	485.75	f
400	332.18	485.02	f
440	336.28	480.91	f
480	356.75	473.91	f
520	374.87	454.13	f
560	396.71	451.58	f
600	425.48	461.9	f
640	443.8	463.06	f
680	466.16	463.31	f
720	481.12	471.03	f
760	502.64	459.59	f
800	515.04	460.69	f
840	521.16	451.68	f
880	535.11	442.95	f
920	543.57	441.88	f
960	566.06	438.01	f
1000	579.21	427.01	f
1040	593.3	429.43	f
1080	618.25	433.19	f
1120	643.33	442.02	f
1160	657.39	440.74	f
1200	681.45	424.52	f
1240	695.94	424.16	f
1280	715.39	433.01	f
1320	721.99	430.99	f
1360	745.89	436.26	f
1400	771.23	438.4	f
1440	790.62	419.99	f
*	id=P45	origin=start	destiny=end	motherId=-	ageAtStart=4280
0	446.37	219.92	c
40	444.42	208.82	c
80	453.61	210.58	c
120	471.75	204.67	c
160	489.95	206.99	c
200	494.31	205	f
240	504.76	210.78	f
280	509.26	226.83	f
320	519.03	239.08	f
360	538.83	248.16	f
400	565.84	263.35	f
440	588.46	258.77	f
480	609.3	257.19	f
520	623.26	273.57	f
560	625.72	290.51	f
600	621.06	300.4	f
640	618.37	309.09	f
680	622.95	317	f
720	636.37	321.05	f
760	657.84	317.02	f
800	676.3	317.28	f
840	699.56	319.6	f
880	724.56	320.81	f
920	744.58	313.79	f
960	757.2	309.07	f
1000	773.65	311.77	f
1040	787.48	303.8	f
1080	813.69	303.83	f
1120	836.55	300.84	f
1160	856.08	292.04	f
1200	877.4	283.95	f
1240	884.34	274.07	f
1280	892.76	265.85	f
1320	896.22	249.9	f
1360	894.64	252.63	f
1400	913.83	251.44	f
1440	932.41	247	f
*	id=P46	origin=start	destiny=end	motherId=-	ageAtStart=4160
0	92.99	452.82	c
40	104.98	464.19	c
80	118.05	466.63	c
120	125.11	471.22	c
160	139.52	473.2	c
200	155.7	469.9	f
240	188.79	473.04	f
280	211.29	475.44	f
320	234.5	482.87	f
360	252.63	489.51	f
400	277.52	490.69	f
440	304.4	494.28	f
480	328.19	494.76	f
520	354.41	495.4	f
560	374.07	498.51	f
600	380.84	494.11	f
640	409.09	484.4	f
680	421.81	477.61	f
720	439.88	481.13	f
760	448.94	484.43	f
800	458.5	492.49	f
840	485.54	504.41	f
880	497.04	508.01	f
920	514.96	526.52	f
960	529.64	535.85	f
1000	555.96	542.7	f
1040	559.38	539.6	f
1080	579.92	537.1	f
1120	601.15	535.66	f
1160	624.31	519.78	f
1200	642.36	523.44	f
1240	663.06	527.54	f
1280	666.78	524.87	f
1320	689.45	506.09	f
1360	714.64	502.54	f
1400	715.88	500.02	f
1440	731.57	487.69	f
*	id=P47	origin=start	destiny=end	motherId=-	ageAtStart=1000
0	147.09	556.58	c
40	150.29	544.63	c
80	170.02	546.31	c
120	182.4	546.12	c
160	196.95	557.28	f
200	222.11	567.74	f
240	236.97	566.63	f
280	259.87	569.05	f
320	275.51	583.43	f
360	279.17	582.39	f
400	289.88	572.26	f
440	313.74	563.05	f
480	336.39	569.51	f
520	349.54	572.58	f
560	360.1	580.1	f
600	371.31	591.98	f
640	383.27	585.46	f
680	392.97	583.44	f
720	414.11	577.12	f
760	425.95	576.03	f
800	442.98	576.03	f
840	448.69	577.27	f
880	451.55	576.5	f
920	459.98	562.38	f
960	473.79	552.29	f
1000	474.58	545.79	f
1040	498.04	546.45	f
1080	515.67	534.16	f
1120	529.78	536.97	f
1160	545.04	545.41	f
1200	560.67	553.68	f
1240	579.09	566.77	f
1280	583.53	567.59	f
1320	611.46	565.48	f
1360	614.28	567.96	f
1400	633.18	573.54	f
1440	654.93	569.99	f
*	id=P48	origin=start	destiny=end	motherId=-	ageAtStart=1840
0	34.32	639.5	c
40	43.08	645.76	c
80	64.65	643.98	c
120	103.04	639.18	c
160	104.18	646.57	c
200	113.62	654.09	f
240	128.56	663.14	f
280	147.26	667.52	f
320	165.14	661.99	f
360	190.87	668.9	f
400	218.7	677.1	f
440	229.25	680.72	f
480	242.46	681.78	f
520	255.86	681.44	f
560	273.86	677.32	f
600	293.14	673.31	f
640	306.95	671.9	f
680	325.1	680.26	f
720	342.78	673.62	f
760	349.07	677.68	f
800	371.33	669.97	f
840	394.25	666.54	f
880	422.02	653.76	f
920	447.89	654.68	f
960	469	657.41	f
1000	476.31	663.67	f
1040	496.21	674.08	f
1080	516.48	668.9	f
1120	519.55	663.76	f
1160	522.38	662.21	f
1200	535.42	671.65	f
1240	547.13	685.12	f
1280	550.65	687.98	f
1320	557.96	694.2	f
1360	567.56	690.79	f
1400	569.19	691.06	f
1440	589.55	690.73	f
*	id=P49	origin=start	destiny=end	motherId=-	ageAtStart=3320
0	149.45	444.83	c
40	158.88	450.62	c
80	176.01	452.46	c
120	188.78	442.05	c
160	212.91	444.34	c
200	221.43	440.16	f
240	246.39	431.36	f
280	261.65	433.06	f
320	267.68	449.48	f
360	272.75	461.84	f
400	284.7	468.22	f
440	292.7	472.91	f
480	310.04	487.11	f
520	315.38	468.38	f
560	334.26	469.1	f
600	352.74	460.63	f
640	368.22	456.12	f
680	387.93	452.69	f
720	394.37	445.62	f
760	419.56	441	f
800	425.27	437.86	f
840	431.22	437.1	f
880	439.63	432.43	f
920	468.65	438.42	f
960	488.98	432.99	f
1000	493.32	445.48	f
1040	504.86	452.67	f
1080	510.94	459.42	f
1120	523.96	467.28	f
1160	537.8	476.06	f
1200	550.65	472.22	f
1240	575.7	463.5	f
1280	588.42	451.6	f
1320	602.61	450.56	f
1360	617.56	447.99	f
1400	633.83	446.93	f
1440	659.78	450.84	f
*	id=P50	origin=start	destiny=end	motherId=-	ageAtStart=2160
0	682.34	158.59	c
40	709.29	168.12	c
80	728.92	184.14	c
120	750	186.1	c
160	775.24	188.87	c
200	782.92	198.8	f
240	795.88	202.32	f
280	800.95	206.64	f
320	822.52	198.06	f
360	835.72	199.82	f
400	848.18	199.29	f
440	865.66	206.63	f
480	873.47	205.62	f
520	878.5	196.96	f
560	893.05	183.34	f
600	906.9	179.82	f
640	930.96	187.91	f
680	949.66	192.93	f
720	964.7	193.59	f
760	979.95	189.16	f
800	991	183.53	f
840	1004.92	174.24	f
880	1027.35	171.1	f
920	1038.07	169.63	f
960	1048.8	174.87	f
1000	1058.05	169.87	f
1040	1075	153.45	f
1080	1084.86	143.23	f
1120	1096.36	136.66	f
1160	1113.21	134.01	f
1200	1121.86	118.53	f
1240	1126.44	96.91	f
1280	1132.06	93.33	f
1320	1141.5	90.98	f
1360	1153.34	97.54	f
1400	1172.7	95.32	f
1440	1189.58	92	f
*	id=P51	origin=start	destiny=end	motherId=-	ageAtStart=3240
0	395.64	519.21	c
40	405.2	512.69	c
80	414.5	509.47	c
120	439.57	513.45	c
160	445.22	507.76	c
200	453.65	485.41	f
240	462.87	477.67	f
280	473.22	471.93	f
320	502.06	462.56	f
360	522.45	459.06	f
400	532.66	462.38	f
440	554.58	474.8	f
480	552.54	480.57	f
520	558.65	493.57	f
560	563.13	498.03	f
600	575.19	502.86	f
640	577.41	498.48	f
680	593.05	482.49	f
720	602.73	492.04	f
760	611.08	507.29	f
800	627.27	496.42	f
840	628.23	484.21	f
880	632.98	478.65	f
920	635.19	473.27	f
960	647.52	459.08	f
1000	655.51	442.39	f
1040	662.74	431.88	f
1080	678.99	417.68	f
1120	697.6	412.08	f
1160	716.69	405.86	f
1200	735.67	393.7	f
1240	747.47	390.36	f
1280	759.73	401.44	f
1320	772.58	411.28	f
1360	788.69	422.79	f
1400	800.82	424.16	f
1440	815.57	429.32	f
*	id=P52	origin=start	destiny=end	motherId=-	ageAtStart=880
0	772.02	350.56	c
40	780.31	346.22	c
80	791.27	334	c
120	803.99	330.54	c
160	820.97	334.66	c
200	821.99	336.01	f
240	825.92	345.79	f
280	839.83	345.81	f
320	849.18	335.67	f
360	861.9	326.08	f
400	880.74	327.55	f
440	883.45	319.78	f
480	900.96	318.95	f
520	913.71	307.06	f
560	918.79	308.04	f
600	942.68	313.78	f
640	964.59	320.88	f
680	977.33	322.47	f
720	996.87	325.51	f
760	1014.5	323.16	f
800	1035.87	317.85	f
840	1045.61	326.23	f
880	1058.9	320.91	f
920	1068.66	315.41	f
960	1085.89	294.94	f
1000	1088.81	297.44	f
1040	1103.11	307.65	f
1080	1120.75	304.05	f
1120	1147.19	292.26	f
1160	1166.63	298.38	f
1200	1187.14	289.65	f
1240	1205.66	295.16	f
1280	1225	304.05	f
1320	1246.98	313.01	f
1360	1258.01	312.75	f
1400	1273.5	308.8	f
1440	1283.5	319.31	f
*	id=P53	origin=start	destiny=end	motherId=-	ageAtStart=480
0	507.51	105.32	c
40	527.67	107.29	c
80	536.31	105.65	c
120	560.97	101.82	c
160	572.66	114.32	c
200	597.03	128.63	f
240	604.05	134.88	f
280	603.67	143.23	f
320	617.59	164.25	f
360	627.57	179.73	f
400	641.4	186.61	f
440	653.49	191.06	f
480	666.67	182.69	f
520	676	177.24	f
560	683.51	169.13	f
600	699.67	161.67	f
640	712.33	180.35	f
680	730.27	181.87	f
720	748.1	182.49	f
760	766.04	181.83	f
800	772.42	192.58	f
840	780.76	215.03	f
[truncated: 1,801 more rows]
