# Supplementary material for: A three component model for superdiffusive motion effectively describes migration of eukaryotic cells moving freely or under a directional stimulus
Source: PLoS One. 2022 Aug 2;17(8):e0272259. doi: 10.1371/journal.pone.0272259 (PMC9345344; doi:10.1371/journal.pone.0272259)
Supplement: S1 File — Text files containing information about displacements of experimental and simulated populations used for both preliminary analyses, in “datasets used for preliminary evaluation of cell movement (Tables 1 and 2)”, and further characterization of cell movement, in “further datasets used for cell movement characterization (Figs 2, 4–6; Table 2; S1–S3 Tables; S2 and S3 Figs)”. (ZIP) [file pone.0272259.s007.zip › S1_File/further datasets/simulated/100 cells (9 micron random)/b8 p8/Coords-LDbq7X.txt]

#	version=2.0	operator=	acqDate=	cellLine=cell	cond=N.T.	type=	well=	ref_angle=	note=Experiment 1	clickId=	date=	acqId=	ps=1	xSize=845	ySize=668	ts=1	unit=um	stackId=	timeInt=	description=
*	id=P1	origin=start	destiny=end	motherId=-	ageAtStart=2240
0	248.12	477.52	c
40	248.39	488.36	c
80	251.18	481.94	c
120	250.2	462.98	c
160	260.58	456.27	c
200	283.4	455.3	f
240	291.88	446.39	f
280	305.32	437.75	f
320	319.07	434.84	f
360	327.35	428.84	f
400	341.73	426.86	f
440	360.55	417.61	f
480	366.61	426.2	f
520	385.2	441.95	f
560	402.99	450.39	f
600	414.65	463.76	f
640	417.96	465.24	f
680	441.08	462.92	f
720	458.78	474.34	f
760	475.53	485.79	f
800	486.55	483.08	f
840	496.3	481.61	f
880	506.33	478.66	f
920	517.21	482.74	f
960	534.41	492.94	f
1000	557.02	492.79	f
1040	583.3	494.51	f
1080	594.81	489.38	f
1120	599.64	478.55	f
1160	611.79	476.84	f
1200	626.53	471.42	f
1240	639.44	452.22	f
1280	658.57	441.68	f
1320	665.5	427.07	f
1360	674.39	409.58	f
1400	687.45	400.65	f
1440	704.14	404.62	f
*	id=P2	origin=start	destiny=end	motherId=-	ageAtStart=1480
0	180.28	37	c
40	195.71	46.91	c
80	214.04	59.69	c
120	230.81	71.61	c
160	249.05	90.03	f
200	268.36	102.66	f
240	289.78	104.79	f
280	306.43	104.49	f
320	333.07	92.16	f
360	361.9	86.17	f
400	363.98	83.96	f
440	382.42	65.14	f
480	406.82	55.44	f
520	405.99	51.82	f
560	409.72	40.97	f
600	413.19	27.9	f
640	412.93	24.93	f
680	421.26	15.64	f
720	440.5	12.06	f
760	462.48	4.47	f
800	478.98	-6.8200000000001	f
840	491.99	-14.08	f
880	509.02	-12.12	f
920	521.34	-15.25	f
960	537.94	-15.1	f
1000	559.26	-17.12	f
1040	560.7	-22.72	f
1080	573.81	-46.45	f
1120	581.89	-59.93	f
1160	588.86	-87.13	f
1200	603.36	-105.66	f
1240	621.21	-106.61	f
1280	633.03	-112.85	f
1320	654.79	-103.56	f
1360	667.23	-114.96	f
1400	689.67	-117.81	f
1440	710.1	-106.93	f
*	id=P3	origin=start	destiny=end	motherId=-	ageAtStart=280
0	533.4	452.1	c
40	549.36	432.93	c
80	566.59	422.8	c
120	587.82	432.3	c
160	590.9	430.52	c
200	597.69	429.42	f
240	599.01	424.11	f
280	612.27	426.43	f
320	630.11	424.19	f
360	652.51	419.8	f
400	672.43	421.02	f
440	693.88	415.14	f
480	710.72	414.2	f
520	729.4	409.36	f
560	735.69	415.55	f
600	743.9	430.15	f
640	745.75	434.24	f
680	757.32	452.03	f
720	776.18	461.44	f
760	788.36	473.21	f
800	809.36	482.95	f
840	820.4	487.58	f
880	839.84	486.65	f
920	859.64	487.17	f
960	865.51	482.35	f
1000	870.85	464.62	f
1040	885.74	459.68	f
1080	904.16	446.45	f
1120	933.66	426.91	f
1160	947.81	419.96	f
1200	962.52	429.85	f
1240	986.3	432.46	f
1280	996	425.92	f
1320	1029.08	424.38	f
1360	1039.4	424.75	f
1400	1058.31	432.28	f
1440	1082.59	437.07	f
*	id=P4	origin=start	destiny=end	motherId=-	ageAtStart=2000
0	702.89	13.92	c
40	726.43	22.54	c
80	736.12	21.82	c
120	750.45	29.6	c
160	758.47	40.85	c
200	776.21	43.9	f
240	789.45	55.05	f
280	809.88	62.64	f
320	823.28	66.97	f
360	843.31	69.22	f
400	859.46	91.89	f
440	888.1	95.5	f
480	914.22	87.45	f
520	930.49	81.24	f
560	953.58	78.11	f
600	975.38	77.07	f
640	970.41	88.99	f
680	978.99	97.12	f
720	1000.29	107.86	f
760	1022.53	99	f
800	1034.25	98.54	f
840	1055.44	91.8	f
880	1070.53	88.4	f
920	1087.87	92.31	f
960	1090.68	95.36	f
1000	1101.43	104.99	f
1040	1104.35	112.31	f
1080	1108.17	121.56	f
1120	1129.47	146.63	f
1160	1147.13	150.78	f
1200	1154.28	149.25	f
1240	1185.56	143.31	f
1280	1211.43	155.65	f
1320	1222.71	151.52	f
1360	1231.15	137.43	f
1400	1240.68	134.28	f
1440	1257.25	126.58	f
*	id=P5	origin=start	destiny=end	motherId=-	ageAtStart=4720
0	223.26	499.47	c
40	228.13	506.47	c
80	243.2	512.81	c
120	257.4	507.82	c
160	271.94	510.91	c
200	288.86	511.75	f
240	294.31	514.28	f
280	319.19	512.51	f
320	338.17	506.72	f
360	348.31	494.12	f
400	361.89	479.53	f
440	373.35	477.63	f
480	393.09	467.35	f
520	412.82	462.92	f
560	435.36	460.51	f
600	455	455.34	f
640	484.76	468.72	f
680	494.03	474.48	f
720	504.92	486.74	f
760	524.78	499.72	f
800	530.89	504.42	f
840	542.84	513.55	f
880	546.11	509.08	f
920	569.86	492.7	f
960	585.52	483.83	f
1000	608.01	492.13	f
1040	611.78	501.12	f
1080	636.74	511.17	f
1120	652.25	514.51	f
1160	651.38	512.8	f
1200	666.02	505.84	f
1240	686.45	509.24	f
1280	692.9	506.45	f
1320	702.96	506.21	f
1360	706.55	503.85	f
1400	733.37	493.65	f
1440	743.35	491.75	f
*	id=P6	origin=start	destiny=end	motherId=-	ageAtStart=2160
0	509.82	419.98	c
40	525.42	424.77	c
80	536.1	434.04	c
120	551.41	430.01	c
160	564.25	432.24	c
200	577.84	438.47	f
240	600.73	448.62	f
280	611.87	450.77	f
320	623.27	451.55	f
360	641.33	454.44	f
400	665.93	462.84	f
440	681.8	461.28	f
480	696.81	461.89	f
520	709.91	458.44	f
560	725.59	452.4	f
600	737.94	434.42	f
640	740.32	431.58	f
680	752.96	422.21	f
720	760.39	413.34	f
760	774.27	405.92	f
800	785.2	408.78	f
840	803.01	410.55	f
880	820.11	409.07	f
920	838.36	401.14	f
960	858.02	396.31	f
1000	872.84	383.85	f
1040	884.23	389.42	f
1080	901.6	394.14	f
1120	918.01	399.77	f
1160	931.59	401.44	f
1200	949.62	394.83	f
1240	955.68	390.47	f
1280	967.04	374.97	f
1320	970.94	372.3	f
1360	985.77	379.01	f
1400	999.64	380.91	f
1440	1008.54	379.63	f
*	id=P7	origin=start	destiny=end	motherId=-	ageAtStart=1040
0	537.48	404.71	c
40	553.75	407.67	c
80	568.32	408.26	c
120	573.01	416.85	c
160	575.25	426.05	c
200	589.5	435.36	f
240	601.01	442.69	f
280	616.7	457.37	f
320	624.33	456.26	f
360	646.08	448.26	f
400	670.74	449.32	f
440	683.45	464.58	f
480	689.65	462.74	f
520	701.47	464.74	f
560	706.27	462.01	f
600	709.69	450.09	f
640	716.55	437.04	f
680	731.03	429.84	f
720	748.61	426.9	f
760	768.85	425.06	f
800	790.89	411.28	f
840	792.95	402.56	f
880	808.02	388.68	f
920	824.07	390.12	f
960	846.8	390.01	f
1000	859.12	388.27	f
1040	871.53	373.16	f
1080	874.83	359.17	f
1120	875.47	353.13	f
1160	895.31	349.61	f
1200	901.39	354.33	f
1240	912.03	361.92	f
1280	945.82	364.67	f
1320	970.31	375.94	f
1360	982.27	389.76	f
1400	997.04	388.35	f
1440	1022.35	374.01	f
*	id=P8	origin=start	destiny=end	motherId=-	ageAtStart=3880
0	464.67	494.44	c
40	460.06	484.84	c
80	462.08	472.92	c
120	462.39	461.41	c
160	480.86	434.59	c
200	490.22	431.77	f
240	502.06	429.93	f
280	519.78	419.87	f
320	536.56	414.08	f
360	553.71	403.72	f
400	564.26	406.44	f
440	585.96	418.42	f
480	591.94	432.19	f
520	608.59	437.94	f
560	612.37	442.56	f
600	621.67	461.7	f
640	627.85	462.35	f
680	658.07	461.91	f
720	675.06	461.74	f
760	684.98	457.59	f
800	709.6	448.57	f
840	715.11	433.47	f
880	723.13	426.29	f
920	727.63	419.29	f
960	736.12	416.12	f
1000	760.5	406.53	f
1040	772.65	415.7	f
1080	775.69	420.6	f
1120	786.45	430.94	f
1160	786.13	445.2	f
1200	784.21	443.41	f
1240	793.33	431.33	f
1280	799.57	424.16	f
1320	825.86	424.64	f
1360	841.36	419.63	f
1400	863.68	423.37	f
1440	888.71	430.49	f
*	id=P9	origin=start	destiny=end	motherId=-	ageAtStart=4800
0	583.12	81.76	c
40	601.47	77.9	c
80	617.99	92.71	c
120	630.98	103.14	c
160	648.11	101.1	c
200	657.8	100.56	f
240	678.27	95.39	f
280	691.91	91.04	f
320	696.49	80.87	f
360	712.1	67.15	f
400	736.83	54.93	f
440	748.68	67.1	f
480	743.72	74.81	f
520	740.64	81.38	f
560	752.62	87.43	f
600	781.49	102.76	f
640	800.49	114.28	f
680	806.25	127	f
720	820.77	136.06	f
760	842.92	140.47	f
800	863.29	141.64	f
840	870.2	142.15	f
880	877.09	150.8	f
920	880.35	147.56	f
960	894.52	138.16	f
1000	916.81	139.94	f
1040	940.62	141.97	f
1080	953.07	133.53	f
1120	960.57	132.59	f
1160	971.25	122.84	f
1200	994.21	116.22	f
1240	1007.43	129.16	f
1280	1022.81	136.1	f
1320	1030.58	133.03	f
1360	1058.58	139.13	f
1400	1077.93	132.68	f
1440	1092.76	134.1	f
*	id=P10	origin=start	destiny=end	motherId=-	ageAtStart=2040
0	344.53	23.84	c
40	353.58	20.55	c
80	365.53	12.81	c
120	376.91	7.08	c
160	400.95	4.12	c
200	416.04	7.12	f
240	441.15	10.48	f
280	461.25	1.8	f
320	485.73	3.97	f
360	503	-1.87	f
400	513.62	-8.9	f
440	536.1	-10.49	f
480	531.71	-5.98	f
520	540.73	2.27	f
560	540.88	7.42	f
600	539.48	18.18	f
640	549.15	20.95	f
680	562.74	18.93	f
720	583.44	3.89	f
760	605.29	-1.4	f
800	609.07	-8.9299999999999	f
840	637.43	-25.09	f
880	661.4	-37.5	f
920	680.41	-42.85	f
960	699.24	-37.43	f
1000	719.59	-36.77	f
1040	738.15	-29.61	f
1080	749.27	-20.45	f
1120	768.07	-23.28	f
1160	793.23	-30.29	f
1200	816.78	-37.83	f
1240	828.86	-40.46	f
1280	836.23	-53.54	f
1320	857.71	-56.93	f
1360	867.92	-45.16	f
1400	880.95	-47.87	f
1440	893.24	-51.4	f
*	id=P11	origin=start	destiny=end	motherId=-	ageAtStart=1680
0	400.61	472.55	c
40	420	481.39	c
80	446.49	486.68	c
120	479.89	483.25	c
160	489.1	481.04	c
200	510.88	472.13	f
240	525.51	474.86	f
280	545.62	488.22	f
320	548.39	489.06	f
360	561.93	500.75	f
400	579.28	511.17	f
440	580.87	524.6	f
480	602.6	532.01	f
520	616.83	531.3	f
560	634.84	525.64	f
600	656.58	522.62	f
640	674.27	528.34	f
680	698.51	540.31	f
720	712.41	526.69	f
760	737.68	527.61	f
800	761.08	533.81	f
840	779.78	530.1	f
880	792.98	523.36	f
920	814.6	502.66	f
960	824.8	499.79	f
1000	838.82	499.95	f
1040	852.97	497.69	f
1080	857.03	491.7	f
1120	875.66	494.22	f
1160	898.09	505.78	f
1200	910.18	502.3	f
1240	926.68	493.07	f
1280	952.1	483.11	f
1320	962.58	480.02	f
1360	984.2	483.2	f
1400	992.79	494.09	f
1440	1001.36	503.26	f
*	id=P12	origin=start	destiny=end	motherId=-	ageAtStart=4600
0	772.13	74.36	c
40	769.78	57.29	c
80	782.42	55.47	c
120	799.07	44.63	c
160	817.41	44.8	c
200	831.45	50.38	f
240	844.1	47.4	f
280	865.06	54.27	f
320	888.7	49.64	f
360	893.61	40.66	f
400	892.68	34.19	f
440	893.05	28.25	f
480	897.23	24.32	f
520	908.05	18.01	f
560	922.8	10.89	f
600	959.68	6.46	f
640	963.61	-2.1900000000001	f
680	988.38	5.25	f
720	1006.63	13.57	f
760	1032.03	18.88	f
800	1055.17	17.09	f
840	1080.91	13.24	f
880	1099.22	7.89	f
920	1115.98	4.55	f
960	1122.05	9.55	f
1000	1142.46	-0.80999999999995	f
1040	1168.94	-4.76	f
1080	1185.13	-8.36	f
1120	1203	-6.53	f
1160	1222.22	1.6	f
1200	1242.81	2.0700000000001	f
1240	1263.34	1.71	f
1280	1289.61	3.89	f
1320	1298.98	4.04	f
1360	1308.45	1.96	f
1400	1324.3	21.11	f
1440	1330.29	7.96	f
*	id=P13	origin=start	destiny=end	motherId=-	ageAtStart=840
0	366.24	65.98	c
40	389.3	71.75	c
80	404.75	82.27	c
120	421.77	80.87	c
160	442.54	72.51	c
200	456.85	71.63	f
240	475.34	80.35	f
280	481.78	82.1	f
320	495.6	78.01	f
360	512.55	71.18	f
400	538.88	59.71	f
440	556.15	46.37	f
480	571.54	36.9	f
520	594.09	37.23	f
560	612.04	42.35	f
600	619.06	53.84	f
640	639.75	60.71	f
680	653.47	66.16	f
720	666.33	60.17	f
760	683.16	62.97	f
800	709.98	60.13	f
840	715.43	57.03	f
880	745.17	40.63	f
920	763.33	44.84	f
960	775.23	37.83	f
1000	799.22	26.12	f
1040	821.53	32.57	f
1080	842.67	29.61	f
1120	864.11	34.47	f
1160	879.38	34.02	f
1200	900.75	43.59	f
1240	905.53	48.13	f
1280	918.81	55.77	f
1320	943.62	65.48	f
1360	957.21	75.76	f
1400	967.43	79.5	f
1440	976.67	80.41	f
*	id=P14	origin=start	destiny=end	motherId=-	ageAtStart=1680
0	771.85	78.9	c
40	763.44	95.36	c
80	768.43	110.48	c
120	775.85	123.11	c
160	787.14	113.77	c
200	802.03	112.83	f
240	821.46	113.87	f
280	836.11	114.64	f
320	859.9	115.93	f
360	873.62	96.57	f
400	878.92	89.87	f
440	885.73	86.69	f
480	909.29	75.25	f
520	920.41	60.39	f
560	926.9	57.73	f
600	942.74	51.51	f
640	953.17	46.27	f
680	970.58	37.11	f
720	976.01	41.56	f
760	987.51	40.09	f
800	995.56	35.37	f
840	1018.62	32.55	f
880	1017.7	37.62	f
920	1023.94	48.34	f
960	1023.66	58.81	f
1000	1028.72	62.23	f
1040	1041.15	61.46	f
1080	1057.4	53.4	f
1120	1075.36	50.02	f
1160	1098.22	48.53	f
1200	1119.7	58.76	f
1240	1142.36	56.21	f
1280	1148.28	57.57	f
1320	1153.2	66.07	f
1360	1150.19	69.06	f
1400	1151.97	72.73	f
1440	1167.38	67.02	f
*	id=P15	origin=start	destiny=end	motherId=-	ageAtStart=3080
0	463.57	320.71	c
40	479.57	320.77	c
80	493.86	325.89	c
120	510.25	325.59	c
160	531.53	330.67	c
200	534.43	332.64	f
240	551.07	344.63	f
280	572.69	340.3	f
320	584.73	328.1	f
360	588.8	324.88	f
400	617.32	323.32	f
440	643.03	320.73	f
480	664.96	320.73	f
520	684.66	315.59	f
560	706.36	321.65	f
600	715.15	323.07	f
640	739.09	339.93	f
680	758.52	335.91	f
720	768.15	334.4	f
760	776.96	327.92	f
800	792.56	318.28	f
840	813.56	306.54	f
880	825	307.38	f
920	840.72	314.12	f
960	839.15	314.79	f
1000	843.33	311.11	f
1040	852.7	303.89	f
1080	872.79	289.34	f
1120	886.13	275.86	f
1160	895.46	265.64	f
1200	911.63	267.32	f
1240	936.55	271.15	f
1280	955.52	267.3	f
1320	972.78	269.01	f
1360	982.62	271.6	f
1400	1009.14	280.84	f
1440	1033.27	288.66	f
*	id=P16	origin=start	destiny=end	motherId=-	ageAtStart=3800
0	578.23	95.89	c
40	595.68	84.76	c
80	614.37	79.78	c
120	626.03	73.78	c
160	643.27	66.19	c
200	658.01	64.74	f
240	667.58	57.34	f
280	685.3	64.73	f
320	696.76	65.86	f
360	728.94	68.55	f
400	755.11	63.96	f
440	774.14	70.11	f
480	783.25	68.44	f
520	786.03	65.94	f
560	799.4	48.79	f
600	811.79	35.28	f
640	828.86	22.96	f
680	838.19	24.29	f
720	853.88	21.6	f
760	877.1	33.02	f
800	887.28	28.42	f
840	905.82	23.04	f
880	925.78	31.82	f
920	942.74	33.91	f
960	964.87	39.96	f
1000	976.91	42.81	f
1040	997.7	36.69	f
1080	1016.73	25.31	f
1120	1033.54	8.89	f
1160	1055.05	15.18	f
1200	1071.55	6.3099999999999	f
1240	1090.26	3.73	f
1280	1104.87	-9.16	f
1320	1127.53	-16.7	f
1360	1161.48	-11.1	f
1400	1175.96	-19.94	f
1440	1198.16	-24.44	f
*	id=P17	origin=start	destiny=end	motherId=-	ageAtStart=1760
0	709.01	79.41	c
40	721.74	75.91	c
80	740.69	92.91	c
120	757.7	90.77	c
160	776.53	89.67	c
200	802.11	87.43	f
240	823.18	69.63	f
280	842.83	59.43	f
320	866.18	50.05	f
360	898.55	42.92	f
400	926.39	37.07	f
440	942.83	31.56	f
480	964.81	23.67	f
520	981.08	10.75	f
560	1004.86	13.51	f
600	1027.89	8.72	f
640	1046.78	7.02	f
680	1065.9	9.99	f
720	1089.11	11.14	f
760	1099.8	8.5700000000001	f
800	1112.88	7.73	f
840	1114.5	13.7	f
880	1124.48	20.48	f
920	1141.58	20.24	f
960	1156.49	24.8	f
1000	1158.98	22.37	f
1040	1170.09	20.02	f
1080	1183.58	35.79	f
1120	1196.06	34.66	f
1160	1206.8	21.57	f
1200	1215.22	1.96	f
1240	1221.06	-3.5700000000001	f
1280	1233.42	-14.4	f
1320	1240.61	-24.32	f
1360	1254.73	-41.13	f
1400	1266.56	-47.37	f
1440	1269.15	-58.12	f
*	id=P18	origin=start	destiny=end	motherId=-	ageAtStart=3080
0	659.46	372.15	c
40	678.7	377.21	c
80	699.27	381.36	c
120	708.12	385.42	c
160	717.08	395.03	c
200	738.08	396.1	f
240	752.49	407.47	f
280	772.78	419.68	f
320	802.57	428.49	f
360	826.31	434.61	f
400	838.96	441.97	f
440	853.11	439.17	f
480	863.67	437.57	f
520	889.1	445.78	f
560	915.31	444.75	f
600	928.89	446.83	f
640	950.9	446	f
680	960.37	441.72	f
720	964.14	435.1	f
760	980.43	430.52	f
800	976.65	437.62	f
840	989.31	442.28	f
880	1010.09	442.68	f
920	1022.54	443.91	f
960	1037.87	434.24	f
1000	1051.28	426.72	f
1040	1064.17	416.99	f
1080	1080.03	411.25	f
1120	1106.91	407.29	f
1160	1117.48	404.76	f
1200	1139.99	401.52	f
1240	1143.77	406.1	f
1280	1160.02	419.85	f
1320	1177.83	415.83	f
1360	1194.09	416.27	f
1400	1208.73	416.57	f
1440	1224.15	423.55	f
*	id=P19	origin=start	destiny=end	motherId=-	ageAtStart=4360
0	171.53	274.03	c
40	189.64	272.63	c
80	201.98	266.67	c
120	220.4	268.59	c
160	238.42	259.59	f
200	252.74	266.07	f
240	280.89	263.35	f
280	296.19	258.26	f
320	303.51	255.19	f
360	326.28	256.34	f
400	339.56	253.59	f
440	350.06	247.67	f
480	362.71	245.1	f
520	369.73	252.1	f
560	379.18	262.59	f
600	393.85	271.03	f
640	411.69	285.71	f
680	427.29	293.31	f
720	447.58	293.8	f
760	461.49	298.75	f
800	473.3	302.36	f
840	475.13	312.88	f
880	474.99	322.95	f
920	489.62	323.89	f
960	506.75	313.27	f
1000	521.82	302.02	f
1040	543.26	285.33	f
1080	556.46	276.86	f
1120	576.68	278.07	f
1160	592.85	272	f
1200	600.47	267.49	f
1240	609.86	261.3	f
1280	630.7	261.55	f
1320	646.08	272.49	f
1360	664.43	275.74	f
1400	680.38	285.42	f
1440	691.53	278.61	f
*	id=P20	origin=start	destiny=end	motherId=-	ageAtStart=280
0	377.76	349.04	c
40	390.38	344.18	c
80	414.95	345.66	c
120	437.69	353.86	c
160	448.79	366.91	c
200	463.68	369.08	f
240	467.65	382.7	f
280	473.33	390.54	f
320	485.48	394.52	f
360	504.85	388.42	f
400	524.24	380.98	f
440	531.19	372.14	f
480	549.28	350	f
520	568.2	344.59	f
560	572.5	337.8	f
600	575.13	340.37	f
640	597.19	344.51	f
680	608.79	328.6	f
720	620.02	322.99	f
760	627.99	308.86	f
800	653.66	303.63	f
840	666.63	298.12	f
880	685.56	291.84	f
920	699.58	292.94	f
960	706.46	280.79	f
1000	721.86	275.5	f
1040	740.62	265.28	f
1080	751.28	265.9	f
1120	768.43	261.15	f
1160	791.47	264.23	f
1200	807.3	266.91	f
1240	822.32	260.9	f
1280	832.43	263.25	f
1320	849.95	262.15	f
1360	859.8	263.19	f
1400	870.14	258.17	f
1440	884.2	257.47	f
*	id=P21	origin=start	destiny=end	motherId=-	ageAtStart=4120
0	721.89	642.71	c
40	726.61	630.9	c
80	739.99	629.52	c
120	754.51	632.31	c
160	774.45	641.95	c
200	778.62	633.73	f
240	790.44	631.11	f
280	816.39	632.94	f
320	818.13	637.66	f
360	832.14	650.35	f
400	846.39	651.39	f
440	851.02	659.05	f
480	851.71	680	f
520	871.83	699.55	f
560	891.88	700.89	f
600	902.75	708.09	f
640	915.57	707.36	f
680	939.46	712.96	f
720	963.66	721.79	f
760	985.36	732.66	f
800	1008.6	737.97	f
840	1018.71	736.05	f
880	1031.03	731.38	f
920	1051.06	743.04	f
960	1072.85	741.36	f
1000	1088.75	741.84	f
1040	1104.18	745.72	f
1080	1128.51	744.42	f
1120	1154.24	738.87	f
1160	1167.54	737.71	f
1200	1164	735.93	f
1240	1150.82	739.79	f
1280	1158.36	729.32	f
1320	1163.91	730.76	f
1360	1178.03	738.85	f
1400	1201.98	742.02	f
1440	1206.98	748.44	f
*	id=P22	origin=start	destiny=end	motherId=-	ageAtStart=1440
0	715.71	344.01	c
40	721.52	341.02	c
80	731.77	330.53	c
120	733.99	328.64	c
160	750.19	320.46	c
200	761.47	317.4	f
240	769.63	317.51	f
280	780.55	329.7	f
320	791.89	338.35	f
360	804.91	343.18	f
400	829.99	335.51	f
440	841.25	349.61	f
480	864.74	361.14	f
520	882.91	380.03	f
560	880.04	372.05	f
600	865.15	367.09	f
640	861.55	351.56	f
680	863.37	348.3	f
720	875.72	334.87	f
760	891.41	331.39	f
800	906.99	322.5	f
840	917.24	323.06	f
880	930.53	335.27	f
920	935.91	337.33	f
960	955.05	337.06	f
1000	966.82	333.87	f
1040	981.04	340.35	f
1080	996.4	353.13	f
1120	1012.46	354.17	f
1160	1032.26	358.97	f
1200	1052.7	357.91	f
1240	1068.6	355.9	f
1280	1079.69	348.38	f
1320	1087.74	337.98	f
1360	1099.28	342.24	f
1400	1111.67	347.71	f
1440	1122.55	347.76	f
*	id=P23	origin=start	destiny=end	motherId=-	ageAtStart=1760
0	390.85	390.92	c
40	404.54	402.87	c
80	420.75	406.48	c
120	424.79	406.95	c
160	436.95	400.78	f
200	467.26	392.49	f
240	483.44	386.91	f
280	501.65	381.8	f
320	502.4	375.68	f
360	505.79	372.45	f
400	526.9	365.82	f
440	537.59	364.73	f
480	558.35	354.19	f
520	570.64	354.33	f
560	589.19	361.13	f
600	594.59	352.57	f
640	600.24	339.11	f
680	607.66	321.82	f
720	628.84	322.56	f
760	654.15	318.35	f
800	668.2	314.12	f
840	682.83	300.01	f
880	688.71	293.61	f
920	698.89	288.03	f
960	714.48	284.06	f
1000	733.12	290.88	f
1040	740.74	287.39	f
1080	767.64	279.39	f
1120	799.6	277.13	f
1160	818.04	287.6	f
1200	842.35	309.77	f
1240	854.56	313.79	f
1280	867.41	315.82	f
1320	895.61	322.22	f
1360	917.2	312.96	f
1400	937.44	301.84	f
1440	946.19	314.54	f
*	id=P24	origin=start	destiny=end	motherId=-	ageAtStart=2000
0	627.78	597.92	c
40	641.45	609.6	c
80	673.58	611.31	c
120	684.53	613.31	c
160	707.15	612.72	c
200	719.5	606.33	f
240	744.69	600.57	f
280	773.74	596.17	f
320	798.21	590.93	f
360	809.74	589.27	f
400	830.48	587.63	f
440	844.32	577.7	f
480	852.4	573.54	f
520	868.67	570.08	f
560	899.99	559.83	f
600	926.51	572.65	f
640	946.66	568.76	f
680	973.17	574.27	f
720	989.83	591.32	f
760	1007.44	614.35	f
800	1024.02	622.65	f
840	1040.88	621.55	f
880	1047.41	636.5	f
920	1066.47	635.84	f
960	1078.46	633.87	f
1000	1098.65	627.51	f
1040	1114.02	618.51	f
1080	1130.24	616.72	f
1120	1159.56	609.92	f
1160	1170.82	603.02	f
1200	1190.72	601.76	f
1240	1207.06	602.28	f
1280	1206.5	604.88	f
1320	1212.76	613.77	f
1360	1221.29	612.83	f
1400	1235.13	605.57	f
1440	1261.3	592.14	f
*	id=P25	origin=start	destiny=end	motherId=-	ageAtStart=3200
0	254.7	582.58	c
40	274.7	573.24	c
80	295.51	573.85	c
120	325.09	572.7	c
160	336.35	571.34	c
200	342.23	566.39	f
240	349.43	554.72	f
280	359.02	547.12	f
320	384.19	541.99	f
360	394.31	546.08	f
400	405.26	546.34	f
440	417.04	540.12	f
480	436.92	543.43	f
520	453.6	545.51	f
560	459.5	538	f
600	469.52	520.99	f
640	481.37	512.59	f
680	495.9	513.28	f
720	516.8	519.51	f
760	529.35	525.7	f
800	554.82	527.19	f
840	575.26	526.79	f
880	583.87	527.71	f
920	595.03	531.95	f
960	615.26	532.13	f
1000	626.14	529.2	f
1040	649.86	533.05	f
1080	664.22	525.88	f
1120	678.17	528.76	f
1160	695.24	530.2	f
1200	714.63	530.85	f
1240	715.71	536.34	f
1280	732.82	538.72	f
1320	749.15	544.27	f
1360	765.92	545.3	f
1400	773.03	550.05	f
1440	801.81	562.31	f
*	id=P26	origin=start	destiny=end	motherId=-	ageAtStart=320
0	99.12	179.13	c
40	117.01	179.75	c
80	126.13	188.08	c
120	141.79	189.34	c
160	145.63	195.15	c
200	152.83	212.15	f
240	156.1	229.69	f
280	167.99	242.43	f
320	180.89	244.74	f
360	202.06	238.45	f
400	208.58	243.2	f
440	231.88	247.01	f
480	246.04	244.11	f
520	262.16	248.85	f
560	279.65	250.36	f
600	289.93	246.33	f
640	307.02	236.18	f
680	316.08	229.2	f
720	334.18	228.33	f
760	340.2	229.05	f
800	355.24	227.08	f
840	367.24	228.42	f
880	391.11	224.78	f
920	410.57	218.91	f
960	434.38	216.74	f
1000	456.13	205.36	f
1040	455.98	196.55	f
1080	463.7	185.63	f
1120	477.7	177.49	f
1160	500.2	171.49	f
1200	519.49	169.34	f
1240	542.72	171.83	f
1280	573.25	164.71	f
1320	591.45	169.32	f
1360	624.75	171.28	f
1400	647.4	179.24	f
1440	656.84	180.78	f
*	id=P27	origin=start	destiny=end	motherId=-	ageAtStart=2880
0	340.06	651.82	c
40	331.84	664.13	c
80	327.25	671.05	c
120	337.09	684.69	c
160	361.23	683.57	c
200	371.53	668.77	f
240	379.19	664.71	f
280	403.38	664.57	f
320	406.8	654	f
360	408.17	643.16	f
400	415.66	632.94	f
440	429.39	624.24	f
480	447.84	621.25	f
520	460.01	612.92	f
560	469.33	605.66	f
600	496.23	607.56	f
640	514.94	610.74	f
680	519.14	603.34	f
720	531.74	589.56	f
760	542.1	583.46	f
800	556.21	571.13	f
840	577.64	558.81	f
880	592.21	552.34	f
920	606.03	554.49	f
960	615.84	543.8	f
1000	620.95	541.16	f
1040	633.43	535.99	f
1080	657.56	528.14	f
1120	679.72	523.61	f
1160	690.81	510.79	f
1200	703.43	510.38	f
1240	711.59	516.39	f
1280	731.09	526.88	f
1320	763.97	530.62	f
1360	780.99	522.71	f
1400	796.36	522.87	f
1440	816.19	517.73	f
*	id=P28	origin=start	destiny=end	motherId=-	ageAtStart=1440
0	525.34	126.91	c
40	535.51	121.11	c
80	549.82	110.4	c
120	572.75	116.41	c
160	593.33	124.41	f
200	600.57	120.26	f
240	605.09	117.99	f
280	613.63	107.06	f
320	624.14	107.78	f
360	643.88	95.74	f
400	659.79	78.02	f
440	665.09	76.73	f
480	683.54	62.92	f
520	696.94	67.05	f
560	718.21	77.85	f
600	732.19	83.27	f
640	747.21	92.23	f
680	759.49	102.29	f
720	772.86	115.16	f
760	786.34	136.97	f
800	795.1	141.66	f
840	800.41	150.97	f
880	820.13	160.18	f
920	833.63	160.51	f
960	860.78	158.33	f
1000	885.84	156.16	f
1040	899.42	159.32	f
1080	924.73	171.6	f
1120	941.09	179.67	f
1160	950.75	179.78	f
1200	965.44	186.25	f
1240	977.12	193.49	f
1280	998.1	187.86	f
1320	1002.37	192.47	f
1360	1013.48	198.52	f
1400	1029.23	215.16	f
1440	1042.43	224.82	f
*	id=P29	origin=start	destiny=end	motherId=-	ageAtStart=520
0	789.8	308.99	c
40	814.69	323.08	c
80	825.09	325.5	c
120	837.61	332.8	c
160	849.43	342.77	c
200	865.37	357.98	f
240	888.07	380.13	f
280	905.69	377.64	f
320	909.4	372.18	f
360	916.45	365.57	f
400	919.37	372.76	f
440	932	377.88	f
480	952.28	387.72	f
520	967.33	393.25	f
560	981.14	388.26	f
600	998.34	385.04	f
640	1016.17	392.3	f
680	1048.39	394.34	f
720	1050.68	396.94	f
760	1052.54	394.58	f
800	1070.05	379.4	f
840	1080.4	388.64	f
880	1087.38	381.87	f
920	1109.43	382.58	f
960	1127.18	379.82	f
1000	1134.61	363.33	f
1040	1145.45	360.07	f
1080	1159.04	346.44	f
1120	1165.92	341.18	f
1160	1180.76	332.74	f
1200	1189.57	335.27	f
1240	1197.52	345.73	f
1280	1210.77	361.96	f
1320	1226.74	367.67	f
1360	1254.09	365.04	f
1400	1255.86	365.82	f
1440	1266.53	363.02	f
*	id=P30	origin=start	destiny=end	motherId=-	ageAtStart=3080
0	615.2	353.01	c
40	626.73	346.09	c
80	635.93	331.08	c
120	645.05	327.21	c
160	658.58	323.18	f
200	662.7	327.42	f
240	678.12	338.3	f
280	700.66	354.19	f
320	708.27	364.29	f
360	709.51	370.7	f
400	714.62	380.32	f
440	722.86	393.37	f
480	737.84	392.87	f
520	756.13	393.25	f
560	765.8	392.2	f
600	786.66	399.45	f
640	803.64	397.57	f
680	812.62	399.26	f
720	831.4	402.34	f
760	853.48	390.55	f
800	863.05	382.91	f
840	857.52	378.88	f
880	857.96	377.5	f
920	866.65	368.92	f
960	868.44	357.44	f
1000	877.19	341.97	f
1040	889.53	342.56	f
1080	908.18	341.11	f
1120	920.78	337.6	f
1160	929.28	329.73	f
1200	940.67	322.15	f
1240	964.01	301.94	f
1280	975.47	289.75	f
1320	1008.44	275.88	f
1360	1022.34	271.36	f
1400	1029.72	270.39	f
1440	1050.86	263.3	f
*	id=P31	origin=start	destiny=end	motherId=-	ageAtStart=3720
0	76.2	410.5	c
40	96.54	411.88	c
80	105.91	411	c
120	132.63	406.8	c
160	142.22	397.23	c
200	147.58	383.83	f
240	163.37	376.61	f
280	190.07	369.49	f
320	221.08	376.56	f
360	233.59	366.94	f
400	234.3	355.85	f
440	244.88	358.78	f
480	255.57	366.72	f
520	266.36	379.43	f
560	287.39	392.06	f
600	310.46	413.7	f
640	325.11	418.27	f
680	331.77	423.6	f
720	340.76	420.6	f
760	364.58	414.13	f
800	381.79	421.39	f
840	393.83	424.42	f
880	413.93	430.24	f
920	427.25	434.26	f
960	435.78	435.7	f
1000	442.25	441.86	f
1040	465.33	438.15	f
1080	473.76	427.08	f
1120	492.71	407.51	f
1160	507.52	402.65	f
1200	519.66	410.59	f
1240	530.78	406.65	f
1280	549.06	423.07	f
1320	558.08	431.15	f
1360	575.53	436	f
1400	592.91	434.37	f
1440	596.45	445.69	f
*	id=P32	origin=start	destiny=end	motherId=-	ageAtStart=1320
0	240.08	64.44	c
40	268.34	65.07	c
80	284.93	60.93	c
120	297.01	51.45	c
160	306.5	41.59	c
200	309.1	32.57	f
240	323.53	25.26	f
280	333.48	20.89	f
320	345.75	11.74	f
360	376.27	13.17	f
400	394.62	10.79	f
440	415.46	-6.28	f
480	436.28	-4.61	f
520	454.94	-1.86	f
560	479.43	-6.29	f
600	494.91	-14.64	f
640	510.9	-25.09	f
680	541.75	-29.37	f
720	544.17	-37.5	f
760	553.02	-52.25	f
800	553.82	-52.84	f
840	572.2	-53.15	f
880	593.63	-45.09	f
920	599.19	-45.27	f
960	617	-48.1	f
1000	624.62	-53.2	f
1040	636.47	-64.1	f
1080	654.08	-70.97	f
1120	671.61	-73.38	f
1160	671.39	-82.34	f
1200	671.31	-89.38	f
1240	679.45	-99.82	f
1280	696.93	-96.78	f
1320	710.89	-92.44	f
1360	716.93	-95.99	f
1400	732.83	-92.64	f
1440	740.37	-101.3	f
*	id=P33	origin=start	destiny=end	motherId=-	ageAtStart=2200
0	240.83	620.86	c
40	246.79	607.9	c
80	254.32	607.54	c
120	281.71	599.72	c
160	290.35	599.43	c
200	306.08	595.93	f
240	323.69	591.44	f
280	343.31	588.06	f
320	360.12	587.5	f
360	374.03	582.19	f
400	386.89	591.94	f
440	415.09	589.13	f
480	435.67	585.72	f
520	458.01	575.26	f
560	477.12	577.9	f
600	494.53	577.79	f
640	517.15	568.35	f
680	522.37	564.24	f
720	532.34	550.22	f
760	546.64	540.25	f
800	561.97	530.33	f
840	575.5	521.87	f
880	598.51	524.02	f
920	611.53	512.81	f
960	621.17	508.22	f
1000	623.48	496.79	f
1040	640.01	494.82	f
1080	636.51	479.31	f
1120	649.82	471.06	f
1160	668.47	471.93	f
1200	686.9	470.36	f
1240	708.86	458.17	f
1280	717.69	450.82	f
1320	722.28	450.56	f
1360	740.49	439.55	f
1400	747.74	437.52	f
1440	753.85	437.17	f
*	id=P34	origin=start	destiny=end	motherId=-	ageAtStart=3760
0	291.13	357.22	c
40	290.73	358.67	c
80	295.68	354.86	c
120	303.73	352.53	c
160	324.57	356.95	c
200	331.43	357.48	f
240	352.89	354.57	f
280	366.53	353.93	f
320	376.93	350.88	f
360	391.12	344.03	f
400	404.39	343.15	f
440	412.07	342.65	f
480	425.24	340.84	f
520	437.91	341.36	f
560	456.18	337.9	f
600	465.37	331.5	f
640	485.99	314.8	f
680	495.26	314.68	f
720	492.7	299.58	f
760	498.4	294.65	f
800	504.85	288.22	f
840	516.6	280.34	f
880	533.08	272.3	f
920	558.19	263.53	f
960	583.22	271.39	f
1000	601.53	285.59	f
1040	613.45	293.18	f
1080	636.68	287.31	f
1120	652.73	281.79	f
1160	671.27	294.83	f
1200	690.98	297.5	f
1240	708.74	306.33	f
1280	733.85	311.88	f
1320	747.7	316.98	f
1360	750.91	312.08	f
1400	770.06	308.32	f
1440	799.07	314.6	f
*	id=P35	origin=start	destiny=end	motherId=-	ageAtStart=2240
0	563.89	130.4	c
40	569.31	116.4	c
80	579.87	121.89	c
120	593.21	128.34	c
160	615.46	119.63	c
200	632.6	120.65	f
240	659.51	124.23	f
280	669.88	131.21	f
320	696.11	133.98	f
360	704.01	130.46	f
400	713.83	115.99	f
440	722.46	111.38	f
480	730.95	112.4	f
520	748.95	113.17	f
560	761.79	119.9	f
600	777.17	127.5	f
640	785.86	138.71	f
680	804.16	147.92	f
720	808.1	143.4	f
760	807.25	136.98	f
800	819.34	123.53	f
840	831.92	114.57	f
880	829.01	110.27	f
920	825.66	98.41	f
960	830.24	98.7	f
1000	850.03	94.25	f
1040	877.43	95.95	f
1080	888.22	105.61	f
1120	893.05	108.34	f
1160	905.88	105.69	f
1200	921.82	98.31	f
1240	942.07	88.76	f
1280	965.02	89.14	f
1320	981.11	76.43	f
1360	1001.59	77.26	f
1400	1013.43	71.89	f
1440	1023.92	63.34	f
*	id=P36	origin=start	destiny=end	motherId=-	ageAtStart=560
0	801.64	346.67	c
40	807.06	351.94	c
80	813.56	347.46	c
120	819.79	356.97	c
160	834.77	358.68	c
200	858.78	371.69	f
240	873.55	386.95	f
280	866.26	389.52	f
320	861.52	390.34	f
360	860.56	397.37	f
400	870.9	407.4	f
440	896.94	413.07	f
480	908.51	429.2	f
520	917.82	433.26	f
560	929.57	446.63	f
600	955.74	450.04	f
640	980.74	449.88	f
680	994.93	459.55	f
720	987.56	459.32	f
760	995.14	456.43	f
800	1007.42	440.91	f
840	1008.55	438.6	f
880	1025.29	431.11	f
920	1039.65	426.72	f
960	1049.61	424.47	f
1000	1072.87	431.45	f
1040	1081.05	432.73	f
1080	1087.99	440.03	f
1120	1092.03	442.25	f
1160	1107.62	443.63	f
1200	1117.88	439.15	f
1240	1118.18	429.31	f
1280	1119.85	415.88	f
1320	1121.8	399.67	f
1360	1124.12	388.25	f
1400	1133.72	388.86	f
1440	1156.4	396.73	f
*	id=P37	origin=start	destiny=end	motherId=-	ageAtStart=2440
0	714.59	128.61	c
40	738.36	112.21	c
80	754.27	106.22	c
120	773.42	109.2	c
160	791.74	112.66	f
200	810.52	100.79	f
240	827.72	89.24	f
280	836.3	89.83	f
320	850.12	92.27	f
360	870.57	92.97	f
400	880.99	103.56	f
440	899.57	118.06	f
480	910.76	123.92	f
520	918.44	126.25	f
560	942.75	126.81	f
600	968.44	141.61	f
640	976.49	134.81	f
680	999.16	136.76	f
720	1026.23	135.9	f
760	1037.15	142.29	f
800	1053.37	153.74	f
840	1077	163.88	f
880	1082.36	155.24	f
920	1109.7	148.28	f
960	1115.44	152.7	f
1000	1120.43	145.11	f
1040	1134	145.87	f
1080	1145.62	148.22	f
1120	1157.05	146.72	f
1160	1172.9	142.82	f
1200	1197.96	140.98	f
1240	1222.05	140.21	f
1280	1235.45	131.99	f
1320	1251.53	133.34	f
1360	1261.05	131.58	f
1400	1283.8	124.02	f
1440	1301.99	123.64	f
*	id=P38	origin=start	destiny=end	motherId=-	ageAtStart=3760
0	852.07	478.51	c
40	868.23	463.83	c
80	881.81	456.47	c
120	890.08	445.48	c
160	903.63	440.71	c
200	922.04	438.69	f
240	932.27	442.54	f
280	954.86	465.81	f
320	973.15	460.61	f
360	982.24	472.57	f
400	993.47	488.31	f
440	1005.29	494.33	f
480	1024.18	496.63	f
520	1032.42	498.22	f
560	1046.61	488.62	f
600	1061.09	478.41	f
640	1077.3	475.44	f
680	1097.3	474.19	f
720	1117.43	492.08	f
760	1134.37	498.07	f
800	1153.4	502.64	f
840	1175.46	514.49	f
880	1191.14	511.93	f
920	1212.79	515.16	f
960	1224.03	510.79	f
1000	1244.64	510.48	f
1040	1256.25	494.01	f
1080	1261.09	491.66	f
1120	1263.21	479.37	f
1160	1275.19	475.47	f
1200	1289.86	472.79	f
1240	1300.78	462.25	f
1280	1308.78	457.66	f
1320	1312.24	440.74	f
1360	1320.93	428.88	f
1400	1329.14	437.29	f
1440	1345.48	446.8	f
*	id=P39	origin=start	destiny=end	motherId=-	ageAtStart=1880
0	193.53	190.46	c
40	208.13	183.34	c
80	234.3	185.14	c
120	251.63	185.66	c
160	273.19	201.63	c
200	287.65	211.32	f
240	305.84	210.23	f
280	310.14	203.21	f
320	310.24	197.86	f
360	313.27	176.79	f
400	333.64	162.45	f
440	341.44	153.91	f
480	352.43	155.07	f
520	365.19	159.45	f
560	384.9	160.97	f
600	404.58	174.01	f
640	416.29	195.91	f
680	428.54	200.69	f
720	438.26	202.02	f
760	459.64	212.65	f
800	471.94	219.85	f
840	480.97	231.92	f
880	486.78	229.5	f
920	513.41	228.73	f
960	530.51	243.08	f
1000	535.45	239.23	f
1040	554.25	235.4	f
1080	566.03	226.99	f
1120	583.26	224.01	f
1160	589.87	215.6	f
1200	609.03	201.69	f
1240	617.92	188.55	f
1280	644.39	180.69	f
1320	658.72	177.44	f
1360	675.17	178.92	f
1400	691.04	178.54	f
1440	722.96	186.01	f
*	id=P40	origin=start	destiny=end	motherId=-	ageAtStart=840
0	386.46	342.53	c
40	406.84	340.98	c
80	420.81	337.7	c
120	444.65	343.7	c
160	451.09	347.98	c
200	460.9	362.81	f
240	470.18	359.37	f
280	484.17	361.92	f
320	502.04	380.52	f
360	514.15	394.21	f
400	541.56	399.08	f
440	558.02	401.35	f
480	572.5	402.25	f
520	600.85	404.35	f
560	613.25	410.57	f
600	634.48	414.72	f
640	651.83	419.83	f
680	672.7	420.51	f
720	691.16	417.87	f
760	721.42	418.02	f
800	730.7	412.59	f
840	743.01	405.38	f
880	750.78	399.6	f
920	765.35	393.81	f
960	777.53	398.71	f
1000	800.58	403.81	f
1040	822.15	413.32	f
1080	830.6	404.08	f
1120	861.29	389.8	f
1160	871.75	395.16	f
1200	889.92	390.08	f
1240	897.95	382.47	f
1280	916.26	382.05	f
1320	921.35	395.45	f
1360	935.01	394.84	f
1400	945.51	395.44	f
1440	962.54	390.62	f
*	id=P41	origin=start	destiny=end	motherId=-	ageAtStart=40
0	718.21	319.16	c
40	741.69	323.83	c
80	765.28	326.3	c
120	776.99	325.95	c
160	790.38	320.11	c
200	807.22	328.36	f
240	825.81	331.31	f
280	850.54	325.46	f
320	869.65	322.41	f
360	870.68	316	f
400	885.17	311.09	f
440	896.72	314.26	f
480	910.77	324.11	f
520	927.58	322.96	f
560	953.92	308.41	f
600	981.79	297.42	f
640	992.43	290.16	f
680	995.29	296.09	f
720	1008.29	317.34	f
760	1031.08	317.2	f
800	1045.64	326.35	f
840	1061.95	334.93	f
880	1071.39	326.59	f
920	1095.03	324.68	f
960	1103.1	330.78	f
1000	1112.23	323.42	f
1040	1115.25	317.99	f
1080	1121.43	308.69	f
1120	1131.22	300.47	f
1160	1146.11	286.07	f
1200	1152.98	290.3	f
1240	1171.99	294.52	f
1280	1184.59	296.93	f
1320	1196.63	292.94	f
1360	1217.63	296.3	f
1400	1220.65	296.3	f
1440	1238.43	292.58	f
*	id=P42	origin=start	destiny=end	motherId=-	ageAtStart=320
0	185.11	492.12	c
40	197.46	490.68	c
80	208.42	483.21	c
120	220.96	476.17	c
160	232.27	474.37	c
200	257.56	463.51	f
240	267.89	452.98	f
280	282.29	449.58	f
320	297.56	449.04	f
360	306.58	442.22	f
400	321.45	435.62	f
440	337.87	424.23	f
480	349.62	416.33	f
520	358.06	412.03	f
560	358.83	409.32	f
600	369.12	406.03	f
640	378.86	402.35	f
680	403.64	397.31	f
720	419.74	393.08	f
760	432.06	386.46	f
800	437.36	393.11	f
840	455.22	410.38	f
880	466.89	423.29	f
920	466.93	421.6	f
960	473.32	411.51	f
1000	487.84	398.24	f
1040	496.35	399.96	f
1080	507.52	393.02	f
1120	517.36	383.73	f
1160	529.61	384.24	f
1200	554.84	388.65	f
1240	571.91	389.41	f
1280	584.09	386.65	f
1320	608.67	389.2	f
1360	623.8	387.78	f
1400	644.31	387.82	f
1440	670.62	382.25	f
*	id=P43	origin=start	destiny=end	motherId=-	ageAtStart=1720
0	490.95	100.12	c
40	499.3	111.6	c
80	510.29	114.54	c
120	513.57	114.02	c
160	542.58	117.88	f
200	559.3	108.34	f
240	588.44	93.34	f
280	605.71	90.36	f
320	628.4	99.43	f
360	630.68	117.4	f
400	638.42	118.59	f
440	653.95	115.77	f
480	672.79	107.42	f
520	681.11	102.86	f
560	694.5	95.49	f
600	705.33	86.25	f
640	716.85	82.16	f
680	716.95	85.93	f
720	725.32	95.51	f
760	736.59	101.18	f
800	756.32	95.94	f
840	765.31	101.3	f
880	768.75	93.57	f
920	784.86	87.94	f
960	799.16	92.21	f
1000	810.07	97.91	f
1040	813.46	102.63	f
1080	819.07	100.09	f
1120	835.25	93.59	f
1160	852.07	81.65	f
1200	862.62	76.67	f
1240	884.19	72.57	f
1280	901.28	56.06	f
1320	905.63	53.14	f
1360	915.75	38.77	f
1400	926.91	25.15	f
1440	945.95	27.14	f
*	id=P44	origin=start	destiny=end	motherId=-	ageAtStart=2920
0	61.3	358.8	c
40	81.42	367.09	c
80	101.63	376.89	c
120	123.12	398.4	c
160	142.61	417.4	c
200	150.71	417.95	f
240	166.97	424.01	f
280	178.75	437.54	f
320	183.47	444.77	f
360	181.11	443.71	f
400	181.94	437.93	f
440	190.82	436.71	f
480	215.28	424.56	f
520	242.65	425.55	f
560	269.14	416.99	f
600	295.95	416.63	f
640	312.93	424.03	f
680	322.86	438.22	f
720	341.51	437.07	f
760	346.1	438.12	f
800	373.65	440.58	f
840	396.43	444.24	f
880	403.34	444.28	f
920	413.25	430.77	f
960	430.02	418.69	f
1000	440.49	401.93	f
1040	447.86	395.41	f
1080	454.84	386.03	f
1120	474.12	368.39	f
1160	494.23	364.75	f
1200	507.63	367.62	f
1240	514.21	357.38	f
1280	523.92	354.7	f
1320	536.26	350.27	f
1360	559.13	349.34	f
1400	576.46	352.14	f
1440	600.83	341.1	f
*	id=P45	origin=start	destiny=end	motherId=-	ageAtStart=640
0	357.82	144.88	c
40	368.18	145.61	c
80	380.32	135.64	c
120	399.89	127.74	c
160	412.78	129.42	c
200	427.19	134.87	f
240	440.13	141.65	f
280	459.48	147.87	f
320	482.91	150.4	f
360	504.13	146.87	f
400	512.77	151.08	f
440	523.72	156.98	f
480	540.05	161.43	f
520	564.85	162.6	f
560	585.65	166.21	f
600	606.82	170.56	f
640	621.86	174.31	f
680	636.56	190.6	f
720	656.49	188.28	f
760	675.29	190.84	f
800	679.2	191.06	f
840	685.99	180.35	f
880	706.64	175.21	f
920	719.12	160.32	f
960	721.47	141.96	f
1000	734.39	121.09	f
1040	758.75	121.85	f
1080	768.11	128.31	f
1120	773.99	133.13	f
1160	791.52	133.63	f
1200	797.39	140.49	f
1240	814.9	153.41	f
1280	820	153.22	f
1320	836.45	144.66	f
1360	843.69	133.61	f
1400	858.02	131.7	f
1440	867.62	124.66	f
*	id=P46	origin=start	destiny=end	motherId=-	ageAtStart=4720
0	789.37	360.34	c
40	802.93	357.56	c
80	811.58	361.98	c
120	830.94	367.91	c
160	846.32	371.8	c
200	865.97	372.73	f
240	889.07	369.62	f
280	908.95	378.79	f
320	919.59	372.17	f
360	930.48	377.14	f
400	936.81	387.49	f
440	959.08	398.62	f
480	961.94	400.28	f
520	980.33	401.81	f
560	996.74	394.42	f
600	1009.59	393.11	f
640	1032.55	393.26	f
680	1057.83	397.69	f
720	1074.5	406.68	f
760	1082.47	397.2	f
800	1101.37	391.86	f
840	1116.98	389.38	f
880	1119.84	386.51	f
920	1124.72	372.58	f
960	1137.54	363.87	f
1000	1151.39	357.75	f
1040	1184.74	363.72	f
1080	1184.56	364.25	f
1120	1184.03	382.9	f
1160	1182.33	393.03	f
1200	1185.2	396.73	f
1240	1192.9	413.35	f
1280	1213.69	425.65	f
1320	1220.2	434.23	f
1360	1243.48	436.8	f
1400	1262.97	437.53	f
1440	1272.74	440.75	f
*	id=P47	origin=start	destiny=end	motherId=-	ageAtStart=3800
0	157.11	531.98	c
40	164.23	543.88	c
80	174.13	564.1	c
120	181.17	567.39	c
160	191.35	571.9	c
200	210.49	581.17	f
240	235.97	596.62	f
280	249.25	591.74	f
320	267.83	584.64	f
360	270.48	587.21	f
400	278.43	614.18	f
440	303.69	619.59	f
480	318.81	624.87	f
520	331.97	627.63	f
560	343.84	620.82	f
600	366.95	618.79	f
640	371.01	621.75	f
680	393.97	620.89	f
720	417.38	615.46	f
760	432.42	616.43	f
800	452.72	612.71	f
840	471.84	619.76	f
880	486.08	632.73	f
920	490.56	631.14	f
960	513.27	618.69	f
1000	538.52	610.43	f
1040	544.84	613.1	f
1080	567.49	607.64	f
1120	569.33	607.67	f
1160	583.5	623.98	f
1200	588.5	623.49	f
1240	603.46	612.25	f
1280	614.41	589.92	f
1320	621.7	582.98	f
1360	622.92	579.22	f
1400	645	570.99	f
1440	664.89	567.14	f
*	id=P48	origin=start	destiny=end	motherId=-	ageAtStart=1040
0	336.61	389.43	c
40	349.78	393.94	c
80	364.86	404.86	c
120	372.73	400.81	c
160	385.84	396.55	c
200	404.19	391.68	f
240	419.07	398.65	f
280	438.55	399.18	f
320	456.6	397.25	f
360	467.87	401.43	f
400	485.71	411.2	f
440	505.14	414.71	f
480	520.15	417.6	f
520	533.11	413.32	f
560	563.79	408.32	f
600	588	403.86	f
640	605.74	404.17	f
680	616.53	395.77	f
720	624.59	390.35	f
760	654	386.64	f
800	672.52	392.76	f
840	695.53	395.49	f
880	707.41	380.94	f
920	711.04	373.1	f
960	722.93	370.77	f
1000	732.98	372.56	f
1040	752.32	364.66	f
1080	768.63	347.09	f
1120	788.91	344.21	f
1160	805.66	331.32	f
1200	829.24	331.22	f
1240	846.91	329.18	f
1280	868.47	335.21	f
1320	886.35	332.1	f
1360	894.29	330.2	f
1400	917.36	326.94	f
1440	932.21	307.91	f
*	id=P49	origin=start	destiny=end	motherId=-	ageAtStart=1960
0	250.05	165.43	c
40	262.63	174.01	c
80	274.13	176.25	c
120	285.69	175.42	c
160	295.97	160.99	c
200	310.64	148.01	f
240	318.75	154.08	f
280	336.73	157.31	f
320	354.04	158.8	f
360	368.1	166.74	f
400	383.46	174.74	f
440	399.84	168.42	f
480	414.32	157.83	f
520	421.73	154.59	f
560	435.69	145.48	f
600	443.77	140.47	f
640	467.03	124.41	f
680	477.77	122.79	f
720	486.49	119.45	f
760	504.07	117.81	f
800	523.84	112.79	f
840	531.21	109.25	f
880	554.77	121.2	f
920	571.68	126.54	f
960	592.28	143.05	f
1000	618.16	140.17	f
1040	635.21	155.85	f
1080	655.07	161.81	f
1120	668.3	162.62	f
1160	677.22	175.52	f
1200	710.78	178.95	f
1240	729.76	179.92	f
1280	741.52	185.15	f
1320	747.8	170.13	f
1360	757.37	176.47	f
1400	774.99	186.72	f
1440	789	194.49	f
*	id=P50	origin=start	destiny=end	motherId=-	ageAtStart=2760
0	794.85	51.19	c
40	812.04	61.88	c
80	829.82	68.55	c
120	844.57	62.18	c
160	863.38	54.7	c
200	889.55	61.19	f
240	901.43	61.38	f
280	919.45	58.44	f
320	930.82	62.56	f
360	949.8	67.64	f
400	965.18	79.63	f
440	974.39	81.27	f
480	984.85	87.62	f
520	1002.79	94.47	f
560	1015.32	96.24	f
600	1028.79	93.92	f
640	1050.84	93.21	f
680	1065.58	75.57	f
720	1073.31	78.51	f
760	1092.46	85.41	f
800	1109.12	84.38	f
840	1138.27	84.05	f
880	1149.9	75.5	f
920	1170.58	73.43	f
960	1183.57	72.23	f
1000	1205.34	71.5	f
1040	1218.19	74.55	f
1080	1245.14	75.78	f
1120	1256.04	75.09	f
1160	1281.86	73.76	f
1200	1298.01	80.09	f
1240	1307.32	82.65	f
1280	1331.75	86.67	f
1320	1340.75	97.29	f
1360	1335.69	109.21	f
1400	1334.73	123.49	f
1440	1334.59	123.81	f
*	id=P51	origin=start	destiny=end	motherId=-	ageAtStart=640
0	463.25	103.22	c
40	485.29	101.51	c
80	497.76	103.23	c
120	519.93	102.48	c
160	540.16	91.53	f
200	554.08	94.73	f
240	562.39	89.88	f
280	569.29	86.6	f
320	577.32	87.07	f
360	600.57	82.68	f
400	608.8	80.36	f
440	616.9	77.57	f
480	639.38	74.43	f
520	649.41	63.19	f
560	652.82	49.3	f
600	664.45	39.72	f
640	683.15	43.17	f
680	694.71	38.35	f
720	714.54	31.86	f
760	724.65	20.47	f
800	728.9	6.76	f
840	736.2	-16.77	f
880	744.96	-35.65	f
920	752.62	-40.31	f
960	771.32	-53.25	f
1000	790.35	-55.85	f
1040	804.99	-61.67	f
1080	815.57	-61.81	f
1120	830.97	-70.47	f
1160	836.82	-82.15	f
1200	846.96	-95.43	f
1240	851.43	-91.92	f
1280	858.9	-88.12	f
1320	862.48	-99.26	f
1360	873.51	-105.78	f
1400	874.17	-115.7	f
1440	896.16	-115.48	f
*	id=P52	origin=start	destiny=end	motherId=-	ageAtStart=3520
0	358.88	421.49	c
40	382.99	416.88	c
80	396.39	416.98	c
120	404.07	412.43	c
160	415.34	406.29	c
200	419.15	397.79	f
240	428.81	400.69	f
280	450.35	410.78	f
320	463.59	422.5	f
360	477.87	410.76	f
400	487.74	393.5	f
440	487.63	395.74	f
480	488.49	403.6	f
520	483.96	415.63	f
560	492.36	426	f
600	493.12	437.37	f
640	497.42	448.99	f
680	505.7	464.34	f
720	516.06	464.32	f
760	536.75	464.59	f
800	551.96	452.23	f
840	565.3	450.76	f
880	575.99	444.88	f
920	594.01	443.57	f
960	593.64	449.3	f
1000	600.23	439.87	f
1040	610.33	431.39	f
1080	628.02	430.96	f
1120	650.99	421.56	f
1160	670.98	417.59	f
1200	690.56	431.3	f
1240	689.58	450.28	f
1280	688.71	460.82	f
1320	680.53	466.19	f
1360	678.71	484.28	f
1400	680.68	487.56	f
1440	693.71	485.5	f
*	id=P53	origin=start	destiny=end	motherId=-	ageAtStart=3840
0	572.03	378.34	c
40	595.67	370.91	c
80	607.59	370.25	c
120	622.46	357.33	c
160	641.61	345.66	c
200	669.41	329.94	f
240	682.37	314.73	f
280	697.49	308.56	f
320	710.71	302.67	f
360	717.86	293.64	f
400	741.09	297.5	f
440	763.85	283.35	f
480	779.54	283.23	f
520	788.31	280.44	f
560	802.06	300.35	f
600	811.9	309.25	f
640	817.34	303.32	f
680	839.39	310.09	f
720	865.86	314.8	f
760	883.21	324.49	f
800	912.4	327.64	f
840	927.28	311.29	f
[truncated: 1,801 more rows]
