# Supplementary material for: A three component model for superdiffusive motion effectively describes migration of eukaryotic cells moving freely or under a directional stimulus
Source: PLoS One. 2022 Aug 2;17(8):e0272259. doi: 10.1371/journal.pone.0272259 (PMC9345344; doi:10.1371/journal.pone.0272259)
Supplement: S1 File — Text files containing information about displacements of experimental and simulated populations used for both preliminary analyses, in “datasets used for preliminary evaluation of cell movement (Tables 1 and 2)”, and further characterization of cell movement, in “further datasets used for cell movement characterization (Figs 2, 4–6; Table 2; S1–S3 Tables; S2 and S3 Figs)”. (ZIP) [file pone.0272259.s007.zip › S1_File/further datasets/simulated/100 cells (9 micron random)/b8 p8/Coords-pu6p47.txt]

#	version=2.0	operator=	acqDate=	cellLine=cell	cond=N.T.	type=	well=	ref_angle=	note=Experiment 1	clickId=	date=	acqId=	ps=1	xSize=845	ySize=668	ts=1	unit=um	stackId=	timeInt=	description=
*	id=P1	origin=start	destiny=end	motherId=-	ageAtStart=3840
0	523.47	29.39	c
40	542.45	19.23	c
80	561.74	18.7	c
120	584.29	14.71	c
160	610.53	16.84	c
200	626.16	19.54	f
240	641.34	19.73	f
280	652.13	24.54	f
320	672.68	34.02	f
360	670.36	41.39	f
400	662.75	55.85	f
440	660.34	60.69	f
480	661.9	55.9	f
520	653.18	55.19	f
560	659.84	63.77	f
600	667.45	67.59	f
640	688.45	74.99	f
680	714.97	78.26	f
720	735.22	88.24	f
760	746.37	95.44	f
800	762.38	88.44	f
840	783.8	77.86	f
880	799.61	77.95	f
920	824.56	71.05	f
960	834.03	59.49	f
1000	838.62	56.43	f
1040	839.2	54.66	f
1080	850.14	56.27	f
1120	875.66	56.33	f
1160	896.34	59.32	f
1200	917.74	59.59	f
1240	936.32	64.38	f
1280	941.91	71.68	f
1320	943.04	72.49	f
1360	954.52	68.93	f
1400	982.12	76.76	f
1440	986.21	72.86	f
*	id=P2	origin=start	destiny=end	motherId=-	ageAtStart=3120
0	643.21	511.91	c
40	654.2	505.2	c
80	647.02	510.47	c
120	661.37	511.29	c
160	675.18	520.78	c
200	680.27	526.89	f
240	702.49	531.92	f
280	718.81	534.9	f
320	731.64	537.68	f
360	738.98	537.75	f
400	753.49	527.99	f
440	769.2	508.41	f
480	789.06	505.26	f
520	811.74	514.08	f
560	821.02	532.49	f
600	823.13	523.77	f
640	837.95	522.73	f
680	850.14	522.95	f
720	867.22	522.75	f
760	881.85	520.66	f
800	887.1	503.59	f
840	898.45	503.19	f
880	912.05	505.72	f
920	927.53	502.59	f
960	941.56	501.25	f
1000	956.79	477.6	f
1040	956.97	467.17	f
1080	956.56	460.82	f
1120	963.05	451.79	f
1160	975.27	453.97	f
1200	987.16	454.13	f
1240	993.46	450.64	f
1280	1007.15	446.73	f
1320	1030.58	452.81	f
1360	1050.04	462.48	f
1400	1071.46	461.04	f
1440	1089.18	471.04	f
*	id=P3	origin=start	destiny=end	motherId=-	ageAtStart=2600
0	180.95	398.01	c
40	183.91	402.67	c
80	186.04	409.35	c
120	191.66	416.97	c
160	202.79	420.75	c
200	209.06	424.72	f
240	222.89	424.44	f
280	234.14	433.85	f
320	231.96	441.32	f
360	252.59	453.09	f
400	271.01	457.98	f
440	273.28	463.53	f
480	287.25	483.34	f
520	309.07	476.46	f
560	329.83	480.74	f
600	347.96	466.9	f
640	367.35	458.49	f
680	391.76	453.5	f
720	396.05	450.43	f
760	421.2	444.25	f
800	450.28	434.37	f
840	462.97	431.7	f
880	494.13	440.08	f
920	506.76	439.95	f
960	520.38	431.44	f
1000	532.71	433.87	f
1040	541.8	425.77	f
1080	549.94	416.89	f
1120	569.39	404.6	f
1160	594.63	390.99	f
1200	612.44	388.17	f
1240	638.34	389.24	f
1280	634.79	377.24	f
1320	639.92	365.09	f
1360	646.94	351.08	f
1400	667.39	349.83	f
1440	674.63	334.55	f
*	id=P4	origin=start	destiny=end	motherId=-	ageAtStart=2960
0	193.41	130.86	c
40	196.82	138.14	c
80	217.5	153.9	c
120	239.1	150.69	c
160	256.72	149.68	c
200	262.58	135.36	f
240	281.29	123.37	f
280	301.07	127.75	f
320	323.37	133.95	f
360	335.79	137.79	f
400	364.2	148.75	f
440	373.05	153.08	f
480	382.62	164.03	f
520	398.36	173.27	f
560	416.93	186.39	f
600	430.89	182.27	f
640	443.79	178.3	f
680	464.59	184.85	f
720	493.02	196.03	f
760	517.11	210.48	f
800	524.84	230.5	f
840	541.95	239.14	f
880	561.67	238.22	f
920	561.83	242.74	f
960	571.43	240.98	f
1000	589.38	233.62	f
1040	593.99	233	f
1080	617.14	240.47	f
1120	632.73	243.76	f
1160	659.39	231.22	f
1200	682.2	225.48	f
1240	699.38	236.03	f
1280	707.41	234.03	f
1320	721.87	235.78	f
1360	731.05	242.09	f
1400	742.29	237.6	f
1440	759.13	230.36	f
*	id=P5	origin=start	destiny=end	motherId=-	ageAtStart=4440
0	361.07	632.46	c
40	366.17	631.33	c
80	374.48	636.18	c
120	391.42	645.92	c
160	416.69	659.09	c
200	438.08	667.84	f
240	451.52	665.74	f
280	473.98	661.01	f
320	496.37	647.28	f
360	515.45	647.57	f
400	525.31	650.7	f
440	531.61	660.46	f
480	531.97	670.95	f
520	541.7	676.52	f
560	566.29	682.66	f
600	587.75	676.27	f
640	613.77	678.48	f
680	630.08	688.35	f
720	642.35	684.81	f
760	667.95	688.01	f
800	676.98	699.21	f
840	688.53	702.17	f
880	705.54	703.04	f
920	723.35	693.32	f
960	737.05	692.48	f
1000	735.59	690.83	f
1040	739.64	692.44	f
1080	747.26	700	f
1120	770.33	706.43	f
1160	794.47	705.56	f
1200	806.18	699.92	f
1240	819.19	694.04	f
1280	820.54	688.48	f
1320	842.41	674.64	f
1360	852.62	666.5	f
1400	871.53	654.98	f
1440	888.72	634.28	f
*	id=P6	origin=start	destiny=end	motherId=-	ageAtStart=1200
0	666.22	331.11	c
40	667.83	346.66	c
80	661.49	361.85	c
120	663.54	366.63	c
160	676.04	373.77	c
200	685.17	391.15	f
240	696.55	401.73	f
280	712.47	410.25	f
320	728.91	423.06	f
360	746.13	433.68	f
400	762.09	430.73	f
440	778.85	424.42	f
480	792.04	410.19	f
520	805.94	396.65	f
560	820.33	398.52	f
600	835.95	401.46	f
640	855.16	399.84	f
680	871.06	410.49	f
720	897.15	419.21	f
760	909.55	413.39	f
800	928.19	406.34	f
840	942.56	405.26	f
880	963.82	400.26	f
920	978.12	386.39	f
960	992.16	376.81	f
1000	999.36	371.77	f
1040	1005.8	360.44	f
1080	1016.95	347.2	f
1120	1018.85	343.98	f
1160	1036.34	329.55	f
1200	1059.57	320.9	f
1240	1073.6	326.32	f
1280	1085.13	335.16	f
1320	1087.45	337.63	f
1360	1116.9	337.09	f
1400	1137.17	335.84	f
1440	1155.33	340.79	f
*	id=P7	origin=start	destiny=end	motherId=-	ageAtStart=3080
0	840.25	131.58	c
40	868.66	144.79	c
80	882.37	153.29	c
120	903.05	154.09	c
160	920.5	154.45	c
200	922.86	157.27	f
240	940.28	145.38	f
280	957.67	144.43	f
320	990.77	141.11	f
360	999.48	143.92	f
400	1026.34	139.63	f
440	1049.03	139.92	f
480	1067.45	141.23	f
520	1093.5	134.63	f
560	1108.49	132.13	f
600	1126.12	124.65	f
640	1138.87	131.65	f
680	1161.33	131.04	f
720	1177.08	122.85	f
760	1207.24	117.05	f
800	1215.67	126.86	f
840	1238.97	151.17	f
880	1246.04	151.17	f
920	1260.5	157.69	f
960	1272.56	152.93	f
1000	1280.81	139.91	f
1040	1292.44	137.74	f
1080	1309.41	139.72	f
1120	1322.66	133.16	f
1160	1331.86	129.05	f
1200	1343.85	123.22	f
1240	1353.63	128.35	f
1280	1373.77	149	f
1320	1388.88	157.66	f
1360	1396.21	160.27	f
1400	1412.88	174.68	f
1440	1418.3	177.93	f
*	id=P8	origin=start	destiny=end	motherId=-	ageAtStart=3360
0	688.42	106.37	c
40	706.45	94.27	c
80	731.19	89.91	c
120	749.74	89.35	c
160	761.73	85.29	c
200	787.64	79.85	f
240	817.25	86.51	f
280	842.96	85.44	f
320	858.51	82.75	f
360	868.91	78.95	f
400	886.98	71.02	f
440	901.99	70.36	f
480	921.81	74.9	f
520	935	79.32	f
560	953.24	70.77	f
600	978.96	71.61	f
640	994.26	71.59	f
680	1016.39	68.22	f
720	1030.54	60.62	f
760	1055.71	52.22	f
800	1073.75	34.28	f
840	1090.87	28.85	f
880	1103.76	32.22	f
920	1119.19	40.28	f
960	1142.36	35.55	f
1000	1158.7	29.86	f
1040	1179.37	21.36	f
1080	1195.02	23.02	f
1120	1214.85	12.57	f
1160	1228.67	2.47	f
1200	1240.24	-10.12	f
1240	1239.86	-24.86	f
1280	1262.98	-20.64	f
1320	1287.47	-17.79	f
1360	1296.54	-8.67	f
1400	1309.83	-3.8	f
1440	1324.75	-0.95000000000005	f
*	id=P9	origin=start	destiny=end	motherId=-	ageAtStart=3160
0	421.77	36.03	c
40	431.04	29.24	c
80	454.35	22.13	c
120	480.27	18.69	c
160	493.7	19.62	c
200	520.39	10.32	f
240	528.82	8.67	f
280	541.07	7.01	f
320	561.31	10.95	f
360	583.18	19.62	f
400	605.93	26.59	f
440	625.11	31.47	f
480	653.33	35.22	f
520	670.35	41.22	f
560	693.69	51.07	f
600	708.89	53	f
640	719.74	53.12	f
680	732.93	50.38	f
720	760.08	40.64	f
760	772.24	38.04	f
800	776.6	30.15	f
840	780.56	20.07	f
880	784.74	5.29	f
920	797	8.53	f
960	804.71	6.25	f
1000	818.94	1.89	f
1040	845.26	-1.78	f
1080	864.38	-9.39	f
1120	882.14	-14.85	f
1160	898.91	-5.02	f
1200	921.57	-1.1900000000001	f
1240	936.9	-9.61	f
1280	950.88	-15.78	f
1320	960.33	-8.74	f
1360	981.91	-8.4400000000001	f
1400	1001.78	-0.55999999999995	f
1440	1011.36	4.9400000000001	f
*	id=P10	origin=start	destiny=end	motherId=-	ageAtStart=2240
0	796.68	218.62	c
40	795.73	205.31	c
80	806.86	201.79	c
120	825.07	198.95	c
160	844.13	188.56	c
200	858.38	182.02	f
240	866.91	185.6	f
280	881.79	176.98	f
320	892.67	164.43	f
360	906.03	152.89	f
400	924.89	140.24	f
440	928.27	138.82	f
480	950.69	139.91	f
520	975.94	135.69	f
560	989.08	132.89	f
600	1008.68	125.57	f
640	1025.32	125.29	f
680	1036.83	125.82	f
720	1056.55	121.75	f
760	1066.57	123.14	f
800	1079.77	134.3	f
840	1100.93	145.3	f
880	1107.57	154.2	f
920	1122.44	158.16	f
960	1140.73	163.99	f
1000	1158.74	162.32	f
1040	1167.35	167.15	f
1080	1182.35	176.19	f
1120	1201.78	176.31	f
1160	1217.17	174.86	f
1200	1228.43	176.38	f
1240	1246.15	184.13	f
1280	1256.89	191.94	f
1320	1257.74	192.57	f
1360	1262.19	209.36	f
1400	1280.94	224.11	f
1440	1300.47	237.14	f
*	id=P11	origin=start	destiny=end	motherId=-	ageAtStart=1720
0	136.61	144.59	c
40	152.33	132.04	c
80	177.18	135.19	c
120	193.49	134.55	c
160	201.5	125.7	c
200	218.76	121.04	f
240	230.35	116.92	f
280	243.67	127.01	f
320	256.42	145.62	f
360	263.25	140.28	f
400	270.65	135.1	f
440	285.95	134.68	f
480	299.14	131.43	f
520	314.89	120.59	f
560	327.81	122.95	f
600	354.49	121.47	f
640	375.61	110.99	f
680	403.67	113.27	f
720	421.23	108.02	f
760	419.36	111.77	f
800	422.4	114.63	f
840	439.73	112.27	f
880	448.84	119.38	f
920	460.31	125.81	f
960	476.12	146.01	f
1000	487.19	154.46	f
1040	502.44	165.87	f
1080	512.68	165.66	f
1120	529.08	166.68	f
1160	542.8	162.79	f
1200	570.04	157.03	f
1240	600.28	155.31	f
1280	625.5	164.31	f
1320	649.79	183.4	f
1360	664.54	185.61	f
1400	679.57	181.8	f
1440	685.69	182.05	f
*	id=P12	origin=start	destiny=end	motherId=-	ageAtStart=480
0	44.41	97.17	c
40	55.67	98.27	c
80	66.86	93.12	c
120	81.27	86.8	c
160	102.24	91.78	c
200	119.77	94.63	f
240	142.86	103.56	f
280	156.18	93.36	f
320	170.52	81.11	f
360	182.17	75.09	f
400	201.44	73.14	f
440	203.36	83.79	f
480	208.39	94.83	f
520	224.82	99.54	f
560	238.13	105.23	f
600	252.33	119.04	f
640	265.17	134.3	f
680	270.04	139.85	f
720	289.59	141.32	f
760	311.66	140.77	f
800	330.92	144.76	f
840	348.35	155.33	f
880	369.74	152.32	f
920	378.28	145.56	f
960	406.87	139.38	f
1000	422.08	132.74	f
1040	433.17	113.95	f
1080	453	119.77	f
1120	464.33	122.99	f
1160	474.75	126.18	f
1200	492.5	127.27	f
1240	508.7	118.47	f
1280	518.33	115.16	f
1320	537.78	116.9	f
1360	548.77	111.19	f
1400	573.98	117.81	f
1440	580.31	113.31	f
*	id=P13	origin=start	destiny=end	motherId=-	ageAtStart=40
0	166.15	434.3	c
40	180.15	440.28	c
80	199.63	451.46	c
120	214.03	456.39	c
160	224.97	461.36	c
200	242.85	454.81	f
240	243.35	450.49	f
280	250.72	437.6	f
320	261.33	438.83	f
360	280.72	434.42	f
400	291.62	443.4	f
440	310.73	452.4	f
480	322.41	460.15	f
520	327.36	463.43	f
560	334.23	473.68	f
600	352.18	489.76	f
640	368.69	494.21	f
680	378.36	502.97	f
720	381.18	502.88	f
760	380.27	516.89	f
800	381.32	524.05	f
840	378.88	532.93	f
880	382.31	537.75	f
920	387.46	554.83	f
960	403.12	566.93	f
1000	423.33	563.06	f
1040	433.34	556.67	f
1080	452.47	535.1	f
1120	456.56	528.17	f
1160	469.69	516.46	f
1200	483.42	505.96	f
1240	501.19	492.9	f
1280	524.37	493.31	f
1320	545.55	490.3	f
1360	566.21	494.85	f
1400	574.92	502.82	f
1440	585.03	513.61	f
*	id=P14	origin=start	destiny=end	motherId=-	ageAtStart=2840
0	305.26	475.12	c
40	325.27	480.97	c
80	346.03	498.56	c
120	362.6	505.34	c
160	368.38	508.43	c
200	379.5	526.05	f
240	384.34	530.65	f
280	397.53	537.72	f
320	411.92	541.68	f
360	417.78	544.57	f
400	432.5	551.14	f
440	444.08	544.82	f
480	463.88	529.16	f
520	477.93	521.91	f
560	491	510.18	f
600	504.67	513.06	f
640	517.9	511.31	f
680	527.76	500.19	f
720	540.89	506.8	f
760	557.99	512.19	f
800	575.5	503.97	f
840	589.07	512.07	f
880	603.21	522.63	f
920	619.29	521.26	f
960	637.02	522.28	f
1000	644.03	524.19	f
1040	662.56	528.15	f
1080	673.77	523.42	f
1120	696.23	507.62	f
1160	702.99	518.36	f
1200	710.24	526.32	f
1240	723.81	533.3	f
1280	753.13	532.21	f
1320	772.56	524.23	f
1360	786.89	519.28	f
1400	792.36	520.22	f
1440	813.36	523.62	f
*	id=P15	origin=start	destiny=end	motherId=-	ageAtStart=4240
0	313.63	400.89	c
40	329.2	392.71	c
80	347.28	389.44	c
120	356.79	387.51	c
160	358.43	382.33	c
200	368.49	373.9	f
240	388.96	370.85	f
280	402.28	372.5	f
320	412.47	378.83	f
360	427.65	386.94	f
400	436.52	386.55	f
440	447.49	377.14	f
480	458.74	373.59	f
520	482.55	376.44	f
560	483.16	376.01	f
600	501.87	360.53	f
640	512.62	357.62	f
680	522.05	344.38	f
720	550.05	336.06	f
760	568.03	331.17	f
800	586.6	322.14	f
840	593.46	322.37	f
880	595.9	312.64	f
920	616	301.3	f
960	620.82	293.4	f
1000	638.79	276.71	f
1040	653.87	269.41	f
1080	658.93	270.87	f
1120	678.63	281.51	f
1160	693.77	285.87	f
1200	707.14	286.84	f
1240	734.55	284.55	f
1280	751.11	286.74	f
1320	770.05	281.88	f
1360	788.61	277.6	f
1400	799.7	277.51	f
1440	823.97	274.8	f
*	id=P16	origin=start	destiny=end	motherId=-	ageAtStart=640
0	711.4	19.98	c
40	730.73	20	c
80	756.62	33.67	c
120	766.71	35.9	c
160	799.1	34.89	f
200	807.16	33.24	f
240	818.83	24.52	f
280	832.1	23.5	f
320	853.18	23.16	f
360	875.42	27.76	f
400	883.72	42.17	f
440	887.69	57.43	f
480	894.48	59.96	f
520	915.63	71.12	f
560	936.52	77.64	f
600	957.06	84.99	f
640	970.51	90.61	f
680	977.77	90.05	f
720	996.61	95.49	f
760	1000.67	89.38	f
800	1001.92	91.88	f
840	1025.11	86.91	f
880	1033.78	77.41	f
920	1051.86	71.38	f
960	1069.22	67.35	f
1000	1078.9	73.25	f
1040	1089.73	75.52	f
1080	1113	81.08	f
1120	1133.05	78.28	f
1160	1153.14	87.93	f
1200	1175.97	102.89	f
1240	1181.05	110.96	f
1280	1189.92	112.63	f
1320	1204.32	127.65	f
1360	1216.43	132.46	f
1400	1219.73	143.38	f
1440	1237.4	153.09	f
*	id=P17	origin=start	destiny=end	motherId=-	ageAtStart=2800
0	309.59	264.06	c
40	314.09	266.83	c
80	316.74	265.51	c
120	338.54	257.71	c
160	346.13	263.11	c
200	372.01	264.59	f
240	390.66	265.47	f
280	411.04	252.98	f
320	435.65	245.11	f
360	461.99	249.06	f
400	477.25	229.41	f
440	496.66	213.5	f
480	523.55	209.07	f
520	543.31	200.59	f
560	559.2	215.24	f
600	572.13	216.79	f
640	589.8	228.65	f
680	610.96	235.27	f
720	633.76	237.42	f
760	652.33	244.92	f
800	672.6	234	f
840	690.07	229.07	f
880	701.94	222.07	f
920	723.13	212.08	f
960	720.48	201.35	f
1000	732.33	190.57	f
1040	740.75	188.42	f
1080	765.15	194.54	f
1120	777.43	191.85	f
1160	794.56	179.84	f
1200	802.13	185.71	f
1240	802.12	188.74	f
1280	815.73	199.37	f
1320	831.27	213.35	f
1360	852.29	215.33	f
1400	858.36	202.99	f
1440	871.63	186.73	f
*	id=P18	origin=start	destiny=end	motherId=-	ageAtStart=3400
0	198.83	308.49	c
40	217.36	318.52	c
80	228.61	326.09	c
120	255.71	316.78	c
160	271.49	309.14	c
200	296.61	307.91	f
240	321.51	303.38	f
280	342.74	306.65	f
320	356.84	304.12	f
360	375.61	296.88	f
400	399.94	279.24	f
440	411.67	272.31	f
480	415.39	273.17	f
520	428.63	269.72	f
560	446.07	275.16	f
600	457.21	274.54	f
640	478.2	280.31	f
680	505.25	287.92	f
720	523.09	290.95	f
760	541.57	292.49	f
800	562.69	282.73	f
840	570.33	270.94	f
880	564.64	251.02	f
920	569.13	248.67	f
960	578.29	245.75	f
1000	604.27	237.84	f
1040	615.83	226.69	f
1080	640.69	220.7	f
1120	662.19	214.67	f
1160	675.04	207.76	f
1200	697.68	202.72	f
1240	701.41	194.28	f
1280	712.07	173.94	f
1320	721.27	174.92	f
1360	743.58	171.82	f
1400	759.53	179.81	f
1440	765.08	182.88	f
*	id=P19	origin=start	destiny=end	motherId=-	ageAtStart=2400
0	10.83	371.45	c
40	16.51	376.39	c
80	27.82	393.06	c
120	36.33	399.48	c
160	43.72	416.11	c
200	55.62	426.39	f
240	70.36	433.6	f
280	79.79	440.16	f
320	83.63	447.28	f
360	93.17	455.3	f
400	98.71	454.4	f
440	103.46	456.61	f
480	128.12	467.16	f
520	138.36	483.84	f
560	134.14	491.87	f
600	141.3	505.82	f
640	145.02	519.79	f
680	157.5	529.39	f
720	165.66	529.02	f
760	171.78	523.21	f
800	191.93	515.02	f
840	204.6	509.14	f
880	217.18	498.2	f
920	230.36	494.28	f
960	252.38	511.29	f
1000	268.22	505.36	f
1040	287.59	515.98	f
1080	296.58	515.65	f
1120	316.04	512.67	f
1160	337.55	516.13	f
1200	355.23	507.18	f
1240	375.73	501.55	f
1280	394.04	490.62	f
1320	420.9	498.41	f
1360	437	507.29	f
1400	456.11	516.67	f
1440	472.62	525.39	f
*	id=P20	origin=start	destiny=end	motherId=-	ageAtStart=4800
0	305.61	381.58	c
40	297.41	380.48	c
80	314.65	377.63	c
120	335.41	381.93	c
160	344.58	383.63	c
200	368.76	392.18	f
240	379.8	397.87	f
280	394.41	410.8	f
320	404.61	407.07	f
360	407.77	403.7	f
400	416.82	385.33	f
440	440.47	369.76	f
480	458.56	364.7	f
520	476.57	350.43	f
560	482.91	341.5	f
600	488.24	340.29	f
640	506.32	336.22	f
680	518.57	341.21	f
720	538.41	354.17	f
760	549.78	357.71	f
800	559.67	369.95	f
840	579.99	372.37	f
880	587.56	368.52	f
920	601.7	363.05	f
960	614.04	369.03	f
1000	627.71	366.25	f
1040	642.95	372.43	f
1080	656.29	374.73	f
1120	666.29	371.35	f
1160	675.47	370.98	f
1200	691.62	373.77	f
1240	712.8	379.78	f
1280	722.06	384.25	f
1320	729.06	383.61	f
1360	741.73	377.63	f
1400	756.24	368.5	f
1440	775.5	379.2	f
*	id=P21	origin=start	destiny=end	motherId=-	ageAtStart=4800
0	428.93	570.11	c
40	443.88	557.13	c
80	458.77	547.1	c
120	470.93	546.8	c
160	472.41	559.04	c
200	467.56	577.61	f
240	466	584.55	f
280	464.09	588	f
320	473.55	597.37	f
360	490.79	613.8	f
400	491.11	610.39	f
440	492.27	614.69	f
480	499.54	627.34	f
520	523.7	627.41	f
560	527.32	639.85	f
600	538.23	650.45	f
640	539.52	658	f
680	541.01	671.29	f
720	555	683.28	f
760	572.7	688.52	f
800	593.41	701.73	f
840	602.74	697.04	f
880	617.38	693.18	f
920	634.52	696.29	f
960	648.75	695.73	f
1000	669.92	699.46	f
1040	696.03	702.88	f
1080	704.74	705.45	f
1120	723.47	705.32	f
1160	744.86	699.61	f
1200	770.57	684.72	f
1240	772.66	666.92	f
1280	776.23	651.54	f
1320	776.42	640.57	f
1360	789.29	628.74	f
1400	799.62	615.08	f
1440	802.72	608.4	f
*	id=P22	origin=start	destiny=end	motherId=-	ageAtStart=1480
0	808.9	339.19	c
40	825.45	344.5	c
80	844.31	349.72	c
120	860.9	357.3	c
160	878.3	357.5	c
200	885.37	360.58	f
240	893.49	369.96	f
280	902.71	372.84	f
320	906.57	371.69	f
360	934.54	374.71	f
400	953.68	368.37	f
440	967.49	366.73	f
480	979.09	359.49	f
520	1003.78	343.92	f
560	1022.76	330.41	f
600	1040.21	310.06	f
640	1051.49	313.55	f
680	1065.98	308.55	f
720	1087.51	316.51	f
760	1096.53	322.77	f
800	1118.53	326.25	f
840	1134.6	310.72	f
880	1155.73	297.44	f
920	1171.51	288.53	f
960	1184.79	284.43	f
1000	1208.17	276.76	f
1040	1223.41	276.78	f
1080	1237.37	285.55	f
1120	1266.15	288.05	f
1160	1273.76	287.65	f
1200	1294.74	286.81	f
1240	1304.1	275.14	f
1280	1326.68	265.27	f
1320	1359.41	263.63	f
1360	1371.36	264.43	f
1400	1395.75	273.26	f
1440	1413.24	275.4	f
*	id=P23	origin=start	destiny=end	motherId=-	ageAtStart=2520
0	813.87	176.51	c
40	821.69	177.04	c
80	842.93	183.73	c
120	849.55	195.51	c
160	862.34	210.81	c
200	874.21	231.78	f
240	882.78	248.44	f
280	907.67	264.18	f
320	925.74	265.8	f
360	938.24	258.99	f
400	959	266.32	f
440	982.55	265.91	f
480	984.88	273.89	f
520	1006.78	268.72	f
560	1033.82	260.06	f
600	1054.26	252.31	f
640	1070.43	264.66	f
680	1076.05	265.11	f
720	1091.92	264.35	f
760	1113.5	270.2	f
800	1124.7	272.01	f
840	1144.66	271.24	f
880	1154.84	278.44	f
920	1161.48	286.11	f
960	1186.29	294.27	f
1000	1207.95	309.39	f
1040	1226.81	318.5	f
1080	1244.19	328.27	f
1120	1263.74	326.46	f
1160	1282.93	328.16	f
1200	1294.61	333.52	f
1240	1312.54	344.47	f
1280	1329.95	345.94	f
1320	1348.32	342.47	f
1360	1360.25	327.96	f
1400	1374.37	315.95	f
1440	1403.96	305.31	f
*	id=P24	origin=start	destiny=end	motherId=-	ageAtStart=2000
0	288.76	366.73	c
40	309.32	368.59	c
80	314.95	368.36	c
120	319.26	364.29	c
160	334.6	358.16	c
200	338.91	350.3	f
240	356.59	344.78	f
280	371.01	335.74	f
320	365.97	335.6	f
360	363.76	337.2	f
400	378.74	336.7	f
440	408.6	351.91	f
480	436.16	346.36	f
520	450.63	341.23	f
560	464.77	333.54	f
600	485.4	318.93	f
640	492.89	306.44	f
680	509.66	292.27	f
720	512.92	281.86	f
760	525.14	266.9	f
800	536.17	271.16	f
840	547.31	266.24	f
880	572.44	263.94	f
920	583.92	258.44	f
960	601.1	261.82	f
1000	621.73	264.87	f
1040	635.45	265.45	f
1080	644.99	261.99	f
1120	665.41	251.59	f
1160	673.02	239.48	f
1200	687.25	237.59	f
1240	701.07	227.46	f
1280	714.59	213.39	f
1320	723.07	197.71	f
1360	735.63	188.76	f
1400	743.73	183.81	f
1440	761.81	180.2	f
*	id=P25	origin=start	destiny=end	motherId=-	ageAtStart=4480
0	550.67	486.82	c
40	565.28	493.28	c
80	579.86	500.38	c
120	595.25	514.2	c
160	605.76	527.94	c
200	619.05	542.26	f
240	639.27	539.25	f
280	663.61	545.22	f
320	681.81	558.16	f
360	695.06	572.16	f
400	697.26	577.89	f
440	693.17	578.9	f
480	700.04	570.16	f
520	707.51	573.27	f
560	717.61	573.94	f
600	734.63	574.8	f
640	760.48	579.62	f
680	770.59	584.79	f
720	778.44	595.62	f
760	788.08	609.5	f
800	795.1	607.08	f
840	815.95	601.17	f
880	826.19	616.92	f
920	834.93	626.97	f
960	844.24	635.88	f
1000	863.4	632.23	f
1040	874.09	632.87	f
1080	894.21	623.21	f
1120	905.02	615.59	f
1160	919.06	620.33	f
1200	940.24	620.73	f
1240	956.58	622.26	f
1280	978.75	619.22	f
1320	988.82	612.34	f
1360	995.38	616.17	f
1400	1008.01	611.22	f
1440	1030.68	614.39	f
*	id=P26	origin=start	destiny=end	motherId=-	ageAtStart=40
0	105.9	135.82	c
40	119.53	128.65	c
80	131.91	131.23	c
120	144.29	122.53	c
160	160.18	116.48	c
200	179.49	110.51	f
240	201.21	117.03	f
280	214.92	122.26	f
320	238.27	118.08	f
360	260.51	131.55	f
400	272.39	139.24	f
440	281.96	139.53	f
480	297.95	142.74	f
520	319.69	157.21	f
560	328.21	157.57	f
600	333.62	162.35	f
640	346.5	161.88	f
680	369.85	169.47	f
720	385.87	172.86	f
760	394.5	170.37	f
800	402.43	170.09	f
840	418.44	172.45	f
880	434.91	170.88	f
920	442.92	180.46	f
960	461.6	180.44	f
1000	483.04	165.52	f
1040	495.67	158.72	f
1080	515.86	162.75	f
1120	535.9	167.67	f
1160	553.86	164.55	f
1200	572.55	171.39	f
1240	583.61	173.49	f
1280	601.88	169.09	f
1320	623.32	160.62	f
1360	643.25	163.94	f
1400	673.62	158.69	f
1440	680.15	155.48	f
*	id=P27	origin=start	destiny=end	motherId=-	ageAtStart=4320
0	57.65	552.75	c
40	72.37	544.37	c
80	78.7	542.06	c
120	95.71	533.53	c
160	105.84	530.25	c
200	136.36	540.17	f
240	151.41	539.53	f
280	168.43	534.14	f
320	188.14	530.06	f
360	194.58	530.27	f
400	206.1	518.36	f
440	219.47	522.6	f
480	244.5	523.28	f
520	269.06	525.56	f
560	284.02	538.73	f
600	280.1	541.8	f
640	283.17	550.93	f
680	295.9	543.96	f
720	333.18	550.19	f
760	345.98	544.07	f
800	361.39	541.5	f
840	379.4	535.75	f
880	389.84	518.51	f
920	411.05	512.38	f
960	425.26	515.94	f
1000	433.39	512	f
1040	442.21	513.31	f
1080	454.48	518.8	f
1120	462.96	529.13	f
1160	484.3	540.11	f
1200	499.78	536.35	f
1240	520.87	528.48	f
1280	536.76	520.43	f
1320	559.5	522.29	f
1360	581.64	517.51	f
1400	599.53	513.79	f
1440	607.01	512.92	f
*	id=P28	origin=start	destiny=end	motherId=-	ageAtStart=600
0	575.7	512.68	c
40	592.45	513.36	c
80	601.36	518.03	c
120	624.53	524.04	c
160	644.96	523.26	c
200	661.09	526.89	f
240	676.54	521.67	f
280	685.54	517.85	f
320	696.06	515.55	f
360	713.49	507.82	f
400	722.67	509.31	f
440	746.74	519.01	f
480	762.51	524.2	f
520	779.01	534.58	f
560	797.1	543.54	f
600	812.82	538.91	f
640	827.81	534.11	f
680	848.08	539.63	f
720	860.58	530.13	f
760	870.67	523.96	f
800	888.59	519.17	f
840	904	507.48	f
880	903.35	506.53	f
920	882.62	495.42	f
960	875.54	489.91	f
1000	873.97	473.78	f
1040	886.77	470.6	f
1080	911.75	462.36	f
1120	933.44	460.45	f
1160	945.32	463.91	f
1200	967.18	476.39	f
1240	986.23	477.12	f
1280	1011.44	493.04	f
1320	1033.89	492.53	f
1360	1041.36	506.38	f
1400	1054.59	510.69	f
1440	1075.98	509.25	f
*	id=P29	origin=start	destiny=end	motherId=-	ageAtStart=3400
0	446.06	654.18	c
40	457.21	650.15	c
80	468.83	633.48	c
120	474.44	633.47	c
160	480.77	635.96	c
200	497.02	637.51	f
240	515.5	624.64	f
280	525.77	622.3	f
320	533.63	614.87	f
360	533.85	606.94	f
400	522.28	596.7	f
440	531.88	581.85	f
480	537.48	575.64	f
520	560.12	568.29	f
560	573.4	574.11	f
600	588.53	578.38	f
640	608.76	577.28	f
680	613.42	570.85	f
720	628.43	554.1	f
760	648.98	540.26	f
800	670.55	535.33	f
840	688.25	540.62	f
880	704.99	543.89	f
920	718.2	537.72	f
960	728.24	545.71	f
1000	752.28	557.13	f
1040	757.89	558.04	f
1080	778.97	563.12	f
1120	782.41	566.18	f
1160	795.03	571.9	f
1200	799.59	571.3	f
1240	812.75	567.04	f
1280	820.56	567.65	f
1320	834.66	562.05	f
1360	863.83	557.22	f
1400	871.57	553.01	f
1440	883.6	553.94	f
*	id=P30	origin=start	destiny=end	motherId=-	ageAtStart=2040
0	441.12	88.78	c
40	442.45	97.89	c
80	453.19	95.86	c
120	469.41	96.76	c
160	476.8	99.91	c
200	496.42	109.32	f
240	515.12	104.53	f
280	542.57	101.88	f
320	548.84	101.79	f
360	571.8	102.41	f
400	594.62	99.52	f
440	607.52	103.45	f
480	623.89	95.37	f
520	635.83	90.38	f
560	657.49	92.43	f
600	665.45	101.71	f
640	674.09	109.67	f
680	687.17	105.6	f
720	712.12	94.67	f
760	724.35	103.97	f
800	734.54	111	f
840	751.93	119.33	f
880	781.52	120.2	f
920	800.2	126.61	f
960	810.31	137.88	f
1000	825.79	152.29	f
1040	852.01	167.26	f
1080	867.21	168.81	f
1120	884.56	172.84	f
1160	908.16	173.66	f
1200	926.79	171.47	f
1240	949.01	173.09	f
1280	962.99	180.54	f
1320	985.76	184.64	f
1360	988.86	189.01	f
1400	1002.23	180.82	f
1440	1025.15	179.16	f
*	id=P31	origin=start	destiny=end	motherId=-	ageAtStart=4240
0	353.74	428.06	c
40	359.68	418.16	c
80	362.39	419.1	c
120	383.16	412.33	c
160	412.44	408.95	c
200	439.46	406.47	f
240	450.81	398.46	f
280	455.2	390.42	f
320	484.2	374.32	f
360	500.37	369.24	f
400	536.22	369.56	f
440	550.96	374.97	f
480	565.22	364.68	f
520	574.97	359.88	f
560	589.19	362.29	f
600	600.81	368.44	f
640	606.9	372.06	f
680	637.94	363.43	f
720	655.9	365.65	f
760	676.96	363.34	f
800	698.74	356.41	f
840	707.53	347.01	f
880	730.77	336.66	f
920	743.24	322.58	f
960	761.87	310.84	f
1000	785.53	300.13	f
1040	804.08	294.04	f
1080	827.84	288.22	f
1120	847.49	287.43	f
1160	866.99	294.07	f
1200	866.29	290.68	f
1240	882.07	289.52	f
1280	892.64	274.19	f
1320	904.75	261.74	f
1360	910.96	249.45	f
1400	912.39	231.75	f
1440	925.86	220.68	f
*	id=P32	origin=start	destiny=end	motherId=-	ageAtStart=1680
0	719.83	184.82	c
40	723.19	183.44	c
80	731.27	174.81	c
120	729.32	165.31	c
160	744.91	156.7	c
200	751.92	148.74	f
240	765.91	136.51	f
280	782.85	130.71	f
320	801.86	118.5	f
360	802.09	104.62	f
400	800.75	91.44	f
440	809.79	83.81	f
480	816.64	86.53	f
520	832.7	88.42	f
560	831.59	92.98	f
600	826.86	98.34	f
640	825.77	101.09	f
680	819.17	94.03	f
720	819.93	94.65	f
760	839.84	96.04	f
800	844.96	97.99	f
840	857.62	108.67	f
880	869.27	115.83	f
920	880.18	116.88	f
960	903.27	117.95	f
1000	921.11	123.88	f
1040	936.03	127.13	f
1080	950.23	118.78	f
1120	966.79	123.1	f
1160	973.51	128.42	f
1200	983.66	142.25	f
1240	984.24	148.42	f
1280	996.13	150.82	f
1320	1011.89	150.59	f
1360	1002.58	156.69	f
1400	1000.47	153.48	f
1440	1000.55	155.63	f
*	id=P33	origin=start	destiny=end	motherId=-	ageAtStart=3680
0	835.41	595.24	c
40	854.75	587.66	c
80	874.17	579.43	c
120	886.12	570.94	c
160	891.98	562.2	c
200	896.1	552.38	f
240	895.57	552.09	f
280	896.13	549.98	f
320	907.13	547.15	f
360	936.48	554.73	f
400	945.25	563.08	f
440	957.92	570.82	f
480	971.86	585.42	f
520	990.01	591.94	f
560	1003.86	592.11	f
600	1026.98	590.02	f
640	1039.92	578.65	f
680	1055.46	577.67	f
720	1065.95	575.4	f
760	1077.92	586.08	f
800	1078.14	587.6	f
840	1094.61	594.42	f
880	1103.59	598.91	f
920	1104.05	608.82	f
960	1104.42	615.54	f
1000	1113.73	618.68	f
1040	1115.68	618.09	f
1080	1137.42	623.7	f
1120	1165.41	628.27	f
1160	1181.29	629.78	f
1200	1200.92	636.42	f
1240	1209.69	643.52	f
1280	1217.37	638.7	f
1320	1224.21	634	f
1360	1249.17	641.21	f
1400	1253.54	650.99	f
1440	1259.72	663.34	f
*	id=P34	origin=start	destiny=end	motherId=-	ageAtStart=2640
0	249.55	0.35000000000002	c
40	253.68	-17.75	c
80	271.26	-30.13	c
120	273.92	-26.6	c
160	291.02	-8.6799999999999	c
200	301.09	9.3200000000001	f
240	307.87	11.2	f
280	315.31	11.36	f
320	330.57	6.6900000000001	f
360	348.87	12.11	f
400	374.89	7.72	f
440	393.74	-10.73	f
480	409.85	-26.23	f
520	417.76	-30.39	f
560	432.6	-46.45	f
600	449.09	-51.41	f
640	463.3	-39.32	f
680	476.12	-31.21	f
720	483.29	-30.12	f
760	499.4	-34.12	f
800	521.62	-46.81	f
840	544.81	-55.36	f
880	576.07	-55.72	f
920	595.79	-56.15	f
960	616.59	-61.98	f
1000	631.98	-54.56	f
1040	652.54	-43.6	f
1080	657.82	-55.32	f
1120	659.93	-66.07	f
1160	677.27	-73.98	f
1200	703.78	-72.28	f
1240	708.41	-91.93	f
1280	711.15	-92.14	f
1320	735.42	-98.35	f
1360	742.29	-115.8	f
1400	753.29	-131.54	f
1440	772.67	-122.76	f
*	id=P35	origin=start	destiny=end	motherId=-	ageAtStart=3480
0	465.39	227.7	c
40	475.93	233.98	c
80	490.9	220.15	c
120	497.7	215.87	c
160	501.12	205.96	c
200	505.78	193.53	f
240	520.22	194.67	f
280	521.78	203.42	f
320	537.82	206.71	f
360	557.61	210.47	f
400	578.77	210.03	f
440	591.16	199.85	f
480	602.46	190.67	f
520	616.45	184.28	f
560	631.24	171.78	f
600	641.67	169.57	f
640	650.97	163.07	f
680	667.18	150.56	f
720	684.02	136.39	f
760	698.98	131.67	f
800	702.78	118.24	f
840	715.78	106.57	f
880	748.31	105.4	f
920	771.95	99.59	f
960	808.4	94.67	f
1000	807.85	96.77	f
1040	817.81	102.49	f
1080	837.49	112.42	f
1120	851.72	119.6	f
1160	864.94	110.99	f
1200	892.42	106.74	f
1240	902.03	122.11	f
1280	926.44	125.68	f
1320	953.57	133.28	f
1360	963.16	141.07	f
1400	980.45	142.59	f
1440	985.76	143.32	f
*	id=P36	origin=start	destiny=end	motherId=-	ageAtStart=840
0	349.07	622.98	c
40	372.96	621.47	c
80	389.14	614.44	c
120	411.83	614.64	c
160	420.62	610.6	c
200	433.95	611.4	f
240	445.36	611.08	f
280	462.91	624.68	f
320	475.28	629.38	f
360	494	622.56	f
400	508.3	617.28	f
440	524.9	608.66	f
480	539.12	616.56	f
520	550.7	626.41	f
560	576.5	630.8	f
600	589.37	644.98	f
640	597.26	653.76	f
680	609.49	658.32	f
720	627.01	671.34	f
760	627.17	681.77	f
800	630.98	695.97	f
840	639.23	700.27	f
880	654.55	705.91	f
920	666.08	705.43	f
960	685.85	705.25	f
1000	711.04	704.01	f
1040	725.53	708.85	f
1080	739.64	715.12	f
1120	761.67	702	f
1160	782.89	693.38	f
1200	789.12	688.79	f
1240	800.22	690.97	f
1280	822.21	691.71	f
1320	830.37	688.48	f
1360	849.98	697.62	f
1400	867.74	695.8	f
1440	884.29	690.74	f
*	id=P37	origin=start	destiny=end	motherId=-	ageAtStart=1000
0	696.46	462.54	c
40	696.95	472.52	c
80	710.46	471.98	c
120	723.02	467.76	c
160	732.28	478.99	c
200	737.34	484.16	f
240	753.45	485.91	f
280	763.49	487.2	f
320	772.3	496.56	f
360	787.24	502.84	f
400	818.78	515.84	f
440	844.7	522.89	f
480	866.87	534.95	f
520	885.57	542.67	f
560	898.2	542.54	f
600	907.27	544.63	f
640	932.33	537.65	f
680	940.68	533.34	f
720	957.12	536.5	f
760	975.58	532.89	f
800	971.88	545.7	f
840	977.8	561.45	f
880	992.17	566.47	f
920	998.67	562.65	f
960	1009.55	557.04	f
1000	1023.16	563.33	f
1040	1037.75	579.55	f
1080	1046.38	571.62	f
1120	1057.86	570.51	f
1160	1069.3	573.06	f
1200	1078.88	578.2	f
1240	1095.28	587.5	f
1280	1118.08	587.52	f
1320	1137.03	595.11	f
1360	1150.99	604.33	f
1400	1160.95	602.42	f
1440	1181.8	611.58	f
*	id=P38	origin=start	destiny=end	motherId=-	ageAtStart=3520
0	448.5	161.56	c
40	448.5	166.44	c
80	454.58	162.57	c
120	473.86	170.25	c
160	490.06	177.32	c
200	509.01	199.43	f
240	525.39	201.44	f
280	552.86	197.5	f
320	580.38	200.75	f
360	594.42	192.7	f
400	609.67	181.46	f
440	628.02	181.61	f
480	654.08	192.05	f
520	657.73	190.87	f
560	666.45	180.7	f
600	681.65	179.5	f
640	689.45	167.34	f
680	700.51	153.35	f
720	721.89	146.11	f
760	747.32	151.21	f
800	759.87	156.27	f
840	783.4	159.96	f
880	793.32	167.53	f
920	801.29	168.42	f
960	813.45	170.15	f
1000	832.6	167.45	f
1040	840.74	162.69	f
1080	866.23	153.43	f
1120	877.8	151.91	f
1160	889.43	145.47	f
1200	913.55	144.48	f
1240	923.14	142.26	f
1280	941.19	141.82	f
1320	947.18	141.79	f
1360	975.02	146.61	f
1400	986.81	143.32	f
1440	998.58	135.71	f
*	id=P39	origin=start	destiny=end	motherId=-	ageAtStart=240
0	45.58	106.24	c
40	44.96	97.41	c
80	53.35	88.47	c
120	60.25	78.42	c
160	74.89	58.66	c
200	86.55	48.56	f
240	110.87	30.31	f
280	123.91	23.95	f
320	142.04	12.31	f
360	151.13	17.6	f
400	158.4	26.17	f
440	181.32	28.77	f
480	201.75	36.66	f
520	207.38	36.53	f
560	222.44	29.48	f
600	247.65	32.72	f
640	254.59	25.16	f
680	273.95	14.03	f
720	273.84	4.17	f
760	290.68	-8.72	f
800	297.37	-2.39	f
840	301.69	-0.73000000000002	f
880	323.16	13.05	f
920	351.92	30.71	f
960	353.06	20.3	f
1000	362.42	9.71	f
1040	381.47	3.1799999999999	f
1080	398.09	2.96	f
1120	411.02	-8.38	f
1160	434.49	-10.9	f
1200	445.09	-7.22	f
1240	443.48	-0.40999999999997	f
1280	448.75	6.3	f
1320	475.6	14.04	f
1360	490.35	13.31	f
1400	511.46	22.02	f
1440	535.19	20.46	f
*	id=P40	origin=start	destiny=end	motherId=-	ageAtStart=80
0	181.24	184.11	c
40	183.76	174.14	c
80	196.39	168.84	c
120	218.13	167.36	c
160	227.09	171.84	c
200	247.71	172.96	f
240	255.65	173.64	f
280	270.73	173.11	f
320	275.74	168.76	f
360	305.3	165.16	f
400	308.24	167.11	f
440	315.22	170.91	f
480	325.57	176.4	f
520	344.9	183.83	f
560	376.51	185.66	f
600	394.28	183.86	f
640	418.01	181.08	f
680	427.08	176.91	f
720	435.58	179.66	f
760	443.61	187.14	f
800	464.46	193.98	f
840	480.13	191.96	f
880	498.24	185.17	f
920	522.73	174.03	f
960	544.95	165.5	f
1000	552.25	163.24	f
1040	573.96	160.05	f
1080	590.63	159.3	f
1120	608.91	148.55	f
1160	640.25	129.63	f
1200	647.28	127.05	f
1240	674.21	125.07	f
1280	687.79	124.34	f
1320	717.7	111.32	f
1360	738.59	104.5	f
1400	753.28	96.36	f
1440	760.2	94.64	f
*	id=P41	origin=start	destiny=end	motherId=-	ageAtStart=1200
0	122.21	476.04	c
40	132.27	477.55	c
80	144.84	472.12	c
120	164.45	473.26	c
160	182.04	473.7	c
200	204.56	466.73	f
240	217.86	465.36	f
280	235.68	469.23	f
320	255.08	474.99	f
360	282.87	472.06	f
400	308.21	481.81	f
440	323.56	483.26	f
480	336.46	491.69	f
520	349.77	488.22	f
560	362.6	485.41	f
600	383.83	488.46	f
640	413.53	499.9	f
680	433.99	496.87	f
720	453.42	500.88	f
760	461.32	512.74	f
800	479.21	519.88	f
840	501.25	515.67	f
880	514.1	512.34	f
920	535.36	513.5	f
960	557.23	513.76	f
1000	570.79	522.41	f
1040	588.34	531.83	f
1080	611.09	538.38	f
1120	615.2	553.47	f
1160	623.44	564.01	f
1200	628.1	571.99	f
1240	646.21	600.42	f
1280	668.3	597.45	f
1320	690.15	602.34	f
1360	713.57	597.55	f
1400	723.11	592.66	f
1440	739.33	588.2	f
*	id=P42	origin=start	destiny=end	motherId=-	ageAtStart=3080
0	438.29	553.6	c
40	459.7	575.52	c
80	476.89	576.56	c
120	486.97	577.29	c
160	498.24	581.88	c
200	507.31	581.01	f
240	518.36	581.41	f
280	536.47	569.9	f
320	537.06	576.05	f
360	550.03	588.17	f
400	572.57	586.66	f
440	586.19	575	f
480	584.13	573.37	f
520	593.83	566.65	f
560	610.38	558.79	f
600	627.59	552.4	f
640	646.5	551.19	f
680	656.84	553.06	f
720	674.7	549.36	f
760	687.63	558.4	f
800	708.87	573.57	f
840	720.77	574.6	f
880	722.18	569.22	f
920	721.28	554.34	f
960	724.41	545.98	f
1000	721.91	542.07	f
1040	718.2	530.93	f
1080	726.31	535.71	f
1120	733.97	537.91	f
1160	748.45	533.58	f
1200	756.28	525.53	f
1240	769.46	513.12	f
1280	791.29	506.59	f
1320	805.78	512.04	f
1360	824.51	511	f
1400	843.14	514.17	f
1440	857.21	507.68	f
*	id=P43	origin=start	destiny=end	motherId=-	ageAtStart=840
0	395.78	550.93	c
40	405.33	553.76	c
80	411.04	552.19	c
120	427.95	547.74	c
160	441.32	548.99	c
200	450.17	535.45	f
240	466.9	529.82	f
280	488.39	519.67	f
320	511.65	507.17	f
360	524.55	499.57	f
400	550.78	488.59	f
440	569.26	486.29	f
480	593.25	484.33	f
520	617.4	491.63	f
560	644.29	499.27	f
600	668.67	510.9	f
640	684.89	517.74	f
680	693.67	522.65	f
720	713.55	525.57	f
760	732.03	527.39	f
800	756.8	527.09	f
840	764.99	527.26	f
880	787.5	523.59	f
920	794.4	517.04	f
960	813.73	511.23	f
1000	814.27	510.02	f
1040	815.89	494.06	f
1080	819.31	490.72	f
1120	828.33	481.02	f
1160	843.86	467.28	f
1200	854.24	456.29	f
1240	857.67	453.82	f
1280	871.51	454.94	f
1320	876.9	456.82	f
1360	889.73	449.35	f
1400	899.73	441.37	f
1440	909.11	421.53	f
*	id=P44	origin=start	destiny=end	motherId=-	ageAtStart=120
0	337.05	18.62	c
40	336.5	19.25	c
80	338.14	24.29	c
120	365.12	25.72	c
160	385.36	30.06	c
200	413.87	28.87	f
240	432.95	19.48	f
280	446.36	10.23	f
320	467.62	4.5700000000001	f
360	474.57	-2.6799999999999	f
400	486.94	-11.31	f
440	508.84	-23.53	f
480	527.53	-25.65	f
520	550.2	-25.17	f
560	572.24	-27.8	f
600	577.13	-32.78	f
640	584.56	-43.39	f
680	604.95	-54.41	f
720	631.09	-59.81	f
760	650.03	-73.74	f
800	649.72	-81.08	f
840	671.89	-85.94	f
880	672.39	-78.03	f
920	680.08	-81.59	f
960	697.26	-80.24	f
1000	724.19	-71.3	f
1040	724.44	-69.33	f
1080	730.52	-61.87	f
1120	746.54	-57.13	f
1160	763.92	-62.02	f
1200	773.73	-67.43	f
1240	797.3	-81.44	f
1280	817.39	-81.15	f
1320	830.56	-82.37	f
1360	854	-64.8	f
1400	875.15	-47.72	f
1440	893.33	-31.64	f
*	id=P45	origin=start	destiny=end	motherId=-	ageAtStart=480
0	163.58	44.48	c
40	177.28	56.42	c
80	197.01	56.01	c
120	215.26	48.46	c
160	233.31	44.12	c
200	259.38	35.42	f
240	277.69	29.1	f
280	299.13	24.29	f
320	317.32	21.12	f
360	338.91	19.39	f
400	361.62	11.6	f
440	379.22	1.9	f
480	393.54	-10.22	f
520	403.54	-4.8200000000001	f
560	429.78	-6.67	f
600	453.46	-6.73	f
640	470.07	-14.01	f
680	474.26	-3.0700000000001	f
720	483.45	2.4	f
760	504.31	-0.5	f
800	521.78	-5.28	f
840	535.02	-15.92	f
880	548.82	-17.9	f
920	569.72	-25.95	f
960	587.23	-19.64	f
1000	609.3	-15.73	f
1040	634.28	-16.51	f
1080	659.15	-3.37	f
1120	681.58	0.33000000000004	f
1160	696.14	-8.5	f
1200	726.49	-6.71	f
1240	745.04	8.74	f
1280	762.07	18.93	f
1320	780.91	22.45	f
1360	797.57	29.72	f
1400	818.58	29.9	f
1440	840.99	28.99	f
*	id=P46	origin=start	destiny=end	motherId=-	ageAtStart=3960
0	741.36	267.76	c
40	753.71	256.15	c
80	775.24	243.91	c
120	797.05	242.88	c
160	820.46	241.75	f
200	830.88	234.57	f
240	849.44	231.29	f
280	865.86	244.23	f
320	872.36	242.94	f
360	885.82	246.83	f
400	904.53	255.49	f
440	910.65	259.8	f
480	918.57	262.91	f
520	931.16	258.7	f
560	943.44	244.25	f
600	957.05	248.46	f
640	962.67	244.19	f
680	987.94	241.95	f
720	1002.24	253.43	f
760	1012.44	256.14	f
800	1031.66	246.38	f
840	1040.04	233.98	f
880	1053.85	228.01	f
920	1076.22	216.29	f
960	1101.32	214.67	f
1000	1112.23	221.87	f
1040	1130.49	236.52	f
1080	1146.1	237.16	f
1120	1160.3	246.57	f
1160	1171.5	247.69	f
1200	1176.22	248.43	f
1240	1193.89	247.74	f
1280	1198.65	243.41	f
1320	1220.33	245.78	f
1360	1237.36	253.38	f
1400	1248.17	267.48	f
1440	1271.09	266.53	f
*	id=P47	origin=start	destiny=end	motherId=-	ageAtStart=4600
0	263.22	191.92	c
40	268.36	199.38	c
80	278.29	207.26	c
120	297.52	210.57	c
160	312.66	202.58	c
200	334.46	210.19	f
240	362.12	208.88	f
280	388.77	211.27	f
320	413.23	211.91	f
360	429.15	209.24	f
400	449.61	206.88	f
440	476.3	204.79	f
480	493.28	200.79	f
520	495.12	195.87	f
560	501.77	187.98	f
600	510.96	177.34	f
640	527.34	174.12	f
680	553.36	176.73	f
720	564.35	185.04	f
760	567.98	191.89	f
800	571.94	199.74	f
840	583.21	212.57	f
880	595.43	216.23	f
920	624.57	223.15	f
960	644.07	229.04	f
1000	655.19	227.75	f
1040	669.1	235.07	f
1080	679	234.14	f
1120	697.79	219.88	f
1160	702.35	209.36	f
1200	715.95	197.85	f
1240	735.42	188.74	f
1280	745.69	189.2	f
1320	756.16	194.66	f
1360	774.36	206.31	f
1400	791.8	211.11	f
1440	815.67	214.23	f
*	id=P48	origin=start	destiny=end	motherId=-	ageAtStart=1520
0	280.83	492.29	c
40	271.89	487.6	c
80	261.15	477.59	c
120	258.01	471.85	c
160	254.15	468.83	c
200	261.43	474.26	f
240	274.59	486.21	f
280	299.8	485.63	f
320	326.74	473.37	f
360	349.66	465.93	f
400	343.01	460.91	f
440	352.09	461.26	f
480	357.45	460.54	f
520	369.76	460.3	f
560	388.76	471.37	f
600	406.7	476.91	f
640	423.63	488.08	f
680	426.2	493.96	f
720	435.58	498.19	f
760	443.04	497.39	f
800	464.73	495.02	f
840	489.71	490.43	f
880	500.82	488.98	f
920	514.56	496.74	f
960	522.87	509.47	f
1000	548.31	523.17	f
1040	568.11	528.46	f
1080	602.08	544.44	f
1120	620.29	544.5	f
1160	641.62	538.7	f
1200	665.07	545.16	f
1240	678.79	550.16	f
1280	708.93	551.53	f
1320	721.81	557.46	f
1360	741.18	561.13	f
1400	749.38	570.78	f
1440	756.27	574.44	f
*	id=P49	origin=start	destiny=end	motherId=-	ageAtStart=2640
0	718.33	252.34	c
40	731.2	253.86	c
80	736.43	260.15	c
120	749.6	261.08	c
160	763.26	266.79	c
200	774.75	268.51	f
240	779.82	268.56	f
280	792.94	266.38	f
320	811.82	264.33	f
360	819.16	257.51	f
400	841.72	247.25	f
440	865.31	246.17	f
480	879.42	241.11	f
520	884.51	250.4	f
560	880.82	250.26	f
600	897.03	243.86	f
640	925.73	244.71	f
680	944.97	249.1	f
720	953.9	257.63	f
760	960.41	263.45	f
800	978.23	265.38	f
840	993.44	268.67	f
880	1002.78	266.5	f
920	1024.09	266.38	f
960	1031.72	261.93	f
1000	1041.59	263.71	f
1040	1057.59	250.33	f
1080	1069.96	239.54	f
1120	1076.57	228.75	f
1160	1074.44	237.14	f
1200	1088.22	241.96	f
1240	1105.52	231.29	f
1280	1113.44	231.35	f
1320	1122.36	230.77	f
1360	1133.35	228.6	f
1400	1149.6	236.48	f
1440	1171.68	233.94	f
*	id=P50	origin=start	destiny=end	motherId=-	ageAtStart=2360
0	205.18	422.21	c
40	232.67	436.59	c
80	245.76	443.47	c
120	262.93	447.14	c
160	268.77	453.98	c
200	275.71	448.02	f
240	287.64	445.59	f
280	297.3	440.32	f
320	314.96	444.91	f
360	331.8	444.42	f
400	353.44	437.09	f
440	375.11	446.54	f
480	394.61	440.21	f
520	412.24	452.13	f
560	431.77	448.64	f
600	451.83	450.69	f
640	461.94	439.73	f
680	476.5	424.59	f
720	493.05	405.78	f
760	499.36	384.44	f
800	508.28	378.27	f
840	523.82	372.11	f
880	542.46	370.22	f
920	561.41	374.72	f
960	577.58	374.34	f
1000	583.64	376.15	f
1040	588.94	377.51	f
1080	599.89	373.69	f
1120	618.81	360.35	f
1160	635.82	358.54	f
1200	643.44	367.6	f
1240	645.05	369.33	f
1280	660.99	380.36	f
1320	671.44	382.53	f
1360	693.99	376.99	f
1400	717.4	378.05	f
1440	742.8	362.93	f
*	id=P51	origin=start	destiny=end	motherId=-	ageAtStart=760
0	257.08	255.23	c
40	272.81	257.4	c
80	297.18	260.44	c
120	299.73	252.49	c
160	323.42	247.44	c
200	333.66	248.81	f
240	350.14	246.61	f
280	364.86	238.01	f
320	370.32	243.09	f
360	382.67	251.62	f
400	395.38	256.24	f
440	419.55	259.22	f
480	425.96	280.33	f
520	441.21	281.52	f
560	463.34	260.14	f
600	482.05	250.66	f
640	487.86	239.46	f
680	497.04	231.13	f
720	510.83	224.76	f
760	531.5	227.25	f
800	541.58	229.84	f
840	552.15	235.33	f
880	577.36	241.74	f
920	594.02	244.46	f
960	618.75	236.21	f
1000	635.36	242.01	f
1040	663.98	239.04	f
1080	691.46	247.71	f
1120	706.51	250.14	f
1160	730.91	237.19	f
1200	744.7	228.35	f
1240	771.54	231.76	f
1280	791.62	242.94	f
1320	813.1	235.57	f
1360	816.44	229.4	f
1400	823.51	226.2	f
1440	836.7	221.59	f
*	id=P52	origin=start	destiny=end	motherId=-	ageAtStart=1520
0	374.75	604.49	c
40	390.69	613.81	c
80	407.24	623.27	c
120	427.13	623.3	c
160	456.09	621.86	c
200	457.86	616.83	f
240	462.7	609.44	f
280	484.1	593.75	f
320	489.19	589.7	f
360	504.37	577.13	f
400	511.4	580.92	f
440	529	578.39	f
480	543.69	569.61	f
520	565.77	571.66	f
560	589.41	581	f
600	595.08	579.21	f
640	610.48	569.02	f
680	625.75	563.18	f
720	632.09	558.7	f
760	660.55	552.05	f
800	673.68	546.22	f
840	693.84	544.21	f
880	702.48	542.75	f
920	722.33	538.12	f
960	740.24	541.43	f
1000	757.16	527.85	f
1040	755.01	523.16	f
1080	766.13	518.66	f
1120	784.2	519.41	f
1160	788.44	517.02	f
1200	805.35	509.12	f
1240	827.01	516.35	f
1280	835.88	524.89	f
1320	857.06	537.11	f
1360	877.11	528.51	f
1400	890.87	533.95	f
1440	900.28	537.77	f
*	id=P53	origin=start	destiny=end	motherId=-	ageAtStart=1040
0	783.04	15.71	c
40	790.71	17.47	c
80	806.46	24.11	c
120	808.49	23.8	c
160	826.4	19.79	c
200	840.1	19.71	f
240	847.37	17.81	f
280	872.06	26.67	f
320	878.71	34.5	f
360	887.92	51.77	f
400	896.89	52.72	f
440	922.17	52.13	f
480	948.33	57.52	f
520	960.78	66.12	f
560	971.91	66.32	f
600	978.47	73.37	f
640	989.4	62.37	f
680	998.89	69.93	f
720	1029.57	68.18	f
760	1040.01	68.31	f
800	1057.68	77.76	f
840	1075.38	79.94	f
[truncated: 1,801 more rows]
