# Supplementary material for: A three component model for superdiffusive motion effectively describes migration of eukaryotic cells moving freely or under a directional stimulus
Source: PLoS One. 2022 Aug 2;17(8):e0272259. doi: 10.1371/journal.pone.0272259 (PMC9345344; doi:10.1371/journal.pone.0272259)
Supplement: S1 File — Text files containing information about displacements of experimental and simulated populations used for both preliminary analyses, in “datasets used for preliminary evaluation of cell movement (Tables 1 and 2)”, and further characterization of cell movement, in “further datasets used for cell movement characterization (Figs 2, 4–6; Table 2; S1–S3 Tables; S2 and S3 Figs)”. (ZIP) [file pone.0272259.s007.zip › S1_File/further datasets/simulated/100 cells (9 micron random)/b8 p16/Coords-lmtdfN.txt]

#	version=2.0	operator=	acqDate=	cellLine=cell	cond=N.T.	type=	well=	ref_angle=	note=Experiment 1	clickId=	date=	acqId=	ps=1	xSize=845	ySize=668	ts=1	unit=um	stackId=	timeInt=	description=
*	id=P1	origin=start	destiny=end	motherId=-	ageAtStart=2840
0	157.94	440.99	c
40	169.05	441.04	c
80	186.68	444.9	c
120	216.64	443.55	c
160	239.6	449.5	c
200	272.88	458.77	f
240	304.82	473.53	f
280	323.1	489.25	f
320	342.44	498.42	f
360	362.04	506.86	f
400	382.71	503.86	f
440	405.39	498.29	f
480	425.33	492.17	f
520	448.44	489	f
560	476.84	495.37	f
600	489.99	501.25	f
640	508.51	503.71	f
680	534.2	495.44	f
720	548.84	488.42	f
760	572.37	481.02	f
800	592.37	473.6	f
840	602.75	471.89	f
880	611.31	471.65	f
920	649.77	469.88	f
960	665.33	465.72	f
1000	677.94	450.08	f
1040	690.45	444.26	f
1080	719.76	441.91	f
1120	737.23	445	f
1160	760.39	448.05	f
1200	782.25	448.62	f
1240	805.85	444.01	f
1280	835.03	432.37	f
1320	857.94	421.93	f
1360	884.42	417.27	f
1400	904.5	408.55	f
1440	917.39	404.17	f
*	id=P2	origin=start	destiny=end	motherId=-	ageAtStart=320
0	586.56	536.88	c
40	601.03	530.75	c
80	638.79	527.6	c
120	659.24	527.69	c
160	683.6	527.65	c
200	718.47	523.98	f
240	749.84	504.22	f
280	780.35	504.49	f
320	807.56	502.06	f
360	827.55	493.23	f
400	847.3	491.93	f
440	871.87	493.2	f
480	890.54	493.19	f
520	912.44	483.78	f
560	946.43	470.26	f
600	976.13	470.63	f
640	992.49	467.77	f
680	1014.78	464.35	f
720	1026.13	474.74	f
760	1041.54	494.8	f
800	1055.78	504.85	f
840	1068.6	501.69	f
880	1098.28	502.23	f
920	1114.75	508.5	f
960	1137.75	519.13	f
1000	1159.09	540.15	f
1040	1177.4	554.16	f
1080	1198.83	570.99	f
1120	1218.77	588.13	f
1160	1235.4	602.2	f
1200	1258.25	619.96	f
1240	1270.78	626.19	f
1280	1303.4	631.87	f
1320	1333.64	643.85	f
1360	1363.23	653.73	f
1400	1380.49	666.1	f
1440	1417.13	665.78	f
*	id=P3	origin=start	destiny=end	motherId=-	ageAtStart=240
0	287.06	411.7	c
40	293.82	432.32	c
80	312.12	452.05	c
120	325.31	463.38	c
160	336.88	467.75	c
200	368.44	478.19	f
240	378.54	483.82	f
280	404.8	494.38	f
320	437.18	514.08	f
360	466.69	529.47	f
400	475.12	552.3	f
440	485.82	576.37	f
480	495.76	591.41	f
520	507.07	612.2	f
560	514.3	625.27	f
600	523.62	630.27	f
640	553.94	650.42	f
680	567.35	662.8	f
720	590.67	688.21	f
760	605.88	703.33	f
800	638.62	714.7	f
840	668.11	727.75	f
880	681.85	723.9	f
920	706.89	716.5	f
960	739.25	717.18	f
1000	754.67	713.68	f
1040	780.63	723.48	f
1080	805.62	732.02	f
1120	834.45	742.05	f
1160	851.03	748.09	f
1200	880.34	758.28	f
1240	902.75	761.54	f
1280	915.42	759.52	f
1320	936.36	750.62	f
1360	971.78	751.92	f
1400	993.81	756.31	f
1440	1017.69	742.28	f
*	id=P4	origin=start	destiny=end	motherId=-	ageAtStart=920
0	305.59	434.68	c
40	317.23	442.19	c
80	337.45	448.62	c
120	357.42	471.72	c
160	382.02	487.46	c
200	409.54	506.87	f
240	424.52	513.91	f
280	438.36	521.9	f
320	464.65	536.39	f
360	484.6	541.17	f
400	515.55	540.68	f
440	534.9	537.29	f
480	544.47	522.84	f
520	558.73	504.24	f
560	574.46	502.62	f
600	604.38	503.76	f
640	632.22	506.64	f
680	643.91	501.03	f
720	670.82	510.65	f
760	687.24	505.07	f
800	710.24	507.76	f
840	741.98	520.37	f
880	768.61	525.1	f
920	801.42	518.89	f
960	837.72	511.94	f
1000	869.89	513.43	f
1040	905.5	531.16	f
1080	935.48	549.99	f
1120	962.45	555.96	f
1160	988.75	557.33	f
1200	1024.51	564.89	f
1240	1036.77	575.09	f
1280	1046.32	586.75	f
1320	1061.18	596.06	f
1360	1089.48	605.58	f
1400	1119.86	610	f
1440	1131.04	604.57	f
*	id=P5	origin=start	destiny=end	motherId=-	ageAtStart=2520
0	471.66	167.89	c
40	488.75	152.84	c
80	491.5	136.39	c
120	511.8	122.24	c
160	531.98	115.94	f
200	564.34	119.41	f
240	592.25	134.97	f
280	612.23	141.98	f
320	647.61	147.6	f
360	672.32	148.1	f
400	691.28	148.23	f
440	714.84	152.46	f
480	741.03	170.33	f
520	762.39	192.1	f
560	793.42	195.59	f
600	810.66	196.07	f
640	830.26	203.94	f
680	848.54	208.05	f
720	868.51	214.37	f
760	890.68	214.93	f
800	916.9	223.91	f
840	951.1	235.04	f
880	988.23	235.85	f
920	1002.56	227.67	f
960	1023.56	224.06	f
1000	1047	217.07	f
1040	1073	204.35	f
1080	1100.41	200.13	f
1120	1130.99	198.99	f
1160	1162.5	203.95	f
1200	1178.68	200.64	f
1240	1200.96	204.19	f
1280	1223.86	223.41	f
1320	1241.68	237.88	f
1360	1266.23	248.93	f
1400	1285.11	259.57	f
1440	1307.93	273.33	f
*	id=P6	origin=start	destiny=end	motherId=-	ageAtStart=1680
0	434.35	395.91	c
40	460.31	376.65	c
80	484.28	367.55	c
120	497.02	367.78	c
160	528.3	371.55	c
200	556.14	373.76	f
240	578.96	367.69	f
280	605.78	365.36	f
320	635.06	363.88	f
360	667.19	374.51	f
400	685.21	379.16	f
440	716.32	391.08	f
480	744.37	373.98	f
520	769.38	362.12	f
560	780.92	354.19	f
600	796.73	345.84	f
640	826.61	344.79	f
680	846.28	349.9	f
720	862.61	357.89	f
760	887.23	344.93	f
800	918.33	337.48	f
840	937.91	328.86	f
880	949.96	325.91	f
920	982.09	327.21	f
960	1000.17	316.85	f
1000	1016.3	318.23	f
1040	1044.13	323.2	f
1080	1078.74	325.97	f
1120	1107.16	329.1	f
1160	1136.21	327.55	f
1200	1160.7	322.13	f
1240	1168.6	320.89	f
1280	1181.12	322.9	f
1320	1208.93	326.12	f
1360	1229.94	322.18	f
1400	1245.24	333.49	f
1440	1258.55	328.3	f
*	id=P7	origin=start	destiny=end	motherId=-	ageAtStart=1720
0	744.45	411.8	c
40	760.79	412.45	c
80	777.29	396.95	c
120	798.16	388.58	c
160	813.34	388.28	c
200	836.74	391.52	f
240	866.06	395.48	f
280	892.88	399.01	f
320	925.21	400.55	f
360	935.92	405.52	f
400	961.59	405.21	f
440	993.65	406.07	f
480	1019.79	412.79	f
520	1047.96	422.75	f
560	1067.33	431.7	f
600	1097.71	438.77	f
640	1115.61	438.36	f
680	1132.71	448.75	f
720	1140.88	458.36	f
760	1165.97	471.94	f
800	1186.9	478.55	f
840	1211.22	475.64	f
880	1245.07	473.65	f
920	1269.41	482.49	f
960	1306.28	489.33	f
1000	1333.54	490.45	f
1040	1366.11	481.57	f
1080	1384.54	471.92	f
1120	1412.22	465.73	f
1160	1435.27	460.72	f
1200	1457.9	455.7	f
1240	1473.43	442.88	f
1280	1495.28	428.38	f
1320	1509.55	416.85	f
1360	1523.16	398.58	f
1400	1537.99	389.07	f
1440	1554.73	390.18	f
*	id=P8	origin=start	destiny=end	motherId=-	ageAtStart=2440
0	17.56	582.73	c
40	26.85	595.16	c
80	58.12	608.58	c
120	89.68	625.55	c
160	108.91	635.87	c
200	137.33	649.51	f
240	162.95	646.57	f
280	186.7	644.86	f
320	226.33	645.86	f
360	250.58	646.99	f
400	274.43	650.1	f
440	296.87	655.35	f
480	314.86	661.45	f
520	326.85	668.67	f
560	334.76	671.06	f
600	365	685.25	f
640	392.76	687.8	f
680	423.41	694.32	f
720	452.67	708.13	f
760	474.73	711.67	f
800	495.54	718.58	f
840	523.29	723.55	f
880	566.64	732.99	f
920	593.18	727.07	f
960	615.6	724.05	f
1000	646.3	708.93	f
1040	669.06	695.54	f
1080	693.48	680.03	f
1120	713.21	668.28	f
1160	735.79	673.78	f
1200	755.23	676.04	f
1240	777.61	661.67	f
1280	794.87	638.5	f
1320	818.91	635.2	f
1360	839.92	631.38	f
1400	866.72	648.73	f
1440	891.24	663.69	f
*	id=P9	origin=start	destiny=end	motherId=-	ageAtStart=2280
0	70.15	498.52	c
40	85.7	510.22	c
80	108.47	516.23	c
120	126.01	521.4	c
160	148.6	532.61	c
200	167.23	539.94	f
240	184.09	551.93	f
280	205.86	557.91	f
320	227.18	555.28	f
360	243.27	566.33	f
400	255.93	569.72	f
440	272.5	579.56	f
480	296.5	585.3	f
520	328.44	593.4	f
560	360.91	585.04	f
600	382.67	586.01	f
640	399.52	583.12	f
680	434.63	577.3	f
720	457.19	584.34	f
760	488.03	594.07	f
800	512.38	588.98	f
840	535.63	582.74	f
880	566.05	586.13	f
920	589.14	586.67	f
960	612.67	584.54	f
1000	645.68	595	f
1040	672.61	602.2	f
1080	696.33	604.92	f
1120	713.29	602.84	f
1160	730.63	608.45	f
1200	756.93	599.67	f
1240	783.42	592.85	f
1280	802.83	585.74	f
1320	831.88	586.83	f
1360	852.48	590.87	f
1400	863.5	594.12	f
1440	890.28	590.89	f
*	id=P10	origin=start	destiny=end	motherId=-	ageAtStart=2400
0	160.55	188.72	c
40	144.66	191.29	c
80	140.32	199.96	c
120	134.73	216.54	c
160	122.26	239.09	f
200	131.08	252.24	f
240	146.73	272.24	f
280	171.68	273.1	f
320	192.44	268.87	f
360	220.25	271.72	f
400	235.22	273.66	f
440	269.55	269.31	f
480	296.84	278.05	f
520	309.4	273.44	f
560	339.45	256.17	f
600	350	248.8	f
640	375.71	240.05	f
680	398.88	229.65	f
720	434.08	224.07	f
760	455.7	212.42	f
800	471	211.84	f
840	506.64	212.85	f
880	522.87	212.26	f
920	550.73	208.26	f
960	579.17	198.61	f
1000	612.05	192.94	f
1040	626.67	182.73	f
1080	652.08	176.72	f
1120	665.26	176.09	f
1160	689.85	184.72	f
1200	724.79	191.91	f
1240	736.67	194.99	f
1280	761.46	206.24	f
1320	786.58	214.72	f
1360	804.14	221.83	f
1400	836.37	225.03	f
1440	849.32	215.5	f
*	id=P11	origin=start	destiny=end	motherId=-	ageAtStart=4320
0	566.27	536.48	c
40	569.01	549.87	c
80	584.3	561.07	c
120	599.6	560.84	c
160	631.48	564.83	c
200	652.69	565.07	f
240	670.79	560.73	f
280	684.43	569.84	f
320	716.23	585.42	f
360	737.67	592.49	f
400	740.95	604.14	f
440	758.93	616.02	f
480	786.04	630.32	f
520	821.37	638.37	f
560	846.85	639.95	f
600	868.73	656.68	f
640	885.66	673.75	f
680	903.16	682.37	f
720	936.04	690.03	f
760	970.4	696.74	f
800	996.8	697.89	f
840	1022.45	693.41	f
880	1039.2	691.37	f
920	1071.7	675.6	f
960	1083.74	670.89	f
1000	1099.22	668.04	f
1040	1119.89	661.83	f
1080	1148.58	645.45	f
1120	1170.3	634.34	f
1160	1197.88	639.66	f
1200	1216.57	641.69	f
1240	1228.93	644.01	f
1280	1264.16	639.93	f
1320	1280.14	647.75	f
1360	1293	661.49	f
1400	1319.29	686.79	f
1440	1332.34	697.38	f
*	id=P12	origin=start	destiny=end	motherId=-	ageAtStart=3720
0	733.56	387.28	c
40	735.53	412.14	c
80	752.68	424.55	c
120	779.39	432.55	c
160	789.04	427.91	c
200	810.2	413.68	f
240	828.96	409.87	f
280	857.43	411.48	f
320	878.46	428.4	f
360	914.94	436.52	f
400	939.96	435.51	f
440	971.06	433.55	f
480	992.66	428.15	f
520	1015.56	426.63	f
560	1032.96	430.81	f
600	1054.59	439.23	f
640	1085.29	452.29	f
680	1103.82	466.56	f
720	1116.6	479.55	f
760	1131.92	484.7	f
800	1151.03	481.32	f
840	1179.95	480.19	f
880	1193.48	491.9	f
920	1215	498.34	f
960	1236.66	497.13	f
1000	1257.78	494.32	f
1040	1270.8	484.19	f
1080	1292.88	474.98	f
1120	1314.53	466.3	f
1160	1339.35	454.13	f
1200	1360.14	445.99	f
1240	1376.38	451.18	f
1280	1412.63	462.89	f
1320	1440.05	474.44	f
1360	1471.59	486.22	f
1400	1482.76	486.22	f
1440	1502.14	480.1	f
*	id=P13	origin=start	destiny=end	motherId=-	ageAtStart=4680
0	3.68	119.6	c
40	19.54	106.71	c
80	34.07	107.85	c
120	53.8	101.34	c
160	81.3	99.39	c
200	116.76	91.86	f
240	139.11	90.63	f
280	159.4	98.75	f
320	174.35	103.94	f
360	184.85	118.18	f
400	224.59	142.33	f
440	251.06	145.9	f
480	278.18	151.7	f
520	295.08	152.24	f
560	322.46	158.05	f
600	341.9	159.76	f
640	363.24	160.67	f
680	395.74	157.26	f
720	421.94	161.28	f
760	456.19	159.54	f
800	484.85	160.09	f
840	511.44	162.24	f
880	532.49	169.88	f
920	548.73	170.55	f
960	582.94	172.7	f
1000	590.94	183.77	f
1040	617.24	199.85	f
1080	628.76	201.5	f
1120	655.81	206.4	f
1160	681.4	205.45	f
1200	700.77	217.5	f
1240	713.84	217.49	f
1280	738.37	214.69	f
1320	768.09	215.56	f
1360	787.27	226.42	f
1400	804.38	228.27	f
1440	824.92	228.72	f
*	id=P14	origin=start	destiny=end	motherId=-	ageAtStart=440
0	98.02	276.9	c
40	118.89	262.85	c
80	147.44	252.4	c
120	172.87	248.29	c
160	195.21	242.78	c
200	221.66	238.86	f
240	233.79	243.61	f
280	249.31	254.01	f
320	274.81	252.32	f
360	293.65	254.84	f
400	312.63	268.05	f
440	324.31	279.82	f
480	343.44	277.03	f
520	373.16	278.97	f
560	399.14	279.3	f
600	419.8	276.86	f
640	447.73	267.68	f
680	474.09	260.83	f
720	497.69	250.83	f
760	515.38	246.71	f
800	540.69	240	f
840	571.12	242.38	f
880	593.38	240.49	f
920	620.28	231.67	f
960	639.71	234.71	f
1000	663.35	234.49	f
1040	682.11	232.73	f
1080	709.07	221.09	f
1120	732.46	210.67	f
1160	757.32	206.46	f
1200	787.89	206.98	f
1240	806.94	214.39	f
1280	828.66	217.07	f
1320	859.29	220.38	f
1360	876.25	221.56	f
1400	903.77	212.23	f
1440	915.98	198.67	f
*	id=P15	origin=start	destiny=end	motherId=-	ageAtStart=4400
0	231.39	443.66	c
40	220.7	457.67	c
80	222.59	458.12	c
120	241.83	458.89	c
160	262.4	463.34	c
200	280.62	465.93	f
240	304.12	465.79	f
280	327.01	461.63	f
320	364.11	449.96	f
360	389.72	457.16	f
400	417.62	465.52	f
440	431.36	470.65	f
480	449.65	469.56	f
520	475.8	470.77	f
560	499.47	470.65	f
600	520.25	462.35	f
640	542.69	452.39	f
680	565.56	439.43	f
720	582.27	433.81	f
760	609.11	427.59	f
800	645.83	436.47	f
840	661.19	432.44	f
880	691.75	434.35	f
920	730.28	428.81	f
960	753.21	422.83	f
1000	781.54	416.57	f
1040	799.08	398.43	f
1080	808.81	394.29	f
1120	830.51	394.17	f
1160	851.12	392.54	f
1200	889.61	388.6	f
1240	901.51	391.07	f
1280	924.8	396.15	f
1320	948.96	398.15	f
1360	972	400.91	f
1400	990.86	401	f
1440	1023.08	387.56	f
*	id=P16	origin=start	destiny=end	motherId=-	ageAtStart=1960
0	39.81	383.01	c
40	52.55	391.12	c
80	77.3	409.17	c
120	95.69	426.96	c
160	104.87	443.2	c
200	121.6	461.04	f
240	144.17	457.3	f
280	157.82	454.97	f
320	181.69	450.91	f
360	191.58	449.34	f
400	214.92	446.89	f
440	228.65	452.4	f
480	247.9	457.2	f
520	261.07	455.27	f
560	285.67	456.03	f
600	311.67	452.15	f
640	348.83	446.27	f
680	379.5	446.85	f
720	404.86	449.74	f
760	434.26	455.35	f
800	464.98	462.11	f
840	491.08	458.09	f
880	519.65	450.3	f
920	550.63	445.18	f
960	582.23	443.02	f
1000	609.32	437.85	f
1040	631.53	430.77	f
1080	655.5	422.65	f
1120	672.21	413.45	f
1160	691.53	409.47	f
1200	714.43	420.63	f
1240	745.56	417	f
1280	771.62	413.07	f
1320	794.28	402.99	f
1360	822.25	395.58	f
1400	835.79	388.18	f
1440	848.8	386.52	f
*	id=P17	origin=start	destiny=end	motherId=-	ageAtStart=1280
0	563.59	185.94	c
40	586.53	182.43	c
80	625.08	171.05	c
120	655.39	165.63	c
160	685.25	170.34	c
200	723.37	171.68	f
240	751.93	169.86	f
280	769.41	172.64	f
320	795.03	177.46	f
360	806.8	183.18	f
400	825.26	192.56	f
440	835.59	203.07	f
480	848.24	217.43	f
520	867.14	230.98	f
560	884.41	242.39	f
600	908.16	241.77	f
640	946.59	250.78	f
680	955.37	246.41	f
720	974.86	245.05	f
760	992.47	246.39	f
800	1016.79	245.27	f
840	1053.36	245.62	f
880	1072.55	237.81	f
920	1090.87	230.81	f
960	1107.16	221.38	f
1000	1115.5	216.48	f
1040	1134.61	203.47	f
1080	1163.13	195.56	f
1120	1182.86	192.72	f
1160	1209.27	195.73	f
1200	1236.1	192.95	f
1240	1256.53	193.41	f
1280	1290.06	193.38	f
1320	1308.48	186.94	f
1360	1336.48	180.06	f
1400	1371.78	188.29	f
1440	1395.83	190.68	f
*	id=P18	origin=start	destiny=end	motherId=-	ageAtStart=2680
0	538.36	660.82	c
40	563.17	658.36	c
80	588.67	657.32	c
120	611.16	671.36	c
160	626.25	674.27	c
200	659.88	686.86	f
240	682.69	689.31	f
280	703.5	685.54	f
320	718.61	685.72	f
360	742.51	704.38	f
400	754.75	706.49	f
440	774.01	709.33	f
480	798.14	711.47	f
520	813.41	706.47	f
560	850.99	697.27	f
600	873.53	703.67	f
640	900.72	712.78	f
680	925.41	709.31	f
720	940.75	706.12	f
760	958.9	705.91	f
800	984.64	710.07	f
840	1015.06	709.45	f
880	1040.87	698.24	f
920	1063.19	691.26	f
960	1094.57	681.64	f
1000	1117.95	674.06	f
1040	1155.06	664.03	f
1080	1170.25	657.04	f
1120	1194.16	651.17	f
1160	1227.41	643.55	f
1200	1252.29	644.98	f
1240	1291.15	641.06	f
1280	1314.67	648.69	f
1320	1345.82	650.17	f
1360	1377.83	644.88	f
1400	1406.41	640.46	f
1440	1432.56	638.17	f
*	id=P19	origin=start	destiny=end	motherId=-	ageAtStart=240
0	110.33	29.62	c
40	123.1	36.69	c
80	150.56	40.65	c
120	175.41	32.28	c
160	201.27	22.55	c
200	216.66	25.45	f
240	243.55	33.3	f
280	255.98	31.11	f
320	282.91	27.11	f
360	295.22	14.83	f
400	328.21	0.98000000000002	f
440	345.83	4.5700000000001	f
480	377.68	18.23	f
520	395.99	27.84	f
560	419.17	32.2	f
600	440.46	43.51	f
640	463.6	47.22	f
680	483.27	42.94	f
720	507.49	36.2	f
760	518.07	25.19	f
800	539.07	6.67	f
840	557.24	3.33	f
880	589.6	2.41	f
920	606.18	-8.39	f
960	620.03	-2.14	f
1000	644.73	-9.99	f
1040	669.35	-20.51	f
1080	689.88	-20.94	f
1120	710.35	-15.2	f
1160	736.79	-6.61	f
1200	760.79	-7.85	f
1240	773.53	-16.38	f
1280	794.63	-24.15	f
1320	800.97	-18.76	f
1360	819.38	-17.36	f
1400	845.05	-11.12	f
1440	872.19	7.65	f
*	id=P20	origin=start	destiny=end	motherId=-	ageAtStart=4240
0	313.67	211.33	c
40	321.42	192.3	c
80	333.66	169.31	c
120	356.85	171.96	c
160	380.09	165.1	c
200	398.9	165.91	f
240	413.05	173.99	f
280	428.79	178.9	f
320	449.75	174.1	f
360	474.48	178.13	f
400	493.15	180.01	f
440	530.22	181.94	f
480	556.27	193.62	f
520	596.23	192.3	f
560	617.34	183.57	f
600	637.54	161.11	f
640	656.16	144.66	f
680	663.12	119.32	f
720	681.74	92.67	f
760	686.25	79.94	f
800	694.19	72.68	f
840	715	64.64	f
880	746.29	47.67	f
920	760.68	46.69	f
960	785.86	43.19	f
1000	806.34	50.14	f
1040	826.02	57.78	f
1080	835.76	66.57	f
1120	848.61	80.95	f
1160	865.58	94.13	f
1200	893.44	110.69	f
1240	903.3	127.51	f
1280	929.94	147.12	f
1320	948.32	160.81	f
1360	969.52	165.53	f
1400	994.98	168.94	f
1440	1007.43	175.4	f
*	id=P21	origin=start	destiny=end	motherId=-	ageAtStart=2600
0	600.45	109.64	c
40	629.82	124.62	c
80	645.47	129.76	c
120	657.17	128.06	c
160	670.39	119.01	c
200	706.64	121.85	f
240	732.2	117.32	f
280	766.11	113.75	f
320	792.45	116.17	f
360	817.01	122.64	f
400	845.74	129.72	f
440	866.2	126.92	f
480	887.2	130.26	f
520	920.13	134.21	f
560	951.51	143.25	f
600	969.14	142.78	f
640	996.61	133.25	f
680	1035.37	117.8	f
720	1057.02	115.47	f
760	1086.8	108.31	f
800	1097.99	112.49	f
840	1137.13	110.26	f
880	1151.42	103.1	f
920	1166.02	92.38	f
960	1177.16	88.45	f
1000	1200.41	87.51	f
1040	1221.29	98.47	f
1080	1248.05	103.26	f
1120	1257.93	115.32	f
1160	1274.45	121.96	f
1200	1295.66	112.61	f
1240	1325.7	90.76	f
1280	1342.81	87.83	f
1320	1378.95	83.27	f
1360	1415.87	79.79	f
1400	1446.39	92.87	f
1440	1464.34	95.77	f
*	id=P22	origin=start	destiny=end	motherId=-	ageAtStart=2000
0	49.22	290.6	c
40	65.83	291.77	c
80	92.08	304.05	c
120	113.88	309.93	c
160	134.27	313.68	c
200	156.1	317.8	f
240	175.03	307.41	f
280	204.15	298.42	f
320	233.69	298.89	f
360	251.52	294.47	f
400	268.64	289.49	f
440	299.15	288.22	f
480	319.84	295.09	f
520	333.37	294.16	f
560	360.98	285.08	f
600	380.37	276.75	f
640	409.84	264.06	f
680	426.2	276.32	f
720	451.07	285.29	f
760	463.91	280.34	f
800	492.4	280.79	f
840	533.22	282.57	f
880	554.57	276.75	f
920	589.69	274.99	f
960	615.77	285.13	f
1000	630.91	279.25	f
1040	657.01	273.52	f
1080	674.72	268.98	f
1120	702.67	259.23	f
1160	733.67	264.08	f
1200	756.16	264.99	f
1240	764.15	275.05	f
1280	773.38	278.57	f
1320	791.58	275.39	f
1360	815.12	279.84	f
1400	844.83	287.74	f
1440	876.82	302.17	f
*	id=P23	origin=start	destiny=end	motherId=-	ageAtStart=4200
0	218.84	641.42	c
40	234.91	654.38	c
80	250.19	653.8	c
120	274.77	652.7	c
160	290.99	650.71	c
200	310.59	647.58	f
240	334.28	633.41	f
280	356.61	630.1	f
320	391.92	637.08	f
360	409.37	637.67	f
400	434.22	648.31	f
440	463.78	646.49	f
480	485.28	657.4	f
520	496.59	662.59	f
560	515.3	676.21	f
600	546.05	685.81	f
640	570.17	699.07	f
680	590.34	705.87	f
720	618.16	706.34	f
760	644.03	701.25	f
800	663.56	691.86	f
840	676.81	686.94	f
880	715.19	678.04	f
920	735.61	672.89	f
960	761.97	656.8	f
1000	785.91	649.65	f
1040	798.42	643.3	f
1080	822.72	643.23	f
1120	860.83	633.72	f
1160	882.34	641.57	f
1200	911.7	642.53	f
1240	944.42	648.35	f
1280	963.95	649.21	f
1320	994.12	647.92	f
1360	1021.21	649.47	f
1400	1040.29	651.6	f
1440	1055.63	652.79	f
*	id=P24	origin=start	destiny=end	motherId=-	ageAtStart=2400
0	587.02	442.55	c
40	604.98	436.84	c
80	640.03	417.91	c
120	654.97	405.39	c
160	674.7	381.28	c
200	689.66	372.93	f
240	705.46	367.78	f
280	726.34	366.64	f
320	750.04	362.21	f
360	764.42	347.58	f
400	778.12	342.71	f
440	806.2	345.87	f
480	836.29	347.27	f
520	866.22	366.25	f
560	890.37	386.07	f
600	912.9	402.33	f
640	933.48	411.4	f
680	950.25	423	f
720	968.98	436.13	f
760	982.52	453.19	f
800	1003.9	458.17	f
840	1024.43	454.9	f
880	1049.63	466.73	f
920	1068.15	482.44	f
960	1091.94	488.71	f
1000	1112.43	483.03	f
1040	1143.26	482.36	f
1080	1172.72	492.01	f
1120	1198.77	501.04	f
1160	1209.94	498.82	f
1200	1220.5	499.77	f
1240	1240.98	501.81	f
1280	1266.95	513.08	f
1320	1288.41	520.45	f
1360	1310.77	521.6	f
1400	1338.16	519.19	f
1440	1360.77	508.68	f
*	id=P25	origin=start	destiny=end	motherId=-	ageAtStart=3520
0	276.05	90.52	c
40	276.64	111.87	c
80	285.16	126.5	c
120	290.92	139.51	c
160	307.92	151	c
200	334.27	154.03	f
240	357.15	149.32	f
280	384.06	140.05	f
320	407.59	145.28	f
360	416.81	146.29	f
400	445.78	141.26	f
440	466.49	131.6	f
480	497.27	125.83	f
520	525.57	117.67	f
560	534.66	122.53	f
600	558.05	126.98	f
640	590.18	132.43	f
680	619.8	140.42	f
720	642.04	145.8	f
760	676.8	140.09	f
800	700.28	144.83	f
840	719.38	152.52	f
880	741.7	162.71	f
920	772.13	165.95	f
960	806.25	166.19	f
1000	832.16	169.45	f
1040	857.82	168.56	f
1080	891.64	170.96	f
1120	914.96	179.8	f
1160	939.02	185.71	f
1200	965.07	183.18	f
1240	986.77	164.14	f
1280	1007.28	134.15	f
1320	1029.11	108.87	f
1360	1038.72	106.44	f
1400	1062.63	102.97	f
1440	1095.71	95.26	f
*	id=P26	origin=start	destiny=end	motherId=-	ageAtStart=1960
0	50.39	673.02	c
40	68.06	672.61	c
80	88.53	679.42	c
120	119.1	685.01	c
160	146.14	689.74	c
200	170.27	697.29	f
240	204.08	700.52	f
280	221.64	696.68	f
320	232.34	698.89	f
360	260.55	704	f
400	282.88	701.31	f
440	305.19	693.03	f
480	329.29	690.83	f
520	353.64	685.73	f
560	378.89	691.17	f
600	394.02	696.11	f
640	411.61	697.96	f
680	439.68	703.71	f
720	463.49	702.36	f
760	487.09	711.74	f
800	501.73	725.68	f
840	519.09	740.19	f
880	541.4	756.6	f
920	562.55	773.38	f
960	589.25	787.55	f
1000	610.64	785.83	f
1040	633.49	784.71	f
1080	647.26	785.06	f
1120	674.72	787.7	f
1160	697.06	785.95	f
1200	717.77	770.39	f
1240	733.44	768.22	f
1280	767.59	756.91	f
1320	806.71	747.46	f
1360	833.19	750.61	f
1400	862.91	760.44	f
1440	876.59	769.97	f
*	id=P27	origin=start	destiny=end	motherId=-	ageAtStart=3600
0	125.92	45.05	c
40	144.74	44.53	c
80	161.29	57.49	c
120	199.85	70.34	c
160	207.09	83.79	c
200	216.33	97.77	f
240	226.03	119.91	f
280	245.41	138.21	f
320	266.59	153.22	f
360	280.02	167.37	f
400	300.25	177.25	f
440	320.63	190.96	f
480	352.63	202	f
520	371.05	210.11	f
560	400.31	197.03	f
600	415.74	197.68	f
640	432.28	190.82	f
680	449.67	184.7	f
720	463.62	179.01	f
760	481.18	177.63	f
800	500.31	174.79	f
840	524.19	180.27	f
880	551.29	186.66	f
920	572.87	190.36	f
960	600.34	201.15	f
1000	618.46	218.92	f
1040	624.67	225.33	f
1080	646.64	241.52	f
1120	671.41	251.95	f
1160	698.88	259.66	f
1200	712.69	268.42	f
1240	720.15	281.01	f
1280	750.85	290.86	f
1320	774.96	285.95	f
1360	776.08	285.6	f
1400	798.5	271.22	f
1440	827.51	266.75	f
*	id=P28	origin=start	destiny=end	motherId=-	ageAtStart=4520
0	391.56	598.09	c
40	397.88	613.52	c
80	416.61	619.15	c
120	434.02	626.36	c
160	461.29	639.38	c
200	474.84	660.83	f
240	491.51	673.34	f
280	513.1	689.63	f
320	544.71	704.62	f
360	558.21	699.87	f
400	578.59	690.16	f
440	600.27	691.87	f
480	627.25	691.26	f
520	643.91	685.09	f
560	673.38	682.85	f
600	685.14	690.61	f
640	711.09	691.52	f
680	737.73	694.42	f
720	753.15	694.7	f
760	770.29	690.09	f
800	781.84	674.32	f
840	794.27	664.62	f
880	815.07	653.56	f
920	830.99	655.87	f
960	857.76	655.68	f
1000	880.09	645.37	f
1040	902.34	640.97	f
1080	917.94	635.06	f
1120	932.15	628.53	f
1160	958.4	608.06	f
1200	985.33	608.62	f
1240	1005.49	602.26	f
1280	1030.16	597.4	f
1320	1052.32	595.39	f
1360	1076.68	600.85	f
1400	1105.04	608.18	f
1440	1132.36	599.96	f
*	id=P29	origin=start	destiny=end	motherId=-	ageAtStart=4240
0	587.12	286.19	c
40	598.66	276.72	c
80	632.83	260.01	c
120	644.68	255.57	c
160	659.21	251.76	c
200	692.61	250.12	f
240	730.39	254.85	f
280	761.65	269.2	f
320	777.52	281.62	f
360	808.72	287.69	f
400	822.36	285.87	f
440	845.96	269.12	f
480	871.75	266.92	f
520	904.2	268.61	f
560	924.37	267.78	f
600	959.08	266.65	f
640	986.43	277.69	f
680	1014.14	276.64	f
720	1023.23	286.95	f
760	1043.61	301.16	f
800	1068.59	296.66	f
840	1086.82	298.69	f
880	1113.1	303.24	f
920	1133.81	306.29	f
960	1150.41	301.06	f
1000	1165.06	298.05	f
1040	1199.49	286.47	f
1080	1209.99	275.76	f
1120	1233.96	259.72	f
1160	1246.5	248.47	f
1200	1265.36	241.7	f
1240	1276.81	230.58	f
1280	1299.63	213.21	f
1320	1330.05	202.8	f
1360	1356.1	193.41	f
1400	1380.47	179.21	f
1440	1392.04	167.33	f
*	id=P30	origin=start	destiny=end	motherId=-	ageAtStart=3920
0	582.32	9.79	c
40	582.12	-11.6	c
80	588.49	-35.42	c
120	596.9	-32.28	c
160	629.39	-38.36	c
200	661.49	-36.36	f
240	676.18	-40.58	f
280	690.47	-35.66	f
320	709.49	-33.88	f
360	727.29	-27.66	f
400	760.74	-30.38	f
440	791.07	-39.68	f
480	810.82	-36.63	f
520	822.3	-38.21	f
560	856.48	-28.52	f
600	875.14	-16.62	f
640	898.98	-7.8	f
680	923.17	-1.51	f
720	950.23	15.09	f
760	970.95	9.23	f
800	1003.32	-4.98	f
840	1012.94	-5.6	f
880	1036.35	3.7	f
920	1060.32	3.27	f
960	1086.37	5.6900000000001	f
1000	1121.56	10.39	f
1040	1140.5	9.0700000000001	f
1080	1158.93	14.16	f
1120	1182.66	10.63	f
1160	1205.93	19.19	f
1200	1219.22	16.32	f
1240	1244.1	-3.97	f
1280	1263.08	-18.94	f
1320	1298.25	-34.49	f
1360	1315.88	-46.43	f
1400	1336.34	-49.27	f
1440	1360.81	-48.79	f
*	id=P31	origin=start	destiny=end	motherId=-	ageAtStart=3280
0	778.4	168.67	c
40	784.69	159.49	c
80	801.09	144.96	c
120	824.11	143.88	c
160	848.33	141.76	c
200	869.76	144.71	f
240	895.64	151.14	f
280	929.05	147.26	f
320	935.55	143.36	f
360	957.79	140.89	f
400	978.71	130.77	f
440	992.72	109.82	f
480	1012.12	109.41	f
520	1036.21	112.85	f
560	1065.08	118.74	f
600	1083.63	121.6	f
640	1115.95	117.34	f
680	1141.99	115.7	f
720	1167.7	101.84	f
760	1194.35	95.42	f
800	1215.01	92.7	f
840	1240.75	110.98	f
880	1262.26	117.6	f
920	1293.75	119.27	f
960	1333.62	115.22	f
1000	1353.32	116.11	f
1040	1369.2	111.73	f
1080	1402.85	112.38	f
1120	1424.48	115.75	f
1160	1455.32	120.25	f
1200	1486.3	114.75	f
1240	1514.77	122.48	f
1280	1535.17	115.98	f
1320	1562.36	106.02	f
1360	1579.17	104.17	f
1400	1600.67	99.64	f
1440	1627.74	90.93	f
*	id=P32	origin=start	destiny=end	motherId=-	ageAtStart=4560
0	356.31	290.37	c
40	355.32	287.45	c
80	360.71	276.5	c
120	372.98	263.64	c
160	390.14	249.55	c
200	401.42	243.43	f
240	414.7	248.01	f
280	433.05	268.74	f
320	447.69	280.94	f
360	472.91	292.92	f
400	499.96	306.6	f
440	529.38	304.46	f
480	554.98	293.77	f
520	574.92	290.58	f
560	610.26	287.5	f
600	628.09	305.27	f
640	647.87	326.8	f
680	680.14	340.88	f
720	703.44	352.52	f
760	726.68	363.97	f
800	752.56	364.12	f
840	775.25	372.47	f
880	807.61	382.11	f
920	830.55	387.54	f
960	851.98	385.94	f
1000	873.68	386.57	f
1040	891.56	394.4	f
1080	909.25	398.21	f
1120	930.65	404.15	f
1160	964.44	410.39	f
1200	988.71	406.67	f
1240	1021.4	399.75	f
1280	1038.98	410.28	f
1320	1057.1	411.05	f
1360	1093.79	405.97	f
1400	1129.16	411.04	f
1440	1151.2	420.69	f
*	id=P33	origin=start	destiny=end	motherId=-	ageAtStart=4800
0	372.48	630.1	c
40	388.97	605.62	c
80	384.11	589.28	c
120	384.02	578.97	c
160	390.42	559.14	c
200	397.86	556.13	f
240	428.1	548.82	f
280	457.43	539.4	f
320	478.41	542.84	f
360	510.35	554.44	f
400	535.02	561.97	f
440	567	567.67	f
480	581.82	568.5	f
520	596.44	578.83	f
560	615.84	589.33	f
600	634.01	581.44	f
640	657.04	583.66	f
680	682.98	572.48	f
720	707.61	573.95	f
760	728.82	577.23	f
800	753.04	584.06	f
840	780.27	595.44	f
880	792.8	606.97	f
920	816.82	615.3	f
960	845.97	629.51	f
1000	869.78	649.04	f
1040	891.38	647.5	f
1080	911.46	648.17	f
1120	931.66	650.52	f
1160	946.2	653.98	f
1200	966.21	656.62	f
1240	994.49	665.73	f
1280	1015.37	664.78	f
1320	1037.09	658.64	f
1360	1052.1	641.63	f
1400	1071.14	636.28	f
1440	1092.53	633.69	f
*	id=P34	origin=start	destiny=end	motherId=-	ageAtStart=1520
0	509.49	277.2	c
40	517.58	270.85	c
80	539.22	257.76	c
120	550.99	255.83	c
160	585.62	252.6	c
200	611.58	256.38	f
240	638.56	254.28	f
280	673.21	263.05	f
320	708.91	263.21	f
360	724.72	269.81	f
400	760.05	277.16	f
440	794.17	282.35	f
480	810.44	282.16	f
520	836.44	276.79	f
560	851.09	285.24	f
600	867.25	290.05	f
640	885.76	303.06	f
680	910.88	313.13	f
720	935.44	323.68	f
760	952.33	324.32	f
800	987.16	325.97	f
840	1007.54	316.7	f
880	1032.65	303.46	f
920	1048.57	314.91	f
960	1059.94	335.83	f
1000	1061.31	347.69	f
1040	1063.26	358.11	f
1080	1074.15	379.6	f
1120	1086.98	409.89	f
1160	1107.49	428.12	f
1200	1119.31	431.79	f
1240	1137.55	434.87	f
1280	1155.23	431.94	f
1320	1182.81	433.19	f
1360	1218.62	442.06	f
1400	1247.27	446.5	f
1440	1276.15	443.94	f
*	id=P35	origin=start	destiny=end	motherId=-	ageAtStart=3840
0	19.62	27.12	c
40	37.05	12.51	c
80	46.4	-21.82	c
120	64.16	-35.24	c
160	77.95	-38.98	c
200	111.2	-42	f
240	131.8	-47.62	f
280	142.41	-60.58	f
320	161.08	-85.77	f
360	172.35	-100.31	f
400	182.58	-113.27	f
440	201.24	-125.61	f
480	216.34	-121.24	f
520	250.12	-117.32	f
560	281.65	-129.57	f
600	292.25	-136.76	f
640	313.69	-147.31	f
680	340.83	-156.07	f
720	358.59	-159.47	f
760	387.56	-176.68	f
800	395.17	-184.44	f
840	414.02	-203.76	f
880	437	-204.27	f
920	456.51	-202.96	f
960	480.49	-195.98	f
1000	513.19	-205.56	f
1040	535.5	-231.81	f
1080	558.38	-245.7	f
1120	592.55	-262.77	f
1160	600.55	-271.09	f
1200	617.27	-270.56	f
1240	637.83	-266.84	f
1280	657.51	-260.22	f
1320	668.66	-259.07	f
1360	696.09	-249.28	f
1400	719.37	-261.72	f
1440	743.91	-272.13	f
*	id=P36	origin=start	destiny=end	motherId=-	ageAtStart=3800
0	187.11	185.13	c
40	200.29	171	c
80	217.93	164.14	c
120	237.91	154.4	c
160	255.97	147.89	c
200	287.54	141.9	f
240	311.22	127.63	f
280	337.82	125.73	f
320	352.5	123.02	f
360	385.72	122.67	f
400	404.06	126.81	f
440	430.32	132.52	f
480	459.49	139.71	f
520	477.44	146.55	f
560	501.44	152.3	f
600	523.35	161.95	f
640	539.35	162.49	f
680	562.08	161.4	f
720	582.64	172.29	f
760	606.27	172.02	f
800	635.53	177.26	f
840	666	182.72	f
880	684.53	183.93	f
920	707.51	189.03	f
960	739.22	189	f
1000	766.35	184.52	f
1040	777.51	181.07	f
1080	810.77	188.27	f
1120	837.81	196.13	f
1160	864.98	185.46	f
1200	894.03	178.19	f
1240	917.64	168.89	f
1280	949.63	161.04	f
1320	972.53	158.11	f
1360	997.61	158.76	f
1400	1020.44	157.23	f
1440	1036.66	154.01	f
*	id=P37	origin=start	destiny=end	motherId=-	ageAtStart=920
0	671.43	467.88	c
40	683.15	443.48	c
80	682.84	428.32	c
120	701.99	413.97	c
160	723.36	405.38	c
200	745.38	394.98	f
240	767.73	382.65	f
280	792.67	381.36	f
320	808.42	372.31	f
360	830.4	361.16	f
400	853.01	357.47	f
440	879.52	354.29	f
480	892.39	356.71	f
520	919.73	349.84	f
560	936.7	341.98	f
600	966.11	338.32	f
640	981.63	330.33	f
680	1001.3	317.48	f
720	1011.23	314.22	f
760	1039.65	314	f
800	1062.27	327.56	f
840	1078.24	335.53	f
880	1094.49	335.61	f
920	1109.86	333.62	f
960	1138.31	329.49	f
1000	1158.37	321.39	f
1040	1181.39	326.04	f
1080	1202.2	335.52	f
1120	1229.33	332.73	f
1160	1259.01	320.58	f
1200	1293.75	305.64	f
1240	1306.74	303.8	f
1280	1334.39	299.13	f
1320	1369.09	294.89	f
1360	1390.81	287.63	f
1400	1410.55	287.15	f
1440	1429.67	274.99	f
*	id=P38	origin=start	destiny=end	motherId=-	ageAtStart=4320
0	220.96	629.88	c
40	246.18	628.5	c
80	281.95	632.25	c
120	306.04	631.14	c
160	315.28	637.74	c
200	344.17	644.21	f
240	363.99	650.15	f
280	386.24	650.4	f
320	401.54	650.64	f
360	426.03	647.84	f
400	452.47	658.72	f
440	474.54	659.99	f
480	496.41	657.99	f
520	528.02	661.21	f
560	558.29	669.92	f
600	570.84	669.14	f
640	604.5	673.01	f
680	642.31	683.88	f
720	672.79	686.5	f
760	697.34	679.62	f
800	724.51	677.98	f
840	756.77	663.62	f
880	784.46	662.04	f
920	813.87	658.99	f
960	847.34	657.94	f
1000	874.94	665.39	f
1040	902.15	672.53	f
1080	924.25	677.64	f
1120	948.32	670.54	f
1160	971.65	662.62	f
1200	997.35	651.65	f
1240	1031.05	641.27	f
1280	1060.81	634.07	f
1320	1077.27	621.35	f
1360	1108.2	608.77	f
1400	1134	608	f
1440	1153.07	609.62	f
*	id=P39	origin=start	destiny=end	motherId=-	ageAtStart=2240
0	278.98	66.69	c
40	288.33	85.29	c
80	311.59	87.63	c
120	338.45	85.19	c
160	365.7	89.91	c
200	385.99	89.91	f
240	413.22	93.95	f
280	432.62	92.4	f
320	463.98	91.77	f
360	482.95	108.72	f
400	504.56	119.2	f
440	531.85	114.33	f
480	558.92	123.55	f
520	573.66	130.35	f
560	588.21	137.63	f
600	614.6	147.78	f
640	637.19	156.22	f
680	653.23	160.84	f
720	682.81	154.38	f
760	714.32	151.67	f
800	746.48	152.4	f
840	780.58	161.7	f
880	795.16	158.2	f
920	825.41	153.73	f
960	855.51	151.76	f
1000	889.86	156.03	f
1040	904.23	157.38	f
1080	935.21	158.58	f
1120	974	165.66	f
1160	999.72	171.17	f
1200	1027.34	167.38	f
1240	1061.8	167.16	f
1280	1084.76	176.47	f
1320	1100.27	192.54	f
1360	1127.02	208.97	f
1400	1146.02	205.56	f
1440	1170.73	210.4	f
*	id=P40	origin=start	destiny=end	motherId=-	ageAtStart=4120
0	310	234.17	c
40	334.69	254.11	c
80	362.1	260.73	c
120	384.51	261.04	c
160	405.1	254.54	c
200	434.2	239.66	f
240	451.11	227.49	f
280	480.68	212.33	f
320	502	195.62	f
360	516.09	187.18	f
400	538.36	170.49	f
440	564.93	164.31	f
480	588.42	157.67	f
520	607.79	161.06	f
560	632.12	162.99	f
600	651.43	165.66	f
640	669.37	162.52	f
680	688.75	163.68	f
720	719.61	163.99	f
760	739.06	165.56	f
800	765.63	170.25	f
840	794.15	178.43	f
880	826.37	177.61	f
920	851.52	186.46	f
960	874.83	183.26	f
1000	899.76	180.29	f
1040	939.34	178.53	f
1080	960.02	183.92	f
1120	976.6	179.86	f
1160	1000.8	172.54	f
1200	1019	166.88	f
1240	1044.82	152.7	f
1280	1070.58	144.84	f
1320	1094.87	134.57	f
1360	1112.72	135.95	f
1400	1147.67	128.21	f
1440	1175.58	124.5	f
*	id=P41	origin=start	destiny=end	motherId=-	ageAtStart=3960
0	694.8	402.81	c
40	712.9	400.13	c
80	739.61	400.47	c
120	772.01	415.13	c
160	791.97	436.68	c
200	802.47	457.15	f
240	805.24	475.92	f
280	813.87	496.8	f
320	821.29	518.31	f
360	842.43	533.15	f
400	854.02	547.41	f
440	872.19	560.58	f
480	893.44	577.6	f
520	909.41	599.07	f
560	935.47	615.34	f
600	961.48	624.54	f
640	990.96	622.82	f
680	1004.12	615.79	f
720	1027.19	613.44	f
760	1041.23	612.12	f
800	1057.07	606.08	f
840	1085.31	597.29	f
880	1105.56	594.76	f
920	1124.08	598.48	f
960	1156.31	606.06	f
1000	1187.46	611.39	f
1040	1214.93	605.02	f
1080	1241.62	612	f
1120	1264.82	628.9	f
1160	1287.15	629.12	f
1200	1300.81	639.27	f
1240	1317.16	649.05	f
1280	1346.24	652.65	f
1320	1368.62	655.41	f
1360	1387.01	662.84	f
1400	1413.34	657.62	f
1440	1438.87	658.21	f
*	id=P42	origin=start	destiny=end	motherId=-	ageAtStart=2960
0	574.57	73.38	c
40	586.23	89.79	c
80	593.25	98.3	c
120	607	113.43	c
160	630.12	120.12	c
200	644.82	118.57	f
240	661.44	118.96	f
280	689.27	121.96	f
320	707.68	112.81	f
360	727.83	102.76	f
400	763.91	95.93	f
440	792.71	98.89	f
480	819.14	94.14	f
520	847.58	105.73	f
560	871.06	98.2	f
600	881.08	102.14	f
640	908.47	116.77	f
680	943.44	127.52	f
720	956.57	130.9	f
760	969.49	129.29	f
800	994.62	116.37	f
840	1026.12	101.73	f
880	1052.12	87.46	f
920	1078.41	68.14	f
960	1100.19	61.5	f
1000	1115.39	67.7	f
1040	1136.25	71.86	f
1080	1155.27	76.02	f
1120	1182.01	77.49	f
1160	1207.05	76.57	f
1200	1227.86	81.82	f
1240	1252.31	81.53	f
1280	1275.14	79.37	f
1320	1300.85	82.26	f
1360	1329.92	68.29	f
1400	1353.4	49.71	f
1440	1372.75	38.31	f
*	id=P43	origin=start	destiny=end	motherId=-	ageAtStart=2040
0	287.18	574.94	c
40	309.1	559.27	c
80	337.21	556.6	c
120	365.13	563.68	c
160	395.81	568.85	c
200	409.55	579.04	f
240	417.33	585.48	f
280	436.35	586.55	f
320	463.28	584.41	f
360	483.31	575.44	f
400	503.83	574.36	f
440	536.54	573.64	f
480	567.01	573.36	f
520	590.34	566.58	f
560	610.83	564.99	f
600	645.4	572.6	f
640	673.46	587.83	f
680	696.43	588.51	f
720	730.47	585.96	f
760	754.9	603.83	f
800	775.3	614.71	f
840	804.1	619.5	f
880	823.98	623.9	f
920	845.83	615.3	f
960	855.66	614.97	f
1000	882.49	609.38	f
1040	897.97	611.65	f
1080	928.64	604.56	f
1120	947.09	613.12	f
1160	963.19	612.51	f
1200	970.46	608.36	f
1240	983.57	602.56	f
1280	994.46	589.86	f
1320	1015.62	577.63	f
1360	1050.64	572.35	f
1400	1083.94	570.74	f
1440	1104.22	564.76	f
*	id=P44	origin=start	destiny=end	motherId=-	ageAtStart=1880
0	14.28	664.13	c
40	7.36	658.73	c
80	9.99	648.69	c
120	11.68	630.62	c
160	16.76	613.25	f
200	19.59	597.8	f
240	28.14	583.42	f
280	40.65	583.33	f
320	58.77	593.17	f
360	78.48	607.46	f
400	97.88	615.5	f
440	129.09	632.57	f
480	155.82	643.55	f
520	176.68	643.7	f
560	199.57	644.44	f
600	204.22	652.09	f
640	236.49	662.98	f
680	262.17	667.94	f
720	268.54	665.48	f
760	276.49	646.74	f
800	296.84	630.22	f
840	311.61	613.07	f
880	325.22	609.31	f
920	356.72	605.7	f
960	382.2	609.4	f
1000	407.27	615.58	f
1040	432.98	613.86	f
1080	453.33	614.84	f
1120	477.95	620.02	f
1160	512.65	622.28	f
1200	547.37	628.65	f
1240	570.11	637.79	f
1280	590.6	649.54	f
1320	617.46	661.06	f
1360	633.34	668.81	f
1400	667.76	668.59	f
1440	696.2	675.3	f
*	id=P45	origin=start	destiny=end	motherId=-	ageAtStart=3480
0	598.07	198.9	c
40	613.14	206.02	c
80	641.44	207.24	c
120	663.2	210.23	c
160	687.33	220.85	c
200	721.6	229.62	f
240	739.06	235.51	f
280	763.12	245.01	f
320	779.68	259.15	f
360	792.8	265.35	f
400	816.45	262.98	f
440	836.43	265.55	f
480	859.05	277.7	f
520	890.14	285.06	f
560	914.92	289.13	f
600	942.16	288.49	f
640	966.59	280.9	f
680	988.69	276.81	f
720	1007.36	265.21	f
760	1039.67	263.94	f
800	1069.03	265.31	f
840	1093.75	261.7	f
880	1118.61	269.3	f
920	1147.71	266.17	f
960	1188.26	251.94	f
1000	1206.41	247.42	f
1040	1237.68	245.25	f
1080	1251.51	251.03	f
1120	1271.2	266.44	f
1160	1292.46	268.13	f
1200	1308.43	279.85	f
1240	1320.81	291.14	f
1280	1332.28	312.82	f
1320	1343.59	329.86	f
1360	1363.2	342.25	f
1400	1386.2	342.89	f
1440	1415.16	350.92	f
*	id=P46	origin=start	destiny=end	motherId=-	ageAtStart=2560
0	824.04	274.4	c
40	834.06	257.77	c
80	856.45	245.54	c
120	878.22	229.83	c
160	901.96	215.03	c
200	933.44	200.64	f
240	954.01	187.69	f
280	986.42	186.35	f
320	1018.63	183.93	f
360	1026.87	181.33	f
400	1064.43	176.64	f
440	1087.46	180.85	f
480	1120.55	189.3	f
520	1143.48	183.74	f
560	1170.9	177.44	f
600	1196.54	164.46	f
640	1210.08	163.18	f
680	1232.8	156.58	f
720	1258.68	151.34	f
760	1277.84	155.26	f
800	1296.57	158.82	f
840	1329.48	170.41	f
880	1341.01	175.17	f
920	1355.09	194.77	f
960	1373.64	212.45	f
1000	1389.95	214.75	f
1040	1406.94	223.64	f
1080	1433.68	228.54	f
1120	1464.63	236.49	f
1160	1488.94	239.55	f
1200	1513.04	244.18	f
1240	1529.47	259.51	f
1280	1548.95	270.52	f
1320	1566.16	279.82	f
1360	1589.46	293.35	f
1400	1610.81	297.66	f
1440	1626.56	294.42	f
*	id=P47	origin=start	destiny=end	motherId=-	ageAtStart=880
0	387.31	391.24	c
40	412.09	368.08	c
80	437.18	351.85	c
120	477.06	341.7	c
160	508.49	336.77	f
200	537.45	330.59	f
240	575.15	314.72	f
280	608.17	311.98	f
320	639.41	294.84	f
360	668.65	287.63	f
400	696.43	289	f
440	724.37	293.93	f
480	746.41	303.44	f
520	766.74	314.92	f
560	789.89	324.27	f
600	812.75	332.7	f
640	845.16	321.88	f
680	865.57	321.67	f
720	894.54	320.15	f
760	920.15	317.72	f
800	937.01	319.8	f
840	952.58	319.07	f
880	979.25	321.65	f
920	1013.36	322.97	f
960	1030.94	320.43	f
1000	1051.26	304.47	f
1040	1061.5	303.77	f
1080	1074.17	307.42	f
1120	1110.97	309.27	f
1160	1141.35	314.4	f
1200	1166.11	318.33	f
1240	1192.61	317.65	f
1280	1227.94	311.7	f
1320	1257.35	305.56	f
1360	1293.73	299.33	f
1400	1315.16	300.91	f
1440	1341.57	313.4	f
*	id=P48	origin=start	destiny=end	motherId=-	ageAtStart=1640
0	142.8	72.38	c
40	166.73	79.97	c
80	187.69	95.45	c
120	209.03	108.98	c
160	230.62	122.5	c
200	249.09	136.23	f
240	271.07	153.97	f
280	281.23	162.83	f
320	300.86	174.7	f
360	320.12	185.45	f
400	342.37	204.03	f
440	364.68	215.61	f
480	380.04	229.23	f
520	396.05	245.35	f
560	409.75	254.83	f
600	440.59	266.02	f
640	452.95	273.01	f
680	475.89	287.31	f
720	493.17	283.59	f
760	510.3	271.91	f
800	531.54	273.1	f
840	550.23	270.63	f
880	577.34	258.27	f
920	584.66	256.35	f
960	602.64	247.68	f
1000	622.11	244.37	f
1040	648.8	246.07	f
1080	679.12	244.15	f
1120	711.87	247.07	f
1160	735.97	243.02	f
1200	754.69	228.31	f
1240	774.67	225.43	f
1280	800.98	215.97	f
1320	818.67	209.97	f
1360	841.47	218.45	f
1400	860.96	226.81	f
1440	892.74	234.89	f
*	id=P49	origin=start	destiny=end	motherId=-	ageAtStart=3480
0	370.87	184.29	c
40	371.32	160.87	c
80	365.97	141.6	c
120	371.28	133.9	c
160	380.51	138.53	f
200	403.47	149.95	f
240	420.25	165.98	f
280	432.21	173.54	f
320	446.98	172.62	f
360	474.58	169.82	f
400	507.22	174.97	f
440	529.06	192.23	f
480	543.3	192.61	f
520	564.91	180.29	f
560	588.57	176.37	f
600	599.81	167.53	f
640	622.99	157.87	f
680	655.76	162.33	f
720	689.32	169.55	f
760	702.83	179.78	f
800	734.82	188.67	f
840	757.56	196.07	f
880	779.56	195.6	f
920	804.85	194.55	f
960	836.7	189.55	f
1000	850.23	198.73	f
1040	862.63	203.68	f
1080	887.68	205.93	f
1120	912.19	209.81	f
1160	937.83	224.46	f
1200	964.01	230.72	f
1240	978.63	243.32	f
1280	999.58	258.3	f
1320	1021.63	256.56	f
1360	1054.44	252.31	f
1400	1081.19	255.87	f
1440	1106.03	244.27	f
*	id=P50	origin=start	destiny=end	motherId=-	ageAtStart=560
0	410.27	374.44	c
40	420.08	377.38	c
80	431.94	384.09	c
120	466.23	398.96	c
160	492.33	416.36	c
200	513.56	431.36	f
240	532.6	436.02	f
280	542.78	448.12	f
320	545.72	462.53	f
360	548.68	472.25	f
400	570.88	487.12	f
440	596.28	494.03	f
480	620.9	494.69	f
520	652.07	496.16	f
560	678.42	488.77	f
600	712.63	479.99	f
640	752.49	462.96	f
680	776.54	447.87	f
720	798.61	435.66	f
760	816.97	428.44	f
800	845.34	421.39	f
840	858.71	411.14	f
880	878.61	391.75	f
920	901.89	367.35	f
960	915.34	357.96	f
1000	936.37	350.15	f
1040	960.79	347.34	f
1080	980.81	341.07	f
1120	999.58	333.46	f
1160	1025.07	316.83	f
1200	1026.34	309.17	f
1240	1033.2	279.69	f
1280	1052.29	269.89	f
1320	1069.72	258.61	f
1360	1094.04	246.23	f
1400	1104.61	242.22	f
1440	1133.18	237.54	f
*	id=P51	origin=start	destiny=end	motherId=-	ageAtStart=680
0	523.9	213.6	c
40	516.26	219.93	c
80	511.49	230.61	c
120	524.51	250	c
160	556.43	273.14	c
200	575.69	286.6	f
240	587.99	287.2	f
280	612.73	287.16	f
320	657.61	281.98	f
360	695.46	281.26	f
400	712.8	276.02	f
440	747.77	271.36	f
480	774.62	268.72	f
520	798.68	280.96	f
560	822.39	278.7	f
600	839.62	282.89	f
640	865.71	284.09	f
680	890.84	280.22	f
720	917.86	274.25	f
760	961.92	273.76	f
800	977.77	264.95	f
840	990.64	253.36	f
880	1009.27	231.95	f
920	1025.23	213.9	f
960	1047.26	201.64	f
1000	1080.18	186.03	f
1040	1108.72	177.53	f
1080	1136.06	164.78	f
1120	1146.59	150.73	f
1160	1171.44	128.23	f
1200	1190.12	115.01	f
1240	1199.74	100.5	f
1280	1211.97	84.27	f
1320	1230.01	71.25	f
1360	1245.57	69.3	f
1400	1264.77	69.45	f
1440	1283.13	68.08	f
*	id=P52	origin=start	destiny=end	motherId=-	ageAtStart=4640
0	137.89	372.2	c
40	153.21	373.65	c
80	184.55	373.08	c
120	205.45	373.1	c
160	234.47	381.38	c
200	259.44	392.33	f
240	282.87	395.24	f
280	308.75	398.79	f
320	316.58	409.36	f
360	334.32	417.36	f
400	359.62	420.1	f
440	370.66	425.12	f
480	395.3	432.8	f
520	411.56	447.28	f
560	429.44	442.75	f
600	448.01	439.25	f
640	470.51	434.83	f
680	501.29	434.76	f
720	517.77	431.9	f
760	534.01	429.76	f
800	556.29	425.3	f
840	591.83	417.45	f
880	614.37	420.6	f
920	639.11	421.06	f
960	669.63	429.73	f
1000	694.41	449.75	f
1040	705.06	457.86	f
1080	736.46	460.18	f
1120	767.28	457.85	f
1160	783.07	457.47	f
1200	825.78	461.59	f
1240	852.2	457.26	f
1280	873.21	458.75	f
1320	894.78	453.37	f
1360	918.73	438.94	f
1400	933.89	426.22	f
1440	954.9	420.97	f
*	id=P53	origin=start	destiny=end	motherId=-	ageAtStart=3080
0	819.95	405.28	c
40	840.37	409.16	c
80	860.56	424.84	c
120	867.94	439.35	c
160	884.02	442.09	c
200	897.02	450.93	f
240	914.04	462.38	f
280	934.31	472.36	f
320	954.48	479.62	f
360	978.62	480.4	f
400	1015.73	485.73	f
440	1042.63	490.24	f
480	1064.12	487.07	f
520	1089.1	483.24	f
560	1121.98	479.52	f
600	1156.1	464.56	f
640	1188.63	457.46	f
680	1222.11	452.09	f
720	1243.03	441.15	f
760	1269.98	428.79	f
800	1302.54	425.38	f
840	1326.2	436.86	f
[truncated: 1,801 more rows]
