# Supplementary material for: A three component model for superdiffusive motion effectively describes migration of eukaryotic cells moving freely or under a directional stimulus
Source: PLoS One. 2022 Aug 2;17(8):e0272259. doi: 10.1371/journal.pone.0272259 (PMC9345344; doi:10.1371/journal.pone.0272259)
Supplement: S1 File — Text files containing information about displacements of experimental and simulated populations used for both preliminary analyses, in “datasets used for preliminary evaluation of cell movement (Tables 1 and 2)”, and further characterization of cell movement, in “further datasets used for cell movement characterization (Figs 2, 4–6; Table 2; S1–S3 Tables; S2 and S3 Figs)”. (ZIP) [file pone.0272259.s007.zip › S1_File/further datasets/simulated/100 cells (9 micron random)/b8 p16/Coords-jzQKzF.txt]

#	version=2.0	operator=	acqDate=	cellLine=cell	cond=N.T.	type=	well=	ref_angle=	note=Experiment 1	clickId=	date=	acqId=	ps=1	xSize=845	ySize=668	ts=1	unit=um	stackId=	timeInt=	description=
*	id=P1	origin=start	destiny=end	motherId=-	ageAtStart=560
0	86.81	202.04	c
40	103.38	221.02	c
80	127.55	238.91	c
120	146.87	255.94	c
160	168.59	270.08	c
200	187.48	271.17	f
240	197.01	286.42	f
280	217.04	291.34	f
320	239.89	282.4	f
360	264.58	283.91	f
400	296.19	290.43	f
440	336.13	292.14	f
480	349.95	285.3	f
520	364.43	280.91	f
560	388.08	284.52	f
600	416.25	289.2	f
640	436.47	286.35	f
680	456.91	278.04	f
720	485	277.39	f
760	506.85	285.03	f
800	539.46	300.48	f
840	553.29	308.81	f
880	568.45	329.46	f
920	577.86	347.13	f
960	597.03	364.7	f
1000	620.1	388.23	f
1040	641.66	395.72	f
1080	664.79	407	f
1120	697.94	424.17	f
1160	708.62	426.46	f
1200	732.12	429.22	f
1240	753.66	437.99	f
1280	775.43	446.34	f
1320	802.61	460.15	f
1360	823.08	463.29	f
1400	848.34	463.53	f
1440	869.45	468.19	f
*	id=P2	origin=start	destiny=end	motherId=-	ageAtStart=440
0	343.7	610.35	c
40	366.74	636.53	c
80	377.25	652.81	c
120	403.39	668.03	c
160	424.9	678.78	c
200	453.86	688.15	f
240	476.38	690.16	f
280	483.16	687.35	f
320	515.99	688.96	f
360	538.9	685.65	f
400	563.55	686.29	f
440	588.11	687.65	f
480	608.89	688.86	f
520	622.07	679.41	f
560	645.33	680.11	f
600	665.47	697.15	f
640	677.79	716.93	f
680	685.17	729.7	f
720	693.06	740.67	f
760	707.32	749.76	f
800	726.85	750.29	f
840	743.84	747.83	f
880	765.59	745	f
920	791.44	749.49	f
960	807.71	749.16	f
1000	836	749.25	f
1040	860.34	735.53	f
1080	877.12	729.05	f
1120	899.92	734.42	f
1160	920.37	737.91	f
1200	955.1	740.13	f
1240	977.64	738.81	f
1280	1000.1	727.29	f
1320	1021.76	732.47	f
1360	1047.11	735.58	f
1400	1063.66	748.01	f
1440	1081.59	752.92	f
*	id=P3	origin=start	destiny=end	motherId=-	ageAtStart=1720
0	818.29	254.24	c
40	859.58	253.67	c
80	880.6	262.98	c
120	906.87	267.92	c
160	931.89	276.54	c
200	958.78	278.7	f
240	977.76	268.98	f
280	987.22	259.66	f
320	1004.46	256.63	f
360	1033.94	261.6	f
400	1059.93	262.18	f
440	1080.35	264.92	f
480	1099.92	271.57	f
520	1121.07	278.47	f
560	1140.39	279.14	f
600	1159.37	277.29	f
640	1193.65	275.96	f
680	1218.03	262.73	f
720	1236.92	247.59	f
760	1257.15	239.56	f
800	1277.42	243.94	f
840	1313.8	258.41	f
880	1338.21	269.92	f
920	1349.17	283.26	f
960	1360.1	293.38	f
1000	1372.48	294.2	f
1040	1407.35	293.42	f
1080	1428.33	290.58	f
1120	1453.65	285.06	f
1160	1484.2	282.61	f
1200	1511.17	283.46	f
1240	1535.57	284.11	f
1280	1552.73	277.5	f
1320	1571.01	264.21	f
1360	1588.56	244.58	f
1400	1621.73	235.9	f
1440	1635.79	230.73	f
*	id=P4	origin=start	destiny=end	motherId=-	ageAtStart=1360
0	33.42	178.93	c
40	54	193.11	c
80	73.63	197.3	c
120	91.72	193.27	c
160	112.74	190.6	c
200	142.52	194.78	f
240	158.52	196.58	f
280	185.89	197.55	f
320	212.65	193.67	f
360	235.5	179.72	f
400	255.63	164.91	f
440	267.13	158.98	f
480	284.83	149.63	f
520	309.34	134.46	f
560	333.29	126.18	f
600	357.95	127.28	f
640	375.82	118.76	f
680	398.77	116.15	f
720	413.79	121.97	f
760	441.99	120.11	f
800	464.02	120.19	f
840	500.14	124.56	f
880	520	132.65	f
920	541.69	133.77	f
960	560.53	124.04	f
1000	583.72	112.06	f
1040	594.05	105.4	f
1080	626.4	90.66	f
1120	649.97	81.22	f
1160	670.61	79.22	f
1200	696.57	70.9	f
1240	718.53	58.46	f
1280	743.12	54.59	f
1320	765.1	53.11	f
1360	786.32	56.4	f
1400	813.23	75.98	f
1440	851.35	86.51	f
*	id=P5	origin=start	destiny=end	motherId=-	ageAtStart=2080
0	176.54	58.57	c
40	197.24	61.8	c
80	220.93	55.22	c
120	236.94	56.9	c
160	270.3	49.52	c
200	306.52	48.91	f
240	347.62	54.43	f
280	379.44	56.46	f
320	408.17	58.55	f
360	429.6	61	f
400	456.84	61.23	f
440	470.27	77.83	f
480	493.68	104.51	f
520	509.33	122.5	f
560	543.78	135.28	f
600	561.43	134.82	f
640	586.66	147.12	f
680	614.92	158.89	f
720	643.31	161.67	f
760	664.2	157.52	f
800	678.53	140.24	f
840	701.15	129.19	f
880	726.04	130.51	f
920	746.37	132.91	f
960	761.06	139.5	f
1000	788.45	149.53	f
1040	808.77	160.65	f
1080	835.79	166.6	f
1120	861.46	167.42	f
1160	892.62	166.36	f
1200	925.92	173.52	f
1240	950.87	170.49	f
1280	977.35	162.03	f
1320	1003.68	163.03	f
1360	1026.56	168.76	f
1400	1051.84	174.88	f
1440	1091.37	175.36	f
*	id=P6	origin=start	destiny=end	motherId=-	ageAtStart=2440
0	397.72	558.6	c
40	410.22	544.07	c
80	430.72	520.03	c
120	456.1	506.43	c
160	481.39	478.97	f
200	499.58	461.63	f
240	526.1	443.73	f
280	565.21	427.35	f
320	595.27	430.31	f
360	622.72	442.65	f
400	643.13	446.79	f
440	677.96	460.26	f
480	707.08	465.12	f
520	730.66	451.29	f
560	758.91	432.47	f
600	783.08	436.81	f
640	803.77	434.13	f
680	822.42	436.37	f
720	848.92	438.22	f
760	863.55	443.99	f
800	882.89	453.61	f
840	903.81	458.55	f
880	925.45	464.64	f
920	949.49	457.1	f
960	967.89	463.3	f
1000	993.07	458.36	f
1040	1029.29	462.87	f
1080	1045.95	457.28	f
1120	1073.25	453.06	f
1160	1101.78	455.06	f
1200	1125.5	448.58	f
1240	1146.68	436.59	f
1280	1164.95	434.06	f
1320	1183.67	432.29	f
1360	1203.89	445.52	f
1400	1229.5	459.13	f
1440	1255.15	476.84	f
*	id=P7	origin=start	destiny=end	motherId=-	ageAtStart=2680
0	11.44	344.65	c
40	1.29	343.3	c
80	-14.27	355.24	c
120	-31.01	359.25	c
160	-48.87	359.32	c
200	-56.95	349.74	f
240	-55.79	342.56	f
280	-37.34	324.41	f
320	-23.11	312.06	f
360	1.59	296.58	f
400	29.72	276.53	f
440	59.34	262.36	f
480	80.41	262.44	f
520	94.08	259.74	f
560	119.05	256.24	f
600	145.16	251.62	f
640	166.34	240.73	f
680	185.77	228.64	f
720	202.14	214.59	f
760	234.78	194.18	f
800	263.62	203.94	f
840	289.34	216.64	f
880	309.65	234.38	f
920	321.85	247.3	f
960	330.48	252.91	f
1000	357.45	275.84	f
1040	382.32	283.14	f
1080	413.56	299.27	f
1120	437.74	305.85	f
1160	470.99	312.72	f
1200	490.75	313.3	f
1240	517.17	318.92	f
1280	532.95	317.93	f
1320	556.45	318.96	f
1360	576.47	332.7	f
1400	593.16	343.12	f
1440	609.68	352.34	f
*	id=P8	origin=start	destiny=end	motherId=-	ageAtStart=3840
0	815.18	333.47	c
40	808.25	344.5	c
80	807.49	359.45	c
120	814.16	383.71	c
160	836.35	397.05	c
200	849.34	400.66	f
240	859.28	398.74	f
280	888.36	393.68	f
320	903.11	386.31	f
360	927.21	379.72	f
400	949.93	359.24	f
440	967.61	345.33	f
480	980.8	334.39	f
520	1002.02	336.56	f
560	1039	329.91	f
600	1064.54	327.28	f
640	1090.81	325.55	f
680	1100.13	323.66	f
720	1122.84	319.63	f
760	1141.75	321.41	f
800	1172.61	337.98	f
840	1181.74	339.25	f
880	1205.33	348.71	f
920	1230.1	360.97	f
960	1248.38	366.43	f
1000	1287.41	368.88	f
1040	1316.33	374.14	f
1080	1341.91	378.66	f
1120	1369.9	383.35	f
1160	1396.07	400.64	f
1200	1413.22	400.9	f
1240	1434.43	415.97	f
1280	1444.74	426.84	f
1320	1469.89	434.16	f
1360	1497.8	433.48	f
1400	1524.33	436.71	f
1440	1537.57	439.98	f
*	id=P9	origin=start	destiny=end	motherId=-	ageAtStart=3560
0	317.07	207.69	c
40	342.94	191.39	c
80	359.54	179.16	c
120	377.64	170.87	c
160	397.61	152.38	c
200	411.41	149.28	f
240	437.44	154.41	f
280	443.93	161.2	f
320	461.09	158.57	f
360	474.51	154.52	f
400	510.1	157.04	f
440	540.87	156.33	f
480	566.11	156.94	f
520	581.44	148.04	f
560	608.94	141.06	f
600	637.87	140.48	f
640	660.34	139.7	f
680	682.96	137.47	f
720	719.51	144.85	f
760	746.36	150.11	f
800	771.4	160.52	f
840	780.02	174.15	f
880	798.45	198.72	f
920	819.6	210.01	f
960	842.46	223.1	f
1000	864.46	237.19	f
1040	896.47	243.01	f
1080	923.77	247.44	f
1120	943.03	242.93	f
1160	968.13	236.4	f
1200	987.34	241.07	f
1240	1000.61	247.11	f
1280	1019.81	239.95	f
1320	1038.73	243.37	f
1360	1063.8	244.68	f
1400	1091.73	256	f
1440	1107.68	259.66	f
*	id=P10	origin=start	destiny=end	motherId=-	ageAtStart=2280
0	676.09	268.42	c
40	711.58	266.26	c
80	737.45	266.05	c
120	773.92	264.36	c
160	795.7	263.31	c
200	824.84	269.68	f
240	837.48	284.43	f
280	867.44	287.67	f
320	890.13	281.29	f
360	906.04	279.7	f
400	927.82	281.52	f
440	951.63	283.98	f
480	975.97	302.18	f
520	990.2	306.46	f
560	1016.83	312.23	f
600	1044.49	327.56	f
640	1078.13	337.49	f
680	1089.99	319.39	f
720	1096.01	302.01	f
760	1106.33	288.31	f
800	1124.16	273.31	f
840	1138.07	248.78	f
880	1152.31	223.58	f
920	1157.59	205.11	f
960	1173.43	194.46	f
1000	1198.67	176.75	f
1040	1215.09	153.88	f
1080	1232.44	145.92	f
1120	1248.08	141.88	f
1160	1274.54	145.73	f
1200	1296.5	146.03	f
1240	1332.38	142.4	f
1280	1368.02	126.22	f
1320	1384.78	124.99	f
1360	1423.63	121.14	f
1400	1440.95	116.12	f
1440	1459.44	112.57	f
*	id=P11	origin=start	destiny=end	motherId=-	ageAtStart=2200
0	616.74	52.1	c
40	626	72.62	c
80	635.82	93.14	c
120	648.45	102.8	c
160	668.73	121.43	c
200	680.83	127.11	f
240	701.78	129.84	f
280	721.62	135.34	f
320	751.08	147.32	f
360	767.68	153.21	f
400	794.1	158.47	f
440	814.79	158.63	f
480	843.36	150.48	f
520	867.8	133.08	f
560	891.91	118.07	f
600	922.61	102.91	f
640	944.07	98.86	f
680	968.18	98.42	f
720	992.87	102.21	f
760	1015.33	105.56	f
800	1040.26	112.4	f
840	1071.94	126.25	f
880	1089.61	126.94	f
920	1107.73	127.87	f
960	1129.31	133.25	f
1000	1150.17	141.89	f
1040	1181.04	140.53	f
1080	1207.92	143.75	f
1120	1235.14	134.24	f
1160	1247.7	133.04	f
1200	1262.71	119.15	f
1240	1272.54	107.42	f
1280	1285.98	101.74	f
1320	1320.52	88.85	f
1360	1349.57	94.13	f
1400	1372.31	95.46	f
1440	1397.38	107.12	f
*	id=P12	origin=start	destiny=end	motherId=-	ageAtStart=2680
0	55.09	500.7	c
40	58.38	490.85	c
80	57.46	477.48	c
120	59.81	466.97	c
160	68.27	457.59	c
200	92.12	438.94	f
240	126.83	413.54	f
280	158.88	406.72	f
320	177.72	403.13	f
360	196.25	396.17	f
400	210.12	373.33	f
440	234.68	363.83	f
480	247.11	350.2	f
520	269.48	336.85	f
560	293.88	316.95	f
600	307.34	316.02	f
640	327.04	305.88	f
680	360.65	305.38	f
720	394.74	295.81	f
760	413.51	294.61	f
800	445.73	310.1	f
840	479.06	318.44	f
880	511.17	322.6	f
920	527.82	322.34	f
960	549.74	323.78	f
1000	584.37	320.33	f
1040	610.5	329.28	f
1080	636.28	328.2	f
1120	667.02	314.42	f
1160	689.42	316.15	f
1200	700.63	313.26	f
1240	738.03	313.42	f
1280	757.26	310.84	f
1320	765.58	311.33	f
1360	779.06	320.85	f
1400	800.34	333.65	f
1440	835.61	354.04	f
*	id=P13	origin=start	destiny=end	motherId=-	ageAtStart=160
0	452.74	666.85	c
40	446.58	680.45	c
80	445.19	687.19	c
120	452.99	697.13	c
160	470.66	716.05	c
200	488.84	724.79	f
240	506.38	716.42	f
280	524.15	705.15	f
320	536.79	700.59	f
360	568.6	702.86	f
400	588.33	707.76	f
440	597.48	704.15	f
480	615.23	699.79	f
520	640.95	704.7	f
560	675.85	703.41	f
600	698.26	707.54	f
640	715.51	703.23	f
680	735.88	692.06	f
720	768.2	688.76	f
760	797.48	683.06	f
800	810.57	674.38	f
840	828.29	667.25	f
880	845.98	640.01	f
920	861.56	620.18	f
960	876.43	599.9	f
1000	882.49	583.03	f
1040	892.99	562.26	f
1080	901.63	543.02	f
1120	918.55	539.17	f
1160	950.64	533.01	f
1200	963.88	530.16	f
1240	983.52	511.44	f
1280	994.63	498.34	f
1320	1016.45	487.52	f
1360	1037.43	480.9	f
1400	1071.39	478.61	f
1440	1103.39	466.34	f
*	id=P14	origin=start	destiny=end	motherId=-	ageAtStart=40
0	99.85	458	c
40	127.4	467.67	c
80	156.1	476.46	c
120	179.3	482.82	c
160	215.5	481.05	c
200	246.81	483.48	f
240	275.36	479.71	f
280	288.94	472.97	f
320	317.39	468.63	f
360	333.9	479.54	f
400	358.46	500.97	f
440	382.62	510.02	f
480	391.99	516.78	f
520	415.42	520.99	f
560	436.68	532.06	f
600	468.67	533.29	f
640	486.84	530.85	f
680	516.96	533.96	f
720	538.74	537.87	f
760	566.15	557.98	f
800	592.14	568.22	f
840	618.11	577.06	f
880	647.15	585.52	f
920	655.76	582.26	f
960	680.91	577.52	f
1000	699.21	591.64	f
1040	718.31	608.73	f
1080	732.03	627.7	f
1120	748.02	627.89	f
1160	769.71	622.13	f
1200	791.62	605.9	f
1240	811.65	591.84	f
1280	829.37	579.07	f
1320	854.56	563.71	f
1360	872.11	563.77	f
1400	888.94	568.73	f
1440	910.67	568.92	f
*	id=P15	origin=start	destiny=end	motherId=-	ageAtStart=3200
0	617.61	140.51	c
40	640.76	158.1	c
80	670.69	162.74	c
120	687.72	164.41	c
160	725.02	158.85	c
200	757.04	149.66	f
240	791.37	150.24	f
280	832.74	139.39	f
320	862.38	116.3	f
360	884.66	98.4	f
400	913.88	95.28	f
440	920.73	92.19	f
480	940.9	92.69	f
520	965.65	95.04	f
560	993.22	97.81	f
600	1018.41	100.92	f
640	1051.72	114.29	f
680	1066.67	117.4	f
720	1091.4	112.29	f
760	1108.13	97.85	f
800	1126.8	89.84	f
840	1151.86	88.81	f
880	1168.45	84.52	f
920	1189.84	81.28	f
960	1207.11	73.21	f
1000	1239.42	86.15	f
1040	1262.56	94.96	f
1080	1286.74	99.69	f
1120	1316.77	96.76	f
1160	1336.51	89.88	f
1200	1378.66	84.36	f
1240	1406.03	82.89	f
1280	1430.4	84.35	f
1320	1450.89	83.3	f
1360	1471.29	82.86	f
1400	1492.71	77.94	f
1440	1516.04	67.65	f
*	id=P16	origin=start	destiny=end	motherId=-	ageAtStart=2240
0	405.07	118.71	c
40	419.1	116.82	c
80	441.92	117.43	c
120	460.27	123.97	c
160	491.39	125.89	c
200	521.87	126.65	f
240	547.02	132.56	f
280	561.06	151.94	f
320	579.21	172.76	f
360	590.45	176.52	f
400	616.32	177.46	f
440	650.5	180.69	f
480	682.59	184.21	f
520	702.54	183.77	f
560	735.68	183.12	f
600	751.08	174.49	f
640	754.45	161.63	f
680	754.54	150.02	f
720	748.37	132.45	f
760	755.53	115.06	f
800	768.29	91.29	f
840	799.35	80.45	f
880	820.58	74.03	f
920	850.93	73.04	f
960	887.22	66.55	f
1000	910.74	73.02	f
1040	927.14	72.15	f
1080	943.14	69.8	f
1120	970.91	73.57	f
1160	990.05	73.32	f
1200	1004.48	82.36	f
1240	1018.75	93.77	f
1280	1032.13	98.09	f
1320	1052.02	97.48	f
1360	1076.63	107.76	f
1400	1105.6	108.69	f
1440	1133.68	110.43	f
*	id=P17	origin=start	destiny=end	motherId=-	ageAtStart=1320
0	442.65	127.53	c
40	447.44	149.3	c
80	454.1	173.3	c
120	467.13	189.93	c
160	492.92	188.5	c
200	504.19	195.86	f
240	526.83	215.6	f
280	539.39	224.6	f
320	560.72	226.76	f
360	579.84	225.65	f
400	604.57	221.21	f
440	632.63	221.91	f
480	656.53	231.05	f
520	689.39	228.32	f
560	713.79	224.92	f
600	742.01	211.59	f
640	761.66	206.6	f
680	791.82	212.7	f
720	808.92	210.07	f
760	829.23	209.76	f
800	845.98	199.27	f
840	864.33	186.01	f
880	881.46	169.12	f
920	900.64	156.89	f
960	926	157.62	f
1000	948.24	155.66	f
1040	973.2	149.08	f
1080	1005.23	144.31	f
1120	1026.65	129.83	f
1160	1051.01	126.95	f
1200	1079.77	121.94	f
1240	1105.48	125.35	f
1280	1137.35	118.8	f
1320	1158.72	120.19	f
1360	1180.09	119.23	f
1400	1214.99	119.41	f
1440	1242.14	114.2	f
*	id=P18	origin=start	destiny=end	motherId=-	ageAtStart=840
0	805.99	347.34	c
40	833.65	332.48	c
80	863.13	314.94	c
120	897.17	298.89	c
160	916.5	287.14	c
200	933.9	277.37	f
240	960.04	274.97	f
280	979.36	271.82	f
320	992.59	271.22	f
360	1020.16	290.85	f
400	1041.93	304.22	f
440	1060	324.96	f
480	1071.35	333.99	f
520	1088.64	327.57	f
560	1109.72	320.32	f
600	1146.6	306.33	f
640	1174.94	280.31	f
680	1189.63	263.71	f
720	1219.7	246.67	f
760	1247.19	252.27	f
800	1271.78	267.61	f
840	1287.86	279.47	f
880	1317.65	295.89	f
920	1336.38	313.16	f
960	1355.55	324.01	f
1000	1389.98	338.96	f
1040	1409.41	355.6	f
1080	1442.07	361.89	f
1120	1465.25	367.28	f
1160	1490.9	379.28	f
1200	1508.51	389.8	f
1240	1528.61	396.97	f
1280	1543.29	391.01	f
1320	1558.79	383.35	f
1360	1576.42	368.94	f
1400	1588.33	358.86	f
1440	1602.1	345.19	f
*	id=P19	origin=start	destiny=end	motherId=-	ageAtStart=3960
0	380.59	27.54	c
40	383.23	12.74	c
80	397.66	-4.25	c
120	419.02	-15.06	c
160	441.72	-19.36	c
200	456.18	-8.14	f
240	484.84	-6.92	f
280	508.8	5	f
320	539.25	0.15999999999997	f
360	562.38	-10.27	f
400	590.23	-25.47	f
440	613.12	-28.75	f
480	628.47	-34.26	f
520	645.15	-36.61	f
560	654.31	-42.51	f
600	674.25	-64.09	f
640	694.59	-71.6	f
680	719.3	-68.02	f
720	751.17	-51.65	f
760	758.21	-51.81	f
800	783.36	-65.24	f
840	814.96	-86.5	f
880	827.13	-97.63	f
920	853.48	-112.14	f
960	878.41	-124.73	f
1000	891.46	-123.27	f
1040	926.4	-126.24	f
1080	956.79	-125.16	f
1120	981.61	-125.08	f
1160	1002.28	-135.17	f
1200	1017.97	-146.19	f
1240	1039.51	-138.75	f
1280	1059.19	-128.1	f
1320	1087.25	-120.8	f
1360	1108.12	-117.9	f
1400	1132.76	-110.74	f
1440	1157.82	-101.73	f
*	id=P20	origin=start	destiny=end	motherId=-	ageAtStart=1880
0	193.21	216.07	c
40	196.37	196.89	c
80	204.26	184.18	c
120	212.03	182.65	c
160	237.72	177.57	c
200	274.11	176.57	f
240	299.88	176.68	f
280	326.65	174.94	f
320	351.2	184.39	f
360	374.43	203.61	f
400	401.93	205.66	f
440	426.4	196.93	f
480	437.32	196.9	f
520	465.68	185.19	f
560	490.64	195.19	f
600	515.08	204.72	f
640	534.9	211.73	f
680	543.27	224.93	f
720	554.17	236.98	f
760	577.62	238.23	f
800	597.83	248.69	f
840	620.04	262.31	f
880	646.91	270.51	f
920	653.48	281.88	f
960	682.74	296.14	f
1000	711.99	311.45	f
1040	741.44	326.78	f
1080	763.34	330.12	f
1120	796.88	326.67	f
1160	822.71	312.67	f
1200	841.46	309.27	f
1240	864.89	317.68	f
1280	875.1	330.12	f
1320	884.4	352.11	f
1360	900.16	371.27	f
1400	912.48	395.77	f
1440	927.14	408.9	f
*	id=P21	origin=start	destiny=end	motherId=-	ageAtStart=4080
0	732.35	213.26	c
40	727.04	217.71	c
80	727.31	227.52	c
120	719.81	244.9	c
160	717.85	259.91	c
200	713.05	278.9	f
240	723.6	297.49	f
280	745.68	305.45	f
320	771.24	300.84	f
360	793.3	307.84	f
400	814.92	321.19	f
440	821.83	330.95	f
480	832.37	327.97	f
520	854.15	333.96	f
560	894.53	349.21	f
600	911.95	347.13	f
640	941.91	342.49	f
680	971.24	333.63	f
720	988.68	325.6	f
760	1013.43	327.95	f
800	1036	320.6	f
840	1055.13	313.08	f
880	1075.39	311.56	f
920	1103.27	309.1	f
960	1126.88	304.45	f
1000	1147.89	292.03	f
1040	1171.87	289.67	f
1080	1202.8	287.37	f
1120	1235.2	290.06	f
1160	1266.38	299.54	f
1200	1292.09	327.05	f
1240	1316.73	341.64	f
1280	1341.01	348.2	f
1320	1368.74	354.61	f
1360	1394.14	364.52	f
1400	1424.34	386.94	f
1440	1448.05	391.74	f
*	id=P22	origin=start	destiny=end	motherId=-	ageAtStart=4120
0	686	80.4	c
40	699.61	85.01	c
80	716.59	101.16	c
120	740	120.89	c
160	739.83	133.12	c
200	742.44	154.04	f
240	754.68	172.05	f
280	760.38	175.12	f
320	778.25	190.91	f
360	803.67	183.79	f
400	827.97	174.9	f
440	849.29	179.34	f
480	884.07	172.37	f
520	911.05	176.94	f
560	927.98	186.84	f
600	937.98	193.79	f
640	949.94	222.22	f
680	968.04	236.65	f
720	976.42	253.49	f
760	1008.49	267.37	f
800	1023.06	259.45	f
840	1040.72	258.42	f
880	1064.97	270.69	f
920	1094.95	272.69	f
960	1121.61	269.19	f
1000	1147.9	269.92	f
1040	1176.01	278.28	f
1080	1201.08	298.17	f
1120	1222.82	302.93	f
1160	1250.52	307.16	f
1200	1275.02	303.45	f
1240	1297.86	287.33	f
1280	1316.43	277.64	f
1320	1332.68	257.24	f
1360	1357.55	250.11	f
1400	1376.91	248.42	f
1440	1413.07	247.01	f
*	id=P23	origin=start	destiny=end	motherId=-	ageAtStart=2080
0	150.77	143.45	c
40	163.38	131.28	c
80	182.23	129.55	c
120	191.48	136.79	c
160	211.99	146.49	f
200	237.75	155.49	f
240	260.11	175.7	f
280	283.9	181.43	f
320	296.97	184.92	f
360	311.32	195.51	f
400	337.92	214.64	f
440	356.37	227.64	f
480	376.29	232.68	f
520	403.27	234.25	f
560	419.27	239.42	f
600	451.66	254.43	f
640	471.61	252.8	f
680	489.59	252.91	f
720	512.94	247.19	f
760	530.37	248.95	f
800	560.6	249.69	f
840	568.08	253.24	f
880	591.67	245.15	f
920	625.78	235.24	f
960	653.03	224.25	f
1000	682.5	222.42	f
1040	701.23	213	f
1080	711.91	200.24	f
1120	730.56	186.31	f
1160	745.87	169.94	f
1200	764.27	153.57	f
1240	797.67	152.89	f
1280	824.47	142.49	f
1320	837.8	136.96	f
1360	860.12	126.22	f
1400	889.9	124.41	f
1440	921.01	122.18	f
*	id=P24	origin=start	destiny=end	motherId=-	ageAtStart=1520
0	377.06	304.25	c
40	395.36	290.7	c
80	422.69	279.56	c
120	456.93	274.03	c
160	499.9	273.19	c
200	535.75	278.52	f
240	553.7	279.28	f
280	579.71	291.37	f
320	594.26	291.5	f
360	613.33	294.9	f
400	642.97	296.41	f
440	676.87	300.34	f
480	710.73	290.45	f
520	727.55	282.11	f
560	759.1	274.23	f
600	776.07	280.47	f
640	801.36	299.41	f
680	816.65	312.22	f
720	837.34	331.16	f
760	857.37	346.01	f
800	887.09	352.66	f
840	895.89	366.12	f
880	916.64	379.74	f
920	938.04	387.25	f
960	967.99	397.17	f
1000	994.16	409.83	f
1040	1007.52	423.31	f
1080	1024.23	430.12	f
1120	1045.78	436.13	f
1160	1072.97	438.37	f
1200	1102.99	442.82	f
1240	1126.28	444.11	f
1280	1146.39	447.52	f
1320	1167.14	451.41	f
1360	1186.78	447.6	f
1400	1205.69	454.23	f
1440	1223.86	453.66	f
*	id=P25	origin=start	destiny=end	motherId=-	ageAtStart=120
0	394.18	509	c
40	422.18	509.06	c
80	454.04	516.02	c
120	488.47	510.07	c
160	505.45	515.07	c
200	526.26	534.29	f
240	547.53	532.72	f
280	571.35	524.14	f
320	593.36	520.35	f
360	628.75	501.57	f
400	640.28	494.17	f
440	663.8	479.94	f
480	690.64	476.93	f
520	710.72	467.05	f
560	750.17	464.61	f
600	775.6	462.81	f
640	806.32	472.99	f
680	833.89	468.06	f
720	853.06	473.19	f
760	882.16	477.27	f
800	901.63	469.86	f
840	917.24	465.53	f
880	936.92	472.99	f
920	960.33	473.34	f
960	974.62	483.01	f
1000	1001.93	488.76	f
1040	1023.83	500.81	f
1080	1034.76	503.02	f
1120	1052.48	509.79	f
1160	1071.77	519.87	f
1200	1099.55	527.7	f
1240	1116.03	529.06	f
1280	1133.93	549.25	f
1320	1156.94	549.83	f
1360	1182.76	541	f
1400	1208.93	539.68	f
1440	1232.79	532.35	f
*	id=P26	origin=start	destiny=end	motherId=-	ageAtStart=200
0	124.02	576.35	c
40	131.56	583.18	c
80	150.74	590.15	c
120	168.61	599.88	c
160	187.79	603.74	c
200	206.37	606.91	f
240	223.14	591.89	f
280	245.76	580.02	f
320	264.1	570.19	f
360	282	565.2	f
400	307.4	560.29	f
440	332.41	554.66	f
480	358.23	555.48	f
520	380.99	556.3	f
560	409.07	550.74	f
600	443.87	555.91	f
640	459.11	562.39	f
680	470.68	572	f
720	476.78	588.47	f
760	491.3	589.41	f
800	507.83	589.78	f
840	534.8	589.73	f
880	556.35	599.2	f
920	575.54	603.41	f
960	601.43	595.9	f
1000	631.74	581.86	f
1040	652.69	584.46	f
1080	688.94	588.47	f
1120	707.34	590.92	f
1160	724.02	594.21	f
1200	737.1	594.77	f
1240	767.03	606.64	f
1280	802.28	611.29	f
1320	842.75	618.17	f
1360	864.36	622.94	f
1400	897.97	612.77	f
1440	919.07	606.63	f
*	id=P27	origin=start	destiny=end	motherId=-	ageAtStart=2960
0	143.07	520.5	c
40	133.06	506.26	c
80	132.45	502.86	c
120	137.28	485.28	c
160	153.54	473.64	c
200	179.63	457.74	f
240	203.03	450.39	f
280	228.45	443.5	f
320	252.35	439.3	f
360	280.3	443.6	f
400	307.42	459.81	f
440	341.99	465.72	f
480	360.82	468.12	f
520	379.53	462.58	f
560	391.84	448.58	f
600	402.56	434.79	f
640	420.84	415.33	f
680	444.63	402.5	f
720	465.16	383.16	f
760	490.13	376.55	f
800	528.32	373.43	f
840	545.59	385.96	f
880	561.21	386.22	f
920	575.09	374.84	f
960	606.93	370.81	f
1000	633.17	358.23	f
1040	655.79	354.39	f
1080	668.97	336.93	f
1120	684.56	309.9	f
1160	703.75	298.92	f
1200	732.69	291.48	f
1240	748.67	286.74	f
1280	771.2	280.85	f
1320	796.64	268.87	f
1360	818.97	256.29	f
1400	838.23	258.53	f
1440	866.08	266.42	f
*	id=P28	origin=start	destiny=end	motherId=-	ageAtStart=4400
0	349.66	194.32	c
40	389.51	208.99	c
80	411.04	202.12	c
120	432.2	193.59	c
160	472.37	179.2	c
200	505.99	173.96	f
240	527.24	172.77	f
280	561.97	179.56	f
320	595.11	167.19	f
360	615	155.06	f
400	646.2	147.07	f
440	677.15	140.3	f
480	701.82	128.6	f
520	713.73	127.77	f
560	736.29	128.78	f
600	761.97	128.06	f
640	774.28	128.09	f
680	795.81	137.21	f
720	806.44	153.18	f
760	823.51	168.26	f
800	850.91	173.11	f
840	869.65	168.48	f
880	895.63	158.77	f
920	922.52	149.46	f
960	942.95	143.26	f
1000	966.93	139.68	f
1040	1002.41	135.73	f
1080	1026.85	124.73	f
1120	1057.11	120.1	f
1160	1063.02	117.5	f
1200	1089.11	109.91	f
1240	1103.17	97.49	f
1280	1119.85	97.63	f
1320	1150.35	99.21	f
1360	1163.63	95.51	f
1400	1189.85	97.86	f
1440	1217.31	104.13	f
*	id=P29	origin=start	destiny=end	motherId=-	ageAtStart=640
0	198.38	365.34	c
40	216.56	384.19	c
80	243.69	391.98	c
120	270.03	386.12	c
160	294.64	377.88	c
200	330.13	373.76	f
240	350.02	378.27	f
280	382.94	386.75	f
320	392.44	381.01	f
360	410.6	372.27	f
400	431.51	364.53	f
440	470.77	362.2	f
480	497.74	351.18	f
520	516.88	349.08	f
560	543.38	353.77	f
600	570.49	359.16	f
640	598.74	360.4	f
680	627.26	367.82	f
720	651.17	376.43	f
760	680.18	377.36	f
800	711.56	384.74	f
840	733.72	396.81	f
880	755.4	407.62	f
920	772.92	427.32	f
960	794.19	436.29	f
1000	818.74	439.21	f
1040	854.83	452.09	f
1080	880.92	459.14	f
1120	916.24	463.03	f
1160	934.4	453.29	f
1200	954.13	447.63	f
1240	970.31	438.06	f
1280	998.3	436.76	f
1320	1018.31	427.75	f
1360	1038.6	415.53	f
1400	1060.67	405.59	f
1440	1087.06	409.22	f
*	id=P30	origin=start	destiny=end	motherId=-	ageAtStart=2520
0	41.12	26.04	c
40	66.67	7.7	c
80	67.92	4.6799999999999	c
120	83.59	7.14	c
160	109.65	21.38	c
200	120.38	22.93	f
240	135.8	31.86	f
280	165.36	36.81	f
320	191.58	47.02	f
360	207.75	52.45	f
400	237.54	54.04	f
440	268.96	46.95	f
480	293.76	47.16	f
520	321.4	48.48	f
560	341.84	55.21	f
600	355.48	58.1	f
640	382.85	53.35	f
680	408.61	48.6	f
720	426.75	41.34	f
760	449.62	31.25	f
800	481.63	23.33	f
840	512.04	25.68	f
880	524.31	18.32	f
920	553.16	5.88	f
960	567.8	-10.54	f
1000	598.81	-35.55	f
1040	621.53	-41.07	f
1080	636.45	-42.97	f
1120	659.51	-42.82	f
1160	687.81	-47.28	f
1200	707.12	-52.46	f
1240	739.56	-69.28	f
1280	751.18	-79.41	f
1320	766.1	-83.61	f
1360	772.65	-90.22	f
1400	783.56	-88	f
1440	793.94	-83.45	f
*	id=P31	origin=start	destiny=end	motherId=-	ageAtStart=960
0	269.7	337.55	c
40	284.76	325.94	c
80	311.36	314.86	c
120	317.92	315.7	c
160	338.59	311.7	c
200	356.52	311.58	f
240	388.95	303.68	f
280	399.88	301.57	f
320	421.21	312.53	f
360	447.93	320.45	f
400	474.51	320.28	f
440	504.33	317.71	f
480	528.64	313.88	f
520	557.73	311.07	f
560	582.17	309.06	f
600	605.6	305.78	f
640	624.41	308.19	f
680	655.1	297.88	f
720	678.07	286.57	f
760	693.94	278.76	f
800	712.87	279.15	f
840	735.28	280.35	f
880	761.03	279	f
920	778.56	282.2	f
960	796.88	283.94	f
1000	829.54	291.35	f
1040	861.28	294.97	f
1080	892.78	303.25	f
1120	914.44	311.05	f
1160	942.08	312.07	f
1200	962.33	292.98	f
1240	981.18	283.59	f
1280	1008.38	271.3	f
1320	1042.96	265.05	f
1360	1069.68	268.86	f
1400	1111.09	278.66	f
1440	1142.76	275.97	f
*	id=P32	origin=start	destiny=end	motherId=-	ageAtStart=1920
0	634.9	144.24	c
40	636.29	154.52	c
80	656.12	178.41	c
120	673.2	194.13	c
160	692.97	205.6	c
200	724.32	211.19	f
240	750.55	214.42	f
280	775.29	220.41	f
320	792.91	219.76	f
360	806.07	220.75	f
400	821.11	231.11	f
440	840.3	248.12	f
480	852.7	264.51	f
520	879.56	287.89	f
560	894.46	309.7	f
600	920.24	339.42	f
640	936.2	351.14	f
680	964.53	359.89	f
720	980.24	363.83	f
760	1001.19	367.17	f
800	1022.37	371.7	f
840	1048.42	361.58	f
880	1080.91	361.93	f
920	1114.96	359.64	f
960	1152.11	366.72	f
1000	1179.87	377.68	f
1040	1203.08	386.19	f
1080	1217.2	403.29	f
1120	1234.23	417.13	f
1160	1263.12	420.75	f
1200	1287.12	431.22	f
1240	1303.87	438.26	f
1280	1341.62	438.53	f
1320	1368.51	444.32	f
1360	1388.01	456.79	f
1400	1419.45	458.54	f
1440	1466	466.97	f
*	id=P33	origin=start	destiny=end	motherId=-	ageAtStart=4280
0	254.74	203.04	c
40	244.64	210.3	c
80	239.32	217.53	c
120	231.09	220.26	c
160	226.78	236.54	c
200	229.99	254.39	f
240	236.94	262.93	f
280	256.8	284.33	f
320	276.76	289.17	f
360	292.84	286.17	f
400	315.44	296.49	f
440	334.43	303.29	f
480	348.45	296.72	f
520	380.16	283.81	f
560	393.24	282.64	f
600	409.56	282.74	f
640	430.17	295.36	f
680	449.61	307.42	f
720	472.82	318.03	f
760	502.39	325.58	f
800	529.54	339.39	f
840	551.27	345.28	f
880	576.02	353.74	f
920	609.22	351.04	f
960	645.41	348.51	f
1000	670.13	353.18	f
1040	692.19	356.66	f
1080	717.53	360.34	f
1120	754.5	370.23	f
1160	769.19	377.7	f
1200	789.22	377	f
1240	810.37	376.83	f
1280	835.26	383.88	f
1320	860.59	388.67	f
1360	877.37	393.79	f
1400	893.73	400.93	f
1440	922.21	418.37	f
*	id=P34	origin=start	destiny=end	motherId=-	ageAtStart=3600
0	253.7	138.25	c
40	279.29	131.7	c
80	293.83	123.95	c
120	323.82	118.56	c
160	342.11	105.15	c
200	366.65	92.33	f
240	377.18	94.97	f
280	401.39	93.5	f
320	424.03	89.98	f
360	447.67	92.9	f
400	477.51	86.71	f
440	512.33	84.49	f
480	540.67	73.16	f
520	570.55	77.15	f
560	596.41	64.65	f
600	612.82	61.18	f
640	636.08	64.2	f
680	648.93	67.95	f
720	667.33	80.59	f
760	688.45	100.4	f
800	704.11	117.71	f
840	724.54	129.4	f
880	742.78	140.31	f
920	769.67	153.69	f
960	788.43	154.56	f
1000	806.53	149.43	f
1040	827.7	141.18	f
1080	850.14	148.75	f
1120	869.68	152.7	f
1160	894.97	157.29	f
1200	912.06	154.73	f
1240	952.74	144.71	f
1280	978.03	142.09	f
1320	1002.27	143.87	f
1360	1029.54	129.82	f
1400	1045.86	133.04	f
1440	1065.86	136.83	f
*	id=P35	origin=start	destiny=end	motherId=-	ageAtStart=2080
0	581.19	313.43	c
40	602.02	310.81	c
80	621.75	298.78	c
120	640.39	300.36	c
160	656.46	300.65	c
200	692.06	304.1	f
240	710.41	305.85	f
280	729.14	301.63	f
320	769.39	294.43	f
360	794.81	288.93	f
400	816.67	282.53	f
440	825.95	275.76	f
480	846.73	256.04	f
520	855.54	243.29	f
560	875.96	224.51	f
600	915.1	206.11	f
640	928.6	193.17	f
680	958.75	173.87	f
720	992.83	171.99	f
760	1020.76	166.25	f
800	1047.82	161.11	f
840	1072	154.43	f
880	1104.04	146.31	f
920	1140.13	143.37	f
960	1168.35	142.45	f
1000	1185.46	144.39	f
1040	1200.97	138.53	f
1080	1221.68	125.89	f
1120	1243.14	118.62	f
1160	1264.79	102.96	f
1200	1280.24	86.44	f
1240	1302.79	77.11	f
1280	1327.9	75.96	f
1320	1353.96	79.42	f
1360	1380.48	85.16	f
1400	1417.84	83.63	f
1440	1449.02	88.36	f
*	id=P36	origin=start	destiny=end	motherId=-	ageAtStart=4400
0	365.86	283.01	c
40	383.36	260.84	c
80	400.01	263.05	c
120	419.63	270.03	c
160	454.7	266.86	c
200	480.41	257.69	f
240	506.03	250.05	f
280	533.07	244.6	f
320	541.1	237.22	f
360	558.31	212.72	f
400	575.27	198.74	f
440	596.03	181.55	f
480	617.81	163.92	f
520	637.36	150.97	f
560	661.99	147.18	f
600	693.46	149.35	f
640	712.69	142.55	f
680	743.42	134.37	f
720	776.06	128.95	f
760	788.61	132.66	f
800	805.78	141.75	f
840	818.17	138.4	f
880	847.88	148.93	f
920	871.32	155.3	f
960	904.9	164.18	f
1000	924.89	158.41	f
1040	955.74	165.73	f
1080	990.48	179.89	f
1120	1015.52	193.07	f
1160	1049.1	201.89	f
1200	1061.4	211.67	f
1240	1069.99	209.18	f
1280	1106.02	201.66	f
1320	1134.69	196.23	f
1360	1164.8	194.8	f
1400	1179.57	189.08	f
1440	1189.27	193.16	f
*	id=P37	origin=start	destiny=end	motherId=-	ageAtStart=3720
0	188.19	508.88	c
40	196.48	509.73	c
80	204.48	518.14	c
120	225.42	527.67	c
160	242.65	522.84	c
200	273.3	519.9	f
240	313.59	521.44	f
280	346.24	529.25	f
320	371.25	534.44	f
360	381.66	541.66	f
400	407.24	539.15	f
440	426.81	523.99	f
480	445.48	520.21	f
520	488.42	505.75	f
560	503.48	490.21	f
600	519.88	480.25	f
640	528.95	478.18	f
680	545.9	477.74	f
720	564.12	477.61	f
760	587.29	484.2	f
800	606.26	491.2	f
840	638.41	487.63	f
880	671.53	485.8	f
920	685.64	469.18	f
960	711.71	455.56	f
1000	749.02	439.55	f
1040	781.61	432.74	f
1080	813.48	429.82	f
1120	843.24	420.16	f
1160	867.21	423.13	f
1200	899.03	426.93	f
1240	923.07	424.55	f
1280	952.67	429.29	f
1320	971.6	440.49	f
1360	984.9	446.49	f
1400	1000.73	456.21	f
1440	1028.86	465.48	f
*	id=P38	origin=start	destiny=end	motherId=-	ageAtStart=640
0	385.58	439.42	c
40	388.12	449.73	c
80	413.42	480.35	c
120	434.35	503.22	c
160	462.31	520.8	c
200	481.98	545.16	f
240	505.87	558.44	f
280	524.73	563.76	f
320	550.9	554.1	f
360	571.37	543.76	f
400	604.2	545.79	f
440	625.87	549.3	f
480	650.03	545.08	f
520	671.26	542.44	f
560	690.14	535.33	f
600	706.8	536.92	f
640	720.35	542.61	f
680	758.85	549.48	f
720	774.1	557.78	f
760	804.87	575.53	f
800	838.1	577.13	f
840	878.12	578.2	f
880	896.3	576.16	f
920	935.54	578.67	f
960	961.67	586.94	f
1000	991.75	603.92	f
1040	1022.64	604.02	f
1080	1044.8	599.68	f
1120	1077.28	600.38	f
1160	1107.84	591.33	f
1200	1129.85	592.53	f
1240	1138.33	604.55	f
1280	1159.69	625.56	f
1320	1186.15	646.42	f
1360	1207.21	665.47	f
1400	1242.34	671.65	f
1440	1264.35	680.24	f
*	id=P39	origin=start	destiny=end	motherId=-	ageAtStart=4040
0	822.41	73.78	c
40	817.06	77.07	c
80	812.14	75.75	c
120	791.9	79.57	c
160	788.44	63.84	c
200	794.28	51.95	f
240	807.98	41.03	f
280	837.92	26.56	f
320	871.04	17.57	f
360	894.05	28.25	f
400	922.31	44.57	f
440	956.97	54.15	f
480	973.49	64.32	f
520	1002.64	75.14	f
560	1021.58	81.96	f
600	1053.54	89.34	f
640	1075.04	89.78	f
680	1100.61	85.04	f
720	1126.57	76.13	f
760	1157.25	62.73	f
800	1189.72	47.57	f
840	1208.26	48.11	f
880	1241.93	42.16	f
920	1259.87	49.17	f
960	1281.64	50.65	f
1000	1300.59	44.86	f
1040	1328.71	38.26	f
1080	1361.57	40.76	f
1120	1380.38	42.62	f
1160	1406.08	43.97	f
1200	1429.39	48.38	f
1240	1452.51	58.38	f
1280	1481.51	76.61	f
1320	1514.32	84.14	f
1360	1541.76	92.12	f
1400	1565.24	93.6	f
1440	1590.25	102.97	f
*	id=P40	origin=start	destiny=end	motherId=-	ageAtStart=3440
0	751.56	381.74	c
40	764.13	377.42	c
80	784.76	379.23	c
120	795.67	375.39	c
160	820.16	373.25	c
200	843.98	380.41	f
240	867.74	386.3	f
280	894.48	388.91	f
320	910.43	392.57	f
360	915.94	395.01	f
400	944.85	402.53	f
440	980.83	411.49	f
480	1015.51	403.05	f
520	1032.12	405.37	f
560	1039.74	403.45	f
600	1048.62	398.33	f
640	1061.42	380.52	f
680	1078.79	374.36	f
720	1105.83	384.9	f
760	1131.3	397.15	f
800	1154.84	395.81	f
840	1175.01	398.18	f
880	1202.3	391.45	f
920	1218.18	390.41	f
960	1247.07	396.18	f
1000	1261.69	392.9	f
1040	1288.64	383.09	f
1080	1315.4	373.34	f
1120	1341.43	360.49	f
1160	1372.61	349.53	f
1200	1389.55	341.57	f
1240	1403.7	342.73	f
1280	1426.75	345.07	f
1320	1455.31	341.46	f
1360	1473.68	344.37	f
1400	1494.35	354.35	f
1440	1497.47	369.78	f
*	id=P41	origin=start	destiny=end	motherId=-	ageAtStart=4120
0	93.75	643.08	c
40	120.92	640	c
80	136.2	647.87	c
120	149.22	659.07	c
160	168.36	682.12	c
200	177.35	686.4	f
240	194.58	698.85	f
280	220.32	714.93	f
320	244.89	729.99	f
360	263.73	743.65	f
400	284.81	753.75	f
440	305.47	756.22	f
480	314.01	750.64	f
520	339.63	753.7	f
560	359.38	749.2	f
600	381.93	745.23	f
640	398.09	748.89	f
680	424.24	759.4	f
720	453.02	767.7	f
760	467.23	772.47	f
800	492.5	778.9	f
840	517.87	784.08	f
880	531.78	789.15	f
920	555.24	794.47	f
960	570.69	786.4	f
1000	585.87	773.55	f
1040	608.96	755.38	f
1080	633.28	747.01	f
1120	663.85	742.23	f
1160	680.98	734.5	f
1200	704.61	720.97	f
1240	723.29	699.63	f
1280	750.96	687.46	f
1320	777.58	681.3	f
1360	801.47	683.36	f
1400	811.34	691.25	f
1440	827.68	691.26	f
*	id=P42	origin=start	destiny=end	motherId=-	ageAtStart=4640
0	521.75	502.51	c
40	544.74	512.43	c
80	571.47	512.07	c
120	595.85	510.25	c
160	603.41	494.89	c
200	616.58	467.45	f
240	632.14	460.22	f
280	646.8	452.63	f
320	671.37	453.67	f
360	696.99	461.14	f
400	725.21	458.42	f
440	752.53	449.09	f
480	780.42	445.92	f
520	800.24	453.87	f
560	810.73	455.78	f
600	837.63	468.88	f
640	846.38	475.98	f
680	862.32	475.09	f
720	888.75	473.14	f
760	902.69	462.32	f
800	916.34	448.02	f
840	932.89	445.04	f
880	955.97	447.24	f
920	974.98	447.65	f
960	1002.49	450.89	f
1000	1015.01	450.63	f
1040	1036.98	471.2	f
1080	1049.44	479.31	f
1120	1067.15	485.88	f
1160	1088.51	480.98	f
1200	1114.97	471.98	f
1240	1116.29	467.17	f
1280	1122.82	444.8	f
1320	1139.37	434.77	f
1360	1166.76	429.45	f
1400	1185.1	416.78	f
1440	1215.11	412.6	f
*	id=P43	origin=start	destiny=end	motherId=-	ageAtStart=3000
0	233.47	7.26	c
40	260.45	8.97	c
80	268.62	6.24	c
120	290.83	12.35	c
160	310.48	9.36	c
200	339.03	-9.28	f
240	374.37	-15.87	f
280	387.62	-17.06	f
320	407.73	-16.8	f
360	421.62	-17.07	f
400	445.74	-24.11	f
440	467.06	-20.01	f
480	495.75	-17.83	f
520	519.6	-24.22	f
560	544.6	-20.18	f
600	569.96	-20.61	f
640	595.85	-30.68	f
680	618.65	-33.97	f
720	635.26	-38.62	f
760	653.56	-49.29	f
800	683.5	-48.88	f
840	715.28	-44.56	f
880	718.48	-43.69	f
920	739.24	-30.33	f
960	767.02	-26.11	f
1000	789.79	-14.98	f
1040	800.39	0.26999999999998	f
1080	807.96	23.28	f
1120	813.58	36.92	f
1160	830.08	46.69	f
1200	844.3	44.48	f
1240	870.23	34.27	f
1280	894.71	23.97	f
1320	923.67	8.37	f
1360	945.74	-13.94	f
1400	971.65	-19.18	f
1440	983.63	-30.12	f
*	id=P44	origin=start	destiny=end	motherId=-	ageAtStart=3320
0	835.33	363.63	c
40	853.89	356.15	c
80	880.95	349.17	c
120	890.43	348.2	c
160	907.78	351.11	c
200	934.69	368.58	f
240	968.55	384.23	f
280	996.49	404.63	f
320	1021.66	401.59	f
360	1054	408.76	f
400	1079.88	405.11	f
440	1112.01	402.77	f
480	1127.52	403.22	f
520	1156.55	396.66	f
560	1182.4	381.21	f
600	1199.74	380.48	f
640	1206.8	396.68	f
680	1215.57	411.18	f
720	1231.75	429.26	f
760	1241.24	442.3	f
800	1262.19	459.43	f
840	1280.53	473.94	f
880	1300.94	490.95	f
920	1322.59	499.13	f
960	1354.39	513.88	f
1000	1382.71	509.34	f
1040	1397.39	506.68	f
1080	1429.08	514.88	f
1120	1455.87	503.66	f
1160	1483.03	498.4	f
1200	1495.14	499.81	f
1240	1498.88	491.62	f
1280	1509.48	469.1	f
1320	1531.87	443.91	f
1360	1549.81	433.67	f
1400	1565.21	423.38	f
1440	1580.81	404.8	f
*	id=P45	origin=start	destiny=end	motherId=-	ageAtStart=4520
0	393.4	669.62	c
40	383.1	689.66	c
80	383.51	708.98	c
120	396.51	723.19	c
160	415.57	745.22	c
200	438.5	762.22	f
240	451.4	777.79	f
280	464.85	808.24	f
320	481.06	817.95	f
360	499.72	833.44	f
400	523.85	844.87	f
440	545.42	844.4	f
480	573.15	841.55	f
520	598.91	851.3	f
560	620.64	855.91	f
600	643.36	853.99	f
640	666.93	849.96	f
680	693.47	853.08	f
720	715	856.55	f
760	740.23	864.2	f
800	774.41	862.91	f
840	794.15	864.39	f
880	818.83	871.98	f
920	836.82	876.53	f
960	856.37	886.5	f
1000	896.01	896.01	f
1040	913.5	895.12	f
1080	940.38	881.65	f
1120	962.45	882.96	f
1160	976.86	893.82	f
1200	1000.42	892.84	f
1240	1025.82	892.72	f
1280	1052.52	895.25	f
1320	1071.65	897.73	f
1360	1095.31	897.37	f
1400	1119.74	904.01	f
1440	1142.72	909.74	f
*	id=P46	origin=start	destiny=end	motherId=-	ageAtStart=4000
0	327.77	138.47	c
40	330.2	132.04	c
80	340.56	110.58	c
120	353.25	106.04	c
160	374.71	96.82	c
200	388.88	96.23	f
240	414.25	92.44	f
280	447.58	98.29	f
320	477.04	103.45	f
360	496.15	107.68	f
400	515.66	113.16	f
440	545.5	126.86	f
480	572.35	136.81	f
520	598.53	142.97	f
560	628.01	159.98	f
600	656.77	177.09	f
640	691.88	175.47	f
680	725.75	181.34	f
720	743.93	179.77	f
760	755.56	177.64	f
800	776.02	178.38	f
840	811.05	171.05	f
880	842.72	169.5	f
920	856.53	177.22	f
960	876.34	186.92	f
1000	881.41	188.04	f
1040	899.09	195.84	f
1080	910.34	206.38	f
1120	921.03	219.6	f
1160	953.76	229.25	f
1200	970.68	229.55	f
1240	1000.86	219.58	f
1280	1022.23	217.25	f
1320	1042.4	211.06	f
1360	1081.87	199.13	f
1400	1110.12	195.56	f
1440	1125.06	200.66	f
*	id=P47	origin=start	destiny=end	motherId=-	ageAtStart=3800
0	442.6	553.84	c
40	466.41	543.94	c
80	487.1	551.85	c
120	518.62	560.44	c
160	542.25	571.05	c
200	557.73	569.3	f
240	577.54	564.89	f
280	604.17	560.68	f
320	625.51	566.12	f
360	638.45	567.58	f
400	659.23	581.12	f
440	675.32	593.1	f
480	694.8	594.77	f
520	727.75	597.69	f
560	739.36	599.88	f
600	759.1	599.28	f
640	783.79	596.33	f
680	806.53	584.28	f
720	826.57	571.06	f
760	829.95	561.05	f
800	852.9	540.94	f
840	867.99	526.83	f
880	891.43	511.51	f
920	915.67	504.98	f
960	941.68	511.95	f
1000	960.84	510.76	f
1040	993.37	505.33	f
1080	1019.62	486.73	f
1120	1043.3	465.57	f
1160	1057.19	449.38	f
1200	1084.61	432.95	f
1240	1099.14	429.52	f
1280	1113.11	421.97	f
1320	1121.55	424.84	f
1360	1143.23	445.8	f
1400	1168.67	454.43	f
1440	1195.08	457.91	f
*	id=P48	origin=start	destiny=end	motherId=-	ageAtStart=1000
0	500.43	118.95	c
40	525.68	132.42	c
80	545.7	143.36	c
120	578.56	149.41	c
160	606.93	148.51	c
200	636.03	145.24	f
240	661.7	158.41	f
280	677.27	164.2	f
320	705.25	163.87	f
360	729.01	156.09	f
400	752.92	155.12	f
440	778.75	160.25	f
480	802.31	174.92	f
520	816.54	188.25	f
560	841.44	199.98	f
600	865.54	204	f
640	893.2	210.69	f
680	917.2	210.92	f
720	932.52	214.84	f
760	957.73	229.52	f
800	981.92	244.48	f
840	1006.28	257.11	f
880	1036.14	265.07	f
920	1068.68	263.97	f
960	1093.01	255.5	f
1000	1112.98	263.08	f
1040	1131.14	265.65	f
1080	1149.63	262.66	f
1120	1163.46	257.38	f
1160	1207.87	249.34	f
1200	1222.61	262.74	f
1240	1249.03	268.88	f
1280	1256.37	275.41	f
1320	1272.08	292.31	f
1360	1284.42	305.6	f
1400	1306.48	315.24	f
1440	1318.67	329.17	f
*	id=P49	origin=start	destiny=end	motherId=-	ageAtStart=3160
0	714.86	99.14	c
40	718.19	94.62	c
80	733.03	83.15	c
120	756.35	77.51	c
160	767.6	70.55	c
200	792.89	58.37	f
240	822	50.83	f
280	857.78	59.16	f
320	895.79	58.27	f
360	902.15	58.2	f
400	925.59	58.12	f
440	948.93	59.83	f
480	971.07	58.83	f
520	988.09	42.39	f
560	991.18	28.22	f
600	996.76	1.15	f
640	1008.01	-25.05	f
680	1018.32	-43.61	f
720	1027.39	-55.24	f
760	1027.5	-58.34	f
800	1038.81	-69.42	f
840	1050.78	-81.91	f
880	1066.03	-85.36	f
920	1089.84	-85.96	f
960	1123.05	-93.6	f
1000	1155.46	-93.38	f
1040	1176.04	-86.77	f
1080	1190.39	-81.96	f
1120	1217.81	-73.23	f
1160	1231.23	-83.11	f
1200	1254.69	-105.01	f
1240	1267.96	-103.31	f
1280	1289.94	-86.94	f
1320	1306.47	-71.22	f
1360	1317.3	-63.03	f
1400	1335.87	-49.83	f
1440	1365.95	-34.09	f
*	id=P50	origin=start	destiny=end	motherId=-	ageAtStart=4680
0	547.58	308.51	c
40	561.64	305.18	c
80	587.13	305	c
120	615.97	309.63	c
160	638	318.91	c
200	653.7	316.6	f
240	683.16	309.46	f
280	694.87	315.3	f
320	726.16	326.82	f
360	747.66	324.32	f
400	760.12	328.52	f
440	788.23	343.51	f
480	818.45	349.02	f
520	843.95	351.59	f
560	859.25	349.57	f
600	880.66	341.1	f
640	897.16	342.53	f
680	931.1	344.26	f
720	950.11	352.74	f
760	977.02	370.31	f
800	1004.37	375.19	f
840	1038.36	375.02	f
880	1060.45	373.98	f
920	1081.48	370.86	f
960	1101.13	365.34	f
1000	1126.25	367.93	f
1040	1146.4	367.51	f
1080	1174.92	363.59	f
1120	1193.05	355.13	f
1160	1213.48	355.89	f
1200	1244.34	355.21	f
1240	1264.76	348.38	f
1280	1300.34	339.7	f
1320	1333.64	345.23	f
1360	1354.97	354.9	f
1400	1370.8	365.95	f
1440	1402.14	375.6	f
*	id=P51	origin=start	destiny=end	motherId=-	ageAtStart=4600
0	308.01	625.24	c
40	327.93	612.61	c
80	355.83	597.33	c
120	387.36	596.39	c
160	400.1	585.07	c
200	422.1	579.47	f
240	443.15	560.66	f
280	458.53	557.16	f
320	485.07	557.2	f
360	507.77	552.49	f
400	537.36	542.05	f
440	560.83	541.02	f
480	576.08	530.05	f
520	587.21	515.14	f
560	602.04	501.29	f
600	619.31	479.42	f
640	636.02	473.91	f
680	655	471.45	f
720	679.25	454.04	f
760	703.13	454.19	f
800	725.6	461.89	f
840	740.19	466.16	f
880	767.41	473.75	f
920	784.43	486	f
960	808.7	498.42	f
1000	835.5	514.8	f
1040	854.49	518.86	f
1080	873.42	527.32	f
1120	888.21	524.29	f
1160	930.83	516.2	f
1200	956.94	508.62	f
1240	980.63	489.9	f
1280	993.67	470.72	f
1320	998.53	451.74	f
1360	1015.27	442	f
1400	1032.72	431.46	f
1440	1055.1	424.47	f
*	id=P52	origin=start	destiny=end	motherId=-	ageAtStart=4160
0	38.11	301.47	c
40	41.19	313.45	c
80	68.47	343.26	c
120	82.98	351.08	c
160	96.32	354.03	c
200	106.26	356.48	f
240	134.78	360.61	f
280	155.57	366.2	f
320	189.13	373.01	f
360	198.59	386.51	f
400	209.82	385.02	f
440	224.06	386.32	f
480	251.81	373.34	f
520	270.22	377.01	f
560	291.43	385.53	f
600	314.69	378.57	f
640	338.12	382.56	f
680	361.17	387.58	f
720	400.38	400.29	f
760	421.45	420.24	f
800	443.31	428.81	f
840	473.18	428.92	f
880	497.01	419.22	f
920	517.4	407.34	f
960	539.82	399.63	f
1000	553.63	402.41	f
1040	571.11	418.36	f
1080	585.04	426.77	f
1120	598.13	442.75	f
1160	605.28	449.41	f
1200	628.56	458	f
1240	651.65	461.84	f
1280	682.75	470.06	f
1320	702.41	481.87	f
1360	729.17	475.38	f
1400	757.11	469.53	f
1440	773.08	470.69	f
*	id=P53	origin=start	destiny=end	motherId=-	ageAtStart=4360
0	233.23	354.47	c
40	227.17	376.58	c
80	224.77	391.17	c
120	225.56	407.76	c
160	247.03	419.44	c
200	263.38	423.34	f
240	289.38	427.08	f
280	319.39	434.34	f
320	346.02	440.46	f
360	370.68	437.39	f
400	403.41	439.69	f
440	444.5	442.95	f
480	475.37	447.53	f
520	497.32	461.78	f
560	521.8	469.88	f
600	553.05	476.91	f
640	556.36	484.77	f
680	575.79	499.15	f
720	594.6	510.14	f
760	620.6	514.04	f
800	648.11	528.88	f
840	669.75	541.68	f
[truncated: 1,801 more rows]
