# Supplementary material for: A three component model for superdiffusive motion effectively describes migration of eukaryotic cells moving freely or under a directional stimulus
Source: PLoS One. 2022 Aug 2;17(8):e0272259. doi: 10.1371/journal.pone.0272259 (PMC9345344; doi:10.1371/journal.pone.0272259)
Supplement: S1 File — Text files containing information about displacements of experimental and simulated populations used for both preliminary analyses, in “datasets used for preliminary evaluation of cell movement (Tables 1 and 2)”, and further characterization of cell movement, in “further datasets used for cell movement characterization (Figs 2, 4–6; Table 2; S1–S3 Tables; S2 and S3 Figs)”. (ZIP) [file pone.0272259.s007.zip › S1_File/further datasets/simulated/100 cells (9 micron random)/b8 p16/Coords-mXyaKO.txt]

#	version=2.0	operator=	acqDate=	cellLine=cell	cond=N.T.	type=	well=	ref_angle=	note=Experiment 1	clickId=	date=	acqId=	ps=1	xSize=845	ySize=668	ts=1	unit=um	stackId=	timeInt=	description=
*	id=P1	origin=start	destiny=end	motherId=-	ageAtStart=240
0	193.55	449.7	c
40	221.24	446.34	c
80	253.35	454.28	c
120	266.37	457.4	c
160	285.18	454.49	c
200	307.03	450.92	f
240	332.2	447.19	f
280	361.21	445.35	f
320	394.2	452.2	f
360	428.29	441.42	f
400	441.2	424.03	f
440	442.34	413.21	f
480	446.81	397.57	f
520	455.03	388.03	f
560	468.19	369.33	f
600	487.58	351.19	f
640	505.91	340.49	f
680	528.26	335.15	f
720	546.3	335.01	f
760	571.64	331.16	f
800	593.49	325.81	f
840	611.87	325.38	f
880	642.76	331.87	f
920	659.1	335.65	f
960	700.34	343.86	f
1000	728.01	343.94	f
1040	745.6	345.68	f
1080	764	349.65	f
1120	793.7	356.32	f
1160	811.27	359.93	f
1200	843.97	361.17	f
1240	864.97	351.78	f
1280	880.98	343.04	f
1320	898.68	339.42	f
1360	926.92	337.87	f
1400	956.6	343.37	f
1440	982.44	354.09	f
*	id=P2	origin=start	destiny=end	motherId=-	ageAtStart=920
0	103.89	138.3	c
40	132.57	147.91	c
80	168.12	157.3	c
120	202.74	155.03	c
160	223.54	155.73	c
200	246.56	169.93	f
240	262.54	185.59	f
280	278.12	196.73	f
320	291.89	204.42	f
360	312.01	218.16	f
400	322.12	227.72	f
440	336.59	242.09	f
480	366.9	245.66	f
520	393.19	252.02	f
560	427.94	256.81	f
600	447.29	259.43	f
640	468.18	254.46	f
680	486.23	252.67	f
720	504.71	255.48	f
760	534.31	257.47	f
800	569.14	262.79	f
840	584.75	272.78	f
880	614.58	278.88	f
920	643.22	272.37	f
960	674.14	268.84	f
1000	688.23	268.09	f
1040	709.03	262.34	f
1080	745.67	255.48	f
1120	766.58	250.19	f
1160	799.24	239.38	f
1200	823.5	235.73	f
1240	839.6	239.04	f
1280	861.93	256.47	f
1320	879.84	255.34	f
1360	899.38	262.94	f
1400	927.82	267.03	f
1440	950.4	263.56	f
*	id=P3	origin=start	destiny=end	motherId=-	ageAtStart=280
0	508.64	143.17	c
40	527.15	119.74	c
80	548.44	89.83	c
120	558	91.49	c
160	577.39	93.72	c
200	599.8	89.3	f
240	614.19	88.24	f
280	627.94	86.81	f
320	654.38	84.18	f
360	684.84	78.66	f
400	718.2	83.91	f
440	720.33	90	f
480	731.08	117.57	f
520	751.64	128.71	f
560	768.09	136.67	f
600	791.72	140	f
640	817.57	136.68	f
680	832.3	140.05	f
720	858.7	143.39	f
760	876.47	151.88	f
800	896.73	161.52	f
840	925.27	166.28	f
880	946.5	163.16	f
920	971.3	168.76	f
960	999.51	176.11	f
1000	1029.91	169.82	f
1040	1056.73	162.71	f
1080	1077.81	172.44	f
1120	1093.01	180.84	f
1160	1105.73	192.99	f
1200	1118.61	196.99	f
1240	1138.96	183.87	f
1280	1160.54	180.58	f
1320	1186.34	171.24	f
1360	1205.84	168.55	f
1400	1221.87	160.85	f
1440	1249.26	165.74	f
*	id=P4	origin=start	destiny=end	motherId=-	ageAtStart=3520
0	835.45	659.59	c
40	855.3	679.94	c
80	882.29	698.32	c
120	903.52	711.39	c
160	926.71	723.76	c
200	951.62	728.73	f
240	976.34	735.84	f
280	995.98	738.44	f
320	1020.98	739.14	f
360	1043.01	746.63	f
400	1075.94	757.87	f
440	1105.39	758.62	f
480	1131.07	760.33	f
520	1147.13	775.58	f
560	1160.76	792.9	f
600	1186.5	809.13	f
640	1208.1	810.6	f
680	1222.11	799.55	f
720	1247.95	785.31	f
760	1275.36	787.74	f
800	1305.86	789.19	f
840	1337.99	788.55	f
880	1364.51	787.96	f
920	1395.12	781.32	f
960	1416.36	768.27	f
1000	1440.17	757.29	f
1040	1477.48	749.35	f
1080	1497.19	743.69	f
1120	1515.92	721.1	f
1160	1542.74	716.59	f
1200	1551.16	710.3	f
1240	1549.29	700.69	f
1280	1561.59	692.55	f
1320	1571.87	678.33	f
1360	1588.01	668.53	f
1400	1595.54	661.07	f
1440	1607.9	655.6	f
*	id=P5	origin=start	destiny=end	motherId=-	ageAtStart=3920
0	541.14	374.8	c
40	563.2	367.02	c
80	591.03	358.69	c
120	620.85	365.2	c
160	649.61	367.91	c
200	668.44	372.95	f
240	691.35	376.31	f
280	719.18	386.16	f
320	735.82	403.34	f
360	746.18	407.17	f
400	781.02	421.76	f
440	820.36	408.7	f
480	828.05	400.52	f
520	839.47	386.28	f
560	865.27	371.87	f
600	889.23	368.73	f
640	910.6	376.1	f
680	924.41	387.11	f
720	938.95	389.29	f
760	965.04	406.14	f
800	997.46	420.35	f
840	1024.41	425.54	f
880	1037.73	434.26	f
920	1055.27	445.72	f
960	1076.11	446.19	f
1000	1100.03	445.15	f
1040	1132.83	435.7	f
1080	1154.45	438.61	f
1120	1177	434.39	f
1160	1202.22	441.96	f
1200	1232.81	439.19	f
1240	1259.67	438.38	f
1280	1294.42	427.28	f
1320	1317.77	429.19	f
1360	1338.73	434.12	f
1400	1360.11	447.65	f
1440	1370.5	456.77	f
*	id=P6	origin=start	destiny=end	motherId=-	ageAtStart=3160
0	440.83	205.91	c
40	458.25	198.18	c
80	480.76	192.88	c
120	505.29	192.6	c
160	529.19	186.42	c
200	548.88	170.53	f
240	565.6	164.89	f
280	582.03	151.25	f
320	600.74	135.57	f
360	628.26	115.53	f
400	649.46	104.94	f
440	672.05	98.38	f
480	698.71	95.23	f
520	729.53	106.43	f
560	757.48	114.57	f
600	776.65	120.92	f
640	792.29	110.7	f
680	807.12	86.31	f
720	815.85	81.07	f
760	838.89	79.29	f
800	873.21	69.91	f
840	908.29	62.25	f
880	941.49	61.34	f
920	967.22	61.33	f
960	993.2	50	f
1000	1016.15	64.72	f
1040	1048.01	71.1	f
1080	1063.43	85.43	f
1120	1092.14	93.3	f
1160	1109.54	87.48	f
1200	1132.01	65.95	f
1240	1137.64	51.24	f
1280	1158.88	34.51	f
1320	1191.05	31.53	f
1360	1217.85	26.19	f
1400	1242.26	35.55	f
1440	1259.76	30.17	f
*	id=P7	origin=start	destiny=end	motherId=-	ageAtStart=1680
0	238.08	519.55	c
40	260.53	535.95	c
80	266.78	548.56	c
120	291.21	554.58	c
160	318.35	554.46	c
200	356.68	548.53	f
240	392.88	534.75	f
280	412.95	514.27	f
320	425.19	507.63	f
360	451.34	509.58	f
400	464.76	514.75	f
440	487.51	529.52	f
480	500.49	543.79	f
520	518.72	559.8	f
560	531.03	572.67	f
600	557.52	574.51	f
640	562.26	570.95	f
680	590.78	568.7	f
720	636.12	567.11	f
760	642.75	569.65	f
800	670.1	571.96	f
840	698.99	571.27	f
880	719.91	583.54	f
920	757.39	585.57	f
960	782.24	579.59	f
1000	806.78	572.55	f
1040	830.31	563.7	f
1080	866.52	553.56	f
1120	891.56	558.9	f
1160	915.66	558.65	f
1200	942.53	578.49	f
1240	954.64	592.08	f
1280	977.18	613.56	f
1320	993.9	620	f
1360	1006.29	619.72	f
1400	1041.36	625.12	f
1440	1069.31	631.42	f
*	id=P8	origin=start	destiny=end	motherId=-	ageAtStart=1240
0	113.37	231.57	c
40	109.87	239.19	c
80	113.12	245.08	c
120	121.58	264.16	c
160	151.53	276.64	c
200	185.96	289.87	f
240	196.49	298.71	f
280	221.61	298.23	f
320	258.6	299.5	f
360	278.19	298.34	f
400	288.33	300.65	f
440	312.8	295.21	f
480	346.62	283.14	f
520	370.4	268.17	f
560	385.14	252.17	f
600	398.05	249.5	f
640	413.07	247.31	f
680	428.6	239.89	f
720	460.68	233.82	f
760	486.46	235.28	f
800	506.01	228.88	f
840	531.36	229.59	f
880	554.53	231.37	f
920	578.18	247.88	f
960	609.95	252.5	f
1000	647.99	249.44	f
1040	668.67	249.75	f
1080	673.98	261.27	f
1120	689.66	267.74	f
1160	714.22	282.02	f
1200	743.9	296	f
1240	756.47	317.52	f
1280	775.45	339.79	f
1320	801.38	355.83	f
1360	825.02	354.23	f
1400	840.59	356.72	f
1440	870.71	351.71	f
*	id=P9	origin=start	destiny=end	motherId=-	ageAtStart=1560
0	213.8	408.19	c
40	242.12	425.73	c
80	274.12	439.42	c
120	303.84	443.31	c
160	320.66	446.72	c
200	340.61	457.98	f
240	352.8	463.64	f
280	375.69	463.91	f
320	387.66	464.11	f
360	413.72	477.95	f
400	440.32	481.22	f
440	461.9	467.39	f
480	481.11	464.07	f
520	504.14	464.06	f
560	523.22	450.08	f
600	545.84	428.88	f
640	561.59	402.73	f
680	580.02	389.34	f
720	601.24	381.98	f
760	618.23	351.18	f
800	633.43	338.96	f
840	648.78	321.05	f
880	658.77	309.45	f
920	677.75	300.27	f
960	689.68	305.66	f
1000	702.79	309.85	f
1040	726.59	319.44	f
1080	749.1	320.48	f
1120	775.17	316.46	f
1160	798.19	305.32	f
1200	830.74	296.26	f
1240	843.58	291.79	f
1280	877.27	285.5	f
1320	904.71	281.24	f
1360	933.45	292.62	f
1400	950.12	300.27	f
1440	966.57	306	f
*	id=P10	origin=start	destiny=end	motherId=-	ageAtStart=2560
0	603.41	292.74	c
40	617.08	294.08	c
80	650.82	301.85	c
120	677.3	296.74	c
160	697.74	298.39	c
200	718.93	304.09	f
240	752.09	307.31	f
280	776.73	299.01	f
320	799.93	294.59	f
360	832.07	279.47	f
400	862.38	279.79	f
440	887.83	272.55	f
480	915.42	264.04	f
520	924.52	259.11	f
560	944.83	253.5	f
600	967.7	251.87	f
640	991.38	240.55	f
680	1009.9	248.87	f
720	1029.82	262.64	f
760	1048.98	270.13	f
800	1080.37	274.25	f
840	1088.93	269.47	f
880	1108.4	264.07	f
920	1132.69	260.54	f
960	1157.14	263.19	f
1000	1183.13	271.5	f
1040	1203.14	273.5	f
1080	1217.73	285.25	f
1120	1235.83	289.42	f
1160	1267.88	286.57	f
1200	1298.58	287.98	f
1240	1324.28	295.85	f
1280	1354	294.31	f
1320	1384.21	300.7	f
1360	1403.39	314.12	f
1400	1444.37	323.61	f
1440	1466.65	328.81	f
*	id=P11	origin=start	destiny=end	motherId=-	ageAtStart=560
0	663.93	134.37	c
40	695.79	142.69	c
80	721.41	152.9	c
120	749.86	156.81	c
160	778.34	168.74	c
200	802.41	169.67	f
240	820.95	170.25	f
280	853.74	184.96	f
320	903.35	193.37	f
360	917.75	189.8	f
400	935.56	184.03	f
440	968.57	177.82	f
480	981.64	170.78	f
520	999.85	161.25	f
560	1021.99	150.55	f
600	1046.11	142.74	f
640	1077.42	144.46	f
680	1097.8	146.48	f
720	1130.2	147.98	f
760	1150.33	158.5	f
800	1174.44	162.61	f
840	1205.14	167.06	f
880	1219.38	165.59	f
920	1233.39	169.3	f
960	1257.59	178.23	f
1000	1286.28	185.65	f
1040	1315.2	183.39	f
1080	1333.55	183.82	f
1120	1351.02	185.1	f
1160	1371.47	180	f
1200	1387.6	175.01	f
1240	1415.92	171.69	f
1280	1445.14	174.63	f
1320	1483.21	167.68	f
1360	1508.75	159.98	f
1400	1538.75	159.28	f
1440	1567.91	163.18	f
*	id=P12	origin=start	destiny=end	motherId=-	ageAtStart=1800
0	505.05	615.07	c
40	528.66	605.18	c
80	556.74	598.23	c
120	576.79	601.51	c
160	616.61	590.88	c
200	637.06	585.22	f
240	659.17	584.3	f
280	681.16	573.21	f
320	710.24	555.42	f
360	727.42	554.11	f
400	748.72	567.25	f
440	768.77	584.58	f
480	783.89	588.73	f
520	810.42	604.92	f
560	825.64	611.01	f
600	842.29	608.05	f
640	873.36	609.16	f
680	892.1	617.17	f
720	919.16	624.9	f
760	949.07	627.75	f
800	976.69	631.99	f
840	998.14	646.72	f
880	1015.56	667.18	f
920	1036.66	678.69	f
960	1051.12	683.54	f
1000	1064.75	681.1	f
1040	1089.07	684.44	f
1080	1100.59	671.37	f
1120	1124.19	676.07	f
1160	1149.89	686.82	f
1200	1181.44	689.94	f
1240	1206.89	694.05	f
1280	1227.79	697.55	f
1320	1255.09	694.9	f
1360	1275.76	695.88	f
1400	1291.23	694.56	f
1440	1308.99	686.9	f
*	id=P13	origin=start	destiny=end	motherId=-	ageAtStart=2480
0	554.59	617.61	c
40	578.32	610.79	c
80	615.02	592.34	c
120	626.76	590.04	c
160	651.51	595.73	c
200	671.73	603.74	f
240	705.8	605.83	f
280	736.69	610.36	f
320	756.23	611.98	f
360	781.65	600.67	f
400	800.13	605.71	f
440	815.04	606.46	f
480	829.22	607.11	f
520	855.04	602.84	f
560	882.61	602.22	f
600	907.39	606	f
640	933.83	605.64	f
680	959.85	592.46	f
720	974.67	588.51	f
760	996.98	590.71	f
800	1035.36	599.79	f
840	1054.73	598.54	f
880	1073.6	597.21	f
920	1097.86	591.18	f
960	1113.23	588.05	f
1000	1128.77	580.89	f
1040	1146.9	575.57	f
1080	1173.15	555.92	f
1120	1188.12	551.27	f
1160	1198.63	548.7	f
1200	1226.65	544.49	f
1240	1242.83	536.44	f
1280	1261.04	523.33	f
1320	1279.81	503.96	f
1360	1301.27	491.29	f
1400	1331.34	496.07	f
1440	1351.2	493.1	f
*	id=P14	origin=start	destiny=end	motherId=-	ageAtStart=560
0	681.54	624.18	c
40	683.67	615.19	c
80	682.75	594.49	c
120	696.01	564.63	c
160	707.88	554.75	f
200	726.18	542.55	f
240	741.04	540.33	f
280	756.66	529.87	f
320	773.52	514.48	f
360	784.71	509.74	f
400	802.96	512.25	f
440	830.41	507.92	f
480	854.09	492.85	f
520	874.16	490.11	f
560	887.94	475.7	f
600	912.49	471.41	f
640	934.33	464.75	f
680	962.79	453.29	f
720	986.22	446.27	f
760	1010.48	438.98	f
800	1036.35	445.88	f
840	1058.69	437.96	f
880	1074.46	426.91	f
920	1090.48	417.04	f
960	1113.98	423.6	f
1000	1138.15	437.3	f
1040	1156.86	448.3	f
1080	1163.87	448.22	f
1120	1190.06	440.16	f
1160	1209.87	436.18	f
1200	1234.77	432.34	f
1240	1267.53	433	f
1280	1285.16	429.7	f
1320	1303.19	423.95	f
1360	1334.62	421.97	f
1400	1374.03	434.2	f
1440	1403.09	446.18	f
*	id=P15	origin=start	destiny=end	motherId=-	ageAtStart=3760
0	340.16	71.15	c
40	355.62	55.81	c
80	376.54	44.2	c
120	394.24	44.67	c
160	413.28	41.96	c
200	451.68	36.31	f
240	488.67	45.5	f
280	520.94	38.85	f
320	559.58	20.37	f
360	591.24	23.02	f
400	613.59	16.68	f
440	632.29	25.91	f
480	648.01	36.52	f
520	659.94	45.59	f
560	677.34	54.52	f
600	695.86	51.73	f
640	720.36	55.16	f
680	739.04	48.56	f
720	753.22	42.15	f
760	760.94	37.82	f
800	783.69	23.55	f
840	804.98	18.04	f
880	826.23	15.22	f
920	855.79	9.95	f
960	876.44	7.9	f
1000	895.43	2.45	f
1040	925.15	9.0599999999999	f
1080	953.05	22.28	f
1120	978.18	26.07	f
1160	999.91	28.16	f
1200	1018.76	35.21	f
1240	1039.77	43.65	f
1280	1060.16	51.01	f
1320	1097.66	66.35	f
1360	1111.1	73.47	f
1400	1129.3	77.59	f
1440	1156.13	93.27	f
*	id=P16	origin=start	destiny=end	motherId=-	ageAtStart=360
0	571.47	270.38	c
40	587.71	263.56	c
80	604.93	266.85	c
120	624.75	271.5	c
160	644.01	294	c
200	666.21	293.13	f
240	682.15	290.29	f
280	709.82	293.39	f
320	729.38	298.41	f
360	741.99	303.61	f
400	758.82	306.65	f
440	783.27	316.47	f
480	807.39	311.63	f
520	821.91	302.51	f
560	838.98	298.42	f
600	856.83	297.1	f
640	871.73	303.88	f
680	896.89	302.29	f
720	922.36	299.89	f
760	946.5	300.4	f
800	971.59	308.81	f
840	987.02	313.11	f
880	1018.12	317.3	f
920	1037.51	323.72	f
960	1072.75	329.71	f
1000	1090.31	336.51	f
1040	1119.23	345.41	f
1080	1160.38	340.93	f
1120	1193.38	337.51	f
1160	1223.41	331.58	f
1200	1247.78	314.88	f
1240	1272.02	298.9	f
1280	1299.26	278.29	f
1320	1318.88	256.48	f
1360	1340.41	248.29	f
1400	1366.91	252.01	f
1440	1387.64	253.8	f
*	id=P17	origin=start	destiny=end	motherId=-	ageAtStart=1920
0	172.32	160.65	c
40	199.3	142.82	c
80	214.47	135.69	c
120	233.48	126.92	c
160	255.12	128.85	c
200	282.66	130.7	f
240	307.41	121.93	f
280	329.55	117.86	f
320	347.55	117.08	f
360	365.49	118.48	f
400	391.23	114.75	f
440	410.04	121.98	f
480	437.17	129.94	f
520	450.24	147.86	f
560	466.75	157.17	f
600	477.4	157.1	f
640	498.38	155.77	f
680	521.93	158.43	f
720	539.08	161.15	f
760	555.02	171.97	f
800	570.62	170.77	f
840	589.88	161.92	f
880	616.52	156.95	f
920	631.96	159.44	f
960	650.5	176.48	f
1000	663.06	205.4	f
1040	681.28	219.07	f
1080	715.02	225.4	f
1120	738.27	231.98	f
1160	764.77	236.72	f
1200	786.47	232.55	f
1240	798.2	223.87	f
1280	820.55	202.73	f
1320	839.36	190.2	f
1360	848.39	198.06	f
1400	861.1	217.21	f
1440	879.15	233.2	f
*	id=P18	origin=start	destiny=end	motherId=-	ageAtStart=2840
0	314.22	162.48	c
40	313.23	182.04	c
80	338.28	198.13	c
120	362.38	212.61	c
160	371.4	232.73	c
200	379.9	249.37	f
240	402.93	258.07	f
280	419.2	262.7	f
320	448.06	253.77	f
360	464.64	258.36	f
400	497.33	271.59	f
440	518.48	282.19	f
480	547.45	294.93	f
520	558	313.94	f
560	562.51	322.35	f
600	585.57	339.81	f
640	610.35	341.93	f
680	635.49	338.22	f
720	664.73	335.19	f
760	692.18	340.46	f
800	725.12	335.04	f
840	759.43	327.86	f
880	777.85	337.48	f
920	793.04	337.28	f
960	821.55	332.19	f
1000	861.39	327.47	f
1040	886.31	330.12	f
1080	911.36	324.27	f
1120	924.97	334.7	f
1160	939.46	340.12	f
1200	953	339.99	f
1240	971.06	341.62	f
1280	1002.09	340.42	f
1320	1024.04	336.75	f
1360	1055.17	339.8	f
1400	1066.86	336.08	f
1440	1097.02	333.37	f
*	id=P19	origin=start	destiny=end	motherId=-	ageAtStart=3120
0	445.6	446.15	c
40	463.27	442.86	c
80	485.01	425.59	c
120	509.56	418.66	c
160	533.35	405.55	c
200	546.65	403.03	f
240	569.73	389.45	f
280	584.79	387.18	f
320	595.44	381.23	f
360	631.32	374.16	f
400	670.34	372.21	f
440	699.43	376.4	f
480	727.87	386.33	f
520	747.65	404.86	f
560	762.82	414.77	f
600	797.4	406.24	f
640	815.26	392.57	f
680	830.82	380.73	f
720	842.96	387.16	f
760	865.21	407.34	f
800	894.1	416.07	f
840	925.63	418.95	f
880	950.04	411.12	f
920	975.2	418.37	f
960	998.39	430.06	f
1000	1029.01	435.09	f
1040	1063.79	428.67	f
1080	1084.57	429.23	f
1120	1109.72	417.8	f
1160	1135.63	418.29	f
1200	1161.97	427.48	f
1240	1180.75	440.32	f
1280	1196.06	437.95	f
1320	1216.28	448.38	f
1360	1234.26	462.89	f
1400	1248.72	476.8	f
1440	1268.99	489.54	f
*	id=P20	origin=start	destiny=end	motherId=-	ageAtStart=2360
0	679.44	579.36	c
40	678.19	568.94	c
80	676.92	550	c
120	690.95	542.22	c
160	692.71	535.96	c
200	702.01	522.13	f
240	716.71	516.19	f
280	748.77	509.08	f
320	774.52	506.14	f
360	799.8	521.64	f
400	813.67	527.15	f
440	833.82	527.45	f
480	859.98	529.73	f
520	869.05	535.94	f
560	893.1	556.93	f
600	919.01	564.97	f
640	935.83	573.97	f
680	950.29	589.87	f
720	972.73	601.91	f
760	997.19	606.58	f
800	1019.61	607.27	f
840	1034.34	608.68	f
880	1054.14	603.33	f
920	1076.17	614.93	f
960	1097	612.76	f
1000	1120.96	606.15	f
1040	1150.72	592.61	f
1080	1172.96	589.55	f
1120	1180.01	589.99	f
1160	1187.12	601.72	f
1200	1185.87	607.99	f
1240	1192.09	623.51	f
1280	1203.3	626.25	f
1320	1228.81	624.58	f
1360	1250.93	635.9	f
1400	1273.22	646.11	f
1440	1296.96	644.66	f
*	id=P21	origin=start	destiny=end	motherId=-	ageAtStart=2160
0	656.94	431.69	c
40	676.79	418.7	c
80	687.92	413.16	c
120	710.12	405	c
160	726.48	404.65	c
200	764.26	404.59	f
240	794.09	399.17	f
280	814.75	407.46	f
320	840.45	410.59	f
360	865.91	424.19	f
400	894.01	425.26	f
440	925.02	421.63	f
480	957.2	425.79	f
520	969.61	419.58	f
560	990.58	405.38	f
600	1005.28	398.69	f
640	1035.94	382.64	f
680	1066.05	368.07	f
720	1082.09	372.32	f
760	1101.84	387.2	f
800	1124.02	397.97	f
840	1147.49	411.73	f
880	1178.43	417.19	f
920	1207.76	422.21	f
960	1217.74	429.64	f
1000	1247.24	435.44	f
1040	1268.08	437.04	f
1080	1304.69	436.69	f
1120	1327.36	432.26	f
1160	1339.27	418.82	f
1200	1354.47	412.35	f
1240	1388.05	404.44	f
1280	1426.12	407.25	f
1320	1446.64	418.25	f
1360	1470.01	434.66	f
1400	1486.51	443.37	f
1440	1501.1	454.44	f
*	id=P22	origin=start	destiny=end	motherId=-	ageAtStart=280
0	671.11	649.25	c
40	648.55	636.23	c
80	636.58	632.47	c
120	621.59	623.55	c
160	628.11	593.48	c
200	648.21	564.54	f
240	661.14	549.25	f
280	678.46	540.85	f
320	706.52	524.8	f
360	727.56	518.46	f
400	749.87	514.62	f
440	785.39	510.84	f
480	813.48	504.79	f
520	839.93	500.56	f
560	864.41	496.37	f
600	886.15	491.3	f
640	908	495.65	f
680	929.96	497.66	f
720	949.44	497.03	f
760	973.99	499.25	f
800	989.14	509.21	f
840	990.9	524.65	f
880	1002.69	553.43	f
920	1017.86	568.66	f
960	1030.48	573.09	f
1000	1049.36	571.74	f
1040	1083.86	569.39	f
1080	1101.8	563.04	f
1120	1132.01	572.79	f
1160	1139.5	587.45	f
1200	1140.64	605.22	f
1240	1145.85	637.18	f
1280	1149.47	662.96	f
1320	1166.59	667.31	f
1360	1180.88	672.92	f
1400	1209.13	676.54	f
1440	1243.44	678.43	f
*	id=P23	origin=start	destiny=end	motherId=-	ageAtStart=1920
0	515.28	22.62	c
40	533.72	22.65	c
80	545.85	37.06	c
120	548.58	43.48	c
160	568.43	42.02	c
200	587.81	44.5	f
240	608.5	53.8	f
280	626.72	47.76	f
320	641.27	45.2	f
360	661.87	41.96	f
400	694.47	39.24	f
440	724.18	49.46	f
480	746.5	59.32	f
520	758.35	70.45	f
560	780.22	92.76	f
600	807.54	109.94	f
640	821.23	118.33	f
680	844.39	130.79	f
720	880.15	132.68	f
760	903.56	132.69	f
800	922.46	125.31	f
840	951.28	120.93	f
880	970.02	120.92	f
920	993.07	120.96	f
960	1016.28	131.54	f
1000	1047.33	148.05	f
1040	1083.67	142.95	f
1080	1113.56	132.41	f
1120	1152.33	133.38	f
1160	1179.77	125.47	f
1200	1206.08	111.18	f
1240	1234.37	96.89	f
1280	1250.47	92.05	f
1320	1280.56	84.99	f
1360	1303.23	81.75	f
1400	1321.7	86.67	f
1440	1355.22	92.62	f
*	id=P24	origin=start	destiny=end	motherId=-	ageAtStart=120
0	589.83	117.4	c
40	618.64	123.96	c
80	638.62	117.21	c
120	656.87	110.54	c
160	680.18	106.82	c
200	698.57	111.95	f
240	714.27	123.86	f
280	729.48	122.47	f
320	738.72	127.26	f
360	752.73	148.39	f
400	777.11	155.59	f
440	808.6	171.99	f
480	826.11	180.95	f
520	848.44	179.86	f
560	870.21	185.06	f
600	901.86	203.15	f
640	928.71	201.14	f
680	946.78	189.98	f
720	963.75	178.89	f
760	1000.64	166.49	f
800	1022.16	172.38	f
840	1048.75	163.71	f
880	1071.7	154.16	f
920	1092.06	151.29	f
960	1115.45	154.51	f
1000	1141.45	171.69	f
1040	1159.24	189.6	f
1080	1167.9	196.7	f
1120	1183.82	202.84	f
1160	1194.6	209.94	f
1200	1225.19	231.4	f
1240	1249.34	241.42	f
1280	1264.69	231.91	f
1320	1285.99	220.65	f
1360	1308.5	205.31	f
1400	1335.06	192.13	f
1440	1357.79	189.87	f
*	id=P25	origin=start	destiny=end	motherId=-	ageAtStart=2000
0	324.15	418.39	c
40	335.81	425.46	c
80	356.07	449.9	c
120	362.3	468.9	c
160	365.07	485.78	c
200	376.16	481.13	f
240	388.86	479.93	f
280	408.08	458.21	f
320	431.02	447.81	f
360	462.21	441.94	f
400	487.37	433.83	f
440	509.1	424.94	f
480	537.23	411.47	f
520	547.74	409.55	f
560	562.61	420.57	f
600	576	429.78	f
640	607.47	447.74	f
680	631.14	451.65	f
720	655.96	456.34	f
760	682.61	458.08	f
800	702.99	455.61	f
840	722.44	447.82	f
880	746.22	436.42	f
920	777.37	431.78	f
960	805.09	421.44	f
1000	831.72	426.13	f
1040	850.67	428.71	f
1080	872.59	435.2	f
1120	904.12	436.41	f
1160	930.78	444.51	f
1200	953.93	443.77	f
1240	982.3	432.4	f
1280	998.25	435.77	f
1320	1027.84	434.22	f
1360	1045.1	429.13	f
1400	1073.79	434.64	f
1440	1089.76	433.91	f
*	id=P26	origin=start	destiny=end	motherId=-	ageAtStart=3480
0	289.22	596.72	c
40	294.51	603.52	c
80	313.03	629.36	c
120	327.5	644.36	c
160	335.39	658.84	c
200	339.54	677.76	f
240	343.81	688.66	f
280	374.15	709.65	f
320	401.68	717.88	f
360	416.24	707.53	f
400	437.45	704.85	f
440	457.46	700.24	f
480	477.14	693.55	f
520	499.16	683.94	f
560	514.44	674.87	f
600	532.31	678.24	f
640	554.91	686.87	f
680	573.12	707.68	f
720	590.37	733.41	f
760	614.26	738.3	f
800	639.63	746.63	f
840	660.7	747.27	f
880	672.46	759.13	f
920	696.8	779.31	f
960	707.15	782.98	f
1000	719.66	790.51	f
1040	739.74	802.22	f
1080	753.23	803.65	f
1120	776.32	813.26	f
1160	795.21	807.4	f
1200	824.71	807.17	f
1240	844.65	796.91	f
1280	874.4	782.43	f
1320	895.93	775.45	f
1360	914.12	782.48	f
1400	951.59	790.74	f
1440	966.79	797.07	f
*	id=P27	origin=start	destiny=end	motherId=-	ageAtStart=1320
0	185.93	65.21	c
40	214.83	58.36	c
80	242.98	64.05	c
120	268.12	46.24	c
160	309.27	39.2	c
200	326.99	41.53	f
240	358.89	28.82	f
280	383.63	14.86	f
320	409.22	1.2	f
360	433.97	-3.83	f
400	462.51	-10.83	f
440	488.48	-20.39	f
480	509.82	-29.49	f
520	525.48	-41.26	f
560	562.93	-49.99	f
600	584.26	-60.16	f
640	608.21	-73.72	f
680	627.24	-82.96	f
720	652.24	-97.48	f
760	670.07	-109.64	f
800	685.99	-115.44	f
840	707.42	-113.77	f
880	722.11	-122.77	f
920	747.28	-128.2	f
960	766.77	-123.02	f
1000	785.26	-113.21	f
1040	798.56	-109.01	f
1080	825.24	-108.61	f
1120	858.47	-102.21	f
1160	887.58	-90.07	f
1200	922.78	-87.03	f
1240	940.83	-83.98	f
1280	971.15	-97	f
1320	995.2	-96.51	f
1360	1017.34	-107.53	f
1400	1045.24	-110.04	f
1440	1066.52	-105.96	f
*	id=P28	origin=start	destiny=end	motherId=-	ageAtStart=4080
0	173.21	112.79	c
40	200.43	110.54	c
80	225.98	113.73	c
120	264.12	103.42	c
160	290.99	76.18	c
200	315.55	79.73	f
240	337.6	82.97	f
280	358.34	85.22	f
320	376.49	95.09	f
360	384.06	105.43	f
400	404.87	124.97	f
440	433.73	137.85	f
480	451.68	145.6	f
520	468.42	148.61	f
560	502.94	164.15	f
600	525.75	160.12	f
640	540.74	167	f
680	568.47	174.54	f
720	582.11	181.45	f
760	604.54	192.77	f
800	628.44	213.16	f
840	654.86	230.61	f
880	665.6	244.59	f
920	688.51	244.64	f
960	709.4	233.45	f
1000	723.4	221.02	f
1040	741.16	216.04	f
1080	769.95	226.77	f
1120	795.6	239.86	f
1160	825.83	238.06	f
1200	841.79	242.01	f
1240	866.22	248.72	f
1280	888.77	252.49	f
1320	901.36	258.09	f
1360	928.47	270.31	f
1400	955.08	278.02	f
1440	984.93	296.1	f
*	id=P29	origin=start	destiny=end	motherId=-	ageAtStart=240
0	825.93	11.96	c
40	822.43	18.93	c
80	825.24	45.75	c
120	830.93	73.88	c
160	843.13	93.88	c
200	856.26	114.87	f
240	863.75	121.44	f
280	893.84	127.74	f
320	908.22	122.76	f
360	926.28	112.35	f
400	941.09	100.56	f
440	955.78	93.05	f
480	976.98	90.89	f
520	986.98	90.17	f
560	1006.39	85.13	f
600	1043.77	86.18	f
640	1068.77	88.49	f
680	1104.19	93.16	f
720	1133.51	93.69	f
760	1152.45	98.49	f
800	1172.1	111.38	f
840	1180.73	128.31	f
880	1186.99	135.14	f
920	1197.05	136.57	f
960	1216.62	143.46	f
1000	1236.89	161.6	f
1040	1268.22	172.64	f
1080	1297.84	180.14	f
1120	1325.48	180.2	f
1160	1347.37	187.41	f
1200	1362.18	201.28	f
1240	1381.98	213.33	f
1280	1405.27	224.18	f
1320	1423.25	224.49	f
1360	1439.07	231.58	f
1400	1464.12	236.42	f
1440	1489.53	231.11	f
*	id=P30	origin=start	destiny=end	motherId=-	ageAtStart=1000
0	737.23	413.73	c
40	731.14	395.57	c
80	733.71	372.83	c
120	750.81	360.29	c
160	769.85	340.73	c
200	783.31	341.9	f
240	804.56	346.5	f
280	829.68	358.64	f
320	846.69	373.3	f
360	854.89	383.4	f
400	862.92	399.27	f
440	874.06	412.76	f
480	896.06	422.49	f
520	901.67	432.77	f
560	922.77	441.6	f
600	938.9	445.55	f
640	966.17	435.76	f
680	994.69	424.55	f
720	1011.55	431.63	f
760	1026.89	444.1	f
800	1037.48	454.11	f
840	1056.33	464.73	f
880	1068.45	482.29	f
920	1086.45	495.63	f
960	1100.71	514.89	f
1000	1107.8	540.33	f
1040	1116.98	559.78	f
1080	1132.87	580.94	f
1120	1154.51	594.14	f
1160	1178.86	597.86	f
1200	1185.08	611.04	f
1240	1197.37	615.98	f
1280	1226.93	615.63	f
1320	1253.52	619.14	f
1360	1280.04	622.11	f
1400	1305.49	628.87	f
1440	1329.48	626.48	f
*	id=P31	origin=start	destiny=end	motherId=-	ageAtStart=880
0	716.83	298.87	c
40	714.94	286.19	c
80	725.49	274.47	c
120	750.24	271.63	c
160	771.04	258.8	c
200	792.26	251.23	f
240	819.4	239.15	f
280	838.05	233.71	f
320	875.07	223.5	f
360	908.2	219.99	f
400	933.6	220.41	f
440	971.2	216.03	f
480	1000.65	211.81	f
520	1015	213.69	f
560	1036.72	206.49	f
600	1062.09	208.86	f
640	1089.09	211.53	f
680	1113.39	215.76	f
720	1133.51	216.75	f
760	1145.75	217.14	f
800	1178.58	232.25	f
840	1203.35	251.34	f
880	1243.76	258.02	f
920	1266.21	261.02	f
960	1288.01	258.92	f
1000	1313.88	252.47	f
1040	1332.7	242.48	f
1080	1349.53	226.32	f
1120	1377.44	222.93	f
1160	1401.22	230.68	f
1200	1424.45	240.74	f
1240	1441.51	240.18	f
1280	1460.54	250.03	f
1320	1478.36	266.74	f
1360	1505.48	274.1	f
1400	1524.99	276.15	f
1440	1552.64	273.64	f
*	id=P32	origin=start	destiny=end	motherId=-	ageAtStart=3360
0	785.8	644.23	c
40	764.1	639.65	c
80	766.02	635.58	c
120	791.16	618.15	c
160	810.66	620.28	c
200	841.58	628.32	f
240	848.08	626.88	f
280	872.84	629.81	f
320	890.38	636.96	f
360	916.04	644.89	f
400	947.15	652.7	f
440	968.62	663.23	f
480	991.88	675.51	f
520	991.63	686.73	f
560	1006.46	701.1	f
600	1037.46	703.6	f
640	1065.18	708.26	f
680	1080.34	713.49	f
720	1100.32	712.21	f
760	1129.4	714.63	f
800	1140.24	715.61	f
840	1169.95	724.27	f
880	1193.46	734.26	f
920	1210.9	736.11	f
960	1238.2	726.45	f
1000	1274.11	725.36	f
1040	1303.34	725.7	f
1080	1324.89	729.09	f
1120	1357.79	739.76	f
1160	1374.41	741.13	f
1200	1391.93	739.34	f
1240	1410.25	724.73	f
1280	1443.03	714.73	f
1320	1470.9	689.5	f
1360	1498.52	674.42	f
1400	1523.15	666.25	f
1440	1541.47	666.93	f
*	id=P33	origin=start	destiny=end	motherId=-	ageAtStart=2880
0	250.77	474.49	c
40	269.81	491.58	c
80	291.33	489.07	c
120	326.22	480.85	c
160	339.08	477.13	c
200	363.75	467.06	f
240	380.22	466.46	f
280	412.3	465.01	f
320	443.26	467.4	f
360	467.13	465.59	f
400	494.64	468.16	f
440	520.76	465.62	f
480	552.4	460.82	f
520	586.02	463.02	f
560	609.34	471.86	f
600	623.04	484.5	f
640	644.1	504.93	f
680	651.16	503.5	f
720	681.37	499.43	f
760	702.09	495.1	f
800	731.52	491.62	f
840	747.47	491.46	f
880	764.56	490.62	f
920	780.23	477.13	f
960	805.76	473.61	f
1000	828.61	473.3	f
1040	847.67	473.47	f
1080	858.9	475.76	f
1120	879.8	470.16	f
1160	912.15	469.22	f
1200	932.62	462.27	f
1240	951.8	461.93	f
1280	978.16	461.68	f
1320	1012.69	458.53	f
1360	1044.86	464.08	f
1400	1081.76	470.7	f
1440	1098.91	461.69	f
*	id=P34	origin=start	destiny=end	motherId=-	ageAtStart=2080
0	680.12	148.5	c
40	685.35	150.31	c
80	713.96	157.7	c
120	730.4	162.61	c
160	755.15	167.35	c
200	776.06	175.73	f
240	785.88	182.22	f
280	805.33	180.24	f
320	827.52	193.51	f
360	851.57	204.5	f
400	888.74	213.92	f
440	924.75	223.02	f
480	947.52	216.41	f
520	960.59	215.15	f
560	990.4	214.13	f
600	1004.54	213.84	f
640	1015.95	205.4	f
680	1039.68	181.8	f
720	1054.15	157.43	f
760	1080.86	148	f
800	1117.95	140.83	f
840	1134.68	146.74	f
880	1155	147.13	f
920	1181.54	135	f
960	1203.94	122.3	f
1000	1216.61	119.55	f
1040	1246.93	108.56	f
1080	1277.92	112.29	f
1120	1296.78	115.25	f
1160	1324.76	107.08	f
1200	1346.96	87.83	f
1240	1375	83.17	f
1280	1402.32	79.83	f
1320	1418.44	80.48	f
1360	1440.38	78.62	f
1400	1454.68	81.76	f
1440	1467.89	94.1	f
*	id=P35	origin=start	destiny=end	motherId=-	ageAtStart=1440
0	559.74	247.07	c
40	568.62	233.13	c
80	592.43	211.95	c
120	614.6	202.48	c
160	642.93	200.25	f
200	670.04	190.51	f
240	695.12	187.79	f
280	717.9	187.13	f
320	724.86	186.21	f
360	741.45	178.02	f
400	767.3	163.53	f
440	774.15	162.08	f
480	805.1	152.99	f
520	828.89	147.85	f
560	859.6	148.25	f
600	885.47	155.18	f
640	913.38	174.77	f
680	944.41	176.54	f
720	978.99	182.21	f
760	1003.7	192.17	f
800	1029.27	201.93	f
840	1056.98	199.71	f
880	1086.56	209.11	f
920	1112.07	224.45	f
960	1144.06	234.64	f
1000	1181.83	234.21	f
1040	1204.9	239.65	f
1080	1235.18	251.2	f
1120	1269.26	249.9	f
1160	1304.58	249.03	f
1200	1332.42	252.63	f
1240	1361.42	243.68	f
1280	1389.09	241.31	f
1320	1418.44	241.26	f
1360	1444.1	237.53	f
1400	1459.58	223.92	f
1440	1476.22	212.92	f
*	id=P36	origin=start	destiny=end	motherId=-	ageAtStart=2080
0	799.3	403.28	c
40	838.57	405.56	c
80	853.76	418.79	c
120	888.61	428.11	c
160	920.03	432.2	f
200	944.38	430.57	f
240	972.06	436.54	f
280	991.28	431.01	f
320	1017.67	433.28	f
360	1052.17	444.14	f
400	1070.25	446.43	f
440	1091.77	447.87	f
480	1115.44	446.23	f
520	1146.32	455.14	f
560	1170.29	446.05	f
600	1200.13	436.37	f
640	1220.44	446.83	f
680	1235.65	461.23	f
720	1265	457.1	f
760	1293.93	450.13	f
800	1313.5	440.36	f
840	1336.53	433.14	f
880	1363.69	438.43	f
920	1384.62	445.6	f
960	1410.4	464.4	f
1000	1441.28	479.07	f
1040	1460.95	482.03	f
1080	1484.39	484.93	f
1120	1508.18	492.58	f
1160	1544.09	495.62	f
1200	1568.27	498.69	f
1240	1596.06	505.45	f
1280	1625.84	510.09	f
1320	1650.26	506.45	f
1360	1672.45	509	f
1400	1700	508.73	f
1440	1710.42	509.79	f
*	id=P37	origin=start	destiny=end	motherId=-	ageAtStart=4640
0	812.21	203.02	c
40	830.9	213.81	c
80	853.64	236.94	c
120	878.65	255.81	c
160	899.72	264.08	c
200	929.47	273.23	f
240	936.17	281.7	f
280	953.44	297.12	f
320	978.19	313.89	f
360	988.82	323.81	f
400	1010.67	329.81	f
440	1039.3	338.44	f
480	1057.88	342.73	f
520	1095.4	338.46	f
560	1128.17	325.28	f
600	1158.16	314.34	f
640	1171.39	306.47	f
680	1195.06	292.64	f
720	1221	282.31	f
760	1243.12	285.16	f
800	1267.14	284.73	f
840	1291.63	284.65	f
880	1315.14	274.34	f
920	1327.03	268.34	f
960	1356.88	262.3	f
1000	1375.72	261.37	f
1040	1408.23	265.83	f
1080	1436.37	274.37	f
1120	1469.41	279.2	f
1160	1490.81	286.99	f
1200	1515.83	302.23	f
1240	1538.08	305.08	f
1280	1562.67	300.27	f
1320	1582.05	291.03	f
1360	1599.68	275.61	f
1400	1616.9	256.9	f
1440	1635.87	252.32	f
*	id=P38	origin=start	destiny=end	motherId=-	ageAtStart=2040
0	354.59	314.26	c
40	348.07	317.22	c
80	339.96	318.64	c
120	336.84	325.67	c
160	347.59	331.27	c
200	368.75	338.43	f
240	391.92	347.96	f
280	400.53	347.29	f
320	416.79	344.4	f
360	433.85	335.65	f
400	438.32	332.08	f
440	467.37	328.37	f
480	492.79	322.68	f
520	508.11	314.48	f
560	525.52	314.3	f
600	548	314.41	f
640	573.49	314.33	f
680	607.88	317.78	f
720	627.76	327.68	f
760	649.99	331	f
800	673.18	350.06	f
840	703.54	353.42	f
880	720.81	352.69	f
920	737.05	357.88	f
960	751.22	361.82	f
1000	773.72	370.77	f
1040	798.55	370.64	f
1080	811.28	371.82	f
1120	840.65	369.18	f
1160	870.87	376.05	f
1200	896.14	375.25	f
1240	929.27	367.13	f
1280	942.48	361.07	f
1320	959.55	358.97	f
1360	980.56	359.54	f
1400	999.03	365.01	f
1440	1021.24	372.17	f
*	id=P39	origin=start	destiny=end	motherId=-	ageAtStart=4040
0	574.45	579.99	c
40	579.83	576.19	c
80	604.09	563.99	c
120	636.08	559.08	c
160	651.47	558.33	c
200	676.58	550.63	f
240	709.95	554.95	f
280	728.46	574.27	f
320	748.35	592.03	f
360	766.13	604.03	f
400	794.2	608.56	f
440	805.62	612.28	f
480	827.19	618.07	f
520	849.35	612.81	f
560	882.8	607.15	f
600	899.04	610.43	f
640	920.86	623.81	f
680	938.95	634.46	f
720	963.25	648.51	f
760	997.81	653.68	f
800	1017.5	655.46	f
840	1033.25	648.84	f
880	1054.04	629.76	f
920	1074.28	608.77	f
960	1100.37	584.61	f
1000	1127.14	580.54	f
1040	1144.77	580.44	f
1080	1155.76	570.31	f
1120	1173.26	554.8	f
1160	1186.85	536.38	f
1200	1209.47	518.73	f
1240	1223.36	515.35	f
1280	1245.2	524.81	f
1320	1283.01	522.88	f
1360	1299.02	520.06	f
1400	1323.94	517.68	f
1440	1336.36	517.89	f
*	id=P40	origin=start	destiny=end	motherId=-	ageAtStart=3000
0	284.1	637.39	c
40	289.44	636.89	c
80	303.16	627.31	c
120	324.86	624.22	c
160	349.07	629.56	c
200	366.76	646.11	f
240	389.7	663.41	f
280	406.88	686.15	f
320	423.47	700.13	f
360	436.19	701.39	f
400	472.14	697.56	f
440	502.27	709.61	f
480	521.84	717.29	f
520	547.59	707.83	f
560	571.24	711.11	f
600	595.94	718.72	f
640	622.31	714.14	f
680	639.36	723.4	f
720	665	734.35	f
760	688.4	738.25	f
800	704.46	736.51	f
840	715.62	732.02	f
880	745.34	715.24	f
920	769.08	713.1	f
960	797.09	711.73	f
1000	832.67	719.12	f
1040	847.62	720.09	f
1080	872.36	732.07	f
1120	897.22	742.9	f
1160	927.59	736.2	f
1200	946.63	731.66	f
1240	973.19	721.4	f
1280	999.98	723.96	f
1320	1023.7	719.05	f
1360	1055.08	726.95	f
1400	1074.91	735.93	f
1440	1097.13	740.3	f
*	id=P41	origin=start	destiny=end	motherId=-	ageAtStart=2120
0	435.98	223.99	c
40	455.81	229.49	c
80	475.18	235.85	c
120	509.07	239.67	c
160	537.03	248.32	c
200	557.81	249.04	f
240	586.62	250.58	f
280	625.84	248.57	f
320	647.24	252.42	f
360	665.21	261.23	f
400	684.29	272.05	f
440	696.09	262.31	f
480	699.85	257.68	f
520	711.19	249.96	f
560	737.93	241.78	f
600	770.06	233.79	f
640	798.37	224.26	f
680	827.32	214.53	f
720	838.34	218.51	f
760	870.33	227.32	f
800	887.65	228.01	f
840	914.69	223.17	f
880	934.32	218.88	f
920	957.16	212.93	f
960	987.79	204.33	f
1000	1017.45	208.68	f
1040	1049.19	211.39	f
1080	1058.16	225.14	f
1120	1075.32	245.7	f
1160	1095.9	261.69	f
1200	1119.03	276.54	f
1240	1155.41	285.08	f
1280	1168.62	299.71	f
1320	1190.63	307.23	f
1360	1228.13	313.44	f
1400	1252.74	317.91	f
1440	1275.92	331.34	f
*	id=P42	origin=start	destiny=end	motherId=-	ageAtStart=1240
0	132.6	214.18	c
40	156.65	209.97	c
80	170.88	198.67	c
120	188.96	184.14	c
160	222.04	178.45	c
200	248.69	160.96	f
240	272.69	149.64	f
280	284.21	140.11	f
320	311.1	131.45	f
360	340.05	120.95	f
400	366.53	121.02	f
440	394	125.6	f
480	403.69	123.35	f
520	428.01	124.66	f
560	454.78	128.37	f
600	479.16	132.02	f
640	499.05	131.51	f
680	513.11	133.13	f
720	533.72	143.41	f
760	565.87	152.59	f
800	583.88	158.53	f
840	607.68	175.87	f
880	623.69	187.2	f
920	639.54	193.22	f
960	668.61	188.76	f
1000	691.56	181.64	f
1040	719.59	163.74	f
1080	728.68	157.82	f
1120	737.64	144.46	f
1160	750.3	137.48	f
1200	770.18	132.58	f
1240	803.54	134.25	f
1280	825.47	147.65	f
1320	844.6	155.18	f
1360	862.06	169.08	f
1400	896.98	188.27	f
1440	925.83	194.52	f
*	id=P43	origin=start	destiny=end	motherId=-	ageAtStart=2200
0	534.42	443.63	c
40	550.66	443.92	c
80	577.51	443.85	c
120	597.59	444.51	c
160	627.31	433.2	c
200	644.5	437.95	f
240	669.82	432.54	f
280	701.73	422.27	f
320	728.3	416.66	f
360	760.91	409.27	f
400	777.63	401.15	f
440	800.69	408.41	f
480	827.95	410.95	f
520	861.54	408.99	f
560	892.38	405.38	f
600	911.59	399.8	f
640	932.28	396.72	f
680	942.19	397.82	f
720	967.33	391.94	f
760	988.87	379.23	f
800	1007.95	369.11	f
840	1036.31	370.93	f
880	1061.42	379.35	f
920	1080.72	388.97	f
960	1098.74	405.06	f
1000	1109.9	410.52	f
1040	1120.69	419.78	f
1080	1146.55	416.03	f
1120	1164.5	399.42	f
1160	1176.83	378.59	f
1200	1197.45	363.94	f
1240	1211.32	351.9	f
1280	1213.58	352.11	f
1320	1239.52	357.19	f
1360	1246.62	355.57	f
1400	1278.11	347.6	f
1440	1289.2	345.4	f
*	id=P44	origin=start	destiny=end	motherId=-	ageAtStart=4640
0	453.92	280.09	c
40	478.74	284.24	c
80	502.76	288.48	c
120	536.01	288.33	c
160	559.82	290.94	c
200	596.3	301.76	f
240	624.32	302.8	f
280	626.63	302.12	f
320	653.55	299.69	f
360	678.78	313.91	f
400	696.38	318.59	f
440	723.11	314.52	f
480	746.33	304.65	f
520	772.35	312.99	f
560	791.1	334.72	f
600	806.54	337.64	f
640	834.38	338.17	f
680	874.53	330.53	f
720	900.19	319.66	f
760	925.67	305.55	f
800	939.42	292.49	f
840	954.74	276.77	f
880	968.92	268.78	f
920	978.33	248.23	f
960	992.99	235.1	f
1000	1013.54	215.01	f
1040	1022.02	208.15	f
1080	1027.14	208.24	f
1120	1068.83	205.92	f
1160	1098.19	204.36	f
1200	1102.6	214.54	f
1240	1107.34	219.22	f
1280	1131.47	231.08	f
1320	1164.82	231.3	f
1360	1188.22	226.51	f
1400	1209.25	224.03	f
1440	1232.14	220.85	f
*	id=P45	origin=start	destiny=end	motherId=-	ageAtStart=240
0	277.77	387.12	c
40	311.02	370.46	c
80	333.6	361.22	c
120	352.68	348.39	c
160	365.06	344.51	c
200	373.78	345.36	f
240	406.09	338.45	f
280	428.66	333.16	f
320	443.63	333.35	f
360	471.07	329.18	f
400	500	334.83	f
440	511.09	345.09	f
480	527.98	354.32	f
520	540.57	363.45	f
560	551.15	369.52	f
600	567.94	384.25	f
640	577.99	389.84	f
680	600.14	400.03	f
720	624.71	388.72	f
760	652.61	384.11	f
800	669.14	374.02	f
840	693.6	370.83	f
880	721.51	369.7	f
920	758.1	369.84	f
960	788.58	371.61	f
1000	822.95	361.91	f
1040	842.89	346.07	f
1080	862.88	329.74	f
1120	875.85	331.62	f
1160	902.12	332.92	f
1200	932.4	323.15	f
1240	943.52	310.58	f
1280	977.21	304.39	f
1320	1008.77	313.29	f
1360	1031.37	327.54	f
1400	1050.87	328.86	f
1440	1073.65	335.58	f
*	id=P46	origin=start	destiny=end	motherId=-	ageAtStart=2160
0	818.12	541.35	c
40	833.32	535.78	c
80	846.08	526.17	c
120	859.65	508.09	c
160	891.29	505.36	c
200	919.48	491.13	f
240	951.42	490.93	f
280	975.05	498.01	f
320	989.97	501.28	f
360	1021.18	500.42	f
400	1045.38	496.59	f
440	1068.38	488.4	f
480	1089.46	478.07	f
520	1116.56	471.9	f
560	1138.67	473.81	f
600	1161.46	474.05	f
640	1196.96	478.21	f
680	1214.39	486.99	f
720	1237.3	493.12	f
760	1257.62	508.45	f
800	1261.63	530.61	f
840	1280.52	549.47	f
880	1294.57	565.79	f
920	1312.81	560.14	f
960	1328.8	555.72	f
1000	1350.08	548.38	f
1040	1377.27	532.32	f
1080	1413.72	518.61	f
1120	1439.91	505.64	f
1160	1455.58	501.46	f
1200	1491.51	511.17	f
1240	1513.83	512.33	f
1280	1544.48	513.73	f
1320	1575.6	514.9	f
1360	1602.31	513.25	f
1400	1618.2	509.69	f
1440	1636.74	517.71	f
*	id=P47	origin=start	destiny=end	motherId=-	ageAtStart=2600
0	797.27	74.6	c
40	809.3	96.9	c
80	830.85	118.89	c
120	847.41	127.44	c
160	862.19	125.4	c
200	875.29	132.2	f
240	897.4	141.56	f
280	925.7	141.53	f
320	941.8	129.15	f
360	963.08	125.35	f
400	983.52	117.39	f
440	1005.95	126.05	f
480	1031.58	147.74	f
520	1048.28	156.46	f
560	1074.8	172.61	f
600	1086.93	170.43	f
640	1106.56	163.9	f
680	1123.52	155.17	f
720	1156.06	142.58	f
760	1182.16	137.37	f
800	1205.99	143.83	f
840	1237.19	150.28	f
880	1262.87	166.07	f
920	1285.33	178.43	f
960	1311.95	178.31	f
1000	1345.52	172.6	f
1040	1375.34	176.35	f
1080	1408.69	164.7	f
1120	1439.27	165.44	f
1160	1458.54	156.66	f
1200	1490.67	138.2	f
1240	1511.7	129	f
1280	1533.67	120.01	f
1320	1547.73	108.85	f
1360	1555.99	95.06	f
1400	1581.31	76.83	f
1440	1614.62	72.35	f
*	id=P48	origin=start	destiny=end	motherId=-	ageAtStart=2600
0	182.5	533.17	c
40	208.74	539.56	c
80	231.84	537.61	c
120	243.38	522.92	c
160	261.53	518.16	c
200	282.86	513.8	f
240	311.38	508.5	f
280	322.3	498.33	f
320	347.23	479.54	f
360	370.45	472.49	f
400	382.69	465.92	f
440	417.43	464.55	f
480	429.55	464.23	f
520	445.04	467.23	f
560	463.42	471.17	f
600	498.15	479.75	f
640	527.54	483.97	f
680	552.95	492.67	f
720	580.02	490.58	f
760	609.79	488.7	f
800	628.57	485.74	f
840	652.34	474.14	f
880	679.81	477.41	f
920	699.86	484.7	f
960	714.85	493.67	f
1000	738.88	497.4	f
1040	766.82	502.43	f
1080	795.03	502.78	f
1120	825.61	507	f
1160	861.05	515.74	f
1200	885.73	509.9	f
1240	915.69	497.93	f
1280	941.16	492.27	f
1320	967.96	492.34	f
1360	988.47	492.13	f
1400	1011.83	486.47	f
1440	1033.66	476.4	f
*	id=P49	origin=start	destiny=end	motherId=-	ageAtStart=2720
0	219.42	667.17	c
40	239.1	668.77	c
80	268.71	671.41	c
120	291.77	657.8	c
160	328.16	651.63	c
200	347.11	658.7	f
240	358.75	666.38	f
280	371	689.62	f
320	389.34	699.05	f
360	408.57	701.71	f
400	429.06	706.03	f
440	452.36	713.58	f
480	473.55	724.28	f
520	502.57	724.34	f
560	541.49	721.73	f
600	563.21	730.94	f
640	590.02	729.96	f
680	616.18	721.2	f
720	634.35	724.66	f
760	653.46	728.19	f
800	681.48	718.99	f
840	701.73	717.52	f
880	723.51	718.47	f
920	755.75	719.3	f
960	780.37	723.97	f
1000	800.29	718.07	f
1040	827.11	715.86	f
1080	851.54	715.94	f
1120	879.5	726.02	f
1160	910.96	726.24	f
1200	931.68	727.01	f
1240	959.84	724.53	f
1280	989.13	723.55	f
1320	1009.57	719.5	f
1360	1043.6	708.27	f
1400	1068.23	709.41	f
1440	1077.25	710.68	f
*	id=P50	origin=start	destiny=end	motherId=-	ageAtStart=2400
0	30.87	68.25	c
40	55.55	53.18	c
80	83.91	46.72	c
120	113.15	34.87	c
160	131.5	22.06	c
200	145.69	-4.58	f
240	173.9	-13.87	f
280	195.26	-37.15	f
320	215.94	-39.35	f
360	238.01	-25.2	f
400	257.86	-7.1900000000001	f
440	272.45	-2.66	f
480	291.13	-1.23	f
520	326.2	-2.83	f
560	332.6	1.35	f
600	350.84	14.16	f
640	377.24	19.12	f
680	406.52	30.98	f
720	423.82	38.17	f
760	445.65	48.43	f
800	470.41	54.36	f
840	494.2	44.51	f
880	511.5	38.86	f
920	543.11	38.5	f
960	567.4	39.76	f
1000	580.07	42.07	f
1040	605.87	42.94	f
1080	634.14	53.8	f
1120	658.67	54.1	f
1160	685.51	58.51	f
1200	698.96	63.7	f
1240	722.59	69.45	f
1280	745.54	75.98	f
1320	771.54	76.06	f
1360	781.44	80.04	f
1400	798.9	91.11	f
1440	819.3	92.55	f
*	id=P51	origin=start	destiny=end	motherId=-	ageAtStart=1800
0	522.93	21.59	c
40	516.88	7.91	c
80	523.4	-9.22	c
120	526.65	-23.93	c
160	534.38	-37.31	c
200	559.35	-39.36	f
240	588.39	-47.63	f
280	618.66	-50.92	f
320	647.32	-49.34	f
360	666.84	-44.36	f
400	697.56	-35.91	f
440	721	-40.06	f
480	749.36	-49.36	f
520	774.35	-52.03	f
560	795.01	-55.64	f
600	816.83	-60.48	f
640	838.06	-63.42	f
680	867.35	-56.58	f
720	885.13	-61.82	f
760	901.37	-76.3	f
800	918.33	-86.52	f
840	939.88	-98.96	f
880	958.64	-107.43	f
920	984.83	-116.4	f
960	1008.82	-129.96	f
1000	1035.55	-131.68	f
1040	1064.62	-142.79	f
1080	1082.76	-139.97	f
1120	1098.69	-135.98	f
1160	1128.72	-128.33	f
1200	1158.19	-122.25	f
1240	1177.48	-119.04	f
1280	1198.13	-106.07	f
1320	1206.92	-99.84	f
1360	1225.56	-93.06	f
1400	1242.9	-92.03	f
1440	1280.34	-99.58	f
*	id=P52	origin=start	destiny=end	motherId=-	ageAtStart=2080
0	261.42	279.02	c
40	287.7	265.34	c
80	308.46	246	c
120	328.18	236.55	c
160	345.44	246.35	c
200	363.53	258.58	f
240	383.58	274.25	f
280	414.06	274.59	f
320	440.78	274.17	f
360	462.33	270.94	f
400	491.4	272.69	f
440	495.09	273.95	f
480	514.3	267.46	f
520	535.95	266.6	f
560	560.39	263.57	f
600	575.41	266.04	f
640	597.65	260.57	f
680	615.96	249.46	f
720	628.93	242.08	f
760	656.23	229.52	f
800	672.43	223.72	f
840	694.71	227.17	f
880	714.46	224.11	f
920	737.7	219.79	f
960	761.13	226.25	f
1000	771.37	221.35	f
1040	802.43	208.44	f
1080	828.88	197.09	f
1120	851.3	179.53	f
1160	873.86	170.86	f
1200	887.86	176.34	f
1240	898.85	195.1	f
1280	930.74	201.53	f
1320	951.85	213.76	f
1360	977.63	214.55	f
1400	997.59	229.4	f
1440	1016.73	232.33	f
*	id=P53	origin=start	destiny=end	motherId=-	ageAtStart=3040
0	569.66	175.94	c
40	574.83	176.34	c
80	601.82	183.72	c
120	628.44	182.77	c
160	639.77	189.56	c
200	653.18	202.49	f
240	662.46	218.06	f
280	665.96	231.27	f
320	673.95	242.27	f
360	696.58	257.74	f
400	719.26	267.88	f
440	733.41	264.06	f
480	745.13	259.3	f
520	769.5	247.44	f
560	777.58	243.1	f
600	803.38	224.05	f
640	844.89	204.57	f
680	865.92	206.12	f
720	896.12	222.18	f
760	912.69	238.26	f
800	938.2	249.72	f
840	956.98	271.1	f
[truncated: 1,801 more rows]
