# Supplementary material for: A three component model for superdiffusive motion effectively describes migration of eukaryotic cells moving freely or under a directional stimulus
Source: PLoS One. 2022 Aug 2;17(8):e0272259. doi: 10.1371/journal.pone.0272259 (PMC9345344; doi:10.1371/journal.pone.0272259)
Supplement: S1 File — Text files containing information about displacements of experimental and simulated populations used for both preliminary analyses, in “datasets used for preliminary evaluation of cell movement (Tables 1 and 2)”, and further characterization of cell movement, in “further datasets used for cell movement characterization (Figs 2, 4–6; Table 2; S1–S3 Tables; S2 and S3 Figs)”. (ZIP) [file pone.0272259.s007.zip › S1_File/further datasets/simulated/100 cells (9 micron random)/b16 p12/Coords-dbcIrM.txt]

#	version=2.0	operator=	acqDate=	cellLine=cell	cond=N.T.	type=	well=	ref_angle=	note=Experiment 1	clickId=	date=	acqId=	ps=1	xSize=845	ySize=668	ts=1	unit=um	stackId=	timeInt=	description=
*	id=P1	origin=start	destiny=end	motherId=-	ageAtStart=1960
0	202.61	125.92	c
40	226.95	119.63	c
80	251.02	108.62	c
120	268.06	100.91	c
160	300.13	102.15	c
200	323.88	97.25	f
240	362.02	91.12	f
280	393.35	81.73	f
320	416.24	83.58	f
360	441.09	90.96	f
400	461.72	83.68	f
440	481.29	82.88	f
480	518.82	73	f
520	552.46	62.33	f
560	580.5	64.87	f
600	604.55	61.7	f
640	632.98	52.65	f
680	668.98	49.76	f
720	707.55	54.47	f
760	737.05	63.02	f
800	760.31	65.87	f
840	800.31	60.23	f
880	838.14	65.34	f
920	856.83	79.41	f
960	896.22	88.24	f
1000	939.98	88.77	f
1040	956.37	79.19	f
1080	989.86	73.73	f
1120	1013.32	78.32	f
1160	1035.05	86.1	f
1200	1058.74	87.51	f
1240	1072.23	89.29	f
1280	1096.18	86.81	f
1320	1118.16	82.25	f
1360	1134.4	73.9	f
1400	1161.86	64.54	f
1440	1198.13	75.93	f
*	id=P2	origin=start	destiny=end	motherId=-	ageAtStart=1480
0	843.8	168.61	c
40	868.86	163.77	c
80	892.83	158.35	c
120	922.95	150.57	c
160	956.22	135.7	c
200	989.73	133.98	f
240	1030.91	128.89	f
280	1057.31	137.46	f
320	1084.6	138.62	f
360	1107.87	144.45	f
400	1128.71	139.19	f
440	1152.58	139.59	f
480	1191.88	136.3	f
520	1234.65	147.5	f
560	1258.49	155.9	f
600	1290.6	146.11	f
640	1316.94	144.58	f
680	1345.33	146.95	f
720	1359.58	146.75	f
760	1384.21	158.04	f
800	1413.59	159.07	f
840	1449.56	153.63	f
880	1479.2	168.53	f
920	1505.38	180.91	f
960	1540.05	181.05	f
1000	1562.05	183.91	f
1040	1575.89	191.94	f
1080	1592.6	201.15	f
1120	1618.54	199.33	f
1160	1637.85	200	f
1200	1672.85	201.84	f
1240	1711.69	199.24	f
1280	1739.21	217.41	f
1320	1773.68	232.07	f
1360	1805.72	230.63	f
1400	1820.1	220.33	f
1440	1842.63	219.34	f
*	id=P3	origin=start	destiny=end	motherId=-	ageAtStart=3200
0	641.27	280.13	c
40	657.11	285.12	c
80	689.19	295.76	c
120	729.63	292.36	c
160	752.95	282.9	c
200	778.5	286.52	f
240	796.41	289.9	f
280	813.35	289.08	f
320	831.76	274.07	f
360	856.74	275.14	f
400	882.93	276.82	f
440	914.86	280.98	f
480	942.5	278.59	f
520	960.52	283.63	f
560	988.66	280.89	f
600	1005.79	278.87	f
640	1027.81	284.06	f
680	1055.25	277.26	f
720	1085.98	271.32	f
760	1107.97	273.78	f
800	1127.28	262.37	f
840	1148.79	254.44	f
880	1179.99	252.23	f
920	1212.8	243.81	f
960	1233.43	241.58	f
1000	1269.95	237.48	f
1040	1282.1	244.76	f
1080	1309.64	251.61	f
1120	1348.48	266.87	f
1160	1361.91	271.11	f
1200	1401.54	277.61	f
1240	1427.18	280.77	f
1280	1457.94	289.61	f
1320	1478.63	296.11	f
1360	1510.69	295.57	f
1400	1550.95	283.71	f
1440	1576.89	281.74	f
*	id=P4	origin=start	destiny=end	motherId=-	ageAtStart=4480
0	681.34	319.85	c
40	690.48	336.17	c
80	722.49	332.28	c
120	750.87	324.19	c
160	781.18	317.33	c
200	812.76	322.08	f
240	833.75	320.72	f
280	876.92	317.22	f
320	917	316.01	f
360	933.26	319.51	f
400	939.82	316.94	f
440	967.49	314.57	f
480	1000.47	308.76	f
520	1026.01	310.87	f
560	1059.56	308.36	f
600	1087.59	308.15	f
640	1120.1	312.61	f
680	1151.83	318.58	f
720	1190.73	312.97	f
760	1209.94	319.02	f
800	1229.42	325.43	f
840	1242.58	328.39	f
880	1274.92	327.36	f
920	1304.16	321.05	f
960	1332.46	317.45	f
1000	1372.91	307.99	f
1040	1406.03	314.65	f
1080	1426.18	317.05	f
1120	1465.35	327.43	f
1160	1488.23	325.05	f
1200	1509.35	315.98	f
1240	1534.69	311.83	f
1280	1557.57	305.83	f
1320	1590.98	305.05	f
1360	1618.81	294.45	f
1400	1637.01	296.17	f
1440	1661.9	285.63	f
*	id=P5	origin=start	destiny=end	motherId=-	ageAtStart=3880
0	355.52	59.4	c
40	373.8	58.94	c
80	400.78	67.11	c
120	433.28	75.5	c
160	455.33	82.93	c
200	473.39	73.76	f
240	494.53	72.7	f
280	529.71	66.04	f
320	562.43	63.5	f
360	607.46	72.98	f
400	636.03	73.52	f
440	660.06	70.96	f
480	701.26	76.26	f
520	738.76	73.09	f
560	758.88	66.92	f
600	790.71	50.61	f
640	817.56	35.69	f
680	849.63	21.33	f
720	875.99	23.29	f
760	893.3	25.25	f
800	929.72	28.74	f
840	959.87	24.52	f
880	985.92	11.67	f
920	1008.52	5.51	f
960	1023.46	8.34	f
1000	1050.58	-3.12	f
1040	1066.24	3.08	f
1080	1099.39	8.5599999999999	f
1120	1128.56	15.24	f
1160	1141.26	12.98	f
1200	1166.11	16.53	f
1240	1182.61	15.77	f
1280	1211.03	19.56	f
1320	1225.84	12.76	f
1360	1251.5	-3.42	f
1400	1276.88	-7.55	f
1440	1312.8	-18.5	f
*	id=P6	origin=start	destiny=end	motherId=-	ageAtStart=4560
0	447.41	578.99	c
40	473.62	577.35	c
80	501.34	577.8	c
120	529.79	570.28	c
160	565.22	565.08	c
200	586.13	558.97	f
240	600.85	556.55	f
280	622.78	558.37	f
320	644.49	556	f
360	670.56	547.36	f
400	685.54	531.5	f
440	714.12	517.18	f
480	752.73	512.11	f
520	780.47	510.08	f
560	808.31	520.64	f
600	839.37	539.19	f
640	856.81	550.3	f
680	884.73	555.11	f
720	916.75	557.69	f
760	945.75	549.42	f
800	988.86	539.99	f
840	1009.76	561.61	f
880	1034.08	578.08	f
920	1046.96	584.92	f
960	1071.31	585.59	f
1000	1098.24	590.02	f
1040	1131.59	587.64	f
1080	1159.01	581.44	f
1120	1180.26	581.73	f
1160	1219.13	570.97	f
1200	1230.96	572.59	f
1240	1270.35	573.11	f
1280	1309.3	575.44	f
1320	1333.42	567.33	f
1360	1364.12	567.79	f
1400	1386.05	575.96	f
1440	1407.76	589.84	f
*	id=P7	origin=start	destiny=end	motherId=-	ageAtStart=320
0	289.78	291.11	c
40	315.04	279.01	c
80	340.11	268.24	c
120	374.75	260.99	c
160	418.05	259.24	f
200	452.21	270.85	f
240	467.69	283.97	f
280	486.24	286.39	f
320	511.9	290.17	f
360	547.58	296.75	f
400	582.43	299.53	f
440	620.5	299.86	f
480	647.96	306.11	f
520	679.91	306.61	f
560	707.69	312.41	f
600	741.54	312.18	f
640	770.26	300.14	f
680	798.65	300.86	f
720	822.77	301.93	f
760	858.92	292.28	f
800	884.28	287.36	f
840	910.12	279.86	f
880	937.31	282.47	f
920	974.62	273.12	f
960	1005.14	261.93	f
1000	1026.59	272.28	f
1040	1060.14	285.18	f
1080	1090.6	292.49	f
1120	1115.8	293.49	f
1160	1152.43	289.08	f
1200	1183.79	282.23	f
1240	1202.18	276.14	f
1280	1218.66	273.85	f
1320	1257.08	268.06	f
1360	1286.65	265.31	f
1400	1310.02	266.77	f
1440	1343.46	253.82	f
*	id=P8	origin=start	destiny=end	motherId=-	ageAtStart=4680
0	201.07	471.6	c
40	234.36	486.54	c
80	271.63	490.89	c
120	293.51	492.91	c
160	328.25	492.34	c
200	349.28	501.63	f
240	363	499.1	f
280	375.59	492.81	f
320	398.72	494.45	f
360	423.85	477.4	f
400	465.48	471.9	f
440	494.25	471.99	f
480	516.44	470.8	f
520	546.16	467.56	f
560	575.4	455.09	f
600	603.07	460.84	f
640	627.82	473.73	f
680	660.52	475.04	f
720	694.31	464.46	f
760	729.08	456.85	f
800	752	459.32	f
840	787.73	473.65	f
880	812.87	476.61	f
920	830.65	483.91	f
960	852.9	482.96	f
1000	889.12	484.14	f
1040	912.45	480.93	f
1080	939.9	484.14	f
1120	975.06	481.64	f
1160	1000.08	482.85	f
1200	1016.75	481.2	f
1240	1054.18	480.08	f
1280	1078.95	480.11	f
1320	1110.39	478.7	f
1360	1128.88	476.9	f
1400	1151.1	482.56	f
1440	1187.66	477.7	f
*	id=P9	origin=start	destiny=end	motherId=-	ageAtStart=3280
0	153.67	415.14	c
40	171.78	387.59	c
80	208.42	377.36	c
120	228.41	371.04	c
160	248.34	354.64	c
200	271.08	355.42	f
240	297.75	354.68	f
280	341.63	354.55	f
320	377.05	350.4	f
360	404.88	350.24	f
400	435.83	344.16	f
440	467.37	337.04	f
480	501.13	336.1	f
520	526.45	328.75	f
560	556.74	342.53	f
600	584.52	342.79	f
640	620.06	354.18	f
680	638.99	363.57	f
720	663.81	374.66	f
760	690.99	380.51	f
800	703.93	380.02	f
840	724.25	374.48	f
880	759.18	374.09	f
920	784.79	371.74	f
960	809.33	377.22	f
1000	828.42	381.96	f
1040	850.13	386.41	f
1080	874.29	381.23	f
1120	893.38	377.22	f
1160	923.87	379.08	f
1200	956.24	377.25	f
1240	988.1	385.96	f
1280	1012.27	397.32	f
1320	1041.64	403.83	f
1360	1070.76	401.39	f
1400	1097.68	405.22	f
1440	1127.82	410.59	f
*	id=P10	origin=start	destiny=end	motherId=-	ageAtStart=1520
0	286.5	477.17	c
40	293.19	469	c
80	311.09	469.43	c
120	344.43	470.87	c
160	383.34	475.06	c
200	418.27	480.43	f
240	453.02	482.5	f
280	469.18	479.24	f
320	501.36	493.77	f
360	522.97	502.83	f
400	542.19	509.13	f
440	567.31	513.95	f
480	597.19	509.53	f
520	621.15	500.77	f
560	640.27	500.39	f
600	667.56	489.27	f
640	687.75	479.44	f
680	712.34	470.62	f
720	724.85	470.77	f
760	754.97	470.06	f
800	778.95	469.53	f
840	799.54	473.65	f
880	824.16	487.46	f
920	843.9	510.15	f
960	872.46	518.35	f
1000	894.79	530.64	f
1040	926.97	535.2	f
1080	949.42	533.3	f
1120	981.31	527.6	f
1160	1004.48	528.41	f
1200	1050.03	527.84	f
1240	1080.47	526.74	f
1280	1111.41	518.04	f
1320	1130.12	518.28	f
1360	1157.18	511.35	f
1400	1174.68	506.51	f
1440	1205.09	500.79	f
*	id=P11	origin=start	destiny=end	motherId=-	ageAtStart=4320
0	169.24	213	c
40	201.75	227.5	c
80	223.1	224.83	c
120	260.44	228.14	c
160	288.19	221.8	c
200	315.2	212.75	f
240	327.73	223.14	f
280	352.71	224.57	f
320	385.11	227.81	f
360	408.78	235.27	f
400	433.34	247.54	f
440	468.57	246.69	f
480	510.04	254.21	f
520	548.43	262.21	f
560	580.96	269.74	f
600	607.65	274.69	f
640	634.81	281.59	f
680	663.62	287.48	f
720	693.12	300.82	f
760	708.11	317.97	f
800	728.04	327.84	f
840	750.16	339.71	f
880	772.88	349.62	f
920	797.78	348.21	f
960	814.72	342.37	f
1000	844.8	339.73	f
1040	861.83	338.95	f
1080	889.85	331.44	f
1120	911.38	319.25	f
1160	937.4	308.31	f
1200	964.67	302.27	f
1240	999.68	311.54	f
1280	1016.79	324.86	f
1320	1039.7	333.68	f
1360	1064.38	351.44	f
1400	1080.7	363.48	f
1440	1117.17	384.22	f
*	id=P12	origin=start	destiny=end	motherId=-	ageAtStart=2600
0	423.63	193.97	c
40	450.25	193.56	c
80	475.36	190.19	c
120	505.65	195.03	c
160	533.73	204.29	c
200	549.25	201.4	f
240	577.34	203.05	f
280	600.91	205.38	f
320	627.53	216.81	f
360	656.32	224.76	f
400	678.86	235.39	f
440	700.12	241.61	f
480	728.82	247.49	f
520	763.6	239.25	f
560	794.06	239.35	f
600	814.01	240.38	f
640	841.84	244.41	f
680	864.06	241.11	f
720	884.13	235.64	f
760	911.97	236.49	f
800	932.17	243.47	f
840	957.64	254.19	f
880	975.84	249.81	f
920	1007.68	251.36	f
960	1036.94	254.95	f
1000	1048.84	260.48	f
1040	1082.75	270.46	f
1080	1117.29	278.58	f
1120	1133.89	277.95	f
1160	1171.89	266.17	f
1200	1192.29	263.96	f
1240	1223.26	263.87	f
1280	1250.19	266.99	f
1320	1273.24	271.08	f
1360	1299.69	283.12	f
1400	1326.79	279.34	f
1440	1353.8	272.28	f
*	id=P13	origin=start	destiny=end	motherId=-	ageAtStart=1800
0	740.81	602.46	c
40	752.49	619.38	c
80	783.87	619.71	c
120	806.77	616.58	c
160	839.95	617.86	c
200	863.47	608.41	f
240	883.04	601.68	f
280	894.31	598.05	f
320	918.97	590.59	f
360	929.78	585.77	f
400	951.95	579.7	f
440	978.1	580.07	f
480	1013.85	577.02	f
520	1045.88	573.57	f
560	1077.12	566.33	f
600	1101.63	564.18	f
640	1126.43	562.5	f
680	1169.69	561.09	f
720	1206.21	552.08	f
760	1245.75	546.36	f
800	1262.03	548.14	f
840	1286.55	555.25	f
880	1315.37	558.55	f
920	1349.71	562.87	f
960	1387.62	553.32	f
1000	1425.29	556.47	f
1040	1447.44	553.31	f
1080	1481.01	546.62	f
1120	1519.93	540.55	f
1160	1532.68	545.16	f
1200	1551	560	f
1240	1568.96	574.36	f
1280	1607.09	583.64	f
1320	1641.5	593.56	f
1360	1653.57	592.97	f
1400	1675.08	587.54	f
1440	1704.04	584.7	f
*	id=P14	origin=start	destiny=end	motherId=-	ageAtStart=1400
0	455.16	365.47	c
40	483.8	354.07	c
80	499.1	353.06	c
120	524.4	359.54	c
160	552.5	359.46	c
200	595.01	362.48	f
240	618.58	373.88	f
280	637.72	381.12	f
320	664.1	370.6	f
360	690.67	363.64	f
400	716.68	360.48	f
440	734.32	367.63	f
480	765.2	363.32	f
520	803.27	367.45	f
560	819.78	367.39	f
600	861.46	369.55	f
640	895.16	368.09	f
680	928.54	372.81	f
720	962.79	369.71	f
760	978.39	364.19	f
800	1003.76	361.52	f
840	1031.5	358.69	f
880	1059.42	357.8	f
920	1083.99	353.48	f
960	1099.43	347.04	f
1000	1123.95	345.89	f
1040	1153.64	346.15	f
1080	1174.1	344.86	f
1120	1203.15	349.77	f
1160	1231.75	354.88	f
1200	1248.41	347.94	f
1240	1274.84	350.21	f
1280	1292.52	350.17	f
1320	1322.56	353.47	f
1360	1352.56	354.42	f
1400	1378.53	357.71	f
1440	1410.54	352.2	f
*	id=P15	origin=start	destiny=end	motherId=-	ageAtStart=4640
0	591.76	54.62	c
40	618.3	64.72	c
80	651.69	74.21	c
120	679.53	78.01	c
160	709.5	82.77	c
200	749.28	70.6	f
240	769.35	75.22	f
280	792.32	83.97	f
320	821.62	88.6	f
360	835.28	95.04	f
400	862.75	111.11	f
440	884.52	122.77	f
480	910.95	133.63	f
520	947.49	145.39	f
560	962.42	157.68	f
600	998.63	163.57	f
640	1026.92	172.39	f
680	1050.07	171.18	f
720	1076.48	167.49	f
760	1103.56	163.52	f
800	1124.8	159.76	f
840	1135.99	147.53	f
880	1154.25	141.58	f
920	1188.51	146.83	f
960	1215.43	146.18	f
1000	1242.16	152.76	f
1040	1271.09	142.95	f
1080	1309.09	154.51	f
1120	1336.83	164.61	f
1160	1379.51	160.29	f
1200	1410.55	161.89	f
1240	1440.42	156.15	f
1280	1470.53	150.64	f
1320	1497	146.94	f
1360	1536.54	141.47	f
1400	1565.48	135.18	f
1440	1590.91	123.23	f
*	id=P16	origin=start	destiny=end	motherId=-	ageAtStart=3800
0	288.66	81.05	c
40	311.52	93.32	c
80	331.07	102.5	c
120	368.85	105.08	c
160	406.8	105.86	c
200	427.61	94.48	f
240	464.3	76.41	f
280	498.98	63.04	f
320	530.6	69.46	f
360	557.27	84.66	f
400	584.39	107.55	f
440	614.91	119.35	f
480	635.79	130.31	f
520	645.68	132.55	f
560	678.27	114.45	f
600	705.49	111.61	f
640	734.07	111.84	f
680	762.94	113.21	f
720	785.9	114.06	f
760	807.87	112.69	f
800	838.28	100.61	f
840	870.24	100.03	f
880	899.54	95.8	f
920	927.19	92.57	f
960	962.51	82.43	f
1000	992.04	89.61	f
1040	1032.83	94.92	f
1080	1064.91	88.6	f
1120	1080.24	83.99	f
1160	1106.1	70.28	f
1200	1152.32	66.59	f
1240	1163.27	58.73	f
1280	1181.1	53	f
1320	1198.39	44.67	f
1360	1219.36	37.75	f
1400	1248.03	25.93	f
1440	1272.86	20.03	f
*	id=P17	origin=start	destiny=end	motherId=-	ageAtStart=2560
0	633.84	445.94	c
40	652.76	437.92	c
80	681.52	435.99	c
120	715.85	443.8	c
160	741.18	453.46	f
200	763.84	445.87	f
240	795.78	449.45	f
280	813.66	457.53	f
320	837.89	456.55	f
360	851.06	445.08	f
400	877.65	439.68	f
440	908.66	417.43	f
480	934.47	407.79	f
520	967.28	407.57	f
560	986.86	391.24	f
600	1014.52	396.17	f
640	1046.57	391.76	f
680	1093	394.63	f
720	1118.51	399.9	f
760	1131.55	394.24	f
800	1159.62	382.43	f
840	1166.59	386.38	f
880	1200.06	386.53	f
920	1228.68	389.32	f
960	1257.15	394.06	f
1000	1270.46	402.78	f
1040	1296.65	409.37	f
1080	1333.71	402.3	f
1120	1363.49	401.58	f
1160	1390.57	404.91	f
1200	1420.4	396.56	f
1240	1436.74	398.38	f
1280	1467.04	389.03	f
1320	1493.83	372.89	f
1360	1529.23	368.45	f
1400	1558.31	373.61	f
1440	1580.2	372.53	f
*	id=P18	origin=start	destiny=end	motherId=-	ageAtStart=1280
0	572.61	362.72	c
40	596.28	363.08	c
80	623.97	365.98	c
120	656.53	374.8	c
160	685.96	376.63	c
200	718.88	358.68	f
240	754.48	347.93	f
280	788.81	349.73	f
320	824.02	352.63	f
360	861.73	359.91	f
400	885.76	366.42	f
440	918.79	375.33	f
480	954.4	391.7	f
520	988.01	373.13	f
560	1018.73	376.48	f
600	1047.92	386.65	f
640	1078.47	385.09	f
680	1106.1	380.84	f
720	1130.24	381.03	f
760	1156.92	376.55	f
800	1189.86	380.07	f
840	1207.53	381.56	f
880	1238.6	386.11	f
920	1258.52	385.95	f
960	1285.1	384.32	f
1000	1318.06	379.46	f
1040	1359.74	374.63	f
1080	1396.44	384.84	f
1120	1416	378.3	f
1160	1439.37	371.59	f
1200	1464.53	373.18	f
1240	1483.72	388.6	f
1280	1513	397.77	f
1320	1544.82	398.69	f
1360	1572.78	396.15	f
1400	1611.62	383.53	f
1440	1637.9	386.39	f
*	id=P19	origin=start	destiny=end	motherId=-	ageAtStart=2600
0	792.05	352.27	c
40	816.51	355.46	c
80	857.23	358.43	c
120	890.48	353.02	c
160	910.66	359.46	c
200	925.57	364.66	f
240	951.82	365.31	f
280	990.98	357.29	f
320	1038.98	344.65	f
360	1060.57	337.37	f
400	1096.39	332.21	f
440	1113.28	339.61	f
480	1143.96	342.45	f
520	1173.07	350.07	f
560	1197.8	344.32	f
600	1226.86	340.33	f
640	1261.16	334.44	f
680	1284.99	338.24	f
720	1311.24	346.14	f
760	1358.2	357.91	f
800	1389.11	372.92	f
840	1413.91	381.33	f
880	1444.54	386.26	f
920	1475.07	394.61	f
960	1505.12	394.6	f
1000	1541.13	382.56	f
1040	1569.23	385.9	f
1080	1592.68	377.74	f
1120	1615.62	382.71	f
1160	1648.97	385.54	f
1200	1672.4	394.8	f
1240	1703.15	395.57	f
1280	1740.77	390.05	f
1320	1777.52	380.78	f
1360	1794.99	378.76	f
1400	1820.41	383.26	f
1440	1849.78	390.34	f
*	id=P20	origin=start	destiny=end	motherId=-	ageAtStart=1000
0	854.83	438.29	c
40	873.08	423.95	c
80	894.37	414.25	c
120	927.22	406.58	c
160	945.46	404.23	c
200	985.04	409.69	f
240	1015.85	409.68	f
280	1045.16	421.84	f
320	1083.63	421.43	f
360	1115.81	418.36	f
400	1152.23	410.43	f
440	1187.59	403.03	f
480	1221.67	394.11	f
520	1239.44	386.08	f
560	1263.77	374.09	f
600	1292.71	372.47	f
640	1305.7	372.38	f
680	1334.88	378.43	f
720	1366.28	390.12	f
760	1391.23	395.25	f
800	1428.6	411.62	f
840	1464.05	415.51	f
880	1497.39	409.92	f
920	1516.74	406.41	f
960	1557.35	410.64	f
1000	1587.3	414.02	f
1040	1609.83	406.58	f
1080	1638.28	408.69	f
1120	1659.01	404.41	f
1160	1689.4	391.76	f
1200	1714.7	402.57	f
1240	1754.1	410.46	f
1280	1776.83	410.36	f
1320	1810.52	410.72	f
1360	1838.79	419.57	f
1400	1863.5	425.76	f
1440	1881.37	430.73	f
*	id=P21	origin=start	destiny=end	motherId=-	ageAtStart=2640
0	307.15	338.46	c
40	335.51	335.46	c
80	356.97	330.93	c
120	378.75	330.87	c
160	387.31	343.82	f
200	428.31	359.07	f
240	452.42	362.07	f
280	483.62	368.72	f
320	512.43	371.76	f
360	542.39	375.12	f
400	574.64	374.52	f
440	604.44	366	f
480	636.79	362.92	f
520	663.56	367.75	f
560	690.23	379.18	f
600	716.52	378.36	f
640	745.53	380.26	f
680	778	388.07	f
720	796.1	387.63	f
760	832.29	394.28	f
800	860.84	402.04	f
840	902.36	413.37	f
880	927.97	413.49	f
920	962.83	410.2	f
960	1003.95	416.15	f
1000	1041.46	425.72	f
1040	1063.96	433.33	f
1080	1091.84	429.56	f
1120	1121.73	429.72	f
1160	1143.12	441.69	f
1200	1160.61	429.34	f
1240	1184.71	421.06	f
1280	1216.49	415.17	f
1320	1248.08	422.26	f
1360	1261.51	422.77	f
1400	1277.86	423.76	f
1440	1316.68	418.78	f
*	id=P22	origin=start	destiny=end	motherId=-	ageAtStart=3640
0	375.2	232.99	c
40	409.21	227.64	c
80	434.94	225.92	c
120	456.19	234.55	c
160	489.87	227.78	c
200	511.6	225.3	f
240	543.73	216.28	f
280	576.74	207.91	f
320	601.86	208.59	f
360	635.63	218.97	f
400	671.39	227.69	f
440	708.5	231.75	f
480	753.64	235.07	f
520	788.68	231.59	f
560	820.5	226.64	f
600	849.91	223.08	f
640	859.36	210.06	f
680	885.83	197.12	f
720	914.61	190.7	f
760	940.7	183.68	f
800	966.34	181.5	f
840	993.08	192.35	f
880	1016.87	199.79	f
920	1051.21	199.92	f
960	1089.88	194.44	f
1000	1119.93	188.63	f
1040	1142.28	188.7	f
1080	1163.83	190.7	f
1120	1186.02	201.21	f
1160	1215.73	208.42	f
1200	1248.18	221.21	f
1240	1275.42	222.72	f
1280	1303.91	230.15	f
1320	1336.7	227.56	f
1360	1359.25	236.72	f
1400	1396.29	240.99	f
1440	1420.54	252.4	f
*	id=P23	origin=start	destiny=end	motherId=-	ageAtStart=1440
0	59.74	248.23	c
40	80.74	241.47	c
80	113.92	240.14	c
120	143.26	239.61	c
160	165.47	219.05	c
200	186.99	209.98	f
240	201.5	198.51	f
280	236.06	198.85	f
320	261.62	196.28	f
360	293.39	197.96	f
400	321.67	198.84	f
440	343.97	197.55	f
480	374.38	193.42	f
520	399.8	194.33	f
560	430.69	194.61	f
600	461.91	194.85	f
640	504.92	194.86	f
680	541.01	196.39	f
720	563.76	197.04	f
760	592.25	188.54	f
800	611.77	185.21	f
840	624.37	177.19	f
880	655.92	182.63	f
920	682.03	188.88	f
960	707.68	193.34	f
1000	738.6	186.71	f
1040	762.83	176.15	f
1080	798.36	166.15	f
1120	833.25	170.63	f
1160	870.09	159.91	f
1200	901.09	145.78	f
1240	930.4	148.18	f
1280	966.61	150.36	f
1320	993.41	146.74	f
1360	1032.84	143.32	f
1400	1066.63	129.42	f
1440	1089.86	124.55	f
*	id=P24	origin=start	destiny=end	motherId=-	ageAtStart=1800
0	808.65	530.71	c
40	827.79	532.54	c
80	843.81	544.65	c
120	867.76	546.58	c
160	887.69	562.17	c
200	927.47	559.34	f
240	951.23	544.24	f
280	981.92	522.61	f
320	1017.26	522.63	f
360	1043.81	513.38	f
400	1067	509.35	f
440	1103.57	512.51	f
480	1133.71	508.13	f
520	1167.6	497.35	f
560	1199.95	492.69	f
600	1235.82	490.93	f
640	1267.07	468.25	f
680	1303.35	460.27	f
720	1334.05	450.77	f
760	1370.66	459.33	f
800	1403.49	461.63	f
840	1425.91	469.07	f
880	1451.79	476.63	f
920	1474.48	474.8	f
960	1498.84	469.28	f
1000	1530.72	463.93	f
1040	1551.27	462.09	f
1080	1573.77	473.06	f
1120	1593.74	479.13	f
1160	1619.48	496.5	f
1200	1648.31	502.96	f
1240	1680.99	511.22	f
1280	1710.25	506.99	f
1320	1741.7	522.85	f
1360	1774.66	512.89	f
1400	1811.79	504.86	f
1440	1840.45	500.1	f
*	id=P25	origin=start	destiny=end	motherId=-	ageAtStart=560
0	35.12	468.24	c
40	70.08	466.93	c
80	95.21	473.21	c
120	117.64	483.86	c
160	144.67	493.81	c
200	165.94	502.68	f
240	192.05	501.74	f
280	229.21	507.63	f
320	261.08	510.14	f
360	296.11	520.52	f
400	326.61	517.82	f
440	362.06	534.64	f
480	377.52	548.1	f
520	408.78	555.06	f
560	428.05	559.23	f
600	466.15	565.43	f
640	498.37	565.52	f
680	525.36	576.23	f
720	550.65	575.84	f
760	562.28	578.94	f
800	588.93	579.8	f
840	625.15	587.27	f
880	648.48	585.16	f
920	675.97	575.05	f
960	706.52	569.63	f
1000	728.54	564.3	f
1040	761.34	555.25	f
1080	785.08	546.65	f
1120	829.81	537.23	f
1160	859.46	538.75	f
1200	889.42	534.14	f
1240	912.39	530.46	f
1280	940.75	527.73	f
1320	976.25	532.89	f
1360	1003.47	530.35	f
1400	1024.47	540.78	f
1440	1042.62	543.46	f
*	id=P26	origin=start	destiny=end	motherId=-	ageAtStart=2800
0	440.82	564.19	c
40	471.23	569.93	c
80	498.84	576.53	c
120	525.27	583.23	c
160	554.75	592	c
200	589.32	598.59	f
240	614.1	597.75	f
280	632.86	597.35	f
320	659.33	595.17	f
360	685.41	611.31	f
400	704.75	622.58	f
440	725.21	629.72	f
480	756.76	631.23	f
520	777.77	637.18	f
560	805.81	643.46	f
600	840.13	642.7	f
640	865.54	641.29	f
680	882.48	639.91	f
720	916.92	637.51	f
760	950.53	633.64	f
800	969.31	636.72	f
840	998.89	620.84	f
880	1028.22	615.34	f
920	1061.57	617.5	f
960	1084.65	624.25	f
1000	1112.51	619.47	f
1040	1146.04	628.55	f
1080	1167.41	625.35	f
1120	1199.56	622.21	f
1160	1235.73	623.04	f
1200	1256.88	631.46	f
1240	1289.04	652.05	f
1280	1325.94	655.99	f
1320	1368.84	656.11	f
1360	1394.43	667.09	f
1400	1433.54	669.58	f
1440	1466.9	664.85	f
*	id=P27	origin=start	destiny=end	motherId=-	ageAtStart=2520
0	849.82	47.94	c
40	876.82	57.52	c
80	904.74	67.53	c
120	934.84	67.65	c
160	969.98	66.14	c
200	1010.52	67.93	f
240	1047.75	70.45	f
280	1078.99	68.18	f
320	1108.01	65.18	f
360	1132.54	57.06	f
400	1153.83	60.06	f
440	1181.91	62.76	f
480	1224.31	66.67	f
520	1255.87	75.81	f
560	1273.74	91.5	f
600	1303.3	105.86	f
640	1331.5	106.21	f
680	1363.43	103.07	f
720	1385.97	102.68	f
760	1406.17	116.77	f
800	1419.53	115.74	f
840	1438.62	113.7	f
880	1474.72	121.12	f
920	1504.54	130.82	f
960	1533.07	137.96	f
1000	1563.65	141.67	f
1040	1601.4	139.62	f
1080	1629.02	144.5	f
1120	1651.87	146.87	f
1160	1679.83	133.35	f
1200	1705.83	126.62	f
1240	1745.56	133.32	f
1280	1769.76	148.33	f
1320	1797.18	160.88	f
1360	1833.3	157.75	f
1400	1867.97	169.75	f
1440	1887.59	170.5	f
*	id=P28	origin=start	destiny=end	motherId=-	ageAtStart=3080
0	738.98	83.14	c
40	749.23	68.6	c
80	770.35	67.17	c
120	800.53	74.07	c
160	829.76	75.2	c
200	860.56	73.06	f
240	878.53	64.3	f
280	918.22	41.49	f
320	928.8	28.85	f
360	961.47	14.47	f
400	994.23	1.17	f
440	1023.02	-6.21	f
480	1064.57	-4.52	f
520	1093.11	-1.66	f
560	1119.7	2.75	f
600	1164.1	-0.85000000000002	f
640	1202.7	-0.59000000000003	f
680	1228.5	4.8099999999999	f
720	1251.56	7.17	f
760	1282.53	15.66	f
800	1306.51	23.82	f
840	1333.18	18.84	f
880	1367.94	19.24	f
920	1394.31	14.4	f
960	1428.01	6.87	f
1000	1457.91	-10.1	f
1040	1485.21	-17.68	f
1080	1522.07	-27.82	f
1120	1554.64	-39.81	f
1160	1591.13	-40.5	f
1200	1620.99	-47.56	f
1240	1659.78	-50.08	f
1280	1687.21	-43.7	f
1320	1718.63	-38.46	f
1360	1747.12	-44.45	f
1400	1786.26	-43.9	f
1440	1820.18	-43.33	f
*	id=P29	origin=start	destiny=end	motherId=-	ageAtStart=3480
0	69.37	403.96	c
40	95.08	416.33	c
80	112.2	430.74	c
120	125.23	445.11	c
160	152.64	447.7	c
200	185.56	442.85	f
240	214.55	444.94	f
280	239.62	434.18	f
320	270.2	426.1	f
360	303.37	422.35	f
400	337.39	411.87	f
440	366.3	420.33	f
480	402.24	429.04	f
520	423.96	431.19	f
560	467.42	448.57	f
600	498.99	442.57	f
640	532.47	436.29	f
680	564.69	433.29	f
720	601.43	435.99	f
760	637.34	437.88	f
800	664.88	440.05	f
840	700.34	441.81	f
880	724.48	441.49	f
920	751.76	439.65	f
960	777.71	431.55	f
1000	801.51	415.56	f
1040	821.54	412.47	f
1080	842.64	408.77	f
1120	866.43	416.65	f
1160	892.63	421.72	f
1200	913.87	424.16	f
1240	932.35	421.7	f
1280	959.2	409.36	f
1320	973.32	407.44	f
1360	1004.59	406.14	f
1400	1026.29	404.58	f
1440	1048.55	408.64	f
*	id=P30	origin=start	destiny=end	motherId=-	ageAtStart=3480
0	270.15	180.05	c
40	289.7	196.72	c
80	303.26	205.68	c
120	333.99	206.39	c
160	368.83	208.23	c
200	408.49	212.69	f
240	445.8	209.14	f
280	470.88	208.52	f
320	499.27	197.23	f
360	525.62	184.34	f
400	549.33	183.58	f
440	583.93	175.44	f
480	614.28	172.33	f
520	628.21	170.72	f
560	654.87	170.26	f
600	689.71	174.15	f
640	724.21	166.83	f
680	755.57	152.5	f
720	774.63	153.19	f
760	793.34	162.38	f
800	804.86	169.33	f
840	828.85	160.72	f
880	863.23	157.68	f
920	893.9	164.95	f
960	919.82	170.44	f
1000	961.46	168.26	f
1040	990.28	175.29	f
1080	1021.19	186.85	f
1120	1040.86	202.82	f
1160	1065.27	196.84	f
1200	1096.38	192.84	f
1240	1122.62	183.96	f
1280	1159.6	170.71	f
1320	1189.15	173.66	f
1360	1203.74	170.77	f
1400	1225.8	171.05	f
1440	1268.01	164.4	f
*	id=P31	origin=start	destiny=end	motherId=-	ageAtStart=4800
0	266.64	259.19	c
40	288.31	261.16	c
80	306.7	258.52	c
120	324.74	247.49	c
160	349.58	248.32	c
200	379	243.87	f
240	404.08	241	f
280	429.47	253.9	f
320	449.29	250.33	f
360	482.35	254.86	f
400	503.84	250.79	f
440	528.85	242.54	f
480	551.55	243.55	f
520	578.54	231.25	f
560	596.85	226.75	f
600	619.39	223.84	f
640	643.97	215.93	f
680	662.51	215.54	f
720	691.16	215	f
760	729.71	228.63	f
800	766.37	224.88	f
840	795.08	228.28	f
880	838.82	227.72	f
920	863.35	224.18	f
960	887.99	211.59	f
1000	922.3	197.22	f
1040	949.99	189.73	f
1080	975.44	188.53	f
1120	1001.27	172.97	f
1160	1024.12	179.46	f
1200	1048.85	187.53	f
1240	1070.37	195.3	f
1280	1093.93	200.89	f
1320	1113.13	221.81	f
1360	1139.47	234.25	f
1400	1184.3	235.73	f
1440	1207.17	222.14	f
*	id=P32	origin=start	destiny=end	motherId=-	ageAtStart=1520
0	546.4	623.47	c
40	568.12	627.25	c
80	596.51	635.64	c
120	622.91	638.32	c
160	650.54	631.9	c
200	682.31	628.69	f
240	707.39	626.69	f
280	730.95	618.94	f
320	754.34	616.09	f
360	778.88	612.71	f
400	820.96	618.96	f
440	849.52	618.89	f
480	874.77	623.86	f
520	888.42	618.83	f
560	918.54	612.88	f
600	944.56	616.16	f
640	969.05	613.46	f
680	1001.46	619.71	f
720	1022.33	614.78	f
760	1041.43	615.22	f
800	1057.86	602.65	f
840	1084.43	594.3	f
880	1110.64	596.4	f
920	1135.53	594.48	f
960	1153.59	593.95	f
1000	1179.98	600.27	f
1040	1212.5	593.1	f
1080	1244.3	597.82	f
1120	1290.79	606.32	f
1160	1305.17	600.93	f
1200	1321.88	594.45	f
1240	1351.97	582.34	f
1280	1382.86	569.88	f
1320	1393.7	566.26	f
1360	1411.39	556.74	f
1400	1441.28	550.86	f
1440	1464.65	545.88	f
*	id=P33	origin=start	destiny=end	motherId=-	ageAtStart=320
0	816.85	489.27	c
40	846.45	483.31	c
80	880.8	481.88	c
120	913.88	472.08	c
160	938.28	458.88	c
200	968.14	445.58	f
240	994.91	439.19	f
280	1021.49	434.64	f
320	1062.91	432.53	f
360	1096.69	426.41	f
400	1122.46	413.61	f
440	1155.69	408.42	f
480	1181.49	412.25	f
520	1211.06	410.77	f
560	1234.78	402.59	f
600	1262.55	410.45	f
640	1292.66	418.58	f
680	1306.62	409.54	f
720	1333.91	398.5	f
760	1349.82	399.07	f
800	1383.85	398.09	f
840	1428.2	388.75	f
880	1457.51	393.47	f
920	1491.61	391.34	f
960	1529.16	386.63	f
1000	1560.35	391.39	f
1040	1594.38	394.82	f
1080	1623.77	394.61	f
1120	1649.44	398.67	f
1160	1678.05	399.3	f
1200	1697.14	397.87	f
1240	1725.05	402.54	f
1280	1742.96	390.57	f
1320	1767.43	388.4	f
1360	1803.14	393.77	f
1400	1843.16	393.95	f
1440	1876.03	384.17	f
*	id=P34	origin=start	destiny=end	motherId=-	ageAtStart=280
0	431.3	92.85	c
40	466.32	111.55	c
80	488.53	120.17	c
120	514.87	129.11	c
160	551.51	127.66	c
200	566.2	124.48	f
240	584.75	129.07	f
280	630.18	130.2	f
320	654.59	134.38	f
360	700	138.7	f
400	727.08	146.49	f
440	752.14	134.81	f
480	771.48	126.01	f
520	785.27	129.51	f
560	816.02	146.02	f
600	852.15	154.52	f
640	877.69	155.41	f
680	899.83	145.64	f
720	913.75	146.45	f
760	937.99	140.96	f
800	954.66	134.74	f
840	986.54	126.27	f
880	1012.02	131.08	f
920	1052.03	132.87	f
960	1066.61	135.4	f
1000	1092.53	132.98	f
1040	1121.34	130.34	f
1080	1154.21	120.16	f
1120	1174.85	115.04	f
1160	1192.31	111.75	f
1200	1227.79	121.57	f
1240	1252.29	129.71	f
1280	1282.99	123.13	f
1320	1295.74	117.8	f
1360	1319.58	110.63	f
1400	1353.33	104.1	f
1440	1373.28	89.27	f
*	id=P35	origin=start	destiny=end	motherId=-	ageAtStart=3320
0	597.76	340.52	c
40	625.43	348.26	c
80	648.69	349.84	c
120	681.8	344.57	c
160	708.84	345.84	c
200	736.75	354.66	f
240	762.62	358.33	f
280	787.65	355.62	f
320	814.1	354.55	f
360	841.95	358.35	f
400	879.36	351.1	f
440	899.5	355	f
480	929.2	359.93	f
520	959.32	365.45	f
560	995.99	371.49	f
600	1033.61	386.5	f
640	1060.53	388.3	f
680	1070.15	397.91	f
720	1101.9	397.43	f
760	1121.43	407.46	f
800	1149.85	428.08	f
840	1173.12	425.72	f
880	1199.66	428.21	f
920	1226.9	425.08	f
960	1255.07	423.05	f
1000	1280	412.15	f
1040	1302.92	399.65	f
1080	1326.35	407.23	f
1120	1366.93	416.59	f
1160	1394.01	418.47	f
1200	1417.21	425.47	f
1240	1460.76	417.98	f
1280	1487.86	431.62	f
1320	1515.88	449.97	f
1360	1542.92	455.84	f
1400	1565.03	456.09	f
1440	1587.85	460.33	f
*	id=P36	origin=start	destiny=end	motherId=-	ageAtStart=2560
0	172.45	638.5	c
40	201.02	631.25	c
80	215.33	637.29	c
120	242.75	644.09	c
160	268.62	639.9	c
200	310.56	642.84	f
240	351.25	637.26	f
280	381.23	625.98	f
320	416.73	623.43	f
360	444.4	628.79	f
400	463.09	634.59	f
440	491.85	629.12	f
480	506.85	621.52	f
520	544.51	616.03	f
560	583.16	619.95	f
600	604.32	619.28	f
640	638.38	618.57	f
680	661.64	617.22	f
720	695.45	604.34	f
760	712.71	599.42	f
800	727.2	604.79	f
840	742.39	611.76	f
880	774.46	625.53	f
920	798.9	618.56	f
960	845.56	615.13	f
1000	864.24	606.41	f
1040	885.33	604.59	f
1080	907.96	612.76	f
1120	949.68	606.3	f
1160	989.32	600.75	f
1200	1018.37	594	f
1240	1037.87	581.95	f
1280	1062.48	574.57	f
1320	1102.25	580.08	f
1360	1120.78	573.06	f
1400	1139.57	571.32	f
1440	1157.74	568.48	f
*	id=P37	origin=start	destiny=end	motherId=-	ageAtStart=1560
0	869.2	266.15	c
40	906.97	274.44	c
80	925.63	275.99	c
120	960.81	269.38	c
160	1000.28	264.27	c
200	1026.45	263.53	f
240	1051.58	260.16	f
280	1088.12	259.72	f
320	1113.1	252.96	f
360	1141.53	249.03	f
400	1166.75	244.56	f
440	1185.33	246.68	f
480	1224.14	249.33	f
520	1253.83	248.11	f
560	1270.05	242.57	f
600	1293.46	233.54	f
640	1325.67	224.34	f
680	1341.61	204.4	f
720	1352.42	191.58	f
760	1387.11	195.7	f
800	1416.23	208.57	f
840	1444.94	223.69	f
880	1478.2	233.17	f
920	1488.48	229.72	f
960	1511.41	226.28	f
1000	1541.38	233.88	f
1040	1566.61	235.16	f
1080	1605.08	220.2	f
1120	1632.04	204.5	f
1160	1668.58	189.03	f
1200	1689.12	189.24	f
1240	1721.1	185.67	f
1280	1737.05	187.48	f
1320	1769.12	192.58	f
1360	1785.65	190.07	f
1400	1814.65	199.79	f
1440	1841.13	204.13	f
*	id=P38	origin=start	destiny=end	motherId=-	ageAtStart=1560
0	584.53	648.79	c
40	600.82	658.42	c
80	645.11	665.78	c
120	676.87	668.74	c
160	709.72	680.81	c
200	737.72	698.21	f
240	769.2	696.48	f
280	799.01	699.65	f
320	841.22	700.72	f
360	871.74	702.79	f
400	913.2	707.23	f
440	946.42	712.35	f
480	958.86	708.65	f
520	984.91	703.07	f
560	1007.4	696	f
600	1037.23	700.41	f
640	1072.83	694.56	f
680	1103.93	713.07	f
720	1133.21	727.47	f
760	1159.03	739.26	f
800	1180.24	751.91	f
840	1200.52	756.13	f
880	1221.28	765.02	f
920	1255.05	770.93	f
960	1283.81	767.12	f
1000	1294.41	765.66	f
1040	1316.66	761.92	f
1080	1349.4	760.46	f
1120	1373.95	760.03	f
1160	1402.14	768.35	f
1200	1437.65	770.51	f
1240	1465.57	777.88	f
1280	1476.42	775.03	f
1320	1504.81	776.77	f
1360	1540.46	779.98	f
1400	1548.47	781.66	f
1440	1576.45	789.36	f
*	id=P39	origin=start	destiny=end	motherId=-	ageAtStart=600
0	227.37	255.03	c
40	247.96	260.02	c
80	284.39	266.07	c
120	304.13	266.78	c
160	340.02	269.08	f
200	370.65	276.19	f
240	394.82	295.08	f
280	420.68	297.76	f
320	455.88	296.18	f
360	489.78	298.05	f
400	510.37	304.75	f
440	553.69	313.59	f
480	583.6	323.08	f
520	602.48	323.37	f
560	617.01	339.62	f
600	633.79	342.22	f
640	674.77	350.37	f
680	689.52	352.34	f
720	715.61	346.64	f
760	744.23	340.94	f
800	767.51	332.04	f
840	794.31	334.55	f
880	827.7	337.66	f
920	862.69	349.73	f
960	904.28	354.79	f
1000	930.59	352.37	f
1040	959.43	347.64	f
1080	983.63	351.15	f
1120	1018.36	359.6	f
1160	1046.16	371.52	f
1200	1075.08	367.02	f
1240	1100.58	358.85	f
1280	1119.6	352.22	f
1320	1142.49	351.29	f
1360	1181.88	362.11	f
1400	1210.51	370.14	f
1440	1245.13	370.61	f
*	id=P40	origin=start	destiny=end	motherId=-	ageAtStart=3440
0	259.11	485.08	c
40	284.27	492.53	c
80	309.34	496.01	c
120	343.04	496.25	c
160	369.34	496.7	c
200	408.7	508.29	f
240	445.71	511.22	f
280	466.83	519.82	f
320	495.05	522.11	f
360	511.73	513.56	f
400	538.81	503.63	f
440	565.86	505	f
480	595.08	498.37	f
520	630.89	501.79	f
560	643.33	504.03	f
600	659.81	511.38	f
640	692.44	514.94	f
680	720.16	517.21	f
720	746.78	512.08	f
760	772.19	511.88	f
800	802.47	517.37	f
840	822.83	519.56	f
880	848.02	513.44	f
920	881.68	515.56	f
960	905.79	507.69	f
1000	934.72	512.52	f
1040	965.23	513.62	f
1080	1004.47	504.33	f
1120	1035.75	494.44	f
1160	1070.75	494.97	f
1200	1092.11	489.81	f
1240	1109.1	486.04	f
1280	1144.23	479.07	f
1320	1167	465.13	f
1360	1195.16	455.24	f
1400	1228.14	468.06	f
1440	1254.98	467.93	f
*	id=P41	origin=start	destiny=end	motherId=-	ageAtStart=4120
0	801.29	163.75	c
40	826.06	167.89	c
80	854.12	169.52	c
120	880.3	180.13	c
160	907.41	189.91	c
200	938.55	186.09	f
240	955.73	192.08	f
280	981.98	194.44	f
320	1014.99	191.73	f
360	1043.31	190.75	f
400	1077.01	192.04	f
440	1105.21	194.04	f
480	1117.14	205.01	f
520	1138.11	210.29	f
560	1168.22	207.39	f
600	1189.4	209.31	f
640	1213.18	212.28	f
680	1255.2	218.81	f
720	1285.4	221.36	f
760	1306.34	219.35	f
800	1324.53	216.8	f
840	1343.14	222.16	f
880	1377.38	219.97	f
920	1410.16	205.35	f
960	1440.71	195.96	f
1000	1460.57	199.37	f
1040	1488.8	206.67	f
1080	1516.73	219.91	f
1120	1537.16	232.39	f
1160	1582.87	240.2	f
1200	1596.87	238.04	f
1240	1623.55	231.54	f
1280	1660.11	227.13	f
1320	1680.18	221.54	f
1360	1709.15	211.27	f
1400	1727.54	202.21	f
1440	1744	188.13	f
*	id=P42	origin=start	destiny=end	motherId=-	ageAtStart=2080
0	394.26	66.86	c
40	411.47	72.37	c
80	435.7	62.36	c
120	469.52	59.89	c
160	498.25	62.84	c
200	532.31	68.21	f
240	556.35	65.37	f
280	572.76	55.08	f
320	599.74	47.51	f
360	631.34	39.23	f
400	655.51	40.31	f
440	679.55	48.99	f
480	714.55	46.06	f
520	738.95	48.41	f
560	769.57	68.03	f
600	797.52	81.96	f
640	822.6	94.84	f
680	845.18	87.64	f
720	872.18	73.69	f
760	917.17	60.69	f
800	959.11	55.75	f
840	983.74	57.66	f
880	1004.72	72.6	f
920	1029	74.35	f
960	1059.48	63.45	f
1000	1096.01	49.72	f
1040	1128.02	31.18	f
1080	1159.26	26.15	f
1120	1184.49	23.83	f
1160	1217.27	21.72	f
1200	1252.28	25.25	f
1240	1287.29	26.62	f
1280	1306.09	26.09	f
1320	1334.86	36.04	f
1360	1367.95	48.22	f
1400	1384.34	59.86	f
1440	1403.5	65.02	f
*	id=P43	origin=start	destiny=end	motherId=-	ageAtStart=4440
0	600.41	460.62	c
40	630.06	468.5	c
80	650.67	478.02	c
120	688.4	486.3	c
160	717.26	485.6	c
200	755.29	483.48	f
240	801.25	474.42	f
280	828.88	475.51	f
320	850.65	479.94	f
360	874.41	488.58	f
400	886.13	503.19	f
440	923.02	513.51	f
480	957.11	514.28	f
520	996.78	517.37	f
560	1018.72	526.62	f
600	1062.41	529.18	f
640	1084.48	539.85	f
680	1105.68	548.62	f
720	1133.52	554.88	f
760	1172.63	574.71	f
800	1209.51	582.59	f
840	1233.44	574.38	f
880	1254.48	574	f
920	1274.14	584.19	f
960	1302.1	589.82	f
1000	1330.48	589.63	f
1040	1362.17	593.92	f
1080	1385.6	584.14	f
1120	1420.41	578.13	f
1160	1450.25	576.32	f
1200	1469.96	578.77	f
1240	1496.84	584	f
1280	1523.4	588.69	f
1320	1560.77	584.2	f
1360	1579.99	582.84	f
1400	1603.73	588.86	f
1440	1630.2	602.83	f
*	id=P44	origin=start	destiny=end	motherId=-	ageAtStart=2520
0	634.67	169.4	c
40	650	160.01	c
80	674.01	150.83	c
120	700.32	145.64	c
160	735.34	148.19	c
200	753.39	158.41	f
240	773.84	168.54	f
280	805.87	172.05	f
320	834.81	174.31	f
360	861.58	181.03	f
400	883.36	179.87	f
440	901.44	183.91	f
480	931.03	186.45	f
520	956.93	186.73	f
560	986.18	176.06	f
600	1008.65	168.25	f
640	1042.32	169.3	f
680	1077.04	181.37	f
720	1108.57	188.27	f
760	1136.84	193.12	f
800	1166.43	191.61	f
840	1203.06	185.48	f
880	1228.93	178.54	f
920	1248.04	180.62	f
960	1287.73	185.78	f
1000	1308.23	188.69	f
1040	1339.35	190.31	f
1080	1380.07	200.69	f
1120	1411.36	209.09	f
1160	1437.44	208.37	f
1200	1470.05	207.85	f
1240	1502.26	225.92	f
1280	1514.81	242.66	f
1320	1532.57	248.34	f
1360	1551.01	251.85	f
1400	1565.1	258.92	f
1440	1601.97	264.36	f
*	id=P45	origin=start	destiny=end	motherId=-	ageAtStart=4040
0	578.05	641.27	c
40	600.26	641.69	c
80	626.66	654.26	c
120	663.37	656.98	c
160	703.87	652.54	c
200	731.18	654.7	f
240	754.75	646.98	f
280	777.08	634.19	f
320	803.59	650.3	f
360	828.99	647.88	f
400	874.77	654.66	f
440	898.13	651.69	f
480	929.9	652.18	f
520	954.9	657.58	f
560	1000.76	670.11	f
600	1034.92	671.88	f
640	1065.55	666.96	f
680	1090.53	663.65	f
720	1110.99	667.15	f
760	1132.27	663.08	f
800	1173	659.43	f
840	1209.3	660.95	f
880	1236.59	673.7	f
920	1273.55	674.94	f
960	1298.39	665.06	f
1000	1326.11	662.84	f
1040	1359.89	668.54	f
1080	1376.29	664.95	f
1120	1405.43	670.26	f
1160	1422.57	665.94	f
1200	1448.24	661.84	f
1240	1469.83	660.11	f
1280	1501.76	667.72	f
1320	1530.04	668.12	f
1360	1548.68	664.73	f
1400	1570.49	661.89	f
1440	1599.04	652.29	f
*	id=P46	origin=start	destiny=end	motherId=-	ageAtStart=2120
0	409.03	-6.04	c
40	436.35	-20.75	c
80	451.28	-19.61	c
120	482.29	-15.72	c
160	505.74	-6.62	f
200	524.95	-6.58	f
240	541.81	-9.96	f
280	564.54	3.92	f
320	604.24	8.27	f
360	627.73	9.86	f
400	659.97	7.89	f
440	692.39	9.1799999999999	f
480	717.48	16.38	f
520	761.06	16.03	f
560	778.41	15.24	f
600	812.74	10.94	f
640	830.43	11.23	f
680	853.92	15.6	f
720	884.4	24.54	f
760	915.1	19.47	f
800	935.65	19.75	f
840	962.81	21.22	f
880	1013.36	18.89	f
920	1030.69	8.26	f
960	1061.35	4.1	f
1000	1088.31	13.48	f
1040	1108.14	11.12	f
1080	1137.43	12.09	f
1120	1168.74	22.11	f
1160	1197.18	29	f
1200	1237.13	28.26	f
1240	1264.66	26.54	f
1280	1283.16	26.73	f
1320	1300.82	20.57	f
1360	1337.24	27.74	f
1400	1364.63	19.92	f
1440	1393.26	17.52	f
*	id=P47	origin=start	destiny=end	motherId=-	ageAtStart=1080
0	563.29	592.52	c
40	579.34	585.47	c
80	608.34	583.27	c
120	636.4	583.59	c
160	667.39	583.02	c
200	688.31	586.77	f
240	708.44	588.08	f
280	724.81	593.14	f
320	754.03	596.8	f
360	774.42	594.12	f
400	798.58	599.28	f
440	821.24	601.4	f
480	851.66	606.97	f
520	885.75	603.57	f
560	908.53	600.88	f
600	939.35	605.32	f
640	977.24	601.39	f
680	999.29	598.86	f
720	1015.74	605.8	f
760	1048.8	609.86	f
800	1078.33	608.42	f
840	1112.35	603.51	f
880	1153.61	599.78	f
920	1185.65	586.39	f
960	1211.21	588.69	f
1000	1248.4	588.88	f
1040	1270.88	601.56	f
1080	1291.09	608.38	f
1120	1321.7	609.94	f
1160	1351.13	595.35	f
1200	1374.98	584.18	f
1240	1395.55	576.5	f
1280	1436.51	563.39	f
1320	1457.62	571.34	f
1360	1484.69	579.38	f
1400	1507.46	575.39	f
1440	1525.75	571.6	f
*	id=P48	origin=start	destiny=end	motherId=-	ageAtStart=1360
0	34.46	248.15	c
40	44.09	240.71	c
80	58.16	242.44	c
120	92.33	237.12	c
160	123.09	233	c
200	150.8	226.13	f
240	183.59	219.27	f
280	211.9	216.03	f
320	247	212.8	f
360	271	222.73	f
400	306.47	231.88	f
440	333.35	230.28	f
480	350.97	232.59	f
520	374.28	227.24	f
560	397.2	222.92	f
600	425.78	224.28	f
640	473.05	226.74	f
680	483.9	229.29	f
720	510.38	227.36	f
760	547.42	222.5	f
800	570.67	223.2	f
840	602.32	224.68	f
880	624.85	222.17	f
920	640.82	206.95	f
960	664.83	201.61	f
1000	689.24	187.53	f
1040	713.29	173.55	f
1080	746.44	161.36	f
1120	770.5	143.68	f
1160	785.23	135.1	f
1200	811.15	143.6	f
1240	846.25	151.05	f
1280	871.36	148.87	f
1320	906.01	156.7	f
1360	933.9	163	f
1400	962.02	164.28	f
1440	987.12	170.08	f
*	id=P49	origin=start	destiny=end	motherId=-	ageAtStart=3360
0	324.04	318.08	c
40	361.25	325.47	c
80	395.83	321.67	c
120	414.32	323.88	c
160	441.27	336.91	c
200	466.06	326.08	f
240	476.72	329.53	f
280	489.56	329.73	f
320	526.38	328.41	f
360	549.58	335.08	f
400	569.84	340.68	f
440	609.13	337.88	f
480	640.1	337.78	f
520	665.09	342.55	f
560	687.49	344.11	f
600	716.48	341.58	f
640	750.95	339.3	f
680	786.28	348.21	f
720	825.29	362.57	f
760	848.27	373.91	f
800	873.42	389.18	f
840	895.14	392.27	f
880	928.91	399.84	f
920	955.36	411.8	f
960	974.32	412.09	f
1000	999.01	405.33	f
1040	1035.54	407.47	f
1080	1062.58	407.56	f
1120	1087.47	420.1	f
1160	1111.17	441.68	f
1200	1141.07	445.19	f
1240	1165.16	436.88	f
1280	1193.41	431.07	f
1320	1220.83	423.91	f
1360	1248.16	425.28	f
1400	1272.83	429.11	f
1440	1303.72	437.12	f
*	id=P50	origin=start	destiny=end	motherId=-	ageAtStart=240
0	429.03	649.06	c
40	453.11	653.93	c
80	493.5	660.34	c
120	533.85	664.25	c
160	557.6	676.71	c
200	579.3	687.19	f
240	612.92	703.45	f
280	633.29	715.75	f
320	664.53	728.76	f
360	689.41	733.39	f
400	716.1	740.6	f
440	739.36	753.05	f
480	772.2	757.51	f
520	798.62	744.81	f
560	816.76	732.21	f
600	844.86	715.35	f
640	875.84	705.95	f
680	894.66	713.08	f
720	921.02	726.54	f
760	947.8	736.31	f
800	967.58	729.74	f
840	994.06	717.15	f
880	1023.59	716.29	f
920	1059.1	723.2	f
960	1096.27	726.7	f
1000	1124.75	733.15	f
1040	1153.06	742.53	f
1080	1187.83	750.88	f
1120	1201.89	754.06	f
1160	1239.75	751.16	f
1200	1265.74	766.44	f
1240	1290.65	770.98	f
1280	1316.32	762.86	f
1320	1338.16	748.82	f
1360	1369.18	733.9	f
1400	1397.88	731.24	f
1440	1426.44	727.31	f
*	id=P51	origin=start	destiny=end	motherId=-	ageAtStart=2440
0	49.31	218.97	c
40	86.86	215.21	c
80	110.54	218.41	c
120	122.66	212.72	c
160	140.52	202.65	c
200	178.12	197.55	f
240	214.42	197.75	f
280	246.41	184.5	f
320	273.74	190.32	f
360	299.43	198.67	f
400	326.28	208.76	f
440	353.56	208.48	f
480	373.47	215.16	f
520	404.83	219.37	f
560	426.27	212.98	f
600	452.98	217.38	f
640	479.66	206.77	f
680	508.93	202.99	f
720	528.75	197.37	f
760	563.44	188.08	f
800	578.98	188.23	f
840	607.13	185.04	f
880	634.6	190.4	f
920	664.58	187.87	f
960	687.14	195.32	f
1000	713.37	216.84	f
1040	738.35	232.17	f
1080	761.96	242.29	f
1120	801.31	254.68	f
1160	836.67	265.8	f
1200	867.36	265.31	f
1240	893.9	265.85	f
1280	913.78	273.15	f
1320	934.61	279.02	f
1360	968.54	287.42	f
1400	997.14	283.43	f
1440	1015.32	285.39	f
*	id=P52	origin=start	destiny=end	motherId=-	ageAtStart=1080
0	87.66	653.95	c
40	127.25	664.09	c
80	162.5	660.44	c
120	187.53	653.48	c
160	220.23	653.74	c
200	244.77	645.31	f
240	261.08	647.11	f
280	289.87	651.82	f
320	309.26	661.86	f
360	352.94	662.55	f
400	377.56	665.53	f
440	399.49	659.02	f
480	440.01	657.48	f
520	465.89	661.23	f
560	487.16	645.12	f
600	515.24	631.55	f
640	555.85	628.68	f
680	591.45	622.14	f
720	615.86	627.32	f
760	633.27	623.57	f
800	667.28	622.05	f
840	700.4	610.6	f
880	732.17	618.92	f
920	767.93	621.42	f
960	797.79	630.81	f
1000	834	625.43	f
1040	863.31	627.05	f
1080	890.72	628.32	f
1120	919.75	637.82	f
1160	950.16	645.03	f
1200	978.19	632.16	f
1240	995.26	618.7	f
1280	1014.17	604.51	f
1320	1037.65	595.12	f
1360	1058.62	586.07	f
1400	1084.1	578.35	f
1440	1109.82	569.18	f
*	id=P53	origin=start	destiny=end	motherId=-	ageAtStart=640
0	233.2	156.15	c
40	233.13	152.19	c
80	254.96	136.85	c
120	277.68	142.9	c
160	297.33	125.66	c
200	323.66	112.57	f
240	349.35	119.06	f
280	382.25	114.82	f
320	417.6	120.17	f
360	438.54	116.27	f
400	469.14	109.42	f
440	489.84	112.67	f
480	532.46	104.65	f
520	551.05	100.63	f
560	565.17	96.77	f
600	593.08	99.2	f
640	619.58	99.72	f
680	660.64	91.21	f
720	682.09	95.95	f
760	701.64	99.29	f
800	724.65	106.67	f
840	745.58	105.42	f
[truncated: 1,801 more rows]
