# Supplementary material for: A three component model for superdiffusive motion effectively describes migration of eukaryotic cells moving freely or under a directional stimulus
Source: PLoS One. 2022 Aug 2;17(8):e0272259. doi: 10.1371/journal.pone.0272259 (PMC9345344; doi:10.1371/journal.pone.0272259)
Supplement: S1 File — Text files containing information about displacements of experimental and simulated populations used for both preliminary analyses, in “datasets used for preliminary evaluation of cell movement (Tables 1 and 2)”, and further characterization of cell movement, in “further datasets used for cell movement characterization (Figs 2, 4–6; Table 2; S1–S3 Tables; S2 and S3 Figs)”. (ZIP) [file pone.0272259.s007.zip › S1_File/further datasets/simulated/100 cells (9 micron random)/b16 p12/Coords-iLtWt8.txt]

#	version=2.0	operator=	acqDate=	cellLine=cell	cond=N.T.	type=	well=	ref_angle=	note=Experiment 1	clickId=	date=	acqId=	ps=1	xSize=845	ySize=668	ts=1	unit=um	stackId=	timeInt=	description=
*	id=P1	origin=start	destiny=end	motherId=-	ageAtStart=640
0	472.53	568.8	c
40	485.71	584.7	c
80	509.71	593.98	c
120	534.07	598.13	c
160	566.97	618.05	c
200	586.92	621.71	f
240	610.85	627.61	f
280	631.97	624.13	f
320	654.43	625.53	f
360	678.48	628.27	f
400	704.11	626.9	f
440	731.04	620.43	f
480	753.21	613.31	f
520	774.91	611.71	f
560	803.05	616.29	f
600	824.09	620.5	f
640	855.12	619.52	f
680	892.55	627.53	f
720	931.18	626.54	f
760	951.04	635.71	f
800	982.2	643.87	f
840	1006.94	642.97	f
880	1023.46	635.15	f
920	1048.95	630.19	f
960	1079.85	632.58	f
1000	1105.15	638.44	f
1040	1135.5	632.77	f
1080	1171.1	641.04	f
1120	1205.52	646.85	f
1160	1223.12	638.83	f
1200	1253.8	627.25	f
1240	1284.66	619.65	f
1280	1307.94	616.73	f
1320	1327.88	625.79	f
1360	1360.43	623.96	f
1400	1382.47	628.66	f
1440	1412.21	638.44	f
*	id=P2	origin=start	destiny=end	motherId=-	ageAtStart=3600
0	750.1	516.28	c
40	760.42	529.08	c
80	780.51	535.74	c
120	798.73	547.4	c
160	812.73	567.89	c
200	852.73	573.22	f
240	875.09	581.46	f
280	898.88	592.05	f
320	920.44	601.16	f
360	939.77	602.19	f
400	955.06	608.04	f
440	986.29	609.84	f
480	1026.55	619.02	f
520	1049.83	623.6	f
560	1080.15	624.33	f
600	1110.61	626.07	f
640	1135.82	631.2	f
680	1163.63	641.19	f
720	1186.2	640.63	f
760	1216.97	641.44	f
800	1249.31	655.36	f
840	1278.79	664.53	f
880	1316.03	667.74	f
920	1340.85	664.66	f
960	1374.07	665.52	f
1000	1410.73	663.62	f
1040	1442.8	667.06	f
1080	1480.05	674.2	f
1120	1515.57	672.12	f
1160	1542.64	659.38	f
1200	1575.5	648.29	f
1240	1595.82	644.65	f
1280	1636.38	638.54	f
1320	1654	649.68	f
1360	1682.24	647.98	f
1400	1718.75	648.24	f
1440	1739.52	649.61	f
*	id=P3	origin=start	destiny=end	motherId=-	ageAtStart=200
0	490.91	603.64	c
40	511.5	611.95	c
80	534.83	620.75	c
120	570.02	615.26	c
160	596.72	606.51	c
200	606.55	613.78	f
240	634.25	602.23	f
280	658.92	586.95	f
320	674.74	590.44	f
360	694.48	587.58	f
400	728.09	575.89	f
440	767.15	562.58	f
480	797.68	554.21	f
520	829.31	538.55	f
560	862.98	528.08	f
600	880.29	528.75	f
640	916.81	523.08	f
680	952.1	523.01	f
720	981.15	527.92	f
760	1015.99	518.06	f
800	1050.52	515.09	f
840	1075.63	513.93	f
880	1093.53	521.84	f
920	1129.06	530.63	f
960	1144	541.16	f
1000	1165.27	531.28	f
1040	1183.2	524.36	f
1080	1208.91	524.91	f
1120	1231.43	520.78	f
1160	1256.12	523.16	f
1200	1285.4	528.54	f
1240	1323.98	527.57	f
1280	1344.67	528.33	f
1320	1371.18	543.57	f
1360	1400.56	555.52	f
1400	1422.95	560.17	f
1440	1452.06	575.97	f
*	id=P4	origin=start	destiny=end	motherId=-	ageAtStart=1160
0	241.92	286.72	c
40	278.89	280.54	c
80	307.75	265.33	c
120	337.82	249.68	c
160	376.72	252.95	c
200	402.82	245.75	f
240	424.46	238.93	f
280	453.23	242.73	f
320	486.85	228.67	f
360	514.58	227.2	f
400	541.29	211.02	f
440	562.99	199	f
480	590.24	191.22	f
520	618.42	187.1	f
560	650	174.25	f
600	666.67	166.25	f
640	699.59	169.78	f
680	719.06	161.59	f
720	757.95	150.01	f
760	779.5	146.58	f
800	812.87	151.4	f
840	851.12	154.27	f
880	887.74	167.3	f
920	918.43	156.85	f
960	946.15	160.05	f
1000	969.25	147.66	f
1040	996.6	131.44	f
1080	1033.79	128.97	f
1120	1073.37	123.82	f
1160	1099.17	124.85	f
1200	1131.71	121.5	f
1240	1142.26	134.33	f
1280	1164.69	141.24	f
1320	1188.44	148.74	f
1360	1221.95	152.96	f
1400	1240.44	161.74	f
1440	1274.12	180.38	f
*	id=P5	origin=start	destiny=end	motherId=-	ageAtStart=1120
0	375.93	291.67	c
40	395.87	292.11	c
80	421.48	295.8	c
120	454.58	298.92	c
160	486.55	303.13	c
200	497.86	291.89	f
240	513.52	290.47	f
280	549.53	300.93	f
320	576.26	288.1	f
360	610.06	264.3	f
400	637.34	268.02	f
440	661.61	271.78	f
480	680.92	277.15	f
520	704.78	285.19	f
560	740.07	288.05	f
600	784.26	290	f
640	804.62	299.91	f
680	826.12	307.38	f
720	841.88	308.4	f
760	870.42	299.62	f
800	903.9	295.29	f
840	944.43	288.35	f
880	974.14	292.29	f
920	1013.58	309.16	f
960	1056.35	308.39	f
1000	1084.89	315.23	f
1040	1113.51	326.31	f
1080	1129.72	317.3	f
1120	1164.65	321.36	f
1160	1195.5	325.91	f
1200	1226.19	314.22	f
1240	1239.93	297.57	f
1280	1266.86	300.19	f
1320	1294.09	301.9	f
1360	1320.73	304.15	f
1400	1338.09	312.46	f
1440	1356.87	329.95	f
*	id=P6	origin=start	destiny=end	motherId=-	ageAtStart=2280
0	418.16	406.44	c
40	450.55	398.58	c
80	477.95	393.4	c
120	503.36	393.62	c
160	537.49	392.14	c
200	576.89	388.06	f
240	610.14	395.62	f
280	640.33	390.01	f
320	660.27	382.09	f
360	680.31	384.18	f
400	699.22	395.21	f
440	727.04	411.35	f
480	764.79	415.81	f
520	805.63	426.29	f
560	841.97	435.16	f
600	874.75	443	f
640	908.71	459.25	f
680	930.66	456.57	f
720	948.66	459	f
760	962.65	467.97	f
800	985.47	472.91	f
840	1014.15	471.86	f
880	1037.86	472.97	f
920	1071.29	462.59	f
960	1098	469.04	f
1000	1119.43	474.39	f
1040	1148.22	493.92	f
1080	1175.67	498.4	f
1120	1201.98	504.02	f
1160	1230.34	500.31	f
1200	1262.75	499.93	f
1240	1278.86	498.4	f
1280	1307.9	491.01	f
1320	1334.98	500.21	f
1360	1371.23	515.4	f
1400	1403.27	516.15	f
1440	1434.41	509.34	f
*	id=P7	origin=start	destiny=end	motherId=-	ageAtStart=4120
0	403.71	106.56	c
40	430.54	106.96	c
80	468.88	108.51	c
120	500.01	114.83	c
160	530.8	125.43	c
200	561.23	120.49	f
240	593.01	120.84	f
280	625.91	128.83	f
320	649.77	128.79	f
360	674.46	131.56	f
400	695.51	131.67	f
440	730.54	132.7	f
480	746.85	116.96	f
520	770.69	109.71	f
560	798.82	108.05	f
600	819.74	112.49	f
640	842.07	120.38	f
680	875.2	119.89	f
720	899.26	128.02	f
760	928.82	147.43	f
800	954.44	159.41	f
840	984.81	164.89	f
880	1005.61	177	f
920	1032.79	174.36	f
960	1063.59	167.6	f
1000	1088.27	164.95	f
1040	1115.63	163.46	f
1080	1149.49	164.52	f
1120	1168.31	167.47	f
1160	1195.23	172.6	f
1200	1221.93	171.65	f
1240	1256.11	180.89	f
1280	1287.45	171.15	f
1320	1304.06	167.81	f
1360	1328.08	164.69	f
1400	1351.38	160.88	f
1440	1391.52	171.42	f
*	id=P8	origin=start	destiny=end	motherId=-	ageAtStart=4120
0	98.82	207.96	c
40	118.6	210.41	c
80	159.25	215.92	c
120	180.75	222.76	c
160	211.93	227.89	c
200	248.2	232.32	f
240	279.2	237.04	f
280	303.1	227.61	f
320	329.04	212.35	f
360	354.62	203.61	f
400	385.89	206.81	f
440	415.92	205.33	f
480	447.01	210.48	f
520	463.76	209.2	f
560	492.44	215.42	f
600	520.18	218.3	f
640	553.02	214.36	f
680	572.58	220.75	f
720	601.23	241.9	f
760	621.31	251.79	f
800	649.4	255.12	f
840	683.38	246.47	f
880	697.76	248.64	f
920	724.96	245.02	f
960	753.35	252.8	f
1000	777.24	254.23	f
1040	810.33	242.53	f
1080	835.79	234.98	f
1120	861.67	239.06	f
1160	891.46	236.33	f
1200	919.03	235.13	f
1240	952.14	232.28	f
1280	981.43	216.4	f
1320	996.25	206.04	f
1360	1019.65	196.78	f
1400	1038.54	184.72	f
1440	1079.35	171.91	f
*	id=P9	origin=start	destiny=end	motherId=-	ageAtStart=1560
0	664.99	203.86	c
40	705.23	202.43	c
80	743.49	205.3	c
120	767.31	210.89	c
160	804.79	216.64	c
200	829.34	215.26	f
240	859.38	215.03	f
280	895.57	207.98	f
320	933.08	196.93	f
360	952.56	188.58	f
400	982.16	170.21	f
440	1005.47	168.72	f
480	1023.85	174.97	f
520	1045.28	181.59	f
560	1075.06	174.96	f
600	1115.03	171.87	f
640	1136.99	168.87	f
680	1166.81	180.45	f
720	1200.35	183.18	f
760	1229.73	188.44	f
800	1251.09	194.76	f
840	1291.18	203.88	f
880	1318.32	216.35	f
920	1335.37	224.91	f
960	1354.79	229.07	f
1000	1382.07	233.35	f
1040	1415.64	239.36	f
1080	1446.03	241.38	f
1120	1471.4	223.08	f
1160	1497.2	215.78	f
1200	1518.1	212.98	f
1240	1538.3	203.25	f
1280	1559.39	195.44	f
1320	1581.82	186.13	f
1360	1612.81	178.63	f
1400	1633.81	178.29	f
1440	1665.16	175.32	f
*	id=P10	origin=start	destiny=end	motherId=-	ageAtStart=4400
0	676.35	270.85	c
40	709.93	283.19	c
80	736.34	282.95	c
120	765.49	278	c
160	794.05	274.32	c
200	820.42	274.86	f
240	844.62	279.04	f
280	875.2	267.54	f
320	900.48	271.29	f
360	933.65	265.78	f
400	958.3	260.08	f
440	987.27	266.01	f
480	1015.99	266.56	f
520	1052.02	249.86	f
560	1085.65	243.48	f
600	1113.9	239.8	f
640	1139.13	238.96	f
680	1157.99	228.52	f
720	1186.68	225.09	f
760	1218.36	230.93	f
800	1238.52	223.75	f
840	1262.6	222.31	f
880	1301.07	225.17	f
920	1328.09	226.98	f
960	1348.4	227.62	f
1000	1366.97	234.62	f
1040	1400.31	242.99	f
1080	1422.93	240.65	f
1120	1446.67	247.47	f
1160	1466.7	267.57	f
1200	1496.64	281.2	f
1240	1532.03	285.65	f
1280	1563.13	298.39	f
1320	1582.56	300.25	f
1360	1608.43	297.09	f
1400	1634.09	311.06	f
1440	1659.82	309.69	f
*	id=P11	origin=start	destiny=end	motherId=-	ageAtStart=1880
0	36.97	214.11	c
40	43.32	227.26	c
80	68.2	240.3	c
120	84.33	252.57	c
160	123.89	258.57	c
200	161.41	260.48	f
240	191.12	258.99	f
280	225.84	255.85	f
320	250.08	264.02	f
360	277.33	272.81	f
400	303.55	268.82	f
440	312.56	268.2	f
480	338.86	268.1	f
520	368.8	267.75	f
560	392.75	274.39	f
600	427.93	278.59	f
640	438.23	272.82	f
680	467.12	262.88	f
720	497.86	260.72	f
760	533.38	259.1	f
800	562.08	262.57	f
840	601.55	251.46	f
880	632.74	243.5	f
920	669.12	237.5	f
960	701.63	234.93	f
1000	728.87	232.24	f
1040	759.31	240.58	f
1080	784.76	242.38	f
1120	816.2	241.74	f
1160	851.84	240.06	f
1200	897.7	237.55	f
1240	927.66	220.68	f
1280	953.96	206.28	f
1320	996.88	196.79	f
1360	1032.02	207.15	f
1400	1049.85	227.5	f
1440	1063.24	227.91	f
*	id=P12	origin=start	destiny=end	motherId=-	ageAtStart=2000
0	402.73	60.32	c
40	426.22	49.88	c
80	439.08	47.45	c
120	462.2	51.44	c
160	494.95	59.37	c
200	518.1	58.29	f
240	539.68	61.06	f
280	571.04	65.74	f
320	599.62	59.16	f
360	624.2	55.76	f
400	644.72	62.08	f
440	673.57	63.32	f
480	698.65	63.73	f
520	725.22	68.22	f
560	752.94	71.56	f
600	776.47	82	f
640	804.97	69.16	f
680	840.97	52.61	f
720	857.08	38.41	f
760	886.39	29.29	f
800	900.26	30.09	f
840	925.07	31.18	f
880	952.69	31.28	f
920	975.12	32.68	f
960	1011.05	24.1	f
1000	1044.77	24.62	f
1040	1072.78	12.68	f
1080	1097.34	18.47	f
1120	1134.39	24.73	f
1160	1157.35	34.22	f
1200	1182.05	50.53	f
1240	1215.1	55.93	f
1280	1244.55	56.54	f
1320	1282.16	54.37	f
1360	1308.5	52.31	f
1400	1336	61.47	f
1440	1366.07	62.36	f
*	id=P13	origin=start	destiny=end	motherId=-	ageAtStart=3800
0	700.85	541.45	c
40	716.64	560.68	c
80	738.66	556.5	c
120	781.39	559.62	c
160	805.64	552.89	c
200	829.51	543.44	f
240	871.67	545.71	f
280	894.79	548.88	f
320	925.08	562.87	f
360	946.3	572.67	f
400	970.5	557.84	f
440	1008.06	549.12	f
480	1035.39	540.4	f
520	1063.79	521.52	f
560	1084.43	502.45	f
600	1106.91	510.34	f
640	1141.01	521.55	f
680	1166.54	517.33	f
720	1184.34	521.37	f
760	1203.73	531.49	f
800	1237.92	533.03	f
840	1264.41	529.13	f
880	1292.08	524.75	f
920	1320.27	518.48	f
960	1336.56	511.38	f
1000	1370.52	508.35	f
1040	1405.59	510.87	f
1080	1446.71	521.85	f
1120	1475.24	514.97	f
1160	1507.28	512.54	f
1200	1526.94	510.25	f
1240	1551.4	519.55	f
1280	1580.54	523.59	f
1320	1603.79	523.85	f
1360	1632.04	528.13	f
1400	1656.82	532.53	f
1440	1685.86	527.47	f
*	id=P14	origin=start	destiny=end	motherId=-	ageAtStart=2480
0	12.48	641.28	c
40	45.08	634.82	c
80	74.81	628.8	c
120	100.66	617.9	c
160	122.21	619.01	c
200	154.95	623.1	f
240	176.39	636.35	f
280	196.25	642.07	f
320	226.67	649.74	f
360	253.37	657.28	f
400	280.95	659.12	f
440	309.38	667.56	f
480	340.58	668.63	f
520	373.68	675.25	f
560	413	664.34	f
600	433.57	656.09	f
640	471.65	651.3	f
680	497.01	654.69	f
720	513.91	654.73	f
760	544.6	653.35	f
800	549.25	647.74	f
840	569.99	631.55	f
880	609.79	635.76	f
920	629.64	626.23	f
960	651.3	615.03	f
1000	686.58	616.42	f
1040	719.56	619.33	f
1080	748.47	618.82	f
1120	776.77	620.4	f
1160	805.96	628.3	f
1200	826.14	636.19	f
1240	846.68	631.07	f
1280	859.38	631.89	f
1320	885.12	633.7	f
1360	922.62	631.28	f
1400	953.22	637.9	f
1440	979.86	647.03	f
*	id=P15	origin=start	destiny=end	motherId=-	ageAtStart=3160
0	336.15	179.35	c
40	376.33	169.01	c
80	408.57	158.92	c
120	435	154.89	c
160	460.35	151.95	c
200	481.17	152.5	f
240	505.05	147.12	f
280	528.78	150.32	f
320	565.76	155.02	f
360	589.68	136.68	f
400	610.17	142.07	f
440	630.41	147.3	f
480	664.45	137.72	f
520	702.63	136.7	f
560	741.17	136.39	f
600	770.02	131.44	f
640	795.48	136.06	f
680	821.44	147.56	f
720	835.29	158.44	f
760	866.77	173.86	f
800	904	173.26	f
840	934.81	159.05	f
880	960.95	167.48	f
920	982.09	149.84	f
960	1009.64	154.37	f
1000	1032.98	163.32	f
1040	1068.64	169.85	f
1080	1098.24	162.03	f
1120	1118.17	152.09	f
1160	1143.19	148.62	f
1200	1183.24	142.31	f
1240	1197.96	147.85	f
1280	1224.57	151.29	f
1320	1249.91	166.09	f
1360	1288.48	175.54	f
1400	1327.22	191.85	f
1440	1360.86	192.33	f
*	id=P16	origin=start	destiny=end	motherId=-	ageAtStart=1080
0	332.49	39.58	c
40	353.15	60.56	c
80	378.87	79.26	c
120	415.32	87.48	c
160	438.27	93.08	c
200	463.53	104.65	f
240	492.97	100.52	f
280	522.61	103.23	f
320	546.22	105.22	f
360	566.62	113.08	f
400	595.03	116.74	f
440	631.66	118.76	f
480	661.06	126.18	f
520	696.9	116.14	f
560	727.54	114.34	f
600	756.54	123.04	f
640	792.66	130.59	f
680	804.88	128.45	f
720	831.41	118.41	f
760	860.98	122.79	f
800	879.03	130.33	f
840	914.87	135.15	f
880	946	132.68	f
920	964.51	129.9	f
960	985.74	138.87	f
1000	999.87	153.23	f
1040	1023.46	175.2	f
1080	1041.74	180.79	f
1120	1077.11	186.99	f
1160	1093.88	195.49	f
1200	1126.62	207.29	f
1240	1170.19	211.91	f
1280	1203.67	207.19	f
1320	1225.67	209.01	f
1360	1258.09	212.48	f
1400	1294.73	212.07	f
1440	1332.27	204.01	f
*	id=P17	origin=start	destiny=end	motherId=-	ageAtStart=1080
0	760.66	481.91	c
40	790.47	477.62	c
80	810.31	472.02	c
120	854.45	467.68	c
160	880.35	469.08	f
200	904.24	463.48	f
240	934.43	473.24	f
280	949.51	469.95	f
320	972.73	475.2	f
360	993.07	464.83	f
400	1013.96	448.57	f
440	1033.55	443.48	f
480	1058.93	440.93	f
520	1101.44	445.96	f
560	1130.81	444.47	f
600	1164.38	439.28	f
640	1208.49	443.08	f
680	1240.48	446.5	f
720	1268.32	446.44	f
760	1291.15	441.34	f
800	1313.83	431.6	f
840	1339.35	423.94	f
880	1359.94	410.81	f
920	1397.27	399.06	f
960	1426.64	393.42	f
1000	1440.83	391.52	f
1040	1472.17	379.14	f
1080	1497.21	374.55	f
1120	1507.17	365.93	f
1160	1535.41	362.91	f
1200	1567.8	356.54	f
1240	1586	364.79	f
1280	1611.49	363.35	f
1320	1647.72	367.01	f
1360	1678.71	382.11	f
1400	1707.28	394.09	f
1440	1737.61	407.72	f
*	id=P18	origin=start	destiny=end	motherId=-	ageAtStart=280
0	176.25	361.23	c
40	201.72	368.11	c
80	223.09	367.05	c
120	253.25	356.56	c
160	279.41	333.36	f
200	317.76	318.8	f
240	354.49	316.82	f
280	378.49	311.64	f
320	389.03	315.81	f
360	405.68	321.93	f
400	427.49	319.15	f
440	464.51	325.13	f
480	506.04	330.91	f
520	530.75	330.91	f
560	563.74	333.6	f
600	591.87	341.94	f
640	615.52	347.9	f
680	651.12	364.56	f
720	674.83	370.04	f
760	693.05	364.25	f
800	726.07	370.24	f
840	753.53	375.63	f
880	783.16	370.7	f
920	814.24	375.52	f
960	846.06	363.94	f
1000	860.95	361.91	f
1040	890.41	372.51	f
1080	913.45	364.99	f
1120	947.25	356.73	f
1160	981.06	362.08	f
1200	1008.77	356.4	f
1240	1031.35	356.25	f
1280	1051.26	362.49	f
1320	1076.72	382.25	f
1360	1103.55	396.1	f
1400	1126.52	397.8	f
1440	1147.04	397.88	f
*	id=P19	origin=start	destiny=end	motherId=-	ageAtStart=4120
0	336.28	380.3	c
40	363.65	377.39	c
80	390.4	368.75	c
120	414.59	361.01	c
160	450.92	345.91	f
200	476.42	343.33	f
240	496.39	343.61	f
280	525.87	330.68	f
320	561.81	318.28	f
360	580.26	294.51	f
400	602.16	271.55	f
440	616.7	255.49	f
480	632.36	244.49	f
520	666.92	235.93	f
560	691.37	226.62	f
600	722.4	221.18	f
640	744.37	212.59	f
680	772.74	201.02	f
720	809.98	206.41	f
760	825.7	210.83	f
800	863.04	207.14	f
840	882.74	209.81	f
880	907.19	217.15	f
920	938.12	212.24	f
960	961.28	201.71	f
1000	971.14	209.87	f
1040	985.27	211.5	f
1080	1014.18	204.81	f
1120	1059.26	193.18	f
1160	1093.68	187.67	f
1200	1128.93	181.88	f
1240	1154.2	170.11	f
1280	1171.62	160.52	f
1320	1188.95	165.19	f
1360	1207.24	164.2	f
1400	1231.72	156.88	f
1440	1258.36	156.49	f
*	id=P20	origin=start	destiny=end	motherId=-	ageAtStart=200
0	27.29	116.28	c
40	48.27	112.04	c
80	76.93	124.28	c
120	105.78	129.09	c
160	134.57	128.97	c
200	159.77	123.02	f
240	190.21	119.28	f
280	209.56	125.35	f
320	220.7	114.15	f
360	259.84	95.34	f
400	285.55	88.48	f
440	320.63	83.65	f
480	342.96	81.62	f
520	369.95	97.14	f
560	389.49	111.35	f
600	413.61	132.08	f
640	445.04	150.96	f
680	477.69	156.77	f
720	504.79	150.02	f
760	531.07	133.37	f
800	561.71	129.89	f
840	589.66	125.7	f
880	625.85	122.23	f
920	659.22	127.84	f
960	685.99	132.4	f
1000	711.91	125.19	f
1040	735.3	114.25	f
1080	760.25	116.73	f
1120	784.92	115.3	f
1160	807.95	108.61	f
1200	824.03	94.65	f
1240	854.77	90.61	f
1280	892.3	99.65	f
1320	922.99	117.5	f
1360	939.91	121.81	f
1400	973.2	112.34	f
1440	993.42	109.47	f
*	id=P21	origin=start	destiny=end	motherId=-	ageAtStart=3920
0	49.06	325.5	c
40	66.17	311.73	c
80	85.53	311.9	c
120	103.02	308.88	c
160	127.37	301.79	c
200	150.05	298.87	f
240	169.86	290.97	f
280	194.51	291.34	f
320	214.32	302.15	f
360	253.94	312.36	f
400	281.22	315.65	f
440	317.48	308.16	f
480	333.4	307.65	f
520	370.22	314.38	f
560	403.88	321.91	f
600	435.95	324.67	f
640	460.35	333.96	f
680	488.69	351.71	f
720	514.73	354.51	f
760	548.11	359.69	f
800	572.67	361.06	f
840	598.5	366.12	f
880	611.52	372.74	f
920	636.02	382.86	f
960	664.5	398.79	f
1000	684.19	399.36	f
1040	705.58	390.59	f
1080	744.46	394.54	f
1120	782.06	405.58	f
1160	801.82	396.53	f
1200	833.31	394.89	f
1240	852.5	396.9	f
1280	881.75	393.23	f
1320	895.8	403.23	f
1360	926.25	412.51	f
1400	947.3	418.9	f
1440	966.91	420.6	f
*	id=P22	origin=start	destiny=end	motherId=-	ageAtStart=2000
0	169.42	327.52	c
40	199.22	312.17	c
80	227.06	297.41	c
120	255.31	296.93	c
160	288.08	305.72	c
200	320.06	306.81	f
240	343.06	315.31	f
280	351.93	316	f
320	363.79	309.45	f
360	386.02	310.42	f
400	418.28	322.44	f
440	451.44	312.98	f
480	483.45	311.74	f
520	510.51	312.71	f
560	539.85	322.27	f
600	567.47	332.3	f
640	598.13	335.81	f
680	622.54	325.67	f
720	650.82	321.45	f
760	661.23	316.34	f
800	685.15	303.88	f
840	714.49	300.22	f
880	746.47	298.8	f
920	780.7	286.2	f
960	816.49	278.51	f
1000	851.95	276.67	f
1040	883.58	280.33	f
1080	916.35	284.04	f
1120	940.24	289.55	f
1160	970.59	287.89	f
1200	1003.82	291.9	f
1240	1029.96	290.11	f
1280	1050.41	279.37	f
1320	1082.3	278.39	f
1360	1114.64	269.42	f
1400	1134.13	256.29	f
1440	1156.34	251.09	f
*	id=P23	origin=start	destiny=end	motherId=-	ageAtStart=3840
0	298.44	495.92	c
40	323.81	515.51	c
80	346.71	523.04	c
120	377.17	522.12	c
160	403.33	509.59	c
200	422.21	498.88	f
240	445.9	506.03	f
280	471.74	508.52	f
320	484.88	512.8	f
360	506.73	525.78	f
400	528.28	537.63	f
440	545.32	547.92	f
480	572.11	562.86	f
520	589.65	568.64	f
560	606.28	569.68	f
600	632.92	567.89	f
640	675.43	570.27	f
680	698.08	566.74	f
720	735.64	558.59	f
760	766.44	556.05	f
800	805.33	560.62	f
840	838.59	566.3	f
880	845.44	571.12	f
920	870.85	575.65	f
960	900.11	581.13	f
1000	931.27	594.1	f
1040	948.92	597.97	f
1080	974.12	603.09	f
1120	1000.75	608.27	f
1160	1032.75	609.1	f
1200	1071.53	611.51	f
1240	1096.15	613.1	f
1280	1126.38	611.84	f
1320	1147.42	609.34	f
1360	1172.55	608.66	f
1400	1195.91	588.03	f
1440	1223.26	575.88	f
*	id=P24	origin=start	destiny=end	motherId=-	ageAtStart=2040
0	125.36	605.35	c
40	135.6	622.27	c
80	161.2	632.16	c
120	190.99	631.04	c
160	222.24	621.09	c
200	242.89	615.85	f
240	266.48	623.39	f
280	300.53	630.16	f
320	324.43	640.3	f
360	339.83	638.21	f
400	367.35	636.63	f
440	393.86	639.64	f
480	422.29	638.54	f
520	432.58	632.42	f
560	449.13	620.44	f
600	489.54	612.24	f
640	517.97	607.92	f
680	533.94	597.83	f
720	550.65	593.58	f
760	568.52	591.84	f
800	592.44	594.21	f
840	617.69	590.23	f
880	640.17	595.61	f
920	668.93	597.15	f
960	701.75	599.25	f
1000	731.37	600.87	f
1040	759.34	608.32	f
1080	781.45	602.35	f
1120	808.25	592.75	f
1160	831.08	588.86	f
1200	856.63	586.19	f
1240	890.47	583.03	f
1280	912.44	591.66	f
1320	944.87	601.13	f
1360	970.41	591.99	f
1400	995.79	570.43	f
1440	1012.5	569.54	f
*	id=P25	origin=start	destiny=end	motherId=-	ageAtStart=1160
0	837.65	23.16	c
40	870.96	18.09	c
80	895.39	8.24	c
120	928.56	12.35	c
160	966.74	19.85	c
200	993.36	26.45	f
240	1019.59	37.37	f
280	1064.19	50.82	f
320	1096.06	54.05	f
360	1120.2	66.69	f
400	1147.4	72.36	f
440	1171.17	74.92	f
480	1199.73	76.2	f
520	1223.09	86.19	f
560	1251.4	97.84	f
600	1280.83	99.04	f
640	1301.8	102.64	f
680	1331.42	100.79	f
720	1356.23	95.32	f
760	1373.9	100.87	f
800	1398.26	108.6	f
840	1432.99	106.1	f
880	1470.56	95.4	f
920	1503.68	102.92	f
960	1532.87	112.09	f
1000	1549.19	120.48	f
1040	1591.31	116.04	f
1080	1619.8	111.33	f
1120	1650.76	113.27	f
1160	1676.13	109.19	f
1200	1709.63	115.02	f
1240	1735.81	109.47	f
1280	1770.82	103.86	f
1320	1786.21	98.77	f
1360	1816.29	106.12	f
1400	1844.83	101.94	f
1440	1884.31	106.93	f
*	id=P26	origin=start	destiny=end	motherId=-	ageAtStart=320
0	616.97	657.51	c
40	643.73	661.84	c
80	673.05	665.32	c
120	707.1	670.03	c
160	738.47	667.94	c
200	770.2	677.48	f
240	788.64	686.93	f
280	811.7	675	f
320	828.02	674.96	f
360	856.88	670.52	f
400	871.5	678.57	f
440	887.75	677.85	f
480	909.3	677.86	f
520	933.65	680.2	f
560	973.21	679.09	f
600	1001.54	676.16	f
640	1020.81	668.76	f
680	1041.82	671.61	f
720	1066.21	662.06	f
760	1086.5	660.68	f
800	1125.51	662.45	f
840	1157.94	661.72	f
880	1186.22	659.72	f
920	1214.98	659.11	f
960	1241.6	651.63	f
1000	1262.81	643.66	f
1040	1288.33	641.36	f
1080	1323.54	637.14	f
1120	1372.39	639.7	f
1160	1392.12	637.96	f
1200	1408.79	629.7	f
1240	1429.63	623.86	f
1280	1458.53	625.52	f
1320	1481.64	631.82	f
1360	1504.18	630.63	f
1400	1544.3	623.91	f
1440	1567.52	617.89	f
*	id=P27	origin=start	destiny=end	motherId=-	ageAtStart=3800
0	585.05	560.42	c
40	624.03	547.59	c
80	657.81	540.85	c
120	685.65	548.89	c
160	720.28	545.8	c
200	748.13	539.59	f
240	775.72	551.96	f
280	798.42	556.62	f
320	833.51	555.32	f
360	876.11	563.39	f
400	895.45	575.5	f
440	926.97	579.64	f
480	961.86	569.97	f
520	977.66	567.01	f
560	1008.12	556.29	f
600	1029.24	542.97	f
640	1064.64	547.04	f
680	1103.95	546.14	f
720	1142.38	554.07	f
760	1181.32	546.8	f
800	1201.21	537.28	f
840	1225.96	539.31	f
880	1242.38	542.31	f
920	1271.24	540.88	f
960	1298.34	530.11	f
1000	1313.62	520.63	f
1040	1342.57	523.55	f
1080	1361.7	521.3	f
1120	1401.57	526.3	f
1160	1428.12	536.7	f
1200	1460.05	550.1	f
1240	1489.42	563.81	f
1280	1522.32	569.34	f
1320	1550.06	560.25	f
1360	1572.46	537.99	f
1400	1587.63	544.68	f
1440	1622.09	548.55	f
*	id=P28	origin=start	destiny=end	motherId=-	ageAtStart=2720
0	788.03	396.05	c
40	807.27	402.4	c
80	837.3	403.11	c
120	860.65	403.46	c
160	886.97	409.07	c
200	923.91	420.58	f
240	957.61	431	f
280	1002.28	429.29	f
320	1040.23	431.86	f
360	1070.76	424.02	f
400	1092.94	434.41	f
440	1109.7	444.73	f
480	1141.26	463.91	f
520	1164.36	480.27	f
560	1191.72	487.12	f
600	1213.59	487.31	f
640	1247.17	504.36	f
680	1270.98	515.41	f
720	1290.96	519.05	f
760	1324.65	529.25	f
800	1346.29	531.19	f
840	1384.57	527.88	f
880	1429.49	528.64	f
920	1440.55	536.74	f
960	1459.82	547.68	f
1000	1482.82	555.23	f
1040	1515.12	545.25	f
1080	1532.15	550.41	f
1120	1553.12	554.59	f
1160	1569.57	554.63	f
1200	1598.58	542.57	f
1240	1633.29	540.6	f
1280	1655.37	541.06	f
1320	1671.13	541.95	f
1360	1701.74	534.96	f
1400	1729.03	546.15	f
1440	1753.89	547.47	f
*	id=P29	origin=start	destiny=end	motherId=-	ageAtStart=4360
0	321.06	51.09	c
40	347.37	48.26	c
80	372.44	53.1	c
120	400.11	51.12	c
160	425.34	54.03	c
200	463.98	54.27	f
240	481.12	45.9	f
280	500.67	44.19	f
320	529.49	32.55	f
360	565.75	25.47	f
400	584.2	15.85	f
440	609.25	18.84	f
480	648.89	11.06	f
520	661.45	23.29	f
560	690.85	23.16	f
600	716.77	27.34	f
640	739.41	23.31	f
680	766.09	3.62	f
720	792.3	-8.34	f
760	814.86	-15.91	f
800	850.75	-30.6	f
840	869.2	-35.21	f
880	893.89	-44.77	f
920	917.28	-59.99	f
960	940.84	-68.15	f
1000	970.71	-80.98	f
1040	997.72	-88.48	f
1080	1034.42	-93.46	f
1120	1063.11	-93.49	f
1160	1091.84	-90.59	f
1200	1125.81	-96.23	f
1240	1145.72	-91.61	f
1280	1177.24	-85.26	f
1320	1209.26	-91.23	f
1360	1245.01	-92.16	f
1400	1279.14	-88.47	f
1440	1302.98	-86.84	f
*	id=P30	origin=start	destiny=end	motherId=-	ageAtStart=4400
0	421.72	154.83	c
40	445.35	150.79	c
80	472.27	149.17	c
120	494.7	149.51	c
160	517.84	159.39	c
200	553.16	159.8	f
240	573.44	165.12	f
280	602.53	169.21	f
320	629.77	166.31	f
360	664.49	175.27	f
400	709.83	185.61	f
440	734.57	186.26	f
480	761.36	174.75	f
520	799.63	171.04	f
560	840.2	175.28	f
600	864.35	180.03	f
640	898.16	192.66	f
680	933.22	199.82	f
720	971.14	199.43	f
760	1000.33	205.14	f
800	1028.45	206.2	f
840	1057.17	212.33	f
880	1090.61	216.14	f
920	1130.15	210.63	f
960	1168.86	211.5	f
1000	1184.79	216.98	f
1040	1209.84	224.56	f
1080	1228.6	221.36	f
1120	1262.39	219.24	f
1160	1286.74	221.32	f
1200	1308.78	226.24	f
1240	1338.72	235.99	f
1280	1371.63	231.68	f
1320	1408.66	237.57	f
1360	1437.16	229.99	f
1400	1472.64	236	f
1440	1493.1	240.53	f
*	id=P31	origin=start	destiny=end	motherId=-	ageAtStart=1320
0	535.7	101.4	c
40	549.61	94.33	c
80	581.51	101.37	c
120	606.56	103.54	c
160	644.24	104.79	c
200	680.57	100.58	f
240	705.5	97.02	f
280	714.75	95.41	f
320	737.97	101.23	f
360	770.9	96.12	f
400	800.99	114.13	f
440	819.66	105.47	f
480	846.98	95.55	f
520	869.24	80.92	f
560	899	86.9	f
600	913.32	89.25	f
640	939.96	99.61	f
680	953.5	96.86	f
720	971.77	100.19	f
760	998.31	107.7	f
800	1027.44	109.08	f
840	1050.27	102.69	f
880	1074.11	100.19	f
920	1101.96	108.11	f
960	1145.27	109.12	f
1000	1164.09	109.25	f
1040	1192.13	100.64	f
1080	1212.16	105.85	f
1120	1241.1	104.27	f
1160	1282.24	95.06	f
1200	1313.32	105.23	f
1240	1337.64	104.21	f
1280	1374.87	97.39	f
1320	1410.77	93.99	f
1360	1432.48	103.75	f
1400	1465.69	102.49	f
1440	1495.7	100.42	f
*	id=P32	origin=start	destiny=end	motherId=-	ageAtStart=280
0	620.76	308.9	c
40	640.56	310.59	c
80	663.97	310.1	c
120	681.58	321.96	c
160	694.13	321.33	c
200	715.62	323.76	f
240	750.07	313.66	f
280	782.64	300.99	f
320	813.46	295.54	f
360	837.2	292.17	f
400	864.55	291.09	f
440	887.55	297.26	f
480	929.89	296.8	f
520	964.58	302.92	f
560	1001.75	299.95	f
600	1013.88	297.28	f
640	1045.78	284.8	f
680	1066.15	270.55	f
720	1088.84	254.31	f
760	1112.26	252.72	f
800	1148.49	248.38	f
840	1183.6	251.27	f
880	1203.9	247.28	f
920	1233.12	244.94	f
960	1248.48	250.83	f
1000	1276.32	245.75	f
1040	1300.89	237.64	f
1080	1322.66	223.77	f
1120	1346.57	211.94	f
1160	1375.26	206.3	f
1200	1387.93	201.56	f
1240	1418.51	197.93	f
1280	1437.46	196.28	f
1320	1463.69	192.73	f
1360	1496.59	188.4	f
1400	1523.94	184.15	f
1440	1563.05	185.65	f
*	id=P33	origin=start	destiny=end	motherId=-	ageAtStart=3200
0	104.59	67.78	c
40	128.99	64.56	c
80	144.69	55.33	c
120	164.39	41.67	c
160	199.09	32.5	c
200	224.88	33.57	f
240	243.57	38.56	f
280	291.16	36.21	f
320	325.83	32.82	f
360	357.65	36.23	f
400	393.58	29.14	f
440	420.91	31.02	f
480	450.14	41.08	f
520	486.25	49.41	f
560	503.63	58.39	f
600	540.65	56.59	f
640	564.78	49.15	f
680	593.8	36.17	f
720	608.28	18.84	f
760	616.83	14.66	f
800	650.5	7.28	f
840	678.02	8.63	f
880	708.61	-2.83	f
920	728.11	-8.63	f
960	750.7	-8.52	f
1000	793.3	-0.22000000000003	f
1040	802.97	8.36	f
1080	840.99	17.15	f
1120	876.01	16.44	f
1160	891.63	16.77	f
1200	905.22	27.6	f
1240	921.36	46.86	f
1280	945.22	62.94	f
1320	973.18	71.07	f
1360	998.47	68.31	f
1400	1037.72	64.21	f
1440	1066.02	68.27	f
*	id=P34	origin=start	destiny=end	motherId=-	ageAtStart=4000
0	826.3	346.36	c
40	858.71	332.41	c
80	896.38	323.38	c
120	936.79	317.84	c
160	976.59	315.17	c
200	988.83	322.77	f
240	1008.4	333.56	f
280	1030.42	331.71	f
320	1063.51	338.37	f
360	1087.79	343.85	f
400	1109.87	347.08	f
440	1134.99	344.83	f
480	1150.08	344.09	f
520	1175.21	350.1	f
560	1198.13	337.55	f
600	1217.49	320.86	f
640	1245.49	324.65	f
680	1267.16	329.82	f
720	1304.96	335.23	f
760	1343.8	326.17	f
800	1367.86	328.09	f
840	1397.59	328.42	f
880	1428.56	331.55	f
920	1448.3	335.51	f
960	1488.02	348.39	f
1000	1501.65	355.22	f
1040	1517.77	352.36	f
1080	1537.23	339.12	f
1120	1572.33	317.88	f
1160	1592.62	304.47	f
1200	1611.72	313.25	f
1240	1627.51	309.4	f
1280	1650.32	293.86	f
1320	1682.04	295.61	f
1360	1710.93	291.85	f
1400	1753.92	285.11	f
1440	1788.02	283.71	f
*	id=P35	origin=start	destiny=end	motherId=-	ageAtStart=2000
0	302.07	13.8	c
40	313.26	24.7	c
80	350.51	40.18	c
120	368.66	52	c
160	391.3	60.7	c
200	425.29	56.8	f
240	455.24	56.03	f
280	475.73	66.48	f
320	512.34	73.1	f
360	556.41	74.87	f
400	595.45	72.79	f
440	620.8	74.4	f
480	640.44	84.39	f
520	663	96.38	f
560	700.67	104.16	f
600	724.54	100.18	f
640	751.31	86.92	f
680	770.69	85.15	f
720	808.76	85.43	f
760	844.79	82.27	f
800	872.32	86.34	f
840	904.32	95.6	f
880	941.15	95.72	f
920	976.06	92.45	f
960	994.29	86.85	f
1000	1020.62	92.05	f
1040	1047.49	95.84	f
1080	1077.71	96.28	f
1120	1112.87	101.22	f
1160	1138.79	102.22	f
1200	1179.84	91.86	f
1240	1194.62	90.72	f
1280	1213.05	79.27	f
1320	1242.31	79.54	f
1360	1270.74	79.47	f
1400	1301.09	79.64	f
1440	1322.05	77.29	f
*	id=P36	origin=start	destiny=end	motherId=-	ageAtStart=3720
0	254.29	399.33	c
40	282.7	388.52	c
80	299.56	385.23	c
120	318.16	383.32	c
160	342.8	383.32	c
200	369.77	375.69	f
240	388.8	359.52	f
280	406.12	349.05	f
320	432.86	333.41	f
360	448.45	321.13	f
400	472.41	325.93	f
440	495.88	329.28	f
480	513.89	335.19	f
520	552.33	343.19	f
560	583.85	348.5	f
600	621.68	370.9	f
640	638.39	375.8	f
680	657.65	395.72	f
720	677.92	405.23	f
760	711.64	410.13	f
800	741.05	409.02	f
840	769.1	408.56	f
880	794.7	411.45	f
920	824.21	403.84	f
960	855.06	394.77	f
1000	893.78	392.08	f
1040	912.63	393.58	f
1080	928.87	402.8	f
1120	949.07	414.08	f
1160	968.87	398.11	f
1200	995.29	381.22	f
1240	1001.4	384.51	f
1280	1029.98	392.19	f
1320	1069.74	394.91	f
1360	1085.68	403.21	f
1400	1112.82	405.43	f
1440	1149.19	396.78	f
*	id=P37	origin=start	destiny=end	motherId=-	ageAtStart=2520
0	404.41	372.61	c
40	421.71	369.08	c
80	445.82	375.51	c
120	479.12	384.36	c
160	507.89	376.52	c
200	528.07	379.64	f
240	548.56	379.59	f
280	579.49	391.19	f
320	598.93	397.79	f
360	619.33	396.84	f
400	651.82	390.87	f
440	689.2	378.95	f
480	737.37	374.24	f
520	770.47	367.47	f
560	794.89	360.35	f
600	824.27	365.31	f
640	849.8	361.34	f
680	890.56	373.98	f
720	908.55	384.37	f
760	938.76	391.66	f
800	958.9	400.76	f
840	988.39	410.21	f
880	1007.94	401.48	f
920	1035.46	404.64	f
960	1072.3	404.8	f
1000	1101.64	413.37	f
1040	1126.13	417.4	f
1080	1152.68	411.68	f
1120	1181.92	408.94	f
1160	1214.06	408.97	f
1200	1226.51	408.88	f
1240	1261.17	405.31	f
1280	1295.84	397.52	f
1320	1322.79	394	f
1360	1341.97	387.95	f
1400	1368.76	382.19	f
1440	1397.59	376.75	f
*	id=P38	origin=start	destiny=end	motherId=-	ageAtStart=1160
0	753.17	103.81	c
40	785.64	91.67	c
80	809.7	84.36	c
120	833.45	75.68	c
160	857.72	80.9	c
200	887.32	76.1	f
240	921.99	68.12	f
280	950.92	67.17	f
320	986.49	76.33	f
360	1019.58	75.87	f
400	1051.16	85.46	f
440	1079.3	103.5	f
480	1109.78	108.66	f
520	1135.71	107.86	f
560	1163.41	103.29	f
600	1197.35	101.32	f
640	1232.13	89.8	f
680	1262.7	84.39	f
720	1283.14	93.93	f
760	1306.73	98.29	f
800	1345.71	107.74	f
840	1378.55	111.92	f
880	1413.14	111.48	f
920	1432.39	108.15	f
960	1456.06	112.69	f
1000	1492.97	117.55	f
1040	1517.92	120.08	f
1080	1550.22	130.9	f
1120	1580.87	122.58	f
1160	1598.94	121.03	f
1200	1618.52	124.45	f
1240	1634.48	121.88	f
1280	1660.15	110.87	f
1320	1691.51	106.94	f
1360	1720.68	102.7	f
1400	1749.19	101.38	f
1440	1787.22	103.18	f
*	id=P39	origin=start	destiny=end	motherId=-	ageAtStart=280
0	648.03	654.47	c
40	680.84	652.05	c
80	716.86	660.23	c
120	747.97	669.48	c
160	785.89	688.32	c
200	809.83	690.85	f
240	833.97	700.18	f
280	858.92	695.98	f
320	879.45	709.41	f
360	891.19	702.48	f
400	924.36	676.5	f
440	949.59	663.95	f
480	976.16	655.61	f
520	1010.1	652.18	f
560	1041.58	664.99	f
600	1066.7	665.28	f
640	1091.04	660.4	f
680	1122.11	654.81	f
720	1139.51	655.41	f
760	1172.69	648.91	f
800	1193.18	646.28	f
840	1222.09	640.84	f
880	1262.58	653.01	f
920	1282.5	645.35	f
960	1309.81	629.05	f
1000	1328.94	632.53	f
1040	1349.26	632.65	f
1080	1383.33	638.39	f
1120	1403.96	649.42	f
1160	1432.28	662.11	f
1200	1474.19	670.81	f
1240	1502.33	657.73	f
1280	1543.29	657.98	f
1320	1586.25	655.94	f
1360	1621.11	664.65	f
1400	1649.38	666.22	f
1440	1674.02	668.79	f
*	id=P40	origin=start	destiny=end	motherId=-	ageAtStart=3080
0	803.49	193.59	c
40	828.74	198.59	c
80	854.34	209.02	c
120	870.15	210.76	c
160	906.08	209.17	c
200	937.31	219.79	f
240	966.68	218.28	f
280	993.24	224.04	f
320	1011.36	228.07	f
360	1033.98	228.1	f
400	1072.85	227.75	f
440	1102.09	215.26	f
480	1129.82	202.24	f
520	1149.53	197.56	f
560	1189.74	196.77	f
600	1215.41	198.24	f
640	1242.94	197.04	f
680	1278.01	191.76	f
720	1300.4	180.94	f
760	1329.25	168.08	f
800	1346.35	163.23	f
840	1370.39	171.06	f
880	1400.94	184.17	f
920	1425.95	200.03	f
960	1449.8	213.21	f
1000	1480.46	211.1	f
1040	1501.97	202.89	f
1080	1529.38	184.22	f
1120	1566.39	174.19	f
1160	1589.51	172.28	f
1200	1628.36	171.29	f
1240	1649.13	170.91	f
1280	1680.15	179.9	f
1320	1707.67	186.25	f
1360	1734.4	195.99	f
1400	1756.42	199.11	f
1440	1789.79	202.68	f
*	id=P41	origin=start	destiny=end	motherId=-	ageAtStart=4400
0	828.77	266.72	c
40	854.05	268.54	c
80	876.34	250.87	c
120	899.74	233.97	c
160	930.68	227.8	f
200	953.92	219.96	f
240	983.56	223.36	f
280	1014.53	225.91	f
320	1039.18	230.4	f
360	1073.81	230.31	f
400	1095.11	226.75	f
440	1118.74	213.51	f
480	1146.1	206.44	f
520	1173.19	199.85	f
560	1199.13	205.84	f
600	1227.18	202.26	f
640	1242.91	210.89	f
680	1276.41	226.31	f
720	1297.41	233.84	f
760	1331.52	231.62	f
800	1355.65	221.41	f
840	1379.16	229.99	f
880	1407.44	234.27	f
920	1446.72	228.58	f
960	1466.72	218.63	f
1000	1506.26	217.56	f
1040	1535.92	212.59	f
1080	1568.76	202.41	f
1120	1585.72	197.65	f
1160	1617.94	205.9	f
1200	1642.85	206.21	f
1240	1665.75	210.92	f
1280	1698.86	208.41	f
1320	1730.82	207.41	f
1360	1764.45	209.34	f
1400	1793.63	221.12	f
1440	1811.31	240.63	f
*	id=P42	origin=start	destiny=end	motherId=-	ageAtStart=3680
0	628.32	260.53	c
40	662.13	262.97	c
80	704.31	275.18	c
120	726.24	271.2	c
160	752.48	272.17	c
200	773.98	268.15	f
240	808.59	263.36	f
280	844.91	274.19	f
320	866.23	279.44	f
360	888.16	278.13	f
400	920.93	268.63	f
440	951.32	261.84	f
480	981.56	270.53	f
520	1003.18	288.68	f
560	1027.77	300.09	f
600	1054.6	303.46	f
640	1082.33	303.66	f
680	1108.6	296.8	f
720	1133.69	302.22	f
760	1147.76	309.53	f
800	1181.48	322.37	f
840	1204.94	318.45	f
880	1234.55	308.48	f
920	1268.05	310.42	f
960	1299.82	313.81	f
1000	1321.44	315.3	f
1040	1330.44	310.2	f
1080	1351.52	300.18	f
1120	1368.97	291.59	f
1160	1400.39	276.23	f
1200	1423.32	266.26	f
1240	1432.38	269.45	f
1280	1453.87	273.61	f
1320	1497.07	267.94	f
1360	1542.62	264.03	f
1400	1567.26	259.72	f
1440	1584.8	251.97	f
*	id=P43	origin=start	destiny=end	motherId=-	ageAtStart=440
0	673.23	254.89	c
40	710.13	269.97	c
80	720.15	270.82	c
120	755.19	266.92	c
160	787.49	264.5	c
200	815.46	268.54	f
240	846.73	265.6	f
280	867.4	275.57	f
320	895.91	282.46	f
360	928.37	277.63	f
400	944.49	272.5	f
440	962.64	263.07	f
480	996.52	262.81	f
520	1009.89	266.75	f
560	1058.51	278.63	f
600	1086.5	279.65	f
640	1112.31	276.2	f
680	1137.53	277.88	f
720	1168.04	277.17	f
760	1199.06	291.29	f
800	1240.57	292.05	f
840	1269.65	295.07	f
880	1302.29	300.29	f
920	1334.37	298.74	f
960	1375.71	303.72	f
1000	1401.73	299.75	f
1040	1435.11	297.96	f
1080	1464.64	302.54	f
1120	1491.83	299.75	f
1160	1508.55	297.61	f
1200	1541	289.35	f
1240	1562.43	287.12	f
1280	1583.79	288.01	f
1320	1603.82	297.55	f
1360	1629.73	292.28	f
1400	1651.84	278.97	f
1440	1678.98	267.54	f
*	id=P44	origin=start	destiny=end	motherId=-	ageAtStart=4680
0	74.88	576.93	c
40	90.7	582.85	c
80	120.97	587.34	c
120	146.7	575.57	c
160	164.89	568.6	c
200	185.8	563.35	f
240	217.41	558.03	f
280	242.31	558.44	f
320	263.65	556.75	f
360	298.83	555.93	f
400	327.45	556.15	f
440	351.27	551.41	f
480	382.36	548.52	f
520	399.17	557.01	f
560	422.14	566.02	f
600	451.04	568.32	f
640	481.75	559.58	f
680	512.74	556.86	f
720	550.13	563.73	f
760	574.41	555.67	f
800	598.38	550.81	f
840	626.82	543.17	f
880	659.88	537.28	f
920	680.14	537.15	f
960	703.79	542.4	f
1000	737.85	532.72	f
1040	759.08	511.88	f
1080	789.75	493.64	f
1120	799.55	485.61	f
1160	815.82	479.23	f
1200	841.69	481	f
1240	875.72	465.9	f
1280	883.29	456.31	f
1320	896.95	447.14	f
1360	915.56	439.27	f
1400	942.42	447.61	f
1440	982.76	463.16	f
*	id=P45	origin=start	destiny=end	motherId=-	ageAtStart=4040
0	471.81	346.71	c
40	485.02	351.77	c
80	504.45	358.41	c
120	538.74	358.85	c
160	555.76	358.69	c
200	573.94	367.87	f
240	594.16	369.26	f
280	628.22	381.4	f
320	652.29	382.89	f
360	688.69	393.73	f
400	710.22	397.03	f
440	742.82	404.81	f
480	768.83	423.6	f
520	781	420.75	f
560	803.24	424.64	f
600	836.38	409.69	f
640	866.99	399.69	f
680	881.57	387.25	f
720	920.63	371.5	f
760	951.73	367.65	f
800	980.22	370.05	f
840	1014.67	373.25	f
880	1037.4	377.99	f
920	1062.42	364.3	f
960	1081.2	352.3	f
1000	1117.68	350.93	f
1040	1147.5	356.81	f
1080	1177.77	368.07	f
1120	1195.98	369.47	f
1160	1222.92	360.27	f
1200	1249.05	362.03	f
1240	1275.58	361.4	f
1280	1296.26	363.16	f
1320	1331.99	360.47	f
1360	1349.85	364.19	f
1400	1384.79	376.91	f
1440	1411.8	374.22	f
*	id=P46	origin=start	destiny=end	motherId=-	ageAtStart=2760
0	770.97	564.16	c
40	801.53	552.64	c
80	822.89	549.57	c
120	849.81	553.63	c
160	886.33	556.79	c
200	901.26	561.44	f
240	930.65	559.55	f
280	959.09	548.41	f
320	979.74	531.61	f
360	1009.74	512.7	f
400	1042.79	500.22	f
440	1073.67	495.77	f
480	1106.45	493.28	f
520	1137.69	488.96	f
560	1155.06	497.75	f
600	1188.88	504.98	f
640	1219.3	510.92	f
680	1261.53	506.53	f
720	1280.37	502.56	f
760	1318.3	496.04	f
800	1339.57	496.47	f
840	1364.67	496.83	f
880	1395.25	493.09	f
920	1417.56	493.45	f
960	1451.31	485.95	f
1000	1467.48	484.32	f
1040	1503.9	494.53	f
1080	1522.65	504.96	f
1120	1554.61	507.45	f
1160	1585.29	524.44	f
1200	1608.62	531.5	f
1240	1639.48	542.9	f
1280	1664.71	547	f
1320	1707.97	536.12	f
1360	1726.03	538.24	f
1400	1769.97	535.54	f
1440	1803.69	532.54	f
*	id=P47	origin=start	destiny=end	motherId=-	ageAtStart=2040
0	299.94	262.69	c
40	340.31	256.46	c
80	369.85	247.54	c
120	401.86	238.74	c
160	425.77	233.48	c
200	441.47	220.95	f
240	476.25	211.93	f
280	498.33	206.31	f
320	528.86	212.67	f
360	558.58	214.79	f
400	579	225.97	f
440	599.47	237.67	f
480	635.36	238.4	f
520	670.22	236.25	f
560	682.19	232.15	f
600	721.47	234.89	f
640	748.88	226.7	f
680	771.22	233.27	f
720	800.33	229.73	f
760	835.43	228.46	f
800	868.79	220.37	f
840	895.88	213.35	f
880	927.71	210.51	f
920	944.79	211.11	f
960	968.84	221.57	f
1000	990.03	236.74	f
1040	1002.1	237.07	f
1080	1026.05	253.64	f
1120	1040.69	253.22	f
1160	1074.7	264.39	f
1200	1099.36	262.73	f
1240	1131.55	245.74	f
1280	1159.56	257.28	f
1320	1188.54	264.01	f
1360	1208.29	277	f
1400	1226.87	285.39	f
1440	1244.37	300.79	f
*	id=P48	origin=start	destiny=end	motherId=-	ageAtStart=1280
0	621.04	370.3	c
40	654.25	376.86	c
80	687.34	378.75	c
120	717.61	385.63	c
160	750.28	386.56	c
200	766.21	392.37	f
240	797.37	401.52	f
280	833.5	403.55	f
320	868.69	401.6	f
360	904.74	393.75	f
400	928.67	390.53	f
440	962.91	378.03	f
480	989.34	374.56	f
520	1011.33	379.97	f
560	1048.14	379.61	f
600	1082.52	377.65	f
640	1106.59	381.02	f
680	1129.92	381.63	f
720	1159.96	377.04	f
760	1179.93	375.89	f
800	1212.76	363.19	f
840	1241.79	359.86	f
880	1269.99	350.21	f
920	1291.29	342.37	f
960	1311.97	337.78	f
1000	1339.52	338.95	f
1040	1365.87	335.27	f
1080	1398.49	341.24	f
1120	1416.66	343.98	f
1160	1442.11	347.51	f
1200	1484.55	360.34	f
1240	1511.93	359.8	f
1280	1546.99	355.62	f
1320	1577.87	354.31	f
1360	1595.91	353.88	f
1400	1625.63	351.55	f
1440	1662.05	344.12	f
*	id=P49	origin=start	destiny=end	motherId=-	ageAtStart=880
0	430.51	207.68	c
40	448.74	196.79	c
80	458.58	188.67	c
120	489.47	177.67	c
160	511.51	171.39	c
200	541.84	191.81	f
240	565.26	194.56	f
280	595.37	196.81	f
320	630.82	189.65	f
360	664.25	182.15	f
400	692.98	185.4	f
440	720.81	181.84	f
480	754.26	186.46	f
520	776.77	191.59	f
560	799.09	185.3	f
600	824.52	183.64	f
640	858.21	184.67	f
680	887.94	189.92	f
720	915.27	185.27	f
760	942.4	181.45	f
800	963.69	173.4	f
840	982.1	166.78	f
880	1000.36	165.94	f
920	1022.67	161.35	f
960	1057.95	161.18	f
1000	1081.47	169.96	f
1040	1117.61	189.91	f
1080	1151.81	202.54	f
1120	1178.34	209.86	f
1160	1197.89	205.1	f
1200	1228.49	212.82	f
1240	1258.31	222.08	f
1280	1286.25	223.12	f
1320	1322.69	229.8	f
1360	1354.4	232.75	f
1400	1381.2	238.34	f
1440	1403.81	254.84	f
*	id=P50	origin=start	destiny=end	motherId=-	ageAtStart=4240
0	778.3	98.44	c
40	784.65	106.72	c
80	815.22	109.99	c
120	840.62	101.09	c
160	866.2	92.49	c
200	895.27	78.47	f
240	927.94	70.28	f
280	950.49	62.37	f
320	985.44	48.62	f
360	1016.93	43.45	f
400	1053.35	45.56	f
440	1078.39	40.28	f
480	1115.57	27.89	f
520	1148.92	27.33	f
560	1177.57	27.6	f
600	1209.13	28.17	f
640	1244.33	37.11	f
680	1277.92	43.87	f
720	1313.95	39.51	f
760	1343.71	37.36	f
800	1378.25	34.58	f
840	1401.86	21.22	f
880	1420.29	15.12	f
920	1455.56	11.28	f
960	1474	13.08	f
1000	1508.23	18.6	f
1040	1534.85	17.25	f
1080	1568.27	18.88	f
1120	1591.71	17.07	f
1160	1614.64	10.76	f
1200	1636.12	7.33	f
1240	1677.11	-7.3200000000001	f
1280	1709.49	-8.09	f
1320	1736.33	-8.4	f
1360	1759.81	-10.24	f
1400	1777.83	-14.04	f
1440	1804.6	-11.45	f
*	id=P51	origin=start	destiny=end	motherId=-	ageAtStart=520
0	559.62	543.51	c
40	588.03	557.8	c
80	622.95	564.56	c
120	659.38	569.09	c
160	684.34	567.56	c
200	716.3	563.69	f
240	749.46	564.94	f
280	775.4	564.98	f
320	794.35	561.06	f
360	821.46	565.69	f
400	847.96	575.23	f
440	872.41	575.09	f
480	902.53	574.14	f
520	934.78	561.67	f
560	973.37	558.57	f
600	996.31	563.74	f
640	1028.72	566.56	f
680	1046.46	565.54	f
720	1068.23	567.1	f
760	1089.21	573.96	f
800	1103.32	572.1	f
840	1122.2	564.69	f
880	1145.67	550.43	f
920	1185.22	552.62	f
960	1214.21	551.47	f
1000	1236.81	558.81	f
1040	1259.46	566.62	f
1080	1287.92	562.34	f
1120	1325.24	570.25	f
1160	1338.03	568.17	f
1200	1357.27	572.45	f
1240	1379.61	573.52	f
1280	1396.41	574.88	f
1320	1420.97	574.87	f
1360	1451.33	572.6	f
1400	1482.87	567.86	f
1440	1514.6	564.19	f
*	id=P52	origin=start	destiny=end	motherId=-	ageAtStart=4720
0	215.03	565.05	c
40	242.53	551.81	c
80	265.95	543.25	c
120	287.4	539.61	c
160	312.17	533.4	c
200	339.97	536.4	f
240	361.46	545.74	f
280	381.91	553.1	f
320	408.58	557.98	f
360	437.92	562.52	f
400	463.62	563.11	f
440	492.49	567.92	f
480	520.28	563.99	f
520	548.11	574.09	f
560	569.27	573.57	f
600	601.61	569.42	f
640	624.63	565.88	f
680	649.33	572.49	f
720	670.1	576.22	f
760	692.11	573.98	f
800	716.44	566.07	f
840	757.51	554.94	f
880	774.84	537.52	f
920	794.62	532.51	f
960	828.48	523.67	f
1000	857.99	518.92	f
1040	885.42	510.42	f
1080	921.93	509.4	f
1120	949.78	515.78	f
1160	973.8	516.9	f
1200	989.92	518.61	f
1240	1012.49	514.5	f
1280	1045.57	501.62	f
1320	1064.28	502.39	f
1360	1096.37	498.06	f
1400	1124.1	485.28	f
1440	1145.95	475.4	f
*	id=P53	origin=start	destiny=end	motherId=-	ageAtStart=1200
0	575.45	603.67	c
40	608.99	603.49	c
80	636.1	600.28	c
120	662.96	594.5	c
160	690.06	571.43	c
200	722.82	562.04	f
240	757.99	564.52	f
280	778.83	560.36	f
320	811.41	571.03	f
360	839.79	581.53	f
400	885.53	582.82	f
440	909.09	588.94	f
480	938.49	600.6	f
520	971	595.24	f
560	991.46	597.59	f
600	1023.67	596.25	f
640	1048.03	607.56	f
680	1063.72	613.39	f
720	1093.51	622.2	f
760	1127.05	613.11	f
800	1149.85	604.06	f
840	1174.63	613.68	f
[truncated: 1,801 more rows]
