# Supplementary material for: A three component model for superdiffusive motion effectively describes migration of eukaryotic cells moving freely or under a directional stimulus
Source: PLoS One. 2022 Aug 2;17(8):e0272259. doi: 10.1371/journal.pone.0272259 (PMC9345344; doi:10.1371/journal.pone.0272259)
Supplement: S1 File — Text files containing information about displacements of experimental and simulated populations used for both preliminary analyses, in “datasets used for preliminary evaluation of cell movement (Tables 1 and 2)”, and further characterization of cell movement, in “further datasets used for cell movement characterization (Figs 2, 4–6; Table 2; S1–S3 Tables; S2 and S3 Figs)”. (ZIP) [file pone.0272259.s007.zip › S1_File/further datasets/simulated/100 cells (9 micron random)/b16 p12/Coords-2ah58Z.txt]

#	version=2.0	operator=	acqDate=	cellLine=cell	cond=N.T.	type=	well=	ref_angle=	note=Experiment 1	clickId=	date=	acqId=	ps=1	xSize=845	ySize=668	ts=1	unit=um	stackId=	timeInt=	description=
*	id=P1	origin=start	destiny=end	motherId=-	ageAtStart=1120
0	506.98	370.22	c
40	541.57	369.95	c
80	574.84	351.09	c
120	592.74	362.11	c
160	616.38	374.47	c
200	644.09	374.17	f
240	669.69	362	f
280	711.15	362.06	f
320	742.79	358.31	f
360	760.77	362.49	f
400	785.91	357.12	f
440	813.64	353.09	f
480	840.5	358.67	f
520	864.44	354.77	f
560	887.66	355.43	f
600	927.98	349.75	f
640	947.47	342.62	f
680	973	343.33	f
720	999.67	349.91	f
760	1030.92	360.43	f
800	1067.85	363.53	f
840	1097.26	355.29	f
880	1119.28	342.19	f
920	1138.26	332.15	f
960	1158.07	329.16	f
1000	1180.86	320.84	f
1040	1208.68	313.69	f
1080	1244.62	303.13	f
1120	1270.3	295.92	f
1160	1286.04	302.13	f
1200	1315.04	310.03	f
1240	1336.93	310.09	f
1280	1365	308.59	f
1320	1400.9	307.2	f
1360	1423.75	314.62	f
1400	1458.12	322.08	f
1440	1482.22	326.45	f
*	id=P2	origin=start	destiny=end	motherId=-	ageAtStart=1360
0	784.57	191.45	c
40	814.42	195.69	c
80	833.6	194.71	c
120	865.34	189.79	c
160	900.86	186.72	c
200	934.84	177.6	f
240	962.72	173.91	f
280	990.32	158.28	f
320	1012.97	150.76	f
360	1035.92	138.99	f
400	1069.54	143.35	f
440	1090.77	138.22	f
480	1120.64	145.49	f
520	1134.67	137.51	f
560	1175.28	135.06	f
600	1191.75	135.14	f
640	1217.65	132.24	f
680	1237.75	126.07	f
720	1253.01	123.9	f
760	1272.11	125.31	f
800	1309.9	117.93	f
840	1341	110.33	f
880	1367.53	100.74	f
920	1411.14	89.71	f
960	1434.76	85.26	f
1000	1456.49	68.86	f
1040	1486.5	53	f
1080	1505.07	45.76	f
1120	1535.14	43.46	f
1160	1559.3	37.36	f
1200	1577.84	30.99	f
1240	1604.83	21.86	f
1280	1638.25	23.99	f
1320	1663.06	28.01	f
1360	1699.87	22.93	f
1400	1723.96	16.74	f
1440	1765.44	7.35	f
*	id=P3	origin=start	destiny=end	motherId=-	ageAtStart=120
0	321.27	380.16	c
40	323.97	377.87	c
80	354.39	374.33	c
120	383.54	363.87	c
160	414.53	370.21	f
200	440.56	371.92	f
240	473.16	377.64	f
280	504.41	376.07	f
320	532.21	376.38	f
360	550.69	389.44	f
400	578.26	405.85	f
440	602.46	406.61	f
480	620.79	410.87	f
520	657.85	406.21	f
560	687.5	405.56	f
600	716.78	411.1	f
640	746.44	410.35	f
680	777.17	425.85	f
720	803.47	429.2	f
760	837.68	431.99	f
800	864.66	442.21	f
840	892.96	442.4	f
880	918.25	451.06	f
920	946.69	454.34	f
960	974.73	452.63	f
1000	984.79	453.8	f
1040	1012.23	456.5	f
1080	1024.49	451.59	f
1120	1047.1	452.61	f
1160	1088.57	451.61	f
1200	1121.76	442.73	f
1240	1145.91	438.03	f
1280	1178.11	435.12	f
1320	1191.93	437.15	f
1360	1215.63	441.79	f
1400	1250.34	445.66	f
1440	1266.92	448.11	f
*	id=P4	origin=start	destiny=end	motherId=-	ageAtStart=1600
0	482.78	157.82	c
40	500.92	148.3	c
80	534.3	146.47	c
120	554.36	148.48	c
160	577.17	147.78	f
200	601.65	148.93	f
240	632.1	154.25	f
280	656.79	159.26	f
320	686.56	164.78	f
360	709.59	161.85	f
400	738.18	159.51	f
440	760.22	155.79	f
480	792.68	163.91	f
520	813.15	159.1	f
560	832.99	158.65	f
600	872.83	165.34	f
640	888.62	152.51	f
680	908.16	151.08	f
720	943.63	142.92	f
760	958.64	136.84	f
800	985.31	124.61	f
840	1013.75	118.51	f
880	1042.83	121.32	f
920	1066.75	130.08	f
960	1096.8	144.58	f
1000	1128.56	145.39	f
1040	1158.79	145.8	f
1080	1180.19	151.65	f
1120	1207.56	167.1	f
1160	1237.53	175.92	f
1200	1282.25	192.34	f
1240	1298.65	191.49	f
1280	1342.92	191.57	f
1320	1380.63	196.04	f
1360	1407.39	206.72	f
1400	1435.58	213.59	f
1440	1473.39	211.73	f
*	id=P5	origin=start	destiny=end	motherId=-	ageAtStart=3960
0	389.02	635.42	c
40	417.46	624.01	c
80	442.36	627.4	c
120	479.27	619.07	c
160	516.63	610.55	c
200	551.36	601.01	f
240	582.55	607.88	f
280	616.84	614.27	f
320	638.07	611.53	f
360	650.27	610.65	f
400	680.45	614.75	f
440	704.36	619.82	f
480	735.84	625.36	f
520	763.46	624.38	f
560	777.3	626.44	f
600	816.34	626.02	f
640	855.53	620.42	f
680	880.68	613.54	f
720	908.85	606.51	f
760	929.97	594.99	f
800	955.57	593.31	f
840	983.07	584.88	f
880	1000.09	581.12	f
920	1019.27	583.57	f
960	1060.3	595.42	f
1000	1071.19	607.39	f
1040	1096.27	614.95	f
1080	1122.03	612.25	f
1120	1151.81	604.41	f
1160	1190.81	601.32	f
1200	1209.27	596.11	f
1240	1242.61	585.52	f
1280	1273.82	574.51	f
1320	1304.14	583.93	f
1360	1334.91	582.5	f
1400	1357.95	580.09	f
1440	1389.19	586.95	f
*	id=P6	origin=start	destiny=end	motherId=-	ageAtStart=3120
0	649.76	247.11	c
40	645.59	237.18	c
80	658.48	232.93	c
120	687.53	236.4	c
160	724.64	229	c
200	738.9	216.65	f
240	771.61	202.48	f
280	787.62	202.55	f
320	808.17	203.41	f
360	827.07	203.71	f
400	848.74	208.31	f
440	883.4	217.43	f
480	905.52	224.67	f
520	924.81	218.03	f
560	956.92	231.26	f
600	983.3	233.33	f
640	1006.59	243.77	f
680	1028.67	253.1	f
720	1048.2	258.64	f
760	1089.53	262.87	f
800	1128.97	264.1	f
840	1163.66	280.86	f
880	1201.98	294.14	f
920	1243.72	301.57	f
960	1273.14	317.63	f
1000	1302.97	316.46	f
1040	1334.8	316.95	f
1080	1370.86	309.84	f
1120	1402.57	305.05	f
1160	1442.36	297.63	f
1200	1462.77	299.76	f
1240	1480.21	312.24	f
1280	1502.89	325.09	f
1320	1536.63	332.46	f
1360	1560.54	330.34	f
1400	1603.49	337.88	f
1440	1624.77	344.99	f
*	id=P7	origin=start	destiny=end	motherId=-	ageAtStart=2200
0	321.1	208.83	c
40	342.58	219.56	c
80	371.7	230.42	c
120	389.05	238.49	c
160	418.01	239.1	c
200	447.48	242.89	f
240	474.77	243.5	f
280	503.23	246.49	f
320	539.06	243.13	f
360	566.79	262.77	f
400	593.88	270.37	f
440	612.05	275.95	f
480	633.59	281.14	f
520	657.31	274.09	f
560	682.9	272.88	f
600	699.71	278.28	f
640	732.22	275.15	f
680	770.01	274.89	f
720	797.71	277.26	f
760	824.82	276	f
800	847.19	276.89	f
840	860.7	291	f
880	891.07	295.37	f
920	923.12	287.49	f
960	951.07	297.67	f
1000	990.73	321.54	f
1040	1020.34	328.99	f
1080	1045.7	334	f
1120	1074.57	336.31	f
1160	1097.84	330.96	f
1200	1123.26	323.94	f
1240	1159.86	316.72	f
1280	1192.48	320.36	f
1320	1223.91	324.84	f
1360	1263.27	326.45	f
1400	1293.38	334.8	f
1440	1318.07	337.65	f
*	id=P8	origin=start	destiny=end	motherId=-	ageAtStart=4560
0	413.02	363.65	c
40	430.17	374.24	c
80	450.28	371.57	c
120	472.74	368.31	c
160	507.35	373.53	c
200	530.43	378.41	f
240	560.87	383.73	f
280	583.91	376.23	f
320	604.51	359.49	f
360	620.68	363.68	f
400	648.41	375.06	f
440	676.58	375.79	f
480	717.46	388.18	f
520	745.09	398.95	f
560	772	395.69	f
600	797.14	383.82	f
640	812.01	380.85	f
680	842.61	386.67	f
720	867.38	394.93	f
760	899.58	398.57	f
800	931.37	399.01	f
840	954.6	392.88	f
880	982.78	381.04	f
920	1009.22	389.87	f
960	1039.14	386.6	f
1000	1068.42	395.4	f
1040	1105	396.39	f
1080	1146.75	400.68	f
1120	1173.52	394.32	f
1160	1191.05	395.19	f
1200	1216.99	392.04	f
1240	1234.75	382.09	f
1280	1268.48	375.12	f
1320	1289.92	374.74	f
1360	1315.12	376.58	f
1400	1349.35	385.31	f
1440	1371.98	394.04	f
*	id=P9	origin=start	destiny=end	motherId=-	ageAtStart=680
0	771.63	644.47	c
40	797.12	654.21	c
80	832.23	663.74	c
120	864.75	659.61	c
160	885.77	645.89	f
200	916.1	638.82	f
240	942.49	630.12	f
280	963.37	624.4	f
320	992.71	612.58	f
360	1010.96	615.57	f
400	1028.4	615.65	f
440	1037.5	611.84	f
480	1054.95	609.19	f
520	1079.72	608.07	f
560	1098.42	598.41	f
600	1117.73	603.58	f
640	1145.65	620.61	f
680	1183.05	627.31	f
720	1210.84	635.81	f
760	1242.57	635.71	f
800	1283.7	646.46	f
840	1310.46	652.09	f
880	1335.23	653.29	f
920	1361.52	664.73	f
960	1388.62	659.12	f
1000	1418.7	668.85	f
1040	1448.83	680.12	f
1080	1474.56	672.91	f
1120	1502.43	667.9	f
1160	1542.05	660.32	f
1200	1568.79	657.69	f
1240	1599.19	659.69	f
1280	1634.29	668.83	f
1320	1655.6	668.51	f
1360	1670.58	670.42	f
1400	1710.14	679.68	f
1440	1741.07	689.89	f
*	id=P10	origin=start	destiny=end	motherId=-	ageAtStart=1840
0	415.97	636.59	c
40	446.53	629.57	c
80	470.5	630.49	c
120	496.15	629.24	c
160	528.78	624.48	f
200	553.99	615.29	f
240	566.69	621.5	f
280	595.91	624.12	f
320	626.89	618.96	f
360	639.26	612.6	f
400	675.41	603.44	f
440	696.83	598.6	f
480	731.52	596.95	f
520	763.53	596.34	f
560	801.71	584.33	f
600	832.04	571.93	f
640	863	580.49	f
680	891.81	586.54	f
720	922.15	598.78	f
760	946.8	602.49	f
800	967.48	603.11	f
840	993.73	592.35	f
880	1030.73	584.83	f
920	1059.52	577.49	f
960	1084.14	566.28	f
1000	1112.98	562.78	f
1040	1132.21	562.46	f
1080	1163.45	560.71	f
1120	1182.15	565.1	f
1160	1222.29	571.47	f
1200	1239.35	571.63	f
1240	1271.13	560.28	f
1280	1287.28	567.91	f
1320	1317.45	573.51	f
1360	1353.75	578.27	f
1400	1383.34	582.25	f
1440	1415.83	582.42	f
*	id=P11	origin=start	destiny=end	motherId=-	ageAtStart=3840
0	683.49	575.67	c
40	698.66	573.8	c
80	731.1	580.09	c
120	752.81	589.66	c
160	781.65	594.97	c
200	808.63	593.6	f
240	839.45	589.6	f
280	876.39	594.75	f
320	903.39	601.42	f
360	940.21	612.03	f
400	973.87	620.99	f
440	998.45	623.66	f
480	1023.47	625.5	f
520	1065.79	627.72	f
560	1078.79	635.19	f
600	1099.93	635.29	f
640	1126.46	636.49	f
680	1151.63	643.45	f
720	1176.3	651.36	f
760	1190.35	652.23	f
800	1218.58	638.15	f
840	1245.9	641.22	f
880	1280.68	650.82	f
920	1302.52	670.85	f
960	1322.31	669.08	f
1000	1348.91	665.52	f
1040	1368.41	665.06	f
1080	1406.57	657.92	f
1120	1425.84	659.13	f
1160	1447.41	661.19	f
1200	1483.55	670.28	f
1240	1499.61	675.8	f
1280	1528.11	674.89	f
1320	1539.56	660.58	f
1360	1564.52	645.61	f
1400	1587.79	641.52	f
1440	1614.97	637.87	f
*	id=P12	origin=start	destiny=end	motherId=-	ageAtStart=3040
0	420.22	99.98	c
40	449.5	93.89	c
80	479.9	96.84	c
120	515.56	96.1	c
160	539.71	92.34	c
200	575.53	91.16	f
240	603.98	75.69	f
280	636.58	70.83	f
320	676.09	69.45	f
360	697.6	63.9	f
400	732.81	55.22	f
440	762.3	55.75	f
480	802.47	51.28	f
520	828.11	37.06	f
560	860.08	45.46	f
600	883.95	58.1	f
640	897.96	73.95	f
680	932.31	92.18	f
720	951.76	96.48	f
760	974.61	111.95	f
800	998.86	115.3	f
840	1024.83	120.79	f
880	1053.27	124.74	f
920	1069.57	136.87	f
960	1085.22	136	f
1000	1091.38	135.72	f
1040	1131.81	147.23	f
1080	1164.95	154.56	f
1120	1195.53	174.63	f
1160	1228.36	174.82	f
1200	1255.27	187.81	f
1240	1291	193.43	f
1280	1321.66	196.72	f
1320	1354.65	192.48	f
1360	1385.81	190.07	f
1400	1411.02	189.24	f
1440	1425.95	198.19	f
*	id=P13	origin=start	destiny=end	motherId=-	ageAtStart=3560
0	241.97	463.37	c
40	266.5	449.63	c
80	284.46	437.05	c
120	309	430.56	c
160	334	426.82	c
200	341.13	434.44	f
240	362.01	427.11	f
280	396.18	423.99	f
320	424.83	421.07	f
360	448.26	422.89	f
400	471.8	424.11	f
440	495.22	430.75	f
480	530.07	431.74	f
520	564.39	431.14	f
560	586.14	428.53	f
600	616.72	424.75	f
640	640.88	435.84	f
680	661.16	435.87	f
720	689.43	426.18	f
760	716.43	438.46	f
800	742.65	441.99	f
840	758.99	448.49	f
880	791.07	453.81	f
920	816.22	462.01	f
960	836.76	448.15	f
1000	868.73	451.29	f
1040	893.64	454.02	f
1080	925.53	448.38	f
1120	936.27	442.94	f
1160	958.18	446.75	f
1200	992.31	454.21	f
1240	1019.78	462.4	f
1280	1043.38	447.34	f
1320	1065.31	451.09	f
1360	1098.52	446.26	f
1400	1131.78	456.04	f
1440	1153.62	454.32	f
*	id=P14	origin=start	destiny=end	motherId=-	ageAtStart=4400
0	246.94	187.81	c
40	264.83	177.73	c
80	291.47	177.37	c
120	320.29	178.34	c
160	343.96	169.73	c
200	370.22	154.21	f
240	393.81	137.92	f
280	412.3	137.48	f
320	440.31	136.17	f
360	459.97	137.01	f
400	483.16	137.03	f
440	516.29	130.22	f
480	543.42	122.04	f
520	566.21	123.31	f
560	595.07	123.77	f
600	624.48	119.54	f
640	648.76	108.31	f
680	669.13	103.28	f
720	701.22	84.93	f
760	727.07	70.41	f
800	742.5	61.48	f
840	784.58	58.44	f
880	817.8	49.45	f
920	843.84	44.7	f
960	861.85	40.6	f
1000	900.03	59.11	f
1040	925.2	61.2	f
1080	958.63	64.21	f
1120	979.26	60.81	f
1160	1017.05	68.93	f
1200	1039.21	68.34	f
1240	1059.95	75.84	f
1280	1073.53	72.65	f
1320	1104.4	73.44	f
1360	1115.86	61.05	f
1400	1148.84	46.13	f
1440	1167.23	59.99	f
*	id=P15	origin=start	destiny=end	motherId=-	ageAtStart=840
0	649.8	597.44	c
40	669.79	605.43	c
80	709.62	612.85	c
120	726.03	615.17	c
160	749.23	614.14	c
200	763.49	616.91	f
240	791.64	627.77	f
280	825.51	621.03	f
320	857.28	615.79	f
360	867.92	605.47	f
400	891.43	602.21	f
440	910.77	611.66	f
480	944.51	605.41	f
520	983.78	607.52	f
560	1010.3	605.16	f
600	1042.33	615.71	f
640	1067.72	630.93	f
680	1091.55	642.91	f
720	1121.4	647.55	f
760	1157.05	644.36	f
800	1182.73	649.1	f
840	1193.65	642.11	f
880	1230.28	640.21	f
920	1254.81	632.62	f
960	1278.48	631.8	f
1000	1311.73	624.77	f
1040	1340.37	622.82	f
1080	1376.71	638.21	f
1120	1417.66	654.63	f
1160	1453.32	658.65	f
1200	1474.82	666.87	f
1240	1516.94	673.36	f
1280	1540.79	674.59	f
1320	1573.5	670.02	f
1360	1595.7	670.74	f
1400	1632.07	675.46	f
1440	1664.28	678.99	f
*	id=P16	origin=start	destiny=end	motherId=-	ageAtStart=2320
0	213.73	448.38	c
40	233.98	438.33	c
80	253.66	422.27	c
120	282.19	414.23	c
160	299.08	401.6	f
200	324.9	396.7	f
240	348.78	389.26	f
280	380.74	375.95	f
320	405.74	384.28	f
360	423.82	386.06	f
400	440.26	379.5	f
440	462.61	369.81	f
480	493.32	370.06	f
520	525.54	365.07	f
560	542.17	360.35	f
600	562.64	359.95	f
640	587.85	362.03	f
680	612.13	372.9	f
720	638.13	377.6	f
760	666.93	379.14	f
800	692.35	378.8	f
840	712.28	373.91	f
880	745.04	370.33	f
920	777.63	353.54	f
960	802.8	343.99	f
1000	823.34	346.58	f
1040	843.44	345.14	f
1080	873.86	347.5	f
1120	911.09	337.81	f
1160	931.36	331.09	f
1200	969.31	341.21	f
1240	990.02	350.81	f
1280	1021.65	341.6	f
1320	1062.91	338.72	f
1360	1091.5	334.34	f
1400	1112.51	336.76	f
1440	1141.11	343.68	f
*	id=P17	origin=start	destiny=end	motherId=-	ageAtStart=3880
0	461.98	565.82	c
40	476.24	576.3	c
80	492.71	579.86	c
120	515.37	598.91	c
160	553.47	598.18	f
200	588.31	598.55	f
240	614.24	598.37	f
280	641.33	605.25	f
320	665.87	598.83	f
360	691.53	595.97	f
400	714.7	607.93	f
440	728.8	625.35	f
480	751.62	630.38	f
520	781.2	638.57	f
560	811.12	640.55	f
600	838.29	631.09	f
640	875.22	630.33	f
680	908.91	631.06	f
720	949.89	636.64	f
760	978.96	645.04	f
800	1005.34	637.64	f
840	1035.41	657.78	f
880	1065.47	655.12	f
920	1099.4	666.29	f
960	1126.16	683.11	f
1000	1156.7	686.23	f
1040	1188.25	694.88	f
1080	1218.84	700.73	f
1120	1243.87	705.29	f
1160	1269.44	714.52	f
1200	1300.41	740.8	f
1240	1317.68	757.02	f
1280	1341.44	763.16	f
1320	1372.78	769.58	f
1360	1402.14	781.09	f
1400	1431.78	790.42	f
1440	1463.91	795.47	f
*	id=P18	origin=start	destiny=end	motherId=-	ageAtStart=2800
0	40.17	48.11	c
40	51.47	79.62	c
80	69.35	106.72	c
120	79.34	116.65	c
160	110.47	125.17	c
200	136.88	124.79	f
240	174.81	124.1	f
280	203.31	123.97	f
320	224.73	126.55	f
360	252.38	131.21	f
400	275.74	125.89	f
440	307.47	127.39	f
480	341.93	122.59	f
520	362.33	121.79	f
560	396.83	129.87	f
600	427.64	144.34	f
640	465.19	154.61	f
680	499.34	157.59	f
720	537.54	148.66	f
760	564.31	139.81	f
800	609	141.69	f
840	632.32	141.87	f
880	656.99	145.17	f
920	675.05	145.2	f
960	698.66	149.68	f
1000	730.71	157.11	f
1040	759.76	155.56	f
1080	789.09	151.44	f
1120	813.53	142.67	f
1160	845.14	133.17	f
1200	876.76	127.92	f
1240	899.64	132.94	f
1280	936.2	130.74	f
1320	967.91	119	f
1360	989.47	116.66	f
1400	1016.81	104.76	f
1440	1038.56	112.01	f
*	id=P19	origin=start	destiny=end	motherId=-	ageAtStart=3400
0	504.54	263.59	c
40	519.78	264.8	c
80	546.31	268.15	c
120	583.87	276.4	c
160	623.21	285.5	c
200	655.65	300.55	f
240	670.13	296.05	f
280	705.07	297.07	f
320	735.29	311.43	f
360	757.65	327.09	f
400	792.52	329.95	f
440	818.24	320.73	f
480	853.5	325.18	f
520	871.34	331.55	f
560	895.92	338.44	f
600	922.95	332.33	f
640	949.49	327.22	f
680	982.06	325.45	f
720	1013.62	324.73	f
760	1039.17	338.56	f
800	1070.29	345.33	f
840	1104.94	349.31	f
880	1131.14	367.05	f
920	1157.35	373.93	f
960	1181.21	379.73	f
1000	1208.26	388.96	f
1040	1227.45	402.54	f
1080	1245.43	407.93	f
1120	1276.09	402.49	f
1160	1310.19	404.43	f
1200	1347.59	409.46	f
1240	1381.04	411.58	f
1280	1410.35	409.05	f
1320	1434.58	412.06	f
1360	1466.56	403.25	f
1400	1502.03	408.87	f
1440	1527.88	413.18	f
*	id=P20	origin=start	destiny=end	motherId=-	ageAtStart=1520
0	586.99	620.41	c
40	623.11	599.88	c
80	637.35	585.19	c
120	647.18	575.18	c
160	680.5	567.99	c
200	698.84	566.66	f
240	733.52	567.05	f
280	773.34	558.55	f
320	807.06	554.4	f
360	834.89	564.2	f
400	856.11	561.31	f
440	891.07	562.58	f
480	921.49	560.47	f
520	944.33	550.95	f
560	976.12	550.86	f
600	1003.37	555.99	f
640	1030.73	560.61	f
680	1062.27	574.92	f
720	1085.62	577.04	f
760	1104.14	562.6	f
800	1131.83	554.75	f
840	1165.32	554.93	f
880	1180.63	551.79	f
920	1197.02	557.56	f
960	1213.41	569.16	f
1000	1232.17	578.41	f
1040	1268.22	577.05	f
1080	1294.94	572.69	f
1120	1336.49	573.91	f
1160	1348.54	572.03	f
1200	1371.86	581.53	f
1240	1397.83	599.05	f
1280	1428	612.1	f
1320	1452.56	622.77	f
1360	1483.96	636.39	f
1400	1504.09	645.56	f
1440	1535.88	658.34	f
*	id=P21	origin=start	destiny=end	motherId=-	ageAtStart=840
0	562.84	371.88	c
40	573.97	374.84	c
80	604.53	380.46	c
120	632.7	384.49	c
160	661.82	384.13	c
200	702.02	379.39	f
240	740.61	383.06	f
280	768.65	391.45	f
320	796.93	384.79	f
360	827.49	369.7	f
400	862.41	358.04	f
440	886.11	354.07	f
480	910.58	345.46	f
520	929.39	347.42	f
560	954.63	344.28	f
600	991.9	341.41	f
640	1019.22	346.13	f
680	1049.27	341.56	f
720	1084.64	353.01	f
760	1099.88	360.74	f
800	1137.79	362.85	f
840	1161.45	366.48	f
880	1187.37	369.58	f
920	1223.48	372.86	f
960	1250.15	369.4	f
1000	1273.21	358.74	f
1040	1306.76	356.63	f
1080	1334.13	354.32	f
1120	1364.58	359.41	f
1160	1387.22	353.96	f
1200	1418.24	360.79	f
1240	1450.94	365.12	f
1280	1476.47	366.28	f
1320	1508.8	361.79	f
1360	1549.14	358.83	f
1400	1572.52	359.36	f
1440	1594.96	355.28	f
*	id=P22	origin=start	destiny=end	motherId=-	ageAtStart=3440
0	572.62	12.32	c
40	579.93	21.1	c
80	605.9	33.96	c
120	639.37	30.49	c
160	670.19	42.41	c
200	708.5	44.33	f
240	747.43	49.71	f
280	779.86	50.76	f
320	811.36	52.32	f
360	839.79	44.79	f
400	866.58	56.74	f
440	904.17	60.49	f
480	930.79	66.59	f
520	952.11	67.51	f
560	985.12	75.5	f
600	1013.48	91.2	f
640	1032.08	82.15	f
680	1061.61	68.22	f
720	1094.98	60.62	f
760	1118.92	35.41	f
800	1143.18	20.41	f
840	1166.46	9.89	f
880	1195.85	4.72	f
920	1218.64	10.22	f
960	1229.51	10.16	f
1000	1270.15	16.1	f
1040	1302.51	16.96	f
1080	1337.81	12.58	f
1120	1364.24	18.29	f
1160	1395.3	8.21	f
1200	1419.63	2.97	f
1240	1454.86	-2.41	f
1280	1474.33	-12.15	f
1320	1507.39	-2.9400000000001	f
1360	1536.92	2.61	f
1400	1555.26	9.15	f
1440	1582.54	23.11	f
*	id=P23	origin=start	destiny=end	motherId=-	ageAtStart=1960
0	159.75	545.83	c
40	184.29	546.17	c
80	214.52	543.66	c
120	250.49	544.16	c
160	292.96	536.66	c
200	325.09	535.71	f
240	351.89	534.1	f
280	379.47	543.6	f
320	403.82	549.45	f
360	434.79	549.5	f
400	463.28	542.18	f
440	497.03	540.07	f
480	521.46	534.57	f
520	535.63	549.71	f
560	560.63	546.03	f
600	596.79	542.14	f
640	615.13	543.25	f
680	654.48	535.99	f
720	685.48	529.26	f
760	730.95	513.78	f
800	768.25	507.48	f
840	786.08	498.33	f
880	819.26	488.03	f
920	840.68	468.97	f
960	861.02	457.19	f
1000	878.1	448.07	f
1040	899.81	446.87	f
1080	927.86	450.39	f
1120	961.45	454.55	f
1160	980.78	454.21	f
1200	1004.34	461.76	f
1240	1034.27	453.21	f
1280	1058.71	441.14	f
1320	1085.91	432.86	f
1360	1113.5	433.11	f
1400	1143.8	436.23	f
1440	1180.05	443.5	f
*	id=P24	origin=start	destiny=end	motherId=-	ageAtStart=1800
0	419.31	629.38	c
40	438.1	624.58	c
80	457.6	636.31	c
120	487.84	658.2	c
160	507.15	674.64	c
200	526.6	674.69	f
240	546.63	671.34	f
280	585.81	670.48	f
320	623.37	680.27	f
360	644.4	681.75	f
400	673.59	677.05	f
440	689.36	677.17	f
480	719.44	679	f
520	744.23	678.45	f
560	769.2	678.39	f
600	801.74	682.69	f
640	834.81	686.23	f
680	869.78	682.75	f
720	909.7	681.57	f
760	940.5	692.68	f
800	973.95	702	f
840	1009.44	704.43	f
880	1030.67	708.76	f
920	1068.39	708.93	f
960	1092.89	712.04	f
1000	1125.29	714.48	f
1040	1148.42	717.41	f
1080	1179.66	721.41	f
1120	1206.93	710.66	f
1160	1245	702.94	f
1200	1275.05	712.95	f
1240	1297.86	726.21	f
1280	1336.79	727.94	f
1320	1359.68	730.89	f
1360	1384.06	723.61	f
1400	1412.77	734.92	f
1440	1436.53	728.22	f
*	id=P25	origin=start	destiny=end	motherId=-	ageAtStart=3880
0	193.36	63.4	c
40	238.25	66.4	c
80	253.96	65.07	c
120	280.23	63.97	c
160	309.29	71.95	f
200	329.95	84.07	f
240	362.71	80.24	f
280	390.69	73.64	f
320	431.43	60.05	f
360	458.34	48.25	f
400	477.63	41.28	f
440	514.01	34.84	f
480	539.55	31.27	f
520	558.92	28.42	f
560	581.05	32.26	f
600	616.22	29.76	f
640	630.87	31.08	f
680	654.43	33.09	f
720	679.74	31.36	f
760	706.92	28.2	f
800	734.3	32.98	f
840	762.21	25.58	f
880	793.76	21.83	f
920	818.61	16.67	f
960	837.6	29.16	f
1000	852.55	25.19	f
1040	881.81	35.58	f
1080	894.76	38.52	f
1120	933.34	44.82	f
1160	961.6	58.94	f
1200	986.16	56.49	f
1240	1010.73	42.84	f
1280	1036.32	44.24	f
1320	1073.04	53.01	f
1360	1089.06	48.72	f
1400	1111.45	59.54	f
1440	1139.03	62.36	f
*	id=P26	origin=start	destiny=end	motherId=-	ageAtStart=3040
0	93.43	676.54	c
40	104.88	690.15	c
80	131.62	690.68	c
120	171.05	687.64	c
160	184.7	694.28	c
200	201.91	707.22	f
240	229.02	714.22	f
280	252.13	716.67	f
320	277.09	717.6	f
360	295.34	718.38	f
400	322.58	710.87	f
440	350.4	698.64	f
480	381.84	684.18	f
520	401.55	686.38	f
560	422.18	694.14	f
600	450.55	706.96	f
640	483.05	713.07	f
680	515.68	714.44	f
720	547.15	720.37	f
760	573.78	730.51	f
800	599.26	733.01	f
840	633.22	734.71	f
880	662.99	743.86	f
920	681.61	750.26	f
960	711.4	749.18	f
1000	741.83	741.35	f
1040	776.73	737.9	f
1080	799.73	727.1	f
1120	839.12	714.48	f
1160	865.7	712.29	f
1200	902.33	710.96	f
1240	922.26	700.88	f
1280	949.35	694.5	f
1320	977.84	699.9	f
1360	998.98	694.86	f
1400	1032.71	701.65	f
1440	1054.98	704.27	f
*	id=P27	origin=start	destiny=end	motherId=-	ageAtStart=880
0	66.89	291.04	c
40	93.25	297.51	c
80	122.84	308.52	c
120	142.18	316.09	c
160	167.29	317.2	c
200	181.42	313.17	f
240	210.67	304.78	f
280	242.85	307.1	f
320	278.26	310.21	f
360	295.28	320.51	f
400	343.41	334.98	f
440	385.09	334.68	f
480	420.73	324.78	f
520	447.46	314.34	f
560	488.16	314.71	f
600	510.17	308.72	f
640	548.55	325.11	f
680	576.31	326.57	f
720	611.05	324.67	f
760	641.72	307.07	f
800	673.66	299.05	f
840	700.32	292.87	f
880	727.1	288.09	f
920	758.24	275.23	f
960	778.57	283.26	f
1000	809.24	275.75	f
1040	845.45	282.49	f
1080	875.52	279.31	f
1120	907.04	275.32	f
1160	926.94	271.23	f
1200	963.49	264.51	f
1240	985.6	266.9	f
1280	1009.66	265.53	f
1320	1021.44	262.04	f
1360	1041.89	263.97	f
1400	1061.72	268.41	f
1440	1080.43	264.86	f
*	id=P28	origin=start	destiny=end	motherId=-	ageAtStart=4560
0	710.47	450.39	c
40	738.65	461.94	c
80	753.9	464.58	c
120	792.96	471.61	c
160	818.5	463.29	c
200	858.38	461.14	f
240	892.52	468.49	f
280	916.54	487.9	f
320	947.82	505.91	f
360	983.38	503.67	f
400	1013.83	512.24	f
440	1052.6	515.34	f
480	1092.49	512.37	f
520	1113.94	512.51	f
560	1131.48	512.89	f
600	1156.37	509.15	f
640	1169.48	510.09	f
680	1199.32	508.27	f
720	1233.89	508.48	f
760	1259.88	515.29	f
800	1284.72	520.39	f
840	1304.39	523.45	f
880	1330.67	526.43	f
920	1364.74	530.4	f
960	1399.82	534.8	f
1000	1436.08	532.37	f
1040	1460.16	525.34	f
1080	1491.85	516.24	f
1120	1511.91	515.05	f
1160	1540.79	514.52	f
1200	1571.4	515.58	f
1240	1588.25	501.62	f
1280	1605.95	490.64	f
1320	1619.54	475.35	f
1360	1629.82	465.09	f
1400	1645.18	456.97	f
1440	1667.29	446.25	f
*	id=P29	origin=start	destiny=end	motherId=-	ageAtStart=4280
0	760.73	608.25	c
40	778.87	607.73	c
80	801.09	599.35	c
120	821.88	586.08	c
160	844.65	590.88	c
200	865.73	582.92	f
240	885.55	575.02	f
280	899.27	574.65	f
320	930.57	580.68	f
360	966.35	579.21	f
400	997.98	576.03	f
440	1023.57	569.53	f
480	1050.79	571.87	f
520	1084.98	578.05	f
560	1116.09	571.76	f
600	1134.74	569.94	f
640	1160.4	571.94	f
680	1192.54	575.77	f
720	1213.78	578.97	f
760	1238.84	585.13	f
800	1263.52	592.38	f
840	1292.76	598.62	f
880	1315.61	601.85	f
920	1333.61	596.23	f
960	1359.57	602.09	f
1000	1373.98	608.26	f
1040	1393.81	616.08	f
1080	1415.69	622.29	f
1120	1461.44	627.86	f
1160	1490.48	633.18	f
1200	1526.66	635.16	f
1240	1562.42	633.03	f
1280	1601.17	631.79	f
1320	1614.52	625.53	f
1360	1644.89	619.25	f
1400	1661.79	629.24	f
1440	1673.29	649.21	f
*	id=P30	origin=start	destiny=end	motherId=-	ageAtStart=3600
0	37.93	267.3	c
40	52.01	278.45	c
80	73.53	299.52	c
120	99.23	310.39	c
160	130.11	314.92	c
200	154.08	313.22	f
240	178.68	305.5	f
280	215	310.08	f
320	250.06	310.65	f
360	271.39	314.96	f
400	294.27	320.8	f
440	320.12	323.66	f
480	353.3	332.74	f
520	374.5	335.98	f
560	406.05	336.27	f
600	423.55	334.88	f
640	455.23	323.1	f
680	483.63	308.79	f
720	503.64	296.13	f
760	534.82	289.56	f
800	565.33	289.34	f
840	594.98	301.08	f
880	620.89	305.46	f
920	652.52	314.15	f
960	685.57	320.91	f
1000	712.49	315.46	f
1040	749.3	302.59	f
1080	785.88	296.4	f
1120	810.09	291.3	f
1160	834.6	289.82	f
1200	858.45	284.46	f
1240	880.84	286.14	f
1280	908.5	282.71	f
1320	934.87	273.75	f
1360	958.76	256.52	f
1400	981.55	253.64	f
1440	1009.92	256.34	f
*	id=P31	origin=start	destiny=end	motherId=-	ageAtStart=3760
0	185.16	479.99	c
40	219.05	485.46	c
80	230.17	495.18	c
120	245.26	490.02	c
160	280.94	488.74	c
200	320.89	494.98	f
240	338.65	493.31	f
280	375.96	483.33	f
320	402.91	484.62	f
360	428.34	486.41	f
400	463.6	497.41	f
440	490.02	490.36	f
480	507.86	498.87	f
520	536.53	509.52	f
560	575.31	518.36	f
600	594.39	529.1	f
640	618.51	537.54	f
680	646.02	534.6	f
720	677.16	536.24	f
760	708.14	542.47	f
800	737.88	554.15	f
840	757.69	553.78	f
880	783.95	552.17	f
920	808.45	555.99	f
960	831.27	560.49	f
1000	854.47	567.68	f
1040	876.84	571.54	f
1080	894.43	570.94	f
1120	921.24	572.17	f
1160	942.91	559.33	f
1200	966.1	556.86	f
1240	980.02	551.07	f
1280	1010.25	550.05	f
1320	1046.93	561.35	f
1360	1086.07	561.86	f
1400	1105.38	572.4	f
1440	1131.91	585.15	f
*	id=P32	origin=start	destiny=end	motherId=-	ageAtStart=200
0	802.69	171.54	c
40	811.05	170.6	c
80	844.93	171.24	c
120	865.81	183.47	c
160	881.5	185.6	f
200	906.92	202.2	f
240	930.61	196.89	f
280	940.52	186.4	f
320	970.28	178.94	f
360	982.74	174.96	f
400	1003.25	177.1	f
440	1041.27	180.18	f
480	1067.41	183.5	f
520	1092.85	171.53	f
560	1112.4	175.25	f
600	1137.46	195.13	f
640	1171.78	198.41	f
680	1191.82	187.48	f
720	1217.89	178.34	f
760	1247.9	173.23	f
800	1281.83	179.41	f
840	1312.6	176.08	f
880	1338.89	177.49	f
920	1369.91	182.1	f
960	1395.61	182.77	f
1000	1427.79	179.06	f
1040	1456.34	172.14	f
1080	1475.58	169.12	f
1120	1505.48	174.89	f
1160	1540.31	187.25	f
1200	1550.2	197.15	f
1240	1576.46	214.71	f
1280	1605.09	214.13	f
1320	1648.86	221.78	f
1360	1676.63	227.41	f
1400	1701.96	221.04	f
1440	1739.37	228.73	f
*	id=P33	origin=start	destiny=end	motherId=-	ageAtStart=280
0	374.72	21.57	c
40	402.21	32.78	c
80	435.51	51.89	c
120	447.7	62.23	c
160	482.08	61.58	c
200	519.32	68.78	f
240	545.91	72.09	f
280	577.8	81.84	f
320	601.53	78.28	f
360	645.96	72.73	f
400	666.34	71.56	f
440	682.83	76.52	f
480	709.32	68.17	f
520	731.93	57.62	f
560	750.52	50.33	f
600	784.35	57.36	f
640	809.19	56.96	f
680	833.23	51.89	f
720	868.87	51.66	f
760	900.58	57.29	f
800	937.47	48.88	f
840	969.67	35.06	f
880	997.62	23.38	f
920	1023.1	11.87	f
960	1056.33	1.0599999999999	f
1000	1095.34	-0.76999999999998	f
1040	1122.1	1.6900000000001	f
1080	1153.36	-1.8200000000001	f
1120	1178.39	-8.9299999999999	f
1160	1209.12	-11.41	f
1200	1230.03	-11.61	f
1240	1244.72	-17.88	f
1280	1261.9	-21.21	f
1320	1294.22	-11.97	f
1360	1308.03	-2.36	f
1400	1337.89	-4.28	f
1440	1369.28	-13.27	f
*	id=P34	origin=start	destiny=end	motherId=-	ageAtStart=3840
0	586.18	640.31	c
40	602.31	653.95	c
80	630.9	650.91	c
120	661.58	642.63	c
160	691.91	650.34	c
200	707.94	659.88	f
240	727.62	668.18	f
280	764.2	669.48	f
320	787.51	667.57	f
360	832.47	650.31	f
400	865.27	646.57	f
440	887.54	653.56	f
480	925.21	668.6	f
520	947.43	663.45	f
560	987.22	669.26	f
600	1029.26	666.35	f
640	1048.21	670.01	f
680	1071.95	675.04	f
720	1097.34	686.86	f
760	1127.25	689.2	f
800	1146.73	687.66	f
840	1175.47	691.44	f
880	1214.13	685.46	f
920	1228.86	683.94	f
960	1257.66	688.85	f
1000	1274.09	694.58	f
1040	1300.39	688.69	f
1080	1328.13	685	f
1120	1355.55	680.1	f
1160	1392.13	671.73	f
1200	1407.29	665.96	f
1240	1443.69	658.36	f
1280	1469.83	662.53	f
1320	1501.72	660.02	f
1360	1539.54	649.58	f
1400	1560.4	638.97	f
1440	1593.82	632.65	f
*	id=P35	origin=start	destiny=end	motherId=-	ageAtStart=2840
0	494.97	446.25	c
40	527.01	450.65	c
80	552.45	444.09	c
120	575.74	421.38	c
160	602.41	410.94	f
200	634.83	410.32	f
240	657.35	407.12	f
280	681.32	404.34	f
320	719.65	400.11	f
360	743.85	386.96	f
400	756.72	392.83	f
440	782.19	402.95	f
480	809.48	413.03	f
520	851.9	429.1	f
560	899.29	432.67	f
600	925.62	432.38	f
640	961.08	431.73	f
680	986.05	425.62	f
720	1026.9	423.22	f
760	1068.35	431.34	f
800	1094.48	441.74	f
840	1132.77	440.57	f
880	1156.77	435.11	f
920	1179.7	435.9	f
960	1222.74	431.62	f
1000	1256.01	444.35	f
1040	1280.04	460.13	f
1080	1302	474.07	f
1120	1329.54	477.25	f
1160	1352.77	467.82	f
1200	1390.47	463.96	f
1240	1417.83	477.69	f
1280	1439.64	487.04	f
1320	1460	494.03	f
1360	1485.73	491.17	f
1400	1520.91	494.89	f
1440	1550.73	488.41	f
*	id=P36	origin=start	destiny=end	motherId=-	ageAtStart=3240
0	69.37	539.66	c
40	108.36	541.6	c
80	136.79	541.62	c
120	161.38	534.74	c
160	187.65	535.49	c
200	202.88	528.14	f
240	241.05	531.28	f
280	267.93	530.91	f
320	303.71	532.67	f
360	334.49	524.37	f
400	360.39	512.97	f
440	390.35	497.11	f
480	425.46	490.89	f
520	443.71	493.74	f
560	466.23	497.52	f
600	495.86	509.74	f
640	525.61	529.93	f
680	557.41	543.57	f
720	581.51	541.92	f
760	607.09	545.35	f
800	639.09	548.54	f
840	657.84	539.13	f
880	681.38	535.23	f
920	709.01	538.25	f
960	740.54	542.32	f
1000	769.33	541.96	f
1040	791.49	536.34	f
1080	822.79	542.05	f
1120	854.96	554.77	f
1160	882.31	555.69	f
1200	892.23	554.83	f
1240	914.8	558.25	f
1280	955.22	569.04	f
1320	970.76	570.14	f
1360	1005.37	572.99	f
1400	1041.33	592.32	f
1440	1069.26	602.18	f
*	id=P37	origin=start	destiny=end	motherId=-	ageAtStart=1440
0	673.05	162.21	c
40	693.56	146.13	c
80	726.55	141.06	c
120	767.39	132.62	c
160	784.09	140.36	f
200	807.22	161.53	f
240	837.31	171.59	f
280	861.3	159.58	f
320	886.67	148.19	f
360	907.38	130.8	f
400	942.85	125.74	f
440	971.37	135.89	f
480	994.85	137.22	f
520	1025.06	133.93	f
560	1051.84	134.55	f
600	1091.92	132.26	f
640	1128.6	136.82	f
680	1148.91	148.46	f
720	1172.17	154.85	f
760	1192.36	168.39	f
800	1225.87	172.28	f
840	1268.98	173.28	f
880	1298.77	170.89	f
920	1323.23	168.79	f
960	1354.21	173.6	f
1000	1373.81	175.22	f
1040	1407.96	188.11	f
1080	1442.31	199.79	f
1120	1472.43	206.24	f
1160	1495.67	203.48	f
1200	1523.83	203.12	f
1240	1548.87	199.04	f
1280	1575.48	214.38	f
1320	1598.89	224.72	f
1360	1631.37	221.24	f
1400	1663.73	222.2	f
1440	1686.1	222.96	f
*	id=P38	origin=start	destiny=end	motherId=-	ageAtStart=2240
0	188.72	35.63	c
40	203.71	28.87	c
80	223.4	37.21	c
120	244.88	42.81	c
160	274.65	42.3	c
200	302.92	27.88	f
240	328.46	25.7	f
280	362.82	19.23	f
320	389.29	21.16	f
360	413.37	17.43	f
400	430.46	8.77	f
440	450.58	3.15	f
480	478.72	-0.23000000000002	f
520	497.64	-21.81	f
560	513.71	-28.92	f
600	536.38	-37.86	f
640	563.76	-43.47	f
680	592.01	-40.32	f
720	619.53	-43.25	f
760	658.56	-38.44	f
800	691.21	-44.84	f
840	722.88	-41.01	f
880	746.69	-32.81	f
920	784.6	-38.78	f
960	812.93	-44.73	f
1000	839.78	-35.84	f
1040	860.59	-41.72	f
1080	889.45	-50.74	f
1120	921.91	-54.52	f
1160	949.99	-53.78	f
1200	961.15	-63.15	f
1240	982.42	-70.45	f
1280	1007.41	-69.86	f
1320	1032.52	-65.74	f
1360	1064.74	-62.83	f
1400	1092.56	-62	f
1440	1119.62	-54.41	f
*	id=P39	origin=start	destiny=end	motherId=-	ageAtStart=1920
0	771.07	220.14	c
40	779.04	210.8	c
80	796.67	191.25	c
120	817.94	187.15	c
160	840.05	190.17	c
200	859.24	193.87	f
240	887.99	191.68	f
280	907.78	175.74	f
320	928.19	170.92	f
360	960.91	160.81	f
400	987.29	164.17	f
440	1014.67	174.49	f
480	1044.95	186.21	f
520	1080.24	192.52	f
560	1103.81	195.36	f
600	1137.5	197.97	f
640	1167.6	191.43	f
680	1194.42	177.46	f
720	1228.94	159.64	f
760	1259.47	153.98	f
800	1296.27	154.87	f
840	1332.84	162.71	f
880	1364.17	165.02	f
920	1384.7	177.27	f
960	1411.05	181.18	f
1000	1449.36	168.92	f
1040	1477.61	168.9	f
1080	1513.52	167.16	f
1120	1539.06	160.03	f
1160	1576.43	157.79	f
1200	1612.53	149.44	f
1240	1629.34	137.7	f
1280	1663.81	135.14	f
1320	1689.3	131.16	f
1360	1720.71	140.4	f
1400	1743.63	129.02	f
1440	1762.62	121.15	f
*	id=P40	origin=start	destiny=end	motherId=-	ageAtStart=3320
0	843.03	591.24	c
40	859.78	592.25	c
80	889.27	589.83	c
120	921.99	574.51	c
160	939.78	563.33	f
200	957.39	543.31	f
240	978.36	541.39	f
280	1001.68	543.82	f
320	1036.38	551.25	f
360	1064.13	547.91	f
400	1102.95	545.84	f
440	1132.15	544.5	f
480	1147.41	535.85	f
520	1179.16	522.41	f
560	1205.37	514.93	f
600	1224.77	496.82	f
640	1252.93	488.05	f
680	1272.77	476.8	f
720	1293.2	465.53	f
760	1324.44	461.97	f
800	1363.93	458.22	f
840	1386.27	449.24	f
880	1423.69	443.64	f
920	1447.11	439.72	f
960	1467.96	445.14	f
1000	1491.95	449.25	f
1040	1522.84	439.2	f
1080	1553.03	436.82	f
1120	1580.76	428.96	f
1160	1603.33	419.99	f
1200	1620.81	430.9	f
1240	1660.66	440.52	f
1280	1688.46	453.25	f
1320	1706.57	446.7	f
1360	1732.35	438.32	f
1400	1758.64	446.38	f
1440	1780.73	461.61	f
*	id=P41	origin=start	destiny=end	motherId=-	ageAtStart=3480
0	480.85	599.45	c
40	499.68	584.92	c
80	516.9	588.32	c
120	537.94	590.5	c
160	554.17	599.46	c
200	580.33	607.03	f
240	604.86	612.15	f
280	649.18	605.26	f
320	668.91	595.1	f
360	692.42	593.47	f
400	723.55	594.36	f
440	758.75	586.19	f
480	790.84	578.45	f
520	823.96	575.76	f
560	870.3	571.27	f
600	895.47	572.52	f
640	934.88	573.88	f
680	965.74	567.33	f
720	987.63	574.52	f
760	1015.54	583.15	f
800	1036.41	590.19	f
840	1054.9	595.77	f
880	1090.53	593.52	f
920	1110.35	600.93	f
960	1131.52	609.03	f
1000	1161.02	613.88	f
1040	1204.89	620.29	f
1080	1238.12	622.95	f
1120	1257.2	619.31	f
1160	1275.19	624.5	f
1200	1311.19	612.26	f
1240	1347.23	595.04	f
1280	1383.01	599.62	f
1320	1427.26	609.29	f
1360	1452.22	596.59	f
1400	1483.19	588.11	f
1440	1514.21	591.72	f
*	id=P42	origin=start	destiny=end	motherId=-	ageAtStart=3720
0	148.81	249.71	c
40	174.88	245.66	c
80	219.41	234.77	c
120	255.93	242.49	c
160	272.28	241.33	c
200	304.57	241.38	f
240	341.23	231.63	f
280	373.95	228.88	f
320	404.31	222.8	f
360	436.42	220.13	f
400	462.86	216.43	f
440	483.52	221.32	f
480	509.46	230.84	f
520	536.81	237.08	f
560	566.18	239.34	f
600	593.38	238.39	f
640	618.38	239.45	f
680	639.63	239.45	f
720	670.43	238.2	f
760	699.48	235.14	f
800	726.49	245.39	f
840	750.2	240.31	f
880	780.97	239.17	f
920	807.45	234.57	f
960	829.14	223.84	f
1000	858.58	227.68	f
1040	886.81	232.44	f
1080	910.51	233.59	f
1120	941.48	248.42	f
1160	971.47	259.46	f
1200	1000.65	271.74	f
1240	1024.13	282.52	f
1280	1046.32	285.34	f
1320	1068.85	291.75	f
1360	1097.09	305.48	f
1400	1120.84	314.28	f
1440	1140.99	317.87	f
*	id=P43	origin=start	destiny=end	motherId=-	ageAtStart=4760
0	567.63	40.8	c
40	593.97	54.95	c
80	618.4	51.19	c
120	642.55	58.2	c
160	674.21	71.38	c
200	713.8	84.78	f
240	747.53	85.93	f
280	772.93	84.9	f
320	800.83	85.34	f
360	830.45	86.71	f
400	869.29	87.17	f
440	897.95	87.25	f
480	925.42	89.92	f
520	951.76	87.94	f
560	975.37	92.99	f
600	1002.96	101.64	f
640	1036.34	114.32	f
680	1063.89	134.7	f
720	1089.25	139.91	f
760	1128.15	136.61	f
800	1173.16	121.98	f
840	1207.93	122.89	f
880	1231.49	124.07	f
920	1259.6	125.95	f
960	1289.6	127.31	f
1000	1318.9	121.25	f
1040	1355.26	125.09	f
1080	1380.02	125.35	f
1120	1410.69	126.18	f
1160	1437.52	120.03	f
1200	1464.26	115.2	f
1240	1493.69	101.49	f
1280	1534.61	90.92	f
1320	1570.62	85.58	f
1360	1606.6	77.86	f
1400	1635.07	80.17	f
1440	1662.45	79.16	f
*	id=P44	origin=start	destiny=end	motherId=-	ageAtStart=4440
0	841.43	336.34	c
40	860.95	339.05	c
80	884.39	341.6	c
120	913.54	336.29	c
160	927.49	332.5	c
200	945.43	337.34	f
240	974.72	345.92	f
280	1003.65	356.61	f
320	1032	353.23	f
360	1069.33	369.88	f
400	1088.49	367.57	f
440	1102.06	358.97	f
480	1127.72	338.84	f
520	1162.04	341.24	f
560	1184.71	335.09	f
600	1210.76	330.56	f
640	1251.04	328.41	f
680	1287.42	331.87	f
720	1316.51	339.99	f
760	1351.31	342.9	f
800	1376.85	353.95	f
840	1393.41	368.79	f
880	1421.4	376.8	f
920	1445.46	363.01	f
960	1465.03	350.73	f
1000	1487.96	341.94	f
1040	1509.19	330.6	f
1080	1534.55	319.71	f
1120	1555.99	314.46	f
1160	1579.41	316.42	f
1200	1609.46	317.01	f
1240	1639.34	316.74	f
1280	1671.93	314.97	f
1320	1713.66	324.84	f
1360	1739.48	340.4	f
1400	1769.86	342.53	f
1440	1795.69	341.27	f
*	id=P45	origin=start	destiny=end	motherId=-	ageAtStart=1000
0	76.47	670.46	c
40	112.28	670.03	c
80	140.19	675.34	c
120	166.99	675.84	c
160	189.9	682.67	c
200	218.69	685.15	f
240	242.06	687.65	f
280	276.17	677.64	f
320	300.38	677.89	f
360	321.4	689.09	f
400	344.95	694.4	f
440	362.51	697.72	f
480	400.37	694.35	f
520	431.87	684.66	f
560	458.82	691.68	f
600	485.64	693.9	f
640	503.9	704.84	f
680	540.43	715.05	f
720	558.35	711.22	f
760	592.59	704.77	f
800	618.29	701.58	f
840	652.93	702.36	f
880	691.15	693.32	f
920	733.54	680.79	f
960	761.4	667.32	f
1000	781.65	668.16	f
1040	818.3	654.62	f
1080	838.05	660.11	f
1120	871.81	662.37	f
1160	898.39	658.52	f
1200	934.94	661.03	f
1240	962.27	659.17	f
1280	992.43	663.85	f
1320	1015.94	657.47	f
1360	1043.18	665.76	f
1400	1079.16	670.43	f
1440	1097.62	676.86	f
*	id=P46	origin=start	destiny=end	motherId=-	ageAtStart=2640
0	119.8	481.33	c
40	135.07	462.24	c
80	148.49	447.44	c
120	163.71	447.4	c
160	192.45	445.09	c
200	216.52	446.07	f
240	252.33	460.15	f
280	273.55	471.74	f
320	297.65	472.99	f
360	326.73	470.2	f
400	351.37	459.14	f
440	377.41	463.99	f
480	402.04	464.35	f
520	423.72	471.89	f
560	450.83	490.97	f
600	482.75	489.14	f
640	517.12	484	f
680	540.44	490.28	f
720	573.36	499.53	f
760	609.53	515.88	f
800	631.55	505.87	f
840	652.84	489.48	f
880	673.83	486.07	f
920	688.36	485.62	f
960	719.37	493.09	f
1000	754.88	496.76	f
1040	802.25	494.63	f
1080	830.99	496.48	f
1120	855.52	508.05	f
1160	885.93	507.44	f
1200	913.45	507.26	f
1240	938.94	504.48	f
1280	961.2	506.84	f
1320	993.21	508.97	f
1360	1020.68	513.29	f
1400	1063.93	520.19	f
1440	1090.08	530.76	f
*	id=P47	origin=start	destiny=end	motherId=-	ageAtStart=400
0	262.37	619.92	c
40	302.74	618.32	c
80	322.67	629.44	c
120	347.77	626.89	c
160	377.51	627.02	c
200	404.43	635.23	f
240	417.93	632.38	f
280	439.5	626.4	f
320	468.64	637.26	f
360	508.9	648.46	f
400	523.8	652.08	f
440	571.52	659.19	f
480	597.31	655.76	f
520	624.96	646.38	f
560	646.79	637.01	f
600	664.64	625.48	f
640	687.48	618.98	f
680	720.76	625.49	f
720	758.8	617.6	f
760	781.14	613.63	f
800	810.38	619.54	f
840	846.2	615.83	f
880	878.25	614.43	f
920	909.03	614.93	f
960	930.98	629.01	f
1000	963.73	637.76	f
1040	986.19	648.52	f
1080	1009.25	650.93	f
1120	1028.5	652.92	f
1160	1065.23	647.28	f
1200	1092.71	646.24	f
1240	1118.26	638.09	f
1280	1139.88	623.21	f
1320	1161.38	632.97	f
1360	1194.73	644.64	f
1400	1233.73	644.42	f
1440	1267.3	651.78	f
*	id=P48	origin=start	destiny=end	motherId=-	ageAtStart=1680
0	12.36	203.91	c
40	35.21	209.48	c
80	63.99	212.01	c
120	88.2	213.92	c
160	113.23	203.12	c
200	146.62	194.41	f
240	179.79	189.04	f
280	205.72	192.43	f
320	231.81	182.74	f
360	254.39	174.82	f
400	290	176.81	f
440	320.68	175.68	f
480	358.16	180.87	f
520	392.94	186.13	f
560	417.75	197.74	f
600	446.38	212.19	f
640	465.52	217.86	f
680	494.18	223.77	f
720	517.42	222.88	f
760	548.99	234.33	f
800	575.77	239.31	f
840	593.83	247.25	f
880	613.64	255.31	f
920	657.85	266.48	f
960	683.16	273.98	f
1000	710.82	278.2	f
1040	746.06	281.21	f
1080	781.39	280.95	f
1120	806.26	275.9	f
1160	829.5	281.47	f
1200	865.07	292.37	f
1240	884.04	296.95	f
1280	909.63	318.76	f
1320	940.29	337.4	f
1360	958.71	337.55	f
1400	987.08	334.8	f
1440	1009.99	327.98	f
*	id=P49	origin=start	destiny=end	motherId=-	ageAtStart=2120
0	47.65	230.3	c
40	77.06	234.71	c
80	114.89	231.98	c
120	147.32	238.24	c
160	179.3	246.13	c
200	203.09	245.75	f
240	239.19	249.49	f
280	252.26	239.4	f
320	281.66	229.38	f
360	303.81	232.81	f
400	341.2	234.21	f
440	369.71	240.09	f
480	397.89	255.56	f
520	423.43	256.91	f
560	457.79	267.65	f
600	482.66	266.19	f
640	514.23	258.46	f
680	546.06	265.61	f
720	572.64	272.23	f
760	599.89	272.87	f
800	634.28	267.51	f
840	662.39	265.94	f
880	690.24	264.92	f
920	713.38	262.5	f
960	736	270.9	f
1000	765.87	285.38	f
1040	800.47	280.7	f
1080	827.85	271.51	f
1120	861.53	262.47	f
1160	905.41	264.8	f
1200	947.19	260.72	f
1240	976.47	265.18	f
1280	1009.38	262.88	f
1320	1043.39	271.64	f
1360	1066.35	280.17	f
1400	1084.78	288.79	f
1440	1121.04	297.96	f
*	id=P50	origin=start	destiny=end	motherId=-	ageAtStart=1240
0	661.37	255.94	c
40	695.93	249.4	c
80	719.05	246.65	c
120	755.33	252.31	c
160	774.04	259.15	f
200	799.68	257.63	f
240	827.14	250.06	f
280	859.98	250.24	f
320	897.1	261.8	f
360	917.88	261	f
400	947.19	259.47	f
440	972.41	253.41	f
480	1005.08	251.34	f
520	1035.55	253.31	f
560	1059.87	242.15	f
600	1079.32	228.53	f
640	1096.88	227.36	f
680	1122.06	231.89	f
720	1133.96	230.41	f
760	1153.63	230.91	f
800	1176.39	232.36	f
840	1212.04	221.46	f
880	1247.02	221.05	f
920	1277.17	221.9	f
960	1308.99	215.21	f
1000	1348.65	217.84	f
1040	1372.01	216.15	f
1080	1397.95	207.5	f
1120	1428.62	202.84	f
1160	1460.3	206.81	f
1200	1481.52	208.39	f
1240	1519.77	207.37	f
1280	1543.48	201.42	f
1320	1582.05	200.14	f
1360	1614.16	194.86	f
1400	1643.32	189.35	f
1440	1668	188.68	f
*	id=P51	origin=start	destiny=end	motherId=-	ageAtStart=1800
0	45.43	122.82	c
40	74.97	125.68	c
80	102.98	137.33	c
120	129.58	146.19	c
160	155.4	160.82	c
200	188.11	171.07	f
240	210.85	171.41	f
280	241.59	172.89	f
320	262.09	170.15	f
360	290.37	174.9	f
400	331.14	180.78	f
440	351.12	181.32	f
480	369.93	169.93	f
520	402.28	162.92	f
560	435.5	161.48	f
600	458.88	142.26	f
640	475.73	131.47	f
680	509.82	124.31	f
720	541.49	123.45	f
760	568.15	126.29	f
800	600.14	136.39	f
840	632.62	151.91	f
880	669.22	156.46	f
920	704.13	153.68	f
960	730.2	152.09	f
1000	751.4	158.91	f
1040	775.35	169.53	f
1080	814.15	169.82	f
1120	850.81	175.06	f
1160	870.59	174.41	f
1200	896.8	176.43	f
1240	918.68	174.43	f
1280	935.2	179.39	f
1320	961.61	182.32	f
1360	983.98	171.33	f
1400	1023.4	164.6	f
1440	1054.25	154.94	f
*	id=P52	origin=start	destiny=end	motherId=-	ageAtStart=1920
0	707.66	129.95	c
40	728.17	142.99	c
80	754.94	143.57	c
120	785.23	141.44	c
160	817.59	139.25	f
200	830.02	129.54	f
240	858.93	122.27	f
280	893.79	114.69	f
320	915.85	118.43	f
360	954.48	120.71	f
400	971.95	126.35	f
440	1011.39	122.35	f
480	1044.11	116.17	f
520	1069.54	109.24	f
560	1099.41	100.2	f
600	1122.4	84.88	f
640	1143.94	68.09	f
680	1160.71	64.45	f
720	1194.76	55.01	f
760	1217.26	54.36	f
800	1247.24	42.82	f
840	1269.68	40.83	f
880	1307.72	30.97	f
920	1327.01	26.49	f
960	1355.05	27.49	f
1000	1383.86	33.61	f
1040	1396	38.93	f
1080	1432.79	45.21	f
1120	1467.49	48.08	f
1160	1491.35	56.55	f
1200	1533.22	70	f
1240	1555.49	76.02	f
1280	1577.29	85.22	f
1320	1601.8	91.18	f
1360	1624.35	91.91	f
1400	1640.6	98.38	f
1440	1684.45	101.63	f
*	id=P53	origin=start	destiny=end	motherId=-	ageAtStart=2760
0	474.54	641.38	c
40	490.94	620.87	c
80	520.54	612.62	c
120	551.22	608.46	c
160	570.28	594.23	c
200	592.08	589.85	f
240	606.09	595.72	f
280	646.48	604.1	f
320	690.5	594.25	f
360	719.89	592.4	f
400	745.42	592.19	f
440	770.29	592.72	f
480	811.34	595.15	f
520	850.32	599.39	f
560	889.17	595.52	f
600	906.53	591.48	f
640	927.6	585.51	f
680	963.57	593.58	f
720	990.76	593.29	f
760	1018.42	601.26	f
800	1053.86	598.15	f
840	1066.76	610.12	f
[truncated: 1,801 more rows]
