# Supplementary material for: A three component model for superdiffusive motion effectively describes migration of eukaryotic cells moving freely or under a directional stimulus
Source: PLoS One. 2022 Aug 2;17(8):e0272259. doi: 10.1371/journal.pone.0272259 (PMC9345344; doi:10.1371/journal.pone.0272259)
Supplement: S1 File — Text files containing information about displacements of experimental and simulated populations used for both preliminary analyses, in “datasets used for preliminary evaluation of cell movement (Tables 1 and 2)”, and further characterization of cell movement, in “further datasets used for cell movement characterization (Figs 2, 4–6; Table 2; S1–S3 Tables; S2 and S3 Figs)”. (ZIP) [file pone.0272259.s007.zip › S1_File/further datasets/simulated/100 cells (9 micron random)/b12 p8/Coords-fWribS.txt]

#	version=2.0	operator=	acqDate=	cellLine=cell	cond=N.T.	type=	well=	ref_angle=	note=Experiment 1	clickId=	date=	acqId=	ps=1	xSize=845	ySize=668	ts=1	unit=um	stackId=	timeInt=	description=
*	id=P1	origin=start	destiny=end	motherId=-	ageAtStart=2440
0	537.03	411.94	c
40	556.62	400.45	c
80	573.83	397.19	c
120	590.02	392.26	c
160	612.4	404.11	c
200	628.7	394.22	f
240	638.95	377.1	f
280	646.1	363.78	f
320	662.71	368.72	f
360	670.29	372.28	f
400	693.27	383.4	f
440	707.85	383.12	f
480	732.52	374.76	f
520	746.07	361.25	f
560	762.71	359.53	f
600	781.26	361.3	f
640	812.89	356.53	f
680	816.92	352.41	f
720	830.39	337.55	f
760	855.82	328.3	f
800	876.76	333.56	f
840	899.8	342.63	f
880	911.4	344.23	f
920	938.21	346.34	f
960	956.74	345.16	f
1000	978.53	354.87	f
1040	988.89	361.82	f
1080	1013.1	372.57	f
1120	1036.29	380.68	f
1160	1053.03	386.32	f
1200	1063.8	386.51	f
1240	1076.54	393.31	f
1280	1089.73	397.1	f
1320	1103.29	391.87	f
1360	1114.41	396.51	f
1400	1148.17	411.14	f
1440	1178.35	404.96	f
*	id=P2	origin=start	destiny=end	motherId=-	ageAtStart=2240
0	186.19	214.23	c
40	194.72	212.34	c
80	215.01	207.58	c
120	230.91	217.54	c
160	267.21	222.13	f
200	276.4	225.02	f
240	295.46	229.15	f
280	324.24	232.9	f
320	339.5	240.53	f
360	366.78	242.27	f
400	379.99	253.15	f
440	404.03	256.41	f
480	431.85	246.66	f
520	454	251.34	f
560	469.54	250.43	f
600	481.9	254.54	f
640	504.22	253.87	f
680	518.36	252.99	f
720	529.18	261.88	f
760	543.72	263.84	f
800	566.81	265.5	f
840	591.41	279.31	f
880	604.26	290.65	f
920	612.35	303.45	f
960	633.25	309.79	f
1000	667.17	318.57	f
1040	682.02	315.46	f
1080	700.77	301.62	f
1120	724.95	288.92	f
1160	749.26	294.54	f
1200	760.84	294.31	f
1240	783.05	293.84	f
1280	798.04	297.49	f
1320	799.71	304.15	f
1360	815.02	314.32	f
1400	833.96	307.74	f
1440	854.19	313.54	f
*	id=P3	origin=start	destiny=end	motherId=-	ageAtStart=3880
0	519.18	94.25	c
40	534.56	77.86	c
80	551.54	84.6	c
120	571.53	87.51	c
160	584.12	86.07	c
200	596.87	75.57	f
240	611.68	71.55	f
280	631.99	80.03	f
320	639.52	81.6	f
360	647.16	84.03	f
400	663.67	86.58	f
440	690.69	79.96	f
480	702.14	75.32	f
520	702.18	58.79	f
560	722.44	42.22	f
600	740.15	35.66	f
640	756.87	39.06	f
680	770.67	34.3	f
720	790.84	27.34	f
760	813.74	12.45	f
800	827.29	16.16	f
840	832.87	22.98	f
880	850.88	23.17	f
920	864.61	20.17	f
960	886.45	17.51	f
1000	902.21	7.04	f
1040	924.38	-1.14	f
1080	932.94	-0.66999999999996	f
1120	960.66	-0.45000000000005	f
1160	979.3	-11.81	f
1200	1005.11	-20.81	f
1240	1019.07	-29	f
1280	1055.62	-41.76	f
1320	1077.45	-44.14	f
1360	1086.76	-39.66	f
1400	1100.77	-30.9	f
1440	1121.43	-21.94	f
*	id=P4	origin=start	destiny=end	motherId=-	ageAtStart=4760
0	407.09	384.04	c
40	440.78	381.79	c
80	450.48	380.73	c
120	480.61	379.29	c
160	494.46	378.34	c
200	511.57	373.31	f
240	535.99	361.69	f
280	561.17	358.55	f
320	582.38	366.16	f
360	603.6	377.11	f
400	616.33	370.87	f
440	626.92	373.1	f
480	646.28	377.66	f
520	660.92	388.29	f
560	672.05	379.8	f
600	701.09	384.34	f
640	717.39	383.21	f
680	736.54	388.04	f
720	758.52	392.42	f
760	781.48	383.85	f
800	799.71	386.17	f
840	817.3	390.44	f
880	838.32	381.15	f
920	866.27	381.35	f
960	891.37	391.18	f
1000	906.96	389.32	f
1040	916.63	398.36	f
1080	932.22	403	f
1120	946.08	406.43	f
1160	963.71	405.13	f
1200	980.77	412.55	f
1240	1002.38	409.52	f
1280	1021.12	417.19	f
1320	1038.49	416.23	f
1360	1063.47	421.51	f
1400	1085.05	419.37	f
1440	1095.41	414.37	f
*	id=P5	origin=start	destiny=end	motherId=-	ageAtStart=1520
0	30.4	264.05	c
40	43.58	269.27	c
80	59.35	285.2	c
120	75.78	307.82	c
160	96.3	329.02	c
200	125.51	322.77	f
240	159.57	324.31	f
280	167.2	323.29	f
320	200.28	324.88	f
360	218.58	322.85	f
400	249.09	324.2	f
440	276.69	327.78	f
480	305.28	334.4	f
520	322.23	347.55	f
560	339.16	356.2	f
600	366.65	365.53	f
640	391.06	380.61	f
680	398.94	376.06	f
720	409.67	366.09	f
760	429.17	353.13	f
800	465.03	344.12	f
840	470.54	334.92	f
880	489.27	334.47	f
920	522.47	334.61	f
960	540.46	342.76	f
1000	558.32	331.3	f
1040	573.42	330.38	f
1080	593.79	325.38	f
1120	613.78	313.83	f
1160	634.86	317.17	f
1200	658.09	309	f
1240	663.77	300.3	f
1280	676.59	301.77	f
1320	698.28	294.39	f
1360	724.45	290.97	f
1400	734.85	294.57	f
1440	764.26	292.05	f
*	id=P6	origin=start	destiny=end	motherId=-	ageAtStart=4120
0	618.52	53.16	c
40	638.51	52.32	c
80	651.29	53.09	c
120	674.32	53.82	c
160	681.55	48.82	c
200	697.05	54.06	f
240	719.22	45.53	f
280	737.7	34.26	f
320	753.3	29.57	f
360	765.87	36.34	f
400	785.1	42.3	f
440	808.62	54.1	f
480	831.97	58.27	f
520	857.85	64.16	f
560	870.07	50.78	f
600	897.65	40.7	f
640	910.71	35.61	f
680	925.66	38.48	f
720	953.95	29.49	f
760	981.85	28.83	f
800	1004.12	27.41	f
840	1018.97	31.19	f
880	1039.17	29.87	f
920	1069.7	18.27	f
960	1076.27	20.04	f
1000	1092.51	27.75	f
1040	1111.43	19.64	f
1080	1133.36	8.46	f
1120	1141.66	-11.05	f
1160	1157.62	-25.61	f
1200	1162.71	-29.42	f
1240	1182.23	-37.57	f
1280	1208.09	-39.27	f
1320	1226.87	-44.22	f
1360	1240.34	-42.48	f
1400	1259.01	-38.08	f
1440	1280.87	-30.02	f
*	id=P7	origin=start	destiny=end	motherId=-	ageAtStart=1600
0	34.42	490.7	c
40	45.52	481.83	c
80	58.12	467.71	c
120	79.85	462.15	c
160	106.69	450.58	c
200	119.82	454.67	f
240	139.3	454.04	f
280	175.7	452.67	f
320	197.15	446.65	f
360	224.87	443.59	f
400	239.5	442.85	f
440	257.35	444.82	f
480	270.01	440.54	f
520	283.84	441.3	f
560	292.55	447.36	f
600	311.98	462.05	f
640	325.34	476.17	f
680	351.29	474.49	f
720	358.81	477.62	f
760	382.38	492.17	f
800	403.78	498.64	f
840	420.32	502.83	f
880	430.4	512.87	f
920	447.57	511.25	f
960	468.51	509.1	f
1000	496.83	493.88	f
1040	516.23	499.65	f
1080	531.5	497.27	f
1120	543.17	480.14	f
1160	568.76	466.93	f
1200	593.88	460.48	f
1240	603.13	456.2	f
1280	621.31	454.34	f
1320	631.94	463.58	f
1360	644	461.2	f
1400	666.51	470.65	f
1440	702.22	476.17	f
*	id=P8	origin=start	destiny=end	motherId=-	ageAtStart=3560
0	650.8	214.74	c
40	665.92	210.82	c
80	692.41	208.58	c
120	714.82	207.19	c
160	740.71	213.03	c
200	756.23	211.85	f
240	769.4	201.42	f
280	787.79	193.99	f
320	804.28	186.13	f
360	828.6	177.87	f
400	861.22	171.56	f
440	886.34	170.93	f
480	914.16	165.25	f
520	938.07	154.55	f
560	953.61	144.85	f
600	962.65	139.69	f
640	986.22	127.92	f
680	1002.66	127.08	f
720	1014.85	128.27	f
760	1034.73	124.84	f
800	1051.18	124.19	f
840	1077.32	120.44	f
880	1097.63	113.39	f
920	1125.33	103.51	f
960	1156.04	107.07	f
1000	1181.37	95.52	f
1040	1189.31	94.67	f
1080	1203.56	86.06	f
1120	1225.22	97.01	f
1160	1242.41	101.37	f
1200	1260.92	88.24	f
1240	1290.23	70.83	f
1280	1324.73	59.6	f
1320	1333.55	52.86	f
1360	1354.81	59.55	f
1400	1363.41	58.77	f
1440	1381.45	58.21	f
*	id=P9	origin=start	destiny=end	motherId=-	ageAtStart=2520
0	139.44	306.27	c
40	153.83	316.96	c
80	164.94	321.59	c
120	190.76	319.97	c
160	204.45	324.16	c
200	217.48	332.15	f
240	230.05	337.84	f
280	246.74	343.35	f
320	266.26	345.77	f
360	283.38	336.15	f
400	301.62	338.07	f
440	308	345.71	f
480	333.34	345.07	f
520	356.68	329.05	f
560	367.55	318.74	f
600	370.09	311.24	f
640	386.39	298.07	f
680	405.07	298.68	f
720	412.41	287.93	f
760	440.85	276.88	f
800	450.86	272.22	f
840	473.23	262.19	f
880	489.43	263.85	f
920	512.82	264.06	f
960	530.06	274.76	f
1000	547.74	281.55	f
1040	570.46	285.31	f
1080	592.13	280.72	f
1120	605.16	259.93	f
1160	617.71	255.14	f
1200	635.9	253.74	f
1240	667.29	246.93	f
1280	677.72	249.28	f
1320	695.47	255.25	f
1360	707.87	247.6	f
1400	729.28	244.36	f
1440	755.68	243.25	f
*	id=P10	origin=start	destiny=end	motherId=-	ageAtStart=2280
0	143.31	101.76	c
40	161.27	104.71	c
80	176.23	118.09	c
120	185.51	125.21	c
160	197.84	139.35	c
200	212	145.06	f
240	233.46	150.32	f
280	253.05	167.97	f
320	271.71	166.36	f
360	296.15	163.53	f
400	320.42	166.6	f
440	332.48	167.62	f
480	341.46	170.31	f
520	357.77	162.76	f
560	381.33	144.8	f
600	396.22	138.9	f
640	424.43	142.4	f
680	455.44	146.91	f
720	494.01	149.38	f
760	517.19	149.05	f
800	542.85	136.26	f
840	572.61	132.06	f
880	596.01	128.21	f
920	615.78	129.07	f
960	632.01	117.71	f
1000	644.77	113.74	f
1040	663.54	95.37	f
1080	691.49	89.85	f
1120	716.22	72.73	f
1160	740.19	71.82	f
1200	763.89	77.47	f
1240	778.1	82.18	f
1280	798.96	77.6	f
1320	826.05	84.31	f
1360	854.85	90.62	f
1400	885.26	97.25	f
1440	921.44	106.67	f
*	id=P11	origin=start	destiny=end	motherId=-	ageAtStart=1440
0	133.79	363.12	c
40	150.49	365.69	c
80	168.8	379	c
120	186.23	374.55	c
160	206.39	375.6	c
200	234.74	376.41	f
240	253.98	378.17	f
280	283.8	381.26	f
320	306.98	388.95	f
360	320.95	397.72	f
400	324.42	406.25	f
440	335.63	414.97	f
480	352.55	417.34	f
520	369.76	422.04	f
560	384.8	424.75	f
600	412.2	431.15	f
640	439.48	431.95	f
680	466.1	432.22	f
720	483.83	417.51	f
760	498.48	417.36	f
800	508.09	414.63	f
840	518.11	400.51	f
880	524.98	397.05	f
920	544.18	397.41	f
960	558.88	394.46	f
1000	571.63	389.51	f
1040	584.11	384.56	f
1080	604.54	385.81	f
1120	615.08	383.63	f
1160	617.91	381.24	f
1200	637.92	377.67	f
1240	669.87	371.56	f
1280	687.69	371.66	f
1320	703.7	367.97	f
1360	721.15	352.77	f
1400	740.15	338.48	f
1440	761.19	340.25	f
*	id=P12	origin=start	destiny=end	motherId=-	ageAtStart=3160
0	231.99	640.48	c
40	258.54	638.02	c
80	282.03	629.52	c
120	299.94	629.23	c
160	305.96	634.32	c
200	324.77	628.57	f
240	349.52	628.67	f
280	372.77	632.99	f
320	390.66	625.18	f
360	412.54	619.1	f
400	437.02	608.47	f
440	466.04	602.4	f
480	483.55	609.09	f
520	491.6	624.88	f
560	509.34	623.81	f
600	533	609.24	f
640	549.81	604.91	f
680	562.58	604.03	f
720	572.55	606.07	f
760	595.43	603.72	f
800	610.38	602.75	f
840	624.98	599.52	f
880	644.58	599.24	f
920	664.38	597.43	f
960	682.29	580.41	f
1000	704.86	578.04	f
1040	711.69	573.66	f
1080	736.36	570.62	f
1120	753.86	563.06	f
1160	778.83	554.43	f
1200	796.47	552.56	f
1240	822.7	547.46	f
1280	836.94	546.44	f
1320	852.9	546.92	f
1360	874.14	551.84	f
1400	893.14	550.58	f
1440	912.04	544.57	f
*	id=P13	origin=start	destiny=end	motherId=-	ageAtStart=2920
0	383.4	16.08	c
40	403.49	12.98	c
80	424.82	19.95	c
120	439.73	17.35	c
160	458.07	23.6	c
200	474.07	21.84	f
240	490.41	19.79	f
280	508.92	24.13	f
320	523.59	20.13	f
360	552.12	18.15	f
400	571.02	34.16	f
440	596.95	32.38	f
480	614.74	35.62	f
520	641.18	37.27	f
560	670.48	45.26	f
600	693.74	57.04	f
640	707.03	68.03	f
680	721.63	74.96	f
720	735.2	97.63	f
760	754.37	94.66	f
800	786.22	102.46	f
840	803.14	91.65	f
880	828.85	83.24	f
920	842.76	87.04	f
960	856.31	92.58	f
1000	865.36	89.22	f
1040	874.73	86.19	f
1080	887.27	83.32	f
1120	901.85	82.64	f
1160	915.37	89.69	f
1200	931.66	88.79	f
1240	947.7	90.44	f
1280	977.76	80.92	f
1320	1011.36	73.98	f
1360	1035.27	77.24	f
1400	1048.92	76.29	f
1440	1054.01	78.69	f
*	id=P14	origin=start	destiny=end	motherId=-	ageAtStart=440
0	274.01	535.23	c
40	286.59	534.03	c
80	300.91	535.62	c
120	328.87	548.11	c
160	342.36	552.77	c
200	366.64	562.98	f
240	383.9	569.35	f
280	403.9	575.48	f
320	420.64	584.79	f
360	438.3	590.63	f
400	458.27	585.08	f
440	472.57	592.35	f
480	491.78	604.37	f
520	506.32	609.19	f
560	533.45	610.15	f
600	558.99	608.57	f
640	578.17	606.3	f
680	593.31	606.5	f
720	608.77	599.88	f
760	635.64	587.37	f
800	639.54	582.87	f
840	671.73	583.45	f
880	693.44	583.03	f
920	715.46	581.85	f
960	743.04	580.98	f
1000	756.29	586.66	f
1040	763.51	582.38	f
1080	793.54	574.44	f
1120	799.5	561.59	f
1160	820.03	543.85	f
1200	842.73	527.94	f
1240	853.17	521.58	f
1280	858.87	525.45	f
1320	888.59	519.02	f
1360	913.65	513.33	f
1400	936.69	499.13	f
1440	957.85	507.42	f
*	id=P15	origin=start	destiny=end	motherId=-	ageAtStart=1920
0	595.25	549.06	c
40	609.51	537.68	c
80	627.07	513.19	c
120	631.18	505.81	c
160	640.35	492.45	c
200	650.02	493.91	f
240	662.18	487.67	f
280	687.12	477.35	f
320	702.01	479.56	f
360	719.46	475.85	f
400	739.07	467.07	f
440	765.76	471.33	f
480	784.33	474.12	f
520	803.57	472.33	f
560	819.1	466.51	f
600	840.5	469.65	f
640	853.74	473.15	f
680	872.51	465.38	f
720	901.97	468.72	f
760	930	464	f
800	954.01	467.41	f
840	980.79	483.16	f
880	1007.79	486.21	f
920	1028.96	483.32	f
960	1058.66	478.86	f
1000	1092.2	470.93	f
1040	1094.91	465.18	f
1080	1098.72	470.83	f
1120	1110.8	482.44	f
1160	1126.4	489.62	f
1200	1154.1	481.72	f
1240	1174.14	482.64	f
1280	1193.54	481.99	f
1320	1212.67	482.19	f
1360	1233.33	486.42	f
1400	1258.33	499.79	f
1440	1262.43	512.93	f
*	id=P16	origin=start	destiny=end	motherId=-	ageAtStart=3200
0	354.27	477.03	c
40	378.41	475.87	c
80	409.76	465.6	c
120	420.86	449.18	c
160	425.88	439.74	c
200	440.73	434.02	f
240	460.44	430.88	f
280	487.29	426.22	f
320	502.17	421.23	f
360	529.52	424.95	f
400	550.44	433.56	f
440	575.39	427.53	f
480	590.02	428.3	f
520	614.6	426.28	f
560	640.73	421.13	f
600	654.11	423.26	f
640	678.75	420.29	f
680	693.62	402.84	f
720	700.16	390.23	f
760	719.85	384.23	f
800	736.66	369.63	f
840	749.2	360.45	f
880	774.33	356.62	f
920	796.59	349.19	f
960	813.87	354.1	f
1000	836.53	338.86	f
1040	848.32	333.43	f
1080	863.81	334.67	f
1120	888.97	346.83	f
1160	903.04	340.09	f
1200	911.36	331.37	f
1240	923.29	330.28	f
1280	939.93	342.05	f
1320	959.24	341.84	f
1360	989.75	344.08	f
1400	1016.29	341.82	f
1440	1026.57	338.61	f
*	id=P17	origin=start	destiny=end	motherId=-	ageAtStart=4560
0	473.34	245.41	c
40	481.43	244.84	c
80	503.17	245.42	c
120	505.01	245.93	c
160	524.43	254.98	c
200	545.01	262.87	f
240	575.49	255.14	f
280	592.52	246.17	f
320	610.72	244.85	f
360	638.52	246.47	f
400	666.27	245.82	f
440	682	239.41	f
480	698.57	231.9	f
520	723.04	229.04	f
560	766.42	232.93	f
600	794.34	241.3	f
640	813.23	255.89	f
680	829.45	257.82	f
720	855.87	260.64	f
760	875.19	255.81	f
800	892.76	251.62	f
840	922.51	254.04	f
880	951.54	258.88	f
920	977.88	269.24	f
960	1003.71	270.1	f
1000	1023.14	273.36	f
1040	1030.41	280.84	f
1080	1047.47	273.36	f
1120	1066.74	271.52	f
1160	1098.51	275.36	f
1200	1126.65	277.09	f
1240	1156.96	288.57	f
1280	1187.11	286.01	f
1320	1204.74	289.66	f
1360	1229.38	283.31	f
1400	1256.48	274.44	f
1440	1270.58	269.63	f
*	id=P18	origin=start	destiny=end	motherId=-	ageAtStart=4720
0	821.3	553.4	c
40	832.13	546.96	c
80	842	550.6	c
120	854.81	554.81	c
160	892.04	562.93	c
200	910.63	572.21	f
240	924.62	581.61	f
280	940.52	580.67	f
320	960.19	574.32	f
360	974.06	572.93	f
400	1009.79	572.33	f
440	1020.06	573.04	f
480	1051.08	582.7	f
520	1082.38	594.56	f
560	1106.26	600.66	f
600	1122.26	579.86	f
640	1131.51	568.11	f
680	1135.55	560.66	f
720	1147.29	558.25	f
760	1176.77	554.9	f
800	1203.5	556.28	f
840	1220.89	554.34	f
880	1241.79	550.12	f
920	1268.73	554.2	f
960	1293.64	547.69	f
1000	1314.4	545.93	f
1040	1340.19	532.93	f
1080	1375.84	522.46	f
1120	1391.95	535.61	f
1160	1414.3	531.9	f
1200	1426.98	533.57	f
1240	1440.06	545.34	f
1280	1451.22	556.44	f
1320	1455.27	557.28	f
1360	1475.84	561.62	f
1400	1499.26	567.3	f
1440	1511.64	559.52	f
*	id=P19	origin=start	destiny=end	motherId=-	ageAtStart=1080
0	392.29	363.14	c
40	404.41	350.56	c
80	413.18	357.81	c
120	432.77	359.21	c
160	463.12	354.87	c
200	486.05	347.83	f
240	507.5	341.51	f
280	542.91	349.05	f
320	562.18	367.69	f
360	586.27	373.83	f
400	606.37	371.14	f
440	634.55	361.34	f
480	648.19	367.27	f
520	667.64	371.97	f
560	688.57	371.55	f
600	712	382.9	f
640	730.09	387.34	f
680	736.06	379.99	f
720	755.89	367.54	f
760	772.25	368.01	f
800	791.42	361.5	f
840	803.2	355.57	f
880	829.96	343.95	f
920	840.47	349.86	f
960	860.65	349.8	f
1000	877.9	336.96	f
1040	881.9	331.18	f
1080	898.63	321.05	f
1120	910.2	330.82	f
1160	924.78	341.57	f
1200	935.9	353.61	f
1240	960.48	362.8	f
1280	990.37	364.45	f
1320	990.22	360.75	f
1360	1008	354.37	f
1400	1025.02	358.39	f
1440	1030.03	356.34	f
*	id=P20	origin=start	destiny=end	motherId=-	ageAtStart=2800
0	494.66	365.95	c
40	505.88	364.53	c
80	524.03	354.83	c
120	530.05	353.29	c
160	540.68	357.53	c
200	549.93	371.7	f
240	574.42	366.46	f
280	591.5	360.32	f
320	604.1	346.67	f
360	613.29	348.28	f
400	640.5	353.56	f
440	656.25	359.51	f
480	680.04	360.66	f
520	702.26	357.65	f
560	720.22	358.12	f
600	737.71	354.14	f
640	767.52	356.95	f
680	797.44	350.18	f
720	834.57	350.33	f
760	857.9	352.08	f
800	873.35	347.52	f
840	892.34	337.75	f
880	910.03	335.65	f
920	934.09	340.8	f
960	949.45	354.95	f
1000	974.13	368.17	f
1040	986.8	381.96	f
1080	1002.4	380.68	f
1120	1017.38	385.55	f
1160	1030.65	380.83	f
1200	1055.13	372.4	f
1240	1074.48	367.2	f
1280	1095.52	363.82	f
1320	1124.69	364.07	f
1360	1148.55	368.34	f
1400	1168.01	377	f
1440	1180.06	382.27	f
*	id=P21	origin=start	destiny=end	motherId=-	ageAtStart=4520
0	27.66	478.21	c
40	37.79	478.07	c
80	68.08	488.79	c
120	95.25	497.71	c
160	113.64	509.71	c
200	145.82	515.17	f
240	171.33	520.43	f
280	194.26	518.24	f
320	217.27	514.46	f
360	236.89	514.99	f
400	247.01	510.83	f
440	260.82	508.73	f
480	275.75	504.7	f
520	295.66	505.83	f
560	295.77	502.89	f
600	316.05	501.68	f
640	333.98	500.77	f
680	358.97	500.09	f
720	385.11	497.07	f
760	409.01	494.22	f
800	427.82	500.77	f
840	439.55	502.43	f
880	457.58	508.72	f
920	471.74	499.35	f
960	478.84	484.51	f
1000	489.48	489.46	f
1040	496.05	490.19	f
1080	509.71	495.29	f
1120	536.73	494.22	f
1160	548.04	491.8	f
1200	569.5	497.08	f
1240	583.89	504.27	f
1280	596.79	514.23	f
1320	610.13	532.39	f
1360	635.14	542.06	f
1400	651.48	538.38	f
1440	682.36	533.66	f
*	id=P22	origin=start	destiny=end	motherId=-	ageAtStart=1560
0	366.19	641.41	c
40	377.87	647.31	c
80	391.15	648.42	c
120	398.15	649.65	c
160	413.08	671.93	c
200	430.94	665.11	f
240	448.56	657.27	f
280	462.49	653.85	f
320	494.88	648.57	f
360	518.42	639.57	f
400	535.08	634.29	f
440	543.2	648.46	f
480	550.96	663.19	f
520	560.07	669.62	f
560	575.56	674.36	f
600	609.93	664.73	f
640	638.71	660.21	f
680	669.71	664.38	f
720	692	664.98	f
760	707.82	661.33	f
800	721.64	648.1	f
840	745.04	633.85	f
880	755.66	617.36	f
920	770.55	600.16	f
960	787.97	585.37	f
1000	807.18	570.83	f
1040	816.58	557.72	f
1080	837.71	561.02	f
1120	852.3	561.08	f
1160	877.17	561.19	f
1200	895.01	565.58	f
1240	913.38	571.62	f
1280	933.99	587.72	f
1320	944.88	585.27	f
1360	962.9	581.05	f
1400	980.95	572.13	f
1440	980.97	563.62	f
*	id=P23	origin=start	destiny=end	motherId=-	ageAtStart=2840
0	485.19	552.07	c
40	499.37	540.3	c
80	519.43	530.71	c
120	537.77	517.33	c
160	565.01	518.71	c
200	577.5	516.04	f
240	594.62	519.1	f
280	614.08	517.84	f
320	635.65	504.59	f
360	654.84	493.13	f
400	669.36	487.9	f
440	700.99	485.19	f
480	728.36	485.97	f
520	746	489.31	f
560	769.44	464.38	f
600	795	451.86	f
640	823.82	449.7	f
680	830.12	453.82	f
720	844.64	468	f
760	859.52	466.03	f
800	891.78	459.32	f
840	903.64	465.01	f
880	920.38	486.66	f
920	946.77	486.27	f
960	951.31	493.25	f
1000	963.48	498.97	f
1040	977.31	486.93	f
1080	991.71	493.36	f
1120	1000.36	489.34	f
1160	1010.75	495.86	f
1200	1024.46	496.46	f
1240	1045.08	501.77	f
1280	1054.69	504.39	f
1320	1072.63	506.52	f
1360	1099.98	503.09	f
1400	1129.03	491.07	f
1440	1157.99	494.18	f
*	id=P24	origin=start	destiny=end	motherId=-	ageAtStart=920
0	604.92	174.23	c
40	617.46	193.42	c
80	634.48	199.38	c
120	649.87	221.06	c
160	672.19	228.42	c
200	691.11	218.06	f
240	712.29	211.01	f
280	735.26	205.53	f
320	750.82	201.31	f
360	765.08	203.82	f
400	786.96	203.4	f
440	807.66	205.92	f
480	836.56	209.26	f
520	861.63	197.31	f
560	866.58	188.05	f
600	881.38	179.47	f
640	912.95	169.79	f
680	928.89	171.8	f
720	954.52	173.6	f
760	963.35	169.4	f
800	986.94	167.46	f
840	1014.15	174.28	f
880	1040.5	171.93	f
920	1066.75	172.54	f
960	1080.98	178.95	f
1000	1103.78	179.65	f
1040	1137.97	178.36	f
1080	1148.14	180.65	f
1120	1170.31	180.97	f
1160	1182.49	185.92	f
1200	1211.16	192.62	f
1240	1233.99	194.61	f
1280	1256.33	193.18	f
1320	1272.56	202.85	f
1360	1277.88	216.13	f
1400	1289.45	217.21	f
1440	1306.59	207.87	f
*	id=P25	origin=start	destiny=end	motherId=-	ageAtStart=680
0	627.27	103.67	c
40	651.15	93.23	c
80	660.11	87.57	c
120	673.91	93.21	c
160	698.39	100.99	c
200	733.84	110.87	f
240	757.9	107.38	f
280	785.93	95.61	f
320	803.59	95.7	f
360	823.08	98	f
400	843.78	97.85	f
440	856.62	99.86	f
480	884.23	95.99	f
520	904.78	88.34	f
560	929.43	92.7	f
600	950.32	85.04	f
640	969.38	81.84	f
680	986.26	86.11	f
720	1006.68	95.66	f
760	1022.23	93.84	f
800	1035.55	87.47	f
840	1058.6	85.28	f
880	1091.23	85.21	f
920	1104.7	87.33	f
960	1120.13	96.58	f
1000	1132.46	111.06	f
1040	1153.49	131.18	f
1080	1167.41	126.69	f
1120	1180.31	116.31	f
1160	1197.78	126.95	f
1200	1223.31	128.26	f
1240	1241.46	130.48	f
1280	1272.19	130.94	f
1320	1292.48	123.22	f
1360	1314.32	130.26	f
1400	1332.84	130.74	f
1440	1346.43	131.57	f
*	id=P26	origin=start	destiny=end	motherId=-	ageAtStart=4400
0	528.42	117.69	c
40	547.52	116.11	c
80	560.63	119.97	c
120	570.18	116.65	c
160	580.92	114.85	c
200	602.02	100.31	f
240	622.8	104.11	f
280	638.48	103.26	f
320	652.79	102.53	f
360	683.59	98.07	f
400	704.67	93.95	f
440	725.17	83.19	f
480	744.26	74.82	f
520	766.81	75.6	f
560	792.4	91.82	f
600	804.99	107.09	f
640	824	117.01	f
680	840.18	122.06	f
720	864.35	123.28	f
760	890.1	118.73	f
800	912.17	107.4	f
840	934.8	102.68	f
880	948.61	90.61	f
920	964.37	82.81	f
960	980.99	87	f
1000	1001.63	92.84	f
1040	1017.3	90.98	f
1080	1029.53	86.98	f
1120	1062.64	99.43	f
1160	1089.74	104.87	f
1200	1119.53	105.61	f
1240	1147.45	95.13	f
1280	1176.12	104.85	f
1320	1189.66	99.58	f
1360	1222.75	105.97	f
1400	1245.65	89.04	f
1440	1254.42	93.35	f
*	id=P27	origin=start	destiny=end	motherId=-	ageAtStart=2480
0	293.26	74.1	c
40	318.37	78.73	c
80	328.1	77.8	c
120	351.93	83.9	c
160	375.81	87.32	c
200	394.68	84.1	f
240	402.18	87.37	f
280	416.64	79.69	f
320	439.92	74.69	f
360	463.06	71.58	f
400	487.43	70.13	f
440	517.37	73.74	f
480	547.44	76.86	f
520	571.89	72.74	f
560	593.23	75.52	f
600	605.5	71.41	f
640	625.96	81.6	f
680	644.33	86.17	f
720	667.41	86.19	f
760	688.53	89.26	f
800	714.73	80.17	f
840	729	69.11	f
880	741.27	59.07	f
920	766.18	57.23	f
960	777.15	57.16	f
1000	800.46	57.03	f
1040	815.66	51.12	f
1080	846.85	43.06	f
1120	864.03	27.33	f
1160	887.43	10.23	f
1200	904.78	4.45	f
1240	925.06	8.28	f
1280	954.26	9.7	f
1320	968.04	16.49	f
1360	991.67	20.94	f
1400	1012.93	19.57	f
1440	1038.72	12.09	f
*	id=P28	origin=start	destiny=end	motherId=-	ageAtStart=4360
0	781.46	168.83	c
40	808.65	179.34	c
80	830.05	176.36	c
120	846.48	177.17	c
160	864.31	180.33	c
200	887.61	173.74	f
240	906.18	172.15	f
280	928.86	150.49	f
320	942.46	126.21	f
360	958.07	120.89	f
400	967.16	116.17	f
440	974.37	118.29	f
480	1013.72	115.29	f
520	1029.1	107.22	f
560	1045.24	107.23	f
600	1053.52	108.26	f
640	1074.05	101.76	f
680	1091.59	95.66	f
720	1104.98	101.9	f
760	1130.05	105.78	f
800	1142	108.24	f
840	1153.22	123.05	f
880	1159.4	114.8	f
920	1167.6	119.31	f
960	1190.07	112.83	f
1000	1203.51	112.67	f
1040	1229.11	104.27	f
1080	1237.18	87.99	f
1120	1253.07	86.9	f
1160	1275.12	86.71	f
1200	1287.74	76.12	f
1240	1312.59	80.86	f
1280	1320.23	73.06	f
1320	1343.85	75.83	f
1360	1368.6	79.49	f
1400	1395.4	79.28	f
1440	1399.48	75.61	f
*	id=P29	origin=start	destiny=end	motherId=-	ageAtStart=4120
0	760.89	519.57	c
40	780.99	513.56	c
80	801.12	510.37	c
120	826.56	497.28	c
160	848.75	497.3	c
200	868.89	497.03	f
240	895.66	494.79	f
280	904.82	497.93	f
320	930.54	496.17	f
360	958.34	495.92	f
400	973.78	492.27	f
440	985.83	496.66	f
480	1004.93	503.25	f
520	1034.9	504.69	f
560	1060.48	507.94	f
600	1089.93	513.16	f
640	1116.87	516.37	f
680	1122.81	514.21	f
720	1143.37	495.85	f
760	1159.24	500.67	f
800	1184.22	497.62	f
840	1208.03	502.15	f
880	1236.44	505.54	f
920	1253.29	500.45	f
960	1285.33	500.11	f
1000	1299.81	503.87	f
1040	1309.79	497.52	f
1080	1325.2	484.77	f
1120	1348.74	480.76	f
1160	1380.3	481.99	f
1200	1400.99	486.79	f
1240	1426.96	488.74	f
1280	1434.53	490.72	f
1320	1450.66	501.05	f
1360	1464.67	513.84	f
1400	1483.14	518.28	f
1440	1513.69	528.42	f
*	id=P30	origin=start	destiny=end	motherId=-	ageAtStart=3360
0	812.83	287.78	c
40	821.88	269.33	c
80	830.87	264.61	c
120	850.52	263.87	c
160	872.88	245.22	c
200	881.85	236.06	f
240	895.35	226.59	f
280	926.24	214.32	f
320	942.24	218.33	f
360	955.07	218.05	f
400	975.23	207.37	f
440	996.44	222.25	f
480	1014.49	223.56	f
520	1036.28	216.26	f
560	1057.88	205.05	f
600	1072.77	201.26	f
640	1100.11	212	f
680	1115.92	229.13	f
720	1131.93	236.56	f
760	1154.37	236	f
800	1178.57	234.93	f
840	1210.19	224.35	f
880	1224.4	237.96	f
920	1248.08	240.53	f
960	1267.37	238.6	f
1000	1276.44	236.44	f
1040	1290.35	229.69	f
1080	1305.78	213.81	f
1120	1326.99	211.49	f
1160	1340.86	210.58	f
1200	1349.77	209.76	f
1240	1376.51	217.06	f
1280	1400.56	228.87	f
1320	1416.59	230.82	f
1360	1432.06	248.09	f
1400	1466.67	257.1	f
1440	1493.67	264.71	f
*	id=P31	origin=start	destiny=end	motherId=-	ageAtStart=2000
0	322.94	398.83	c
40	344.43	382.67	c
80	380.76	361.39	c
120	391.53	349.43	c
160	404.3	340.32	c
200	414.34	332.94	f
240	433.61	325.28	f
280	447.2	325	f
320	463.46	324.62	f
360	483.35	321.67	f
400	498.77	309.66	f
440	519.11	292.59	f
480	548.25	297.23	f
520	571.33	309.48	f
560	591.13	302.8	f
600	605.16	295.17	f
640	620.96	283.88	f
680	645.92	288.98	f
720	677.72	302.76	f
760	705.72	305.58	f
800	723.94	310.09	f
840	740.69	304.92	f
880	762.4	300.84	f
920	775.42	297.98	f
960	779.35	292.79	f
1000	790.78	295.2	f
1040	806.07	299.88	f
1080	823.33	298.28	f
1120	845	288.4	f
1160	860.42	286.37	f
1200	883.78	273.17	f
1240	902.86	269.61	f
1280	923.5	278.31	f
1320	955.16	284.44	f
1360	982.98	286.15	f
1400	1004.92	294.79	f
1440	1033.32	290.99	f
*	id=P32	origin=start	destiny=end	motherId=-	ageAtStart=560
0	748.4	43.12	c
40	775.88	47.53	c
80	796.69	56.31	c
120	809.46	66.01	c
160	830.6	65.46	c
200	850.88	53.88	f
240	869.82	47.38	f
280	879.3	53.48	f
320	900.23	54.37	f
360	923.6	50.08	f
400	943.75	50.45	f
440	960.34	48.47	f
480	988.38	36.42	f
520	996.33	33.57	f
560	1018.74	24.14	f
600	1038.18	24.75	f
640	1058.78	26.77	f
680	1091.12	32.77	f
720	1103.68	17.43	f
760	1117.97	8.26	f
800	1139.35	-2.63	f
840	1159.82	-8.48	f
880	1181.42	-3.91	f
920	1205.47	-13.21	f
960	1225.76	-14.83	f
1000	1249.85	-2.61	f
1040	1267.5	1.53	f
1080	1276.36	13.05	f
1120	1290.6	29.94	f
1160	1306.26	45.73	f
1200	1321.88	37.67	f
1240	1331.66	31.93	f
1280	1345.31	18.07	f
1320	1363.25	-4.84	f
1360	1386.06	-8.05	f
1400	1399.62	-10.88	f
1440	1431	-24.73	f
*	id=P33	origin=start	destiny=end	motherId=-	ageAtStart=3200
0	836.31	96.39	c
40	853.76	101.61	c
80	867.54	101.9	c
120	888.84	93.54	c
160	902.31	93.13	c
200	914.79	84.59	f
240	928.42	76.8	f
280	945.52	80.19	f
320	946.63	71.81	f
360	960.39	72.07	f
400	984.52	73.91	f
440	997.57	79.44	f
480	1011.23	82.56	f
520	1031.65	78.36	f
560	1055.14	85.71	f
600	1066.6	94.3	f
640	1099.2	94.11	f
680	1116.86	94.23	f
720	1133.92	101.84	f
760	1151.25	106.83	f
800	1178.1	117.29	f
840	1192.09	119.57	f
880	1205.12	116.72	f
920	1219.45	113.19	f
960	1251.67	116.35	f
1000	1282.11	101.5	f
1040	1290.32	107.03	f
1080	1313.74	102.76	f
1120	1348.87	99.11	f
1160	1373.01	82.89	f
1200	1391.58	77.84	f
1240	1418.6	66.33	f
1280	1435.06	58.96	f
1320	1447.47	58.88	f
1360	1471.93	47.3	f
1400	1489.9	35.86	f
1440	1506.73	30.16	f
*	id=P34	origin=start	destiny=end	motherId=-	ageAtStart=4080
0	88.56	370.19	c
40	112.94	380.98	c
80	138.42	378.93	c
120	160.74	383	c
160	177.22	383.4	c
200	201.13	382.95	f
240	222.11	372.37	f
280	227.75	368.28	f
320	226.07	358.32	f
360	241.16	361.36	f
400	254.64	358.72	f
440	278.77	367.88	f
480	290.4	379.23	f
520	327.31	376.96	f
560	335.47	378.7	f
600	354.77	381.98	f
640	368.19	372.63	f
680	387.42	373.59	f
720	408.83	369.85	f
760	431.95	375.69	f
800	450.2	380.24	f
840	470.17	382.98	f
880	477.09	379.28	f
920	503.07	376.22	f
960	524.55	370.21	f
1000	552.36	367.96	f
1040	566.53	357.04	f
1080	590.08	342.01	f
1120	610.28	329.98	f
1160	627.72	324.84	f
1200	651.74	328.28	f
1240	669.16	329.47	f
1280	680.17	325.45	f
1320	693.2	322.01	f
1360	718.05	313.87	f
1400	738.42	292.24	f
1440	757.63	286.3	f
*	id=P35	origin=start	destiny=end	motherId=-	ageAtStart=3840
0	277.87	232.86	c
40	296.73	222.6	c
80	311.66	231.09	c
120	339.01	222.92	c
160	361.22	220.17	c
200	390.52	214.45	f
240	412.2	212.51	f
280	437.7	223.27	f
320	445.03	230.06	f
360	462.45	243.73	f
400	473.78	247.49	f
440	493	248.54	f
480	518.07	261.33	f
520	537.55	259.82	f
560	556.67	263.41	f
600	564.87	257.32	f
640	573.07	245.15	f
680	578.96	235.94	f
720	589.42	226.92	f
760	617.72	207	f
800	642.58	211.53	f
840	671.69	204.45	f
880	686.31	210.78	f
920	702.51	211.13	f
960	727.53	212.55	f
1000	746.46	212.15	f
1040	765.88	216.4	f
1080	789.21	216.01	f
1120	798.98	220.16	f
1160	815.98	224.84	f
1200	829.91	219.53	f
1240	849.99	227.64	f
1280	875.76	230.88	f
1320	904.42	238.03	f
1360	927.76	242.76	f
1400	951.53	262.7	f
1440	964.26	270.15	f
*	id=P36	origin=start	destiny=end	motherId=-	ageAtStart=4200
0	809.56	444.1	c
40	837.33	449.45	c
80	844.33	448.02	c
120	863.24	443.55	c
160	885.39	444.98	c
200	909.89	451.38	f
240	935.11	452.23	f
280	958.31	438.92	f
320	958.04	421.88	f
360	967.26	406.55	f
400	979.43	401.74	f
440	1002.91	391	f
480	1033.94	387.68	f
520	1050.04	385.91	f
560	1059.47	366.11	f
600	1075.02	363.19	f
640	1103.78	357.67	f
680	1117.8	365.56	f
720	1140.71	369.75	f
760	1154.86	364.43	f
800	1182.39	356.85	f
840	1213.58	351.33	f
880	1229.42	350.98	f
920	1248.78	354.33	f
960	1264.72	354.4	f
1000	1286.23	357	f
1040	1314.62	357.11	f
1080	1326.53	345.87	f
1120	1331.77	341.94	f
1160	1353.19	337.56	f
1200	1363.8	332.31	f
1240	1375.3	325.62	f
1280	1399.29	325.66	f
1320	1420.18	320.46	f
1360	1448.05	318.74	f
1400	1458.87	317.24	f
1440	1472.13	315.28	f
*	id=P37	origin=start	destiny=end	motherId=-	ageAtStart=4240
0	821.48	434.16	c
40	837.93	444.14	c
80	864.34	470.05	c
120	876.75	474.9	c
160	902.06	479.75	c
200	910.42	479.68	f
240	926.88	477.07	f
280	951.87	473.01	f
320	951.32	477.08	f
360	975.3	495.07	f
400	998.65	493.27	f
440	1023.06	498.17	f
480	1046.78	492.88	f
520	1065.32	490.25	f
560	1085.42	497.73	f
600	1102.19	499.68	f
640	1106.75	489.79	f
680	1124.82	485.55	f
720	1144.53	491.61	f
760	1165.72	486	f
800	1191.35	484.36	f
840	1204.89	492.77	f
880	1210.47	498.35	f
920	1228.23	508.2	f
960	1239.53	518.28	f
1000	1254.12	525.66	f
1040	1272.64	535.69	f
1080	1293.37	541.82	f
1120	1323.61	558.11	f
1160	1344.73	557.78	f
1200	1377.95	554.63	f
1240	1395.92	550.66	f
1280	1406.41	560.61	f
1320	1420.67	561.39	f
1360	1439.36	556.31	f
1400	1460.05	551.44	f
1440	1492.68	556.57	f
*	id=P38	origin=start	destiny=end	motherId=-	ageAtStart=4360
0	326.68	313.96	c
40	339.98	321.08	c
80	359.55	314.47	c
120	375.08	305.26	c
160	394.22	291.31	f
200	420.08	283.07	f
240	438.39	274.71	f
280	465.41	269.48	f
320	484.34	260.67	f
360	506.35	258.69	f
400	529.27	270.44	f
440	548.49	268.41	f
480	571.31	267.21	f
520	587.55	263.96	f
560	594.68	273.9	f
600	614.63	268.33	f
640	637.11	264.22	f
680	663	262.89	f
720	684.5	262.8	f
760	699.21	273.65	f
800	718.25	282.85	f
840	747.35	285.21	f
880	773.26	289.65	f
920	794.25	295.67	f
960	810.18	294.42	f
1000	831.35	289.76	f
1040	844.03	287.98	f
1080	878.41	290.69	f
1120	904.06	276.34	f
1160	917.5	276.52	f
1200	954.74	271.81	f
1240	973.07	280.5	f
1280	981.48	287.31	f
1320	997.73	297.08	f
1360	1012.79	309.07	f
1400	1033.18	325.14	f
1440	1034.56	322.91	f
*	id=P39	origin=start	destiny=end	motherId=-	ageAtStart=2200
0	447.51	624.51	c
40	452.41	622.01	c
80	463.56	617.31	c
120	479.72	625.94	c
160	484.22	633.93	f
200	521.93	639.31	f
240	548.15	632.16	f
280	574.5	629.45	f
320	603.26	620.09	f
360	618.9	618.47	f
400	638.68	615.02	f
440	651.06	616.29	f
480	678.87	617.72	f
520	699.27	624.81	f
560	720.23	616.86	f
600	737.19	629.77	f
640	762.03	636.09	f
680	785.18	628.76	f
720	801.88	626.23	f
760	822.69	624.1	f
800	844.27	620.31	f
840	855.5	614.42	f
880	871.71	611.7	f
920	885.48	606.47	f
960	916.02	600.68	f
1000	949.71	602.31	f
1040	970.38	598.91	f
1080	987.26	591.64	f
1120	1001.26	580.88	f
1160	1025.72	584.69	f
1200	1036.49	585.71	f
1240	1053.38	585.44	f
1280	1086.84	578.37	f
1320	1107.14	579.65	f
1360	1126	588.57	f
1400	1139.66	587.13	f
1440	1157.81	582.49	f
*	id=P40	origin=start	destiny=end	motherId=-	ageAtStart=2840
0	259.77	500.85	c
40	276.55	503.42	c
80	301.28	510.18	c
120	328.6	518.64	c
160	341.02	511.44	c
200	372.84	505.02	f
240	391.37	503.84	f
280	416.94	504.77	f
320	437.89	504.68	f
360	468.61	509.51	f
400	481.59	518	f
440	501.17	526.61	f
480	521.02	537.06	f
520	540.96	549.35	f
560	550.35	549.24	f
600	574.91	551.94	f
640	601.03	556.29	f
680	627.4	558.2	f
720	654	564.03	f
760	681.22	576.09	f
800	699.7	582.01	f
840	720.92	588.8	f
880	738.74	599.2	f
920	768.38	607.1	f
960	779.14	600.42	f
1000	797.84	591.44	f
1040	826.27	581.02	f
1080	839.98	574.22	f
1120	865.4	572.68	f
1160	878.32	579.82	f
1200	901.23	577.17	f
1240	927.41	575.26	f
1280	947.31	577.29	f
1320	955.49	575.56	f
1360	969.54	579.24	f
1400	999.24	586.22	f
1440	1015.67	586.78	f
*	id=P41	origin=start	destiny=end	motherId=-	ageAtStart=2240
0	806.68	77.74	c
40	830.28	65.59	c
80	842.81	54.02	c
120	860.67	54.48	c
160	887.52	48.18	c
200	907.15	44.07	f
240	932.61	45.02	f
280	953.85	37.55	f
320	978.22	38.62	f
360	994.35	33.07	f
400	1008.13	23.19	f
440	1017.56	9.62	f
480	1029.56	-3.04	f
520	1038.48	1.05	f
560	1065.88	-0.27999999999997	f
600	1092.52	8.76	f
640	1109.83	12.12	f
680	1126.27	15.36	f
720	1148.78	15.09	f
760	1174.66	22.23	f
800	1203.74	29.8	f
840	1235.25	39.92	f
880	1258.17	51.2	f
920	1268.85	54.75	f
960	1280.82	52.24	f
1000	1299.96	49.73	f
1040	1320.97	57.6	f
1080	1345.37	53.45	f
1120	1374.89	52.45	f
1160	1387.87	46.37	f
1200	1394.27	39.46	f
1240	1410.64	21.25	f
1280	1427.97	6.67	f
1320	1441.63	8.54	f
1360	1456.8	10.33	f
1400	1488.73	7.9400000000001	f
1440	1502.85	-5.41	f
*	id=P42	origin=start	destiny=end	motherId=-	ageAtStart=1560
0	92.28	493.29	c
40	114.98	490.56	c
80	140.1	500.14	c
120	165.94	490.33	c
160	185.78	480.55	c
200	201.95	470.11	f
240	222.05	473.62	f
280	232.33	471.87	f
320	250.59	463.53	f
360	261.48	460.62	f
400	296.86	467.23	f
440	327.47	472.53	f
480	349.13	468.77	f
520	370.73	471.51	f
560	390.08	468.7	f
600	396.5	470.68	f
640	419.71	468.96	f
680	445.09	469.19	f
720	473.86	469.39	f
760	488.88	462.22	f
800	513.92	458.25	f
840	539.17	456.52	f
880	562.18	461.85	f
920	582.3	464.35	f
960	606.26	480.34	f
1000	619.02	479.24	f
1040	632.17	472.64	f
1080	654.19	468.76	f
1120	665.32	458.81	f
1160	674.72	441.59	f
1200	690.9	438.46	f
1240	716.31	436.78	f
1280	734.56	435.12	f
1320	750.6	424.8	f
1360	771.12	406.58	f
1400	783.47	406.64	f
1440	803.96	414.73	f
*	id=P43	origin=start	destiny=end	motherId=-	ageAtStart=1880
0	674.11	-0.039999999999964	c
40	688.21	-11.62	c
80	709.51	-15	c
120	727.78	-12.82	c
160	748.36	-0.45000000000005	c
200	764.95	16.96	f
240	777.28	31.44	f
280	794.14	46.94	f
320	815.56	47.64	f
360	829.58	44.32	f
400	834.4	36.12	f
440	852.61	17.97	f
480	876.56	-3	f
520	896.33	-5.76	f
560	925.05	-8.15	f
600	936.16	-4.09	f
640	940.59	-2.08	f
680	957.69	-2.4400000000001	f
720	967.85	-6.3	f
760	989.88	-17.46	f
800	1004.72	-20.54	f
840	1021.57	-27.96	f
880	1050.87	-33.22	f
920	1067.2	-28.78	f
960	1084.97	-24.5	f
1000	1113.41	-35.19	f
1040	1125.9	-25.34	f
1080	1143.58	-12.69	f
1120	1163.33	-5.49	f
1160	1182.05	-1.7	f
1200	1189.29	11.55	f
1240	1197.78	12.77	f
1280	1209.06	6.1799999999999	f
1320	1235.04	-2.9	f
1360	1240.51	-11.89	f
1400	1257.37	-22.12	f
1440	1284.63	-28.75	f
*	id=P44	origin=start	destiny=end	motherId=-	ageAtStart=1320
0	33.92	212.46	c
40	60.07	205.72	c
80	69.61	204.77	c
120	93.31	206.82	c
160	111.14	198.84	c
200	123.79	193.43	f
240	139.18	201.74	f
280	157.5	216.25	f
320	179.17	221.62	f
360	191.83	222.33	f
400	220.14	227.39	f
440	248.5	236.21	f
480	270.15	245.61	f
520	300.82	254.42	f
560	326	249.16	f
600	351.3	258.61	f
640	370.9	257.28	f
680	393.05	257.24	f
720	400.5	248.17	f
760	410.41	243.56	f
800	429.81	253.51	f
840	462.57	253.94	f
880	486.27	243.79	f
920	499.54	237.13	f
960	520.58	240.99	f
1000	547.93	239.38	f
1040	561.36	227.36	f
1080	580.45	239.17	f
1120	592.1	239.05	f
1160	606.23	236.81	f
1200	630.69	225.43	f
1240	642.22	221.18	f
1280	653.3	226.05	f
1320	686.21	223.17	f
1360	692.97	225.51	f
1400	717.71	227.4	f
1440	736.68	222.82	f
*	id=P45	origin=start	destiny=end	motherId=-	ageAtStart=2520
0	169.66	15.12	c
40	182.01	12.52	c
80	201.72	5.74	c
120	213.14	-3.24	c
160	227.28	-9.1900000000001	c
200	251.14	-5.62	f
240	266.73	-22.89	f
280	285.19	-15.49	f
320	312.58	-16.37	f
360	326.62	-21.61	f
400	349.23	-23.17	f
440	358.74	-20.43	f
480	381.7	-20.29	f
520	405.39	-23.58	f
560	436.17	-23.94	f
600	456.67	-9.83	f
640	470.95	0.80999999999995	f
680	499.91	11.38	f
720	511.05	8.33	f
760	531.53	5.92	f
800	553.09	0.65999999999997	f
840	576.23	4.47	f
880	596.02	16.46	f
920	622.8	20.34	f
960	646.88	32.31	f
1000	667.3	28.75	f
1040	675.24	27.63	f
1080	702.96	29.37	f
1120	726.32	38.69	f
1160	730.23	52.11	f
1200	738.06	63.18	f
1240	754.9	60.34	f
1280	774.62	56.68	f
1320	793.1	42.4	f
1360	810.61	33.09	f
1400	822.31	25.44	f
1440	833.97	29.97	f
*	id=P46	origin=start	destiny=end	motherId=-	ageAtStart=4360
0	211.91	297.65	c
40	226.8	313.07	c
80	248.76	330.52	c
120	265.92	337.78	c
160	296.37	339.02	f
200	319.65	340.8	f
240	331.5	346.51	f
280	350.41	351.33	f
320	377.85	357.96	f
360	401.97	366.04	f
400	415.78	377.3	f
440	432.19	375.25	f
480	448.92	388.11	f
520	466.6	394.52	f
560	494.58	390.67	f
600	506.46	386.57	f
640	523.71	379.99	f
680	545.22	365.27	f
720	554.43	353.98	f
760	575.04	334.81	f
800	593.98	324.91	f
840	613.45	318.29	f
880	639.42	312.95	f
920	651.03	324.2	f
960	663.29	329.54	f
1000	689.15	332.52	f
1040	704.08	334.6	f
1080	729.49	328.95	f
1120	747.33	331.57	f
1160	763.22	344.04	f
1200	784.18	350.73	f
1240	789.03	351.06	f
1280	815.68	359.32	f
1320	837.72	360.25	f
1360	868.98	350.72	f
1400	888.95	357.42	f
1440	915.85	361.2	f
*	id=P47	origin=start	destiny=end	motherId=-	ageAtStart=4560
0	288.45	584.69	c
40	284.3	567.07	c
80	298.05	554.69	c
120	297.06	552.63	c
160	298.94	547.79	c
200	313.02	548.28	f
240	331.05	546.9	f
280	344.24	542.01	f
320	364.34	532.62	f
360	375.17	534.41	f
400	401.61	535.52	f
440	433.87	545.02	f
480	457.26	555.9	f
520	468.37	555.89	f
560	486.59	562.82	f
600	507.57	568.89	f
640	532.68	563.88	f
680	554.98	553.78	f
720	578.55	542.91	f
760	611.81	534.04	f
800	623.71	532.07	f
840	659.55	530.78	f
880	674.74	528.28	f
920	694.16	529.02	f
960	720.5	536.67	f
1000	737.94	536.05	f
1040	768.96	531.67	f
1080	784.57	537.92	f
1120	808.8	545.15	f
1160	835.2	564.1	f
1200	855.88	576.68	f
1240	874.96	578.25	f
1280	898.72	584.78	f
1320	908.04	588.74	f
1360	926.22	586.18	f
1400	951.14	577.75	f
1440	959.44	582.09	f
*	id=P48	origin=start	destiny=end	motherId=-	ageAtStart=2880
0	434.3	448.71	c
40	462.32	452.18	c
80	477.64	447.75	c
120	497.69	445.34	c
160	515.46	444.3	c
200	537.88	431.85	f
240	551.18	431.28	f
280	563.65	428.04	f
320	584.65	428.66	f
360	595.23	430.01	f
400	604.39	428.7	f
440	609.46	422.52	f
480	632.71	422.89	f
520	639.37	420.26	f
560	660.05	420.18	f
600	669.12	431.1	f
640	678.67	423.72	f
680	708.31	421.78	f
720	710.21	422.51	f
760	734.88	428.09	f
800	765.66	420.26	f
840	775.03	425.68	f
880	792.48	431.86	f
920	807.8	449.46	f
960	820.44	455.05	f
1000	829.69	473.37	f
1040	839.66	483.79	f
1080	849.74	492.57	f
1120	870.4	514.63	f
1160	891.15	527.22	f
1200	914.2	539.18	f
1240	922.89	544.62	f
1280	930.5	550.24	f
1320	941.3	560.26	f
1360	953.88	566.92	f
1400	968.89	562.56	f
1440	978.63	566.88	f
*	id=P49	origin=start	destiny=end	motherId=-	ageAtStart=3360
0	822.66	282.92	c
40	834.67	270.01	c
80	850.32	264.38	c
120	873.03	276.25	c
160	901.89	267.15	c
200	922.47	252.58	f
240	940.52	246.15	f
280	952.55	249.22	f
320	966.64	253.53	f
360	975.41	254.99	f
400	988.05	245.07	f
440	1012.1	246.7	f
480	1021.93	251.32	f
520	1050.02	270.46	f
560	1076.16	277.56	f
600	1094.52	276.59	f
640	1110.68	282.25	f
680	1129.75	296.49	f
720	1153.3	307.4	f
760	1165.04	313.69	f
800	1191.81	306.28	f
840	1219.89	299.32	f
880	1240.83	301.22	f
920	1251.47	308.64	f
960	1270.76	299.54	f
1000	1285.46	284.45	f
1040	1299.06	278.38	f
1080	1307.37	285.83	f
1120	1330.05	292.93	f
1160	1345.12	307.38	f
1200	1368.79	315.8	f
1240	1375.81	319.11	f
1280	1404.77	314.1	f
1320	1420.3	308.54	f
1360	1443.7	311.83	f
1400	1457.01	312.32	f
1440	1481.62	314.68	f
*	id=P50	origin=start	destiny=end	motherId=-	ageAtStart=3400
0	671.98	491.04	c
40	690.8	490.85	c
80	719.91	488.12	c
120	745.48	490.54	c
160	766.97	487.91	c
200	780.39	486.26	f
240	797.45	493.81	f
280	828.16	507.28	f
320	849.47	499.95	f
360	869.22	499.93	f
400	901.28	511.02	f
440	920.51	527.19	f
480	948.71	529.9	f
520	966.35	536.39	f
560	992.78	536.95	f
600	1014.26	532.17	f
640	1020.55	536.21	f
680	1046.95	540.74	f
720	1052.92	528.56	f
760	1066.59	520.28	f
800	1082.65	510.99	f
840	1089.64	519.18	f
880	1115.64	540.55	f
920	1134.68	551.32	f
960	1163.84	552.28	f
1000	1184.04	543.44	f
1040	1193.83	545	f
1080	1203.43	546.54	f
1120	1215.9	553.05	f
1160	1230.15	555.44	f
1200	1247.21	558.14	f
1240	1261.72	567.83	f
1280	1283.95	565.4	f
1320	1284.05	565.39	f
1360	1294.67	563.33	f
1400	1310.49	569.26	f
1440	1318.69	564.11	f
*	id=P51	origin=start	destiny=end	motherId=-	ageAtStart=1320
0	182.51	176.73	c
40	214.71	168.2	c
80	237.55	167.75	c
120	262.94	159.42	c
160	286.52	162.5	c
200	312.28	161.72	f
240	333.12	153.2	f
280	363.93	143.13	f
320	382.58	129.6	f
360	387.83	125.95	f
400	400.25	131.98	f
440	414.84	139.58	f
480	424.19	152.64	f
520	440.63	163.04	f
560	451.47	171.6	f
600	464.56	180.72	f
640	488.26	179.63	f
680	510.23	184.26	f
720	529.62	190.32	f
760	560.63	192.82	f
800	579.15	190.14	f
840	603.11	192.93	f
880	618.37	196.85	f
920	632.86	201.65	f
960	649.38	205.26	f
1000	676.22	215.47	f
1040	691.82	225.82	f
1080	712.23	249.86	f
1120	716.04	238.28	f
1160	738.08	239.53	f
1200	761.76	245.6	f
1240	797.58	248.61	f
1280	830.15	243.3	f
1320	855.38	232.01	f
1360	873.32	218.43	f
1400	896.05	213.95	f
1440	918.29	223.22	f
*	id=P52	origin=start	destiny=end	motherId=-	ageAtStart=400
0	517.81	549.95	c
40	531.39	540.72	c
80	551.5	521.7	c
120	573.39	515.71	c
160	597.4	520.51	c
200	609.68	534.31	f
240	627.16	543.99	f
280	639.06	552.5	f
320	658.35	558.94	f
360	680.04	553.08	f
400	692.75	550	f
440	713.47	539.57	f
480	740.2	538.3	f
520	762.51	526.74	f
560	778.23	529.21	f
600	802.62	531.75	f
640	830.23	521.24	f
680	855.99	527.26	f
720	875.08	534.1	f
760	886.65	532.3	f
800	901.19	538.85	f
840	919.42	544.6	f
880	937.89	550.09	f
920	959.43	544.06	f
960	974.06	537.01	f
1000	1001.06	539.08	f
1040	1009.55	542.74	f
1080	1031.89	544.47	f
1120	1070.86	549.93	f
1160	1095.32	544.09	f
1200	1112.65	535.84	f
1240	1128.15	531.94	f
1280	1141.57	539.93	f
1320	1171.77	554.46	f
1360	1199.84	564.31	f
1400	1215.62	569.76	f
1440	1253.38	575.46	f
*	id=P53	origin=start	destiny=end	motherId=-	ageAtStart=2040
0	100.02	1.99	c
40	112.47	-7.4299999999999	c
80	136.43	-15.72	c
120	159.06	-13.49	c
160	180.93	-18.54	c
200	190.99	-18.27	f
240	216.15	-13.04	f
280	223.71	-10.27	f
320	245.21	-17.33	f
360	266.9	-20.82	f
400	281.17	-26.82	f
440	309.51	-20.53	f
480	321.5	-16.57	f
520	348.2	-18.86	f
560	362.89	-14.01	f
600	384.45	-23.66	f
640	393.06	-18.96	f
680	420.16	-7.23	f
720	438.35	0.88	f
760	454.6	4.41	f
800	477.11	1.9299999999999	f
840	497.71	-2.51	f
[truncated: 1,801 more rows]
