# Supplementary material for: A three component model for superdiffusive motion effectively describes migration of eukaryotic cells moving freely or under a directional stimulus
Source: PLoS One. 2022 Aug 2;17(8):e0272259. doi: 10.1371/journal.pone.0272259 (PMC9345344; doi:10.1371/journal.pone.0272259)
Supplement: S1 File — Text files containing information about displacements of experimental and simulated populations used for both preliminary analyses, in “datasets used for preliminary evaluation of cell movement (Tables 1 and 2)”, and further characterization of cell movement, in “further datasets used for cell movement characterization (Figs 2, 4–6; Table 2; S1–S3 Tables; S2 and S3 Figs)”. (ZIP) [file pone.0272259.s007.zip › S1_File/further datasets/simulated/100 cells (9 micron random)/b12 p8/Coords-wg9ImU.txt]

#	version=2.0	operator=	acqDate=	cellLine=cell	cond=N.T.	type=	well=	ref_angle=	note=Experiment 1	clickId=	date=	acqId=	ps=1	xSize=845	ySize=668	ts=1	unit=um	stackId=	timeInt=	description=
*	id=P1	origin=start	destiny=end	motherId=-	ageAtStart=2320
0	361.6	165.66	c
40	377.93	164.53	c
80	399.12	160.93	c
120	409.77	166.06	c
160	428.75	153.99	f
200	446.37	144.69	f
240	461.95	156.34	f
280	482.01	154.14	f
320	491.63	158.9	f
360	501.84	162.62	f
400	515.81	153.61	f
440	528.46	148.16	f
480	546.43	149.2	f
520	566.39	145.48	f
560	576.46	142.62	f
600	590.48	148.81	f
640	598.91	145.66	f
680	618	147.05	f
720	650.87	152.38	f
760	663.5	144.05	f
800	679.42	136.45	f
840	688.06	130.66	f
880	704.32	124.41	f
920	710.23	120.22	f
960	715.8	111.48	f
1000	744.49	104.51	f
1040	760.84	95.67	f
1080	784.25	96.04	f
1120	802.84	94.62	f
1160	811.14	107.08	f
1200	831.33	106.04	f
1240	842.95	107.12	f
1280	860	115.37	f
1320	891.95	111.13	f
1360	909.05	106.98	f
1400	936.47	114.6	f
1440	953.37	106.65	f
*	id=P2	origin=start	destiny=end	motherId=-	ageAtStart=3560
0	319.74	79.79	c
40	346.84	76.84	c
80	364.84	80.96	c
120	384.79	67.61	c
160	413.05	60.51	c
200	423.41	64.09	f
240	438.05	70.73	f
280	457.69	86.19	f
320	478.18	93.34	f
360	495.68	95.43	f
400	511.25	98.84	f
440	524.16	103.05	f
480	540.09	101.74	f
520	555.85	109.53	f
560	582.18	115.35	f
600	606.77	112.28	f
640	629	120.85	f
680	653.28	116.14	f
720	661.6	116.32	f
760	678.01	118.03	f
800	696.23	121.07	f
840	706.84	125.59	f
880	734.08	137.58	f
920	763.56	131.84	f
960	791.4	116.95	f
1000	803.36	110.81	f
1040	827.27	102.15	f
1080	837.79	99.73	f
1120	853.21	97.27	f
1160	879.27	100.06	f
1200	892	96.5	f
1240	906.07	104.2	f
1280	925.92	108.58	f
1320	949.02	99.42	f
1360	971.93	91.9	f
1400	985.31	96.18	f
1440	1010.86	100.09	f
*	id=P3	origin=start	destiny=end	motherId=-	ageAtStart=440
0	361.49	616.99	c
40	368.48	622.53	c
80	385.01	623.58	c
120	415.05	623.19	c
160	443.7	628.14	c
200	448.45	628.59	f
240	481.5	627.68	f
280	516.04	630.12	f
320	530.76	626.16	f
360	555.72	619.47	f
400	571.77	621.94	f
440	597.4	624.32	f
480	631.47	627.11	f
520	659.15	635.98	f
560	671.7	643.49	f
600	693.8	647.35	f
640	715.98	662.25	f
680	735.58	666.15	f
720	752.98	674.02	f
760	776.12	678.02	f
800	794.45	677.01	f
840	816.62	686.71	f
880	844.62	689.81	f
920	857.64	681.93	f
960	869.54	677.56	f
1000	887.69	672.91	f
1040	914.29	670.49	f
1080	949.86	659.53	f
1120	979.32	660.58	f
1160	998.2	660.88	f
1200	1010.22	656.92	f
1240	1027.7	666.53	f
1280	1042.34	660.47	f
1320	1059.02	652.18	f
1360	1077.23	654.63	f
1400	1103.56	661.85	f
1440	1112.95	657.86	f
*	id=P4	origin=start	destiny=end	motherId=-	ageAtStart=600
0	467.55	134.71	c
40	491.52	143.44	c
80	514.76	138.64	c
120	541.11	130.54	c
160	567.91	128.07	c
200	582.69	118.72	f
240	595.58	116.19	f
280	605.8	110.39	f
320	627.62	97.3	f
360	654.65	100.78	f
400	667.32	95.78	f
440	688.47	88.66	f
480	718.02	87.62	f
520	729.5	93.37	f
560	745.2	93.97	f
600	754.26	93.63	f
640	786.25	93.5	f
680	804.52	96.65	f
720	828.54	88.25	f
760	854.95	73.72	f
800	875.22	77.49	f
840	892.47	86.37	f
880	904.49	89.04	f
920	925.51	92.55	f
960	954.31	97.35	f
1000	975.74	87.2	f
1040	994.21	79.87	f
1080	1018.79	58.93	f
1120	1042.14	61.55	f
1160	1061.22	79.08	f
1200	1081.22	88.89	f
1240	1104.86	96.82	f
1280	1122.52	108.53	f
1320	1135.04	121.3	f
1360	1156.25	124.07	f
1400	1168.7	143.07	f
1440	1185.77	149.94	f
*	id=P5	origin=start	destiny=end	motherId=-	ageAtStart=1280
0	96.52	600.92	c
40	92.3	594.62	c
80	101.04	584.67	c
120	126.2	582.39	c
160	139.33	584.11	c
200	149.81	585.1	f
240	164.98	594.35	f
280	193.78	598.27	f
320	214.39	597.7	f
360	230.95	591.67	f
400	253.15	594.86	f
440	272.68	595.14	f
480	297.28	598.23	f
520	326.75	590	f
560	350.71	588.65	f
600	371.53	581.52	f
640	389.2	575.07	f
680	403.39	565.43	f
720	414.45	552.34	f
760	430.93	553.36	f
800	460.18	536.09	f
840	475.02	516.1	f
880	493.13	505.18	f
920	512.77	512.14	f
960	520.19	510.82	f
1000	545.75	508.8	f
1040	563.05	508.81	f
1080	591.03	513.27	f
1120	607.92	511.12	f
1160	632.75	514.29	f
1200	656.96	519.64	f
1240	682.21	520.54	f
1280	704.93	516.48	f
1320	724.02	499.68	f
1360	751.71	493.91	f
1400	774.17	488.85	f
1440	792.07	492.73	f
*	id=P6	origin=start	destiny=end	motherId=-	ageAtStart=280
0	141.32	99.51	c
40	171.9	109.98	c
80	189.47	111.39	c
120	207.02	117.96	c
160	235.87	119.1	c
200	258.53	124.18	f
240	284.39	130.99	f
280	325.77	143.79	f
320	342.2	151.32	f
360	364.72	151.14	f
400	376.29	152.26	f
440	403.41	152.88	f
480	413.93	158.48	f
520	445.33	158.26	f
560	464.55	156.84	f
600	486.38	149.51	f
640	507.13	138.15	f
680	524.86	139.45	f
720	541.92	134.25	f
760	567.9	137.52	f
800	586.32	127.41	f
840	610.95	138.16	f
880	628.81	132.56	f
920	652.21	125.74	f
960	667.4	132.82	f
1000	684.37	143.79	f
1040	688.03	147.29	f
1080	703.61	159.85	f
1120	723.21	152.93	f
1160	740.24	152.38	f
1200	769.93	143.75	f
1240	779.54	151.07	f
1280	805.68	161.21	f
1320	821.84	154.48	f
1360	840.99	148.59	f
1400	860.58	136.7	f
1440	886.08	133.21	f
*	id=P7	origin=start	destiny=end	motherId=-	ageAtStart=1760
0	132.57	31.34	c
40	150.66	62.2	c
80	152.43	64.51	c
120	178.12	73.77	c
160	190.5	85.34	c
200	222.13	96.02	f
240	237.26	84.68	f
280	256.62	84.69	f
320	273.12	68.24	f
360	279.68	73	f
400	294.04	79.21	f
440	323.29	89.01	f
480	341.04	103.15	f
520	354.82	111.5	f
560	373.42	126.16	f
600	392.17	131.2	f
640	416.95	125.9	f
680	436.38	134.34	f
720	453.32	142.7	f
760	475.53	143.16	f
800	497.77	145.48	f
840	518.18	153.19	f
880	536.15	153.04	f
920	570.96	145.43	f
960	597.13	151.51	f
1000	610.81	144.47	f
1040	638.83	140.16	f
1080	655.06	139.6	f
1120	664.86	138.89	f
1160	685.59	148.14	f
1200	698.36	149.34	f
1240	714.8	153.74	f
1280	740.14	173.58	f
1320	763.92	175.83	f
1360	772.78	169.96	f
1400	793.97	168.86	f
1440	810.47	167.66	f
*	id=P8	origin=start	destiny=end	motherId=-	ageAtStart=2760
0	663.98	6.9400000000001	c
40	686.71	4.92	c
80	709.21	-5.9299999999999	c
120	720.95	-22.58	c
160	733.74	-27.03	c
200	762.18	-29.97	f
240	769.47	-25.25	f
280	783.16	-19.99	f
320	802.22	-25.49	f
360	822.69	-22.58	f
400	842.63	-34.76	f
440	855.47	-43.68	f
480	872.36	-58.55	f
520	885.39	-59.52	f
560	906.66	-60.36	f
600	936.6	-59.48	f
640	957.05	-56.03	f
680	990.95	-43.09	f
720	1013.63	-39.92	f
760	1028.39	-40.64	f
800	1045.52	-30.05	f
840	1065.06	-14.09	f
880	1090.51	-10.38	f
920	1106.33	-8.41	f
960	1124.15	-5.46	f
1000	1145.16	-16.54	f
1040	1164.54	-11.21	f
1080	1192.44	0.91999999999996	f
1120	1217.6	10.14	f
1160	1232.45	18.07	f
1200	1254.1	22.51	f
1240	1266.97	31.24	f
1280	1287.51	40.09	f
1320	1300.15	38.7	f
1360	1324.23	39.94	f
1400	1347.65	46.9	f
1440	1360.95	51.72	f
*	id=P9	origin=start	destiny=end	motherId=-	ageAtStart=1800
0	230.66	148.43	c
40	243	150.59	c
80	255.1	166.17	c
120	282.61	174.85	c
160	290.39	178.4	c
200	310.72	185.59	f
240	326.17	175.44	f
280	329.13	173.98	f
320	342.99	164.27	f
360	370	153.29	f
400	388.82	153.85	f
440	400.8	159.36	f
480	404.6	160.83	f
520	429.77	163.91	f
560	453.54	167.67	f
600	472.09	151.91	f
640	484.34	141.58	f
680	501.72	144.56	f
720	530.84	148.23	f
760	543.58	155.8	f
800	563.42	162.45	f
840	572	157.94	f
880	591.73	141.35	f
920	610.89	126.98	f
960	626.88	115.27	f
1000	644.34	96.72	f
1040	656.23	93.02	f
1080	676.52	82.22	f
1120	694.75	67.81	f
1160	724.05	57.35	f
1200	734.16	46.19	f
1240	739.16	34.75	f
1280	758.51	23.85	f
1320	776.05	3.0700000000001	f
1360	790.56	-18.74	f
1400	804.69	-21.14	f
1440	832.65	-23.46	f
*	id=P10	origin=start	destiny=end	motherId=-	ageAtStart=600
0	199.23	165.88	c
40	211.59	175.52	c
80	239.57	186.61	c
120	248.42	192.22	c
160	267.75	195.85	c
200	299.99	191.87	f
240	306.7	193.64	f
280	327.91	189.83	f
320	340.73	190.55	f
360	355.36	188.23	f
400	381.08	175.13	f
440	412.76	176.48	f
480	427.43	178.57	f
520	435.24	179.29	f
560	463.29	175.06	f
600	482.51	170.37	f
640	497.58	170.03	f
680	514.19	165.26	f
720	526.57	153.79	f
760	550.03	153.33	f
800	560.74	151.15	f
840	571.6	135.78	f
880	606.16	130.36	f
920	629.69	144.19	f
960	661.3	141.3	f
1000	682.69	145.8	f
1040	700.98	152.89	f
1080	719.86	146.57	f
1120	727.3	142.93	f
1160	744.76	138.11	f
1200	764.94	147.12	f
1240	783.75	154.27	f
1280	807.22	158.31	f
1320	827.94	174.43	f
1360	848.05	174.23	f
1400	865.81	174.01	f
1440	872.14	175.82	f
*	id=P11	origin=start	destiny=end	motherId=-	ageAtStart=520
0	60.91	137.21	c
40	82.28	117.37	c
80	103.28	119.98	c
120	123.79	118.02	c
160	130.31	121.85	c
200	163.69	138.65	f
240	187.43	141.29	f
280	202.81	138.38	f
320	216.34	141	f
360	235.6	143.24	f
400	268.59	142.45	f
440	279.3	136.99	f
480	282.35	118.93	f
520	302.32	120.15	f
560	323.61	131.58	f
600	330.52	137.79	f
640	353.56	151.1	f
680	377.08	141.28	f
720	397.31	137.37	f
760	422.86	138.57	f
800	439.28	144.78	f
840	460.04	145.19	f
880	485.52	155.39	f
920	508.76	158.67	f
960	519.76	154.94	f
1000	532.79	159.52	f
1040	549.58	152.03	f
1080	566.94	142.93	f
1120	582.85	140.19	f
1160	590.51	142.36	f
1200	608.73	135.08	f
1240	624.45	122.63	f
1280	645.24	120.84	f
1320	663.52	123.15	f
1360	692.18	121.35	f
1400	701.14	119.97	f
1440	730.16	109.7	f
*	id=P12	origin=start	destiny=end	motherId=-	ageAtStart=4000
0	435.13	571.61	c
40	445.79	578.75	c
80	472.11	588.7	c
120	492.1	597.17	c
160	506.04	600.52	c
200	532.26	607.48	f
240	549.19	607.34	f
280	564.39	615.09	f
320	587.55	622.84	f
360	602.68	631	f
400	625.86	625.41	f
440	645.38	631.23	f
480	658.15	636.65	f
520	674.01	657.52	f
560	682.25	657.14	f
600	702.3	649.67	f
640	733.87	651.83	f
680	757.71	637.81	f
720	762.31	635.16	f
760	780.01	630.7	f
800	783.54	619.73	f
840	791.58	614.7	f
880	822.22	614.46	f
920	843.05	619.57	f
960	866.53	623.85	f
1000	897.5	629.51	f
1040	906.03	624.84	f
1080	917.57	614.71	f
1120	926.84	605.59	f
1160	933.98	598.62	f
1200	955.38	593.34	f
1240	972.63	606.92	f
1280	992	616.85	f
1320	1001.57	619.68	f
1360	1009.05	620.41	f
1400	1033.19	613.76	f
1440	1063.61	633.25	f
*	id=P13	origin=start	destiny=end	motherId=-	ageAtStart=1120
0	43.69	642.06	c
40	66.19	648.45	c
80	76.72	653.09	c
120	99.59	671.37	c
160	105.2	678.82	f
200	114.74	670.34	f
240	130.65	654.98	f
280	140.71	653.11	f
320	154.46	658.4	f
360	186.76	655.34	f
400	210.7	661.2	f
440	227.48	672.97	f
480	239.07	681.81	f
520	260.45	690.81	f
560	286.26	695.28	f
600	313.24	695.91	f
640	322.81	687.7	f
680	343.45	676.14	f
720	362.23	667.28	f
760	373.6	671.49	f
800	403.76	673.94	f
840	416.09	681.11	f
880	432.17	680.8	f
920	439.97	688.82	f
960	456.74	695.38	f
1000	486.07	696.42	f
1040	513.37	697.86	f
1080	528.11	706.85	f
1120	543.98	706.75	f
1160	555.48	693.93	f
1200	565.64	687.78	f
1240	580.15	682.84	f
1280	598.52	675.64	f
1320	614.16	654.73	f
1360	628.7	650.72	f
1400	643.98	661.13	f
1440	661.42	675.2	f
*	id=P14	origin=start	destiny=end	motherId=-	ageAtStart=3920
0	652.05	485.1	c
40	671.52	464.74	c
80	689.56	455.38	c
120	707.75	452.33	c
160	727.02	455.43	c
200	744.45	453.4	f
240	756.3	442.26	f
280	793.92	438.24	f
320	814.74	441.29	f
360	841.14	431.82	f
400	864.02	430.53	f
440	869.62	430.2	f
480	885.32	422.85	f
520	901.89	415.95	f
560	923.79	413.51	f
600	944.09	428.45	f
640	967.73	436.17	f
680	979.18	434.07	f
720	1006.49	420.94	f
760	1024.91	426.03	f
800	1059.69	422.08	f
840	1075.72	426.21	f
880	1105.59	426.56	f
920	1143.69	430.23	f
960	1169.55	431.71	f
1000	1184.93	417.68	f
1040	1206.54	399.07	f
1080	1228.11	404.78	f
1120	1259.29	404.48	f
1160	1277.54	385.14	f
1200	1299.62	395.02	f
1240	1317.57	397.81	f
1280	1337.07	416.65	f
1320	1346.01	426.95	f
1360	1373.71	445.21	f
1400	1393.66	466.71	f
1440	1407.36	477.89	f
*	id=P15	origin=start	destiny=end	motherId=-	ageAtStart=3280
0	463.04	78.06	c
40	478.64	75.78	c
80	496.15	71.38	c
120	512.06	65.45	c
160	520.04	70.43	c
200	536.73	82.92	f
240	563.2	78.54	f
280	569.04	84.13	f
320	596.95	85.83	f
360	611.62	87.55	f
400	618.36	86.42	f
440	629.89	83.22	f
480	639.53	94.26	f
520	658.61	97.63	f
560	679.3	91.78	f
600	696.35	99.17	f
640	722.97	100.61	f
680	745.52	98.64	f
720	770.67	83.04	f
760	782.01	65.01	f
800	800.8	54.42	f
840	822.63	56.77	f
880	843.85	55.65	f
920	863.29	57.37	f
960	886.47	55.25	f
1000	905.75	59.46	f
1040	920.35	67.21	f
1080	935.04	69.69	f
1120	951.96	63.61	f
1160	972.64	70.54	f
1200	1001.66	81.97	f
1240	1038.67	88.17	f
1280	1076.22	86.06	f
1320	1092.89	87.38	f
1360	1103.6	90.69	f
1400	1119.94	96.18	f
1440	1136.05	98.07	f
*	id=P16	origin=start	destiny=end	motherId=-	ageAtStart=840
0	252.72	50.28	c
40	254.76	53.75	c
80	276.45	65.75	c
120	291.58	64.48	c
160	299.78	62.54	c
200	318.52	68.63	f
240	334.43	79.92	f
280	358.51	81.98	f
320	375.02	81	f
360	397.49	85.05	f
400	417.38	76.64	f
440	445.71	74.72	f
480	456.55	74.98	f
520	475.35	71.84	f
560	507.06	73.37	f
600	533.71	73.37	f
640	542.17	81.44	f
680	564.02	72.94	f
720	582.14	62.06	f
760	595.44	54.4	f
800	622.97	47.37	f
840	647.25	37.15	f
880	678.59	28.45	f
920	692.3	18.24	f
960	703.67	8.24	f
1000	726.65	6.67	f
1040	758.63	7.0599999999999	f
1080	788.26	0.85000000000002	f
1120	803.99	-13.65	f
1160	831.76	-25.84	f
1200	852.13	-28.55	f
1240	888.96	-37.07	f
1280	910.35	-42.67	f
1320	929.31	-43.03	f
1360	943.06	-53.06	f
1400	968.94	-64.79	f
1440	976.64	-66.25	f
*	id=P17	origin=start	destiny=end	motherId=-	ageAtStart=2000
0	567.29	239.99	c
40	583.13	238.99	c
80	601.37	236.38	c
120	630.48	243.17	c
160	645	251.75	f
200	672.15	258.56	f
240	679.13	253.48	f
280	683.31	256.57	f
320	711.16	258.52	f
360	726.21	271.27	f
400	747.23	280.36	f
440	772.54	286.63	f
480	792.51	286.79	f
520	807.49	291.05	f
560	829.1	281.35	f
600	861.6	267.65	f
640	889.08	267.23	f
680	909.17	277.8	f
720	931.81	287.13	f
760	948.68	293.62	f
800	958.16	301.51	f
840	982.28	311.93	f
880	1004.88	321.14	f
920	1018.15	324.88	f
960	1033.12	323.79	f
1000	1059.63	314.27	f
1040	1077.93	298.8	f
1080	1107.01	294.34	f
1120	1124.03	277.44	f
1160	1138.48	263.12	f
1200	1145.79	266.71	f
1240	1166.57	261.77	f
1280	1185.08	254.62	f
1320	1214.58	249.72	f
1360	1247.89	236.75	f
1400	1267.69	241.68	f
1440	1278.91	237.28	f
*	id=P18	origin=start	destiny=end	motherId=-	ageAtStart=1560
0	677.54	607.96	c
40	700.52	601.92	c
80	722.21	608.98	c
120	753.64	607.94	c
160	769.11	596.42	c
200	789.63	585.12	f
240	814.81	580.05	f
280	844.14	581.38	f
320	868.73	580.05	f
360	875.11	581.61	f
400	902.31	572.44	f
440	922.15	574.36	f
480	944.03	584.79	f
520	958.96	595.54	f
560	980.98	600.49	f
600	994.68	589.52	f
640	1002.6	581.86	f
680	1013.62	580.71	f
720	1034.22	591.11	f
760	1054.9	591.4	f
800	1081.02	591.62	f
840	1108.15	593.49	f
880	1127.29	587.52	f
920	1161.68	598.83	f
960	1175.69	598.29	f
1000	1194.9	603.19	f
1040	1209.69	607.71	f
1080	1224.04	603.21	f
1120	1234	587.96	f
1160	1247.19	590.83	f
1200	1276.38	593.54	f
1240	1283.56	598.28	f
1280	1310.5	601.91	f
1320	1314.94	596.05	f
1360	1322.37	583.48	f
1400	1340.08	566.34	f
1440	1360.38	575.92	f
*	id=P19	origin=start	destiny=end	motherId=-	ageAtStart=400
0	616.27	443.98	c
40	624.82	445.71	c
80	650.94	447.88	c
120	676.44	446.94	c
160	704.39	441.15	c
200	725.54	446.61	f
240	754.52	444.88	f
280	772.32	441.93	f
320	797.82	443.12	f
360	818.52	449.12	f
400	833.08	456.4	f
440	851.54	466.51	f
480	880.51	474.59	f
520	898.12	475.39	f
560	912.03	476.45	f
600	931.38	477.46	f
640	945.1	485.73	f
680	958.01	488.07	f
720	978.74	479.92	f
760	993.05	471.96	f
800	1016.5	475.67	f
840	1035.47	472.05	f
880	1057.73	474.84	f
920	1074.93	485.98	f
960	1094.56	490.6	f
1000	1115.16	487.85	f
1040	1131.43	483.63	f
1080	1146.63	482.45	f
1120	1172.9	475.18	f
1160	1201.11	461.17	f
1200	1213.2	454.63	f
1240	1233.23	457.92	f
1280	1258.76	458.67	f
1320	1282.51	457.4	f
1360	1303.1	456.72	f
1400	1333.41	458.2	f
1440	1371.1	449.9	f
*	id=P20	origin=start	destiny=end	motherId=-	ageAtStart=1320
0	747.18	112.68	c
40	765.67	122.06	c
80	791.65	120.73	c
120	808.06	120.29	c
160	829.18	114.45	c
200	850.46	124	f
240	870.99	138.81	f
280	885.63	145.56	f
320	897.13	154.41	f
360	909.35	154.31	f
400	931.43	160.65	f
440	956.59	155.53	f
480	974.95	160.41	f
520	992.13	157.59	f
560	1016.94	147.75	f
600	1037.6	149.46	f
640	1060.76	156.09	f
680	1089.13	152.27	f
720	1116.89	157.18	f
760	1130.32	145.29	f
800	1151.51	144.57	f
840	1171.51	144.86	f
880	1192	155.51	f
920	1211.79	157.87	f
960	1226.61	153.73	f
1000	1248.45	149.38	f
1040	1273.25	135.31	f
1080	1282.39	131.85	f
1120	1287.39	144.14	f
1160	1296.76	138.96	f
1200	1323.99	128.98	f
1240	1363.17	116.59	f
1280	1373.41	127.53	f
1320	1380.61	122.4	f
1360	1392.79	116.59	f
1400	1402.98	117.94	f
1440	1414.18	119.54	f
*	id=P21	origin=start	destiny=end	motherId=-	ageAtStart=2440
0	391.3	649.4	c
40	424.05	661.98	c
80	427.92	661.69	c
120	438.33	657.95	c
160	460.23	651.46	f
200	483.12	639.17	f
240	498.01	638.72	f
280	531.45	645.89	f
320	555.68	652.54	f
360	573.25	660.85	f
400	609.17	661.01	f
440	622.14	662.3	f
480	642.28	670.3	f
520	660.05	673.66	f
560	691.48	668.49	f
600	724.31	658.48	f
640	733.52	654.28	f
680	753.5	663.44	f
720	773.39	652.84	f
760	787.66	636.09	f
800	810.06	636.95	f
840	817.09	631.01	f
880	827.39	616.59	f
920	861.55	600.4	f
960	886.39	596.26	f
1000	905.71	600.27	f
1040	937.11	593.74	f
1080	945.46	611.57	f
1120	962.11	613.29	f
1160	976.4	615.19	f
1200	978.87	618.08	f
1240	987.69	620.23	f
1280	1003.99	624.27	f
1320	1021.82	625.17	f
1360	1040.56	629.14	f
1400	1052.88	621.62	f
1440	1070.41	613.07	f
*	id=P22	origin=start	destiny=end	motherId=-	ageAtStart=3400
0	615.48	296.71	c
40	629.34	290.62	c
80	637.29	298.6	c
120	644.09	308.6	c
160	654.34	319.95	c
200	677.26	334.68	f
240	703.63	334.81	f
280	733.4	339.7	f
320	742.74	328.67	f
360	763.29	309.47	f
400	783.17	303.23	f
440	792.34	292.13	f
480	810.93	280.92	f
520	835.28	276.55	f
560	852.2	260.16	f
600	880.85	265.4	f
640	904.45	269.63	f
680	924.95	279.11	f
720	947.09	283.26	f
760	962.72	291.68	f
800	967.68	299.95	f
840	973.02	306.57	f
880	986.69	304.49	f
920	1012.47	298.58	f
960	1033.53	300.11	f
1000	1052.72	293.73	f
1040	1072.91	294.51	f
1080	1086.41	295.29	f
1120	1088.32	308.92	f
1160	1083.44	331.57	f
1200	1092.36	335.93	f
1240	1113.56	345.9	f
1280	1131.15	350.02	f
1320	1140.9	353.71	f
1360	1160.52	356.18	f
1400	1188.26	371.5	f
1440	1199.6	383.97	f
*	id=P23	origin=start	destiny=end	motherId=-	ageAtStart=3640
0	14.9	372.74	c
40	30.6	375.28	c
80	36.81	391.03	c
120	56.27	389.82	c
160	73.53	397.88	c
200	84.02	402.12	f
240	102.93	406.83	f
280	125.42	405.29	f
320	150.18	402.56	f
360	180.46	408.26	f
400	193.48	416.92	f
440	226.09	410.47	f
480	245.95	392.79	f
520	263.31	387.69	f
560	273.11	382.02	f
600	287.5	374.29	f
640	321.01	362.96	f
680	348.8	361.83	f
720	374.82	369.36	f
760	408.96	381.33	f
800	426.58	386.98	f
840	449.03	382.62	f
880	476.87	379.46	f
920	504.17	381.62	f
960	540.28	387.83	f
1000	551.37	382.95	f
1040	564.78	385.69	f
1080	577.34	398.57	f
1120	597.78	404.74	f
1160	612.29	408.4	f
1200	614.84	398.22	f
1240	620.46	401.52	f
1280	654.42	405.53	f
1320	672.91	392.46	f
1360	705.95	383.9	f
1400	724.97	367.93	f
1440	748.9	352.82	f
*	id=P24	origin=start	destiny=end	motherId=-	ageAtStart=4000
0	471.34	482.71	c
40	505.4	492.55	c
80	522.76	492.52	c
120	540.69	507.17	c
160	570.01	517.68	c
200	602.67	519.24	f
240	616.86	517.71	f
280	639.52	520.27	f
320	658.7	527.67	f
360	671.77	527.48	f
400	698.59	523.33	f
440	720.19	515.5	f
480	738.01	522.15	f
520	750.63	523.71	f
560	779.76	528.95	f
600	806.54	530.58	f
640	826.31	537.45	f
680	840.4	555.05	f
720	852.76	562.15	f
760	870.94	567.58	f
800	882.92	562.89	f
840	901.1	558.13	f
880	920.91	553.59	f
920	943.29	549.29	f
960	969.41	542.32	f
1000	983.05	532.83	f
1040	999.28	537.32	f
1080	1020.17	539.41	f
1120	1040.44	537.96	f
1160	1050.98	537.15	f
1200	1088.87	539.52	f
1240	1111.31	533.34	f
1280	1133.41	521.3	f
1320	1155.06	517.96	f
1360	1176.4	516.2	f
1400	1195.51	518.78	f
1440	1208.37	519.29	f
*	id=P25	origin=start	destiny=end	motherId=-	ageAtStart=3880
0	180.57	156.47	c
40	188.76	158.33	c
80	207.08	156.15	c
120	226.54	139.93	c
160	249.32	131.77	c
200	275.63	122.51	f
240	305.47	114.69	f
280	312.95	113.42	f
320	332.1	121.17	f
360	357.22	120.99	f
400	386.28	126.88	f
440	401.37	134.28	f
480	421.74	148.57	f
520	456.73	149.84	f
560	485.82	139.46	f
600	501.63	141.61	f
640	514.45	142.41	f
680	531.24	142.94	f
720	542.6	154.33	f
760	560.58	162.31	f
800	579.52	164.04	f
840	595.29	157.48	f
880	613.42	165.16	f
920	623.14	160.48	f
960	642.25	154.14	f
1000	659.31	159.15	f
1040	676.63	159.82	f
1080	711.85	156.63	f
1120	742.85	155.18	f
1160	757.9	150.47	f
1200	769.6	152.01	f
1240	786.89	138.47	f
1280	802.41	142.42	f
1320	832.59	148.87	f
1360	851.74	141.06	f
1400	867.49	128.69	f
1440	887.44	119.91	f
*	id=P26	origin=start	destiny=end	motherId=-	ageAtStart=3280
0	60.06	465.94	c
40	79.61	473.49	c
80	88.64	467.02	c
120	111.14	462.56	c
160	123.7	449.74	c
200	140	443.37	f
240	161.9	437.16	f
280	184.71	432.73	f
320	206.22	427.36	f
360	216.3	423.25	f
400	232.24	417.08	f
440	257.45	404.83	f
480	271.49	409.31	f
520	277.99	402.52	f
560	292.07	404	f
600	309.56	398.48	f
640	329.16	396.18	f
680	349.98	398.69	f
720	359.85	401.49	f
760	378	408.23	f
800	395.57	395.17	f
840	403.68	383.26	f
880	419.56	373.95	f
920	438.3	373.4	f
960	456.83	358.83	f
1000	475.05	357.74	f
1040	491.15	367.47	f
1080	500.51	363.05	f
1120	527.34	361.94	f
1160	550.06	374.12	f
1200	563.25	370.02	f
1240	598.79	370.76	f
1280	620.35	376.3	f
1320	648.84	382.95	f
1360	660.54	392.86	f
1400	687.29	400.26	f
1440	710.72	404.6	f
*	id=P27	origin=start	destiny=end	motherId=-	ageAtStart=2000
0	477.95	283.36	c
40	503.76	276.55	c
80	527.38	278.58	c
120	561.5	264.31	c
160	580.95	258.94	c
200	601.85	261.64	f
240	629.42	265.88	f
280	663.41	270.51	f
320	685.45	281.59	f
360	708.69	296.42	f
400	719.79	306.65	f
440	740.64	309.18	f
480	760.04	315.39	f
520	783.84	318.3	f
560	794.83	320.74	f
600	809.18	321.91	f
640	834.76	326.42	f
680	847.03	327.66	f
720	868.44	337.79	f
760	885.87	335.8	f
800	911.42	335.13	f
840	936.32	342.27	f
880	957.56	347.79	f
920	969.98	356.8	f
960	985.37	370.06	f
1000	1002.78	381.92	f
1040	1030.57	392.99	f
1080	1043.9	404.67	f
1120	1062.05	412.35	f
1160	1075.06	413.85	f
1200	1091.12	423.73	f
1240	1109.11	421.84	f
1280	1130.33	414.27	f
1320	1143.1	418.47	f
1360	1164.72	435.99	f
1400	1177.61	446.71	f
1440	1198.82	450.92	f
*	id=P28	origin=start	destiny=end	motherId=-	ageAtStart=2480
0	391.18	263.85	c
40	412.32	276.76	c
80	421.42	290.44	c
120	424.04	295.89	c
160	431.22	299.69	c
200	460.93	297.5	f
240	487.31	299.88	f
280	504.55	293.56	f
320	517.59	299.11	f
360	528.83	291.6	f
400	547.39	300.05	f
440	566.05	300.83	f
480	584.53	306.05	f
520	624.59	311.79	f
560	643.07	318.9	f
600	670.58	327.52	f
640	690.24	330.02	f
680	718.74	324.94	f
720	748.23	322.83	f
760	780.56	317.64	f
800	804.13	310.81	f
840	820.58	309.89	f
880	850.94	310.21	f
920	868.13	300.29	f
960	868.59	300	f
1000	881.12	299.53	f
1040	902.15	281.47	f
1080	924.55	267.57	f
1120	938.74	254.38	f
1160	966.33	253.11	f
1200	999	264.4	f
1240	1012.18	261.41	f
1280	1030.41	266.51	f
1320	1050.85	269.09	f
1360	1077.45	280.4	f
1400	1102.23	284.86	f
1440	1107.78	280.44	f
*	id=P29	origin=start	destiny=end	motherId=-	ageAtStart=2760
0	534.31	528.37	c
40	553.64	536.05	c
80	575.55	542.67	c
120	606.34	546.87	c
160	629.01	547.48	f
200	653.68	534.43	f
240	671.29	523.74	f
280	690.56	518.29	f
320	708.57	512	f
360	725.23	509.37	f
400	744.19	514.45	f
440	756.77	511	f
480	769.86	507.61	f
520	789.56	497.67	f
560	806.72	489.57	f
600	825.42	493.85	f
640	842.55	500.3	f
680	873.14	495.79	f
720	895.33	491.13	f
760	917.51	482.74	f
800	940.4	472.1	f
840	956.36	483.98	f
880	968.12	481.81	f
920	986.11	483.48	f
960	1001.48	475.49	f
1000	1020.68	480.19	f
1040	1025.78	481.35	f
1080	1047.7	489.66	f
1120	1079.27	496.32	f
1160	1102.4	491.59	f
1200	1119.87	488.01	f
1240	1134.52	486.03	f
1280	1158.37	482.23	f
1320	1176.15	477.26	f
1360	1197.08	479.08	f
1400	1216.19	479.95	f
1440	1244.44	475.65	f
*	id=P30	origin=start	destiny=end	motherId=-	ageAtStart=3360
0	707.94	592.23	c
40	720	597.33	c
80	746.57	598.58	c
120	766	583.58	c
160	782.98	566.89	c
200	797.71	562.46	f
240	806.1	557.3	f
280	838.02	553.55	f
320	854.7	552.08	f
360	872.97	539.81	f
400	882.03	539.58	f
440	891.43	547.56	f
480	908.42	547.7	f
520	930.34	546.47	f
560	955.41	546.35	f
600	979.05	548.21	f
640	994.69	548.54	f
680	1012.53	551.39	f
720	1027.8	559.62	f
760	1038.07	563.96	f
800	1058.8	572.1	f
840	1064.97	573.54	f
880	1085.32	585.62	f
920	1103.97	602.01	f
960	1138.9	597.06	f
1000	1140.85	598.9	f
1040	1151.99	594.47	f
1080	1166.13	598.38	f
1120	1185.53	597.05	f
1160	1206.84	591.62	f
1200	1232.08	592.21	f
1240	1255.71	594.56	f
1280	1273.21	586.97	f
1320	1286	580.83	f
1360	1310.94	577.33	f
1400	1334.57	572.15	f
1440	1368.15	569.97	f
*	id=P31	origin=start	destiny=end	motherId=-	ageAtStart=2080
0	99.06	577.58	c
40	115.92	591.15	c
80	147.96	599.87	c
120	173.85	611.18	c
160	190.56	605.38	c
200	211.14	598.53	f
240	236.17	599.24	f
280	260.73	597.82	f
320	275.42	599.62	f
360	301.55	610.3	f
400	328.57	608.4	f
440	347.72	595.13	f
480	355.76	588.44	f
520	372.28	580.21	f
560	400.73	585.74	f
600	431.59	575.31	f
640	445.57	560.67	f
680	457.38	552.48	f
720	478.56	550.81	f
760	495.04	547.78	f
800	515.41	551.15	f
840	541.42	549.28	f
880	562.14	534.78	f
920	580.73	532.2	f
960	600.24	536.31	f
1000	636.34	545.76	f
1040	650.35	568.9	f
1080	677.46	573.77	f
1120	691.9	582.54	f
1160	711.99	588.15	f
1200	746.71	603.96	f
1240	762.97	618.32	f
1280	791.6	636.79	f
1320	796.22	641.47	f
1360	816.87	645.19	f
1400	832.09	649.72	f
1440	855.07	653.9	f
*	id=P32	origin=start	destiny=end	motherId=-	ageAtStart=3600
0	62.18	150.98	c
40	80.7	149.47	c
80	103.32	163.45	c
120	123.86	157.66	c
160	149.26	145.63	c
200	167.59	146.5	f
240	185.6	149	f
280	205.88	138.42	f
320	223.92	137.33	f
360	247.72	128.9	f
400	267.03	126.49	f
440	290.97	120.44	f
480	304.83	127.22	f
520	317.96	135.46	f
560	337.39	134.57	f
600	359.24	136.55	f
640	372.24	131.6	f
680	391.79	126.85	f
720	413.56	136.43	f
760	436.69	136.12	f
800	463.29	131.84	f
840	488.58	128.27	f
880	508.41	137.32	f
920	534.32	134.46	f
960	554.5	130.88	f
1000	574.22	113.51	f
1040	592.71	105.98	f
1080	614.55	113.62	f
1120	641.89	128.27	f
1160	665.9	134.3	f
1200	687.38	135.92	f
1240	712.83	133.82	f
1280	740.82	116.87	f
1320	752.22	109.26	f
1360	768.55	114.36	f
1400	784.81	115.87	f
1440	801.87	109.2	f
*	id=P33	origin=start	destiny=end	motherId=-	ageAtStart=1320
0	686.5	95.51	c
40	709.44	92.41	c
80	736.46	89.37	c
120	759.98	89.58	c
160	774.76	87.89	c
200	798.91	86.56	f
240	816.57	85.07	f
280	840.12	86	f
320	869.73	78.83	f
360	902.19	74.33	f
400	935.08	71.11	f
440	955.09	72.45	f
480	959.61	76.47	f
520	981.26	96.03	f
560	997.08	95.95	f
600	1018.43	98.75	f
640	1036.62	103.12	f
680	1053.4	107.61	f
720	1071.67	116.38	f
760	1097.4	123.07	f
800	1123.13	119.57	f
840	1140.9	120.46	f
880	1165.91	123.49	f
920	1181.78	135.33	f
960	1212.59	132.32	f
1000	1236.46	131.93	f
1040	1249.42	131.73	f
1080	1267.14	125.78	f
1120	1292.71	125.35	f
1160	1307.2	129.46	f
1200	1330.58	130.42	f
1240	1347.09	127.43	f
1280	1358.86	118.85	f
1320	1375.45	110.39	f
1360	1391.7	106.78	f
1400	1414.26	92.05	f
1440	1442.32	85.29	f
*	id=P34	origin=start	destiny=end	motherId=-	ageAtStart=4000
0	718.85	319.36	c
40	728.58	311.67	c
80	753.16	302.15	c
120	751.78	296.01	c
160	763.07	284.44	c
200	779.14	286.06	f
240	808.73	290.09	f
280	815.78	288.78	f
320	836.64	286.68	f
360	853.14	296.81	f
400	875.97	301.03	f
440	892.25	316.4	f
480	919.04	326.2	f
520	948.08	329.18	f
560	973.9	333.21	f
600	991.99	341.76	f
640	1014.01	334.65	f
680	1041.01	331.3	f
720	1053.18	339.95	f
760	1063.13	342.4	f
800	1083.74	349.45	f
840	1111.61	356.57	f
880	1124.44	353.15	f
920	1151.1	353	f
960	1173.38	351.74	f
1000	1183.96	342.57	f
1040	1205.83	337.42	f
1080	1219.96	325.38	f
1120	1241.03	324.48	f
1160	1260.75	320.53	f
1200	1281.2	320.55	f
1240	1302.67	325.37	f
1280	1312.47	336.3	f
1320	1332.78	336.79	f
1360	1356.84	333.06	f
1400	1380	334.63	f
1440	1409.76	338.45	f
*	id=P35	origin=start	destiny=end	motherId=-	ageAtStart=4720
0	172.98	197.99	c
40	187.52	200.26	c
80	206.18	205.73	c
120	230.91	198.2	c
160	249.12	192.17	c
200	263.85	187.37	f
240	275.5	169.1	f
280	284.29	153.31	f
320	285.48	152.05	f
360	301.7	146.05	f
400	323.44	145.45	f
440	332.66	155.4	f
480	347.98	171.29	f
520	368.92	167.03	f
560	394.56	157.59	f
600	415.31	146.65	f
640	436.75	145.73	f
680	454.59	131.66	f
720	470.86	129.98	f
760	492.43	133.63	f
800	517.95	147.46	f
840	523.53	152.12	f
880	547.64	152.52	f
920	566.45	164.96	f
960	585.14	178.94	f
1000	599.86	182.82	f
1040	614.99	171.71	f
1080	633.22	158.69	f
1120	641.33	145	f
1160	652.49	126.2	f
1200	683.98	125.44	f
1240	708.49	121.71	f
1280	717	116.51	f
1320	730.32	101.76	f
1360	763.29	98.35	f
1400	790.83	95.26	f
1440	816.21	91.85	f
*	id=P36	origin=start	destiny=end	motherId=-	ageAtStart=3920
0	324.85	244.18	c
40	347.33	223.82	c
80	354.07	211.71	c
120	380.64	185.39	c
160	398.14	188.68	c
200	426.94	188.42	f
240	444.35	191.94	f
280	467.55	206.08	f
320	491.52	211.31	f
360	506.07	201.23	f
400	529.72	187.23	f
440	544.02	181.19	f
480	562.73	183.14	f
520	575.09	181.32	f
560	592.03	176.62	f
600	617.28	173.74	f
640	641.1	184.29	f
680	660.56	187.72	f
720	681.04	177.64	f
760	694.01	186.65	f
800	719.24	189.05	f
840	732.1	192.52	f
880	760.16	186.48	f
920	774.74	188.21	f
960	802.5	192.8	f
1000	813.99	202.94	f
1040	829.34	217.51	f
1080	833.9	222.2	f
1120	846.96	225.51	f
1160	883.37	224.87	f
1200	900.58	223.96	f
1240	927.56	216.18	f
1280	946.77	198.59	f
1320	965.34	191.89	f
1360	983.2	183.17	f
1400	1011.83	187.99	f
1440	1036.75	193.57	f
*	id=P37	origin=start	destiny=end	motherId=-	ageAtStart=3200
0	646.5	641.47	c
40	660.25	653.2	c
80	673.92	660.75	c
120	696.01	665.88	c
160	713.34	671.69	c
200	746.33	685.54	f
240	771.37	695.62	f
280	799.82	696.96	f
320	820.13	689.51	f
360	849.08	677.39	f
400	871.57	672.18	f
440	904.71	672.97	f
480	930.24	682.55	f
520	950.33	694.07	f
560	967.7	699.86	f
600	979.79	702.06	f
640	990.89	696.81	f
680	1010.43	685.19	f
720	1032.75	693.29	f
760	1045.3	690.36	f
800	1068.91	686.04	f
840	1084.28	698.82	f
880	1108.05	705.4	f
920	1136.32	706.41	f
960	1152.29	702.92	f
1000	1170.49	694.75	f
1040	1198.57	681.69	f
1080	1228.1	686.1	f
1120	1242.33	695.37	f
1160	1247.22	703.88	f
1200	1264.23	714.25	f
1240	1284.1	718.37	f
1280	1299.07	727.08	f
1320	1324.12	728.66	f
1360	1356.12	724.37	f
1400	1378.3	715.53	f
1440	1402.13	710.31	f
*	id=P38	origin=start	destiny=end	motherId=-	ageAtStart=3760
0	152.49	153.49	c
40	167.61	149.85	c
80	187.72	150.93	c
120	212.12	149.11	c
160	244.95	153.91	c
200	271.06	156.27	f
240	285.33	160.5	f
280	303.45	159.6	f
320	320.04	152.03	f
360	335.3	134.15	f
400	349.2	131.96	f
440	378.15	126.42	f
480	403.69	131.15	f
520	436.06	124.5	f
560	458.8	123.69	f
600	470.73	120.03	f
640	480.24	117.13	f
680	499.55	112.93	f
720	534.72	113.56	f
760	555.22	94.22	f
800	588.49	87.06	f
840	603.07	87.93	f
880	623.77	75.94	f
920	649.55	73.4	f
960	679.38	81.74	f
1000	687.56	83.34	f
1040	721.58	72.09	f
1080	748.33	67.75	f
1120	770.01	86.87	f
1160	793.66	94.82	f
1200	818.46	109.43	f
1240	838.87	113.49	f
1280	856.95	117.75	f
1320	870.98	128.27	f
1360	871.39	118.95	f
1400	875.57	107.27	f
1440	888.59	100.82	f
*	id=P39	origin=start	destiny=end	motherId=-	ageAtStart=2280
0	419.16	180.95	c
40	447.61	168.7	c
80	469.62	162.98	c
120	486.23	159.25	c
160	500.35	167.13	c
200	513.16	172.92	f
240	530.53	174.92	f
280	549.38	176.78	f
320	563.19	169.78	f
360	581.87	167.81	f
400	600.05	159.95	f
440	615.65	153.72	f
480	632.44	155.57	f
520	646.41	147.86	f
560	658.5	152.6	f
600	676.12	168.79	f
640	687.84	174.3	f
680	693.89	178.32	f
720	716.85	174.63	f
760	735.45	170.71	f
800	750.98	173.76	f
840	766.97	171.31	f
880	788.43	171.46	f
920	816.71	163.88	f
960	841.48	152.27	f
1000	864.7	154.45	f
1040	884.66	151.3	f
1080	907.1	151.04	f
1120	920.18	138.94	f
1160	938.27	142.43	f
1200	961.79	139.56	f
1240	988.34	145.37	f
1280	1006.56	141.39	f
1320	1035.46	140.4	f
1360	1062.18	136.98	f
1400	1090.53	137.71	f
1440	1122.3	138.9	f
*	id=P40	origin=start	destiny=end	motherId=-	ageAtStart=3840
0	52.61	184.06	c
40	58.41	191.13	c
80	78.61	194.36	c
120	100.84	201.72	c
160	113.06	207.32	c
200	139.82	215.44	f
240	165.85	223.16	f
280	185.17	239.41	f
320	208.14	250.09	f
360	225.11	248.52	f
400	244.82	257.73	f
440	249.64	256.29	f
480	265.39	250.19	f
520	282.87	249.39	f
560	291.28	240.78	f
600	309.33	237.55	f
640	317.53	223.18	f
680	339.38	213.94	f
720	360.67	213.23	f
760	382.23	219.63	f
800	401	232.42	f
840	416.36	231.44	f
880	441.07	239.82	f
920	460.1	247.3	f
960	490.42	245.76	f
1000	517.03	249.18	f
1040	533.87	256.92	f
1080	558.02	266.81	f
1120	571.6	272.95	f
1160	590.81	282.49	f
1200	613.34	292.96	f
1240	624.31	307.86	f
1280	639.51	321.46	f
1320	674.16	332.82	f
1360	687.43	348.33	f
1400	717.8	364.93	f
1440	734.64	366.25	f
*	id=P41	origin=start	destiny=end	motherId=-	ageAtStart=3800
0	422.81	605.01	c
40	434.65	608.4	c
80	458.65	618.75	c
120	473.5	620.04	c
160	494.53	630.28	c
200	505.05	628.21	f
240	525.05	615.82	f
280	540.91	618.07	f
320	572.57	617.11	f
360	606.74	617.2	f
400	618.66	622.33	f
440	635.71	618.63	f
480	656.42	605.29	f
520	676.77	591.39	f
560	700.74	591.55	f
600	722.26	589.63	f
640	727.85	576.92	f
680	737.96	571.61	f
720	761.19	571.08	f
760	777.62	575.73	f
800	805.68	568.18	f
840	827.75	572.18	f
880	841.13	586.39	f
920	861.11	588.44	f
960	873.13	598.46	f
1000	900.63	609.89	f
1040	920.16	616.2	f
1080	939.78	618.34	f
1120	966.85	609.51	f
1160	988.01	597.19	f
1200	1009.19	600.64	f
1240	1018.35	607.84	f
1280	1031.42	604.27	f
1320	1047.72	604.94	f
1360	1057.82	606.75	f
1400	1076.42	605.93	f
1440	1096.28	599.01	f
*	id=P42	origin=start	destiny=end	motherId=-	ageAtStart=520
0	24.9	658.01	c
40	36.65	673.89	c
80	61.63	680.74	c
120	80.58	686.6	c
160	94.75	694.2	f
200	118.37	702.07	f
240	133.65	713.99	f
280	148.65	709.47	f
320	180.13	701.17	f
360	204.66	693.75	f
400	231.24	690.4	f
440	265.4	688.97	f
480	281.47	671.41	f
520	295.9	670.59	f
560	303.89	662.22	f
600	325.17	650.98	f
640	350.6	642.3	f
680	369.95	625.36	f
720	396.85	611.56	f
760	419.92	619.76	f
800	443.6	619.19	f
840	460.96	609.53	f
880	482.08	612.15	f
920	499.91	618.32	f
960	526.99	625.76	f
1000	558.39	634.43	f
1040	580.51	632.77	f
1080	587.24	638.21	f
1120	602.1	635.97	f
1160	616.47	628.38	f
1200	625.6	631.48	f
1240	656.29	641.75	f
1280	675.62	642.95	f
1320	692.84	639.67	f
1360	710.51	649.69	f
1400	726.87	648.36	f
1440	746.69	651.27	f
*	id=P43	origin=start	destiny=end	motherId=-	ageAtStart=2120
0	577.41	363.45	c
40	591.29	354.45	c
80	612.28	354.76	c
120	642.25	347.21	c
160	658.95	340.75	c
200	681.19	335.05	f
240	701.81	336	f
280	720.63	335.94	f
320	736.01	322.61	f
360	758.48	314.23	f
400	784.73	310.53	f
440	808.21	311.66	f
480	828.94	309.69	f
520	850.46	312.38	f
560	864.77	320.93	f
600	896.91	323.81	f
640	923.45	313.24	f
680	939.45	329.81	f
720	949.42	334.26	f
760	960.68	347.73	f
800	982.74	343.42	f
840	995.96	344.85	f
880	1019.61	359.73	f
920	1039.11	363.13	f
960	1055.09	369.65	f
1000	1073.15	361.94	f
1040	1091.63	360.6	f
1080	1112.96	351.13	f
1120	1125.9	337.12	f
1160	1139.35	336.62	f
1200	1156.37	337.17	f
1240	1166.89	348.23	f
1280	1185.41	350.48	f
1320	1198.61	346.46	f
1360	1209.35	346.41	f
1400	1224.22	337.38	f
1440	1250.21	324.64	f
*	id=P44	origin=start	destiny=end	motherId=-	ageAtStart=1520
0	560.43	484.73	c
40	586.85	471.56	c
80	596.23	461.34	c
120	617.6	458.98	c
160	629.11	453.47	c
200	654.19	448.29	f
240	664.32	448.41	f
280	679.12	440.48	f
320	694.77	437.33	f
360	719.28	447.44	f
400	749.66	442.96	f
440	764.64	443.69	f
480	788.21	451.3	f
520	799.26	453.62	f
560	819.14	456.79	f
600	841.28	453.19	f
640	867.13	457.6	f
680	891.55	453.2	f
720	909.49	449.6	f
760	921.96	453.37	f
800	933.54	446.98	f
840	941.29	444.05	f
880	958.85	429.74	f
920	966.97	421.21	f
960	983.81	417.49	f
1000	1000.64	414.19	f
1040	1024.27	419.94	f
1080	1047.67	413.83	f
1120	1049.97	416.14	f
1160	1055.24	417.06	f
1200	1084.76	416.7	f
1240	1107.09	415.33	f
1280	1127.97	414.86	f
1320	1136.48	413.44	f
1360	1150.83	416.71	f
1400	1177.8	411.74	f
1440	1212.21	402.04	f
*	id=P45	origin=start	destiny=end	motherId=-	ageAtStart=3000
0	582.56	333.93	c
40	608.54	333.98	c
80	621.68	335.09	c
120	637.56	335.49	c
160	661.62	329.28	c
200	679.57	334.55	f
240	705.34	338.14	f
280	719.38	347.58	f
320	746.85	358.86	f
360	767	356.39	f
400	795.86	346.44	f
440	819.21	333.34	f
480	847.04	326.61	f
520	874.97	324.8	f
560	898.56	333.55	f
600	913.68	336.28	f
640	939.72	334.43	f
680	953.02	328.96	f
720	976.27	320.62	f
760	999.12	307.7	f
800	1021.36	308.53	f
840	1041.5	299.29	f
880	1065.73	295.81	f
920	1091.66	296.35	f
960	1117.46	308.44	f
1000	1150.06	315.41	f
1040	1170.38	322.5	f
1080	1189.2	329.73	f
1120	1204.61	342.94	f
1160	1222.52	352.57	f
1200	1247.55	362.7	f
1240	1270.55	372.49	f
1280	1286.93	370.22	f
1320	1309.73	364.36	f
1360	1331.66	360.05	f
1400	1340.99	345.27	f
1440	1351.07	340.42	f
*	id=P46	origin=start	destiny=end	motherId=-	ageAtStart=3600
0	342.7	154.28	c
40	353.23	167.5	c
80	379.49	187.01	c
120	412.54	189.13	c
160	441.4	188.71	c
200	458.39	191	f
240	488.7	187	f
280	508.13	182.43	f
320	535.64	176.97	f
360	557.28	169.34	f
400	580.97	172.12	f
440	610.14	175.2	f
480	627.77	170.66	f
520	662.7	155.33	f
560	694.01	152.86	f
600	713.75	148.33	f
640	728.29	159.71	f
680	759.28	159.5	f
720	768.16	152.38	f
760	781.82	142.5	f
800	794.16	140.26	f
840	823.91	138.04	f
880	839.36	121.23	f
920	856.78	117.64	f
960	877.41	125.48	f
1000	887.9	123.36	f
1040	915	117.52	f
1080	945.93	118.84	f
1120	973.74	127.22	f
1160	1001.78	115.55	f
1200	1027.06	116.49	f
1240	1046.04	113.6	f
1280	1063.56	115.69	f
1320	1073.76	102.81	f
1360	1090.49	95.5	f
1400	1117.19	85.69	f
1440	1134.28	74.64	f
*	id=P47	origin=start	destiny=end	motherId=-	ageAtStart=2440
0	537.84	367.95	c
40	558.73	360.96	c
80	566.44	367.52	c
120	579.29	364.85	c
160	589.96	354.25	c
200	609.48	353.69	f
240	629.59	356.92	f
280	658.09	356.86	f
320	679.99	351.34	f
360	702.44	352.11	f
400	724.54	359.38	f
440	744.61	361.59	f
480	762.86	370.44	f
520	789.93	371.83	f
560	804.82	365.6	f
600	820.49	358.73	f
640	841.83	361.87	f
680	865.43	349.35	f
720	886.25	362.7	f
760	900.39	370.35	f
800	921.97	375.26	f
840	942.06	382.04	f
880	969.35	393.71	f
920	984.96	396.09	f
960	1011.28	401.26	f
1000	1030.19	406.38	f
1040	1045.36	408.21	f
1080	1077.55	398.92	f
1120	1099.31	392.45	f
1160	1118.94	386.6	f
1200	1138.03	388.96	f
1240	1151.52	391.94	f
1280	1162.12	392.35	f
1320	1185.56	401.77	f
1360	1210.11	406.78	f
1400	1239.68	389.85	f
1440	1255.01	397.56	f
*	id=P48	origin=start	destiny=end	motherId=-	ageAtStart=2080
0	480.27	381.65	c
40	508.39	370.57	c
80	528.44	369.35	c
120	556.96	375.12	c
160	573.2	389.76	c
200	595.29	389.71	f
240	623.13	399.82	f
280	639.22	399.54	f
320	653.79	388.81	f
360	668.8	375.13	f
400	685.73	374.08	f
440	704.56	368.37	f
480	728.45	373.54	f
520	756.95	375.88	f
560	776.26	373.71	f
600	798.35	384	f
640	815.89	387.14	f
680	828.86	391.57	f
720	845.13	402.18	f
760	857.46	401.4	f
800	870.22	399.47	f
840	883.31	401.81	f
880	912.44	407.09	f
920	927.91	407.1	f
960	961.23	399.43	f
1000	990.78	413.32	f
1040	1013.97	419.88	f
1080	1032.19	430.14	f
1120	1041.56	423.91	f
1160	1068.72	420.77	f
1200	1084.31	429.08	f
1240	1091.11	424.27	f
1280	1114.48	410.96	f
1320	1142.9	410.26	f
1360	1167.38	407.41	f
1400	1184.71	411.33	f
1440	1203.04	421.54	f
*	id=P49	origin=start	destiny=end	motherId=-	ageAtStart=3520
0	257.27	396.57	c
40	258.73	389.94	c
80	276.27	377.95	c
120	307.49	359.99	c
160	340.16	361.28	f
200	371.55	363.61	f
240	399.93	356.28	f
280	416.19	359.14	f
320	444.31	358.98	f
360	463.21	357.44	f
400	488.65	349.67	f
440	509.58	350.33	f
480	526.49	338.41	f
520	535.51	342.2	f
560	551.59	335.67	f
600	570.79	327.95	f
640	595.87	322.87	f
680	626.03	312.22	f
720	642.83	314.36	f
760	675.82	311.15	f
800	697.61	313.96	f
840	714.11	308.67	f
880	729.17	296.2	f
920	736.09	296.28	f
960	747.95	294.36	f
1000	765.75	290.51	f
1040	797.94	292.19	f
1080	815.05	293.15	f
1120	843.4	298.09	f
1160	859.43	302.08	f
1200	883.11	301.3	f
1240	918.25	300.02	f
1280	939.81	301.11	f
1320	970.49	294.44	f
1360	992.46	295.64	f
1400	1013.3	296.71	f
1440	1030.53	300.01	f
*	id=P50	origin=start	destiny=end	motherId=-	ageAtStart=1440
0	790.77	351.16	c
40	816.08	363.24	c
80	830.33	364.79	c
120	842.58	369.47	c
160	850.46	366.02	c
200	863.84	360.09	f
240	882.35	355.16	f
280	907.67	352.56	f
320	911.87	348.69	f
360	924.8	348.39	f
400	939.32	340.85	f
440	948.53	346.9	f
480	966.98	347.46	f
520	995.34	343.44	f
560	1019.29	348.76	f
600	1049.67	342.22	f
640	1062.5	347.15	f
680	1072.54	343.32	f
720	1091.1	334.8	f
760	1112.78	328.26	f
800	1118.15	315.33	f
840	1126.31	302.35	f
880	1143.2	293.4	f
920	1175.72	287.5	f
960	1205.04	290.07	f
1000	1234.48	296.16	f
1040	1248.71	296.39	f
1080	1281.53	300.67	f
1120	1298.53	292.63	f
1160	1316.31	277.64	f
1200	1342.66	266.6	f
1240	1349.34	272.87	f
1280	1375.93	274.22	f
1320	1399.61	278.55	f
1360	1416.07	274.77	f
1400	1432.66	268.77	f
1440	1445.79	259.31	f
*	id=P51	origin=start	destiny=end	motherId=-	ageAtStart=2880
0	92.31	497.19	c
40	86.4	503.62	c
80	83.77	502.08	c
120	91.15	513.56	c
160	108.7	524.07	c
200	125.71	527.4	f
240	149.9	533.25	f
280	174.76	548.01	f
320	188.33	547.53	f
360	220.28	539.76	f
400	223.63	536.59	f
440	235.79	532.43	f
480	258.55	529.34	f
520	280.88	518.31	f
560	298	526.56	f
600	332.11	523.73	f
640	352.62	523.18	f
680	365.8	526.06	f
720	389.43	523.69	f
760	409.27	528.98	f
800	423.33	528.38	f
840	440.4	528.7	f
880	446.55	539.4	f
920	450.88	549.39	f
960	463.63	550.01	f
1000	496.47	557.72	f
1040	511.46	566.89	f
1080	545.22	576.78	f
1120	565.32	571.42	f
1160	582.17	573.83	f
1200	592.88	567.37	f
1240	602.7	553.7	f
1280	626.28	536.04	f
1320	650.51	530.93	f
1360	681.88	534.43	f
1400	698.68	545.14	f
1440	716.18	548.11	f
*	id=P52	origin=start	destiny=end	motherId=-	ageAtStart=1080
0	90.99	103.09	c
40	106.78	110.24	c
80	134.96	128.75	c
120	156.12	131.85	c
160	174.45	134.25	c
200	196.02	146.71	f
240	217.17	160.89	f
280	227.94	163.46	f
320	241.66	142.98	f
360	266.03	136.03	f
400	288.61	141.81	f
440	316.78	150.16	f
480	347.88	155.74	f
520	370.91	150.31	f
560	387.24	149.69	f
600	411.2	150.15	f
640	433.77	143.84	f
680	439.5	151.38	f
720	457.21	153.77	f
760	470.94	145.09	f
800	492.3	151.46	f
840	502.38	154.93	f
880	510.1	165.77	f
920	520.9	179.9	f
960	531.03	179.4	f
1000	546.84	182.7	f
1040	565.5	189.29	f
1080	584.39	191.85	f
1120	607.03	206.42	f
1160	619.38	203.18	f
1200	636.79	204.82	f
1240	654.17	201.51	f
1280	673.56	201.81	f
1320	692.93	200.97	f
1360	710.25	200.46	f
1400	736.77	200.01	f
1440	756.44	194.13	f
*	id=P53	origin=start	destiny=end	motherId=-	ageAtStart=1240
0	264.79	480.43	c
40	298.43	456.76	c
80	309.53	453.31	c
120	331.43	441.82	c
160	358.07	444	c
200	379.15	444.94	f
240	396.47	437.96	f
280	416.28	436.87	f
320	435.8	445.27	f
360	456.89	440.25	f
400	488.06	444.37	f
440	506.68	445.89	f
480	525.63	442.58	f
520	553.93	440.04	f
560	578.06	443.28	f
600	607.91	436.54	f
640	628.83	424.88	f
680	638.73	408.97	f
720	660.78	389.59	f
760	683.14	400.51	f
800	701.99	401.75	f
840	716.27	399.04	f
[truncated: 1,801 more rows]
