# Supplementary material for: A three component model for superdiffusive motion effectively describes migration of eukaryotic cells moving freely or under a directional stimulus
Source: PLoS One. 2022 Aug 2;17(8):e0272259. doi: 10.1371/journal.pone.0272259 (PMC9345344; doi:10.1371/journal.pone.0272259)
Supplement: S1 File — Text files containing information about displacements of experimental and simulated populations used for both preliminary analyses, in “datasets used for preliminary evaluation of cell movement (Tables 1 and 2)”, and further characterization of cell movement, in “further datasets used for cell movement characterization (Figs 2, 4–6; Table 2; S1–S3 Tables; S2 and S3 Figs)”. (ZIP) [file pone.0272259.s007.zip › S1_File/further datasets/simulated/100 cells (9 micron random)/b12 p8/Coords-pTItkr.txt]

#	version=2.0	operator=	acqDate=	cellLine=cell	cond=N.T.	type=	well=	ref_angle=	note=Experiment 1	clickId=	date=	acqId=	ps=1	xSize=845	ySize=668	ts=1	unit=um	stackId=	timeInt=	description=
*	id=P1	origin=start	destiny=end	motherId=-	ageAtStart=2120
0	190.39	666.43	c
40	202.62	677.77	c
80	221.49	678.59	c
120	240.23	681.96	c
160	253.52	689.42	c
200	269.77	688.88	f
240	288.24	690.21	f
280	311.73	687.23	f
320	328.6	694.66	f
360	342.49	691.98	f
400	350.48	701.25	f
440	378.81	706.59	f
480	404.72	715.2	f
520	427.54	722.66	f
560	446.4	738.77	f
600	468.03	747.62	f
640	496.33	746.09	f
680	512.39	744.87	f
720	534.29	754.95	f
760	557.16	744.64	f
800	573.24	735.16	f
840	591.03	738.45	f
880	611.94	749.64	f
920	625.45	764.2	f
960	659.5	760.23	f
1000	675.32	769.31	f
1040	687.07	776.8	f
1080	702.23	781.11	f
1120	714.02	766.58	f
1160	729.33	759.09	f
1200	753.42	764.94	f
1240	766.88	761.15	f
1280	780.49	769.14	f
1320	787.1	768.99	f
1360	814.99	780.23	f
1400	827.28	782.61	f
1440	862.02	802.74	f
*	id=P2	origin=start	destiny=end	motherId=-	ageAtStart=1960
0	326.36	320.73	c
40	334.29	324.03	c
80	353.52	324.97	c
120	369	327.86	c
160	395.86	344.87	c
200	424.36	345.8	f
240	455.93	346.31	f
280	480.86	339.66	f
320	505.66	344.74	f
360	524.51	347.89	f
400	545.23	361.49	f
440	569.1	368.13	f
480	590.23	370.02	f
520	612.97	368.44	f
560	633.18	378.27	f
600	650.58	387.87	f
640	670.75	390.99	f
680	688.55	388.3	f
720	701.91	375.61	f
760	724.53	371.92	f
800	733.68	359.85	f
840	748.37	363.46	f
880	770.87	360.58	f
920	791.94	350.5	f
960	814.16	342.36	f
1000	826.86	337.2	f
1040	850.8	338.67	f
1080	857.14	329.39	f
1120	883.35	322.4	f
1160	892.96	323.86	f
1200	926.75	320.88	f
1240	940.67	321.18	f
1280	959.66	316.91	f
1320	969.07	324.54	f
1360	988.74	328.85	f
1400	1006.91	329.19	f
1440	1025.67	323.72	f
*	id=P3	origin=start	destiny=end	motherId=-	ageAtStart=880
0	486.1	324.22	c
40	500.28	327.19	c
80	516.08	335.41	c
120	533.97	347.11	c
160	543.98	353.4	c
200	564.14	348.79	f
240	572.73	347.62	f
280	580.87	363.92	f
320	584.92	367.15	f
360	604.15	383.75	f
400	612.65	390.27	f
440	618.81	394.42	f
480	638.65	401.69	f
520	649.43	406.37	f
560	663.71	414.32	f
600	666.89	427.2	f
640	682	438.85	f
680	699.88	438.53	f
720	719.9	442.13	f
760	732.06	445.63	f
800	741.33	448.32	f
840	761.81	460.94	f
880	785.16	470.55	f
920	809.66	478.76	f
960	833.27	485.86	f
1000	844.46	497.88	f
1040	853.61	495.7	f
1080	870.36	499.68	f
1120	885.87	500.84	f
1160	905.77	505.79	f
1200	919.29	500.22	f
1240	923.79	494.42	f
1280	948.2	483.13	f
1320	955.65	485.56	f
1360	967.79	494.1	f
1400	985.41	508	f
1440	999.6	509.95	f
*	id=P4	origin=start	destiny=end	motherId=-	ageAtStart=1520
0	304.48	49.67	c
40	324.36	52.12	c
80	339.12	40.66	c
120	365.2	45.58	c
160	379.9	52.13	c
200	401.98	61.71	f
240	420.28	56.19	f
280	428.28	50.81	f
320	455.48	55.78	f
360	475.67	57.65	f
400	484.24	62.62	f
440	497.55	59.06	f
480	512.1	61.21	f
520	530.84	69.96	f
560	546.04	72.94	f
600	557.76	76.81	f
640	578.95	67.25	f
680	603.81	62.45	f
720	627.18	49.88	f
760	640.55	52.46	f
800	647.31	57.91	f
840	665.4	72.54	f
880	687.14	66.29	f
920	708.09	61.4	f
960	716.92	53.6	f
1000	728.76	41.64	f
1040	733.13	33.89	f
1080	749.6	31.09	f
1120	763.14	26.93	f
1160	796.57	25.37	f
1200	816.83	37.25	f
1240	822.09	48.82	f
1280	834.9	62.77	f
1320	849.67	67.8	f
1360	872.73	59.81	f
1400	887.56	56.8	f
1440	925.69	55.55	f
*	id=P5	origin=start	destiny=end	motherId=-	ageAtStart=1560
0	571.07	388.61	c
40	601.22	399.67	c
80	621.09	393.33	c
120	634.31	392.47	c
160	650.82	391.62	f
200	668.13	390.14	f
240	692.62	382.95	f
280	711.94	369.88	f
320	747.79	363.77	f
360	768.25	351.94	f
400	780.12	328.68	f
440	804.19	321.29	f
480	818	322.7	f
520	846.24	311.38	f
560	872.45	307.98	f
600	904.87	311.64	f
640	927.23	306.29	f
680	946.53	313.71	f
720	978.5	314.02	f
760	992.43	297.82	f
800	1018.94	294.88	f
840	1030.62	298	f
880	1050.51	293.89	f
920	1071.83	298.61	f
960	1086.41	294	f
1000	1121.43	277.24	f
1040	1143.68	257.96	f
1080	1156.61	248.24	f
1120	1160.95	241.38	f
1160	1183.39	224.85	f
1200	1199.59	202.11	f
1240	1205.52	206.08	f
1280	1231.14	213.04	f
1320	1248.51	219.87	f
1360	1280.55	213.46	f
1400	1292.57	209.39	f
1440	1323.21	200.73	f
*	id=P6	origin=start	destiny=end	motherId=-	ageAtStart=3000
0	680.73	382.98	c
40	712.45	377.67	c
80	730.26	382.81	c
120	756.32	393.46	c
160	776.09	387.65	c
200	793.23	380.13	f
240	807.82	368.85	f
280	825.07	362.14	f
320	853.29	364.65	f
360	879.09	355.41	f
400	899.9	360.48	f
440	917.8	367.49	f
480	934.96	371.59	f
520	938.99	374.41	f
560	966.13	369.09	f
600	989.69	364.84	f
640	1011.17	351.61	f
680	1037.39	354.67	f
720	1065.19	354.6	f
760	1093.72	348.99	f
800	1108.67	329.08	f
840	1114.14	320.73	f
880	1133.42	323.91	f
920	1156.51	325.73	f
960	1174.38	327.21	f
1000	1200.08	326.43	f
1040	1233.99	327.85	f
1080	1252.27	327.13	f
1120	1284.8	326.38	f
1160	1314.57	326.43	f
1200	1339.15	332.72	f
1240	1353.55	332.79	f
1280	1363.71	341.11	f
1320	1382.7	352.44	f
1360	1399	353.21	f
1400	1418.85	353.74	f
1440	1433.13	350.53	f
*	id=P7	origin=start	destiny=end	motherId=-	ageAtStart=2280
0	777.71	642.2	c
40	789.63	645.35	c
80	807.95	658.68	c
120	824.67	655.47	c
160	848.38	647.14	c
200	867.64	649.35	f
240	877.91	647.67	f
280	894.45	653.22	f
320	913.74	647.92	f
360	935.43	635.5	f
400	950.68	632.11	f
440	964.99	625.72	f
480	981.14	622.81	f
520	1003.8	611.48	f
560	1018.05	596.73	f
600	1034.69	584.79	f
640	1047.41	577.99	f
680	1064.41	569.9	f
720	1072.51	566.12	f
760	1102.7	560.47	f
800	1122.13	565.6	f
840	1138.66	562.37	f
880	1155.75	579.37	f
920	1168.33	582.9	f
960	1190.57	598.13	f
1000	1204.56	604.29	f
1040	1226.79	599.11	f
1080	1256.74	593.53	f
1120	1280.82	578.14	f
1160	1303.31	573.09	f
1200	1316.94	566.96	f
1240	1337.44	568.65	f
1280	1358.31	561.32	f
1320	1385.47	567.34	f
1360	1416.88	567.93	f
1400	1437.08	566.91	f
1440	1455.47	563.44	f
*	id=P8	origin=start	destiny=end	motherId=-	ageAtStart=1440
0	694.73	649.91	c
40	718.02	659.93	c
80	744.58	663.54	c
120	769.06	654.75	c
160	789.41	645.94	c
200	795.56	643.99	f
240	824.2	642.67	f
280	838.79	650.77	f
320	849.29	656.22	f
360	858.57	666.1	f
400	874.09	660.35	f
440	894.59	661.62	f
480	919.48	658.22	f
520	950.91	655.86	f
560	977.53	648.38	f
600	998.98	656	f
640	1018.08	662.17	f
680	1034.4	659.69	f
720	1063.79	660.13	f
760	1094.99	669.65	f
800	1115.36	670.8	f
840	1137	699.59	f
880	1156.63	709.96	f
920	1176.55	717.45	f
960	1189.56	712.74	f
1000	1222.85	706.64	f
1040	1240.28	699.69	f
1080	1252.52	689.4	f
1120	1278.36	678.48	f
1160	1295.54	678.06	f
1200	1318.55	685.6	f
1240	1347.97	685.63	f
1280	1367.17	683.74	f
1320	1391.65	685.9	f
1360	1410.91	682.76	f
1400	1432.4	676.02	f
1440	1460	677.83	f
*	id=P9	origin=start	destiny=end	motherId=-	ageAtStart=4000
0	76.84	7.02	c
40	96.2	22.95	c
80	120.84	21.18	c
120	136.7	19.3	c
160	151.45	28.95	c
200	164.84	33.5	f
240	178.74	18.57	f
280	195.94	25.86	f
320	209.39	9.3	f
360	220.22	3.87	f
400	244.91	-2.35	f
440	273.64	-4.64	f
480	290.08	-15.76	f
520	310.44	-15.32	f
560	345.84	-13.47	f
600	376.01	-6.87	f
640	388.99	-27.48	f
680	401.56	-31.85	f
720	426.77	-21.12	f
760	437.74	-20.13	f
800	450.61	-27.79	f
840	472.84	-31.33	f
880	491.48	-34.07	f
920	519.1	-30.45	f
960	546.21	-32.04	f
1000	557.46	-41.31	f
1040	581.81	-47.94	f
1080	600.37	-48.15	f
1120	626.5	-44	f
1160	636.68	-51.03	f
1200	663.81	-55.7	f
1240	674.74	-63.03	f
1280	687.71	-61.76	f
1320	704.69	-56.07	f
1360	731.61	-57.58	f
1400	743.64	-72.08	f
1440	758.65	-69.88	f
*	id=P10	origin=start	destiny=end	motherId=-	ageAtStart=4040
0	778.83	626.67	c
40	788.43	611.56	c
80	801.15	615.21	c
120	828.79	621.75	c
160	841.49	623.96	c
200	861.63	621.8	f
240	885.24	629.75	f
280	910.45	641.93	f
320	924.23	637.09	f
360	942.11	630.95	f
400	956.66	622.02	f
440	965.19	617.81	f
480	979.32	622.64	f
520	986.66	633.34	f
560	1007.37	648.03	f
600	1028.76	642.53	f
640	1061.66	646.62	f
680	1080.09	629.86	f
720	1097.27	622.2	f
760	1113.8	615.98	f
800	1125.61	610.12	f
840	1146.11	613.04	f
880	1168.05	608.01	f
920	1174.44	602.14	f
960	1206.04	583.79	f
1000	1225.07	585.95	f
1040	1245.82	588.71	f
1080	1262.05	599.59	f
1120	1272.96	597.6	f
1160	1299.96	599.46	f
1200	1312.99	606.83	f
1240	1340.28	604.76	f
1280	1365.02	609.18	f
1320	1384	601.53	f
1360	1395.33	596.57	f
1400	1407.18	600.89	f
1440	1421.66	603.54	f
*	id=P11	origin=start	destiny=end	motherId=-	ageAtStart=3160
0	132.79	17.2	c
40	145.4	16.47	c
80	164.45	9.1799999999999	c
120	184.43	9.1	c
160	205.37	17.64	c
200	237.43	26.29	f
240	253.64	34.4	f
280	273.25	28.38	f
320	296.63	21.17	f
360	325.67	17.3	f
400	333.99	8.14	f
440	348.28	7.38	f
480	387.58	0.07000000000005	f
520	405.61	-1.88	f
560	428.58	-8.22	f
600	453.39	-14.92	f
640	477.89	-10.61	f
680	487.86	-11.58	f
720	494.65	-11.58	f
760	515.9	-16.13	f
800	526.58	-20.82	f
840	542.36	-13.01	f
880	553.85	-6.8200000000001	f
920	574.36	-13.63	f
960	595.79	-11.27	f
1000	621.52	-4.71	f
1040	641.69	-0.25999999999999	f
1080	668.42	3.9	f
1120	688.63	1.59	f
1160	723.64	1.3	f
1200	739.79	-4.63	f
1240	758.44	0.64999999999998	f
1280	780.18	1.33	f
1320	796.13	-4.5	f
1360	809.36	-9.61	f
1400	832.01	-18.56	f
1440	857.34	-23.67	f
*	id=P12	origin=start	destiny=end	motherId=-	ageAtStart=320
0	260.67	246.48	c
40	284.11	235.79	c
80	304.76	219.1	c
120	323.46	204.66	c
160	349.41	200.5	c
200	368.72	191.67	f
240	395.77	189.82	f
280	418.26	187.01	f
320	436.76	179.92	f
360	442.1	175.04	f
400	456.88	166.3	f
440	487.28	163.37	f
480	515.34	165.62	f
520	539.67	163.72	f
560	553.91	169.63	f
600	586.07	174.34	f
640	600.71	175.29	f
680	617.36	173.41	f
720	640.19	171.27	f
760	648.03	165.54	f
800	653.74	155.38	f
840	677.88	144.31	f
880	693.58	131.31	f
920	707.68	133.64	f
960	723.18	132.39	f
1000	740.91	131.94	f
1040	775.05	129.12	f
1080	791.15	131.88	f
1120	809.11	142.58	f
1160	820.9	145.64	f
1200	849.86	141.86	f
1240	862.75	143.52	f
1280	877.63	153.37	f
1320	897	164.51	f
1360	931.58	176.64	f
1400	948.64	180.44	f
1440	971.16	179.21	f
*	id=P13	origin=start	destiny=end	motherId=-	ageAtStart=2080
0	570.13	609.53	c
40	589.18	613.06	c
80	609.15	610.88	c
120	636.63	597.07	c
160	650.84	593.47	c
200	668.16	587.63	f
240	695.72	582.78	f
280	712.87	575.58	f
320	734.15	579.43	f
360	754.14	573.3	f
400	780.01	577.89	f
440	793.52	581.87	f
480	812.14	581.07	f
520	819.7	575.94	f
560	832.25	566.77	f
600	843.38	558.33	f
640	862.18	550.12	f
680	890.14	558.79	f
720	925.72	568.12	f
760	952.61	567.64	f
800	972.25	561.93	f
840	1004.02	567.03	f
880	1017.5	567.36	f
920	1030.64	574.03	f
960	1048.5	575.07	f
1000	1067.74	581.8	f
1040	1086.62	588.94	f
1080	1105.42	592.3	f
1120	1118.95	601.22	f
1160	1140	607.32	f
1200	1163.05	618.22	f
1240	1175.37	609.8	f
1280	1205.17	618.5	f
1320	1230.87	619.7	f
1360	1245.89	620.95	f
1400	1263.25	627.26	f
1440	1278.51	634.48	f
*	id=P14	origin=start	destiny=end	motherId=-	ageAtStart=3240
0	303.07	659.69	c
40	319.48	658.39	c
80	344.81	655.56	c
120	368.34	646.91	c
160	392.5	652.33	c
200	427.55	661.43	f
240	453.14	664.92	f
280	467.95	664.12	f
320	479.53	660.21	f
360	493.43	667.93	f
400	502.45	674.8	f
440	520.73	686.89	f
480	547.11	688.8	f
520	559.95	692.94	f
560	565.65	692.85	f
600	591.67	690.85	f
640	611.64	698.31	f
680	616.11	701.06	f
720	639.02	711.07	f
760	661.36	725.86	f
800	692.22	715.51	f
840	715.71	720.15	f
880	729.29	716.16	f
920	744.88	705.96	f
960	764.28	693.21	f
1000	778.83	682.99	f
1040	794.35	681.17	f
1080	804.21	677.68	f
1120	809.25	675.7	f
1160	827.21	668.51	f
1200	849.74	666.81	f
1240	871.62	667.29	f
1280	897.47	667.95	f
1320	914.11	660.68	f
1360	939.15	661.26	f
1400	953.53	657.73	f
1440	963.04	659.63	f
*	id=P15	origin=start	destiny=end	motherId=-	ageAtStart=4760
0	846.74	567.84	c
40	860.29	560.37	c
80	884.88	545.46	c
120	907.07	545.41	c
160	920.46	552.32	c
200	938.92	556.89	f
240	949.45	561.43	f
280	962.47	577.78	f
320	980.18	585.25	f
360	1009.6	591.96	f
400	1016.46	599.25	f
440	1037.24	606.5	f
480	1041.32	607.82	f
520	1055.48	626.97	f
560	1075.25	629.16	f
600	1095.62	626.93	f
640	1107.25	617.51	f
680	1123.52	617.01	f
720	1150.57	624.39	f
760	1179.23	629.03	f
800	1211.7	635.58	f
840	1237.58	638.43	f
880	1245.59	653.23	f
920	1253.83	672.95	f
960	1258.78	686.9	f
1000	1282.48	705	f
1040	1308.64	715.55	f
1080	1337.75	713.04	f
1120	1361.6	704.33	f
1160	1388.12	713.58	f
1200	1400.38	717.33	f
1240	1410.36	710.49	f
1280	1420.37	710.51	f
1320	1435.13	708.76	f
1360	1450.72	723.81	f
1400	1470.26	725	f
1440	1486.87	722.51	f
*	id=P16	origin=start	destiny=end	motherId=-	ageAtStart=3200
0	599.02	520.24	c
40	608.31	513.65	c
80	623.99	505.59	c
120	647.57	511.94	c
160	667.52	510.61	c
200	682.65	511.17	f
240	705.47	508.2	f
280	729.77	515.15	f
320	737.68	502.64	f
360	771.57	505.84	f
400	796.23	512.43	f
440	822.57	512.91	f
480	855.34	514.94	f
520	875.97	508.38	f
560	878.87	508.21	f
600	898.59	513.41	f
640	915.02	513.04	f
680	942.15	517.74	f
720	972.71	517.47	f
760	990.65	518.07	f
800	1012.24	518.49	f
840	1029.53	529.49	f
880	1045.35	539.09	f
920	1061.41	552.42	f
960	1081.57	545.42	f
1000	1102.78	535.79	f
1040	1106.68	540.42	f
1080	1107	544.36	f
1120	1117.03	549.41	f
1160	1142.65	554.53	f
1200	1167.4	547.14	f
1240	1188.35	552.61	f
1280	1213.69	560.47	f
1320	1239.58	555	f
1360	1245.54	551.57	f
1400	1266.87	538.24	f
1440	1292.2	520.79	f
*	id=P17	origin=start	destiny=end	motherId=-	ageAtStart=4800
0	158.87	627.24	c
40	176.29	624.94	c
80	200.46	619.85	c
120	222.61	611.73	c
160	249.46	615.58	c
200	263.58	614.59	f
240	269.46	616.7	f
280	287.62	623.71	f
320	321.97	637.71	f
360	330.62	641.53	f
400	367.35	640.4	f
440	381.74	635.6	f
480	400.72	619.68	f
520	408.66	610.59	f
560	425.02	603.96	f
600	455.08	611.24	f
640	465.9	624.44	f
680	483.99	638.48	f
720	496.9	633.36	f
760	523.78	636.72	f
800	544.44	643.59	f
840	562.75	640.42	f
880	581.5	653.1	f
920	591.91	645.93	f
960	604.31	643.3	f
1000	626.55	638.29	f
1040	643.92	622.86	f
1080	670.54	619.27	f
1120	688.1	610.58	f
1160	713.35	607.23	f
1200	733.14	604.4	f
1240	755.02	595.05	f
1280	757.39	588.64	f
1320	782.06	588.62	f
1360	806.81	587.54	f
1400	830.88	591	f
1440	857.3	601.69	f
*	id=P18	origin=start	destiny=end	motherId=-	ageAtStart=3120
0	640.31	165.5	c
40	638.59	173.17	c
80	657.26	182.19	c
120	673.04	187.22	c
160	682.3	189.33	c
200	699.49	203.48	f
240	718.33	205.13	f
280	752.03	201.28	f
320	756.11	196.92	f
360	778.52	187.57	f
400	798.16	186.37	f
440	824.35	194.68	f
480	845.97	188.48	f
520	857.75	179.53	f
560	875.38	185.36	f
600	892.79	195.65	f
640	906.57	204.11	f
680	930.88	206.7	f
720	954.37	208.15	f
760	971.33	211.53	f
800	992.77	211.3	f
840	1013.65	197.87	f
880	1028.86	208.96	f
920	1047.76	221.84	f
960	1067.45	218.94	f
1000	1079.35	224.6	f
1040	1092.6	237.82	f
1080	1113.04	243.23	f
1120	1136.28	256.97	f
1160	1161.9	253.22	f
1200	1180.31	260.31	f
1240	1204.45	263.34	f
1280	1223.07	273.83	f
1320	1225.91	270.6	f
1360	1244.02	253.29	f
1400	1250.38	256.85	f
1440	1264.46	265.14	f
*	id=P19	origin=start	destiny=end	motherId=-	ageAtStart=4480
0	500	587.13	c
40	515.72	579.43	c
80	544.75	568.55	c
120	560.51	561.94	c
160	580.06	553.47	c
200	585.9	552.52	f
240	609.48	548.07	f
280	621.21	552.49	f
320	645.9	553.79	f
360	655.76	554.45	f
400	674	561.82	f
440	686.88	577.04	f
480	704.04	575.44	f
520	720.07	578.44	f
560	745.13	590.01	f
600	763.3	588.11	f
640	770.33	598.88	f
680	781.71	603.52	f
720	811.3	606.48	f
760	823.31	608.98	f
800	836.82	617.63	f
840	850.34	621.67	f
880	878.1	625.21	f
920	896.55	630.26	f
960	917	654.78	f
1000	923.45	649.1	f
1040	935.84	641.72	f
1080	953.62	637.05	f
1120	980	629.49	f
1160	1005.78	621.83	f
1200	1012.32	623.66	f
1240	1038.71	625.24	f
1280	1056.13	631.07	f
1320	1069.96	632.1	f
1360	1084.67	632.76	f
1400	1098.75	636.24	f
1440	1118.76	642.83	f
*	id=P20	origin=start	destiny=end	motherId=-	ageAtStart=2600
0	555.96	500.25	c
40	569.3	481.04	c
80	577.54	478.51	c
120	602.52	479.92	c
160	610.44	477.4	c
200	630.63	472	f
240	658.3	465.52	f
280	674.91	462.65	f
320	682.43	465.78	f
360	701.33	461	f
400	723.37	452.69	f
440	739.48	452.59	f
480	755.76	455.59	f
520	779.24	451.13	f
560	802.2	458.05	f
600	818.44	467.47	f
640	827.83	467.57	f
680	843.94	472.09	f
720	862.51	460.6	f
760	883.35	454.88	f
800	903.63	461.12	f
840	930.38	464.22	f
880	937.57	469.24	f
920	954.51	469.34	f
960	979.91	470.47	f
1000	995.66	456.14	f
1040	1015.33	440.66	f
1080	1038.12	440.69	f
1120	1056.92	440.05	f
1160	1082.68	420.54	f
1200	1098.04	409.93	f
1240	1125.82	416.59	f
1280	1140.96	415.09	f
1320	1174.97	431.5	f
1360	1198.55	436.61	f
1400	1224.02	447.14	f
1440	1239.84	444.3	f
*	id=P21	origin=start	destiny=end	motherId=-	ageAtStart=4520
0	439.61	382.23	c
40	443.38	382.5	c
80	453.25	380.64	c
120	475.71	373.32	c
160	506.14	356.51	f
200	521.74	351.12	f
240	539.28	349.3	f
280	555.77	333.11	f
320	573.52	333.63	f
360	593.4	334.69	f
400	627.73	335.52	f
440	655.93	342.61	f
480	671.71	360.4	f
520	688.74	352.56	f
560	715.56	347.85	f
600	728.46	343.13	f
640	738.7	329.74	f
680	752.43	309.33	f
720	775.57	306.47	f
760	795.6	290.41	f
800	821.2	270.09	f
840	833.01	264.52	f
880	842.86	261.26	f
920	862.77	247.71	f
960	874.94	250.25	f
1000	888.6	265.4	f
1040	891.19	274.19	f
1080	911.68	277.02	f
1120	940.19	279.12	f
1160	957.92	285.91	f
1200	984.97	294.43	f
1240	1001.66	300.4	f
1280	1019.76	311.52	f
1320	1028.26	310.45	f
1360	1040.53	307.04	f
1400	1060.48	309.25	f
1440	1073.42	302.29	f
*	id=P22	origin=start	destiny=end	motherId=-	ageAtStart=960
0	560.64	400.17	c
40	576.02	409.73	c
80	585.8	408.31	c
120	598.55	411.43	c
160	605.17	410.87	c
200	609.65	410.79	f
240	633.35	410.64	f
280	649.91	408.4	f
320	657.97	405.71	f
360	688.55	407.33	f
400	710.55	401.45	f
440	731.27	391.18	f
480	754.72	387.86	f
520	772.97	395.83	f
560	786.7	414.14	f
600	805.19	421.09	f
640	818.93	435.79	f
680	814.34	439.12	f
720	816.99	436.97	f
760	821.27	430.26	f
800	827.74	416.32	f
840	841.07	409.2	f
880	869.92	405.72	f
920	887.57	396.12	f
960	915.35	378.77	f
1000	926.51	376.81	f
1040	944.3	368.37	f
1080	971.78	370.24	f
1120	992.74	375.5	f
1160	1012.05	379.22	f
1200	1031.3	385.41	f
1240	1055.29	390.55	f
1280	1083.45	386.05	f
1320	1098.95	396.59	f
1360	1119	394.51	f
1400	1137.57	392.76	f
1440	1168.15	395.24	f
*	id=P23	origin=start	destiny=end	motherId=-	ageAtStart=1640
0	432.01	367.94	c
40	447.53	371.34	c
80	471.24	366.31	c
120	491.71	361.26	c
160	509.12	357.94	c
200	530.01	367.45	f
240	538.23	375.31	f
280	565.77	385.64	f
320	590.77	392.58	f
360	610.19	390.09	f
400	630.58	386.2	f
440	652.66	390.52	f
480	661.03	399.77	f
520	676.8	405.95	f
560	692.41	405.02	f
600	721.76	396	f
640	736.72	377.54	f
680	745.27	373.86	f
720	763.93	383.48	f
760	781.44	384.92	f
800	804.85	383.92	f
840	812.3	383.99	f
880	822.92	384.69	f
920	843.69	386.75	f
960	871.14	377.62	f
1000	898.28	371.43	f
1040	936.03	368.14	f
1080	949.24	361.2	f
1120	964.62	358.51	f
1160	979.96	361.35	f
1200	991.42	363.05	f
1240	1007.07	357.63	f
1280	1019.25	347.55	f
1320	1030.79	342.27	f
1360	1033.66	342.37	f
1400	1057.21	341	f
1440	1069.9	350.4	f
*	id=P24	origin=start	destiny=end	motherId=-	ageAtStart=920
0	410.31	296.44	c
40	435.34	302.1	c
80	459.47	300.08	c
120	478.79	297.77	c
160	492.46	290.29	c
200	513.89	270.64	f
240	534.6	269.62	f
280	555.37	260.68	f
320	582.53	259.97	f
360	600.4	256.33	f
400	616.78	262.97	f
440	642.83	265.16	f
480	651.95	261.34	f
520	657.34	256.83	f
560	684.6	243.47	f
600	705.12	245.39	f
640	718.4	252.35	f
680	720.83	262.14	f
720	738.55	273.5	f
760	758.08	267.16	f
800	769.81	266.49	f
840	795.19	262.55	f
880	821.87	261.42	f
920	854.55	269.36	f
960	872.68	265.61	f
1000	894.56	253.35	f
1040	918.42	256.54	f
1080	935.45	268.61	f
1120	965.08	274.74	f
1160	990.77	285.97	f
1200	1006.1	301.09	f
1240	1028.44	300.72	f
1280	1043.05	295.64	f
1320	1064.57	279.93	f
1360	1089.27	269.76	f
1400	1104.62	276.61	f
1440	1119.87	288.17	f
*	id=P25	origin=start	destiny=end	motherId=-	ageAtStart=2320
0	410.58	403.59	c
40	431.75	398.45	c
80	448.95	388.66	c
120	466.26	389.42	c
160	469.95	391.1	c
200	491.04	395.58	f
240	510.27	397.68	f
280	531	392.18	f
320	553.91	391.27	f
360	565.91	382.44	f
400	568.23	374.18	f
440	578.85	363.09	f
480	595.15	370.41	f
520	609.63	381.35	f
560	611.53	384.14	f
600	633.07	400.86	f
640	656.84	401.65	f
680	680.95	413.72	f
720	702.95	428.53	f
760	715.75	429.35	f
800	733.98	440.49	f
840	743.72	427.46	f
880	746.96	429.38	f
920	772.16	442.2	f
960	790.07	434.69	f
1000	806.9	435.25	f
1040	825.64	431.62	f
1080	837.37	412.3	f
1120	837.24	414.52	f
1160	847.16	417.11	f
1200	873.38	423.46	f
1240	897.23	423.92	f
1280	912.04	412.6	f
1320	927.57	422.88	f
1360	932.98	429.1	f
1400	964.95	432.89	f
1440	991.25	422.89	f
*	id=P26	origin=start	destiny=end	motherId=-	ageAtStart=1040
0	541.82	240.54	c
40	561.06	244.92	c
80	587.38	244.46	c
120	602.06	237.33	c
160	611.84	230.85	c
200	636.02	232.77	f
240	658.34	231.77	f
280	674.18	240.13	f
320	688.79	237.97	f
360	711.4	224.28	f
400	727.29	215.95	f
440	750.92	213.4	f
480	763.14	217.71	f
520	792.3	204.75	f
560	807.7	198.74	f
600	830.74	191.23	f
640	838.72	186.96	f
680	847.78	182.33	f
720	865.11	173.09	f
760	879.82	173	f
800	898.47	151.87	f
840	908.4	140.56	f
880	924.46	126.78	f
920	932.03	119.26	f
960	956.42	106.33	f
1000	971.37	103.08	f
1040	994.51	109.65	f
1080	1027.73	119.38	f
1120	1049.64	129.1	f
1160	1071.7	134.55	f
1200	1085.83	146.34	f
1240	1113.95	145.05	f
1280	1125.71	149.99	f
1320	1147.82	161.45	f
1360	1159.89	163.63	f
1400	1177.2	167.05	f
1440	1197.17	183.58	f
*	id=P27	origin=start	destiny=end	motherId=-	ageAtStart=4600
0	320.66	64.67	c
40	345.01	57.35	c
80	368.73	62.49	c
120	384.49	79.09	c
160	413.13	86.75	c
200	432.79	76.63	f
240	449.55	82.75	f
280	466.07	86.39	f
320	485.65	87.47	f
360	499.4	91.34	f
400	522.04	90.57	f
440	541.71	86.56	f
480	567.54	102.88	f
520	575.84	103.94	f
560	605.15	87.13	f
600	637.98	90.02	f
640	669.07	101.99	f
680	693.49	107.11	f
720	717.92	99.63	f
760	730.24	101.5	f
800	741	96.06	f
840	764.44	89.38	f
880	784.81	84.03	f
920	814.97	87.48	f
960	826.48	85.09	f
1000	849.54	86.69	f
1040	863.48	87.73	f
1080	880.36	85.52	f
1120	898.46	84.56	f
1160	923.26	79.13	f
1200	940.2	78.7	f
1240	968.61	80.61	f
1280	994.54	82.44	f
1320	1023.55	84.67	f
1360	1047.36	86.45	f
1400	1073.66	78.62	f
1440	1088.67	73.24	f
*	id=P28	origin=start	destiny=end	motherId=-	ageAtStart=1440
0	202.26	654.58	c
40	222.34	663.97	c
80	242.88	664.59	c
120	255.94	666.25	c
160	285.69	668.55	c
200	303.8	674.34	f
240	330.48	679.16	f
280	345.79	688.13	f
320	369.53	691.24	f
360	395.53	692.19	f
400	418.88	684.43	f
440	431.86	684.86	f
480	442.79	699.41	f
520	454.8	699.98	f
560	480.8	701.85	f
600	492.29	696.9	f
640	521.02	695.64	f
680	539.93	703.03	f
720	558.93	696	f
760	564.78	691.59	f
800	581.93	687.69	f
840	607.43	686.46	f
880	630	674.01	f
920	660.13	662.57	f
960	672.47	657.12	f
1000	686.45	666.34	f
1040	700.72	681.29	f
1080	723.79	688.34	f
1120	749.83	694.45	f
1160	779.4	699.51	f
1200	799.72	695.57	f
1240	815.64	688.99	f
1280	851.07	698.84	f
1320	885.36	703.51	f
1360	905.63	705.91	f
1400	932.25	707.44	f
1440	953.84	702.12	f
*	id=P29	origin=start	destiny=end	motherId=-	ageAtStart=4360
0	832.96	285.33	c
40	850.84	272.93	c
80	868.65	273.97	c
120	879.31	275.72	c
160	905.88	276.47	c
200	922.14	281.32	f
240	947.32	276.82	f
280	966.1	288.72	f
320	990.75	290.65	f
360	1010.45	288.09	f
400	1040.3	292.15	f
440	1053.79	291.82	f
480	1067.11	290.71	f
520	1088.24	297.48	f
560	1102.49	289.29	f
600	1121.92	291.57	f
640	1149.44	283.86	f
680	1180.38	284.57	f
720	1193.99	299.41	f
760	1214.63	306.36	f
800	1223.27	321.6	f
840	1240.89	326.81	f
880	1261.68	327.71	f
920	1279.54	332.02	f
960	1288.97	343.56	f
1000	1314.25	359.43	f
1040	1339.97	368.51	f
1080	1359.02	369.78	f
1120	1382.75	373.81	f
1160	1399.85	372.06	f
1200	1418.06	382.48	f
1240	1437.04	396.9	f
1280	1453.96	399.48	f
1320	1487.85	401.83	f
1360	1513.73	400.8	f
1400	1539.47	402.25	f
1440	1547.48	391.06	f
*	id=P30	origin=start	destiny=end	motherId=-	ageAtStart=1920
0	22.73	10.18	c
40	29.79	-0.28999999999996	c
80	36.93	-10.87	c
120	65.26	-14.78	c
160	93.91	-17.21	c
200	115.68	-10.68	f
240	131.73	-3.61	f
280	156.47	0.65999999999997	f
320	171.87	-7.88	f
360	195.67	-16.33	f
400	219.73	-15.22	f
440	238.94	-6.67	f
480	263.07	-3.49	f
520	282.7	-5.38	f
560	300.89	-20.27	f
600	310.59	-28.11	f
640	326.83	-41.31	f
680	344.07	-51.42	f
720	352.39	-51.62	f
760	384.1	-57.01	f
800	405.39	-48.81	f
840	421.08	-47.18	f
880	442.71	-49.43	f
920	467.17	-57.46	f
960	496.76	-65.84	f
1000	524.18	-67.23	f
1040	553.09	-67.01	f
1080	581.23	-73.07	f
1120	597.31	-81.31	f
1160	615.83	-80.92	f
1200	628.18	-92.73	f
1240	630.63	-104.74	f
1280	643.56	-106.51	f
1320	655.53	-109.68	f
1360	671.29	-104.37	f
1400	695.32	-105.42	f
1440	725.44	-114.58	f
*	id=P31	origin=start	destiny=end	motherId=-	ageAtStart=4320
0	631.16	170.33	c
40	652.66	175.29	c
80	683.48	184.15	c
120	709.52	199.3	c
160	725.37	191.08	c
200	741.37	191.59	f
240	753.52	197.33	f
280	766.15	201.46	f
320	792	203.77	f
360	798.7	200.39	f
400	824.83	197.93	f
440	859.27	184.48	f
480	871.03	173.3	f
520	901.91	165.71	f
560	917.87	165.4	f
600	929.82	167.98	f
640	945.77	176.91	f
680	965.87	183.62	f
720	972.64	182.09	f
760	986.43	194.22	f
800	1000.03	202.93	f
840	1022.5	208.92	f
880	1050.41	212.4	f
920	1070.45	210.56	f
960	1089.72	209.39	f
1000	1111.3	198.2	f
1040	1126.92	201.85	f
1080	1144.97	213.87	f
1120	1156.37	215.2	f
1160	1181.93	210.74	f
1200	1190.56	221.04	f
1240	1201.53	228.51	f
1280	1228.68	229.17	f
1320	1253.52	229.38	f
1360	1263.68	239.9	f
1400	1280.69	247.07	f
1440	1301.3	260.87	f
*	id=P32	origin=start	destiny=end	motherId=-	ageAtStart=4400
0	160.61	57.17	c
40	171.17	49.41	c
80	192.2	40.19	c
120	209.13	38.36	c
160	227.44	33.21	c
200	257.47	37.87	f
240	281.75	49.86	f
280	306.87	54.4	f
320	330.45	58.27	f
360	343.92	55.47	f
400	368.16	61.63	f
440	384.57	68.68	f
480	398.65	71.5	f
520	424.36	83.91	f
560	446.56	79.75	f
600	469.25	62.65	f
640	504.25	62.51	f
680	514.78	75.64	f
720	541.97	74.14	f
760	559.62	77.4	f
800	581.35	81.2	f
840	595.79	77.31	f
880	614.15	76.21	f
920	636.33	75.74	f
960	667.89	75.73	f
1000	687	62.05	f
1040	707.3	61.55	f
1080	722.97	73.59	f
1120	743.84	70.66	f
1160	766.29	64.23	f
1200	773.9	61.39	f
1240	791.87	58.3	f
1280	805.83	61.35	f
1320	815.91	75.16	f
1360	834.58	66.68	f
1400	851.32	52.88	f
1440	862.56	50.81	f
*	id=P33	origin=start	destiny=end	motherId=-	ageAtStart=280
0	697.78	23.59	c
40	715.09	18.15	c
80	733.58	15.67	c
120	761	9.98	c
160	790.79	7.63	c
200	810.53	3.65	f
240	831.7	11.16	f
280	849.56	6.6900000000001	f
320	873	5.01	f
360	895.76	17.52	f
400	918.49	19.87	f
440	928.66	21.26	f
480	936.19	21.44	f
520	966.89	29	f
560	982.54	29.08	f
600	1012.37	19.96	f
640	1040.12	15.16	f
680	1057.85	18.19	f
720	1082.06	21.07	f
760	1100.4	11.81	f
800	1124.91	4.9299999999999	f
840	1140.66	-5.22	f
880	1165.73	-6.8200000000001	f
920	1190.24	-15.47	f
960	1207.88	-25.71	f
1000	1226.26	-32.21	f
1040	1259.54	-37.23	f
1080	1278.19	-40.87	f
1120	1302.09	-51.62	f
1160	1319.08	-60.25	f
1200	1348.34	-66.94	f
1240	1372.98	-57.16	f
1280	1394.36	-56.35	f
1320	1417.08	-60.26	f
1360	1448.04	-65.29	f
1400	1459	-80.98	f
1440	1477.23	-82.2	f
*	id=P34	origin=start	destiny=end	motherId=-	ageAtStart=4720
0	531.23	400.35	c
40	535.55	397.5	c
80	555.39	392.76	c
120	578.14	378.21	c
160	583.96	364.63	f
200	599.85	358.61	f
240	612.29	353.73	f
280	625.76	349.01	f
320	651.16	338.24	f
360	660.85	323.63	f
400	677.64	323.13	f
440	692.38	333.07	f
480	711.43	332.81	f
520	729.7	338.52	f
560	756.83	337.59	f
600	770.33	336.9	f
640	792.77	335.68	f
680	824.3	337.85	f
720	845.33	342.73	f
760	869.99	341.38	f
800	883.47	335.14	f
840	900.32	315.36	f
880	917.93	322.51	f
920	937.58	321.09	f
960	961.13	318.11	f
1000	991.8	317.67	f
1040	1008.18	313.81	f
1080	1024.43	304.26	f
1120	1048.15	308.15	f
1160	1069.21	311.82	f
1200	1078.27	306.89	f
1240	1103.54	293.66	f
1280	1116.56	296.6	f
1320	1135.63	282.14	f
1360	1153.71	280.72	f
1400	1170.96	276.67	f
1440	1199.15	279.54	f
*	id=P35	origin=start	destiny=end	motherId=-	ageAtStart=3360
0	41.43	475.19	c
40	52.57	482.58	c
80	67.06	479.71	c
120	96.03	482.73	c
160	113.78	490.39	c
200	130.33	486.71	f
240	147.36	479.67	f
280	168.37	476.93	f
320	182.47	483.26	f
360	199.19	494.86	f
400	211.9	505.88	f
440	222.05	518.67	f
480	245.63	536.2	f
520	273.64	545.83	f
560	281.95	546.95	f
600	302.72	550.14	f
640	326.91	559.93	f
680	341.87	568.31	f
720	352.1	577.99	f
760	375.22	583.34	f
800	391.52	577.86	f
840	406.3	577.26	f
880	434.22	574.42	f
920	459.37	571.45	f
960	485.9	563.77	f
1000	500.43	560.48	f
1040	522.36	553.6	f
1080	533.43	549.94	f
1120	546.25	558.66	f
1160	569.11	552.34	f
1200	587.75	537.08	f
1240	605.18	528.32	f
1280	624.09	527.41	f
1320	638.33	526.98	f
1360	648.01	517.07	f
1400	668.51	506.74	f
1440	692.85	503.68	f
*	id=P36	origin=start	destiny=end	motherId=-	ageAtStart=1680
0	537.15	287.32	c
40	558.75	291.55	c
80	575.37	291.53	c
120	599.15	278.23	c
160	610.11	283.21	f
200	626.93	282.47	f
240	651.94	278.78	f
280	682.86	282.01	f
320	716.23	283.47	f
360	728.43	284.35	f
400	747.63	287.16	f
440	778.56	285.46	f
480	785.83	291.77	f
520	806.11	307.91	f
560	822.01	319.84	f
600	836.95	314.09	f
640	842.93	309.37	f
680	868.4	313.14	f
720	896.48	320.17	f
760	917.99	324.72	f
800	933.5	331.51	f
840	952.94	342.74	f
880	970.63	352.55	f
920	990.72	371.31	f
960	1003.06	378.77	f
1000	1030.19	377.26	f
1040	1059.06	373.95	f
1080	1071.21	382.38	f
1120	1092.46	388.66	f
1160	1102.25	398.96	f
1200	1118.09	389.52	f
1240	1136.14	389.85	f
1280	1164.1	393.13	f
1320	1192.54	392.78	f
1360	1206.75	386.52	f
1400	1226.58	384.37	f
1440	1249.97	395.78	f
*	id=P37	origin=start	destiny=end	motherId=-	ageAtStart=4800
0	653.38	465.21	c
40	659.42	450.74	c
80	666.98	445.84	c
120	683.21	438.38	c
160	695.44	421.3	c
200	720.49	416.01	f
240	746.74	402.13	f
280	767.06	405.66	f
320	789.3	395.05	f
360	809.31	401.97	f
400	829.91	398.8	f
440	856.04	395.27	f
480	881.9	403.67	f
520	902.51	403.13	f
560	922.5	396.25	f
600	949.69	393.96	f
640	973.46	382.4	f
680	992.32	390.7	f
720	1002.81	380.07	f
760	1011.2	361.52	f
800	1026.28	348.29	f
840	1052.51	331.31	f
880	1069.47	327.43	f
920	1090.25	332.18	f
960	1107.37	335.11	f
1000	1131.82	330.91	f
1040	1140.13	327.55	f
1080	1152.7	323.2	f
1120	1166.27	321.01	f
1160	1188.31	309.03	f
1200	1199.34	309.15	f
1240	1232	308.14	f
1280	1262.16	306.49	f
1320	1291.67	313.1	f
1360	1320.22	336.67	f
1400	1342.31	345.5	f
1440	1356.45	350.7	f
*	id=P38	origin=start	destiny=end	motherId=-	ageAtStart=2800
0	868.03	501.03	c
40	887.69	503.97	c
80	921.56	498.19	c
120	941.07	488.83	c
160	974.74	479.41	c
200	1002.07	472.87	f
240	1028.36	468.39	f
280	1041.23	473.07	f
320	1063.39	472.71	f
360	1074.08	468.06	f
400	1092.23	471.15	f
440	1106.58	473.27	f
480	1116.72	471.77	f
520	1138.64	475.86	f
560	1157.49	482	f
600	1185	477.55	f
640	1192.18	473.24	f
680	1209.01	456.88	f
720	1234.55	451.09	f
760	1258.97	441.94	f
800	1276.61	446.09	f
840	1303.5	455.23	f
880	1340.01	453.22	f
920	1364.02	458.53	f
960	1374.97	454.23	f
1000	1397.92	446.53	f
1040	1423.15	444.78	f
1080	1449.29	445.09	f
1120	1472.1	447.64	f
1160	1490.21	439.85	f
1200	1516.72	446.53	f
1240	1541.15	444.82	f
1280	1558.69	442.7	f
1320	1572.47	428.35	f
1360	1600.31	406.77	f
1400	1614.01	396.75	f
1440	1641.91	399.17	f
*	id=P39	origin=start	destiny=end	motherId=-	ageAtStart=2480
0	640.76	369.83	c
40	658.45	388.36	c
80	683.08	381.71	c
120	702.75	381.7	c
160	714.09	387.77	c
200	732.24	398.8	f
240	740.8	406.43	f
280	751.42	416.3	f
320	766.57	420.76	f
360	791.86	429.56	f
400	808.56	431.49	f
440	828.58	443.79	f
480	855.58	448.28	f
520	890.24	453.39	f
560	907.61	463.95	f
600	923.67	467.82	f
640	949.72	474.6	f
680	967.35	484.19	f
720	982.86	486.27	f
760	1009.17	474.17	f
800	1036.1	473.54	f
840	1045.78	479.21	f
880	1052.68	475.67	f
920	1067.57	468.48	f
960	1099.5	460.93	f
1000	1119.76	456.59	f
1040	1127.2	449.33	f
1080	1141.65	445.52	f
1120	1162.37	450.02	f
1160	1175.75	451.87	f
1200	1176.79	455.31	f
1240	1188.28	465.24	f
1280	1211.83	465.54	f
1320	1231.63	456.9	f
1360	1239.55	448.84	f
1400	1260.46	445.93	f
1440	1269.72	446.69	f
*	id=P40	origin=start	destiny=end	motherId=-	ageAtStart=3200
0	702.6	516.79	c
40	720.44	519.65	c
80	748.1	522.27	c
120	764.12	536.25	c
160	789.9	539.22	c
200	805.06	541.11	f
240	812.37	540.97	f
280	833.52	541.34	f
320	846.64	538.44	f
360	860.04	537.61	f
400	882.75	532.9	f
440	887.19	527.97	f
480	903.37	527.07	f
520	913.94	515.8	f
560	944.51	501.6	f
600	957.09	498.7	f
640	984.77	490.95	f
680	994.34	492.26	f
720	1007.94	494.91	f
760	1020.94	490.43	f
800	1050.2	479.38	f
840	1065.61	464.47	f
880	1079.14	465.65	f
920	1107.89	466.82	f
960	1129.35	467.2	f
1000	1146.54	461.4	f
1040	1170.31	450.72	f
1080	1202.02	446.1	f
1120	1223.2	454.04	f
1160	1238.11	459.12	f
1200	1254.38	466.94	f
1240	1278.01	455.48	f
1280	1304.03	455.12	f
1320	1324.88	446.64	f
1360	1337.69	443.29	f
1400	1359.71	437.58	f
1440	1380.15	441.04	f
*	id=P41	origin=start	destiny=end	motherId=-	ageAtStart=160
0	720.82	372.38	c
40	744.21	371.23	c
80	760.94	372.88	c
120	800.42	370.41	c
160	832.64	364.11	c
200	843.68	367.79	f
240	867.27	360.78	f
280	882.69	360.58	f
320	916.85	373.17	f
360	933.11	376.73	f
400	944.66	384.15	f
440	948.79	396.16	f
480	957.92	411.22	f
520	974.88	415.6	f
560	991.01	409.15	f
600	1004.4	397.41	f
640	1018.35	402.7	f
680	1046.22	409.96	f
720	1069.48	411.53	f
760	1089.14	413.86	f
800	1111.71	412.63	f
840	1133.73	410.31	f
880	1146.01	414.5	f
920	1156.23	428.17	f
960	1177.94	436.18	f
1000	1198.58	437.81	f
1040	1216.76	441.18	f
1080	1246.01	442.71	f
1120	1270.13	442.88	f
1160	1295.93	445.62	f
1200	1332.18	436.8	f
1240	1356.47	441.35	f
1280	1378.67	434.83	f
1320	1398.48	431.87	f
1360	1403.75	424.38	f
1400	1420.28	421.77	f
1440	1438.29	426.25	f
*	id=P42	origin=start	destiny=end	motherId=-	ageAtStart=2720
0	698.65	541.9	c
40	708.95	545.47	c
80	738.59	545.48	c
120	765.89	542.52	c
160	777.09	536.02	f
200	787.73	527.72	f
240	807.02	517.12	f
280	812.38	513.43	f
320	846.45	499.15	f
360	870.48	489.14	f
400	885.54	494.72	f
440	896.7	503.82	f
480	926.89	498.66	f
520	961.48	502.1	f
560	974.81	505.83	f
600	985.25	509.72	f
640	1009.07	504.7	f
680	1034.55	509.43	f
720	1066.01	511.71	f
760	1087.61	525.37	f
800	1110.97	529.92	f
840	1127.46	532.68	f
880	1146.25	520.49	f
920	1158.68	519.13	f
960	1171.28	513.57	f
1000	1200.23	511.84	f
1040	1207.9	517.18	f
1080	1224.49	522.69	f
1120	1231.35	524.9	f
1160	1258	524.75	f
1200	1278.77	518.35	f
1240	1301.34	516.98	f
1280	1327.67	517.19	f
1320	1345.4	507.07	f
1360	1358.54	513.11	f
1400	1381.46	518.69	f
1440	1395.82	536.62	f
*	id=P43	origin=start	destiny=end	motherId=-	ageAtStart=3680
0	305.26	634.61	c
40	319.37	628.75	c
80	348.18	607.59	c
120	373.68	591.49	c
160	386.47	586.46	c
200	401.8	574.13	f
240	425.3	578.58	f
280	453.64	578.3	f
320	474.53	575.35	f
360	489.56	583.95	f
400	506.78	575.19	f
440	529.13	561.85	f
480	561.72	561.62	f
520	572.96	573.26	f
560	598.93	578.04	f
600	606.07	579.03	f
640	625.72	594.79	f
680	636.98	597.97	f
720	650.81	605.12	f
760	661.91	621.44	f
800	679.16	635.46	f
840	701.01	648.09	f
880	723.34	646.9	f
920	755.07	633.32	f
960	783.29	622.97	f
1000	801.82	615.62	f
1040	824.7	619.08	f
1080	848.15	628.63	f
1120	864.32	621.36	f
1160	889.35	611.72	f
1200	909.02	604.76	f
1240	930.5	606.87	f
1280	950.89	615.41	f
1320	962.93	631.87	f
1360	972.16	635.84	f
1400	985.45	634.99	f
1440	995.17	622.64	f
*	id=P44	origin=start	destiny=end	motherId=-	ageAtStart=440
0	172.57	457.21	c
40	191.52	473.46	c
80	201.44	476.55	c
120	223.07	485.69	c
160	234.38	498.93	c
200	249.2	499.13	f
240	269.25	490.02	f
280	308.86	482.1	f
320	323.37	479.48	f
360	337.62	485.12	f
400	358.34	479.51	f
440	383.61	481.55	f
480	410.74	481.22	f
520	431.96	478.53	f
560	450	473.27	f
600	479.13	461.95	f
640	494.02	456.16	f
680	504.23	455.32	f
720	522.21	452.62	f
760	535.25	464.11	f
800	565.76	467.35	f
840	583.4	466.1	f
880	612.31	462.63	f
920	648.25	457.83	f
960	666.01	460.4	f
1000	688.15	478.15	f
1040	694.04	484.77	f
1080	710.19	488.78	f
1120	728.43	481.4	f
1160	750.35	474.51	f
1200	774.98	468.14	f
1240	794.05	481.16	f
1280	804.63	488.22	f
1320	811.95	487.63	f
1360	829.81	489.59	f
1400	852.26	493.75	f
1440	867.77	493.7	f
*	id=P45	origin=start	destiny=end	motherId=-	ageAtStart=2920
0	518.84	518.75	c
40	535.02	520.4	c
80	553.07	514.85	c
120	573.36	506.24	c
160	586.29	496.73	c
200	608.63	472.63	f
240	632.79	471.92	f
280	658.34	467.23	f
320	679.95	470.85	f
360	690.12	471.41	f
400	708.17	463.17	f
440	737.43	455.33	f
480	755.21	459.51	f
520	769.51	460.84	f
560	793.84	464.56	f
600	821.73	470.34	f
640	853.89	465.74	f
680	879.68	463.41	f
720	905.41	474.02	f
760	915.9	487.84	f
800	939.44	485.4	f
840	951.73	482.15	f
880	968.06	488.89	f
920	994.8	486.69	f
960	1015	488.06	f
1000	1040.67	491.99	f
1040	1061.88	498.29	f
1080	1080.75	508.48	f
1120	1091.28	506.75	f
1160	1120.92	496.15	f
1200	1154.02	499.88	f
1240	1172.24	508.41	f
1280	1195.83	504.73	f
1320	1224	512.57	f
1360	1247.64	526.71	f
1400	1278.52	529.61	f
1440	1283.91	525.53	f
*	id=P46	origin=start	destiny=end	motherId=-	ageAtStart=1920
0	271.18	449.54	c
40	288	456.78	c
80	291.71	454.94	c
120	316.51	453.27	c
160	336.21	460.93	c
200	357.35	461.37	f
240	386.44	457.76	f
280	405.67	452.42	f
320	417.82	442.3	f
360	428.67	424.44	f
400	447.74	421.06	f
440	473.04	421.71	f
480	493.09	430.77	f
520	518.07	437.96	f
560	522.2	449.31	f
600	535.5	459.26	f
640	537.97	474.2	f
680	551.2	472.59	f
720	571.41	464.58	f
760	597.95	466.46	f
800	629.19	464.97	f
840	646.97	470.19	f
880	663.87	474.15	f
920	688.12	481.93	f
960	717.89	486.23	f
1000	730.46	487.09	f
1040	761.84	483.53	f
1080	783.73	473.61	f
1120	796.2	470.55	f
1160	824.34	478.04	f
1200	840.28	491.72	f
1240	857.26	499.54	f
1280	884.62	509.73	f
1320	911.36	514.77	f
1360	914.62	524.56	f
1400	934.56	540.92	f
1440	966.11	540.04	f
*	id=P47	origin=start	destiny=end	motherId=-	ageAtStart=2560
0	841.74	333.64	c
40	856.63	327.57	c
80	885.96	332.67	c
120	898.45	339.64	c
160	915.59	356.46	c
200	940.31	362.93	f
240	959.45	367.78	f
280	975.38	377.84	f
320	1001.49	381.85	f
360	1031.52	390.94	f
400	1042.75	389.48	f
440	1062.72	387.14	f
480	1080.39	377.87	f
520	1099.25	371.88	f
560	1117.81	367.29	f
600	1142.51	371.49	f
640	1162.47	368.89	f
680	1174.93	371.54	f
720	1188.9	372.29	f
760	1210.54	365.39	f
800	1225.58	357.74	f
840	1257.89	346.03	f
880	1267.42	339.22	f
920	1283.43	336.51	f
960	1324.84	330.19	f
1000	1343.11	316.1	f
1040	1343.9	318.9	f
1080	1368.64	322.61	f
1120	1401.95	324.37	f
1160	1427.27	331.56	f
1200	1443.51	333.38	f
1240	1456.91	336.63	f
1280	1481.36	335.09	f
1320	1507.3	324.8	f
1360	1529.1	328.18	f
1400	1540.21	325.1	f
1440	1562.79	328.14	f
*	id=P48	origin=start	destiny=end	motherId=-	ageAtStart=80
0	215.14	146.52	c
40	239.5	150.16	c
80	264.87	155.15	c
120	290.74	158.63	c
160	313.13	150.36	c
200	338.27	139.3	f
240	365.5	145.96	f
280	379.02	146.17	f
320	405.36	157.94	f
360	431.69	157.8	f
400	455.86	151	f
440	490.02	162	f
480	515.55	158.47	f
520	539.54	151.12	f
560	548.39	154.57	f
600	580.2	153.64	f
640	590.5	169.62	f
680	604.37	174.12	f
720	624.99	162.01	f
760	644.01	160.74	f
800	659.89	151.92	f
840	685.47	153.97	f
880	703.69	154.64	f
920	722.82	158.09	f
960	740.21	166.8	f
1000	760.43	174.15	f
1040	773.18	177.77	f
1080	789.21	174.99	f
1120	803.7	175.41	f
1160	820.04	178.98	f
1200	843.46	185.18	f
1240	859.14	201.36	f
1280	878.98	206.1	f
1320	895.02	211.65	f
1360	915.32	204.12	f
1400	933.76	207.41	f
1440	947.12	207.02	f
*	id=P49	origin=start	destiny=end	motherId=-	ageAtStart=3400
0	375.04	75.39	c
40	390.03	70.04	c
80	404.42	76.59	c
120	417.92	66.62	c
160	434.25	63.85	f
200	454.67	59.35	f
240	473.31	51.89	f
280	497.76	48.59	f
320	516.47	42.61	f
360	525.87	42.87	f
400	549.48	42.25	f
440	568.83	40.08	f
480	590.46	38.09	f
520	608.22	27.98	f
560	629.44	34.24	f
600	654.31	47.6	f
640	679.7	45.9	f
680	709.27	43.84	f
720	748.45	51.37	f
760	762.15	50.37	f
800	769.78	48.66	f
840	793.35	44.99	f
880	806.53	51.43	f
920	821.41	47.34	f
960	844.29	42.56	f
1000	866.37	39.49	f
1040	883.47	57.18	f
1080	908.93	65.09	f
1120	917.75	79.27	f
1160	930.7	84.25	f
1200	945.07	76.9	f
1240	964.16	74.88	f
1280	980.4	72.15	f
1320	1002.78	67.96	f
1360	1005.94	65.5	f
1400	1025	59.9	f
1440	1042.51	60.01	f
*	id=P50	origin=start	destiny=end	motherId=-	ageAtStart=200
0	175.64	349.96	c
40	191.62	345.62	c
80	205.11	353.16	c
120	228.81	362.47	c
160	240.61	369.76	c
200	258.26	381.32	f
240	266.77	384.56	f
280	286.66	393.89	f
320	304.02	401.61	f
360	322.63	400.43	f
400	339.06	404.39	f
440	357.77	396.49	f
480	383.08	389.69	f
520	395.41	392.12	f
560	411.36	401.16	f
600	428.96	410.9	f
640	456.93	421.33	f
680	487.69	417.09	f
720	498.88	405.77	f
760	504	403.11	f
800	515.25	385.7	f
840	529.64	375.07	f
880	532.11	368.05	f
920	558.46	362.61	f
960	573.78	351.58	f
1000	583.53	339.17	f
1040	618.22	337.55	f
1080	644.51	333.05	f
1120	660.01	335.11	f
1160	679.7	334.78	f
1200	692.49	335.52	f
1240	707.4	330.65	f
1280	738.35	329.02	f
1320	759.65	316.96	f
1360	782.36	310.75	f
1400	793.82	318.36	f
1440	805.59	306.5	f
*	id=P51	origin=start	destiny=end	motherId=-	ageAtStart=1680
0	142.36	115.37	c
40	157.46	103.34	c
80	163.79	92.55	c
120	176.65	75.68	c
160	196.13	55.45	f
200	217.03	51.34	f
240	229.83	51.44	f
280	259.48	46.2	f
320	268.28	35.65	f
360	284.89	28.9	f
400	294.65	19.98	f
440	309.94	19.23	f
480	335.91	20.02	f
520	367.38	13.74	f
560	383.21	19.79	f
600	409.19	18.64	f
640	428.64	23	f
680	436.6	27.19	f
720	452.9	27.73	f
760	481.64	28.2	f
800	492.29	32.64	f
840	508.77	41.47	f
880	540.38	38.67	f
920	559.28	40.67	f
960	583.35	47.49	f
1000	605.67	40.51	f
1040	628.68	32.5	f
1080	648.11	23.26	f
1120	653.94	18.34	f
1160	674.53	11.4	f
1200	688.96	-1.6	f
1240	708.2	2.37	f
1280	731.08	13.44	f
1320	739.37	17.67	f
1360	757.98	27.31	f
1400	775.68	44.1	f
1440	805.63	30.89	f
*	id=P52	origin=start	destiny=end	motherId=-	ageAtStart=3000
0	46.27	65.16	c
40	67.25	76.33	c
80	97.13	80.44	c
120	114.55	75.38	c
160	120.45	81.1	c
200	137.01	90.24	f
240	165.7	99.06	f
280	179.89	95.99	f
320	207.61	88.75	f
360	222.41	90.86	f
400	242.85	95.05	f
440	258.3	92.29	f
480	282.5	97.12	f
520	308.74	100.28	f
560	338.32	101.94	f
600	355.64	108.1	f
640	368.91	112.64	f
680	393.7	106.48	f
720	400.86	117.8	f
760	415.85	136.32	f
800	420.93	138.06	f
840	436.25	136.49	f
880	460.81	124.72	f
920	476.31	111.84	f
960	504.16	91.72	f
1000	521.23	75.71	f
1040	540.84	69.71	f
1080	553	75.02	f
1120	592.5	72.98	f
1160	609.32	65.24	f
1200	625.47	78.29	f
1240	629.52	89.62	f
1280	646.03	97.6	f
1320	672.71	98.91	f
1360	699.11	97.99	f
1400	711.91	97.13	f
1440	723.32	104.07	f
*	id=P53	origin=start	destiny=end	motherId=-	ageAtStart=1320
0	113.66	638.84	c
40	128.56	632.32	c
80	155.15	614.76	c
120	169.06	600.39	c
160	191.43	603.12	c
200	217.16	597.88	f
240	238.71	594.63	f
280	269.8	594.76	f
320	286.15	598.1	f
360	312.36	616.31	f
400	334.62	617.5	f
440	359.31	618.91	f
480	382.78	621.74	f
520	414.95	626.51	f
560	436.83	618.22	f
600	446.14	598.82	f
640	444.31	581.27	f
680	451.37	584.09	f
720	464.25	584.42	f
760	493.49	588.72	f
800	516.2	574.19	f
840	527.89	573.06	f
[truncated: 1,801 more rows]
