# Supplementary material for: A three component model for superdiffusive motion effectively describes migration of eukaryotic cells moving freely or under a directional stimulus
Source: PLoS One. 2022 Aug 2;17(8):e0272259. doi: 10.1371/journal.pone.0272259 (PMC9345344; doi:10.1371/journal.pone.0272259)
Supplement: S1 File — Text files containing information about displacements of experimental and simulated populations used for both preliminary analyses, in “datasets used for preliminary evaluation of cell movement (Tables 1 and 2)”, and further characterization of cell movement, in “further datasets used for cell movement characterization (Figs 2, 4–6; Table 2; S1–S3 Tables; S2 and S3 Figs)”. (ZIP) [file pone.0272259.s007.zip › S1_File/further datasets/simulated/100 cells (9 micron random)/b0 p12/Coords-NZoclY.txt]

#	version=2.0	operator=	acqDate=	cellLine=cell	cond=N.T.	type=	well=	ref_angle=	note=Experiment 1	clickId=	date=	acqId=	ps=1	xSize=845	ySize=668	ts=1	unit=um	stackId=	timeInt=	description=
*	id=P1	origin=start	destiny=end	motherId=-	ageAtStart=1640
0	550.5	16.37	c
40	539.83	11.01	c
80	533.18	18.5	c
120	527.17	28.77	c
160	518.89	44.27	c
200	512.53	48.25	f
240	509.38	55.47	f
280	497.98	74.68	f
320	494.07	77.67	f
360	491.25	90.38	f
400	472.31	106.2	f
440	473.78	108.67	f
480	476.22	135.79	f
520	475.27	133.11	f
560	471.51	118.8	f
600	474.42	107.32	f
640	485.43	100.88	f
680	484.95	99.64	f
720	470.17	86.87	f
760	463.29	67.84	f
800	450.5	68.12	f
840	449.43	68.47	f
880	446.79	76.77	f
920	448.31	84.33	f
960	443.46	95.72	f
1000	439.69	107.5	f
1040	437.31	125.07	f
1080	445.69	127.94	f
1120	449.58	137.02	f
1160	444.39	146.53	f
1200	438.63	159.42	f
1240	425.52	177.96	f
1280	408.6	200.32	f
1320	398.44	208.92	f
1360	392.18	216.63	f
1400	386	218.2	f
1440	367.67	233.92	f
*	id=P2	origin=start	destiny=end	motherId=-	ageAtStart=3000
0	499.95	528.62	c
40	485.72	509.41	c
80	484.42	503.29	c
120	480.94	493.27	c
160	490.14	470.52	c
200	500.89	452.85	f
240	501.56	443.8	f
280	507.53	438.41	f
320	522.41	435.68	f
360	539.62	425.06	f
400	540.92	420.07	f
440	545.87	408.71	f
480	558.89	386.5	f
520	570.43	378.46	f
560	585.82	366.6	f
600	601.91	360.51	f
640	615.02	351.79	f
680	628.88	352.7	f
720	645.12	365.12	f
760	656.39	374.38	f
800	673.76	377.04	f
840	677.72	379.79	f
880	682.97	393.36	f
920	691.39	405.64	f
960	693.56	408.46	f
1000	699.84	420.34	f
1040	712.71	424.75	f
1080	721.76	416.95	f
1120	727.4	409.75	f
1160	725.39	397.79	f
1200	724.08	381.4	f
1240	727.69	367.84	f
1280	726.81	358.9	f
1320	724.16	344.81	f
1360	719.95	342.08	f
1400	708.78	342.12	f
1440	706.17	348.27	f
*	id=P3	origin=start	destiny=end	motherId=-	ageAtStart=720
0	477.8	452.9	c
40	483.54	441.56	c
80	502.42	429.57	c
120	514.68	424.84	c
160	526.35	409.88	c
200	522.46	398.05	f
240	515.12	385.9	f
280	511.67	383.22	f
320	507.57	368.68	f
360	500.66	344.44	f
400	515.18	334.26	f
440	522.55	325.53	f
480	522	324.12	f
520	510.52	310.18	f
560	505.82	287.29	f
600	498.21	268.51	f
640	507.59	260.99	f
680	515.01	245.96	f
720	514.54	241.42	f
760	509.94	234.11	f
800	523.2	224.29	f
840	529.45	213.11	f
880	533.69	195.8	f
920	543.62	171.31	f
960	540.77	167.14	f
1000	526.76	158.25	f
1040	521.72	146.01	f
1080	522.73	133.71	f
1120	531.11	113.11	f
1160	530.02	89.45	f
1200	522.88	75.75	f
1240	506.94	53.49	f
1280	487.72	39.71	f
1320	467.14	36.6	f
1360	474.9	45.99	f
1400	483.27	48.89	f
1440	500.66	50.32	f
*	id=P4	origin=start	destiny=end	motherId=-	ageAtStart=1400
0	351.97	210.88	c
40	327.15	200.96	c
80	310.32	199.82	c
120	299.42	201.04	c
160	284.3	200.57	c
200	268.22	197.16	f
240	259.01	195.09	f
280	253.15	192.06	f
320	243.44	187.19	f
360	232.76	183.82	f
400	233.64	173.56	f
440	249.46	164.49	f
480	262.82	156.37	f
520	270.26	155.91	f
560	286.8	150.52	f
600	295.18	139.6	f
640	300.33	120.4	f
680	295.8	102.4	f
720	299.85	96.34	f
760	307.82	100.32	f
800	322.94	104.48	f
840	318.02	109.99	f
880	302.2	132.27	f
920	293.2	131.3	f
960	276.01	123.25	f
1000	282.03	119.99	f
1040	298.75	107.22	f
1080	318.51	108.16	f
1120	317.23	110.57	f
1160	318.62	120.17	f
1200	316.83	137.2	f
1240	298.47	141.93	f
1280	278.25	152.49	f
1320	263.07	157.7	f
1360	260.66	151.08	f
1400	262.08	130.92	f
1440	270.11	116.35	f
*	id=P5	origin=start	destiny=end	motherId=-	ageAtStart=3560
0	711.28	105.36	c
40	703.65	105.54	c
80	696.73	102.37	c
120	691.47	93.5	c
160	677.66	90.38	c
200	660.21	89.92	f
240	659.28	82.35	f
280	649.07	73.5	f
320	630.88	73.69	f
360	626.42	72.67	f
400	609.1	74.99	f
440	598.62	77.96	f
480	591.48	66.92	f
520	585.53	53.18	f
560	574.9	27.74	f
600	562.63	15.9	f
640	560.38	9.3099999999999	f
680	552.95	1.39	f
720	541.41	1.05	f
760	542.67	8.99	f
800	541.05	14.29	f
840	539.5	16.02	f
880	533.28	29.84	f
920	519.8	39.99	f
960	512.25	62.75	f
1000	491.74	72.81	f
1040	478.84	74.92	f
1080	475.21	73.19	f
1120	461.04	66.15	f
1160	450.16	64.1	f
1200	444.3	74.65	f
1240	432.04	102.1	f
1280	415.05	102.7	f
1320	404.67	109.46	f
1360	391.71	119.73	f
1400	377.88	118.88	f
1440	368.8	121.44	f
*	id=P6	origin=start	destiny=end	motherId=-	ageAtStart=3080
0	665.11	375.68	c
40	661.68	398.88	c
80	666.87	426.44	c
120	673.2	448.45	c
160	672.84	462.74	c
200	667.34	461.98	f
240	662.65	451.09	f
280	665.32	437.15	f
320	672.36	414.73	f
360	672	410.82	f
400	672.75	395.28	f
440	669.3	373.65	f
480	675.4	359.42	f
520	674.3	340.7	f
560	670.81	319.28	f
600	664.21	295.99	f
640	651.39	289.92	f
680	652.52	287.58	f
720	658.14	280.97	f
760	665.95	264.85	f
800	672.51	251.67	f
840	665.61	243.7	f
880	664.64	245.58	f
920	661.17	258.83	f
960	665.07	263.64	f
1000	684.07	277.69	f
1040	694.2	286.67	f
1080	704.31	295.19	f
1120	709.08	293.6	f
1160	716.36	290.02	f
1200	718.89	293.92	f
1240	727.19	310.26	f
1280	727.65	319.72	f
1320	733.63	328.56	f
1360	745.9	339.74	f
1400	755.78	358.07	f
1440	756.03	360.05	f
*	id=P7	origin=start	destiny=end	motherId=-	ageAtStart=2200
0	54.94	211.91	c
40	39.75	210.32	c
80	34.8	215.54	c
120	9.98	230.8	c
160	0.53	237.28	c
200	-9.67	249.54	f
240	-20.57	263.62	f
280	-32.8	278.1	f
320	-30.39	299.81	f
360	-39.19	306.69	f
400	-63.53	306.09	f
440	-74.19	310.73	f
480	-92.64	314.96	f
520	-90.55	304.3	f
560	-82.87	292.68	f
600	-66.85	280.38	f
640	-69.12	273.94	f
680	-63.34	267.44	f
720	-57.44	275.42	f
760	-49.52	281.77	f
800	-26.07	296.03	f
840	3.55	307.53	f
880	14.54	321.87	f
920	22.53	324.45	f
960	33.67	332.07	f
1000	53.73	345.5	f
1040	62.85	346.02	f
1080	83.09	351.11	f
1120	104.5	339.71	f
1160	117.93	335.07	f
1200	132.63	324.23	f
1240	142.22	328.37	f
1280	143.75	322.72	f
1320	142.09	309.19	f
1360	151.46	293.22	f
1400	157.74	278.4	f
1440	163.38	256.33	f
*	id=P8	origin=start	destiny=end	motherId=-	ageAtStart=4800
0	405.67	360.62	c
40	405.22	379.15	c
80	393.78	396.2	c
120	382.08	403.81	c
160	370.77	396.75	c
200	347.94	379.17	f
240	336.83	373.54	f
280	326.74	363.75	f
320	318.7	348.42	f
360	316.17	352.45	f
400	314.48	371.89	f
440	322.2	390.8	f
480	330.42	403.14	f
520	348.41	411.36	f
560	365.54	405.81	f
600	367.38	396.6	f
640	376.51	384.24	f
680	384.71	369.18	f
720	387.3	354.07	f
760	386.52	344.58	f
800	381.46	338.67	f
840	379.29	336.04	f
880	369.32	326.23	f
920	352.46	319.37	f
960	329.81	315.91	f
1000	309.9	313.68	f
1040	291.88	316.75	f
1080	270.61	317.71	f
1120	256.15	315.82	f
1160	250.58	303.07	f
1200	261.62	290.49	f
1240	267.56	275.73	f
1280	279.94	264.24	f
1320	293.37	261.15	f
1360	300.04	257.49	f
1400	300.18	248.41	f
1440	298.85	224.93	f
*	id=P9	origin=start	destiny=end	motherId=-	ageAtStart=1280
0	181.46	61.86	c
40	163.37	69.11	c
80	154.21	67.01	c
120	149.31	54.28	c
160	154.04	43.14	c
200	153.58	29.82	f
240	155.92	14.47	f
280	159.89	16.85	f
320	173.14	26.71	f
360	178.55	20.59	f
400	179.35	6.97	f
440	179.9	0.55999999999995	f
480	170.82	-12.07	f
520	155.92	-20.7	f
560	144.8	-40.57	f
600	136.11	-52.85	f
640	134.15	-76.14	f
680	126.67	-96.36	f
720	132.64	-102.08	f
760	154.86	-115.26	f
800	163.91	-115.44	f
840	177.6	-112.97	f
880	200.93	-108.4	f
920	219.62	-112.45	f
960	227.55	-104.02	f
1000	235.86	-94.39	f
1040	260.49	-67.86	f
1080	276.16	-63.1	f
1120	286.61	-57.97	f
1160	292.58	-60.78	f
1200	302.56	-58.93	f
1240	315.85	-52.58	f
1280	334.79	-28.55	f
1320	348.33	-25.92	f
1360	370.78	-28.2	f
1400	386.01	-24.97	f
1440	395.69	-20.54	f
*	id=P10	origin=start	destiny=end	motherId=-	ageAtStart=3040
0	699.55	443.31	c
40	716.1	446.81	c
80	737.5	442.73	c
120	755.44	449.79	c
160	763.77	465.29	c
200	765.29	480	f
240	761.84	496.85	f
280	741.37	500.56	f
320	733.86	508.22	f
360	735.67	523.08	f
400	741.71	531.01	f
440	747.69	541.95	f
480	765.33	554.98	f
520	770.91	568.77	f
560	767.82	572.38	f
600	762.56	574.67	f
640	749.38	577.1	f
680	725.03	593.99	f
720	711.5	602.73	f
760	693.72	621.3	f
800	680.41	637.55	f
840	662.72	639.18	f
880	658.6	636.39	f
920	666.88	623.32	f
960	676.44	627.37	f
1000	688.08	631.14	f
1040	703.29	626.88	f
1080	704.55	636.53	f
1120	695.13	652.07	f
1160	684.87	654.67	f
1200	667.99	656.61	f
1240	662.98	657.58	f
1280	654.76	661.25	f
1320	647.17	668.57	f
1360	616.64	679	f
1400	596.94	685.63	f
1440	592.99	693.4	f
*	id=P11	origin=start	destiny=end	motherId=-	ageAtStart=280
0	535.99	450.54	c
40	527.2	449.05	c
80	505.56	449.93	c
120	490.5	459.04	c
160	473.07	472.42	c
200	452.98	496.95	f
240	440.9	491.66	f
280	438.86	485.83	f
320	425.84	472.13	f
360	407.31	461.51	f
400	403.86	455.45	f
440	384.48	456.21	f
480	376.24	454.94	f
520	348.05	464.55	f
560	323.67	469.9	f
600	326.36	473.87	f
640	337.58	479.65	f
680	353.08	492.95	f
720	357.58	503.91	f
760	360.95	510.27	f
800	376.61	513.76	f
840	376.9	519.5	f
880	381.27	524.28	f
920	393.61	534.1	f
960	407.85	526.13	f
1000	427.98	521.22	f
1040	434.27	520.63	f
1080	453.5	527.77	f
1120	472.84	535.11	f
1160	496.13	536.5	f
1200	513.34	542.17	f
1240	529.68	540.59	f
1280	547.7	541.39	f
1320	568.97	538.46	f
1360	572.82	541.65	f
1400	585.39	547.12	f
1440	591.44	538.03	f
*	id=P12	origin=start	destiny=end	motherId=-	ageAtStart=3040
0	364.53	250.83	c
40	357.25	248.02	c
80	346.2	248.67	c
120	325.6	262.24	c
160	323.71	269.26	c
200	323.99	271.05	f
240	327.75	275.45	f
280	326.71	300.34	f
320	317.31	312.99	f
360	309.25	319.46	f
400	289.41	323.5	f
440	289.56	316.71	f
480	290.21	301.42	f
520	294.38	291.06	f
560	302.63	275.42	f
600	304.67	266.93	f
640	303.35	251.77	f
680	290.89	252.7	f
720	280.35	251.71	f
760	259.26	260.74	f
800	243.99	268.51	f
840	217.79	279.4	f
880	218.08	290.68	f
920	224.46	303.01	f
960	235.33	307.12	f
1000	250.83	305.69	f
1040	276.16	300.91	f
1080	299.94	292.72	f
1120	305.4	274.61	f
1160	309.36	260.57	f
1200	303.63	240.5	f
1240	292.02	236.02	f
1280	275.21	217.17	f
1320	271.35	206.85	f
1360	262.87	182.56	f
1400	258.82	168.81	f
1440	262.8	140.08	f
*	id=P13	origin=start	destiny=end	motherId=-	ageAtStart=2760
0	816.3	287.96	c
40	811.9	298.1	c
80	809.6	321.31	c
120	811.34	329.81	c
160	811.85	345.99	c
200	816.6	370.42	f
240	828.1	369.46	f
280	845.62	366.63	f
320	851.07	362.1	f
360	849.46	367.41	f
400	852.34	369.35	f
440	856.88	379.78	f
480	864.57	403.78	f
520	865.68	419.53	f
560	854.08	428	f
600	845.47	438.98	f
640	837.52	438.83	f
680	821.7	434.53	f
720	807.71	433.6	f
760	799.99	426.61	f
800	796.82	415.43	f
840	803.05	397.46	f
880	801.38	392.64	f
920	804.22	369.2	f
960	798.14	355.83	f
1000	796.83	348.01	f
1040	792.61	342.72	f
1080	779.89	336.65	f
1120	768	325.48	f
1160	759.62	321.14	f
1200	752.75	319.93	f
1240	739.71	312.4	f
1280	725.96	309.54	f
1320	721.01	314.89	f
1360	727.7	316.08	f
1400	729.63	308.31	f
1440	727.38	314.45	f
*	id=P14	origin=start	destiny=end	motherId=-	ageAtStart=2600
0	628.74	306.28	c
40	641.64	304.35	c
80	649.01	308.04	c
120	661.1	313.91	c
160	663.92	321.52	f
200	661.68	333.23	f
240	661.88	349.49	f
280	675	352.33	f
320	679.46	341.98	f
360	666.83	324.3	f
400	660.54	307.94	f
440	658.53	300.47	f
480	656.66	292.43	f
520	640.62	282.27	f
560	633.08	263.28	f
600	630.52	250.62	f
640	633.53	245.98	f
680	631.97	241.28	f
720	622.64	224.83	f
760	622.64	197.25	f
800	628	187.3	f
840	626.31	177.2	f
880	628.41	158.95	f
920	637.15	144.01	f
960	638.14	145.67	f
1000	640.45	147.56	f
1040	662.49	151.34	f
1080	673.08	154.8	f
1120	679.16	153.95	f
1160	700.1	165.71	f
1200	702.07	190	f
1240	709.61	195.6	f
1280	722.07	199.63	f
1320	721.49	194.74	f
1360	713.82	173.98	f
1400	722.08	174.61	f
1440	728.66	168.18	f
*	id=P15	origin=start	destiny=end	motherId=-	ageAtStart=2880
0	237.7	442.73	c
40	249.83	444.81	c
80	255.16	450.66	c
120	270.54	464.87	c
160	285.22	470.47	c
200	295.31	485.49	f
240	299.78	493.13	f
280	309.86	505	f
320	313.48	517.51	f
360	325.46	532.8	f
400	339.3	556.01	f
440	340.11	558.2	f
480	341.54	576.95	f
520	342.32	580.2	f
560	348.09	586.34	f
600	352.52	590.97	f
640	370.01	602.96	f
680	381.09	619.06	f
720	387.65	639.5	f
760	392.17	652.11	f
800	398.12	659.78	f
840	402.28	672.09	f
880	402.75	695.13	f
920	392.33	709.29	f
960	388.55	718.42	f
1000	383.49	730.07	f
1040	368.57	743.04	f
1080	341.38	749.42	f
1120	329.87	750.77	f
1160	322.75	747.83	f
1200	302.9	739.65	f
1240	296.12	733.43	f
1280	274.69	719.68	f
1320	260.51	709.79	f
1360	253.17	696.54	f
1400	251.1	687.19	f
1440	250.16	684	f
*	id=P16	origin=start	destiny=end	motherId=-	ageAtStart=3480
0	443.4	32.89	c
40	450.97	32.99	c
80	471.91	22.6	c
120	481.06	11.26	c
160	498.81	9.8099999999999	c
200	518.8	10.22	f
240	522.9	3.61	f
280	540.44	-0.74000000000001	f
320	552.51	-10.65	f
360	543.42	-13.4	f
400	536.23	-22.37	f
440	531.27	-38.05	f
480	534.99	-39.87	f
520	550.84	-33.43	f
560	573.17	-35.81	f
600	577.69	-38.58	f
640	593.69	-46.5	f
680	595.89	-35.84	f
720	589.56	-3.83	f
760	581.67	4.73	f
800	565.11	12.59	f
840	568.52	17.94	f
880	581.89	33.68	f
920	583.27	46.56	f
960	588.92	65.94	f
1000	595.24	79.16	f
1040	604.9	97.02	f
1080	618.86	103.91	f
1120	631.18	103.22	f
1160	645.96	109.36	f
1200	660.4	113.7	f
1240	674.69	120.15	f
1280	678.98	128.5	f
1320	684.05	119.36	f
1360	678.4	111.9	f
1400	670.62	108.66	f
1440	665.59	102.47	f
*	id=P17	origin=start	destiny=end	motherId=-	ageAtStart=4120
0	260.46	600.3	c
40	263.79	597.9	c
80	266.89	597	c
120	271.18	601.41	c
160	288.57	602.99	c
200	304.05	595.06	f
240	304.69	589.99	f
280	293.7	574.22	f
320	303.3	560.27	f
360	302.41	546.93	f
400	308.27	531.68	f
440	305.84	507.49	f
480	304.21	499.01	f
520	305.09	479	f
560	316.46	466.35	f
600	341.47	454.19	f
640	342.12	442.6	f
680	360.04	421.62	f
720	368.53	410.65	f
760	374.57	400.7	f
800	376.5	401.22	f
840	382.11	404.62	f
880	390.45	414.96	f
920	384.96	425.89	f
960	387.66	438	f
1000	385.18	436.07	f
1040	386.32	440.61	f
1080	387.8	446.98	f
1120	394.29	457.54	f
1160	396.04	465.58	f
1200	405.81	470.04	f
1240	418.95	473.69	f
1280	434.33	480.54	f
1320	447.24	474.67	f
1360	450.73	472.96	f
1400	464.91	464.92	f
1440	475.58	451.61	f
*	id=P18	origin=start	destiny=end	motherId=-	ageAtStart=3360
0	101.62	90.22	c
40	107.45	94.14	c
80	120.6	107.45	c
120	124.28	112.17	c
160	129.61	122.2	c
200	137.04	137.05	f
240	135.37	135.86	f
280	131.23	121.76	f
320	122.56	107.83	f
360	116.8	90.88	f
400	113.88	73.32	f
440	100.64	64.55	f
480	92.52	61.03	f
520	76.65	53.33	f
560	65.63	50.58	f
600	63.86	41.57	f
640	54.92	32.14	f
680	46.47	21.98	f
720	49.79	18.17	f
760	62.6	-6.73	f
800	56.6	-15.08	f
840	55.61	-25.49	f
880	51.61	-31.32	f
920	31.87	-40.18	f
960	26.95	-52.2	f
1000	16.38	-63.77	f
1040	19.87	-69	f
1080	22.43	-61.73	f
1120	29.54	-55.72	f
1160	33.49	-40.77	f
1200	46.48	-36.69	f
1240	55.53	-24.94	f
1280	73.72	-9.37	f
1320	80.69	-4.9400000000001	f
1360	91.83	5.53	f
1400	98.41	15.56	f
1440	104.12	26.33	f
*	id=P19	origin=start	destiny=end	motherId=-	ageAtStart=4440
0	339.68	304.82	c
40	333.35	311.54	c
80	325.82	319.37	c
120	326.44	335.19	c
160	322.47	344.42	f
200	318.89	353.45	f
240	321.79	357.07	f
280	328.1	363.76	f
320	331.12	380.45	f
360	347.57	376.37	f
400	365.74	363.54	f
440	364.63	343.24	f
480	366.67	328.52	f
520	364.61	314.91	f
560	356.01	292.49	f
600	353.21	281.71	f
640	333.35	285.56	f
680	326.92	292.84	f
720	322.69	298.22	f
760	307.87	298.23	f
800	288.48	288.03	f
840	281.89	287.03	f
880	260.68	284	f
920	252.84	290.8	f
960	237.16	300.81	f
1000	218.22	311.91	f
1040	206.32	320.38	f
1080	196.51	342.61	f
1120	188.31	353.4	f
1160	186.58	364.06	f
1200	178.22	380.01	f
1240	181.08	390.84	f
1280	179.29	394.21	f
1320	169.5	398.53	f
1360	152.6	403.78	f
1400	140.84	399.1	f
1440	143.4	399.96	f
*	id=P20	origin=start	destiny=end	motherId=-	ageAtStart=4120
0	466.77	478.27	c
40	460.1	466.21	c
80	475.82	450.99	c
120	472.3	437.86	c
160	474.68	421.29	c
200	475.7	412.24	f
240	470.83	401.1	f
280	469.83	379.73	f
320	464.71	350.85	f
360	474.03	342.01	f
400	471.31	340.07	f
440	450.76	330.37	f
480	445.97	322.17	f
520	442.26	312.24	f
560	434.17	301.84	f
600	417.65	296.99	f
640	395.38	278.7	f
680	388.8	266.8	f
720	388.76	253.1	f
760	391.98	234.06	f
800	389.07	209.85	f
840	381.42	202.16	f
880	371.01	195.41	f
920	378.82	195.29	f
960	389.83	190.34	f
1000	393.83	178.61	f
1040	396.78	173.17	f
1080	398.73	173.95	f
1120	409.4	190.06	f
1160	420.8	202.26	f
1200	439.52	210.14	f
1240	454.18	213.98	f
1280	466.48	217.54	f
1320	481.95	217.69	f
1360	496.56	212.5	f
1400	511.54	203.61	f
1440	532.7	196.09	f
*	id=P21	origin=start	destiny=end	motherId=-	ageAtStart=1080
0	337.99	418.48	c
40	330.35	419.25	c
80	326.41	419.58	c
120	317.13	414.55	c
160	300.82	406.93	c
200	297.49	402.76	f
240	291.2	386.34	f
280	288.52	381.2	f
320	277.72	369.35	f
360	270.87	363.13	f
400	266.2	352.72	f
440	258.05	331.73	f
480	269.18	315.6	f
520	278.04	320.96	f
560	281.82	315.22	f
600	300.12	319.97	f
640	296.14	325.19	f
680	295.2	330.11	f
720	299.37	340.72	f
760	307.8	348.45	f
800	303.81	355.47	f
840	300.91	366.01	f
880	298.61	360.92	f
920	295.32	337.41	f
960	290.87	315.5	f
1000	295	317.15	f
1040	302.14	329.39	f
1080	309	339.62	f
1120	316.71	348.92	f
1160	334.91	367.48	f
1200	353.59	380.8	f
1240	372.77	390.11	f
1280	391.52	408.34	f
1320	398.65	414.77	f
1360	411.4	431.53	f
1400	421.58	446.59	f
1440	424	451.59	f
*	id=P22	origin=start	destiny=end	motherId=-	ageAtStart=1120
0	630.36	347.29	c
40	639.77	341.63	c
80	660.82	329.45	c
120	673.71	314.03	c
160	671.82	302.42	c
200	670.74	286.26	f
240	677.06	279.76	f
280	687.93	267.93	f
320	703.92	252.67	f
360	717.74	251.88	f
400	721.78	250.56	f
440	724.25	250.62	f
480	736.51	255.13	f
520	735.85	262.16	f
560	730.72	267.47	f
600	721.71	275.07	f
640	714.96	287.37	f
680	699.87	297.4	f
720	680.9	309.89	f
760	673.2	323.07	f
800	670.83	331.32	f
840	666.22	339.29	f
880	660.76	353.77	f
920	656.18	365.24	f
960	658.06	383.44	f
1000	658.84	385.59	f
1040	668.68	399.16	f
1080	686.04	408.1	f
1120	694.23	404.74	f
1160	714.51	391.64	f
1200	726.9	392.23	f
1240	734.56	397.48	f
1280	741.99	396.82	f
1320	746.73	404.99	f
1360	750.99	417.75	f
1400	752.95	427.4	f
1440	745.74	448.05	f
*	id=P23	origin=start	destiny=end	motherId=-	ageAtStart=3480
0	69.82	532.41	c
40	89.69	524.73	c
80	96.3	502.79	c
120	100.25	482.27	c
160	106.1	463.01	c
200	112.75	450.21	f
240	118.6	444.06	f
280	124.86	428.96	f
320	139.74	428.06	f
360	141.03	423.01	f
400	153.76	418.46	f
440	152.12	408.06	f
480	152.5	396.98	f
520	150.18	382.66	f
560	130.75	375.71	f
600	121.75	368.76	f
640	106.6	383.19	f
680	92.08	398.93	f
720	89.08	401.68	f
760	85.9	410.58	f
800	102.91	410.75	f
840	105.61	411.78	f
880	119.1	410.55	f
920	125.59	408.45	f
960	133.19	406.37	f
1000	142.52	403.95	f
1040	164.26	407.27	f
1080	170.98	418.31	f
1120	171.71	434.81	f
1160	169.37	447.56	f
1200	163.83	464.13	f
1240	158.37	476.43	f
1280	139.79	489.82	f
1320	127.38	489.15	f
1360	114.73	483.13	f
1400	96.98	475.55	f
1440	88.51	470.55	f
*	id=P24	origin=start	destiny=end	motherId=-	ageAtStart=2560
0	822.37	495.37	c
40	826.56	492.87	c
80	837.48	494.26	c
120	861.58	500.7	c
160	869.17	494.13	c
200	879	487.96	f
240	884.33	479.07	f
280	892.62	467.83	f
320	894.19	457.3	f
360	892.61	440.33	f
400	901.8	425.88	f
440	903.6	416.58	f
480	905.52	414.6	f
520	913.44	416.81	f
560	934.14	413.79	f
600	948.36	420.71	f
640	955.48	414.95	f
680	962.79	409	f
720	970.28	404.59	f
760	986.82	396.45	f
800	1000.33	385.7	f
840	1018.12	382.22	f
880	1029.75	376.75	f
920	1048.61	375.17	f
960	1050.74	369.94	f
1000	1051.78	362.63	f
1040	1044.2	360.45	f
1080	1032.52	361.69	f
1120	1021	369.56	f
1160	1010.63	372.63	f
1200	998.76	377.17	f
1240	995.63	383.32	f
1280	985.71	395.76	f
1320	971.95	397.34	f
1360	962.97	406.74	f
1400	934.62	421.97	f
1440	930.57	421.11	f
*	id=P25	origin=start	destiny=end	motherId=-	ageAtStart=4280
0	115.26	130.61	c
40	115.82	125	c
80	127.97	109.1	c
120	144.25	101.98	c
160	150.15	87.21	c
200	161.65	68.62	f
240	173.31	50.49	f
280	172.36	34.4	f
320	176.93	27.66	f
360	191.61	5.08	f
400	197.97	-9.13	f
440	208.51	-35.33	f
480	203.25	-31.05	f
520	188.24	-23.8	f
560	186.71	-14.11	f
600	186.92	-7.89	f
640	194.54	-10.8	f
680	202.27	-27.19	f
720	205.54	-29.34	f
760	225.49	-36.5	f
800	233.46	-32.78	f
840	255.04	-30.66	f
880	247.79	-30.97	f
920	226.96	-31.35	f
960	195.63	-35.41	f
1000	179.59	-38.4	f
1040	162.95	-40.98	f
1080	151.38	-40.22	f
1120	134.54	-47.66	f
1160	140.82	-54.3	f
1200	151.96	-63.85	f
1240	166.15	-74.96	f
1280	175.42	-96.32	f
1320	192.61	-115.06	f
1360	196.97	-108.09	f
1400	194.59	-102.47	f
1440	189.66	-90.48	f
*	id=P26	origin=start	destiny=end	motherId=-	ageAtStart=240
0	535.24	166.44	c
40	530.26	178.57	c
80	541.29	191.89	c
120	536.66	214.02	c
160	527.51	223	c
200	514.64	224.44	f
240	507.17	217.76	f
280	498.88	213.23	f
320	486.84	209.04	f
360	474.82	201.63	f
400	462.73	191.26	f
440	454.68	185.14	f
480	435.26	184.07	f
520	423.19	185.19	f
560	413.89	187.01	f
600	408.33	187.85	f
640	402.67	196.18	f
680	393.22	199.86	f
720	370.66	193.84	f
760	375.18	187.83	f
800	384.76	174.35	f
840	397.95	166.88	f
880	406.33	169.34	f
920	419.15	177.4	f
960	445.43	179.81	f
1000	444.03	185.6	f
1040	445.97	181.5	f
1080	461.14	177.51	f
1120	471.36	171.08	f
1160	474	149.66	f
1200	474.89	130.83	f
1240	478.32	123.33	f
1280	486.67	118.94	f
1320	488.47	106.65	f
1360	505.43	94.39	f
1400	499.22	75.39	f
1440	498.23	66.54	f
*	id=P27	origin=start	destiny=end	motherId=-	ageAtStart=1600
0	65.61	594.46	c
40	56.86	576.16	c
80	53.34	560.67	c
120	52.99	549.61	c
160	46.87	529.65	c
200	38.85	516.69	f
240	39.08	497.18	f
280	45.7	488.32	f
320	56.21	471.44	f
360	70.81	461.37	f
400	69.95	448.25	f
440	61.32	433.65	f
480	53.52	428.42	f
520	38.96	427.69	f
560	28.62	431.52	f
600	27.26	431.6	f
640	25.54	434.89	f
680	6.39	448.37	f
720	-4.79	455.01	f
760	-7.29	454.55	f
800	-13.12	445.93	f
840	-15.46	435.28	f
880	-5.95	418.49	f
920	0.24	398.53	f
960	20.03	372.46	f
1000	24.75	369.65	f
1040	24.49	355.29	f
1080	25.65	334.06	f
1120	12.86	331.02	f
1160	-0.58	331.37	f
1200	-16.7	338.54	f
1240	-32.27	348.7	f
1280	-58.46	354.87	f
1320	-69.1	361.24	f
1360	-85.15	363.14	f
1400	-108.03	363.9	f
1440	-116.88	359.32	f
*	id=P28	origin=start	destiny=end	motherId=-	ageAtStart=2560
0	345.2	632.59	c
40	349.61	653.39	c
80	353.15	671.43	c
120	351.16	674.53	c
160	351.37	696.17	c
200	354.12	690.97	f
240	358.17	686.78	f
280	368.37	677.91	f
320	356.7	665.98	f
360	342.5	653.6	f
400	350.13	646.61	f
440	362.68	637.45	f
480	369.77	612.37	f
520	373.96	590.7	f
560	371.39	571.99	f
600	368.44	555.86	f
640	364.25	542.27	f
680	357.44	526.09	f
720	337.33	526.41	f
760	318.86	523.14	f
800	304.6	524.59	f
840	292.61	517.73	f
880	288.41	507.05	f
920	269.46	487.57	f
960	264.31	485.14	f
1000	250.96	476.33	f
1040	240.37	463.16	f
1080	228.58	451.45	f
1120	215.75	447.82	f
1160	204.57	438.81	f
1200	199.95	433.11	f
1240	196.89	423.91	f
1280	203.54	419.68	f
1320	214.5	424.99	f
1360	229.69	433.92	f
1400	254.67	438.35	f
1440	259.11	432.24	f
*	id=P29	origin=start	destiny=end	motherId=-	ageAtStart=4560
0	574.14	569.83	c
40	574.53	568.89	c
80	588.43	563.65	c
120	597.48	565.68	c
160	603.61	552.55	c
200	591.91	548.81	f
240	575.63	541.2	f
280	552.48	533.6	f
320	547.98	528.88	f
360	542.93	513.72	f
400	547.13	493.77	f
440	538.76	479.54	f
480	524.58	470.11	f
520	515.93	459.89	f
560	514.38	453.09	f
600	511.68	439.27	f
640	496.6	423.14	f
680	498.73	403.53	f
720	481.18	396.55	f
760	463.4	389.51	f
800	438.02	386.41	f
840	433.76	396.16	f
880	426.06	419.99	f
920	429.38	447.11	f
960	432.8	459.33	f
1000	447.17	470.03	f
1040	444.57	480.34	f
1080	441	501.37	f
1120	432.64	514.06	f
1160	428.45	512.25	f
1200	423.98	497.5	f
1240	419.44	487.38	f
1280	412.01	475.34	f
1320	396.47	475.15	f
1360	394.39	476.4	f
1400	381.29	474.36	f
1440	365.51	485.75	f
*	id=P30	origin=start	destiny=end	motherId=-	ageAtStart=1480
0	531.78	61.01	c
40	542.44	69.1	c
80	553.39	62.88	c
120	574.61	58.69	c
160	586.85	63.57	c
200	601.53	64.86	f
240	624.07	79.34	f
280	628.19	81.53	f
320	641.82	93.42	f
360	667.9	89.49	f
400	684.83	87.86	f
440	692.13	87.39	f
480	710.57	77.35	f
520	723.02	76.49	f
560	735.45	78.8	f
600	741.98	67.52	f
640	749.71	65.09	f
680	763.45	58.53	f
720	771	54.29	f
760	767	45.09	f
800	748.34	33.43	f
840	748.28	35.23	f
880	748.97	44.66	f
920	758.96	68.65	f
960	764.43	72.99	f
1000	776.27	94.62	f
1040	781.5	107.41	f
1080	786.82	124.14	f
1120	802.18	146.6	f
1160	818.37	152.99	f
1200	824.32	167.28	f
1240	834.03	181.56	f
1280	838.96	185.7	f
1320	841.92	206.44	f
1360	848.95	226.63	f
1400	858.34	236.34	f
1440	859.85	234.92	f
*	id=P31	origin=start	destiny=end	motherId=-	ageAtStart=1040
0	422.22	569.38	c
40	442.31	569.34	c
80	455.04	562.69	c
120	458.13	563.27	c
160	479.19	565.9	c
200	491.08	568.46	f
240	507.28	563.99	f
280	521.9	547.14	f
320	528.01	536.51	f
360	523.26	524.36	f
400	515.59	511.68	f
440	525.55	497.58	f
480	529.56	495.21	f
520	545.41	486.77	f
560	561.08	488.14	f
600	569.18	497.78	f
640	575.13	505.26	f
680	585.79	515.08	f
720	601.83	527.95	f
760	613.91	536.82	f
800	617.48	531.46	f
840	626.93	519.85	f
880	626.54	514.27	f
920	625.72	504.25	f
960	627.15	490.68	f
1000	638.88	474.51	f
1040	642.61	473.15	f
1080	654.56	463.27	f
1120	673.45	452.88	f
1160	694.25	453.65	f
1200	693.52	457.78	f
1240	699.32	476.74	f
1280	694.08	485.16	f
1320	679.7	475.6	f
1360	678.2	466.31	f
1400	679.66	453.05	f
1440	678.85	443.71	f
*	id=P32	origin=start	destiny=end	motherId=-	ageAtStart=360
0	716.91	139.34	c
40	710.36	152.64	c
80	704.28	168.1	c
120	697.31	180.68	c
160	682.64	198.88	c
200	674.72	204.79	f
240	667.7	216.53	f
280	653.61	232.04	f
320	641.32	232.05	f
360	620.26	236.5	f
400	605.99	241.09	f
440	594.8	255.38	f
480	585.4	272.17	f
520	594.51	284.34	f
560	604.43	290.57	f
600	604.66	295.48	f
640	607.47	307.52	f
680	623.55	328.33	f
720	626.4	344	f
760	645.7	353.9	f
800	663.58	349.42	f
840	677.9	336.42	f
880	685	318.34	f
920	690.4	306.78	f
960	685.95	292.94	f
1000	692.13	281.95	f
1040	695.99	275.31	f
1080	697.69	252.97	f
1120	698.97	231.97	f
1160	702.49	210.57	f
1200	696.74	207.17	f
1240	691.1	202.28	f
1280	671.89	187.76	f
1320	666.72	186.33	f
1360	655.03	165.92	f
1400	656.76	157.66	f
1440	642.87	146.42	f
*	id=P33	origin=start	destiny=end	motherId=-	ageAtStart=480
0	193.92	36.15	c
40	196.62	50	c
80	214.9	59.88	c
120	219.63	75.18	c
160	228.45	90.14	c
200	228.79	95.82	f
240	225.03	107.1	f
280	228.1	135.1	f
320	227.61	160.26	f
360	233.86	170.23	f
400	241.04	184.67	f
440	251.11	196.5	f
480	251.84	205.19	f
520	257.16	220.56	f
560	247.89	226.01	f
600	231.25	222.47	f
640	223.18	214.5	f
680	209.69	194.56	f
720	207.31	184.36	f
760	199.94	173.55	f
800	192.22	174.02	f
840	185.26	159.14	f
880	186.08	160.39	f
920	199.3	169.36	f
960	214.18	180.27	f
1000	235.39	185.74	f
1040	245.54	186.58	f
1080	258.81	194.9	f
1120	273.83	210.03	f
1160	275.08	213.45	f
1200	286.44	226.89	f
1240	296.59	230.77	f
1280	308.53	232.74	f
1320	318.14	245.3	f
1360	315.06	242.24	f
1400	308.89	236.68	f
1440	305.53	219.6	f
*	id=P34	origin=start	destiny=end	motherId=-	ageAtStart=4320
0	573.97	233.21	c
40	570.31	232.17	c
80	557.35	231.74	c
120	545.19	236.49	c
160	536.59	227.37	c
200	526.5	210.11	f
240	511.22	191.35	f
280	508.25	177.17	f
320	505.59	154.23	f
360	508.72	151.77	f
400	509.72	158.44	f
440	517.45	168.88	f
480	517.74	164.34	f
520	521.28	149.77	f
560	519.99	126.96	f
600	506.46	131.25	f
640	484.71	135.73	f
680	464.45	148.52	f
720	460.8	153.39	f
760	457.2	159.59	f
800	448.9	183.14	f
840	447.33	180.97	f
880	445.31	173.23	f
920	444.26	153.34	f
960	451.63	160.01	f
1000	472.57	173.49	f
1040	461.2	179.32	f
1080	450.49	168.89	f
1120	438.32	168.57	f
1160	432.18	162.99	f
1200	428.19	167.13	f
1240	408.7	169.51	f
1280	409.97	170.25	f
1320	409.14	166.44	f
1360	402.7	165.4	f
1400	377.67	168.82	f
1440	357.71	168.14	f
*	id=P35	origin=start	destiny=end	motherId=-	ageAtStart=2680
0	442.88	482.37	c
40	445.9	476.98	c
80	453.32	461.18	c
120	456.1	459.38	c
160	480.67	457.25	c
200	483.97	462.18	f
240	498.43	459.35	f
280	510.47	459.58	f
320	514.32	453.99	f
360	525.89	438.38	f
400	521.88	424.99	f
440	515.28	406.13	f
480	529.23	390.38	f
520	541.07	378.17	f
560	554.31	362.3	f
600	550.24	360.94	f
640	531.82	353.67	f
680	531.32	351.64	f
720	529.14	339.76	f
760	527.11	321.45	f
800	524.71	320.56	f
840	520.27	313.53	f
880	515.09	294.98	f
920	508.43	289.47	f
960	494.52	287.82	f
1000	481.37	274.64	f
1040	465.41	266.28	f
1080	448.5	266.02	f
1120	434.92	265.67	f
1160	418.73	253.86	f
1200	396.95	248.77	f
1240	383.56	244.98	f
1280	362.96	235.66	f
1320	357.68	229.55	f
1360	346.39	219.93	f
1400	340.7	204.36	f
1440	333.75	184.1	f
*	id=P36	origin=start	destiny=end	motherId=-	ageAtStart=4360
0	777.04	37.12	c
40	792.05	31.74	c
80	809.78	21.34	c
120	824.25	4.21	c
160	827.22	-1.99	c
200	849.08	-12.5	f
240	863.93	-18.28	f
280	873.38	-26.45	f
320	895.97	-36.67	f
360	897.13	-36.75	f
400	912.13	-35.92	f
440	915.47	-37.62	f
480	924.03	-47.27	f
520	938.4	-66.67	f
560	948.21	-78.26	f
600	970.95	-92.82	f
640	964.04	-106.78	f
680	955.58	-112.31	f
720	934.94	-127.21	f
760	920.24	-132.16	f
800	905.36	-135.7	f
840	897.12	-131.76	f
880	874.97	-117.21	f
920	865.2	-107.27	f
960	860.29	-98.48	f
1000	847.93	-95.79	f
1040	851.44	-76.87	f
1080	851.95	-75.2	f
1120	853.85	-58.1	f
1160	856.38	-49.31	f
1200	866.7	-31.19	f
1240	878.3	-5.33	f
1280	878.77	3.02	f
1320	878.32	13.22	f
1360	879.1	44.26	f
1400	885.59	35.13	f
1440	892.67	31.41	f
*	id=P37	origin=start	destiny=end	motherId=-	ageAtStart=1400
0	512.47	272	c
40	508.66	289.24	c
80	503.14	298.29	c
120	492.77	312.75	c
160	485.88	332.81	c
200	490.48	334.85	f
240	484.53	338.78	f
280	479.34	354.59	f
320	487.19	356.25	f
360	496.45	349.01	f
400	504.64	340.95	f
440	507.56	341.65	f
480	521.1	337.64	f
520	529.76	341.69	f
560	537.58	355.15	f
600	537.21	364.19	f
640	535.17	373.59	f
680	521.69	387.42	f
720	521.95	389.08	f
760	532.04	390.45	f
800	534.55	385.62	f
840	541.27	381.12	f
880	545.82	382.29	f
920	553.39	380.07	f
960	548.69	379.74	f
1000	536.83	377.39	f
1040	538.16	373.19	f
1080	554.3	364.02	f
1120	559.07	364.51	f
1160	570.43	371.8	f
1200	578.05	383.67	f
1240	587	390.97	f
1280	612.89	391.68	f
1320	643.41	389.87	f
1360	655.14	392.81	f
1400	672.81	380.12	f
1440	690.14	374.25	f
*	id=P38	origin=start	destiny=end	motherId=-	ageAtStart=1800
0	339.58	207.12	c
40	332.17	194.63	c
80	327.75	198.76	c
120	315.26	209.68	c
160	303.91	220.66	c
200	300.3	222.82	f
240	297.28	228.84	f
280	297.45	230.97	f
320	288.31	244.32	f
360	294.9	261.21	f
400	303.37	270.89	f
440	303.47	276.97	f
480	312.94	290.19	f
520	327.1	308.95	f
560	340.43	300.97	f
600	351.84	290.1	f
640	377.92	267.11	f
680	402.09	255.67	f
720	427.44	254.82	f
760	451.74	253.04	f
800	459.97	257.42	f
840	467.49	253.47	f
880	479.64	247.13	f
920	491.37	242.94	f
960	500.85	242.96	f
1000	518.3	248.57	f
1040	525.46	252.29	f
1080	526.12	260.53	f
1120	525.12	270.35	f
1160	524.77	269.98	f
1200	511.44	250.42	f
1240	511.31	240.78	f
1280	510.67	220.56	f
1320	514	204.02	f
1360	516	190.73	f
1400	516.76	171.92	f
1440	525.89	157.72	f
*	id=P39	origin=start	destiny=end	motherId=-	ageAtStart=640
0	700.3	407.67	c
40	702.25	390.96	c
80	698.72	389.22	c
120	675.83	379.87	c
160	658.92	374.51	c
200	634.95	375.02	f
240	630.24	364.37	f
280	628.92	357.01	f
320	622.35	354.87	f
360	606.98	358.92	f
400	601.3	364.07	f
440	592.17	363.92	f
480	570.58	364.71	f
520	555.2	389.65	f
560	554.7	392.59	f
600	549.14	395.02	f
640	551.86	405.33	f
680	553.52	407.87	f
720	569.85	415.4	f
760	585.39	426.12	f
800	599.59	433.62	f
840	600.27	450.14	f
880	595.03	448.15	f
920	577.63	454.25	f
960	561.01	453.27	f
1000	553.55	464.74	f
1040	547	472.59	f
1080	539.32	487.03	f
1120	527.25	510.85	f
1160	515.74	535.18	f
1200	517.46	543.2	f
1240	525.97	558.35	f
1280	526.53	580.23	f
1320	527.24	594.39	f
1360	528.72	608.33	f
1400	521.71	623.71	f
1440	512.7	643.41	f
*	id=P40	origin=start	destiny=end	motherId=-	ageAtStart=3640
0	800.61	33.95	c
40	797.29	32.7	c
80	780.26	31.96	c
120	766.19	33.54	c
160	752.11	44.13	c
200	741.06	49.04	f
240	730.58	60.86	f
280	721.62	84.53	f
320	706.96	93.27	f
360	696.03	92.3	f
400	695.96	97.15	f
440	683.9	117.19	f
480	667.65	128.24	f
520	657.78	129.24	f
560	648.88	130.81	f
600	648.4	139.3	f
640	651.19	148.76	f
680	658.63	168.2	f
720	660.63	179.53	f
760	665.18	193.78	f
800	674.4	209.64	f
840	677.1	226.53	f
880	683.24	229.01	f
920	705.44	229.59	f
960	719.15	228.13	f
1000	735.98	225.15	f
1040	736.11	234.62	f
1080	733.29	247.98	f
1120	723.69	257.74	f
1160	717.47	265.04	f
1200	707.82	274.44	f
1240	695.36	291.06	f
1280	679.73	295.28	f
1320	665.97	299.81	f
1360	655.62	307.5	f
1400	650.1	302.77	f
1440	649.18	295.57	f
*	id=P41	origin=start	destiny=end	motherId=-	ageAtStart=2440
0	136.67	247.6	c
40	134.91	235.54	c
80	133.93	214.5	c
120	108.33	209.62	c
160	97.77	207.74	c
200	87.12	218.21	f
240	67.77	225.12	f
280	52.97	236.77	f
320	37.56	243.31	f
360	21.35	239.37	f
400	5.3	235.88	f
440	-14.11	232.57	f
480	-16.52	234.87	f
520	-19.03	244.16	f
560	-19.54	256.41	f
600	-11.08	265.54	f
640	-8.82	274.31	f
680	-0.4	282.46	f
720	10	297.33	f
760	20.68	306.64	f
800	37.43	324.34	f
840	46.07	341.56	f
880	55.22	339.44	f
920	54.57	342	f
960	41.17	348.69	f
1000	35.24	351.61	f
1040	15.66	365.57	f
1080	1.52	369.02	f
1120	-1.9	371.92	f
1160	-0.31	385.59	f
1200	-3.49	391.21	f
1240	-12.72	399.33	f
1280	-10.6	409.3	f
1320	-4.81	421.72	f
1360	-6.1	426.78	f
1400	-11.35	444.06	f
1440	-6.32	469.11	f
*	id=P42	origin=start	destiny=end	motherId=-	ageAtStart=160
0	605.27	499.97	c
40	604.56	496.91	c
80	597.06	480.22	c
120	598.38	477.27	c
160	599.79	476.2	c
200	599.58	474.56	f
240	580.93	464.85	f
280	580.92	461.8	f
320	579.07	455.9	f
360	582.79	445.86	f
400	588.64	442.54	f
440	600.9	443.37	f
480	608.36	444.17	f
520	617.99	442.71	f
560	631.12	447.91	f
600	630.35	456.45	f
640	628.94	469.07	f
680	624.65	495.06	f
720	623.63	515.92	f
760	629.44	527.79	f
800	638.71	548.53	f
840	643.03	562.63	f
880	636.28	569.39	f
920	629.62	570.27	f
960	618.47	572.12	f
1000	603.23	567.87	f
1040	594.29	564.46	f
1080	591.16	565.2	f
1120	579.34	561.87	f
1160	561.61	559.17	f
1200	545.96	556.94	f
1240	539.7	544.74	f
1280	527.1	541	f
1320	505.23	528.62	f
1360	496.73	514.6	f
1400	505.8	505.23	f
1440	517.38	488.6	f
*	id=P43	origin=start	destiny=end	motherId=-	ageAtStart=2640
0	563.94	605.31	c
40	555.95	604.07	c
80	535.48	611.85	c
120	518.66	619.23	c
160	516.76	619.33	c
200	504.85	614	f
240	496.22	624.6	f
280	495.91	628.3	f
320	498.61	626.19	f
360	500	622.96	f
400	516.47	626.84	f
440	523.4	633.65	f
480	533.26	633.01	f
520	545.51	641.9	f
560	548.44	644.15	f
600	554.33	639.88	f
640	554.75	633.23	f
680	551.87	612.82	f
720	550.3	605	f
760	556.31	585.93	f
800	554.11	568.01	f
840	543.69	547.32	f
880	537.28	528.69	f
920	520.79	512.4	f
960	509.29	496.17	f
1000	500.46	476.95	f
1040	497.91	474.04	f
1080	497.79	466.11	f
1120	496.77	448.01	f
1160	496.94	442.22	f
1200	493.82	441.56	f
1240	485.78	453.24	f
1280	466.86	472.19	f
1320	453.86	489.74	f
1360	439.76	503.98	f
1400	437.48	508.67	f
1440	436.28	516.15	f
*	id=P44	origin=start	destiny=end	motherId=-	ageAtStart=2000
0	278.36	454.67	c
40	285.49	455	c
80	302.19	440.35	c
120	310.77	435.53	c
160	334.63	430.78	c
200	334.62	429.4	f
240	345.33	407.9	f
280	342.61	391.01	f
320	346.28	399.08	f
360	344.16	409.78	f
400	333.47	420.92	f
440	329.58	426.38	f
480	321.56	438.95	f
520	319.26	457.76	f
560	321.22	457.05	f
600	331.69	434.27	f
640	328.77	413.57	f
680	325.82	410.88	f
720	321.04	409.6	f
760	312.8	402.02	f
800	316.94	398.37	f
840	331.44	385.45	f
880	329.89	381.75	f
920	316.96	373.13	f
960	299.28	360.88	f
1000	283.55	336.65	f
1040	281.55	320.33	f
1080	288.43	310.18	f
1120	288.86	316.36	f
1160	290.74	336.79	f
1200	282.4	337.27	f
1240	268.27	342.76	f
1280	247.53	344.63	f
1320	229.47	346.04	f
1360	216.95	347.01	f
1400	204.38	354.11	f
1440	188.36	366.59	f
*	id=P45	origin=start	destiny=end	motherId=-	ageAtStart=4160
0	212.73	24.38	c
40	215.22	1.4299999999999	c
80	220.15	-13.13	c
120	223.45	-17.57	c
160	236.67	-35.21	c
200	244.26	-49.69	f
240	258.66	-66.42	f
280	255.37	-76.49	f
320	264.12	-82.95	f
360	266.3	-88.98	f
400	272.37	-96.31	f
440	273	-120.14	f
480	270.73	-132.15	f
520	269.03	-154.29	f
560	278.62	-176.84	f
600	282.93	-184.5	f
640	286.78	-211.92	f
680	292.83	-233.97	f
720	299.9	-237.8	f
760	314.06	-237.86	f
800	330.64	-255.31	f
840	337.91	-278.85	f
880	334.06	-282.99	f
920	332.91	-287.38	f
960	343.76	-299.12	f
1000	349.86	-309.53	f
1040	363.41	-319.84	f
1080	369.66	-332.58	f
1120	383.59	-348.53	f
1160	400.2	-356.24	f
1200	417.24	-350.38	f
1240	420.17	-335.7	f
1280	418.63	-328.75	f
1320	422.22	-313.33	f
1360	419.9	-299.67	f
1400	424.14	-280.75	f
1440	428.86	-269.48	f
*	id=P46	origin=start	destiny=end	motherId=-	ageAtStart=3440
0	234.21	179.81	c
40	246.64	182.42	c
80	253.91	182.41	c
120	273.88	185.25	c
160	290.75	190.25	c
200	316.04	208.92	f
240	325.95	215.68	f
280	337.56	238.47	f
320	334.48	247.89	f
360	323.06	277.12	f
400	335.72	284.02	f
440	338.82	303.23	f
480	350.21	313.77	f
520	352.23	321.39	f
560	356.46	324.39	f
600	380.5	328.62	f
640	387.82	345.78	f
680	391.39	353.65	f
720	393.62	366.43	f
760	396.63	373.63	f
800	402.62	382.96	f
840	407.54	399.22	f
880	414.59	403.98	f
920	429.2	400.59	f
960	443.21	397.37	f
1000	452.27	398.57	f
1040	460.57	404.4	f
1080	454.55	412.53	f
1120	435.94	423.39	f
1160	412.97	427.35	f
1200	401.89	422.79	f
1240	382.92	415.7	f
1280	367.01	404.85	f
1320	356.48	390.86	f
1360	339.36	382.76	f
1400	332.2	385.09	f
1440	308.08	384.78	f
*	id=P47	origin=start	destiny=end	motherId=-	ageAtStart=2720
0	68.22	596.86	c
40	75.47	610.7	c
80	82.85	628.3	c
120	100.1	641.98	c
160	112.23	656.27	c
200	120.25	667.58	f
240	126.13	675.69	f
280	142.56	672.42	f
320	157.91	669.91	f
360	154.32	676.06	f
400	142.97	697.18	f
440	138.87	708.36	f
480	145.69	706.63	f
520	150.63	702.03	f
560	158.52	691.83	f
600	162.61	673.37	f
640	166.84	664.2	f
680	176.27	659.5	f
720	195.28	660.09	f
760	202.55	655.7	f
800	216.14	645.98	f
840	221.63	640.75	f
880	228.44	626.92	f
920	238.22	613.6	f
960	246.63	604.99	f
1000	246.56	594.65	f
1040	241.96	586.33	f
1080	245.91	584.68	f
1120	254.93	584.52	f
1160	276.66	579.94	f
1200	290.02	575.63	f
1240	300.1	580.37	f
1280	303.46	596.33	f
1320	304.56	602.45	f
1360	301.56	607.39	f
1400	296.44	618.87	f
1440	298.76	621.15	f
*	id=P48	origin=start	destiny=end	motherId=-	ageAtStart=3120
0	435.03	459.02	c
40	420.97	456.13	c
80	405.13	474.56	c
120	396.48	487.55	c
160	391.34	506.56	c
200	382.93	520.08	f
240	374.32	523.77	f
280	359.66	530.04	f
320	343.58	545.21	f
360	318.44	550.51	f
400	308.87	547.99	f
440	302.72	559.7	f
480	299.21	570.19	f
520	294.08	591.65	f
560	293.59	599.73	f
600	292.52	610.48	f
640	292.77	609.82	f
680	291.93	598.84	f
720	301.53	593.55	f
760	323.96	582.24	f
800	332.25	583.26	f
840	337.57	586.86	f
880	353.56	591.64	f
920	361.44	596.31	f
960	381.97	600.36	f
1000	385.78	606.93	f
1040	400.43	611.1	f
1080	421.11	618.33	f
1120	438.81	614.31	f
1160	465.16	611.91	f
1200	472.94	615.04	f
1240	473.11	626.07	f
1280	475.09	625.99	f
1320	485.55	624.93	f
1360	498.24	617.94	f
1400	515.38	605.58	f
1440	520.53	596.79	f
*	id=P49	origin=start	destiny=end	motherId=-	ageAtStart=440
0	77.87	493.46	c
40	76.71	481.6	c
80	82.01	463.54	c
120	89.48	457.8	c
160	107.12	453.3	c
200	119.86	450.67	f
240	117.26	450.12	f
280	105.31	429.02	f
320	103.49	429.82	f
360	91.4	436.43	f
400	74.48	441.14	f
440	50.6	447.28	f
480	39.77	465.33	f
520	29.26	479.96	f
560	20.78	490.76	f
600	15.04	503.43	f
640	8.25	515.85	f
680	10.43	522.1	f
720	11	527.79	f
760	8.63	550.06	f
800	-4.58	559.99	f
840	-28.75	566.51	f
880	-24.93	562.87	f
920	-9.85	557.38	f
960	10.66	558.19	f
1000	10.76	565.83	f
1040	-1.93	578.86	f
1080	-6.64	590.37	f
1120	-8.56	596.43	f
1160	-14.32	614.45	f
1200	-25.02	627.65	f
1240	-39.83	637.29	f
1280	-52.45	654.14	f
1320	-64.31	647.84	f
1360	-72.09	656.33	f
1400	-78.46	674.85	f
1440	-78.08	683.88	f
*	id=P50	origin=start	destiny=end	motherId=-	ageAtStart=1600
0	814.75	256.73	c
40	830.31	248.04	c
80	851.55	239.09	c
120	866.14	243.09	c
160	880.21	246.92	c
200	886.42	243.53	f
240	902.78	233.58	f
280	913.01	244.35	f
320	919.62	247.82	f
360	924.59	253.84	f
400	930.11	266.44	f
440	928.96	275.16	f
480	927.77	281.97	f
520	924.81	296.5	f
560	923.22	312.2	f
600	908.55	321.5	f
640	889.15	332.34	f
680	883.42	338.36	f
720	874.71	342.89	f
760	861.27	353.14	f
800	852.39	346.92	f
840	849.05	341.78	f
880	846.35	337.43	f
920	828.94	322.72	f
960	817.57	302.69	f
1000	821.29	299.97	f
1040	840.01	283.68	f
1080	857.55	270.89	f
1120	871.27	259.41	f
1160	877.6	243.62	f
1200	889.13	227.47	f
1240	893.13	216.63	f
1280	897.98	212.17	f
1320	898.05	210.96	f
1360	887.98	194.59	f
1400	878.02	192.42	f
1440	865.73	176.24	f
*	id=P51	origin=start	destiny=end	motherId=-	ageAtStart=160
0	438.93	97.88	c
40	448.52	84	c
80	452.02	74.77	c
120	453.75	51.89	c
160	451.37	28.21	c
200	453.59	20	f
240	460.44	13.29	f
280	478.16	11.37	f
320	493.91	15.23	f
360	510.07	22.14	f
400	511	20.21	f
440	516.6	10.75	f
480	519.78	2.92	f
520	526.07	6.64	f
560	540.46	18.25	f
600	556.31	26.82	f
640	565.43	38.6	f
680	567.18	54.71	f
720	564.38	67.6	f
760	568.16	87.4	f
800	593.98	98.34	f
840	589.59	113.74	f
880	584.05	120.71	f
920	574.53	122.42	f
960	569.35	125.14	f
1000	557.12	142.41	f
1040	543.05	159.03	f
1080	529.74	163.03	f
1120	519.48	176.52	f
1160	508.58	203.48	f
1200	494.01	210.91	f
1240	469.88	210.27	f
1280	457.08	196.67	f
1320	452.82	186.02	f
1360	452.26	168.1	f
1400	459.44	150.38	f
1440	461.57	119.69	f
*	id=P52	origin=start	destiny=end	motherId=-	ageAtStart=2880
0	476.35	588.08	c
40	493.84	585.49	c
80	503.09	576.32	c
120	513.69	561.41	c
160	513.94	551.28	c
200	521.64	551.06	f
240	526.84	550.13	f
280	535.91	546.63	f
320	552.11	541.77	f
360	548.71	549.37	f
400	550.73	557.9	f
440	538.66	566.96	f
480	534.64	583.39	f
520	539.99	586.89	f
560	542.84	605.45	f
600	538.73	619.53	f
640	534.56	634.25	f
680	530.02	647.11	f
720	528.96	666.45	f
760	537.79	687.36	f
800	544.42	705.46	f
840	543.87	719.31	f
880	551.72	729.01	f
920	562.03	746	f
960	568.07	754.62	f
1000	584.11	763.38	f
1040	589.99	771.01	f
1080	593.34	770.74	f
1120	612.32	771.64	f
1160	642.33	769.34	f
1200	654.36	776.55	f
1240	654.96	783.62	f
1280	660.62	792.4	f
1320	655.55	809.5	f
1360	650.92	833.75	f
1400	646.26	845.07	f
1440	646.56	856.1	f
*	id=P53	origin=start	destiny=end	motherId=-	ageAtStart=1360
0	361.43	24.25	c
40	355.2	23.83	c
80	339.9	11.63	c
120	325.84	3.1900000000001	c
160	322.36	-3.9400000000001	c
200	321.34	-8.96	f
240	329.1	-15.05	f
280	336.28	-27.49	f
320	352.36	-26.75	f
360	362.17	-17.17	f
400	364.35	-4.46	f
440	362.96	-5.52	f
480	346.64	-6.67	f
520	331.24	-11.85	f
560	321.27	-6.33	f
600	302.37	-2.5	f
640	283.53	5.33	f
680	282.66	18.73	f
720	292.01	32.66	f
760	289.77	41.91	f
800	289.57	60.05	f
840	300.23	58.7	f
[truncated: 1,801 more rows]
