# Supplementary material for: A three component model for superdiffusive motion effectively describes migration of eukaryotic cells moving freely or under a directional stimulus
Source: PLoS One. 2022 Aug 2;17(8):e0272259. doi: 10.1371/journal.pone.0272259 (PMC9345344; doi:10.1371/journal.pone.0272259)
Supplement: S1 File — Text files containing information about displacements of experimental and simulated populations used for both preliminary analyses, in “datasets used for preliminary evaluation of cell movement (Tables 1 and 2)”, and further characterization of cell movement, in “further datasets used for cell movement characterization (Figs 2, 4–6; Table 2; S1–S3 Tables; S2 and S3 Figs)”. (ZIP) [file pone.0272259.s007.zip › S1_File/further datasets/simulated/100 cells (9 micron random)/b0 p12/Coords-JdB539.txt]

#	version=2.0	operator=	acqDate=	cellLine=cell	cond=N.T.	type=	well=	ref_angle=	note=Experiment 1	clickId=	date=	acqId=	ps=1	xSize=845	ySize=668	ts=1	unit=um	stackId=	timeInt=	description=
*	id=P1	origin=start	destiny=end	motherId=-	ageAtStart=4200
0	716.49	94.27	c
40	700.7	111.58	c
80	688.3	127.16	c
120	680.79	143.84	c
160	676.84	143.1	c
200	667.1	138.95	f
240	642.64	133.7	f
280	649.51	127.34	f
320	655.72	117.6	f
360	655.54	107.68	f
400	660.77	91.17	f
440	661.96	82.9	f
480	661.4	67.52	f
520	664.29	64.03	f
560	676.33	52.42	f
600	669.24	40.28	f
640	661.44	22.84	f
680	662.7	0.95000000000005	f
720	669.33	-12.82	f
760	673.63	-28.73	f
800	670.67	-47.71	f
840	666.84	-58.4	f
880	660.57	-60.49	f
920	651.76	-57.21	f
960	636.4	-53.39	f
1000	621.15	-50.38	f
1040	605.49	-53.46	f
1080	597.05	-56.63	f
1120	594.34	-68.45	f
1160	592.2	-89.29	f
1200	596.42	-110.35	f
1240	596.51	-113.98	f
1280	601.68	-120.73	f
1320	615.06	-133.66	f
1360	628.99	-132.63	f
1400	653.71	-142.14	f
1440	662.57	-141.56	f
*	id=P2	origin=start	destiny=end	motherId=-	ageAtStart=560
0	570.33	310.13	c
40	585.08	321.11	c
80	594.15	327.98	c
120	603.02	336.99	c
160	613.75	344.77	f
200	617.97	365.96	f
240	620.92	367.07	f
280	627.55	372	f
320	635.14	380.61	f
360	646.96	389.82	f
400	631.79	401	f
440	630.16	401.91	f
480	622.75	399.58	f
520	620.32	389.73	f
560	617.5	386.53	f
600	612.26	370.61	f
640	605.45	351.23	f
680	604.36	344.81	f
720	592.97	345.08	f
760	570.63	334.08	f
800	552.89	336.01	f
840	528.34	333.69	f
880	522.24	344.74	f
920	517.78	357.51	f
960	508.76	357.09	f
1000	494.51	361.12	f
1040	486.55	366.62	f
1080	468.29	372.92	f
1120	462.27	386.79	f
1160	446.27	397.2	f
1200	439.59	407.77	f
1240	435.92	420.68	f
1280	422.4	432.59	f
1320	410.89	440.64	f
1360	381.8	455.78	f
1400	365	450.77	f
1440	359.94	453.09	f
*	id=P3	origin=start	destiny=end	motherId=-	ageAtStart=1800
0	156.26	149.85	c
40	162.65	163.69	c
80	167.04	163.23	c
120	175.33	163.62	c
160	193.38	173.17	c
200	198.89	173.49	f
240	226.09	172.68	f
280	238.72	166.14	f
320	256.72	151.75	f
360	257.55	138.77	f
400	259.94	130.63	f
440	267.51	115.78	f
480	261.1	100.9	f
520	247.56	94.05	f
560	224.62	96.76	f
600	215.86	102.3	f
640	196.84	106.15	f
680	182.59	106.94	f
720	157.3	108.25	f
760	147.75	113.19	f
800	133.45	126.58	f
840	128.87	138.86	f
880	129.09	148.25	f
920	125.28	160.96	f
960	110.74	171.6	f
1000	104.98	190.14	f
1040	91.16	196.47	f
1080	83.13	205.69	f
1120	72.41	208.77	f
1160	75.52	208.83	f
1200	82.51	208.51	f
1240	98.87	225.32	f
1280	100.97	220.09	f
1320	105.53	220.37	f
1360	128.38	235.52	f
1400	138.2	242.54	f
1440	137.1	249.09	f
*	id=P4	origin=start	destiny=end	motherId=-	ageAtStart=1840
0	487.72	124.71	c
40	491.86	124.77	c
80	511.68	123.39	c
120	513.59	123.53	c
160	532.39	115.47	c
200	547.26	103.57	f
240	564.21	99.27	f
280	562.37	95.42	f
320	553.97	82.2	f
360	556.01	70.61	f
400	561.08	50.15	f
440	558.96	35.67	f
480	556.92	23.89	f
520	544.89	15.99	f
560	535.47	12.64	f
600	520.13	2.16	f
640	504.04	-7.2	f
680	495.15	-4.99	f
720	481.16	-11.61	f
760	481.38	-11.43	f
800	485.1	-9.24	f
840	495.1	-1.03	f
880	505.05	11.6	f
920	500.35	19.61	f
960	499.2	40.29	f
1000	484.78	52.24	f
1040	470.27	59.62	f
1080	468.25	57.9	f
1120	445.51	53.48	f
1160	450.06	53.68	f
1200	452.19	49.08	f
1240	451.23	37.61	f
1280	439.93	41.92	f
1320	419.87	41.58	f
1360	410.34	51.24	f
1400	406.11	58.21	f
1440	391.64	79.76	f
*	id=P5	origin=start	destiny=end	motherId=-	ageAtStart=4360
0	670.08	660.1	c
40	675.85	650.78	c
80	674.55	651.19	c
120	666.16	662.27	c
160	658.25	670.86	c
200	635.81	690.53	f
240	625.44	701.27	f
280	615.23	708.17	f
320	606.68	708.85	f
360	581.7	699	f
400	570.78	696.33	f
440	566.85	690.77	f
480	570.77	681.37	f
520	567.22	690.72	f
560	564.65	694.81	f
600	565.07	702.05	f
640	566.17	701.43	f
680	568.58	681.43	f
720	565.35	678.88	f
760	554.65	679.33	f
800	531.5	673.27	f
840	523.99	669	f
880	516.65	664.49	f
920	512.75	646.57	f
960	503.69	632.06	f
1000	488.39	625.17	f
1040	487.52	638.92	f
1080	496.09	656.77	f
1120	503.15	658.79	f
1160	517.97	665.35	f
1200	526.14	663.28	f
1240	541.52	661.67	f
1280	559.59	673.24	f
1320	569.59	675.1	f
1360	579.63	679.01	f
1400	590.96	678.55	f
1440	604.67	695.15	f
*	id=P6	origin=start	destiny=end	motherId=-	ageAtStart=3800
0	34.4	289.87	c
40	36.51	279.47	c
80	38.98	285.06	c
120	39.28	290.41	c
160	50.28	305.26	c
200	63.53	318.46	f
240	68.11	322.27	f
280	84.45	345.96	f
320	83.66	354.89	f
360	91.82	362.09	f
400	111.21	367.18	f
440	128.37	373.29	f
480	140.43	374.51	f
520	155.95	370.79	f
560	180.36	369.54	f
600	186.13	374.81	f
640	192.1	383.79	f
680	180.65	390.16	f
720	170.08	396.72	f
760	162.59	403.99	f
800	142.63	408.34	f
840	137.91	427.2	f
880	131.48	426.06	f
920	126.89	423.37	f
960	112.72	409.25	f
1000	96.15	410.47	f
1040	101.52	416.33	f
1080	113.71	428.54	f
1120	105.47	438.04	f
1160	93.67	451.47	f
1200	82.54	448.38	f
1240	64.74	452.81	f
1280	59	450.02	f
1320	47.24	441.31	f
1360	41.75	432.32	f
1400	46.43	431.98	f
1440	49.1	427.41	f
*	id=P7	origin=start	destiny=end	motherId=-	ageAtStart=3520
0	805.04	436.9	c
40	801.5	444.13	c
80	808.03	451.99	c
120	811.53	443	c
160	817.17	438.81	c
200	838.3	424.99	f
240	846.39	420.48	f
280	861.55	411.36	f
320	871.96	401.16	f
360	890.48	402.41	f
400	901.88	400.45	f
440	921.2	400.45	f
480	927.26	402.71	f
520	925.77	402.09	f
560	919.82	396.57	f
600	923.82	387.5	f
640	935.35	373.87	f
680	955	356.13	f
720	953.11	367.51	f
760	941.11	381.93	f
800	943.18	375.72	f
840	960.86	359.95	f
880	961.52	356.08	f
920	957.99	351.49	f
960	941.9	348.79	f
1000	941.47	340.15	f
1040	941.21	333.92	f
1080	944.86	311.1	f
1120	935.03	304.76	f
1160	928.67	295.97	f
1200	918.45	285	f
1240	919.54	273.29	f
1280	921	258.19	f
1320	929.84	240.52	f
1360	933.3	220.55	f
1400	923	204.66	f
1440	918.84	212.62	f
*	id=P8	origin=start	destiny=end	motherId=-	ageAtStart=880
0	519.16	29.92	c
40	509.72	35.35	c
80	494.02	40.97	c
120	473.69	51.88	c
160	462.64	57.55	c
200	452.7	71.38	f
240	437.87	77.43	f
280	426.56	82.33	f
320	418.83	99.38	f
360	412.29	114.96	f
400	401.7	115.48	f
440	389.39	107.39	f
480	372.74	96.5	f
520	373.74	89.53	f
560	380.75	79.72	f
600	388.98	75.58	f
640	407.66	79.74	f
680	418.34	93.93	f
720	423.19	107.7	f
760	429.76	112.68	f
800	443.89	127.49	f
840	456.96	130.96	f
880	475.91	135.08	f
920	497.5	138.22	f
960	497.94	144.13	f
1000	501.34	148.97	f
1040	501.39	145.43	f
1080	499.29	137.41	f
1120	484.4	145.24	f
1160	471.9	157.53	f
1200	458.3	162.28	f
1240	453.34	169.03	f
1280	442.58	183.92	f
1320	426.38	200.48	f
1360	415.05	212.72	f
1400	408.31	219.69	f
1440	403.31	220.86	f
*	id=P9	origin=start	destiny=end	motherId=-	ageAtStart=440
0	757.66	553.96	c
40	768.75	580.21	c
80	777.02	589.13	c
120	788.3	602.19	c
160	789.34	594.37	f
200	791.61	585.05	f
240	803.98	572.21	f
280	813.75	557	f
320	819.16	543.55	f
360	825	524.89	f
400	824.07	509.12	f
440	823.44	493.11	f
480	838.67	490.48	f
520	860.12	477.95	f
560	867.62	463.64	f
600	876.72	443.56	f
640	874.2	428.44	f
680	877.37	407.81	f
720	890.56	392.99	f
760	895.49	385.25	f
800	903.66	383.1	f
840	917.74	385.21	f
880	926.76	397.76	f
920	916.88	395.21	f
960	911.27	389.7	f
1000	903.17	378.67	f
1040	892.16	371.27	f
1080	888.26	358.89	f
1120	882.19	343.46	f
1160	875.32	340.14	f
1200	869.44	324.55	f
1240	863.87	321.71	f
1280	842.19	317.05	f
1320	832.45	316.07	f
1360	816.47	322.35	f
1400	811.36	333.07	f
1440	795.89	337.7	f
*	id=P10	origin=start	destiny=end	motherId=-	ageAtStart=40
0	502.65	124.45	c
40	499.59	118.65	c
80	498.89	105.95	c
120	481.92	94.38	c
160	479.36	92.86	c
200	471.87	72.52	f
240	472.35	67.25	f
280	476.53	53.67	f
320	486.81	46.53	f
360	499.36	46.92	f
400	514.67	50.72	f
440	534.07	62.71	f
480	535.28	70.61	f
520	539.46	70.7	f
560	557.52	67.83	f
600	571.46	65.61	f
640	582.91	73.72	f
680	603.74	81.98	f
720	616.67	76.46	f
760	630.62	73.56	f
800	653.18	66.92	f
840	650.76	55.85	f
880	651.98	47.04	f
920	651.83	46.94	f
960	653.68	37	f
1000	667.2	26.01	f
1040	684.23	18.52	f
1080	692.43	20.85	f
1120	702.92	36.83	f
1160	701.43	58.5	f
1200	681.22	70.59	f
1240	669.75	87.76	f
1280	659.72	102.31	f
1320	650.07	109.74	f
1360	629.59	114	f
1400	622.96	107.67	f
1440	619.76	91.26	f
*	id=P11	origin=start	destiny=end	motherId=-	ageAtStart=3160
0	502.95	274.19	c
40	489.32	277.87	c
80	466.74	291.72	c
120	451.89	296.81	c
160	441.74	291.82	c
200	423.76	284.68	f
240	411.14	284.2	f
280	399.41	283.37	f
320	384.81	273.9	f
360	375.95	269.32	f
400	362.84	264.43	f
440	350.73	260.52	f
480	342.22	257.91	f
520	337.58	251.97	f
560	322.26	242.09	f
600	314.16	224.02	f
640	316.28	214.28	f
680	313.62	205.86	f
720	309.19	192.97	f
760	320.15	186.77	f
800	329.8	187.14	f
840	335.31	179.12	f
880	340.08	165.15	f
920	356.21	149.08	f
960	355.17	145.58	f
1000	352.79	135.26	f
1040	331.79	111.86	f
1080	323.24	103.28	f
1120	316.92	82.62	f
1160	311.33	63.06	f
1200	314.71	41.58	f
1240	302.71	32.27	f
1280	285.68	22.43	f
1320	265.7	25.93	f
1360	252.19	40.45	f
1400	245.17	56.08	f
1440	240.11	80.03	f
*	id=P12	origin=start	destiny=end	motherId=-	ageAtStart=2720
0	215.91	589.17	c
40	196.55	571.71	c
80	189.73	564.57	c
120	192.84	577.91	c
160	193.86	579.02	c
200	210.12	589.22	f
240	221.2	590.55	f
280	221.48	602.82	f
320	217.23	619.12	f
360	225.07	623.62	f
400	221.77	632.99	f
440	212.29	649.85	f
480	210.27	650.9	f
520	212.13	652.68	f
560	218.85	658.22	f
600	233.82	661.35	f
640	246.6	659.55	f
680	250.15	652.87	f
720	251.71	630.36	f
760	251.9	604.57	f
800	248.91	586.59	f
840	251.29	590.03	f
880	255.19	604.35	f
920	266.93	623.94	f
960	264.72	638.86	f
1000	259.09	650.85	f
1040	242.36	655.47	f
1080	220.44	660.5	f
1120	201.3	658.37	f
1160	189.03	656.67	f
1200	187.47	655.2	f
1240	166.99	652.78	f
1280	162.14	648.29	f
1320	136.85	640.13	f
1360	123.37	624.06	f
1400	114.95	613.01	f
1440	110.14	606.47	f
*	id=P13	origin=start	destiny=end	motherId=-	ageAtStart=1800
0	83.42	37.37	c
40	92.44	18.98	c
80	92.22	4.2	c
120	94.95	-0.25	c
160	116.58	1.55	c
200	126.37	7.8200000000001	f
240	133.52	-3.97	f
280	134.85	-9.6	f
320	138.21	-23.23	f
360	131.56	-34.67	f
400	134.4	-35.84	f
440	154.32	-49.61	f
480	164.01	-71.38	f
520	164.35	-76.6	f
560	157.53	-86.19	f
600	148.28	-87.38	f
640	125.11	-87.07	f
680	118.93	-92.54	f
720	106.64	-99.57	f
760	91.95	-99.75	f
800	79.27	-101.22	f
840	58.59	-90.75	f
880	32.63	-86.14	f
920	24.14	-81.91	f
960	16.39	-80.73	f
1000	4.07	-82.26	f
1040	2.05	-93.11	f
1080	-7.35	-101.81	f
1120	-10.66	-107.76	f
1160	-11.31	-109.13	f
1200	-11.33	-117.28	f
1240	-13.47	-141.33	f
1280	-13.38	-145.65	f
1320	-1.34	-144.95	f
1360	16.65	-142.71	f
1400	31.61	-151.38	f
1440	35.29	-154.6	f
*	id=P14	origin=start	destiny=end	motherId=-	ageAtStart=760
0	719.12	656.21	c
40	737.26	664.1	c
80	745.81	668.12	c
120	759.16	672.85	c
160	785.27	682.06	c
200	793.09	689.11	f
240	799.22	698.66	f
280	808.11	712.96	f
320	804.58	714.55	f
360	790.86	720.66	f
400	776.47	725.22	f
440	765.54	737.78	f
480	754.02	746.03	f
520	748.34	746.21	f
560	736.6	736.94	f
600	733.97	736.29	f
640	719.12	726.43	f
680	696.2	721.87	f
720	680.67	709.49	f
760	673.09	702.13	f
800	659.12	691.45	f
840	648.47	682.72	f
880	641.32	678.97	f
920	641.98	680.53	f
960	651.27	685.12	f
1000	656.03	696.79	f
1040	658.95	707.79	f
1080	671.56	729.16	f
1120	682.38	732.45	f
1160	686.48	725.13	f
1200	698.29	707.86	f
1240	687.06	693.76	f
1280	691.73	683.91	f
1320	674.4	662.21	f
1360	662.45	642.58	f
1400	655.53	640.64	f
1440	639.2	642.54	f
*	id=P15	origin=start	destiny=end	motherId=-	ageAtStart=600
0	704.62	518.24	c
40	716.4	529.78	c
80	728.18	537	c
120	738.34	542.78	c
160	737.85	551.44	c
200	733.07	549.48	f
240	728.71	536.93	f
280	715.36	540.84	f
320	697.06	554.66	f
360	688.24	550.91	f
400	678.18	552.28	f
440	670.78	548.41	f
480	648.65	533.87	f
520	645.13	528.1	f
560	650.35	517.72	f
600	659.3	512.67	f
640	661.37	494.66	f
680	657.71	485.03	f
720	644.86	470.06	f
760	632.14	453.08	f
800	626.44	439.6	f
840	629	423.41	f
880	625.44	404.06	f
920	626.17	399.87	f
960	617.88	387.28	f
1000	615.17	376.57	f
1040	621.07	367.28	f
1080	626.09	361.4	f
1120	634.37	352.68	f
1160	639.37	333.83	f
1200	642.96	315.06	f
1240	647.16	295.27	f
1280	653.11	271.19	f
1320	655.55	256.28	f
1360	657.32	234.46	f
1400	668.04	227.93	f
1440	693.96	210.54	f
*	id=P16	origin=start	destiny=end	motherId=-	ageAtStart=2320
0	461.24	221.76	c
40	465.1	239.51	c
80	468.53	252.2	c
120	470.38	275.93	c
160	468.38	287.43	c
200	471.77	297.3	f
240	470.65	319.36	f
280	477.95	332.78	f
320	490.95	346.01	f
360	499.96	357.16	f
400	503.72	360.09	f
440	527.33	374.59	f
480	543.17	379.05	f
520	557.24	379.08	f
560	583.65	380.78	f
600	601.74	386.13	f
640	626.73	380.04	f
680	639.71	389.8	f
720	639.83	401.67	f
760	629.79	413.21	f
800	615.33	413.26	f
840	608.72	404.27	f
880	590.78	388.24	f
920	575.95	374.86	f
960	562.4	367.17	f
1000	560.98	364.48	f
1040	545	356.56	f
1080	535.24	355.53	f
1120	537	342.24	f
1160	536.71	317.81	f
1200	539.21	303.76	f
1240	552.16	294.4	f
1280	566.55	285.61	f
1320	580.44	279.04	f
1360	585.24	274.99	f
1400	599.05	266.63	f
1440	595.92	250.82	f
*	id=P17	origin=start	destiny=end	motherId=-	ageAtStart=3800
0	100.63	539.38	c
40	111.22	533.28	c
80	120.08	536.35	c
120	128.89	542.24	c
160	137.58	542.01	c
200	153.25	549.25	f
240	160.35	561.81	f
280	178.62	573.69	f
320	194.95	589.61	f
360	209.3	610.44	f
400	209.37	609.21	f
440	219.43	605.7	f
480	229.55	614.86	f
520	234.87	623.74	f
560	239.75	627.34	f
600	253.41	644.56	f
640	258.68	672.16	f
680	248.54	690.03	f
720	238.42	713.41	f
760	234.1	715.47	f
800	228.11	719.04	f
840	223.37	728.85	f
880	229.07	741.74	f
920	239.02	763.37	f
960	230.89	767.56	f
1000	216.25	774.92	f
1040	204.82	782.47	f
1080	197.47	777	f
1120	187.52	768.55	f
1160	170.77	773.38	f
1200	163.1	779.84	f
1240	157.56	780.08	f
1280	147.67	782.43	f
1320	134.58	784.54	f
1360	127.45	790.78	f
1400	119.68	795.84	f
1440	107.15	802.27	f
*	id=P18	origin=start	destiny=end	motherId=-	ageAtStart=4640
0	193.58	501.58	c
40	203.86	507.98	c
80	221.86	510.51	c
120	235.87	512.6	c
160	241.46	523.16	f
200	240.88	531.27	f
240	228.82	543.85	f
280	221.2	541.59	f
320	208.62	538.33	f
360	197.51	534.33	f
400	194.88	527.86	f
440	193.72	510.74	f
480	195.58	501.6	f
520	199.21	505.15	f
560	204.01	509.34	f
600	217.86	517.89	f
640	231.94	526.16	f
680	236.72	530.99	f
720	250.03	533.3	f
760	252.18	551.1	f
800	244.37	564.33	f
840	235.75	576.79	f
880	218.81	570.82	f
920	200.26	563.6	f
960	188.58	574.17	f
1000	181.02	583.63	f
1040	168.43	593.44	f
1080	163.51	614.22	f
1120	160.61	628.38	f
1160	158.52	632.89	f
1200	150.11	650.28	f
1240	140.29	658.6	f
1280	140.14	664.89	f
1320	136.97	661.94	f
1360	126.37	661.45	f
1400	112.52	668.32	f
1440	106.78	676.86	f
*	id=P19	origin=start	destiny=end	motherId=-	ageAtStart=720
0	17.16	155.7	c
40	25.49	151.63	c
80	34.8	143.84	c
120	53.3	138.72	c
160	65.65	141.88	c
200	82.7	144.21	f
240	86.54	142.76	f
280	100.98	139.61	f
320	105.38	132.83	f
360	112.07	123.99	f
400	113.34	120.35	f
440	118.26	114.68	f
480	126.58	105.62	f
520	124.64	89.49	f
560	118.19	78.58	f
600	113.26	68.45	f
640	107.14	53.83	f
680	100.93	32.95	f
720	82.83	26.39	f
760	68.14	17.53	f
800	50.9	10.02	f
840	53.38	-0.91999999999996	f
880	60.71	-12.04	f
920	66.32	-23.41	f
960	61.01	-44.72	f
1000	67.49	-66.34	f
1040	59.5	-82.93	f
1080	53.09	-94.32	f
1120	52.94	-107.42	f
1160	54.55	-131.1	f
1200	57.27	-152.24	f
1240	68.81	-161.35	f
1280	71.54	-165.62	f
1320	78.65	-176.57	f
1360	81.64	-177.07	f
1400	92.16	-175.22	f
1440	101.74	-176.71	f
*	id=P20	origin=start	destiny=end	motherId=-	ageAtStart=320
0	92.79	139.49	c
40	112.44	135.3	c
80	133.33	137.7	c
120	147.05	142.64	c
160	148.82	143.82	c
200	167.81	148.24	f
240	180.08	154.84	f
280	187.6	165.56	f
320	191.86	166.59	f
360	208.63	164.36	f
400	220.08	171.59	f
440	233.77	184.71	f
480	238.26	186.85	f
520	245.21	190.88	f
560	255.55	207.88	f
600	259.44	207.57	f
640	278.5	199.49	f
680	280.43	199.11	f
720	296.55	200.5	f
760	314.31	212.15	f
800	330.24	210.99	f
840	346.49	209.71	f
880	365.35	211.53	f
920	362.73	212.44	f
960	350.1	215.88	f
1000	337.71	221.85	f
1040	341.4	230.24	f
1080	357.69	243.78	f
1120	372.21	246.4	f
1160	379.78	247.12	f
1200	396.82	257.26	f
1240	416.13	264.02	f
1280	428.65	272.93	f
1320	445.61	282.72	f
1360	456.55	286.54	f
1400	482.31	292.89	f
1440	490.5	299.36	f
*	id=P21	origin=start	destiny=end	motherId=-	ageAtStart=4480
0	695.31	596.62	c
40	709.28	602.96	c
80	721.44	616.06	c
120	729.94	622.91	c
160	750.99	633.18	c
200	756.5	639.94	f
240	776.97	641.57	f
280	777.54	646.79	f
320	770.62	653.61	f
360	759.99	661.97	f
400	753.52	678.4	f
440	751.71	695.02	f
480	755.34	711.68	f
520	759.31	721.81	f
560	775.64	724.23	f
600	784.56	736.54	f
640	798.59	745.59	f
680	813.28	749.75	f
720	835.94	770.26	f
760	830.11	770.6	f
800	801.75	780.43	f
840	789.65	784.18	f
880	775.48	791.57	f
920	772.82	795.67	f
960	772.7	826.3	f
1000	771.98	839.51	f
1040	785.96	835.69	f
1080	795.95	821.73	f
1120	796.6	805.29	f
1160	796.48	793.11	f
1200	799.41	773.49	f
1240	805.87	753.93	f
1280	805.28	741.27	f
1320	811.38	728.46	f
1360	821.04	724.68	f
1400	843.68	710.56	f
1440	859.19	708.08	f
*	id=P22	origin=start	destiny=end	motherId=-	ageAtStart=3400
0	304.45	165.15	c
40	289.07	186.6	c
80	274.97	198.46	c
120	267.13	211	c
160	260.1	210.41	c
200	248.41	214.51	f
240	229.53	231.05	f
280	224.67	230.22	f
320	206.57	232.8	f
360	200.69	232.46	f
400	188.6	236.38	f
440	187.45	241.28	f
480	176.59	248.71	f
520	160.25	254.87	f
560	146.25	244.87	f
600	136.17	235.22	f
640	122.13	231.01	f
680	112.58	227.27	f
720	103.78	220.33	f
760	94.38	223.05	f
800	90.44	222.74	f
840	72.25	210.91	f
880	54.97	211.1	f
920	38.24	197.61	f
960	25.69	197.03	f
1000	4.33	197.99	f
1040	-7.05	199.24	f
1080	-9.54	200.58	f
1120	-12.65	204.71	f
1160	-16.36	203.4	f
1200	-29.96	200.99	f
1240	-48.67	202.77	f
1280	-58.99	195.9	f
1320	-70.99	198.34	f
1360	-85.74	200.49	f
1400	-103.39	197.64	f
1440	-129.14	191.72	f
*	id=P23	origin=start	destiny=end	motherId=-	ageAtStart=4120
0	387.61	24.17	c
40	378.21	34.62	c
80	366.92	46.95	c
120	362.79	58.52	c
160	354.01	69.3	c
200	350.35	75.34	f
240	346	93.29	f
280	340.16	106.26	f
320	335.7	116.59	f
360	329.75	121.17	f
400	325.09	126.33	f
440	308.35	136.77	f
480	294.55	150.43	f
520	282.34	164.84	f
560	272.21	183.36	f
600	281.97	197.91	f
640	288.61	210.34	f
680	301.57	226.95	f
720	306.23	245.37	f
760	310.46	255.88	f
800	319.86	259.26	f
840	329.15	261.88	f
880	355.58	260.17	f
920	368.53	260.12	f
960	378.69	267.37	f
1000	373.8	271.3	f
1040	373.09	271.99	f
1080	367.31	287.51	f
1120	364.97	304.14	f
1160	353.9	311.09	f
1200	334.85	323.81	f
1240	326.9	336.85	f
1280	336.47	342.22	f
1320	351.68	343.33	f
1360	375.67	333.27	f
1400	385.64	334.4	f
1440	387.51	339.25	f
*	id=P24	origin=start	destiny=end	motherId=-	ageAtStart=2760
0	600.51	430.45	c
40	612.08	430.01	c
80	627.94	432.63	c
120	628.2	431.93	c
160	622.74	415.95	c
200	630.98	419.03	f
240	634.36	411.89	f
280	643.27	404.81	f
320	646.84	400.6	f
360	667.74	388.67	f
400	666.56	374.91	f
440	664.49	362.44	f
480	653.32	351.44	f
520	642.11	330.18	f
560	634.69	317.65	f
600	613.5	312	f
640	601.97	310.34	f
680	581.28	317.64	f
720	569.34	329.52	f
760	562.27	344.09	f
800	548.99	353.88	f
840	524.61	359.25	f
880	508.43	378.5	f
920	498.74	382.57	f
960	491.29	390.67	f
1000	475.87	400.6	f
1040	467.66	404.01	f
1080	458.49	401.79	f
1120	456.48	400.58	f
1160	443.03	406.77	f
1200	425.72	398.21	f
1240	417.49	383.4	f
1280	422.22	373.16	f
1320	433.19	357.45	f
1360	448.22	353.15	f
1400	455.93	354.2	f
1440	477.35	350.98	f
*	id=P25	origin=start	destiny=end	motherId=-	ageAtStart=280
0	167.16	479.74	c
40	168.56	512.23	c
80	155.02	536.21	c
120	159.28	544.43	c
160	175.15	555.53	c
200	185.9	573.79	f
240	198.06	583.24	f
280	201.5	590.4	f
320	202.43	612.66	f
360	205.18	641.01	f
400	198.91	650.26	f
440	200.72	658.81	f
480	202.08	678.56	f
520	203.32	698.66	f
560	201.22	701.69	f
600	189.67	716.64	f
640	182.86	725.25	f
680	183.63	733.44	f
720	193.2	745.27	f
760	195.82	747.42	f
800	200.62	748.69	f
840	213.14	757.96	f
880	223.84	763.36	f
920	247.79	768.87	f
960	257.48	761.53	f
1000	270.23	753.61	f
1040	278.48	742.85	f
1080	292.6	727.4	f
1120	305.79	720.28	f
1160	326.96	706.64	f
1200	348.61	704.1	f
1240	354.98	701.03	f
1280	361.29	694.86	f
1320	362.71	690.44	f
1360	366.2	666.65	f
1400	366.27	651.86	f
1440	359.89	631.59	f
*	id=P26	origin=start	destiny=end	motherId=-	ageAtStart=1440
0	128.8	127.86	c
40	120.59	140.29	c
80	101.67	150.89	c
120	84.9	158.69	c
160	67.39	164.27	c
200	48.83	171.43	f
240	31.9	174.95	f
280	19.53	177.04	f
320	-3.03	190.25	f
360	-13.84	190.35	f
400	-29.25	173.15	f
440	-26	160.61	f
480	-17.19	150.74	f
520	-14.24	131.38	f
560	-20.24	124.28	f
600	-33.9	117.67	f
640	-33.45	100.65	f
680	-31.94	99.02	f
720	-27.38	95.49	f
760	-19.87	89.71	f
800	-19.8	94.5	f
840	-9.85	114.36	f
880	3.9	113.58	f
920	11.66	108.93	f
960	27.7	99.97	f
1000	33.74	83.35	f
1040	35.59	64.45	f
1080	35.83	66.93	f
1120	45.25	84.01	f
1160	58.89	97.29	f
1200	72.73	114.9	f
1240	80.61	118.83	f
1280	92.77	133.08	f
1320	83.55	145.34	f
1360	79.08	154.02	f
1400	69.49	168.93	f
1440	65.22	179.03	f
*	id=P27	origin=start	destiny=end	motherId=-	ageAtStart=80
0	776.91	387.8	c
40	784.52	387.29	c
80	806.1	389.86	c
120	824.59	385.94	c
160	837.57	374.9	c
200	842.98	367.32	f
240	846.38	358.95	f
280	858.96	341	f
320	854.87	338.31	f
360	850.62	340.24	f
400	854.22	336.7	f
440	863.14	321.59	f
480	863.58	313.49	f
520	858.65	303.97	f
560	855.8	300.01	f
600	847.64	299.7	f
640	839.19	307.96	f
680	836.02	320.79	f
720	825.54	338	f
760	826.25	348.77	f
800	822.74	379.53	f
840	820.55	390.21	f
880	818.82	412.53	f
920	811.66	420.48	f
960	803.57	424.35	f
1000	782.65	426.13	f
1040	763.58	429.7	f
1080	757.25	435.33	f
1120	754.26	444.42	f
1160	762.8	457.08	f
1200	775.26	458.28	f
1240	785.88	462	f
1280	807.65	456.67	f
1320	833.92	451.11	f
1360	832.39	449.11	f
1400	827.41	447.62	f
1440	807.07	443.92	f
*	id=P28	origin=start	destiny=end	motherId=-	ageAtStart=3840
0	790.07	683.69	c
40	792.94	692.25	c
80	804.23	714.23	c
120	809.91	735.06	c
160	809.51	749.21	c
200	798.12	766.97	f
240	777.55	771.77	f
280	771.81	765.06	f
320	755.14	747.23	f
360	737.93	739.21	f
400	733.59	717.34	f
440	727.15	705.03	f
480	723.28	704.75	f
520	713.13	705.37	f
560	686.84	705.81	f
600	672.12	703.81	f
640	669.26	692.47	f
680	661.52	690.71	f
720	642.35	690.28	f
760	630.11	676.93	f
800	612.35	675.51	f
840	604.34	674.24	f
880	596.5	670.17	f
920	580.98	665.65	f
960	571.85	658.08	f
1000	552.89	643.3	f
1040	544.91	641.85	f
1080	522.17	646.91	f
1120	503.09	641.65	f
1160	503.24	639.1	f
1200	511.09	641.7	f
1240	527.51	640.13	f
1280	530.82	642.4	f
1320	550.65	638.53	f
1360	567.62	637.66	f
1400	588.18	627.46	f
1440	597.65	626.88	f
*	id=P29	origin=start	destiny=end	motherId=-	ageAtStart=4160
0	297.82	162.97	c
40	295.5	164.25	c
80	284.23	162.82	c
120	273.43	158.21	c
160	266.95	158.98	c
200	246.48	165.98	f
240	238.44	167.77	f
280	228.78	176.92	f
320	211.83	181	f
360	200.41	185.58	f
400	181.25	187.1	f
440	160.65	181.02	f
480	136.18	169.47	f
520	122.51	161.15	f
560	107.91	143.67	f
600	94.43	141.23	f
640	78.71	138.82	f
680	55.25	130.84	f
720	46.46	126.95	f
760	47.26	117.45	f
800	50.08	98.19	f
840	47.16	79.06	f
880	53.46	75.85	f
920	79.58	71.43	f
960	93.06	68.25	f
1000	111.54	63.81	f
1040	134.63	62.39	f
1080	158.44	63.26	f
1120	168.34	51.16	f
1160	173.86	42.87	f
1200	179.58	30.92	f
1240	172.35	16.45	f
1280	160.2	8.96	f
1320	149.62	-1.05	f
1360	138.42	-8.38	f
1400	112.95	-22.31	f
1440	98.96	-22.97	f
*	id=P30	origin=start	destiny=end	motherId=-	ageAtStart=4040
0	12.57	553.19	c
40	-6.31	556.92	c
80	-12.82	557.28	c
120	-24.99	569.26	c
160	-26.96	581.3	c
200	-29.81	601.61	f
240	-34.94	623.43	f
280	-29.48	635.32	f
320	-23.47	640.74	f
360	-15.78	669.59	f
400	-25.02	678.61	f
440	-34.98	684.61	f
480	-52.1	688.53	f
520	-63.83	695.01	f
560	-73.86	682.8	f
600	-87.51	656.51	f
640	-92.91	635.25	f
680	-96.33	619.45	f
720	-91.68	612.84	f
760	-86.22	606.67	f
800	-78.59	600.42	f
840	-75.2	595.13	f
880	-63.13	582.13	f
920	-57.24	569.39	f
960	-49.63	561.8	f
1000	-40.67	555.2	f
1040	-28.46	552.84	f
1080	-16.98	541.05	f
1120	-12.3	518.5	f
1160	-8.48	510.97	f
1200	0.92	495.15	f
1240	16.96	488.39	f
1280	33.13	489.85	f
1320	49.94	492.44	f
1360	53.38	500.75	f
1400	52.31	509.8	f
1440	52.66	520.9	f
*	id=P31	origin=start	destiny=end	motherId=-	ageAtStart=1080
0	-16.78	281.16	c
40	-36.04	282.33	c
80	-30.07	276.52	c
120	-16.97	268.85	c
160	-10.9	267.63	c
200	-2.45	243.95	f
240	8.05	232.8	f
280	23.33	229.78	f
320	38.44	229.5	f
360	52.75	234.83	f
400	66.22	223.26	f
440	88.33	216	f
480	106.91	209.74	f
520	131.09	206.83	f
560	151.66	197.89	f
600	148.73	191.45	f
640	152.42	179.49	f
680	144.67	173.12	f
720	128.73	171.87	f
760	115.51	175.43	f
800	95.27	173.88	f
840	77.26	176.61	f
880	62.71	179.62	f
920	49.54	171.9	f
960	53.32	160.41	f
1000	58.25	158.51	f
1040	75.58	161.09	f
1080	89.85	160.87	f
1120	97.64	170.44	f
1160	92.54	189.81	f
1200	79.68	202.37	f
1240	67	207.8	f
1280	47.26	211.22	f
1320	33.12	211.78	f
1360	30.04	222.4	f
1400	13.8	233.46	f
1440	7.35	238.74	f
*	id=P32	origin=start	destiny=end	motherId=-	ageAtStart=1560
0	717.47	618.72	c
40	727	633.49	c
80	741.25	647.54	c
120	747.46	654.51	c
160	744.41	661.75	c
200	738.33	688.29	f
240	730.39	708.44	f
280	729.51	720.47	f
320	734.23	738.15	f
360	730.26	757	f
400	726.49	753.7	f
440	719.9	749.34	f
480	708.09	733.6	f
520	700.65	719.61	f
560	692.99	714.31	f
600	676.88	703.71	f
640	668.69	706.82	f
680	662.62	706.99	f
720	651.63	719.05	f
760	640.38	723.44	f
800	642.17	716.55	f
840	645.74	693.94	f
880	650.37	687.62	f
920	662.88	679.07	f
960	686.08	666.08	f
1000	699.15	676.44	f
1040	710.95	686.72	f
1080	722.84	703.28	f
1120	720.31	714.48	f
1160	708.76	724.7	f
1200	700.82	724.2	f
1240	692.49	718.32	f
1280	679.65	705.38	f
1320	671.07	697.58	f
1360	674.58	678.26	f
1400	686.2	664.41	f
1440	706.99	656.42	f
*	id=P33	origin=start	destiny=end	motherId=-	ageAtStart=2160
0	645.99	611.32	c
40	642.24	618.24	c
80	637.72	633.75	c
120	631.23	644.38	c
160	607.42	658.47	c
200	593.88	660.09	f
240	576.49	674.11	f
280	573.77	673.68	f
320	561.3	664.05	f
360	553.78	648.75	f
400	541.51	635.86	f
440	533.88	622.12	f
480	531.81	618.87	f
520	515.34	611.09	f
560	500.85	608.4	f
600	498.62	613.86	f
640	498.75	629.45	f
680	505.21	630.21	f
720	512.03	641.21	f
760	527.7	641.85	f
800	549.1	645.43	f
840	558.58	657.06	f
880	574.38	664.83	f
920	579.8	666.32	f
960	591.45	665.91	f
1000	591.08	676.59	f
1040	591.41	685.56	f
1080	597.43	695.39	f
1120	593.95	707.41	f
1160	580.33	712.6	f
1200	573.79	718.35	f
1240	559.31	721.19	f
1280	571	724.22	f
1320	583.96	732.09	f
1360	598.88	738.48	f
1400	609.61	748.44	f
1440	619.69	749.02	f
*	id=P34	origin=start	destiny=end	motherId=-	ageAtStart=880
0	307.35	139.71	c
40	304.65	127.79	c
80	302.37	113.02	c
120	295.61	103.96	c
160	295.25	80.42	c
200	287.78	63.63	f
240	275.69	51.67	f
280	251.71	44.99	f
320	238.08	48.85	f
360	220.7	49.82	f
400	219.74	55.58	f
440	211.48	67.18	f
480	202.68	64.14	f
520	193.75	59.27	f
560	175.81	45	f
600	164.94	40.45	f
640	154.9	32.92	f
680	149.08	23.66	f
720	136.44	7.87	f
760	125.91	-0.48000000000002	f
800	114.19	-7.08	f
840	93.6	-15.29	f
880	79.41	-26.97	f
920	79.43	-45.47	f
960	74.96	-48.65	f
1000	70.6	-64.3	f
1040	63.3	-77.7	f
1080	55.89	-95.31	f
1120	51.62	-100.01	f
1160	59	-104.78	f
1200	71.62	-115.06	f
1240	74.51	-127.22	f
1280	67.33	-140.86	f
1320	60.8	-135.49	f
1360	57.18	-119.21	f
1400	46.7	-103.16	f
1440	46.3	-96.75	f
*	id=P35	origin=start	destiny=end	motherId=-	ageAtStart=4120
0	718.73	350.12	c
40	712.43	335.43	c
80	708.77	330.92	c
120	695.14	329.06	c
160	673.6	331.95	c
200	671.1	328.32	f
240	674.33	319.47	f
280	680.43	314.04	f
320	688.5	313.04	f
360	700.18	304.04	f
400	718.27	287.71	f
440	729.29	281.05	f
480	740.52	268.96	f
520	750.53	270.79	f
560	765.81	268.86	f
600	785.61	258.95	f
640	800.96	261.26	f
680	823.18	264.02	f
720	836.93	259.03	f
760	854.8	255.5	f
800	871.25	261.51	f
840	882.4	282.86	f
880	889.51	282.61	f
920	896.24	290.5	f
960	891.12	292.35	f
1000	872.88	289.58	f
1040	855.94	287	f
1080	849.34	285.48	f
1120	855.73	280	f
1160	861.89	263.55	f
1200	856.17	260.63	f
1240	841.4	265.41	f
1280	832.1	262.92	f
1320	817.57	257.21	f
1360	804.9	258.32	f
1400	789.03	265.43	f
1440	770.84	264.5	f
*	id=P36	origin=start	destiny=end	motherId=-	ageAtStart=4320
0	467	224.62	c
40	455.08	237.79	c
80	449.77	255.43	c
120	444.43	272.67	c
160	442.28	292.9	c
200	442.6	302.61	f
240	449.61	324.29	f
280	459.63	328.66	f
320	469.71	339.77	f
360	477.97	355.39	f
400	492.48	365.39	f
440	508.94	378.27	f
480	517.33	382.14	f
520	520.08	385.95	f
560	526.08	393.32	f
600	544	405.51	f
640	559.26	402.41	f
680	568.87	395.75	f
720	586.84	380.14	f
760	594.47	373.12	f
800	608.88	349.39	f
840	620.58	343.87	f
880	632.23	328.35	f
920	634.19	323.08	f
960	635.49	316.95	f
1000	634.62	297.57	f
1040	639.87	291.52	f
1080	658.43	294.04	f
1120	680.26	289.18	f
1160	685.65	283.16	f
1200	695.87	280.57	f
1240	697.57	275.34	f
1280	699.04	271.14	f
1320	699.64	257.48	f
1360	705.12	248.01	f
1400	701.76	221.14	f
1440	710.51	207.63	f
*	id=P37	origin=start	destiny=end	motherId=-	ageAtStart=1240
0	488.16	26.16	c
40	500.23	19.64	c
80	521.76	14.3	c
120	529.22	-1.08	c
160	531.19	-17.22	c
200	520.81	-33.54	f
240	521.16	-39.65	f
280	515.94	-54.31	f
320	513.78	-69.3	f
360	522.43	-74.47	f
400	532.61	-82.22	f
440	541.4	-82.1	f
480	555.02	-80.52	f
520	563.66	-87.92	f
560	568.72	-104.81	f
600	561.42	-118.2	f
640	569.02	-136.37	f
680	577.51	-156.61	f
720	581.54	-173.04	f
760	585.76	-185.1	f
800	584.81	-198.91	f
840	593.73	-200.26	f
880	606.42	-201.5	f
920	622.63	-204.4	f
960	626.73	-199.09	f
1000	629.36	-193.76	f
1040	628.52	-190.72	f
1080	624.83	-183.76	f
1120	606.1	-170.74	f
1160	594.27	-172.33	f
1200	574.64	-158.27	f
1240	563.9	-147.56	f
1280	546.58	-151.97	f
1320	530.33	-163.75	f
1360	527.86	-171.56	f
1400	521.92	-181.05	f
1440	519.72	-202.12	f
*	id=P38	origin=start	destiny=end	motherId=-	ageAtStart=520
0	385.67	628.82	c
40	405.56	619.7	c
80	413.6	612.41	c
120	428.59	604.5	c
160	433.72	592.53	c
200	445.32	574.84	f
240	462.54	558.46	f
280	474.89	558.32	f
320	494.67	559.33	f
360	509.63	568.61	f
400	519.76	577.25	f
440	541.98	599.72	f
480	552.88	619.6	f
520	560.36	616.78	f
560	580.99	619.9	f
600	587.9	631.43	f
640	590.47	637.18	f
680	593.55	654.49	f
720	595.1	669.43	f
760	595	681.4	f
800	589.6	694.17	f
840	582.82	703.84	f
880	574.21	712.73	f
920	571.06	705.67	f
960	565.66	705.32	f
1000	542.53	706.9	f
1040	543.61	705.1	f
1080	544.07	695.42	f
1120	540.3	689.03	f
1160	544.77	681.35	f
1200	547.14	664.41	f
1240	536.36	650.68	f
1280	518.65	651.14	f
1320	486.08	658.4	f
1360	488.96	662.54	f
1400	490.91	676.16	f
1440	499.19	682.53	f
*	id=P39	origin=start	destiny=end	motherId=-	ageAtStart=2960
0	793.89	556.65	c
40	797.14	530.21	c
80	807.72	524.74	c
120	813.76	524.98	c
160	834.17	527.66	c
200	855.94	528.34	f
240	867.44	536.54	f
280	870.38	539.97	f
320	883.7	550.83	f
360	895.1	553.42	f
400	906.71	546.86	f
440	919.32	538.62	f
480	924.41	528.26	f
520	929.69	529.9	f
560	943.77	539.01	f
600	944.6	543.96	f
640	939.57	552.77	f
680	940.93	557	f
720	936.01	560.67	f
760	932.57	574.28	f
800	926.25	593.09	f
840	923.64	595.36	f
880	921.31	596.59	f
920	914.69	603.71	f
960	894.58	606.75	f
1000	881.58	609.23	f
1040	879.51	604.41	f
1080	885.52	597.96	f
1120	892.46	605.64	f
1160	907.99	611.38	f
1200	927.83	603.83	f
1240	929.23	614.01	f
1280	921.34	631.94	f
1320	908.42	645.79	f
1360	894.36	663.12	f
1400	878.3	676.02	f
1440	870.59	684.32	f
*	id=P40	origin=start	destiny=end	motherId=-	ageAtStart=4200
0	312.25	581.3	c
40	293.3	584.34	c
80	276.36	578.61	c
120	268.67	575.56	c
160	261.39	563.39	c
200	252.67	557.45	f
240	247.08	550.85	f
280	236.43	536.16	f
320	228.78	533.78	f
360	214.13	519.9	f
400	206.43	513.18	f
440	199.1	511.84	f
480	198.87	512.64	f
520	196.1	534.62	f
560	202.57	540.24	f
600	203.3	543.68	f
640	216.06	566.01	f
680	231.1	572.79	f
720	238.75	577.26	f
760	251.53	571.21	f
800	260.73	580.93	f
840	268.64	601.28	f
880	278.68	604.05	f
920	301.86	616	f
960	325.97	616.7	f
1000	345.88	599.59	f
1040	349.55	578.58	f
1080	352.89	558.85	f
1120	362.06	557.07	f
1160	372.89	565.11	f
1200	380.89	583.24	f
1240	381.34	601.43	f
1280	379.68	598.06	f
1320	379.31	590.9	f
1360	374.23	573.81	f
1400	372.65	564.45	f
1440	362.94	540.06	f
*	id=P41	origin=start	destiny=end	motherId=-	ageAtStart=1320
0	376.09	309.22	c
40	379.45	313.92	c
80	394.71	326.32	c
120	401.24	331.86	c
160	406.17	349.9	c
200	415.78	365.46	f
240	417.28	376.69	f
280	439.48	381.55	f
320	451.33	384.63	f
360	464.21	377.49	f
400	479.53	372.47	f
440	493.94	379.28	f
480	500.29	386.39	f
520	508.27	395.95	f
560	506.32	410.46	f
600	509.5	413.16	f
640	516.09	405.68	f
680	528.25	398.44	f
720	540.94	393.6	f
760	552.32	389.24	f
800	547.67	385.67	f
840	549.01	383.35	f
880	549.46	380.37	f
920	556.4	382.71	f
960	577.52	395.87	f
1000	587	414.3	f
1040	590.95	420.78	f
1080	596.74	426.33	f
1120	593.01	429.1	f
1160	590.27	435.84	f
1200	581.25	449.15	f
1240	580.71	443.13	f
1280	575.47	438.32	f
1320	552.92	433.91	f
1360	545.12	427.36	f
1400	536.13	407.3	f
1440	524.05	399.78	f
*	id=P42	origin=start	destiny=end	motherId=-	ageAtStart=760
0	793.88	448.95	c
40	800.08	469.45	c
80	795.99	491.01	c
120	791.15	506.87	c
160	799.51	519.41	c
200	812.52	522.8	f
240	822.25	515.76	f
280	825.05	500.59	f
320	831.94	501.6	f
360	829.28	508.25	f
400	819.61	508.43	f
440	802.04	497.28	f
480	805.16	491.51	f
520	816.81	485.84	f
560	820.38	482.63	f
600	832.52	478.93	f
640	842.79	475.93	f
680	858.71	469.4	f
720	856.49	461.76	f
760	861.71	452.17	f
800	864.72	446.98	f
840	872.13	431.92	f
880	880.27	413.44	f
920	889.76	396.71	f
960	890.16	385.9	f
1000	886.17	372.06	f
1040	883.86	363.41	f
1080	885.88	338.02	f
1120	886.29	319.61	f
1160	898.87	305.86	f
1200	896.93	299.03	f
1240	888.8	283.8	f
1280	877.99	272.45	f
1320	870.28	263.57	f
1360	866.86	269.77	f
1400	856.72	292.76	f
1440	852.88	306.97	f
*	id=P43	origin=start	destiny=end	motherId=-	ageAtStart=1080
0	830.04	68.13	c
40	847.78	57.77	c
80	860.14	53.63	c
120	869.09	55.15	c
160	883.7	63.52	c
200	892.92	73.18	f
240	904.92	81.74	f
280	910.33	84.82	f
320	930.27	92.74	f
360	936.4	99.3	f
400	935.47	100.87	f
440	925.11	100.73	f
480	901.63	90.48	f
520	895.44	85.23	f
560	886.06	60.42	f
600	885.9	49.48	f
640	888.32	35.84	f
680	878.83	22.05	f
720	864.61	17.56	f
760	836.53	9.39	f
800	816.07	-4.36	f
840	815.79	-9.83	f
880	813.32	-22.92	f
920	816.68	-43.26	f
960	818.43	-51.77	f
1000	814.99	-57.06	f
1040	808.07	-77.84	f
1080	804.31	-88.28	f
1120	790.36	-107.2	f
1160	786.13	-117.01	f
1200	788.31	-119.58	f
1240	793.41	-136.87	f
1280	805.56	-146.7	f
1320	811.01	-163.88	f
1360	812.34	-187.72	f
1400	806.25	-203.79	f
1440	811.57	-226.15	f
*	id=P44	origin=start	destiny=end	motherId=-	ageAtStart=2680
0	281.38	457.97	c
40	272.38	466	c
80	263.74	477.48	c
120	247.14	495.58	c
160	240.06	498.59	f
200	225.28	502.43	f
240	211.77	500.2	f
280	203.24	506.1	f
320	191.64	509.33	f
360	179.08	515.11	f
400	173.71	507.69	f
440	153.75	492.09	f
480	148.66	490.21	f
520	134.84	478.63	f
560	119.16	479.56	f
600	97.63	481.12	f
640	71.59	488.34	f
680	70.13	498.3	f
720	71.27	509.01	f
760	75.66	526.25	f
800	79.26	550.08	f
840	84.4	562.48	f
880	78.62	569	f
920	74.17	567.08	f
960	64.43	559.99	f
1000	59.49	550.6	f
1040	62.72	538.22	f
1080	60.84	530.34	f
1120	67.56	508.71	f
1160	75.09	491.7	f
1200	84.2	481.91	f
1240	99.21	472.67	f
1280	89.4	460.19	f
1320	81.67	449.91	f
1360	86.82	442.03	f
1400	102.68	418.56	f
1440	116.03	415.46	f
*	id=P45	origin=start	destiny=end	motherId=-	ageAtStart=3000
0	545.24	421.94	c
40	544.7	425.13	c
80	544.2	446.46	c
120	542.32	463.14	c
160	550.63	480.86	c
200	554.8	506	f
240	555.99	526.39	f
280	538.59	541.07	f
320	538.93	544.19	f
360	547.78	556	f
400	552.45	567.83	f
440	550.41	573.39	f
480	545.52	572.35	f
520	534.92	559.25	f
560	524.43	546.55	f
600	507.94	531.16	f
640	495.36	509.71	f
680	477.93	504.59	f
720	470.06	503.61	f
760	441.73	495.53	f
800	442.69	489.42	f
840	440.88	470.25	f
880	439.24	464.43	f
920	442.43	457.28	f
960	447.41	446.54	f
1000	456.9	435.49	f
1040	467.16	425.59	f
1080	476.75	413.9	f
1120	492.65	412.86	f
1160	502.72	412.14	f
1200	507.36	402.95	f
1240	510.36	390.38	f
1280	518.77	368.18	f
1320	514.75	348.87	f
1360	516.58	328.08	f
1400	523.29	320.82	f
1440	528.43	310.56	f
*	id=P46	origin=start	destiny=end	motherId=-	ageAtStart=2600
0	434.17	225.87	c
40	444.47	221.04	c
80	462.56	219.27	c
120	493.24	209.23	c
160	502.2	207.05	c
200	535.45	203.61	f
240	549.02	212.1	f
280	560.64	232.94	f
320	568.35	238.96	f
360	571.31	235.42	f
400	585.77	221.87	f
440	581.15	201.03	f
480	580.25	178.49	f
520	567.76	161.99	f
560	566.11	155.93	f
600	553.77	145.39	f
640	554.95	141.56	f
680	562.63	121.35	f
720	571.31	109	f
760	571.31	105.04	f
800	572.62	96.51	f
840	583.4	98.5	f
880	610.69	101.89	f
920	622.67	109.02	f
960	630.4	121.3	f
1000	637.5	125.9	f
1040	640.95	127.46	f
1080	647.31	129.15	f
1120	654.34	134.75	f
1160	673.99	150.42	f
1200	690.25	162.89	f
1240	691.38	173.4	f
1280	689.26	164.51	f
1320	680.11	147.41	f
1360	685.88	144.35	f
1400	693.79	136.5	f
1440	695.17	135.18	f
*	id=P47	origin=start	destiny=end	motherId=-	ageAtStart=760
0	804.32	409.72	c
40	797.93	409.12	c
80	802.08	403.56	c
120	801.62	395.89	c
160	799.33	386.57	c
200	799.51	382.87	f
240	799.86	371.78	f
280	801.08	361.96	f
320	807.94	349.67	f
360	811.48	334.23	f
400	814.7	331.55	f
440	825.12	306.22	f
480	825.29	279.44	f
520	830.91	264.22	f
560	842.36	256.87	f
600	857.88	241.39	f
640	855.51	240.4	f
680	840.73	242.73	f
720	815.15	236.68	f
760	813.21	233.29	f
800	803.84	217.85	f
840	802.81	210.37	f
880	792.11	189.33	f
920	780.38	174.09	f
960	775.15	165.24	f
1000	769.27	150.91	f
1040	775.65	140.62	f
1080	773.6	126.82	f
1120	763.11	111.85	f
1160	745.02	90.96	f
1200	733.22	78.24	f
1240	721.32	69.32	f
1280	723.06	59.76	f
1320	723.31	39.5	f
1360	725.68	18.59	f
1400	728.25	14.96	f
1440	741.48	3.62	f
*	id=P48	origin=start	destiny=end	motherId=-	ageAtStart=3240
0	644.67	170.68	c
40	651.99	159.5	c
80	660.06	158.55	c
120	664.28	161.22	c
160	663.68	179.54	c
200	651.87	185.18	f
240	651.26	185.36	f
280	646.04	177.55	f
320	647.45	166.37	f
360	662.53	151.14	f
400	665.37	138.99	f
440	689.8	129.18	f
480	703.43	118.54	f
520	714.82	104.22	f
560	722.68	100.39	f
600	739.56	103.75	f
640	748.47	113.09	f
680	760.91	126.56	f
720	782.38	142.96	f
760	802.6	149.97	f
800	802.63	145.1	f
840	796.89	131.17	f
880	785.96	120.09	f
920	770.03	111.25	f
960	747.66	113.01	f
1000	729.75	122.83	f
1040	725.71	131.48	f
1080	731.69	148.35	f
1120	731.78	150.72	f
1160	729.92	159	f
1200	726.57	175.96	f
1240	719.04	177.83	f
1280	703.39	174.42	f
1320	695.02	179.78	f
1360	672.71	186.13	f
1400	654.82	199.11	f
1440	635.33	204.06	f
*	id=P49	origin=start	destiny=end	motherId=-	ageAtStart=2560
0	385.81	601.76	c
40	382.96	607.63	c
80	369.11	616.5	c
120	349.36	634.22	c
160	332.7	641.02	c
200	319.55	643.93	f
240	300.09	646.61	f
280	297.32	652.13	f
320	290.25	668.08	f
360	283.96	676.11	f
400	275.06	687.28	f
440	259.58	700.1	f
480	236.98	704.24	f
520	223.62	711.23	f
560	207.99	717.76	f
600	211.05	718.41	f
640	207.55	709.04	f
680	192.27	706.92	f
720	181.36	713.18	f
760	175.06	715.17	f
800	162.86	720.5	f
840	150.16	731.9	f
880	135.39	739.08	f
920	127.19	751.34	f
960	125.46	766.43	f
1000	123.25	776.01	f
1040	124.03	796.49	f
1080	136.37	812.15	f
1120	140.89	824.39	f
1160	156.35	825.84	f
1200	172.4	839.72	f
1240	174.43	833.96	f
1280	171.74	815.17	f
1320	166.84	808.41	f
1360	151.98	800.26	f
1400	142.09	809	f
1440	135.71	817.95	f
*	id=P50	origin=start	destiny=end	motherId=-	ageAtStart=1000
0	423.44	426.61	c
40	418	434.21	c
80	412.4	438.66	c
120	405.02	437.59	c
160	388.96	440.02	c
200	371.17	440.19	f
240	362.51	452.1	f
280	356.9	467.43	f
320	353.1	480.69	f
360	361.68	499.25	f
400	377.31	509.22	f
440	393.8	507.46	f
480	406.97	512.02	f
520	429.21	508.3	f
560	450.34	506.85	f
600	455.54	499.3	f
640	454.5	499.92	f
680	447.55	496.63	f
720	431.95	489.7	f
760	422	481.02	f
800	399.07	472.01	f
840	380.62	462.25	f
880	384.06	468.15	f
920	394.86	473.9	f
960	405.98	471.61	f
1000	430.59	453.66	f
1040	439.14	450.53	f
1080	453.8	438.83	f
1120	461.37	420.38	f
1160	464.79	400.83	f
1200	469.85	395.43	f
1240	479.13	387.73	f
1280	474.07	365.42	f
1320	484.48	342.59	f
1360	474.17	324.08	f
1400	456.94	321.27	f
1440	442.03	330.8	f
*	id=P51	origin=start	destiny=end	motherId=-	ageAtStart=3760
0	476.2	610.65	c
40	466.27	609.77	c
80	447.59	598.91	c
120	445.03	585.45	c
160	457.65	576.01	c
200	464.92	567.86	f
240	484.12	559.13	f
280	491.01	548.4	f
320	505.97	529.66	f
360	518.89	522.15	f
400	528.13	510.8	f
440	545.4	507.27	f
480	564.64	497.31	f
520	575.58	500.88	f
560	592.73	497.94	f
600	605.11	493.3	f
640	619.58	501.6	f
680	641.28	508.54	f
720	654.67	498.52	f
760	658.67	508.12	f
800	651.61	514.81	f
840	651.94	509.03	f
880	645.99	491.29	f
920	632.6	472.49	f
960	627.68	452.82	f
1000	626.73	426.09	f
1040	622.11	412.38	f
1080	613.72	403.16	f
1120	599.94	398.49	f
1160	597.94	396.18	f
1200	594.88	393.1	f
1240	585.8	389.18	f
1280	571.56	404.46	f
1320	567.76	422.23	f
1360	563.9	444.04	f
1400	559.58	449.23	f
1440	552.16	461.51	f
*	id=P52	origin=start	destiny=end	motherId=-	ageAtStart=4600
0	22.42	587.69	c
40	10.75	599.01	c
80	16.34	612.13	c
120	12.46	624.56	c
160	16.04	624.59	c
200	31.2	621.54	f
240	43.96	612.77	f
280	49.16	611.56	f
320	54.14	593.3	f
360	66.38	581.48	f
400	76.41	577.2	f
440	83.73	566.94	f
480	93.05	563.31	f
520	100.69	549.42	f
560	110.86	540.35	f
600	124.99	536.08	f
640	138.5	529.12	f
680	147.92	532.78	f
720	159.93	534.18	f
760	183.67	542.23	f
800	181.66	553.45	f
840	192.8	568.03	f
880	193.27	567.55	f
920	196.52	560.19	f
960	206.76	553.24	f
1000	221.73	544.1	f
1040	239.91	537.87	f
1080	257.83	540.84	f
1120	256.58	534.7	f
1160	241.97	527.44	f
1200	240.65	520.8	f
1240	232.75	504.97	f
1280	248.89	499.29	f
1320	262.14	489.71	f
1360	286.28	482.09	f
1400	294.42	474.28	f
1440	308.31	480.98	f
*	id=P53	origin=start	destiny=end	motherId=-	ageAtStart=3000
0	1.77	353.94	c
40	-7.78	352.89	c
80	-24.2	352.23	c
120	-45.82	352.4	c
160	-57.4	345.97	c
200	-62.39	334.79	f
240	-72.82	326.79	f
280	-86.44	318.55	f
320	-102.33	309.43	f
360	-119.29	310.29	f
400	-131.25	320.44	f
440	-139.6	338.38	f
480	-142.91	348.99	f
520	-135.69	358.79	f
560	-121.48	369.21	f
600	-110.7	383.47	f
640	-100.28	397.41	f
680	-100.71	408.44	f
720	-106.64	419.01	f
760	-117.52	431.86	f
800	-125.4	434.39	f
840	-129.81	434.31	f
[truncated: 1,801 more rows]
