# Supplementary material for: A three component model for superdiffusive motion effectively describes migration of eukaryotic cells moving freely or under a directional stimulus
Source: PLoS One. 2022 Aug 2;17(8):e0272259. doi: 10.1371/journal.pone.0272259 (PMC9345344; doi:10.1371/journal.pone.0272259)
Supplement: S1 File — Text files containing information about displacements of experimental and simulated populations used for both preliminary analyses, in “datasets used for preliminary evaluation of cell movement (Tables 1 and 2)”, and further characterization of cell movement, in “further datasets used for cell movement characterization (Figs 2, 4–6; Table 2; S1–S3 Tables; S2 and S3 Figs)”. (ZIP) [file pone.0272259.s007.zip › S1_File/further datasets/simulated/100 cells (9 micron random)/b0 p12/Coords-eTVSJJ.txt]

#	version=2.0	operator=	acqDate=	cellLine=cell	cond=N.T.	type=	well=	ref_angle=	note=Experiment 1	clickId=	date=	acqId=	ps=1	xSize=845	ySize=668	ts=1	unit=um	stackId=	timeInt=	description=
*	id=P1	origin=start	destiny=end	motherId=-	ageAtStart=4720
0	335.92	238.15	c
40	328.65	243.25	c
80	313.63	239.09	c
120	308.28	223.47	c
160	304.74	204.69	c
200	301.4	197.44	f
240	305.95	171.56	f
280	310.33	152.25	f
320	311.66	142.23	f
360	313.2	127.15	f
400	311.64	123.65	f
440	308.23	116.94	f
480	302.08	110.15	f
520	296.42	82.77	f
560	299.31	70.75	f
600	303.2	46.85	f
640	307.96	24.36	f
680	299.04	2.91	f
720	299.06	-6.15	f
760	299.72	-3.11	f
800	308.54	9.54	f
840	306.75	19.57	f
880	302.01	30.62	f
920	295.04	32.21	f
960	297.71	35.68	f
1000	303.72	38.31	f
1040	319.91	46.97	f
1080	324.46	59.18	f
1120	322.27	70.26	f
1160	315.3	80.12	f
1200	318.93	95.7	f
1240	333.44	102.73	f
1280	349.65	115.8	f
1320	361.38	127.73	f
1360	373.39	130.78	f
1400	380.77	130.45	f
1440	399.35	142.41	f
*	id=P2	origin=start	destiny=end	motherId=-	ageAtStart=2280
0	528.57	635.27	c
40	528.2	639.01	c
80	519.71	642.97	c
120	515.29	660.02	c
160	517.77	661.12	c
200	525.54	670.02	f
240	537.52	682.63	f
280	539.66	690.84	f
320	540.21	710.09	f
360	537.16	727.82	f
400	532.15	742.01	f
440	525.66	753.63	f
480	512.89	757.77	f
520	511.61	769.13	f
560	511.21	785.48	f
600	499.07	790.26	f
640	499.07	784.77	f
680	494.14	782.96	f
720	486.53	770.29	f
760	474.69	764.35	f
800	472.55	749.98	f
840	463.73	730.84	f
880	448.01	723.94	f
920	438.12	721.63	f
960	430.39	735.87	f
1000	414.98	737.97	f
1040	413.15	739.61	f
1080	413.59	741.52	f
1120	400.61	740.51	f
1160	397.91	743.06	f
1200	378.49	750.52	f
1240	373.93	749.98	f
1280	364.83	745.36	f
1320	355.52	728.46	f
1360	358.1	721.35	f
1400	369.44	718.63	f
1440	372.04	702.63	f
*	id=P3	origin=start	destiny=end	motherId=-	ageAtStart=2360
0	397.41	358.28	c
40	394.1	374.54	c
80	399.79	386.75	c
120	398.47	400.94	c
160	391.19	425.73	c
200	397.89	439.76	f
240	411.64	456.26	f
280	405.69	474.66	f
320	402.36	476.57	f
360	378.58	475.61	f
400	382.78	479.77	f
440	402.7	475.78	f
480	395.2	474.38	f
520	381.37	474.72	f
560	369.93	482.79	f
600	364.56	491.59	f
640	350.61	513.3	f
680	342.69	529.81	f
720	336.56	540.86	f
760	333.34	551.99	f
800	332.51	570.54	f
840	344.89	574.48	f
880	348.76	570.19	f
920	364.54	557.71	f
960	378.56	548.06	f
1000	384.26	530.15	f
1040	386.04	525.64	f
1080	386.34	511.46	f
1120	384.25	510.12	f
1160	374.36	505.96	f
1200	356.22	503.29	f
1240	344.26	499.05	f
1280	337.79	494.94	f
1320	330.67	484.71	f
1360	323.11	466.49	f
1400	318.49	445.51	f
1440	307.22	434.4	f
*	id=P4	origin=start	destiny=end	motherId=-	ageAtStart=400
0	59.82	-6.34	c
40	65.5	-22.86	c
80	58.24	-31.82	c
120	63.13	-29.65	c
160	79.01	-26.52	c
200	79.25	-18.14	f
240	80.07	-6.29	f
280	73.66	-0.82000000000005	f
320	60.54	14.59	f
360	54.3	5.11	f
400	41.92	7.64	f
440	27.95	-2.76	f
480	27.3	-12.52	f
520	22.7	-19.19	f
560	11.86	-27.44	f
600	-3.83	-30.57	f
640	-24.29	-34.96	f
680	-44.58	-33.15	f
720	-43.77	-17.98	f
760	-40.38	-3.47	f
800	-41.51	2.24	f
840	-44.18	17.67	f
880	-46.61	14.33	f
920	-54.57	0.12	f
960	-64.44	-21.94	f
1000	-68.84	-40.45	f
1040	-77.3	-58.06	f
1080	-73.05	-68.27	f
1120	-70.54	-61.26	f
1160	-65.69	-54.81	f
1200	-52.3	-44.77	f
1240	-47.2	-42.11	f
1280	-44.52	-44.85	f
1320	-48.55	-47.59	f
1360	-54.34	-53.26	f
1400	-69.34	-62.49	f
1440	-61.28	-65.32	f
*	id=P5	origin=start	destiny=end	motherId=-	ageAtStart=920
0	530.39	326.31	c
40	534.63	322.91	c
80	545.27	313.53	c
120	551.19	306.98	c
160	567.62	298.88	c
200	584.79	300.14	f
240	600.75	304.08	f
280	629.18	311.18	f
320	632.15	301.25	f
360	633.05	277.31	f
400	637.12	274.22	f
440	653.37	270.97	f
480	689.36	261.4	f
520	691.39	249.39	f
560	700.1	219.33	f
600	701.72	199.89	f
640	716.01	175.78	f
680	731.9	158.79	f
720	744.04	141.44	f
760	746.93	131.45	f
800	754.01	119.17	f
840	757.19	111.24	f
880	761.68	82.34	f
920	764.34	69.98	f
960	779.62	53.7	f
1000	787.02	41.53	f
1040	796.13	41.65	f
1080	805.68	52.74	f
1120	809.35	70.41	f
1160	808.76	81.87	f
1200	813.48	98.29	f
1240	823.48	115.31	f
1280	840.72	134.25	f
1320	855.87	139.84	f
1360	856.48	134.7	f
1400	858.29	123.73	f
1440	862.12	112.85	f
*	id=P6	origin=start	destiny=end	motherId=-	ageAtStart=4480
0	299.48	524.11	c
40	291.61	531.82	c
80	280.99	539.2	c
120	272.12	550.8	c
160	258.57	562.92	c
200	253.78	575.91	f
240	246.13	588.37	f
280	240.13	597.98	f
320	237.18	622.21	f
360	244.23	630.48	f
400	258.21	640.55	f
440	264.23	650.31	f
480	267.32	661.26	f
520	270.3	669	f
560	276.77	673.11	f
600	297.5	682.78	f
640	315.37	685.34	f
680	328.61	693.19	f
720	334.58	701.18	f
760	337.56	715.78	f
800	335.78	722.19	f
840	338.91	729.6	f
880	349.22	736.56	f
920	348.11	746.27	f
960	346.18	764.99	f
1000	354.97	773.91	f
1040	370.94	793.9	f
1080	387.99	802.76	f
1120	405.75	814.26	f
1160	417.63	811.75	f
1200	434.43	811.54	f
1240	443.21	817.72	f
1280	458.04	832.35	f
1320	462.18	829.91	f
1360	464.89	819.87	f
1400	456.81	802.13	f
1440	448.57	789.1	f
*	id=P7	origin=start	destiny=end	motherId=-	ageAtStart=1000
0	479.32	549.42	c
40	484.66	559.37	c
80	485.01	563.24	c
120	493.92	568.86	c
160	499.55	586.34	c
200	504.85	601.66	f
240	503.92	619.48	f
280	500.71	644.59	f
320	503.9	664.88	f
360	495.58	671.79	f
400	498.99	679.88	f
440	492.23	691.45	f
480	486.78	698.16	f
520	482.66	711.04	f
560	475.02	728.77	f
600	473.22	747.31	f
640	474.48	762.37	f
680	481.95	767.19	f
720	498.87	776.06	f
760	505.21	793.28	f
800	521.3	797.27	f
840	522.99	811.8	f
880	529.21	822.68	f
920	543.58	834.36	f
960	546.63	847.93	f
1000	556.3	850.55	f
1040	565.21	860.07	f
1080	563.12	868	f
1120	543.46	887.01	f
1160	537.79	899.53	f
1200	523.53	912.33	f
1240	509.55	924.15	f
1280	501.85	921.79	f
1320	486.29	931.28	f
1360	485.86	925.23	f
1400	481.49	916.89	f
1440	467.28	897.11	f
*	id=P8	origin=start	destiny=end	motherId=-	ageAtStart=1880
0	262.47	511.51	c
40	271.14	493.75	c
80	283.58	478.4	c
120	297.72	476.24	c
160	316.33	455.07	c
200	329.37	443.39	f
240	345.41	436.79	f
280	365.29	428.05	f
320	382.38	416.32	f
360	401.77	403.82	f
400	416.98	389.43	f
440	431.95	381.27	f
480	443.06	378.48	f
520	458.71	366.02	f
560	464.01	355.79	f
600	472.07	347.47	f
640	476.38	343.58	f
680	479.42	330.58	f
720	480.27	322.88	f
760	492.68	298.26	f
800	491.37	295.44	f
840	482.44	282.13	f
880	479.11	279.59	f
920	465.44	268.6	f
960	444.55	257.61	f
1000	425.81	253.96	f
1040	419.67	257.98	f
1080	406	260.23	f
1120	389.03	266.72	f
1160	380.55	274.63	f
1200	365.39	275.79	f
1240	362.04	272.87	f
1280	359.11	262.2	f
1320	352.99	255.81	f
1360	352.03	245.84	f
1400	354.73	209.93	f
1440	356.27	209.89	f
*	id=P9	origin=start	destiny=end	motherId=-	ageAtStart=4280
0	662.49	647.68	c
40	655.71	653.34	c
80	639.53	660.53	c
120	621.34	666.8	c
160	595.63	674.93	c
200	582.93	671.52	f
240	581.47	666.21	f
280	579.12	655.86	f
320	576.73	637.13	f
360	564.46	627.72	f
400	552.2	619.91	f
440	532.15	593.35	f
480	516.13	582.69	f
520	512.51	570.35	f
560	512.51	568.86	f
600	511.49	567.66	f
640	516.73	554.32	f
680	513.67	542.68	f
720	507.63	520.59	f
760	493.78	502.21	f
800	488.03	493.69	f
840	491.68	501.26	f
880	491.87	521.88	f
920	497.87	534.44	f
960	518.89	538.59	f
1000	528.58	547.64	f
1040	527.97	560.23	f
1080	527	561.76	f
1120	513.83	582.67	f
1160	509.29	601.51	f
1200	510.26	618.62	f
1240	519.09	620.74	f
1280	539.41	609.63	f
1320	546.49	604.17	f
1360	559.43	604.39	f
1400	558.8	598.4	f
1440	547.8	575.28	f
*	id=P10	origin=start	destiny=end	motherId=-	ageAtStart=4320
0	62.47	581.57	c
40	72.02	581.13	c
80	94.5	580.55	c
120	105.96	585.05	c
160	110	592.11	c
200	116.97	593.38	f
240	117.03	594.66	f
280	111.2	602.23	f
320	107.87	615.27	f
360	110.07	625.34	f
400	104.35	633.05	f
440	91.3	640.47	f
480	78.35	651.9	f
520	64.5	666.96	f
560	56.13	680.25	f
600	54.3	702.33	f
640	50.52	715.53	f
680	49.98	716.51	f
720	52.89	724.25	f
760	58.3	740.98	f
800	59.9	762.82	f
840	59.44	785.12	f
880	66.48	808.73	f
920	58.34	827.28	f
960	64.82	828.34	f
1000	89.16	817.3	f
1040	93.78	806.66	f
1080	109.63	789.1	f
1120	117.1	769.5	f
1160	117.08	747.14	f
1200	134.4	745.29	f
1240	152.98	748.7	f
1280	169.09	749.57	f
1320	169.25	743.58	f
1360	162.37	727.9	f
1400	155.67	722.07	f
1440	147.74	706.37	f
*	id=P11	origin=start	destiny=end	motherId=-	ageAtStart=2160
0	695.84	125.15	c
40	702.75	132.76	c
80	727.63	143.75	c
120	737.66	158.34	c
160	740.28	170.95	c
200	751.87	188.18	f
240	760.5	199.55	f
280	766.83	210.53	f
320	761.46	206.7	f
360	734.4	200.41	f
400	716.73	190.88	f
440	708.2	189.6	f
480	690.69	182	f
520	690.23	173.3	f
560	686.88	162.12	f
600	688.11	149.95	f
640	685.09	138.55	f
680	685.56	132.63	f
720	685.68	114.99	f
760	683.11	91.16	f
800	682.78	66.11	f
840	680	45.32	f
880	670.63	32.89	f
920	660.43	19.51	f
960	643.99	9.41	f
1000	638.29	-2.99	f
1040	632.36	-22.02	f
1080	629.42	-22.34	f
1120	613.98	-23.39	f
1160	600.76	-21.27	f
1200	592.6	-22.94	f
1240	589.19	-21.16	f
1280	572.38	-19.88	f
1320	550.62	-13.09	f
1360	539.42	-7.4400000000001	f
1400	523.12	0.29999999999995	f
1440	505.17	5.72	f
*	id=P12	origin=start	destiny=end	motherId=-	ageAtStart=3320
0	564.61	577.93	c
40	549.4	573.18	c
80	531.36	577.93	c
120	518.86	581.65	c
160	501.73	594.83	c
200	499.24	607.49	f
240	492.59	623.72	f
280	480.59	623.23	f
320	463.85	625.6	f
360	448.78	625.71	f
400	436.11	610.82	f
440	425.19	585.5	f
480	425.17	582.34	f
520	428.52	576.3	f
560	426.99	569.91	f
600	420.44	562.97	f
640	407	549.75	f
680	390.37	540.19	f
720	380.35	538.44	f
760	364.67	530.02	f
800	355.75	525.66	f
840	348.07	533.4	f
880	346.08	548.31	f
920	340.56	580.52	f
960	335.54	587.81	f
1000	323.61	594.42	f
1040	307.81	599.55	f
1080	295.65	600.69	f
1120	284.21	619.23	f
1160	265.58	628.12	f
1200	258.19	646.97	f
1240	253.19	657.8	f
1280	246.79	654.41	f
1320	243.95	657.69	f
1360	223.73	660.71	f
1400	211.39	659.6	f
1440	198.61	652.32	f
*	id=P13	origin=start	destiny=end	motherId=-	ageAtStart=2480
0	742.68	192.07	c
40	745.39	209.35	c
80	752.54	216.56	c
120	755.86	222.44	c
160	776.04	230.46	c
200	783.16	229.54	f
240	785.75	224.2	f
280	792.91	218.18	f
320	803.67	206.74	f
360	831.03	199.29	f
400	848.92	190.42	f
440	860.98	201.1	f
480	866.65	216.51	f
520	882.15	225.6	f
560	891.81	218.59	f
600	896.89	223.07	f
640	893.79	237.44	f
680	898.19	243.67	f
720	906.5	247.46	f
760	923.34	252.2	f
800	928.67	240.94	f
840	937.16	224.84	f
880	944.44	198.79	f
920	952.47	189.85	f
960	958.73	168.92	f
1000	965.59	156.82	f
1040	961.8	150.04	f
1080	960.86	138.42	f
1120	949.27	128.65	f
1160	944.74	127.86	f
1200	933.02	133.58	f
1240	940.02	145.92	f
1280	945.98	158.07	f
1320	943.89	165.35	f
1360	939.82	179.65	f
1400	927	192.08	f
1440	910.73	211.24	f
*	id=P14	origin=start	destiny=end	motherId=-	ageAtStart=2880
0	332.42	156.23	c
40	323.14	154.55	c
80	304.47	148.45	c
120	308.42	147.87	c
160	319.85	139.6	c
200	339.53	132.07	f
240	356.95	117.88	f
280	369.99	100.06	f
320	387.67	84.32	f
360	395.13	73.58	f
400	388.78	65.78	f
440	391.68	54.78	f
480	385.93	51.75	f
520	370.45	57.73	f
560	358.91	58.91	f
600	345.48	59.55	f
640	339.85	72.64	f
680	331.49	94.07	f
720	316.21	107.51	f
760	295.08	109.62	f
800	280.11	108.95	f
840	268.09	104.82	f
880	265.41	100.7	f
920	253.06	90.23	f
960	250.06	81.69	f
1000	228.89	74.32	f
1040	209.93	62.68	f
1080	201.77	55.96	f
1120	195.81	47.55	f
1160	183	32.77	f
1200	183.71	28.87	f
1240	179.79	16.96	f
1280	174.15	11.03	f
1320	154.5	2.35	f
1360	136.34	18.88	f
1400	129.3	25.85	f
1440	112.02	48.58	f
*	id=P15	origin=start	destiny=end	motherId=-	ageAtStart=1960
0	694.39	146.99	c
40	688.89	121.18	c
80	689.51	117.74	c
120	695.78	105.63	c
160	707.79	102.31	c
200	730.17	101.38	f
240	746.68	96.74	f
280	754.3	100.24	f
320	758.06	107.44	f
360	755.03	110.28	f
400	732.32	126.86	f
440	719.2	136.08	f
480	715.57	135.59	f
520	705.16	137.85	f
560	704.52	136.25	f
600	705.02	107.09	f
640	699.02	104.29	f
680	692.13	99.56	f
720	676.5	91.12	f
760	673.47	83.07	f
800	657.13	66.36	f
840	660.76	54.13	f
880	659.23	38.93	f
920	650.96	39.01	f
960	632.99	36.2	f
1000	626.63	35.55	f
1040	618.88	19.68	f
1080	622.44	7.3	f
1120	620.71	-8.13	f
1160	613.34	-24.94	f
1200	608.76	-42.7	f
1240	613.44	-51.31	f
1280	606	-48.28	f
1320	600.23	-46.34	f
1360	584.51	-37.69	f
1400	566.25	-22.64	f
1440	554.02	-13.9	f
*	id=P16	origin=start	destiny=end	motherId=-	ageAtStart=240
0	248.4	527.83	c
40	240.99	527.86	c
80	226.91	538.42	c
120	221.49	547.01	c
160	214.19	546.68	c
200	214.8	559.5	f
240	220.69	576.49	f
280	213.85	573.17	f
320	207.15	562.76	f
360	207.63	552.98	f
400	211.33	535.95	f
440	217.8	521.19	f
480	233.03	523.22	f
520	234.81	516.92	f
560	236.21	507.53	f
600	227.08	504.31	f
640	220.7	504.5	f
680	200.71	509.55	f
720	187.28	525.65	f
760	173.3	545.73	f
800	177.13	545.32	f
840	191.85	550.25	f
880	198.97	562.27	f
920	198.34	572.17	f
960	190.58	593.2	f
1000	183.56	614.18	f
1040	173.61	608.84	f
1080	150.73	602.2	f
1120	139.77	591.17	f
1160	127.06	579.11	f
1200	125.41	578.24	f
1240	125.2	580.32	f
1280	116.3	584.49	f
1320	105.68	592.99	f
1360	84.58	608.1	f
1400	77.51	628.62	f
1440	74.11	642.83	f
*	id=P17	origin=start	destiny=end	motherId=-	ageAtStart=3600
0	343.83	66.71	c
40	326.73	73.54	c
80	310.52	85.03	c
120	293.76	101.61	c
160	285.4	115.49	c
200	283.22	118.39	f
240	277.76	130.4	f
280	259.73	134.64	f
320	250.43	133.97	f
360	244.57	134.49	f
400	242.4	146.04	f
440	224.95	160.14	f
480	223.27	158.49	f
520	205.95	139.15	f
560	203.46	133.1	f
600	195.86	123.27	f
640	181.02	109.03	f
680	173.24	88.82	f
720	162.51	82.64	f
760	161.62	74.3	f
800	168.38	50.42	f
840	171.14	18.57	f
880	177.52	9.1900000000001	f
920	172.64	7.75	f
960	162.87	-9.84	f
1000	163.83	-17.23	f
1040	168.03	-32.04	f
1080	172.15	-40.5	f
1120	176.27	-41.09	f
1160	195.32	-49.69	f
1200	204.34	-55.27	f
1240	215.64	-54.32	f
1280	236.64	-43.99	f
1320	238.52	-29.48	f
1360	249.44	-9.89	f
1400	257.01	-19.24	f
1440	267.92	-42.27	f
*	id=P18	origin=start	destiny=end	motherId=-	ageAtStart=1560
0	203.45	68.21	c
40	191.15	63.8	c
80	183.29	61.28	c
120	173.34	57.76	c
160	154.01	44.55	c
200	140.1	30.74	f
240	136.41	25.78	f
280	138.26	19.06	f
320	134.04	1.3099999999999	f
360	128.34	-17.54	f
400	128.94	-34.67	f
440	129.81	-52.63	f
480	119.31	-64.11	f
520	123.56	-61.38	f
560	140.08	-63.13	f
600	137.19	-68.23	f
640	144.51	-74.83	f
680	161.23	-95.11	f
720	150.7	-98.82	f
760	147.87	-111.16	f
800	149.72	-118.54	f
840	152.77	-125.1	f
880	156.5	-130.85	f
920	162.65	-137.76	f
960	185.87	-153.08	f
1000	206.58	-156.62	f
1040	226.94	-158.79	f
1080	234.27	-155.89	f
1120	245.4	-151.55	f
1160	248.81	-133.37	f
1200	246.02	-117.71	f
1240	246.24	-102.6	f
1280	252.77	-91.36	f
1320	261.49	-93.24	f
1360	259.87	-81.59	f
1400	258.16	-64.2	f
1440	258.79	-51.46	f
*	id=P19	origin=start	destiny=end	motherId=-	ageAtStart=1440
0	327.61	454.32	c
40	332.15	469.73	c
80	330.61	481.45	c
120	334.51	491.42	c
160	338.75	513.59	c
200	341.45	529.45	f
240	334.91	542.8	f
280	325.78	557.92	f
320	322.05	575.73	f
360	327.36	586.1	f
400	334.94	590.11	f
440	344.36	599.22	f
480	343.92	618.6	f
520	342.44	639.76	f
560	341.97	650.98	f
600	346.37	654.26	f
640	362.98	670.03	f
680	366.88	680.34	f
720	386.11	683.67	f
760	398.39	692.7	f
800	407.43	702.07	f
840	419.74	720.24	f
880	428.83	735.3	f
920	421.97	760.91	f
960	414.11	772.65	f
1000	411.93	789.98	f
1040	404.55	799.17	f
1080	387.85	798.02	f
1120	369.8	810.62	f
1160	359.83	805.81	f
1200	339.36	807.87	f
1240	335.63	809.62	f
1280	329.64	812.03	f
1320	320.42	819.87	f
1360	314.72	829.26	f
1400	315.41	845.26	f
1440	312.24	860.25	f
*	id=P20	origin=start	destiny=end	motherId=-	ageAtStart=4280
0	736.03	651.84	c
40	733.67	643.02	c
80	742.86	631.14	c
120	742.01	621.6	c
160	739.02	620.56	c
200	731.31	614.27	f
240	732.32	612.22	f
280	731.86	594.45	f
320	725.16	591.02	f
360	712.53	592.39	f
400	704.86	598.67	f
440	698.1	594.62	f
480	696.35	586.08	f
520	696.1	577.63	f
560	689.78	565.45	f
600	695.27	550.4	f
640	695.46	539.07	f
680	696.38	525.28	f
720	675.92	520.35	f
760	669.67	514.46	f
800	663.58	503.61	f
840	650.69	483.68	f
880	649.57	457.17	f
920	654.4	453.54	f
960	660.81	451.86	f
1000	666.83	448.45	f
1040	674.98	436.95	f
1080	693.49	419.05	f
1120	699.5	418.62	f
1160	709.99	429.05	f
1200	721.96	435	f
1240	737.3	434.7	f
1280	750.64	439.49	f
1320	754.04	446.54	f
1360	751.15	467.85	f
1400	759.05	477.09	f
1440	770.63	480.52	f
*	id=P21	origin=start	destiny=end	motherId=-	ageAtStart=4360
0	677.21	516.28	c
40	689.73	532.58	c
80	710.64	537.29	c
120	724.54	547.7	c
160	739.77	549.58	c
200	757.02	545.94	f
240	759.25	539.66	f
280	765.29	525.65	f
320	765.59	516.04	f
360	757.65	501.66	f
400	739.44	494.25	f
440	725.16	498.55	f
480	698.92	498.01	f
520	690.02	511.46	f
560	673.76	526.48	f
600	670.13	530.7	f
640	666.82	546.85	f
680	678.12	551.06	f
720	691.66	563.64	f
760	689.61	582.03	f
800	704.76	586.65	f
840	713.68	591.96	f
880	716.55	611.04	f
920	728.12	603.09	f
960	728.88	598.98	f
1000	722.94	593.54	f
1040	705.08	591.6	f
1080	702.46	583.03	f
1120	696.47	582.23	f
1160	688.25	590.05	f
1200	681.53	596.97	f
1240	674.73	602.83	f
1280	656.97	616.01	f
1320	636.54	617.13	f
1360	632.05	623.79	f
1400	616.88	624.47	f
1440	603.33	626.67	f
*	id=P22	origin=start	destiny=end	motherId=-	ageAtStart=3000
0	188.79	455.15	c
40	173.26	461.21	c
80	152.94	465.02	c
120	122.6	470.54	c
160	107.15	473.1	c
200	98.57	473.11	f
240	76.78	468.64	f
280	74.06	459.98	f
320	73.58	456.55	f
360	77.23	457.16	f
400	84.73	461.91	f
440	105.9	463.9	f
480	129.99	459.66	f
520	153.77	462.26	f
560	175.87	465.59	f
600	184.88	467.79	f
640	197.1	455.42	f
680	204.95	449.29	f
720	205.83	437.23	f
760	211.33	425.19	f
800	220.13	409.7	f
840	232.4	401.58	f
880	238.2	397.88	f
920	241.39	394.25	f
960	244.75	385.82	f
1000	249.86	378.86	f
1040	252.1	361.21	f
1080	260.18	346.05	f
1120	276.61	339.96	f
1160	280.64	331.63	f
1200	284.08	323.84	f
1240	290.66	309.45	f
1280	296.71	299.46	f
1320	308.25	290.31	f
1360	311.46	284.08	f
1400	318.21	279.3	f
1440	324.95	280.23	f
*	id=P23	origin=start	destiny=end	motherId=-	ageAtStart=80
0	377.13	339.73	c
40	375.34	352.63	c
80	379.49	362.28	c
120	385.73	373.88	c
160	385.59	390.01	c
200	399.08	402.56	f
240	405.12	418.33	f
280	423.89	435.76	f
320	442.36	436.15	f
360	465.82	439.12	f
400	470.18	439.97	f
440	483.12	438.5	f
480	487.57	436.57	f
520	497.44	428.47	f
560	502.61	420.58	f
600	497.48	406.16	f
640	481.21	390.7	f
680	469.16	384.46	f
720	473.06	374.61	f
760	481.9	370.46	f
800	496.89	359.07	f
840	495.06	361.37	f
880	474.17	375.72	f
920	460.12	386.45	f
960	454.7	382.82	f
1000	449.79	368.61	f
1040	449.36	359.91	f
1080	441.71	354.3	f
1120	428.39	344.03	f
1160	429.37	336.58	f
1200	423.05	321.69	f
1240	425.98	313.12	f
1280	432.82	309.39	f
1320	450.62	298.01	f
1360	457.45	290.21	f
1400	476.07	280.01	f
1440	480.08	274.67	f
*	id=P24	origin=start	destiny=end	motherId=-	ageAtStart=3840
0	483.02	501.61	c
40	492.65	507.03	c
80	493.03	511.04	c
120	479.79	514.69	c
160	473.53	526.55	c
200	466.18	542.58	f
240	464.75	542.11	f
280	461.54	537.14	f
320	452.65	544.1	f
360	440.27	551.47	f
400	427.28	555.76	f
440	406.57	562.93	f
480	395.75	568.03	f
520	387.53	576.61	f
560	378.41	580.64	f
600	367.77	603.12	f
640	356.57	604.78	f
680	339.94	604.09	f
720	320.78	593.36	f
760	305.99	575.94	f
800	312.7	568.76	f
840	314.31	558.72	f
880	324.53	551.2	f
920	329.9	531.54	f
960	341.92	507	f
1000	351.06	494.78	f
1040	365.39	493.93	f
1080	366.87	494.13	f
1120	383.89	494.51	f
1160	394.97	495.8	f
1200	391.48	502.89	f
1240	390.58	504.69	f
1280	390.55	511.96	f
1320	403.12	529.09	f
1360	406.34	533.62	f
1400	410.59	537.82	f
1440	408.21	563.85	f
*	id=P25	origin=start	destiny=end	motherId=-	ageAtStart=2400
0	460.58	252.52	c
40	450.59	267.75	c
80	444.2	284.54	c
120	451.25	301.52	c
160	460.76	310.9	c
200	469.49	326.42	f
240	464.88	336.87	f
280	454.25	355.29	f
320	454.93	365.86	f
360	455.33	372.89	f
400	452.42	389.94	f
440	450.63	403.83	f
480	454.35	406.1	f
520	469.57	415.11	f
560	479.52	409.87	f
600	487.41	398.66	f
640	482.59	391.63	f
680	468.9	391.92	f
720	460.15	396.47	f
760	450.47	394.61	f
800	444.29	387.56	f
840	435.39	370.16	f
880	430.37	366.5	f
920	432.22	356.33	f
960	441.63	343.59	f
1000	448.2	346.9	f
1040	455.44	349	f
1080	459.35	343.79	f
1120	445.64	333.64	f
1160	438.4	319.13	f
1200	434.9	318.79	f
1240	431.94	317.3	f
1280	424.85	308.02	f
1320	421.08	287.95	f
1360	422.89	283.41	f
1400	422.9	263.88	f
1440	414.15	258.25	f
*	id=P26	origin=start	destiny=end	motherId=-	ageAtStart=1920
0	340.35	423.97	c
40	346.1	434.42	c
80	354.31	433.8	c
120	364.41	424.6	c
160	371.82	414.97	c
200	381.69	404.04	f
240	390.49	380.2	f
280	405.38	362.58	f
320	419.1	336.82	f
360	418.8	319.76	f
400	415.76	306.19	f
440	418.36	290.98	f
480	421.16	279.33	f
520	418.42	261.82	f
560	411.83	242.48	f
600	407.07	233.17	f
640	408.86	215.16	f
680	413.96	216.78	f
720	423.3	228.16	f
760	435.63	248.59	f
800	438.26	260.64	f
840	446.56	273.74	f
880	452.54	270.7	f
920	450.86	261.26	f
960	442.15	246.28	f
1000	425.43	235.24	f
1040	413.23	237.08	f
1080	413.97	234.35	f
1120	412.97	221.44	f
1160	425.19	222.38	f
1200	441.71	213.57	f
1240	459.85	199.89	f
1280	477.14	185.47	f
1320	488.24	179.69	f
1360	503.8	168.1	f
1400	511.18	170.67	f
1440	522.77	185.93	f
*	id=P27	origin=start	destiny=end	motherId=-	ageAtStart=320
0	392.68	608.08	c
40	392.86	598.17	c
80	402.43	582.04	c
120	407.16	571.42	c
160	412.49	554.18	c
200	422.21	549.71	f
240	434.65	530.07	f
280	434.61	513.77	f
320	428.4	511.85	f
360	418.4	498.19	f
400	425.15	483.38	f
440	437.94	478.71	f
480	444.32	470.03	f
520	447.95	468.26	f
560	461.05	468.76	f
600	474.8	479.37	f
640	500.65	492.36	f
680	510.48	508.29	f
720	514.69	519.17	f
760	512.53	534.97	f
800	514.61	540.9	f
840	515.34	551.31	f
880	522.53	565.77	f
920	529.38	577.49	f
960	532.43	589.84	f
1000	532.07	606.54	f
1040	535	611.21	f
1080	535.14	617.31	f
1120	530.37	636.65	f
1160	537.27	647.41	f
1200	545.97	654.51	f
1240	558.28	654.02	f
1280	564.12	662.59	f
1320	571.85	675.31	f
1360	568.34	683.79	f
1400	565.84	687.06	f
1440	568.99	703.38	f
*	id=P28	origin=start	destiny=end	motherId=-	ageAtStart=1440
0	420.14	457.76	c
40	414.32	484.44	c
80	408.33	489.39	c
120	398.22	498.95	c
160	387.09	500.68	c
200	377.23	512.72	f
240	379.86	519.43	f
280	383.49	525.74	f
320	380.81	534.43	f
360	386.23	542.78	f
400	395.11	558.82	f
440	404.19	563.58	f
480	410.5	557.27	f
520	430.95	561.96	f
560	446.45	569.96	f
600	449.89	564.22	f
640	440.88	546.57	f
680	437.66	536.9	f
720	432.71	533.23	f
760	427.38	522.35	f
800	435.35	518.75	f
840	442.59	525.65	f
880	461.66	531.94	f
920	465.38	519.06	f
960	465.21	515.5	f
1000	454.47	515.94	f
1040	433	515.94	f
1080	423.89	516.97	f
1120	424.63	507.3	f
1160	426.24	495.28	f
1200	436.83	482.24	f
1240	446.58	482.94	f
1280	460.41	469.42	f
1320	462.48	460.16	f
1360	476.79	453.25	f
1400	493.77	444.11	f
1440	509.52	439.32	f
*	id=P29	origin=start	destiny=end	motherId=-	ageAtStart=2480
0	659.43	43.87	c
40	647.43	33.22	c
80	638.86	21.94	c
120	628.83	8.83	c
160	616.99	-2.33	c
200	615.06	-11.94	f
240	616.06	-19.32	f
280	629.47	-25.18	f
320	652.76	-44.08	f
360	662.78	-54.18	f
400	669.05	-49.49	f
440	676.34	-38.05	f
480	677.52	-25.26	f
520	696.67	-8.08	f
560	699.42	7.92	f
600	699.74	15.74	f
640	695.87	31.15	f
680	678.19	44.5	f
720	674.79	35.23	f
760	670.91	27.63	f
800	655.51	27.38	f
840	642.49	40.9	f
880	631.94	53.61	f
920	632.32	73.53	f
960	620.68	83.46	f
1000	610.38	91.59	f
1040	607.41	85.86	f
1080	597.34	68.39	f
1120	605.25	51.93	f
1160	618.06	45.41	f
1200	637.34	41.78	f
1240	641.38	39.47	f
1280	653.11	40.44	f
1320	665.97	37.2	f
1360	674.51	39.45	f
1400	680.42	37.53	f
1440	711.26	33.57	f
*	id=P30	origin=start	destiny=end	motherId=-	ageAtStart=1080
0	90.41	253.39	c
40	107.26	262.02	c
80	127.07	272.55	c
120	137.71	269.79	c
160	148.38	271.42	c
200	174	267.29	f
240	191.81	255.89	f
280	182.42	245.32	f
320	177.25	242.73	f
360	165.53	240.47	f
400	154.01	239.24	f
440	141.07	236.47	f
480	133.86	230.46	f
520	131.37	225.65	f
560	128.95	212.48	f
600	131.36	198.14	f
640	117.98	190.89	f
680	113.95	189.57	f
720	97.16	180.03	f
760	75.28	184.55	f
800	65.68	179.91	f
840	50.51	173.52	f
880	33.14	167.89	f
920	25.15	158.96	f
960	14.81	154.02	f
1000	4.8	143.81	f
1040	-5.85	122.32	f
1080	-9.51	110.82	f
1120	-12.29	112.89	f
1160	-38.9	116.91	f
1200	-59.57	108.34	f
1240	-68.92	102.44	f
1280	-76.54	91.35	f
1320	-82.21	98.35	f
1360	-86.57	116.25	f
1400	-80.98	133.85	f
1440	-88.68	152.28	f
*	id=P31	origin=start	destiny=end	motherId=-	ageAtStart=3480
0	560.24	426.38	c
40	570.92	435.12	c
80	581.04	443.32	c
120	584.73	451.35	c
160	588.14	454.97	c
200	590.03	467.32	f
240	583.25	477.56	f
280	573.95	489.56	f
320	570.3	504.72	f
360	575.21	507.71	f
400	583.49	504.99	f
440	587.56	491.34	f
480	585.59	488.47	f
520	578.34	481.76	f
560	551.9	473.58	f
600	547.3	471.53	f
640	525.56	465.84	f
680	526.64	461.88	f
720	532.57	436.37	f
760	551.46	435.11	f
800	579.32	430.17	f
840	588.44	423.56	f
880	591.76	420.45	f
920	602.31	418.01	f
960	613.99	403.45	f
1000	623.57	399.86	f
1040	637.07	395.33	f
1080	641.83	384.13	f
1120	652.03	379.75	f
1160	666.54	375.62	f
1200	679.44	377.01	f
1240	684.18	371.97	f
1280	686.2	364.95	f
1320	689.64	350.69	f
1360	694.01	342.56	f
1400	691.05	340.37	f
1440	682.24	347.32	f
*	id=P32	origin=start	destiny=end	motherId=-	ageAtStart=2760
0	700.07	611.77	c
40	691.18	619.44	c
80	680.09	639.08	c
120	672.19	649.01	c
160	659.65	672.94	c
200	658.55	679.17	f
240	657.69	693.34	f
280	643.68	707.3	f
320	630.01	719.24	f
360	625.52	739.14	f
400	621.2	751.76	f
440	613.13	754.53	f
480	602.18	768.93	f
520	587.51	781.95	f
560	575.6	788.43	f
600	572.27	788.75	f
640	585.2	795.86	f
680	593.98	795.81	f
720	599.86	798.92	f
760	615.61	809.07	f
800	625.92	827.17	f
840	649.94	834.06	f
880	669.63	842.79	f
920	686.34	856.9	f
960	684.73	870.89	f
1000	686.46	876.35	f
1040	693.13	894.87	f
1080	703.39	906.15	f
1120	720.54	919.68	f
1160	727.2	935.65	f
1200	747.4	940.14	f
1240	741.6	936.69	f
1280	737.11	936.11	f
1320	731.67	937.59	f
1360	721.08	956.06	f
1400	710.29	969.65	f
1440	695.6	973.71	f
*	id=P33	origin=start	destiny=end	motherId=-	ageAtStart=2960
0	232.51	597.44	c
40	225.21	592.63	c
80	220.29	602.09	c
120	215.68	619.76	c
160	202.65	629.88	c
200	210.1	627.5	f
240	229.25	617.61	f
280	239.7	614.56	f
320	249.59	598.56	f
360	262.14	592.22	f
400	275.67	590.83	f
440	289.37	600.8	f
480	300.3	610.98	f
520	307.52	629.35	f
560	314.6	658.17	f
600	311.18	671.54	f
640	302.7	690.47	f
680	293.08	708.7	f
720	285.34	717.74	f
760	267.75	720.73	f
800	259.11	718.06	f
840	250.13	719.22	f
880	232.64	715.29	f
920	211.32	706.84	f
960	202.03	699.36	f
1000	206.03	679.32	f
1040	204.87	673.79	f
1080	207.29	651.56	f
1120	204.04	648.94	f
1160	186.99	636.76	f
1200	181.34	642.75	f
1240	174.75	650.76	f
1280	161	667.66	f
1320	172.77	676.72	f
1360	185.32	684.9	f
1400	194.51	694.45	f
1440	212.39	698.73	f
*	id=P34	origin=start	destiny=end	motherId=-	ageAtStart=4360
0	839.2	227.73	c
40	848.4	234.15	c
80	858.21	249.7	c
120	865.79	259.18	c
160	861.5	255.18	c
200	866.56	257.23	f
240	878.82	275.42	f
280	888.09	262.11	f
320	879.42	253.31	f
360	873.6	241.79	f
400	862.81	230.05	f
440	860.33	234.89	f
480	859.1	240.22	f
520	852.16	257.16	f
560	840.16	266.67	f
600	824.9	270.35	f
640	818.23	273.98	f
680	801.4	280.34	f
720	807.01	280.01	f
760	823.34	268.83	f
800	826.3	262.65	f
840	833.77	252.24	f
880	842.65	235.65	f
920	853	221.96	f
960	862.7	223.32	f
1000	878.81	223.6	f
1040	888.49	220.79	f
1080	893.36	220.41	f
1120	905.61	221.28	f
1160	919.55	214.32	f
1200	937.32	215.25	f
1240	940.84	215.93	f
1280	950.41	212.12	f
1320	958.86	203.29	f
1360	984.82	198.61	f
1400	991.34	195.51	f
1440	993.25	194.39	f
*	id=P35	origin=start	destiny=end	motherId=-	ageAtStart=4000
0	374.21	68.33	c
40	374.4	57.64	c
80	382	57.01	c
120	402.21	52.54	c
160	408.07	45.3	c
200	408.61	35.99	f
240	421.94	31.09	f
280	438.81	10.47	f
320	455.99	1.35	f
360	468.95	-12.68	f
400	471.03	-17.87	f
440	467.57	-23.7	f
480	470.17	-34.2	f
520	467.16	-42	f
560	468.03	-54.15	f
600	461.83	-72.79	f
640	464.83	-76.89	f
680	480.85	-88.69	f
720	490.16	-92.63	f
760	508.52	-109.89	f
800	516.86	-122.92	f
840	529.61	-142.15	f
880	541.77	-135.81	f
920	559.16	-123.28	f
960	564.1	-111.16	f
1000	560.91	-99.33	f
1040	546.8	-93.82	f
1080	536.57	-83.6	f
1120	529.76	-79.36	f
1160	525.32	-65.24	f
1200	525.7	-57.78	f
1240	513.38	-42.14	f
1280	503.67	-22.99	f
1320	503.27	-16.47	f
1360	501.5	11.64	f
1400	503.23	24.76	f
1440	498.8	37.23	f
*	id=P36	origin=start	destiny=end	motherId=-	ageAtStart=2320
0	556.79	489.25	c
40	538.67	475.46	c
80	518.53	468.8	c
120	506.86	470.86	c
160	496.5	484.11	c
200	489.62	489.11	f
240	480.74	501.34	f
280	475.97	515.13	f
320	468.62	519.27	f
360	460.46	525.81	f
400	444.61	539.48	f
440	438.64	541.38	f
480	425.23	540.74	f
520	405.63	544.87	f
560	386.12	542.55	f
600	364.68	537.91	f
640	363.12	537.12	f
680	350.42	514.97	f
720	342.01	514.48	f
760	324.92	505.85	f
800	314.24	506.51	f
840	305.51	499.25	f
880	302.89	490.3	f
920	299.54	481.79	f
960	295.95	467.21	f
1000	290.63	459.18	f
1040	284.86	456.48	f
1080	258.53	450.59	f
1120	243.86	452.61	f
1160	225.44	448.98	f
1200	218.13	448.61	f
1240	212.33	461.46	f
1280	213.57	468.26	f
1320	224.16	468.37	f
1360	242.82	471.77	f
1400	254.51	482.86	f
1440	263.14	506.58	f
*	id=P37	origin=start	destiny=end	motherId=-	ageAtStart=4360
0	131.19	69.21	c
40	134.99	72.73	c
80	139.68	80.41	c
120	139.68	96.52	c
160	135.76	91.7	c
200	113.1	75.16	f
240	112.56	65.25	f
280	110.43	51.09	f
320	123.61	38.26	f
360	136.5	28	f
400	152.07	19.42	f
440	162.41	28.31	f
480	163.22	39.21	f
520	167.09	54.05	f
560	176.09	59.3	f
600	194.67	66.8	f
640	218.87	74.23	f
680	216.1	83.82	f
720	218.48	89.07	f
760	227.37	89.27	f
800	247.29	91.58	f
840	254.62	97.75	f
880	269.83	91.21	f
920	268.65	86.04	f
960	280.74	77.61	f
1000	299.6	76.81	f
1040	309	78.28	f
1080	327.65	77.02	f
1120	346.05	69.35	f
1160	363.78	48.52	f
1200	375.38	43.29	f
1240	381.94	37.52	f
1280	407.33	29.1	f
1320	419.74	22.44	f
1360	428.12	16.14	f
1400	426.92	14.51	f
1440	408.04	10.62	f
*	id=P38	origin=start	destiny=end	motherId=-	ageAtStart=3440
0	534.3	278.12	c
40	538.91	278.96	c
80	564.51	291.67	c
120	562.29	301.23	c
160	550.86	310.41	c
200	532.79	323.69	f
240	526.19	331.05	f
280	526.83	336.95	f
320	537.3	349.48	f
360	551.51	358.13	f
400	572.37	367.35	f
440	579.28	373.28	f
480	579.79	390.32	f
520	570.81	392.58	f
560	549.63	395.03	f
600	522.29	377.31	f
640	515.06	368.49	f
680	518.39	358.81	f
720	527.05	353.43	f
760	543.27	361.4	f
800	554.98	375.1	f
840	557.84	395.77	f
880	559.42	412.22	f
920	544.41	426.13	f
960	540.67	438.48	f
1000	541.9	457.55	f
1040	542.6	463.96	f
1080	552.26	485.91	f
1120	556.07	496.46	f
1160	566.02	512.83	f
1200	569.08	518.09	f
1240	581.43	523.05	f
1280	587.48	529.76	f
1320	602.91	533.25	f
1360	619.06	540.05	f
1400	629.31	547	f
1440	630.72	557.52	f
*	id=P39	origin=start	destiny=end	motherId=-	ageAtStart=3280
0	378.59	560.42	c
40	396.79	568.25	c
80	400.2	563.37	c
120	416.01	554.19	c
160	420.9	549.47	c
200	422.93	547.82	f
240	425.95	543.96	f
280	424.92	539.8	f
320	426.02	534.97	f
360	423.91	512.34	f
400	427.96	506.92	f
440	427.25	497.53	f
480	433	482.89	f
520	435.65	464.15	f
560	437.56	456.35	f
600	431	436.18	f
640	433.51	417.26	f
680	438.53	419.38	f
720	456.11	419.78	f
760	481.31	429.58	f
800	483.34	439.14	f
840	477.57	445.14	f
880	472.26	448.4	f
920	456.75	459.14	f
960	445.27	470.6	f
1000	432.43	478.36	f
1040	411.4	490.5	f
1080	411.52	497.28	f
1120	410.68	518.3	f
1160	419.42	528.73	f
1200	425.88	540.45	f
1240	435	553.1	f
1280	452.92	569.21	f
1320	473.35	577.07	f
1360	475.39	579.33	f
1400	492.09	608.9	f
1440	495.21	633.05	f
*	id=P40	origin=start	destiny=end	motherId=-	ageAtStart=2760
0	713.31	689.73	c
40	712.86	702.7	c
80	712.1	717.49	c
120	706.55	733.8	c
160	702.29	751.91	c
200	715.09	769.29	f
240	722.43	783.39	f
280	721.55	790.98	f
320	710.92	799.9	f
360	704.54	801.83	f
400	695.77	797.22	f
440	697.27	777.03	f
480	703.47	751.37	f
520	696.14	747.49	f
560	700.7	735.89	f
600	706.62	724.77	f
640	722.61	709.33	f
680	729.03	704.86	f
720	732.92	703.81	f
760	737.68	698.3	f
800	751.1	684.06	f
840	757.78	676.12	f
880	774.44	671.87	f
920	794.54	678.05	f
960	795.5	677.58	f
1000	797.15	673.51	f
1040	798.71	664.81	f
1080	811.38	653.03	f
1120	820.9	650.27	f
1160	828.76	642.52	f
1200	838.56	632.56	f
1240	848.05	633.14	f
1280	853.88	623.25	f
1320	856.74	608.92	f
1360	843.7	606.28	f
1400	824.95	610.04	f
1440	822.39	605.93	f
*	id=P41	origin=start	destiny=end	motherId=-	ageAtStart=800
0	677.3	520.53	c
40	672.1	526.81	c
80	662.78	526.28	c
120	651.14	523.3	c
160	641.4	525.01	c
200	631.65	535.75	f
240	639.48	537.33	f
280	645.83	546.96	f
320	643.68	557.67	f
360	641.28	568.21	f
400	626.79	571.69	f
440	615.46	582.43	f
480	606.72	588.76	f
520	605.53	590.9	f
560	585.64	593.12	f
600	585.18	589.24	f
640	583.37	569.68	f
680	588.09	561.61	f
720	594.8	554.07	f
760	607.14	547	f
800	623.68	550.04	f
840	616.45	558.33	f
880	613.3	563.77	f
920	614.45	580.78	f
960	611.72	593.37	f
1000	599.35	590.7	f
1040	593.3	576.59	f
1080	581.55	564.91	f
1120	574.28	545.98	f
1160	561.42	540.03	f
1200	551.93	530.87	f
1240	541.98	514.18	f
1280	534.65	511.46	f
1320	517.99	494.49	f
1360	513.64	483.74	f
1400	508.53	470.79	f
1440	510.95	472.8	f
*	id=P42	origin=start	destiny=end	motherId=-	ageAtStart=4040
0	330.89	510.09	c
40	333.35	512.81	c
80	343.63	526.5	c
120	347.88	549.14	c
160	340.19	570.3	c
200	337.08	576.7	f
240	332.32	598.59	f
280	332.83	615.81	f
320	331.96	625.75	f
360	332.99	638.95	f
400	335.22	646.29	f
440	343.01	658.82	f
480	352.18	678.08	f
520	343.2	698.08	f
560	338.45	717.38	f
600	335.26	727.97	f
640	330.21	738.37	f
680	318.63	750.3	f
720	305.36	775.02	f
760	311.36	793.2	f
800	308.01	802.35	f
840	293.4	811.1	f
880	280.34	820.74	f
920	264.23	840.25	f
960	262.89	852.83	f
1000	269.92	862.98	f
1040	272.12	876.69	f
1080	270.52	887.96	f
1120	264.33	910.17	f
1160	245.14	922.56	f
1200	244.86	926.09	f
1240	259.12	931.08	f
1280	262.13	941.87	f
1320	280.65	959.13	f
1360	291.23	958.93	f
1400	306.72	959.14	f
1440	322.41	966.68	f
*	id=P43	origin=start	destiny=end	motherId=-	ageAtStart=360
0	275.79	103.11	c
40	288.08	118.08	c
80	308.8	128.84	c
120	314.8	136.94	c
160	319.71	141.64	c
200	320.1	148.97	f
240	330.97	156.45	f
280	344.26	156.82	f
320	358.93	160.97	f
360	366.38	162.9	f
400	382.75	159.17	f
440	376.84	166.62	f
480	367.73	162.82	f
520	357.87	167.22	f
560	353.26	173.37	f
600	354.45	186.49	f
640	339.83	189.87	f
680	338.54	183.8	f
720	336.2	166.63	f
760	325.06	163.91	f
800	318.96	157.64	f
840	319.23	153.62	f
880	319.56	147.05	f
920	329.18	127.05	f
960	327.46	102.96	f
1000	318.78	103.36	f
1040	304.74	111.23	f
1080	289.98	125.41	f
1120	282.38	133.97	f
1160	266.96	136.74	f
1200	254.02	137.95	f
1240	232.8	133.44	f
1280	218.34	121.35	f
1320	207.55	119.71	f
1360	198.72	118.67	f
1400	185.74	119.27	f
1440	163.19	128.48	f
*	id=P44	origin=start	destiny=end	motherId=-	ageAtStart=1000
0	498.49	588.43	c
40	486.85	600.79	c
80	469.03	603.05	c
120	448.64	613.53	c
160	448.44	618.25	c
200	456.38	628.43	f
240	474.35	649.05	f
280	483.77	658.01	f
320	497.18	666.33	f
360	515.83	684.54	f
400	523.69	686.66	f
440	534.49	694.27	f
480	547.04	694.01	f
520	564.83	699.39	f
560	584.49	697.79	f
600	599.92	708.03	f
640	611.71	714.71	f
680	619.45	720.44	f
720	638.58	723.69	f
760	650.14	735.53	f
800	653.58	743.51	f
840	661.81	748.35	f
880	672.93	767.31	f
920	686.19	764.38	f
960	694.23	759.55	f
1000	704.11	742.91	f
1040	701.47	725.98	f
1080	685.28	715.81	f
1120	663.06	716.69	f
1160	661.96	717.51	f
1200	654.3	716.79	f
1240	645.92	714.57	f
1280	638.89	725.89	f
1320	637.06	741.82	f
1360	641.46	762.14	f
1400	647.42	760.86	f
1440	670.17	763.64	f
*	id=P45	origin=start	destiny=end	motherId=-	ageAtStart=4520
0	643.63	201.99	c
40	631.87	204.52	c
80	612.56	215.58	c
120	607.07	222.64	c
160	603.94	243.19	c
200	592.51	256.36	f
240	578.69	259.87	f
280	568.74	258.23	f
320	553.34	255.96	f
360	541.09	253.6	f
400	535.95	244.64	f
440	518.39	237.43	f
480	511.57	230.28	f
520	502.24	227.81	f
560	500.92	218.93	f
600	493.17	203.59	f
640	500.37	201.04	f
680	510.65	191.08	f
720	533.75	184.86	f
760	549.51	184.84	f
800	557.95	190.03	f
840	575.18	208.85	f
880	585.71	228.57	f
920	597.72	248.24	f
960	598.64	256.2	f
1000	599.07	264.88	f
1040	604.77	284.5	f
1080	614.09	296.24	f
1120	621.1	315.27	f
1160	616.03	319.93	f
1200	609.05	332.06	f
1240	608.43	330.22	f
1280	596.57	317.72	f
1320	581.32	307.07	f
1360	576.8	282.84	f
1400	574.85	274.2	f
1440	564.48	256.37	f
*	id=P46	origin=start	destiny=end	motherId=-	ageAtStart=840
0	644.45	367.33	c
40	648.97	358.76	c
80	658.15	348.81	c
120	659.54	347.81	c
160	678.11	341.41	c
200	681.36	337.36	f
240	686.93	319.14	f
280	682.81	322.5	f
320	668.86	325.82	f
360	658.94	331.34	f
400	651.37	337.97	f
440	645.91	350.63	f
480	638.82	357.56	f
520	626.44	376.43	f
560	620.73	377.93	f
600	604.03	381.06	f
640	602.36	382.25	f
680	602.26	377.34	f
720	603.28	367.12	f
760	606.65	348.41	f
800	617.59	343.5	f
840	629.32	341.43	f
880	643.09	342.41	f
920	655.27	345.23	f
960	675.36	354.41	f
1000	678.49	362.04	f
1040	691.16	370.6	f
1080	689.43	382.95	f
1120	686.49	392.47	f
1160	676.16	404.49	f
1200	677.61	411.37	f
1240	683.25	418.05	f
1280	692.47	423.06	f
1320	699.05	429.67	f
1360	703.1	440.05	f
1400	696.83	460.31	f
1440	699.57	486.07	f
*	id=P47	origin=start	destiny=end	motherId=-	ageAtStart=4320
0	47.71	260.17	c
40	37.61	241.77	c
80	22.64	235.06	c
120	19.96	226.6	c
160	15.33	214.57	c
200	5.78	199.61	f
240	3.14	184.12	f
280	10.75	183.45	f
320	20.79	192.02	f
360	28.39	196.68	f
400	31.01	211.48	f
440	31.08	237.63	f
480	28.02	245.36	f
520	21.27	254.16	f
560	10.5	260.82	f
600	-8.91	259.79	f
640	-20.5	258.42	f
680	-34.66	257.51	f
720	-53.68	270.62	f
760	-58.35	268.8	f
800	-74.8	264.05	f
840	-87.63	259.77	f
880	-108.47	256.89	f
920	-111.65	248.13	f
960	-121.58	229.97	f
1000	-119.39	212.06	f
1040	-117.24	205.48	f
1080	-111.49	207.52	f
1120	-93.18	218.66	f
1160	-82.74	230.89	f
1200	-77.62	254.87	f
1240	-64.26	258.18	f
1280	-52.05	263.15	f
1320	-40.72	265.63	f
1360	-44.17	272.88	f
1400	-48	289.22	f
1440	-59.2	292.09	f
*	id=P48	origin=start	destiny=end	motherId=-	ageAtStart=4560
0	435.02	441.99	c
40	425.84	439.35	c
80	418.91	433.55	c
120	402.54	418.85	c
160	394.1	407.82	c
200	399.29	400.7	f
240	401.95	389.18	f
280	396.31	383.6	f
320	387.49	382.45	f
360	371.36	374.02	f
400	353.78	358.95	f
440	343.11	355.87	f
480	336.42	361.47	f
520	318.42	374.59	f
560	300.78	382.49	f
600	297.2	388.23	f
640	292.89	394.68	f
680	291.43	400.83	f
720	288.75	419.84	f
760	290.15	431.59	f
800	289.12	450.04	f
840	286.38	462.15	f
880	285.19	460.71	f
920	283.36	450.01	f
960	283.36	439.81	f
1000	285.16	436.18	f
1040	300.3	428.25	f
1080	314.5	418.96	f
1120	320.57	394.07	f
1160	341.72	382.16	f
1200	360.45	378.92	f
1240	375.38	387.46	f
1280	373.3	382.59	f
1320	383.02	376.75	f
1360	391.15	376.53	f
1400	400.64	380.6	f
1440	420.49	386.07	f
*	id=P49	origin=start	destiny=end	motherId=-	ageAtStart=3840
0	592.35	302.61	c
40	583.93	297.35	c
80	564.07	282.65	c
120	568.85	272.28	c
160	570.59	258	f
200	580.81	246.01	f
240	589.62	232.11	f
280	596.75	222.49	f
320	605.93	213.68	f
360	619.46	196.16	f
400	623.53	202.07	f
440	624.95	220.86	f
480	639.91	236.26	f
520	649.83	242.2	f
560	673.99	245.35	f
600	696.16	247.48	f
640	707.15	245.33	f
680	719.2	246.81	f
720	732.76	248.31	f
760	755.49	250.01	f
800	758.48	252.72	f
840	770.25	257.43	f
880	788.03	245.14	f
920	801.31	235.44	f
960	807.99	224.37	f
1000	811.92	227.25	f
1040	825.82	233.71	f
1080	831.49	235.51	f
1120	840.96	236.06	f
1160	839.12	237.81	f
1200	823.45	244.22	f
1240	817.64	243.26	f
1280	806.05	244.33	f
1320	791.68	247.19	f
1360	786.63	237.93	f
1400	779.37	228.52	f
1440	777.98	222.24	f
*	id=P50	origin=start	destiny=end	motherId=-	ageAtStart=400
0	40.58	586.92	c
40	46.23	599.55	c
80	58.22	600.21	c
120	78.5	607.65	c
160	80.47	610.1	c
200	84.34	607.14	f
240	92.01	587.15	f
280	102.41	569.35	f
320	122.96	558.25	f
360	137.44	541.43	f
400	148.58	522.9	f
440	146.97	509.9	f
480	145.21	503.5	f
520	122.26	478.68	f
560	111.34	476.69	f
600	97.43	486.6	f
640	90.26	507.5	f
680	88.11	511.79	f
720	85.37	516.84	f
760	76.85	521.17	f
800	72.32	521.78	f
840	66.03	518.97	f
880	54.21	515.43	f
920	43.23	504.56	f
960	32.19	501.43	f
1000	20.65	494.3	f
1040	10.2	486.51	f
1080	-3.37	480.17	f
1120	-18.32	473.53	f
1160	-29.56	467.63	f
1200	-43.7	458.72	f
1240	-55.56	445.39	f
1280	-70	450.11	f
1320	-89.55	450.11	f
1360	-96.77	458.44	f
1400	-95.25	474.76	f
1440	-100.34	487.6	f
*	id=P51	origin=start	destiny=end	motherId=-	ageAtStart=4160
0	343.01	200.89	c
40	352.63	197.76	c
80	372.41	200.39	c
120	386.48	199.1	c
160	383.25	196.16	c
200	373.58	177.99	f
240	378.66	169.76	f
280	373.04	162.56	f
320	373.21	153.45	f
360	375.11	149.44	f
400	392.72	143.4	f
440	405.12	143.96	f
480	418.92	144.51	f
520	437.31	139.79	f
560	451.93	127.77	f
600	463.87	120.78	f
640	477.58	100.56	f
680	482.85	84.58	f
720	498.55	66.3	f
760	508.86	55.75	f
800	504.91	41.8	f
840	490.13	36.86	f
880	483.67	35.25	f
920	476.32	30.97	f
960	462.4	25.75	f
1000	446.31	25.85	f
1040	442.86	20.31	f
1080	440.12	9.6900000000001	f
1120	431.3	11.15	f
1160	412.42	1.77	f
1200	399.61	-1.77	f
1240	398.95	0.70000000000005	f
1280	381.94	1.84	f
1320	360.42	-2.4299999999999	f
1360	353.34	-14.22	f
1400	342.45	-37.12	f
1440	347.91	-46.48	f
*	id=P52	origin=start	destiny=end	motherId=-	ageAtStart=3000
0	318.19	322.04	c
40	314.01	323.95	c
80	312.14	329.68	c
120	311.33	346.15	c
160	312.37	370.5	c
200	314.97	379.43	f
240	306.92	388.97	f
280	298.88	415.76	f
320	302.73	419.84	f
360	308.14	435.08	f
400	312.62	440.28	f
440	314.61	455.11	f
480	325.71	465.28	f
520	331.37	464.94	f
560	347.78	470.71	f
600	364.68	470.23	f
640	378.85	472.92	f
680	389.36	480.98	f
720	396.29	496.05	f
760	411.18	505.97	f
800	426.03	510.96	f
840	441.16	514.65	f
880	453.18	517.68	f
920	474.15	514.19	f
960	470.61	507.93	f
1000	471.25	505.63	f
1040	469.23	478.59	f
1080	453.64	458.26	f
1120	445.77	459.74	f
1160	436.17	455.13	f
1200	427.31	454.66	f
1240	420.17	465.51	f
1280	411.73	471.43	f
1320	394.06	494.28	f
1360	393.31	506.47	f
1400	392.97	507.56	f
1440	379.06	506.12	f
*	id=P53	origin=start	destiny=end	motherId=-	ageAtStart=1160
0	506.86	-6.13	c
40	495.28	-15.23	c
80	468.75	-19.18	c
120	456.23	-22.04	c
160	439.15	-16.47	c
200	419.31	-8.7	f
240	411.56	-18.11	f
280	404.34	-19.09	f
320	385.31	-18.46	f
360	364.18	-13.02	f
400	351.44	-14.82	f
440	351.37	-9.85	f
480	348.58	9.53	f
520	343.62	19.67	f
560	345.75	29.89	f
600	347.8	46.51	f
640	356.1	59.31	f
680	354.21	66.72	f
720	353.23	82.33	f
760	373.11	94.03	f
800	375.84	89.54	f
840	388.45	89.79	f
[truncated: 1,801 more rows]
