# Supplementary material for: A three component model for superdiffusive motion effectively describes migration of eukaryotic cells moving freely or under a directional stimulus
Source: PLoS One. 2022 Aug 2;17(8):e0272259. doi: 10.1371/journal.pone.0272259 (PMC9345344; doi:10.1371/journal.pone.0272259)
Supplement: S1 File — Text files containing information about displacements of experimental and simulated populations used for both preliminary analyses, in “datasets used for preliminary evaluation of cell movement (Tables 1 and 2)”, and further characterization of cell movement, in “further datasets used for cell movement characterization (Figs 2, 4–6; Table 2; S1–S3 Tables; S2 and S3 Figs)”. (ZIP) [file pone.0272259.s007.zip › S1_File/further datasets/simulated/100 cells (9 micron random)/b16 p0/Coords-291NNz.txt]

#	version=2.0	operator=	acqDate=	cellLine=cell	cond=N.T.	type=	well=	ref_angle=	note=Experiment 1	clickId=	date=	acqId=	ps=1	xSize=845	ySize=668	ts=1	unit=um	stackId=	timeInt=	description=
*	id=P1	origin=start	destiny=end	motherId=-	ageAtStart=3720
0	494.9	365.41	c
40	503.12	366.91	c
80	524	364.74	c
120	542.72	364.54	c
160	550.11	359.55	f
200	567.34	357.48	f
240	570.28	360.17	f
280	589.87	355.14	f
320	619.23	359.17	f
360	634.04	366.13	f
400	643.53	357.79	f
440	649.12	356.31	f
480	658.97	361.68	f
520	682.05	357.7	f
560	701.83	350.8	f
600	717.19	342.45	f
640	723.18	341.82	f
680	751.36	338.15	f
720	768	325.21	f
760	787.91	329.63	f
800	802.93	343	f
840	807.19	340.87	f
880	833.51	342.1	f
920	846.99	335.7	f
960	865.38	338.4	f
1000	884.39	336.72	f
1040	908.39	346.36	f
1080	939.02	347.1	f
1120	964.67	343.72	f
1160	985.63	359.87	f
1200	1013.6	360.7	f
1240	1021.33	368.18	f
1280	1034.21	367.14	f
1320	1056.2	373.8	f
1360	1074.61	381.53	f
1400	1088.38	383.06	f
1440	1106.44	395.2	f
*	id=P2	origin=start	destiny=end	motherId=-	ageAtStart=3120
0	86.92	311.65	c
40	106.53	312.02	c
80	119.51	301.72	c
120	151.09	305.12	c
160	156.09	306.23	c
200	165.24	302.93	f
240	183.42	297.12	f
280	197	302.74	f
320	222.87	289.98	f
360	244.46	285.9	f
400	264.75	295.87	f
440	299.72	293.87	f
480	323.26	288.41	f
520	336.15	290.9	f
560	341.92	281.17	f
600	357.85	272.8	f
640	366.24	273.56	f
680	382.4	266.95	f
720	408.15	266.82	f
760	420.26	276.51	f
800	437.22	278.83	f
840	461.43	271.66	f
880	473.79	270.79	f
920	488.98	254.99	f
960	503.12	263.76	f
1000	524.01	265.56	f
1040	524.51	273.1	f
1080	545.52	279.08	f
1120	558.24	278.75	f
1160	582.34	275.98	f
1200	600.95	281.77	f
1240	614.18	273.3	f
1280	628.49	279.34	f
1320	642.3	272.22	f
1360	661.8	264.56	f
1400	695.38	262.48	f
1440	709.12	251.7	f
*	id=P3	origin=start	destiny=end	motherId=-	ageAtStart=3920
0	486.99	538.58	c
40	517	548.35	c
80	532.82	540.32	c
120	556.24	537.64	c
160	565.9	533.12	c
200	580.78	541.35	f
240	586.35	534.01	f
280	612.5	533.15	f
320	628.95	530.6	f
360	637.05	523.12	f
400	644.15	528.39	f
440	668.35	518.75	f
480	675.27	518.04	f
520	695.97	505.98	f
560	707.45	506.55	f
600	726.58	509.37	f
640	749.95	522.7	f
680	776.86	531.94	f
720	797.09	537.7	f
760	814.94	542.7	f
800	830.63	540.94	f
840	844.21	542.05	f
880	856.01	535.2	f
920	859.81	531.3	f
960	865.27	532.72	f
1000	885.49	528.43	f
1040	894.96	530.09	f
1080	912.21	529.54	f
1120	920.55	528.46	f
1160	943.83	531.14	f
1200	961.1	526.91	f
1240	965.62	521.7	f
1280	980.44	530.19	f
1320	1007.21	539.83	f
1360	1018.87	540.46	f
1400	1043.47	534.72	f
1440	1058.04	547.75	f
*	id=P4	origin=start	destiny=end	motherId=-	ageAtStart=3920
0	532.87	481.29	c
40	547.98	489.02	c
80	553.54	483.67	c
120	569.64	481.74	c
160	571.23	488.32	c
200	598.14	487.4	f
240	616.22	486.68	f
280	637.51	485.5	f
320	655.33	479.52	f
360	671.36	486.41	f
400	679.66	485.66	f
440	694.73	490.51	f
480	708.03	493.08	f
520	726.84	493.49	f
560	733.93	495.63	f
600	758.97	491.25	f
640	775.7	487.23	f
680	791.06	485.76	f
720	796.28	476.85	f
760	815.99	474.7	f
800	843.46	483.39	f
840	860.94	487.02	f
880	871.02	481.63	f
920	880.51	492.36	f
960	903.55	481.69	f
1000	921.72	479.39	f
1040	928.84	467.55	f
1080	944.08	468.15	f
1120	955.75	476.48	f
1160	965.69	471.07	f
1200	981.95	473.01	f
1240	1004.81	481.54	f
1280	1030.29	481.75	f
1320	1043.71	481.73	f
1360	1067.32	475.22	f
1400	1076.18	480.23	f
1440	1085.69	468.19	f
*	id=P5	origin=start	destiny=end	motherId=-	ageAtStart=640
0	69.58	444.54	c
40	76.29	438.26	c
80	94.93	424.8	c
120	108.24	434.95	c
160	126.26	436.58	f
200	132.29	429.9	f
240	151.47	430.33	f
280	164.46	423.59	f
320	190.92	431.43	f
360	209.21	430.01	f
400	227.77	433.14	f
440	246.31	423.95	f
480	268.28	420.26	f
520	288.01	425.73	f
560	307.25	409.19	f
600	328.44	402.12	f
640	346.31	405.96	f
680	366.4	413.19	f
720	380.66	416.13	f
760	395.85	408.78	f
800	412.38	398.18	f
840	424.27	399.04	f
880	437.58	392.53	f
920	445.05	390.99	f
960	459.22	395.29	f
1000	485.44	395.75	f
1040	515.15	380.65	f
1080	521.8	374.65	f
1120	547.9	367.86	f
1160	557.69	370.89	f
1200	564.74	374.39	f
1240	580.53	372.64	f
1280	595.8	365.66	f
1320	612.79	360.36	f
1360	627.91	372.23	f
1400	649.52	377.97	f
1440	675.67	384.86	f
*	id=P6	origin=start	destiny=end	motherId=-	ageAtStart=2920
0	394.23	29.44	c
40	412.26	33.46	c
80	423.78	24.79	c
120	437.2	18.44	c
160	454.02	29.82	c
200	469.25	28.39	f
240	496.09	17.84	f
280	517.27	27.79	f
320	541.99	32.19	f
360	566.54	40.12	f
400	595.2	40.15	f
440	613.93	35.95	f
480	610.08	41.17	f
520	620.82	30.19	f
560	637.86	28.56	f
600	648.96	22.3	f
640	676.64	15.35	f
680	699.79	12.48	f
720	722.4	7.1799999999999	f
760	738.59	0.89999999999998	f
800	758.04	4.77	f
840	786.6	-0.039999999999964	f
880	786.21	6.53	f
920	786	14.67	f
960	811.76	19.16	f
1000	830.9	14.46	f
1040	836.56	10.14	f
1080	857.98	15.88	f
1120	872.36	8.73	f
1160	880.1	12.9	f
1200	897.86	11.28	f
1240	913.62	16.33	f
1280	937.55	28.79	f
1320	963.2	27.3	f
1360	978.04	18.3	f
1400	1009.81	19.84	f
1440	1027.79	9.37	f
*	id=P7	origin=start	destiny=end	motherId=-	ageAtStart=800
0	784.1	25.33	c
40	797.81	15.34	c
80	813.07	3.88	c
120	824.12	5.71	c
160	840.13	4.91	c
200	863.34	1.8099999999999	f
240	877.38	16.18	f
280	893.45	12.74	f
320	905.51	13.7	f
360	909.89	2.38	f
400	916.6	1.89	f
440	935.84	-0.72000000000003	f
480	946.68	6.04	f
520	963.38	9.4	f
560	974	19.36	f
600	992.53	18.5	f
640	1014.75	8.79	f
680	1036.19	6.87	f
720	1054.87	0.15999999999997	f
760	1080.11	2.78	f
800	1099.33	-9.1799999999999	f
840	1107.51	-0.45000000000005	f
880	1117.53	9.25	f
920	1130.81	-2.76	f
960	1143.5	-4.8	f
1000	1152.22	1.3200000000001	f
1040	1166.98	3.33	f
1080	1182.87	1.61	f
1120	1199.46	-1.22	f
1160	1234.48	0.059999999999945	f
1200	1250.73	-3.5	f
1240	1265.67	-0.88	f
1280	1289.43	-4.97	f
1320	1301.82	-16.15	f
1360	1308.51	-12.55	f
1400	1324.65	-2.76	f
1440	1334.63	-9.17	f
*	id=P8	origin=start	destiny=end	motherId=-	ageAtStart=80
0	297.34	165.03	c
40	313.77	158.95	c
80	338.13	158.16	c
120	361.3	161.79	c
160	384.77	161.96	c
200	398.3	145.59	f
240	409.77	143.3	f
280	422.1	137.61	f
320	431.55	145.68	f
360	449.02	133.41	f
400	467.83	133.34	f
440	485.56	129.22	f
480	496.08	119.62	f
520	498.51	115.23	f
560	508.8	106.83	f
600	519.94	119.37	f
640	542.15	114.59	f
680	563.04	105.59	f
720	574.5	101.72	f
760	598.48	103.34	f
800	618.92	99.9	f
840	632.78	98.45	f
880	648.14	100.94	f
920	668.53	92.83	f
960	684.37	89.28	f
1000	694.48	94.21	f
1040	701.74	78.95	f
1080	722.45	73.4	f
1120	726.83	67.44	f
1160	738.72	64.41	f
1200	755.01	61.32	f
1240	780.85	59.95	f
1280	809.93	54.84	f
1320	828.18	57.87	f
1360	835.05	69.79	f
1400	848.8	69.25	f
1440	848.38	56.34	f
*	id=P9	origin=start	destiny=end	motherId=-	ageAtStart=3640
0	859.09	429.57	c
40	863.64	441.3	c
80	881.07	446.31	c
120	883.74	454.65	c
160	910.21	450.98	c
200	935.38	463.86	f
240	951.95	465.16	f
280	968.9	464.15	f
320	995.93	457.07	f
360	1011.95	455.39	f
400	1034.01	447.59	f
440	1062.73	451.64	f
480	1069.39	452.04	f
520	1086.79	444.44	f
560	1094.48	443.19	f
600	1115.73	454.58	f
640	1141.38	463.47	f
680	1152.43	472.33	f
720	1167.77	463.95	f
760	1178.32	466.26	f
800	1195.73	458.6	f
840	1193.74	460.81	f
880	1220.57	455.84	f
920	1225.8	450.07	f
960	1229.45	453.97	f
1000	1237.71	455.38	f
1040	1246.68	456.42	f
1080	1261.73	451.67	f
1120	1271.2	451.01	f
1160	1287.96	445.08	f
1200	1305.69	437.88	f
1240	1329.46	436.87	f
1280	1334.89	437.12	f
1320	1351.76	438.15	f
1360	1357.69	446.8	f
1400	1365.53	449.32	f
1440	1381.18	453.85	f
*	id=P10	origin=start	destiny=end	motherId=-	ageAtStart=960
0	387.59	605.38	c
40	388.77	604.18	c
80	408.03	598.1	c
120	410.03	610.14	c
160	423.2	620.71	c
200	433.34	613.28	f
240	441.52	613.32	f
280	461.31	618.14	f
320	480.96	619.78	f
360	486.7	621.82	f
400	504.87	634.45	f
440	528.32	633.93	f
480	528.84	632.12	f
520	550.64	626.93	f
560	576.67	626.03	f
600	585.76	618.63	f
640	600.81	616.86	f
680	612.55	623.02	f
720	622.19	629.94	f
760	630.86	637.04	f
800	644.01	647.25	f
840	669.32	647.23	f
880	691.55	653.77	f
920	710.53	651.47	f
960	725.17	650.8	f
1000	729.58	635.17	f
1040	747.22	622.73	f
1080	764.02	621.68	f
1120	788.23	606.97	f
1160	797.38	615.58	f
1200	811.76	610.19	f
1240	828.28	603.93	f
1280	838.42	609.02	f
1320	850.27	609.33	f
1360	858.16	620.86	f
1400	877.94	623.31	f
1440	885.24	632.03	f
*	id=P11	origin=start	destiny=end	motherId=-	ageAtStart=2080
0	31.17	670.21	c
40	43.15	667.8	c
80	52.05	661.64	c
120	72.02	663.27	c
160	82.46	659.21	c
200	92.66	654.57	f
240	98.23	650.38	f
280	119.52	643.67	f
320	129.61	652.09	f
360	146.51	663.35	f
400	157.86	665.39	f
440	182.2	670.95	f
480	190.85	672.71	f
520	202.72	662.05	f
560	210.05	669.36	f
600	230.3	667.19	f
640	244.44	672.83	f
680	261.73	691.65	f
720	273.09	686.81	f
760	275.49	684.64	f
800	301.02	674.85	f
840	312.6	676.05	f
880	338.26	672.29	f
920	339.2	666.29	f
960	357.51	664.36	f
1000	369.42	673.39	f
1040	388.72	666.95	f
1080	416.82	671.59	f
1120	420.73	671.91	f
1160	432.41	669.55	f
1200	450.88	668.4	f
1240	468.99	668.52	f
1280	502.67	675.22	f
1320	515.77	667.98	f
1360	536.46	667.11	f
1400	545.69	655.21	f
1440	579.16	653.11	f
*	id=P12	origin=start	destiny=end	motherId=-	ageAtStart=4000
0	419.21	-5.95	c
40	430.12	-23.9	c
80	442.55	-17.93	c
120	456.64	-21.03	c
160	466.57	-5.9400000000001	c
200	479.72	-17.35	f
240	505.2	2.79	f
280	517.91	9.42	f
320	525.05	4.63	f
360	534.63	14.35	f
400	553.36	5.74	f
440	575.02	9.38	f
480	582.07	19.26	f
520	608.69	23.2	f
560	615.75	31.41	f
600	629.19	32.18	f
640	646.08	27.51	f
680	652.01	17.4	f
720	681.9	6.79	f
760	700.88	-0.75	f
800	720.04	0.95000000000005	f
840	731.07	4.03	f
880	753.22	17.47	f
920	775.18	14.63	f
960	782.94	14.46	f
1000	791.84	32.03	f
1040	817.91	33.99	f
1080	823.85	30.96	f
1120	846.06	23.52	f
1160	857.83	23.87	f
1200	865.92	25.32	f
1240	864.19	33	f
1280	876.47	37.92	f
1320	893.61	35.07	f
1360	926.46	29.25	f
1400	943.47	31.82	f
1440	961.24	43.51	f
*	id=P13	origin=start	destiny=end	motherId=-	ageAtStart=3920
0	49.42	488.7	c
40	69.05	499.03	c
80	82.43	504.64	c
120	103.62	508.14	c
160	122.1	515.98	c
200	128.28	510.37	f
240	138.14	517.36	f
280	164.3	518.74	f
320	177.66	505.86	f
360	198.63	506.53	f
400	217.93	494.43	f
440	236.03	495.16	f
480	258.08	493.3	f
520	270.56	497.1	f
560	287.94	494.03	f
600	306.38	500.19	f
640	326.16	496	f
680	334.97	487.65	f
720	350.58	471.59	f
760	353.89	487.72	f
800	383.15	485.57	f
840	400.32	486.1	f
880	421.49	475.87	f
920	422.31	485.76	f
960	427.25	488.32	f
1000	432.93	498.85	f
1040	452.7	505.37	f
1080	466.18	498.01	f
1120	483.52	509.47	f
1160	497.78	500.36	f
1200	512.55	501.7	f
1240	531.48	499.88	f
1280	547.43	493.35	f
1320	548.18	497.5	f
1360	563.78	508.54	f
1400	579.57	510.28	f
1440	603.21	517.52	f
*	id=P14	origin=start	destiny=end	motherId=-	ageAtStart=960
0	186.75	519.39	c
40	202.61	524.86	c
80	210.67	525.37	c
120	222.8	517.69	c
160	237.89	515.33	c
200	267.64	522.68	f
240	284.2	522.66	f
280	308.87	514.87	f
320	338.84	513.99	f
360	355.99	525.22	f
400	375.38	527.47	f
440	390.17	529.23	f
480	390.01	528.85	f
520	396.98	524.33	f
560	413.37	532.28	f
600	441.6	543.55	f
640	460.29	532.92	f
680	464.99	539.69	f
720	489.99	540.23	f
760	503.02	544.75	f
800	511.63	548.53	f
840	529.39	543.18	f
880	544.12	539.82	f
920	569.43	541.11	f
960	591.67	536.62	f
1000	611.32	525.23	f
1040	618.02	523.86	f
1080	637.62	530.95	f
1120	639.99	528.93	f
1160	667.92	536.08	f
1200	683.49	529.52	f
1240	691.83	532.52	f
1280	703.31	536.29	f
1320	723.77	529.79	f
1360	740.88	535.98	f
1400	764.14	539.73	f
1440	786.79	531.61	f
*	id=P15	origin=start	destiny=end	motherId=-	ageAtStart=800
0	690.48	559.72	c
40	698.18	560.79	c
80	719.62	562.88	c
120	732.22	564.08	c
160	746.95	555.77	c
200	762.93	554.04	f
240	787.41	553.9	f
280	804.93	557.23	f
320	824.53	556.31	f
360	850.6	560.66	f
400	865.71	556.91	f
440	886.64	556.5	f
480	903.52	557.92	f
520	925.09	561.73	f
560	959.83	567.04	f
600	974.57	564.81	f
640	991.83	574.52	f
680	1018.53	588.39	f
720	1037.46	589.68	f
760	1034.76	595.39	f
800	1064.86	590.25	f
840	1075.63	604.07	f
880	1094.59	596.91	f
920	1104.85	583.39	f
960	1120.07	582.39	f
1000	1140.25	585.57	f
1040	1152.25	595.87	f
1080	1174.77	585.23	f
1120	1187.42	597.3	f
1160	1210.15	608.85	f
1200	1226.15	603.65	f
1240	1252.68	615.21	f
1280	1272.6	615.02	f
1320	1303.15	627.74	f
1360	1320.74	616.52	f
1400	1350.09	620.1	f
1440	1359.7	625.06	f
*	id=P16	origin=start	destiny=end	motherId=-	ageAtStart=2200
0	733.64	440.12	c
40	747.61	447.64	c
80	758.56	439.59	c
120	767.68	447.16	c
160	785.56	451.79	c
200	800.04	456.23	f
240	814.68	449.6	f
280	827.06	461.87	f
320	854.22	467.96	f
360	868.98	472.97	f
400	881.01	469.55	f
440	890.61	462.31	f
480	920.32	455.87	f
520	928.99	446.03	f
560	953.99	444.66	f
600	970.1	445.23	f
640	974.48	452.28	f
680	980.54	464.22	f
720	1006.01	456.9	f
760	1023.86	449.65	f
800	1026.9	447.46	f
840	1039.24	455.52	f
880	1045.35	451.47	f
920	1060.42	449.14	f
960	1071.11	438.76	f
1000	1090.63	440.64	f
1040	1102.79	431.06	f
1080	1120.68	443.5	f
1120	1126.96	455.68	f
1160	1137.39	462.66	f
1200	1144.44	455.31	f
1240	1164.46	455.48	f
1280	1180.96	463.25	f
1320	1192.17	467.74	f
1360	1203.39	468.06	f
1400	1221.21	466.99	f
1440	1236.43	464.34	f
*	id=P17	origin=start	destiny=end	motherId=-	ageAtStart=2120
0	514.3	41.15	c
40	516.81	27.93	c
80	549.57	18.32	c
120	560.15	11.29	c
160	572.39	10.71	c
200	585.75	20.7	f
240	601.64	17.47	f
280	613.32	25.08	f
320	625.55	27.29	f
360	640.41	27.9	f
400	646.16	29.49	f
440	667.36	21.81	f
480	688.89	16.95	f
520	702.26	12.27	f
560	714.45	9.38	f
600	741.91	9.2	f
640	751.14	10.57	f
680	770.34	4.37	f
720	795	1.45	f
760	806.97	-8.3200000000001	f
800	823.45	-11.8	f
840	836.73	1.12	f
880	853.3	-2.27	f
920	873.95	-9.52	f
960	881.12	3.4400000000001	f
1000	893.9	7.14	f
1040	909.35	5.74	f
1080	918.07	6.5700000000001	f
1120	926.84	-1.79	f
1160	944.64	-10.12	f
1200	953.64	-10.56	f
1240	967.09	-14.11	f
1280	979.43	-10.76	f
1320	994.88	-16.23	f
1360	1014.53	-15.85	f
1400	1033.16	-23.22	f
1440	1058.51	-25.52	f
*	id=P18	origin=start	destiny=end	motherId=-	ageAtStart=2440
0	752.75	576.36	c
40	773.19	573.38	c
80	792.6	574.52	c
120	814.93	581.27	c
160	841.01	582.43	c
200	852.94	580.34	f
240	861.48	581.55	f
280	869.89	579.2	f
320	887.99	582.91	f
360	906	573.79	f
400	920.36	583.71	f
440	944.3	575.01	f
480	955.55	580.66	f
520	973.64	592.98	f
560	982.86	590.05	f
600	993.56	594.07	f
640	1015.89	601.45	f
680	1053.09	595.98	f
720	1070.53	579.51	f
760	1082.75	575.15	f
800	1115.36	575.98	f
840	1131.54	584.33	f
880	1156.92	586.22	f
920	1156.63	583.46	f
960	1165.17	578.05	f
1000	1177.8	571.34	f
1040	1184.13	560.13	f
1080	1198.93	556.55	f
1120	1221.77	539.13	f
1160	1222.64	541.68	f
1200	1234.68	538.37	f
1240	1253.35	530.7	f
1280	1269.37	536.63	f
1320	1289.72	531.11	f
1360	1301.38	520.16	f
1400	1321.64	511.73	f
1440	1346.47	519.87	f
*	id=P19	origin=start	destiny=end	motherId=-	ageAtStart=4160
0	111.91	339.68	c
40	123.25	352.07	c
80	139.31	352.7	c
120	151.96	346.89	c
160	171.85	361.68	c
200	188.01	371.04	f
240	187.98	375.78	f
280	209.58	381.71	f
320	214.67	386.29	f
360	220.79	391.24	f
400	213.51	387.84	f
440	226.57	385.83	f
480	235.41	390.11	f
520	246.54	381.59	f
560	268.16	378.76	f
600	277.73	380.71	f
640	288.29	372.93	f
680	316.88	376.15	f
720	331.01	374.47	f
760	339.44	374.85	f
800	352.1	383.94	f
840	361.26	394.57	f
880	372.1	401.45	f
920	390.62	401.21	f
960	415.32	404.55	f
1000	429.22	402.23	f
1040	448.63	389.68	f
1080	469.39	369.8	f
1120	483.33	365.5	f
1160	497.83	375.33	f
1200	519.01	359.75	f
1240	537.3	375.94	f
1280	550.85	370.45	f
1320	561.01	366.5	f
1360	580.96	376.48	f
1400	602.88	375	f
1440	624.74	383.77	f
*	id=P20	origin=start	destiny=end	motherId=-	ageAtStart=3000
0	383.45	545.05	c
40	397.4	541.85	c
80	409.74	541.99	c
120	430.58	547.4	c
160	446.25	552.2	c
200	476.32	571.29	f
240	497.81	590.76	f
280	505.62	597.29	f
320	524.95	591.26	f
360	539.17	593.77	f
400	561.9	593.69	f
440	590.74	602.16	f
480	603.58	617.48	f
520	611.91	621.74	f
560	636.12	621.15	f
600	640.05	613.93	f
640	658.97	617.18	f
680	668.88	623.66	f
720	689.6	620.16	f
760	709.37	607.44	f
800	724.64	607.85	f
840	738.14	610.59	f
880	763.57	607.04	f
920	785.61	624.77	f
960	789.19	634.39	f
1000	804.12	645.56	f
1040	821.97	644.37	f
1080	830.1	651.39	f
1120	853.9	648.6	f
1160	853.31	655.98	f
1200	871.07	642.95	f
1240	889.79	645.31	f
1280	916.31	641.84	f
1320	927.94	642.53	f
1360	949.34	637.12	f
1400	959.23	624.99	f
1440	969.84	617.78	f
*	id=P21	origin=start	destiny=end	motherId=-	ageAtStart=4800
0	706.74	82.31	c
40	709.84	88.4	c
80	733.41	83.71	c
120	749.56	84.96	c
160	768.5	92.25	c
200	792.87	96.55	f
240	808.53	101.21	f
280	816.45	97.93	f
320	821.88	105.12	f
360	836.64	113.96	f
400	850.69	131.82	f
440	871.6	135.72	f
480	886.2	146.22	f
520	891.05	151.97	f
560	909	148.87	f
600	912.25	158.54	f
640	929.99	163.81	f
680	945.75	165.51	f
720	963.29	178.42	f
760	972.98	181.25	f
800	987.22	184.68	f
840	1018.76	188.14	f
880	1023.92	174.8	f
920	1040.33	179.4	f
960	1043.02	185.31	f
1000	1061.5	184.6	f
1040	1082.31	186.47	f
1080	1095.07	184.69	f
1120	1114.27	176.21	f
1160	1126.16	175.43	f
1200	1141.37	180.26	f
1240	1159.52	177.41	f
1280	1170.83	188.84	f
1320	1170.23	189.45	f
1360	1191.64	190.01	f
1400	1214.72	197.94	f
1440	1230.25	199.16	f
*	id=P22	origin=start	destiny=end	motherId=-	ageAtStart=2960
0	119.33	185.04	c
40	134.54	173.13	c
80	152.32	155.71	c
120	159.01	152.14	c
160	175.09	143.6	c
200	190.81	132.81	f
240	212.41	129.48	f
280	240.06	132.05	f
320	253.97	144.49	f
360	261.14	153.07	f
400	279.1	161.17	f
440	295.19	149.83	f
480	320.31	147.84	f
520	347.28	143.79	f
560	377.49	154.79	f
600	395.64	138.45	f
640	407.45	140.7	f
680	419.38	129.59	f
720	441.96	127.27	f
760	462.17	127.97	f
800	472.62	124.72	f
840	481.23	129.58	f
880	493.1	131.97	f
920	504.28	137.64	f
960	520.87	129.38	f
1000	531.12	135.68	f
1040	549.66	126.33	f
1080	569.47	130.77	f
1120	576.5	137.77	f
1160	606.49	128.27	f
1200	622.61	132.97	f
1240	651.66	130.54	f
1280	659.7	124.1	f
1320	672.42	128.33	f
1360	689.37	127.46	f
1400	686.56	113.05	f
1440	691.98	123.89	f
*	id=P23	origin=start	destiny=end	motherId=-	ageAtStart=4160
0	715.39	353.13	c
40	723.76	358.51	c
80	737.66	366.13	c
120	756.83	372.74	c
160	770.35	365.59	c
200	780.52	364.94	f
240	797.17	368.12	f
280	799.53	365.97	f
320	825.23	347.02	f
360	837.45	353.48	f
400	855.08	340.37	f
440	874.23	339.34	f
480	886.02	352.83	f
520	915.03	371.01	f
560	939.47	373.28	f
600	978.09	369.75	f
640	995.3	373.26	f
680	1005.26	371.05	f
720	1016.79	371.24	f
760	1035.18	366.81	f
800	1052.39	368.02	f
840	1070.22	364.9	f
880	1068.45	369.63	f
920	1086.75	373.69	f
960	1097.3	364.55	f
1000	1104.82	365.76	f
1040	1119.64	362.92	f
1080	1138.1	358.01	f
1120	1142.9	354.45	f
1160	1157.28	358.76	f
1200	1177.96	355.42	f
1240	1184.24	350.33	f
1280	1210.45	359.33	f
1320	1225.75	375.99	f
1360	1241.12	370.19	f
1400	1265.85	367.51	f
1440	1274.74	370.23	f
*	id=P24	origin=start	destiny=end	motherId=-	ageAtStart=3480
0	431.12	109.63	c
40	446.65	106.19	c
80	471.32	110.55	c
120	469.03	114.02	c
160	492.77	110.47	c
200	501.23	115.96	f
240	508.98	114.2	f
280	512.48	123.84	f
320	532.47	113.68	f
360	562.79	114.22	f
400	575.34	115.37	f
440	578.41	117.51	f
480	594.46	108.01	f
520	610.83	116.41	f
560	619.9	113.82	f
600	632.72	109.71	f
640	648.4	108.28	f
680	670.98	110.35	f
720	673.97	111.55	f
760	698.95	109.9	f
800	706.38	113.12	f
840	720.17	103.61	f
880	730.78	96.87	f
920	753.66	92.79	f
960	766.29	91.4	f
1000	787.47	81.63	f
1040	795.29	78.27	f
1080	804.34	75.85	f
1120	802.28	76.68	f
1160	816.11	83.85	f
1200	818.76	79.48	f
1240	827.09	73.3	f
1280	840.05	81.38	f
1320	842.92	78.36	f
1360	852.07	83.52	f
1400	862.23	90.15	f
1440	871.6	101.98	f
*	id=P25	origin=start	destiny=end	motherId=-	ageAtStart=3040
0	736.92	46.06	c
40	749.77	47.71	c
80	762.11	37.56	c
120	782.42	48.58	c
160	803.19	54.74	c
200	816.13	53.22	f
240	827.11	55.85	f
280	825.91	52.08	f
320	849.13	46.13	f
360	874.01	47.67	f
400	894.93	45.76	f
440	914.64	32.19	f
480	936.86	24.28	f
520	957.79	24.98	f
560	971.74	36.97	f
600	988.16	36.06	f
640	1001.17	31.14	f
680	1029.2	24.4	f
720	1039.43	31.47	f
760	1054.83	37.26	f
800	1062.17	36	f
840	1078.54	45.44	f
880	1100.54	38.05	f
920	1113.38	34.28	f
960	1147.86	24.31	f
1000	1177.42	26.31	f
1040	1185.18	21.32	f
1080	1194.24	14.96	f
1120	1214.37	18.18	f
1160	1235.31	16.67	f
1200	1247.65	20.81	f
1240	1270.41	20.34	f
1280	1281.14	14.95	f
1320	1295.58	-0.42999999999995	f
1360	1305.38	-10.9	f
1400	1318.08	-18.26	f
1440	1328.99	-14.14	f
*	id=P26	origin=start	destiny=end	motherId=-	ageAtStart=640
0	827.38	92.1	c
40	835.66	88.61	c
80	836.79	99.21	c
120	853.81	108.2	c
160	878.71	106.77	c
200	901.2	103.25	f
240	920.31	102.67	f
280	940.29	109.22	f
320	948.17	113.3	f
360	965.46	113.64	f
400	974.85	108.38	f
440	984.52	104.22	f
480	1007.1	92.65	f
520	1028.29	78.92	f
560	1037.01	79.05	f
600	1056.81	72.34	f
640	1072.18	57.52	f
680	1092.7	60.38	f
720	1117.33	44.55	f
760	1134.5	44.7	f
800	1160.11	46.11	f
840	1176.02	35.27	f
880	1204.96	27.18	f
920	1221.27	27.6	f
960	1245.81	26.44	f
1000	1268.79	20.15	f
1040	1284.19	38.14	f
1080	1297.14	51.61	f
1120	1314.5	63.58	f
1160	1323.28	71.79	f
1200	1328.48	59.34	f
1240	1344.74	64.77	f
1280	1361.26	65.73	f
1320	1383.14	78.48	f
1360	1409.2	72.11	f
1400	1426.57	69.95	f
1440	1436.94	48.93	f
*	id=P27	origin=start	destiny=end	motherId=-	ageAtStart=3080
0	815.13	364.31	c
40	822.5	365.73	c
80	845.08	356.14	c
120	853.48	364.24	c
160	865.37	360.31	c
200	893.05	356.87	f
240	922.73	353.56	f
280	944.52	357.54	f
320	955.6	365.52	f
360	964.21	359.09	f
400	981.74	356.28	f
440	994.71	372.36	f
480	1002.19	373.24	f
520	1014.95	375.06	f
560	1038.73	378.91	f
600	1056.34	382.44	f
640	1064.03	379.54	f
680	1082.24	376.44	f
720	1104.98	381.66	f
760	1132.77	379.87	f
800	1141.25	372.3	f
840	1151.04	373.65	f
880	1173.59	374.29	f
920	1186.71	372.57	f
960	1198.52	368.44	f
1000	1217.24	357.42	f
1040	1233.55	349.61	f
1080	1259.82	354.8	f
1120	1263.47	355.14	f
1160	1273.79	346.6	f
1200	1284.2	342.14	f
1240	1300.03	352.24	f
1280	1323.27	345.33	f
1320	1332.73	346.23	f
1360	1327.7	357.15	f
1400	1352.84	364.24	f
1440	1363.2	360.94	f
*	id=P28	origin=start	destiny=end	motherId=-	ageAtStart=3960
0	720.93	2.26	c
40	741.05	6.14	c
80	764.4	-3.6900000000001	c
120	790.22	0.94000000000005	c
160	809.88	3.02	c
200	813.84	-4.42	f
240	840.81	-9.99	f
280	856.56	-9.28	f
320	873.42	-0.78999999999996	f
360	892.42	1.2	f
400	893.88	0.51999999999998	f
440	896.93	-1.3200000000001	f
480	914.94	-10.16	f
520	926.97	-6.3	f
560	955.29	10.46	f
600	970	-2.25	f
640	985.63	-7.63	f
680	993.49	-9.03	f
720	1008.52	2.35	f
760	1016.82	12.72	f
800	1028.5	21.74	f
840	1056.02	33.9	f
880	1072.57	26.12	f
920	1084.51	32.81	f
960	1107.27	27.62	f
1000	1125.38	32.56	f
1040	1133.55	44.73	f
1080	1154.39	47.89	f
1120	1169.84	40.74	f
1160	1183.28	40.54	f
1200	1203.23	37.71	f
1240	1219.06	28.64	f
1280	1227.83	32.31	f
1320	1252.23	21.96	f
1360	1261.98	19.57	f
1400	1276.3	19.1	f
1440	1291.06	15.98	f
*	id=P29	origin=start	destiny=end	motherId=-	ageAtStart=320
0	619.32	655.65	c
40	623.46	640.47	c
80	631.93	639.36	c
120	632.65	638.61	c
160	648.02	644.29	c
200	656.01	632.26	f
240	674.76	630.96	f
280	694.03	629.49	f
320	713.06	628.13	f
360	714.56	627.47	f
400	733.3	627.18	f
440	748.36	627.06	f
480	770.16	628.66	f
520	780.02	630.76	f
560	793.49	632.08	f
600	811.39	635.19	f
640	821.97	633.25	f
680	847.05	622.56	f
720	861.16	621.85	f
760	884.06	627.36	f
800	912.83	621.52	f
840	912.12	612.87	f
880	927.68	611.58	f
920	955.82	617.01	f
960	971.41	603.17	f
1000	980.3	602.34	f
1040	999.88	591.56	f
1080	1015.29	594.79	f
1120	1023.54	592.81	f
1160	1027.99	588.22	f
1200	1042.74	591.17	f
1240	1063.8	600.59	f
1280	1083.61	603.26	f
1320	1113.03	598.49	f
1360	1138.17	592.28	f
1400	1148.71	595.96	f
1440	1168.29	594.24	f
*	id=P30	origin=start	destiny=end	motherId=-	ageAtStart=2400
0	196.92	338.93	c
40	211.66	340.59	c
80	234.62	333.79	c
120	252.05	334.22	c
160	273.75	338.13	c
200	293.77	328.25	f
240	308.26	326.87	f
280	321.39	333.3	f
320	337.16	342.27	f
360	345.92	340.02	f
400	363.01	334.16	f
440	377.31	346.85	f
480	392.1	359.97	f
520	425.68	354.64	f
560	442.56	346.45	f
600	446.4	342.6	f
640	476.65	340.95	f
680	482.64	345.22	f
720	498.65	361.17	f
760	526.74	369.55	f
800	556.45	363.99	f
840	575.56	362.89	f
880	598.64	376.25	f
920	615.36	374.02	f
960	635.02	373.79	f
1000	645.42	383.98	f
1040	652.9	381.81	f
1080	670.95	386.42	f
1120	675.11	379.77	f
1160	685.5	391.35	f
1200	700.45	392.2	f
1240	719.02	396.85	f
1280	743.35	397.5	f
1320	760.47	395.82	f
1360	774.47	378.47	f
1400	797.81	361.75	f
1440	828.79	369.24	f
*	id=P31	origin=start	destiny=end	motherId=-	ageAtStart=800
0	187.42	618.32	c
40	219.32	611.91	c
80	233.88	604.91	c
120	270.44	617.96	c
160	285.86	624.61	c
200	292.85	618.45	f
240	299.72	617.77	f
280	305.85	610.91	f
320	314.28	606.05	f
360	333.89	598.07	f
400	342.21	586.52	f
440	374.27	589.86	f
480	389.5	595.62	f
520	416	598.98	f
560	436.42	591.4	f
600	448.23	592.13	f
640	460.47	593.21	f
680	480.6	601.48	f
720	505.04	602.11	f
760	523.59	609.33	f
800	535.04	607.15	f
840	555.44	614.94	f
880	577.47	623.94	f
920	593.88	621.69	f
960	604.49	625.71	f
1000	621.78	615.53	f
1040	630.25	608.61	f
1080	637.8	602.14	f
1120	647.87	586.98	f
1160	657.77	581.12	f
1200	689.87	580.47	f
1240	700.35	586.04	f
1280	707.25	588.82	f
1320	724.43	583.51	f
1360	734.38	586.74	f
1400	754.88	588.64	f
1440	768.23	581.07	f
*	id=P32	origin=start	destiny=end	motherId=-	ageAtStart=2240
0	723.52	132.09	c
40	741.88	130.33	c
80	760.29	130	c
120	767.43	123.55	c
160	773.32	117.23	c
200	789.33	116.67	f
240	802.87	107.07	f
280	823.27	123.92	f
320	839.08	135.62	f
360	856.14	130.44	f
400	882.62	127.17	f
440	896.83	122.5	f
480	917.38	125.42	f
520	930.42	127.96	f
560	947.78	125.65	f
600	957.55	122.92	f
640	977.7	121.09	f
680	1007.02	132.09	f
720	1021.44	133.08	f
760	1035.19	133.32	f
800	1051.2	130.34	f
840	1078.48	129.55	f
880	1098.57	131.68	f
920	1109.42	133.82	f
960	1135.74	126.66	f
1000	1140.7	127.22	f
1040	1151.89	136.78	f
1080	1163.15	148.33	f
1120	1169.23	152.05	f
1160	1180.11	146.87	f
1200	1189.82	159.99	f
1240	1217.99	160.7	f
1280	1231.09	158	f
1320	1245.4	162.18	f
1360	1260.77	167.46	f
1400	1273.5	165.4	f
1440	1287.4	170.41	f
*	id=P33	origin=start	destiny=end	motherId=-	ageAtStart=960
0	31.39	171.2	c
40	49.66	171.23	c
80	63.82	170.87	c
120	79.36	166.68	c
160	107.15	161.88	f
200	126.88	154.47	f
240	136.87	156.28	f
280	154.62	147.8	f
320	178.88	156.99	f
360	200.3	147.48	f
400	201.4	142.4	f
440	219.21	134.48	f
480	220.35	129.37	f
520	246.86	131.04	f
560	253.24	123.64	f
600	278.5	118.25	f
640	303.89	108.36	f
680	319.1	95.4	f
720	328.5	93.41	f
760	343.84	85.11	f
800	364.31	77.68	f
840	376.15	67.58	f
880	394.13	66.55	f
920	419.78	66.73	f
960	442.76	70.09	f
1000	462.97	78.18	f
1040	487.87	72.48	f
1080	505.22	78.27	f
1120	519.97	93.14	f
1160	543.09	113.68	f
1200	560.85	112.36	f
1240	584.74	110.7	f
1280	589.87	117.49	f
1320	612.05	112.23	f
1360	636.87	133.34	f
1400	647.54	136.1	f
1440	652.42	131.73	f
*	id=P34	origin=start	destiny=end	motherId=-	ageAtStart=1440
0	837.17	584.94	c
40	860.57	588.49	c
80	869.48	594.88	c
120	884.52	600.9	c
160	907.03	601.74	c
200	931.66	599.56	f
240	953.82	595.91	f
280	969.74	605.11	f
320	976.71	594.8	f
360	996.02	601.65	f
400	1008.14	596.88	f
440	1020.21	607.84	f
480	1048.94	612.82	f
520	1072.14	617.23	f
560	1100.26	608.7	f
600	1123.43	600.76	f
640	1145.64	601.74	f
680	1157.24	606.54	f
720	1172.84	594.71	f
760	1185.16	597.55	f
800	1200.3	590.07	f
840	1216.44	587.42	f
880	1230.67	576.54	f
920	1237.82	574.45	f
960	1259.42	578.99	f
1000	1285.11	585.66	f
1040	1289.08	589.73	f
1080	1303.33	588.96	f
1120	1323.28	587.67	f
1160	1342.11	580.9	f
1200	1355.64	591.58	f
1240	1359.53	598.69	f
1280	1373.84	598.78	f
1320	1394.04	591.54	f
1360	1405.39	585.74	f
1400	1427.38	576.51	f
1440	1442.69	583.33	f
*	id=P35	origin=start	destiny=end	motherId=-	ageAtStart=1520
0	186.39	420.32	c
40	203.94	426.05	c
80	222.19	425.98	c
120	235.59	417.94	c
160	249.26	421.19	c
200	263.81	419.56	f
240	297.18	410.58	f
280	312.41	420.91	f
320	328.72	421.68	f
360	356.36	418.23	f
400	393.32	408.81	f
440	415.31	422.34	f
480	425.85	430.96	f
520	431.91	433.82	f
560	460.27	420.15	f
600	480.28	423.11	f
640	503.94	419.66	f
680	517.34	415.91	f
720	545.38	418.35	f
760	553.94	409.96	f
800	573.06	410.05	f
840	591.6	418.21	f
880	599.45	420.5	f
920	622.34	418.54	f
960	637.99	406.38	f
1000	650.56	398.84	f
1040	659.76	402.66	f
1080	674	410.55	f
1120	692.79	405.34	f
1160	712.89	395.75	f
1200	735.9	397.58	f
1240	747.42	397.74	f
1280	765.68	408.5	f
1320	778.42	405.59	f
1360	791.26	401.14	f
1400	812.04	396.66	f
1440	833.76	388.96	f
*	id=P36	origin=start	destiny=end	motherId=-	ageAtStart=2000
0	300.17	653.48	c
40	317.28	658.84	c
80	335.65	653.23	c
120	354.95	655.95	c
160	376.25	657.29	c
200	406.27	653.32	f
240	409.67	649.48	f
280	429.24	640.66	f
320	436.64	648.63	f
360	438.97	645.95	f
400	456.14	656.5	f
440	476.35	653.71	f
480	490.8	662.14	f
520	501.54	656.43	f
560	522.6	650.7	f
600	546.28	660.72	f
640	568.71	666.83	f
680	587.58	666.34	f
720	596.11	661.32	f
760	610.7	664.19	f
800	628.79	654.12	f
840	638.83	656.32	f
880	650.66	661.38	f
920	667.83	655.53	f
960	693.2	663.45	f
1000	707.99	657.78	f
1040	735.55	655.38	f
1080	747.82	656.45	f
1120	747.81	655.75	f
1160	758.8	649.01	f
1200	773.99	647.95	f
1240	773.59	637.25	f
1280	783.76	631.1	f
1320	807.44	636.39	f
1360	831.8	637.33	f
1400	857.02	642.43	f
1440	880.7	651.68	f
*	id=P37	origin=start	destiny=end	motherId=-	ageAtStart=3880
0	237.51	354.23	c
40	255.2	362.7	c
80	272.6	371.78	c
120	289.55	362.75	c
160	303.22	346.61	c
200	312.12	348.6	f
240	327.89	349.14	f
280	338.23	357.33	f
320	361.35	348.2	f
360	369.04	344.53	f
400	379.09	339.65	f
440	392.8	327.04	f
480	399.61	335.67	f
520	425.68	344.69	f
560	442.45	341.07	f
600	461.25	348.86	f
640	479.88	350.63	f
680	502.76	353.73	f
720	510.76	342.12	f
760	528.66	350.39	f
800	539.53	356.25	f
840	550.58	363	f
880	568.42	365.52	f
920	578.97	352.83	f
960	591.69	347.71	f
1000	617.65	343.97	f
1040	642.34	347.94	f
1080	648.79	346.78	f
1120	654.2	344.37	f
1160	678.47	344.41	f
1200	685.21	339.99	f
1240	710.67	348.47	f
1280	725.89	341.14	f
1320	751.35	343.47	f
1360	773.29	342.88	f
1400	788.3	350.35	f
1440	793.11	342.25	f
*	id=P38	origin=start	destiny=end	motherId=-	ageAtStart=1920
0	648.23	578.03	c
40	654.74	577.92	c
80	674.29	583.91	c
120	691.55	579.08	c
160	715.78	582.37	c
200	720.57	578.15	f
240	732.32	591.99	f
280	743.11	585.16	f
320	753.8	579.47	f
360	763.55	580.05	f
400	780.46	580.46	f
440	793.63	588.72	f
480	811.17	589.27	f
520	820.99	595.86	f
560	845.18	602.24	f
600	860.81	610.39	f
640	882.56	601.3	f
680	894.18	597.88	f
720	917.34	594.34	f
760	934.85	594.15	f
800	953.9	601.32	f
840	973.83	611.14	f
880	1000.84	607.02	f
920	1009.49	607.82	f
960	1021.16	604.67	f
1000	1036.56	608.72	f
1040	1041.07	613.58	f
1080	1050.17	620.96	f
1120	1059.43	611.09	f
1160	1073.61	603.28	f
1200	1086	587.89	f
1240	1092.67	593.15	f
1280	1103.52	603	f
1320	1119.66	611.34	f
1360	1132.78	606.96	f
1400	1150.12	609.66	f
1440	1160.83	608.36	f
*	id=P39	origin=start	destiny=end	motherId=-	ageAtStart=680
0	814.7	504.01	c
40	835.29	511.65	c
80	851.18	509	c
120	868.83	508.56	c
160	882.88	509.71	c
200	910.68	522.39	f
240	926.8	529.85	f
280	948.31	530.58	f
320	967.83	530.39	f
360	980.75	541.4	f
400	1011.43	544.9	f
440	1024.23	547.38	f
480	1038.14	556.68	f
520	1050.19	557.71	f
560	1059.7	560.38	f
600	1066.12	559.55	f
640	1084.75	561.38	f
680	1095.3	560.53	f
720	1111.46	558.95	f
760	1121.86	554.82	f
800	1142.82	554.78	f
840	1154.22	553.86	f
880	1172.73	551.55	f
920	1197.84	552.54	f
960	1231.31	551.9	f
1000	1250.81	551.51	f
1040	1270.64	547.88	f
1080	1296.95	532.84	f
1120	1307.67	537.72	f
1160	1316.45	532.9	f
1200	1338.48	530.21	f
1240	1351.35	540.94	f
1280	1359.24	554.24	f
1320	1371.11	564.23	f
1360	1384.25	561.83	f
1400	1395.25	569.78	f
1440	1415.71	562.32	f
*	id=P40	origin=start	destiny=end	motherId=-	ageAtStart=3640
0	823.4	146.34	c
40	834.76	132.05	c
80	840.12	132.96	c
120	858.37	123.22	c
160	883.56	129.58	c
200	896.39	113.72	f
240	931.16	119.94	f
280	943.56	121.87	f
320	965.81	137.83	f
360	970.28	131.15	f
400	980.84	126.99	f
440	1006.86	134.91	f
480	1007.94	132.89	f
520	1019.43	122.59	f
560	1034.42	124.31	f
600	1047.7	126.37	f
640	1064.95	119.38	f
680	1088.2	130.85	f
720	1102.86	125.22	f
760	1129.12	115.72	f
800	1148.77	115.56	f
840	1166.63	117.32	f
880	1179.56	113.52	f
920	1195.4	111.17	f
960	1211.65	109.76	f
1000	1231.04	106.77	f
1040	1238.01	111.98	f
1080	1252.64	96.55	f
1120	1270.09	93.61	f
1160	1281.37	84.64	f
1200	1299.12	96.16	f
1240	1309.56	99.65	f
1280	1336.14	102	f
1320	1353.03	103.43	f
1360	1372.95	115.07	f
1400	1394.38	114.8	f
1440	1414.94	111.32	f
*	id=P41	origin=start	destiny=end	motherId=-	ageAtStart=4320
0	171.6	60.17	c
40	198.71	64.94	c
80	215.47	68.75	c
120	225.16	66.34	c
160	246.55	72.91	c
200	256.78	72.68	f
240	263.85	69.63	f
280	282.55	68.61	f
320	302.15	78.32	f
360	319.87	68.33	f
400	340.09	64.24	f
440	361.08	67.36	f
480	363.5	70.92	f
520	368.98	62.89	f
560	383.59	77.1	f
600	397.59	65.53	f
640	405.93	73.42	f
680	423.64	58.94	f
720	424.08	63.46	f
760	435.92	67.36	f
800	444.71	70.58	f
840	472.82	69.56	f
880	488.57	76.07	f
920	506.93	76.36	f
960	518.69	88.14	f
1000	533.17	85.95	f
1040	549.67	84.47	f
1080	555.49	82.93	f
1120	570.77	89.38	f
1160	574.53	92.41	f
1200	593.19	88	f
1240	611.64	87.45	f
1280	637.38	82.23	f
1320	652.75	90.41	f
1360	665.48	88.91	f
1400	669.21	80.65	f
1440	685.71	89.43	f
*	id=P42	origin=start	destiny=end	motherId=-	ageAtStart=3920
0	558.16	583.43	c
40	570.9	597.24	c
80	581.89	594.93	c
120	588.35	593.65	c
160	597.8	584.82	c
200	618.94	596.06	f
240	640.3	588.03	f
280	656.81	606.41	f
320	666.58	600.38	f
360	680.42	616.31	f
400	682.34	607.92	f
440	700.16	605.68	f
480	719.22	589.92	f
520	740.51	605.27	f
560	767.51	606.29	f
600	783.95	605.16	f
640	793.71	605.47	f
680	815.14	601.11	f
720	815.54	600.44	f
760	820.51	592.23	f
800	843.56	588.32	f
840	845.68	584.7	f
880	861.33	573.08	f
920	872.56	565.71	f
960	886.45	561.31	f
1000	889.91	568.08	f
1040	907.2	557.7	f
1080	915.66	550.53	f
1120	928	540.75	f
1160	953.59	531.95	f
1200	972.55	530.66	f
1240	996.52	533.63	f
1280	1009.91	525.93	f
1320	1027.97	525.04	f
1360	1050.61	525.63	f
1400	1066.65	528.07	f
1440	1085.81	526.34	f
*	id=P43	origin=start	destiny=end	motherId=-	ageAtStart=2840
0	310.64	352.37	c
40	327.1	341.82	c
80	338.59	341.6	c
120	354.3	339.56	c
160	367.23	331.02	c
200	390.44	320.19	f
240	405.25	322.96	f
280	420.34	328.66	f
320	441.65	324.21	f
360	459.38	331.09	f
400	475.92	317.66	f
440	496.76	314.01	f
480	517.43	290.78	f
520	537.39	284.79	f
560	554.14	279.39	f
600	570.63	267.82	f
640	572.85	262.64	f
680	600.39	259.11	f
720	603.39	255.94	f
760	607.96	244.81	f
800	627.56	245.35	f
840	648.33	239	f
880	661.27	245.16	f
920	676.26	240.92	f
960	691.76	233.04	f
1000	715.19	235.67	f
1040	732.03	233.38	f
1080	746.81	241.61	f
1120	759.03	239.02	f
1160	772.15	234.39	f
1200	787.2	230.37	f
1240	792.31	230.37	f
1280	801.1	238	f
1320	808.56	241.81	f
1360	815.94	246.38	f
1400	835.54	242.19	f
1440	846.01	243.12	f
*	id=P44	origin=start	destiny=end	motherId=-	ageAtStart=1000
0	102.5	614.45	c
40	127.17	614.67	c
80	151.96	614.19	c
120	180.51	616.74	c
160	200.78	610.04	f
200	218.1	607.69	f
240	226.28	612.38	f
280	246.66	617.91	f
320	263.88	617.77	f
360	284.07	615.2	f
400	302.04	626.05	f
440	317.74	619.23	f
480	340.31	620.16	f
520	367.4	619.07	f
560	383.7	614.75	f
600	401.52	605.96	f
640	435.64	617.84	f
680	452.39	616.13	f
720	452.66	614.06	f
760	470.82	621.34	f
800	490.57	621.09	f
840	517.5	615.45	f
880	528.16	610.32	f
920	550.59	611.62	f
960	563.73	608.83	f
1000	576.1	611.67	f
1040	589.58	614.92	f
1080	607.37	615.69	f
1120	619.28	631.2	f
1160	622.62	632.7	f
1200	643.24	638.64	f
1240	662.76	645.9	f
1280	696.16	646.14	f
1320	714.77	646.47	f
1360	736.05	645.91	f
1400	754.53	645.5	f
1440	771.44	642.17	f
*	id=P45	origin=start	destiny=end	motherId=-	ageAtStart=520
0	458.16	433.79	c
40	488.89	433.83	c
80	504.46	433.01	c
120	519.76	446.31	c
160	526.35	446.83	c
200	532.94	446.08	f
240	551.67	445.03	f
280	567.14	457.32	f
320	590.13	458.11	f
360	602.3	443.47	f
400	615.24	423.7	f
440	626.72	427.22	f
480	636.11	431.67	f
520	649.19	431.6	f
560	674.78	433.06	f
600	684.34	419.01	f
640	691.3	417.04	f
680	703.04	420.2	f
720	709.03	411.95	f
760	736.54	412.39	f
800	745.92	405.45	f
840	761.09	400.55	f
880	780.13	415.99	f
920	793.54	416.51	f
960	812.41	427.73	f
1000	833.5	423.83	f
1040	854.13	429.32	f
1080	875.26	431.27	f
1120	894.38	427.74	f
1160	898.8	426.73	f
1200	919.8	431.73	f
1240	934.07	432.62	f
1280	943.69	427.13	f
1320	954.81	427.12	f
1360	977.85	421.57	f
1400	992.79	426.77	f
1440	1016.68	439.07	f
*	id=P46	origin=start	destiny=end	motherId=-	ageAtStart=4200
0	493.28	188.36	c
40	516.55	182.6	c
80	525.79	185.55	c
120	535.06	184.09	c
160	558.75	172.34	c
200	569.8	172.98	f
240	594.79	175.42	f
280	618.73	181.34	f
320	642.66	177.24	f
360	654.83	178.69	f
400	668.54	181.43	f
440	685.73	183.53	f
480	699.95	181.6	f
520	717.61	183.29	f
560	746.94	190.01	f
600	764.54	182.16	f
640	787.49	188.64	f
680	802.34	191.79	f
720	816.19	190.76	f
760	828.98	190.68	f
800	851.35	192.38	f
840	874.48	196.2	f
880	896.49	195.78	f
920	905.49	210.53	f
960	927.42	214.88	f
1000	960.18	205.31	f
1040	974.14	211.92	f
1080	984.18	202.11	f
1120	998.53	214.41	f
1160	1033.18	205.16	f
1200	1040.34	210.97	f
1240	1054.54	196.04	f
1280	1070.29	196.2	f
1320	1079.3	209.68	f
1360	1085.95	217.6	f
1400	1105.45	208.92	f
1440	1124.31	209.53	f
*	id=P47	origin=start	destiny=end	motherId=-	ageAtStart=1200
0	377.04	386.02	c
40	385.28	386.39	c
80	403.87	388.6	c
120	428.97	381.1	c
160	435.34	376.22	c
200	462.36	383.12	f
240	485.61	372.75	f
280	512.56	365.02	f
320	533.36	364.09	f
360	543.27	363.37	f
400	557.33	371.09	f
440	562.66	375.04	f
480	573.02	378.82	f
520	577.79	384.17	f
560	595.02	392.63	f
600	614.62	403.63	f
640	629.3	414.03	f
680	642.46	407.48	f
720	673.9	411.99	f
760	696.09	414.13	f
800	709.95	416.66	f
840	726.44	423.08	f
880	743.37	426.68	f
920	756.86	425.18	f
960	766.61	419.62	f
1000	784.53	415.95	f
1040	793.92	419.41	f
1080	806.99	423.14	f
1120	829.19	423.74	f
1160	852.55	425.19	f
1200	862.6	437.13	f
1240	890.32	445.07	f
1280	911.71	445.53	f
1320	916.41	435.91	f
1360	929.18	436.58	f
1400	948.41	439.1	f
1440	960.51	441.08	f
*	id=P48	origin=start	destiny=end	motherId=-	ageAtStart=3120
0	468.62	378.71	c
40	481.5	381.86	c
80	509.32	384.84	c
120	529.97	393.23	c
160	546.94	393.72	c
200	570.91	405.02	f
240	579.09	410.66	f
280	597.9	415.43	f
320	611.7	417.48	f
360	631.98	416.07	f
400	646.76	415.92	f
440	661.33	405.28	f
480	678.19	396.37	f
520	692.67	400.4	f
560	705.33	402.01	f
600	727.94	395.81	f
640	752.37	402.27	f
680	760.78	400.91	f
720	767.21	407.5	f
760	795.14	408.93	f
800	804.27	414.34	f
840	810.38	413.35	f
880	838.01	417.22	f
920	862.47	415.55	f
960	887.97	419.08	f
1000	905.74	413.85	f
1040	929.6	413.96	f
1080	941.92	417.07	f
1120	963.36	422.84	f
1160	988	427.13	f
1200	1021.88	423.69	f
1240	1040.03	425.38	f
1280	1064.75	429.42	f
1320	1073.62	422.19	f
1360	1090.32	418.06	f
1400	1113.83	420.96	f
1440	1136.13	404.77	f
*	id=P49	origin=start	destiny=end	motherId=-	ageAtStart=1760
0	124.31	346.39	c
40	119.63	348.6	c
80	133.98	358.75	c
120	148.38	358.23	c
160	150.82	357.63	c
200	162.38	347.59	f
240	181.76	343.98	f
280	194.45	338.41	f
320	206.45	333.19	f
360	227.44	342.36	f
400	246.16	332.62	f
440	260.91	341.03	f
480	283.08	334.15	f
520	305.92	330.45	f
560	328.16	332.03	f
600	352.12	327.44	f
640	374.07	337.29	f
680	384.47	332.14	f
720	401.97	325.7	f
760	413.57	329.92	f
800	429.69	335.99	f
840	440.58	322.96	f
880	447.87	327.35	f
920	472.64	321.61	f
960	476.39	316.64	f
1000	502.65	322.41	f
1040	509.9	317.42	f
1080	522.95	310.66	f
1120	541.94	303.67	f
1160	559.08	307.56	f
1200	559.88	302.4	f
1240	580.13	296.82	f
1280	592.56	296.67	f
1320	608.99	300.44	f
1360	623.62	297.64	f
1400	641.31	299.66	f
1440	666.8	296.55	f
*	id=P50	origin=start	destiny=end	motherId=-	ageAtStart=3800
0	504.14	433.79	c
40	511.73	427.69	c
80	524.4	417.03	c
120	550.05	416.3	c
160	570.91	430.36	c
200	592.91	432.13	f
240	606.57	436.24	f
280	621.88	435.92	f
320	638.94	435.82	f
360	659.14	440.09	f
400	673.85	425.78	f
440	688.94	424.2	f
480	707.73	415.46	f
520	730.6	406.23	f
560	734.83	415.17	f
600	748.58	422.56	f
640	757.76	428.35	f
680	792.96	428.58	f
720	797.34	428.64	f
760	811.16	426.47	f
800	828.44	429.44	f
840	841.18	416.64	f
880	849.93	404.05	f
920	858.79	403.98	f
960	875.14	397.68	f
1000	891.66	395.52	f
1040	902.21	402.81	f
1080	913.22	401.65	f
1120	924.36	403.16	f
1160	947.03	408.4	f
1200	964.62	409	f
1240	981.79	409.52	f
1280	996.77	413	f
1320	1013.26	422.54	f
1360	1034.83	411.22	f
1400	1055.31	415.35	f
1440	1072.72	421.3	f
*	id=P51	origin=start	destiny=end	motherId=-	ageAtStart=3960
0	749.68	65.3	c
40	779.44	76.71	c
80	793.76	70.45	c
120	819.93	62.21	c
160	844.55	73.32	c
200	844.66	81.37	f
240	859.22	76.5	f
280	886.52	79.81	f
320	900.48	83.77	f
360	926.65	79.37	f
400	943.03	94.01	f
440	954.53	89.96	f
480	972.46	82.05	f
520	982.68	87.54	f
560	992.21	78.47	f
600	1003.8	75.96	f
640	1020.78	73.25	f
680	1046.42	63.4	f
720	1062.55	64.48	f
760	1076.55	64.21	f
800	1101.4	81.1	f
840	1103.15	64.51	f
880	1105.38	57.78	f
920	1115.74	54.94	f
960	1117.03	47.92	f
1000	1133.44	50.2	f
1040	1148.2	48.28	f
1080	1163.45	39.06	f
1120	1186.27	35.53	f
1160	1204.8	38.98	f
1200	1225.6	36.34	f
1240	1235.05	35.13	f
1280	1248.25	41.9	f
1320	1260.46	34.42	f
1360	1293.05	42.78	f
1400	1319.07	55.42	f
1440	1331.1	50.6	f
*	id=P52	origin=start	destiny=end	motherId=-	ageAtStart=2160
0	317.4	581.95	c
40	329.21	572.13	c
80	335.85	570.33	c
120	351.98	561.53	c
160	359.17	558.68	f
200	378.52	555.84	f
240	390.07	551.32	f
280	404.77	554.05	f
320	410.41	548.62	f
360	432.43	552.68	f
400	448.91	543.08	f
440	459.56	539.49	f
480	474.76	539.17	f
520	497.22	538.79	f
560	527.45	523.67	f
600	542.03	515.23	f
640	553.74	506.32	f
680	569.1	504.79	f
720	587.74	509.35	f
760	594.06	504.05	f
800	600.11	502.46	f
840	625.79	501.39	f
880	635.98	483.77	f
920	639.76	482.56	f
960	647.23	488.47	f
1000	673.97	496.12	f
1040	689.92	482.94	f
1080	708.07	478.8	f
1120	725.18	475.04	f
1160	734.49	467.16	f
1200	760.5	469.49	f
1240	777.26	472.04	f
1280	796.63	483.3	f
1320	811.85	480.85	f
1360	836.97	485.4	f
1400	860.9	487.43	f
1440	877.93	495.77	f
*	id=P53	origin=start	destiny=end	motherId=-	ageAtStart=3360
0	336.6	611.79	c
40	348.03	611.92	c
80	362.88	619.64	c
120	388.37	612.51	c
160	410.23	614.6	c
200	439.79	625.56	f
240	455.47	628.73	f
280	472.43	626.03	f
320	482.22	628.72	f
360	502.01	622.52	f
400	521.22	621.45	f
440	542.94	620.48	f
480	554.5	617.04	f
520	582.02	613.3	f
560	600.77	605.77	f
600	616.66	617.79	f
640	631.84	603.46	f
680	651.08	608.03	f
720	677.17	596.01	f
760	702.44	602.48	f
800	716.74	599.87	f
840	722.18	601.89	f
[truncated: 1,801 more rows]
