# Supplementary material for: A three component model for superdiffusive motion effectively describes migration of eukaryotic cells moving freely or under a directional stimulus
Source: PLoS One. 2022 Aug 2;17(8):e0272259. doi: 10.1371/journal.pone.0272259 (PMC9345344; doi:10.1371/journal.pone.0272259)
Supplement: S1 File — Text files containing information about displacements of experimental and simulated populations used for both preliminary analyses, in “datasets used for preliminary evaluation of cell movement (Tables 1 and 2)”, and further characterization of cell movement, in “further datasets used for cell movement characterization (Figs 2, 4–6; Table 2; S1–S3 Tables; S2 and S3 Figs)”. (ZIP) [file pone.0272259.s007.zip › S1_File/further datasets/simulated/100 cells (9 micron random)/b16 p0/Coords-3qjMgF.txt]

#	version=2.0	operator=	acqDate=	cellLine=cell	cond=N.T.	type=	well=	ref_angle=	note=Experiment 1	clickId=	date=	acqId=	ps=1	xSize=845	ySize=668	ts=1	unit=um	stackId=	timeInt=	description=
*	id=P1	origin=start	destiny=end	motherId=-	ageAtStart=3240
0	538.94	583.39	c
40	549.11	580.51	c
80	558.96	571.25	c
120	584.98	577.04	c
160	604.12	581.34	c
200	617.17	577.39	f
240	646.01	571.57	f
280	660.55	568	f
320	678.19	564.31	f
360	700.75	556.2	f
400	707.44	539.57	f
440	735.95	543.43	f
480	754.06	539.53	f
520	779.44	545	f
560	796.7	541.41	f
600	824.72	547.64	f
640	853.71	544.79	f
680	867.71	546.91	f
720	873.32	534.68	f
760	885.84	540.56	f
800	899.5	525.3	f
840	924.06	523.65	f
880	948.61	525.7	f
920	963.77	531.28	f
960	989.23	516.32	f
1000	999.06	516.5	f
1040	1004.99	517.97	f
1080	1010.55	515.05	f
1120	1032.96	510.65	f
1160	1053.53	519.29	f
1200	1069.11	523.51	f
1240	1073.97	524.45	f
1280	1087.76	516.31	f
1320	1112.87	517.31	f
1360	1114.8	508.56	f
1400	1126.99	507.41	f
1440	1138.23	519.16	f
*	id=P2	origin=start	destiny=end	motherId=-	ageAtStart=2080
0	107.82	245.94	c
40	123.71	233.85	c
80	140.51	232.8	c
120	164.84	228.54	c
160	186.79	233.21	c
200	213.2	239.88	f
240	220.93	233.01	f
280	233.39	229.99	f
320	250.35	232.82	f
360	255.64	228.4	f
400	271.48	220.05	f
440	297.89	219.86	f
480	324.78	216.69	f
520	341.91	222.95	f
560	352.67	232.47	f
600	361.38	235.34	f
640	381.83	253.56	f
680	389.88	262.75	f
720	389.36	262.66	f
760	397	268.24	f
800	406.94	263.24	f
840	425.5	257.07	f
880	442.24	253.8	f
920	451.96	256.01	f
960	477.89	242.92	f
1000	493.19	249.9	f
1040	511.7	249.99	f
1080	538.33	267.15	f
1120	546.52	270.76	f
1160	570.37	272.46	f
1200	583.79	263.91	f
1240	599.68	260.31	f
1280	613.71	273.45	f
1320	632.94	280.52	f
1360	646.8	289.05	f
1400	646.48	288.83	f
1440	664.44	290.53	f
*	id=P3	origin=start	destiny=end	motherId=-	ageAtStart=1400
0	300.3	202.76	c
40	321.85	202.83	c
80	341.66	202.22	c
120	357.18	201.33	c
160	373.93	200.11	c
200	367.87	209.5	f
240	381.11	207.57	f
280	390.1	213.74	f
320	397.38	209.24	f
360	419.53	205.24	f
400	432.83	205.79	f
440	456.67	206.67	f
480	476.08	208.38	f
520	489.94	213.43	f
560	508.37	220.06	f
600	527.18	222.56	f
640	535.96	223.93	f
680	541.75	225.68	f
720	555.68	215.83	f
760	565.96	209.61	f
800	595.02	208.77	f
840	613.22	203.6	f
880	627.57	195.84	f
920	655.82	192.9	f
960	663.95	187.88	f
1000	668.54	194.02	f
1040	689.11	198.32	f
1080	712.8	190.82	f
1120	728.22	200.87	f
1160	754.76	201.84	f
1200	773	207	f
1240	781.14	211.41	f
1280	793.87	208.14	f
1320	811.54	207.23	f
1360	816.01	193.84	f
1400	837.45	188.62	f
1440	859.42	181.41	f
*	id=P4	origin=start	destiny=end	motherId=-	ageAtStart=4080
0	685.89	47.42	c
40	705.53	37.37	c
80	732.11	46.51	c
120	751.98	47.76	c
160	768.76	41.95	c
200	780.56	41.05	f
240	775.39	32.73	f
280	795.52	32.54	f
320	797.58	37.48	f
360	804.5	26.28	f
400	818.66	15.67	f
440	841.86	12.45	f
480	866.41	17.04	f
520	881.33	24.53	f
560	883.67	16.39	f
600	887.5	10.29	f
640	901.63	17.99	f
680	926.46	15.21	f
720	954.76	12.46	f
760	967.74	13.98	f
800	976.15	26.18	f
840	997.79	31.02	f
880	1008.97	21.55	f
920	1031.72	19.38	f
960	1051.89	11.43	f
1000	1085.58	6.11	f
1040	1095.07	3.5599999999999	f
1080	1108.71	0.0099999999999909	f
1120	1116.82	9.79	f
1160	1130.78	9.34	f
1200	1140.11	7.58	f
1240	1159.65	5.6	f
1280	1178.84	11.52	f
1320	1208.43	9.23	f
1360	1223.17	5.53	f
1400	1238.96	13.91	f
1440	1249.28	10.55	f
*	id=P5	origin=start	destiny=end	motherId=-	ageAtStart=4240
0	428.25	652.74	c
40	447.35	652.46	c
80	463.55	654.83	c
120	482.03	647	c
160	489.01	652.34	c
200	505.79	658.17	f
240	526.59	647.91	f
280	541.51	663.4	f
320	554.39	663.47	f
360	574.89	657.3	f
400	598.67	658.01	f
440	616.26	657.91	f
480	631.92	673.76	f
520	643.72	670.88	f
560	662.34	678.19	f
600	686.24	674.02	f
640	698.6	677.8	f
680	699.03	690.41	f
720	707.55	685.1	f
760	714.96	684.26	f
800	730.53	681.75	f
840	743.37	675.9	f
880	764.01	679.49	f
920	767.68	681.72	f
960	795.38	689.7	f
1000	800.87	680.97	f
1040	824.9	679.79	f
1080	834.96	678.54	f
1120	847.04	684.82	f
1160	869.54	676.42	f
1200	890.88	680.57	f
1240	901.57	681.2	f
1280	920.82	674.67	f
1320	937.78	672.96	f
1360	954.76	666.78	f
1400	969.34	660.76	f
1440	991.37	664.3	f
*	id=P6	origin=start	destiny=end	motherId=-	ageAtStart=640
0	669.58	642.97	c
40	687.14	647.64	c
80	700.91	659.93	c
120	716.92	664.91	c
160	721.25	660.24	f
200	744.17	666.89	f
240	770.03	654.56	f
280	793.15	669.23	f
320	794.71	667.61	f
360	813.63	666.18	f
400	842.3	674.88	f
440	854.11	679.27	f
480	874.65	679.57	f
520	885.01	683.38	f
560	900.24	672.78	f
600	911.92	678.94	f
640	927.87	683.15	f
680	949.32	682.49	f
720	966	674.94	f
760	978.97	681.6	f
800	995.73	675.93	f
840	1005.86	663.1	f
880	1022.65	670.92	f
920	1042.38	679.42	f
960	1054.57	683.49	f
1000	1066.01	691.88	f
1040	1088.19	682.86	f
1080	1105.13	663.18	f
1120	1117.13	660.55	f
1160	1126.03	666.18	f
1200	1138.49	664.33	f
1240	1151.66	671.32	f
1280	1167.7	665.79	f
1320	1183.88	666.33	f
1360	1194.81	664.67	f
1400	1215.42	670.72	f
1440	1225.16	664.98	f
*	id=P7	origin=start	destiny=end	motherId=-	ageAtStart=480
0	364.69	76.04	c
40	368.88	76.92	c
80	386.53	86.91	c
120	398.96	80.46	c
160	416.82	73.13	c
200	438.8	69.73	f
240	453.7	72.86	f
280	460.27	67.05	f
320	464.07	69.8	f
360	483.83	64.8	f
400	492.06	62.71	f
440	498.29	63.56	f
480	520.71	72.7	f
520	529.14	72.69	f
560	543.11	72.68	f
600	557.04	77.66	f
640	569.91	85.32	f
680	585.47	91.93	f
720	597.94	98.53	f
760	610.5	91.19	f
800	624	74.97	f
840	642.73	63.21	f
880	674.05	64.58	f
920	687.31	55.61	f
960	697.67	65.19	f
1000	714.02	55.58	f
1040	725.25	50.63	f
1080	738.67	66.87	f
1120	751.92	69.1	f
1160	765.51	69.64	f
1200	787.14	82.03	f
1240	803.55	65	f
1280	820.58	61.45	f
1320	830.68	62.25	f
1360	856.13	69.1	f
1400	876.32	80.11	f
1440	890.44	84.52	f
*	id=P8	origin=start	destiny=end	motherId=-	ageAtStart=2640
0	264.79	456.54	c
40	288.91	460.77	c
80	298.42	456.48	c
120	319.85	458.3	c
160	342.97	459.01	c
200	358.4	464.6	f
240	371.25	462.57	f
280	393.15	460.96	f
320	406.31	465.73	f
360	421.68	463.54	f
400	437.21	460.67	f
440	456.37	462.32	f
480	473.34	458.69	f
520	499.8	460.18	f
560	518.37	467.07	f
600	519.13	460.43	f
640	524.13	461.81	f
680	544.58	461.58	f
720	565.2	459.14	f
760	573.74	464.59	f
800	579.14	472.61	f
840	588.84	462.89	f
880	604.61	463.86	f
920	628.04	461.29	f
960	647.98	449.67	f
1000	668.64	436.31	f
1040	682.27	431.54	f
1080	685.83	429.38	f
1120	706.97	417.47	f
1160	730.95	416.48	f
1200	754.69	416.41	f
1240	772.11	410.12	f
1280	795.85	412.07	f
1320	798.49	418.76	f
1360	827.66	416.39	f
1400	845.68	416.55	f
1440	874.86	416.62	f
*	id=P9	origin=start	destiny=end	motherId=-	ageAtStart=3120
0	153.77	394.77	c
40	186.58	399.5	c
80	207.81	393.02	c
120	216.26	388.65	c
160	228.52	387.11	c
200	249.48	388.79	f
240	274.52	391.99	f
280	287.99	384.26	f
320	298.01	374.6	f
360	315.68	371.72	f
400	339.82	360.9	f
440	365.65	367.97	f
480	382.43	366.12	f
520	410.58	363.82	f
560	423.69	352.47	f
600	435.82	360.14	f
640	452.39	372.05	f
680	465.88	386.55	f
720	494.75	388.27	f
760	516.41	395.54	f
800	529.48	398.35	f
840	549.05	395.57	f
880	558.71	399.54	f
920	565.08	393.67	f
960	573.46	390.12	f
1000	590.49	388.45	f
1040	600.58	389.54	f
1080	616.1	380.58	f
1120	635.58	381.17	f
1160	665.19	386.81	f
1200	687.22	391.46	f
1240	696.79	389.54	f
1280	708.2	391.88	f
1320	722.43	391.63	f
1360	744.11	386.92	f
1400	755.34	379.86	f
1440	771.02	374.2	f
*	id=P10	origin=start	destiny=end	motherId=-	ageAtStart=3680
0	573.91	356.27	c
40	593.41	361.91	c
80	618.29	349.22	c
120	627.18	352.08	c
160	643.55	355.63	c
200	673.15	360.01	f
240	686.6	370.55	f
280	712.43	355.53	f
320	734.53	362.37	f
360	749.24	361.18	f
400	778.09	356.67	f
440	803.4	355.44	f
480	820.31	358.62	f
520	839.33	356.01	f
560	856.81	349.44	f
600	874.79	337.44	f
640	908.14	336.85	f
680	923.37	333.39	f
720	942.31	332.93	f
760	955.51	340.24	f
800	976.11	346.52	f
840	1000.69	353.89	f
880	1021.33	354.04	f
920	1056.6	360.03	f
960	1067.94	353.45	f
1000	1090.05	353.43	f
1040	1116.93	367.13	f
1080	1127.7	342.26	f
1120	1144.85	343.3	f
1160	1158.46	337.03	f
1200	1171.52	326.91	f
1240	1183.64	335.25	f
1280	1194.63	337.38	f
1320	1208.5	338.37	f
1360	1231.16	333.24	f
1400	1247.37	329.08	f
1440	1257.36	319.26	f
*	id=P11	origin=start	destiny=end	motherId=-	ageAtStart=4720
0	124.91	61.84	c
40	144.17	56.24	c
80	167.12	49.57	c
120	183.73	40.81	c
160	204.21	52.29	c
200	216.04	41.32	f
240	224.55	48.72	f
280	241.54	52.3	f
320	247.84	40.39	f
360	261.07	31.33	f
400	277.32	25.85	f
440	291.17	31.6	f
480	309.73	33.95	f
520	333.38	37.03	f
560	336.2	27.6	f
600	358.94	15.77	f
640	371.87	19.5	f
680	393.61	30.11	f
720	401.74	26.21	f
760	407.75	20.99	f
800	421.66	14.03	f
840	434.48	9.85	f
880	444.77	17.52	f
920	456.52	10.99	f
960	492.12	10.31	f
1000	515.76	-0.12	f
1040	531.45	-8.8099999999999	f
1080	536.8	-7.75	f
1120	544.19	4.4400000000001	f
1160	561.54	3.5700000000001	f
1200	583.58	1.8200000000001	f
1240	594.6	5.7	f
1280	618.3	5.59	f
1320	644.3	3.4	f
1360	672.61	-0.88999999999999	f
1400	684.75	-4.87	f
1440	701.21	4.29	f
*	id=P12	origin=start	destiny=end	motherId=-	ageAtStart=440
0	439.98	129.07	c
40	470.55	130.95	c
80	488.41	127.51	c
120	501.84	145.73	c
160	522.06	141.32	c
200	540.79	133.22	f
240	544.19	140.84	f
280	560.14	141.81	f
320	570.5	143.56	f
360	582.18	132.94	f
400	606.88	130.05	f
440	631.77	120.29	f
480	655.72	131.18	f
520	678.79	125.42	f
560	687	129.2	f
600	696.76	132.19	f
640	707.95	125.09	f
680	723.93	116.81	f
720	733.39	112.82	f
760	747.96	99.25	f
800	753.27	98.15	f
840	776.14	95.24	f
880	789.71	97.7	f
920	804.22	94.15	f
960	826.29	102.88	f
1000	848.39	107.53	f
1040	864.23	115.89	f
1080	869.28	109.15	f
1120	891.55	103	f
1160	912.94	116.2	f
1200	925.69	113.98	f
1240	941.19	109.18	f
1280	958.22	112.32	f
1320	965.88	112.81	f
1360	994.23	119.37	f
1400	1019.03	121.41	f
1440	1045.75	117.64	f
*	id=P13	origin=start	destiny=end	motherId=-	ageAtStart=560
0	202.76	28.93	c
40	224.81	34.3	c
80	234.64	25.83	c
120	240.7	47.2	c
160	255.31	38.8	c
200	276.75	29.07	f
240	304.4	23.53	f
280	312.33	16.49	f
320	323.12	16.35	f
360	336.28	17.6	f
400	362.51	13.49	f
440	378.11	10.84	f
480	406.94	5.5599999999999	f
520	422.34	4.86	f
560	435.52	-14.97	f
600	450.87	-11.89	f
640	462.2	-21.33	f
680	481.68	-24.54	f
720	499.06	-29.35	f
760	511.51	-17.54	f
800	521.28	-18.25	f
840	532.34	-15.62	f
880	541.53	-21.77	f
920	560.19	-21.55	f
960	576.47	-23.73	f
1000	591.31	-23.64	f
1040	611.74	-16.8	f
1080	616.55	-7.45	f
1120	629.52	-16.02	f
1160	631.77	-17.77	f
1200	637.11	-6.5700000000001	f
1240	656.41	-9.9	f
1280	668.08	-17.74	f
1320	688.99	-15.12	f
1360	705.86	-17.02	f
1400	712.47	-14.88	f
1440	731.01	-13.24	f
*	id=P14	origin=start	destiny=end	motherId=-	ageAtStart=1880
0	578.26	200.52	c
40	593.63	201.78	c
80	609.36	212.19	c
120	623.67	206.78	c
160	639.17	211.52	c
200	661.28	212.19	f
240	680.21	222.78	f
280	700.02	226.94	f
320	702.19	220.92	f
360	712.37	224.4	f
400	726.17	229.95	f
440	752.02	223.75	f
480	769.08	239.31	f
520	786.8	248.63	f
560	806.87	251.87	f
600	814.53	237.35	f
640	838.91	248.55	f
680	855.69	247.45	f
720	874.13	225.61	f
760	895.08	227.04	f
800	905.29	222.86	f
840	922.89	234.19	f
880	923.37	244.02	f
920	931.61	241.7	f
960	951.97	239.96	f
1000	972.7	229.46	f
1040	988.04	228.91	f
1080	994.75	223.41	f
1120	1009.07	228.32	f
1160	1019.83	239.66	f
1200	1022.41	229.19	f
1240	1031.44	231.37	f
1280	1037.51	230.77	f
1320	1041.6	221.34	f
1360	1063.96	225.18	f
1400	1079.39	224.3	f
1440	1101.04	232.32	f
*	id=P15	origin=start	destiny=end	motherId=-	ageAtStart=4680
0	294.08	391.03	c
40	309.72	392.49	c
80	325.93	396.25	c
120	346.88	394.89	c
160	369.57	395.13	c
200	388.82	384.81	f
240	410.17	391.63	f
280	433.66	386.75	f
320	449.86	382.23	f
360	464.33	379.83	f
400	481.74	373.62	f
440	485.21	375.96	f
480	500.12	378.67	f
520	513.36	373.43	f
560	519.49	377.33	f
600	536.46	389.91	f
640	546.51	387.78	f
680	557.84	380.88	f
720	582.23	383.83	f
760	603.37	383.29	f
800	619.79	387.17	f
840	631.03	387.14	f
880	636.69	377.86	f
920	656.36	377.41	f
960	675.8	377.71	f
1000	690.91	379.59	f
1040	699.06	381.11	f
1080	711.77	373.61	f
1120	728.2	371.71	f
1160	754.71	370.23	f
1200	769.75	385.56	f
1240	780.41	377.7	f
1280	800.12	391.07	f
1320	808.08	386.49	f
1360	827.6	386.15	f
1400	846.88	384.77	f
1440	878.38	390.23	f
*	id=P16	origin=start	destiny=end	motherId=-	ageAtStart=4240
0	688.46	30.62	c
40	694.07	24.62	c
80	710.99	21.19	c
120	730.46	29.93	c
160	744.38	26.06	c
200	757.85	37.03	f
240	765.97	36.66	f
280	779.49	32.91	f
320	784.03	32.3	f
360	798.63	20.39	f
400	819.61	27.13	f
440	838.07	23.86	f
480	858.08	31.64	f
520	875.07	33.32	f
560	891.69	34.92	f
600	906.32	21.04	f
640	918.29	19.59	f
680	938.72	22.48	f
720	957.81	22.92	f
760	986.89	27.24	f
800	1004.67	20.38	f
840	1012.81	18.25	f
880	1048.49	-2.17	f
920	1065.35	-5.66	f
960	1084.99	-2.91	f
1000	1095.86	-4	f
1040	1096.29	-2.3099999999999	f
1080	1093.37	-1.02	f
1120	1120.91	-0.71000000000004	f
1160	1137.24	1.6900000000001	f
1200	1144.92	8.74	f
1240	1157.35	1.2	f
1280	1167.3	4.08	f
1320	1185.47	-17.64	f
1360	1190.45	-15.05	f
1400	1204.51	-23.31	f
1440	1226.43	-20.36	f
*	id=P17	origin=start	destiny=end	motherId=-	ageAtStart=560
0	467.15	72.45	c
40	485.12	67.06	c
80	504.97	53.9	c
120	523.18	57.01	c
160	541.28	59.84	f
200	554.56	54.29	f
240	572.1	59.45	f
280	586.43	61.8	f
320	598.61	65.79	f
360	620.01	76.22	f
400	648.83	75.26	f
440	665.53	70.9	f
480	689.06	57.19	f
520	698.05	50.79	f
560	708.07	50.95	f
600	730.41	58.36	f
640	749.13	62.57	f
680	773.76	64.61	f
720	783.04	65.27	f
760	787.25	57.44	f
800	804.18	53.02	f
840	835.46	60.25	f
880	859.4	53.39	f
920	865.35	47.72	f
960	887.6	48.76	f
1000	899.9	48.82	f
1040	912.34	34.42	f
1080	921.85	41.13	f
1120	939.58	35.39	f
1160	958.13	36.18	f
1200	974.57	35.82	f
1240	989.99	37.18	f
1280	1021.04	33.53	f
1320	1039.88	29.56	f
1360	1067.84	42.04	f
1400	1086.78	42.93	f
1440	1105.62	51.88	f
*	id=P18	origin=start	destiny=end	motherId=-	ageAtStart=2160
0	508.83	93.37	c
40	508.33	87.53	c
80	518.44	96.78	c
120	529.05	102.53	c
160	554.75	93.6	c
200	576.08	96.57	f
240	593.65	113.98	f
280	624.24	110.78	f
320	649.48	107.3	f
360	664.29	96.09	f
400	687.28	79.99	f
440	710.86	79.1	f
480	725.53	76.66	f
520	727.1	70.6	f
560	744.93	72.11	f
600	757.09	53.22	f
640	772.74	48.05	f
680	788.86	51.32	f
720	805.23	68.99	f
760	822.72	62.76	f
800	825.54	72.01	f
840	830.55	78.05	f
880	850.65	75.59	f
920	873.77	69.74	f
960	884.42	71.69	f
1000	898.87	66.6	f
1040	915.78	78.61	f
1080	935.01	64.16	f
1120	951.35	70.45	f
1160	959.17	72.79	f
1200	959.44	70.83	f
1240	983.55	80.29	f
1280	1004.75	96.08	f
1320	1019.09	95.74	f
1360	1044.89	94.86	f
1400	1057.29	93.84	f
1440	1068.33	93.86	f
*	id=P19	origin=start	destiny=end	motherId=-	ageAtStart=1240
0	521.28	401.57	c
40	538.11	396.23	c
80	557.6	386.82	c
120	570.93	391.82	c
160	579.96	387.72	c
200	612.12	383.91	f
240	619.22	384.27	f
280	638.33	383.79	f
320	664.16	369.81	f
360	676.04	378.33	f
400	698.77	386.83	f
440	708.54	378.95	f
480	724.09	374.65	f
520	741.83	363.12	f
560	761.7	357.75	f
600	779.2	348.39	f
640	795.41	351.62	f
680	815.53	351.39	f
720	844.36	363.25	f
760	859.94	355.49	f
800	869.23	349.12	f
840	891.76	346.48	f
880	900.9	348.76	f
920	916.66	350.53	f
960	931.42	351.58	f
1000	964.48	350.23	f
1040	973.54	353.49	f
1080	992.83	356.76	f
1120	1004.37	360.07	f
1160	1017.32	367.23	f
1200	1048.08	370.31	f
1240	1063.81	367.64	f
1280	1076.05	364.24	f
1320	1093.67	368.47	f
1360	1115.19	370.09	f
1400	1131.26	375.92	f
1440	1147.91	374.45	f
*	id=P20	origin=start	destiny=end	motherId=-	ageAtStart=4760
0	673.37	619.22	c
40	703.82	617.62	c
80	719.98	605.14	c
120	752	595.92	c
160	756.26	601.89	c
200	768.77	595.26	f
240	775.25	591.84	f
280	794.85	587.8	f
320	824.73	591.39	f
360	850.67	591.95	f
400	874.88	589.81	f
440	884.32	581.47	f
480	893.53	588.75	f
520	900.78	585.01	f
560	906.88	579.92	f
600	930.52	566.01	f
640	953.83	556.82	f
680	973.69	556.42	f
720	994.96	557.96	f
760	1002.34	557.23	f
800	1020.63	574.27	f
840	1013.51	577.48	f
880	1028.06	578.66	f
920	1041.04	584.48	f
960	1056.68	579.63	f
1000	1064.57	582.25	f
1040	1085.36	580.34	f
1080	1100.47	583.86	f
1120	1122.45	571.79	f
1160	1137.17	570.69	f
1200	1152.46	573.61	f
1240	1176.81	573.03	f
1280	1200.57	565.77	f
1320	1229.65	564.83	f
1360	1261.55	573.88	f
1400	1272.39	578.38	f
1440	1301.47	565.31	f
*	id=P21	origin=start	destiny=end	motherId=-	ageAtStart=560
0	359.63	307.08	c
40	373.26	309.09	c
80	390.07	322.04	c
120	421.24	328	c
160	431.87	340.62	c
200	443.45	346.29	f
240	458.77	357.49	f
280	482.9	359.23	f
320	507.69	355.3	f
360	524.31	354.36	f
400	541.55	352.56	f
440	548.18	345.55	f
480	557.42	348.05	f
520	563.66	340.1	f
560	583.91	342.56	f
600	592.72	345.6	f
640	604.14	355.95	f
680	614	353.39	f
720	632.02	353.51	f
760	648.36	336.65	f
800	673.86	334.17	f
840	690.72	336.37	f
880	697.69	326.44	f
920	720.5	310.45	f
960	742.95	320.37	f
1000	752.36	322.68	f
1040	767.08	319	f
1080	789.05	321.42	f
1120	811.39	312.4	f
1160	824.18	314.92	f
1200	833.61	314.29	f
1240	833.22	318.06	f
1280	860.13	328.76	f
1320	877.35	324.49	f
1360	897.42	328.36	f
1400	912.68	330.35	f
1440	920.38	334.86	f
*	id=P22	origin=start	destiny=end	motherId=-	ageAtStart=720
0	133.73	130.64	c
40	153.52	134.62	c
80	167.73	136.71	c
120	175.15	137.89	c
160	180.99	121.75	c
200	195.73	120.12	f
240	215.04	120.82	f
280	224.99	117.28	f
320	237.09	115.55	f
360	250.34	112.22	f
400	271.95	104.61	f
440	285.86	97.58	f
480	313.78	88.86	f
520	323.72	97.61	f
560	343.09	88.04	f
600	356.36	86.91	f
640	371.51	85.82	f
680	384.94	73.64	f
720	407.58	81.82	f
760	421.79	82.76	f
800	446.02	81.23	f
840	448.04	84.65	f
880	458.25	81.74	f
920	471.17	84.33	f
960	478.85	81.87	f
1000	503.93	83.2	f
1040	510.5	81.05	f
1080	522.7	84.21	f
1120	550.8	79.46	f
1160	562.39	73.13	f
1200	594.17	73.22	f
1240	609.05	68.5	f
1280	632.74	65.89	f
1320	652.07	70.72	f
1360	657.69	75.28	f
1400	670.22	64.16	f
1440	677.13	70.08	f
*	id=P23	origin=start	destiny=end	motherId=-	ageAtStart=1160
0	391.73	385.9	c
40	428.5	382.66	c
80	439.89	386.98	c
120	466.84	384.69	c
160	485.93	391.7	c
200	494.68	385.3	f
240	509.78	383.22	f
280	526.79	388.96	f
320	541.14	378.48	f
360	569.81	378.88	f
400	575.34	392.94	f
440	584.61	401.21	f
480	612.55	397.23	f
520	639.93	398.7	f
560	653.57	386.27	f
600	659.94	380.32	f
640	670.92	387.6	f
680	681.89	387.23	f
720	696.6	388.48	f
760	715.11	385.54	f
800	722.75	379.12	f
840	736.98	376.87	f
880	757.97	389.24	f
920	771.13	386.13	f
960	786.45	374.23	f
1000	808.83	373.5	f
1040	828.03	375.24	f
1080	840.38	369.76	f
1120	849.34	368.01	f
1160	858.6	358.7	f
1200	897.71	355.62	f
1240	919.84	366.78	f
1280	930.97	358.98	f
1320	940.15	352.85	f
1360	948.3	351.29	f
1400	973.68	338.21	f
1440	983.49	338.39	f
*	id=P24	origin=start	destiny=end	motherId=-	ageAtStart=2840
0	117.59	253.75	c
40	127.04	242.84	c
80	146.32	240.84	c
120	174.87	233.18	c
160	182.52	235.02	c
200	195.91	231.6	f
240	204.98	232.69	f
280	212.83	228.34	f
320	231.09	239.85	f
360	244.55	228.33	f
400	253.04	235.66	f
440	256.25	228.37	f
480	275.34	214.99	f
520	298.88	213.38	f
560	322.81	211.35	f
600	336.62	205.25	f
640	349.42	200.06	f
680	363	197.84	f
720	391.21	182.42	f
760	408.49	190.83	f
800	417.91	195.15	f
840	447.77	205.4	f
880	452.3	206.73	f
920	469.94	203.07	f
960	480.08	204.94	f
1000	496.48	196.47	f
1040	524.36	181.44	f
1080	553.92	194.89	f
1120	569.26	197.69	f
1160	585.38	189.48	f
1200	611.37	196.92	f
1240	637.08	206.18	f
1280	660.98	210.75	f
1320	684.3	201.72	f
1360	703.02	211.19	f
1400	724.29	206.83	f
1440	747.65	211.22	f
*	id=P25	origin=start	destiny=end	motherId=-	ageAtStart=1120
0	731.48	136.08	c
40	750.1	138.66	c
80	770.05	138.05	c
120	786.38	135.6	c
160	791.06	136.75	c
200	813.72	127.02	f
240	832.8	129.45	f
280	847.41	137.54	f
320	859	133.69	f
360	883.63	134.33	f
400	899.51	147.32	f
440	912.03	156.21	f
480	925.59	154.16	f
520	949.71	154.05	f
560	963.35	151.84	f
600	963.96	147.37	f
640	976.78	157.8	f
680	996.34	154.92	f
720	1007.39	158.16	f
760	1033.61	162.04	f
800	1049.3	170.66	f
840	1054.12	171.51	f
880	1081.23	181	f
920	1094.68	190.45	f
960	1105.11	193.4	f
1000	1118	193.91	f
1040	1147.3	196.05	f
1080	1159.25	188.23	f
1120	1188.29	183.93	f
1160	1205.09	201.76	f
1200	1226.85	200.48	f
1240	1240.44	198.62	f
1280	1257.38	206.6	f
1320	1262.5	204.36	f
1360	1288.9	219.88	f
1400	1305.75	207.29	f
1440	1326.25	198.47	f
*	id=P26	origin=start	destiny=end	motherId=-	ageAtStart=960
0	54.57	27.56	c
40	78.17	31.81	c
80	101.07	25.7	c
120	113.14	35.15	c
160	126.56	40.09	c
200	140.79	35.63	f
240	155.74	29.01	f
280	170.91	23.59	f
320	185.58	26.99	f
360	198.77	30.87	f
400	206.43	38.85	f
440	218.43	37	f
480	227.48	35.26	f
520	244.36	43.91	f
560	267.21	53.94	f
600	284.65	39.58	f
640	299.44	39.48	f
680	320.59	44.04	f
720	332.45	53.95	f
760	359.38	57.51	f
800	380.87	65.06	f
840	395.89	67.71	f
880	420.34	66.7	f
920	444.66	64.58	f
960	451.59	58.96	f
1000	473.92	67.18	f
1040	481.72	67.4	f
1080	491.89	76.55	f
1120	521.2	71.23	f
1160	544.93	65.43	f
1200	566.47	69.59	f
1240	580.66	64.74	f
1280	595.22	76.17	f
1320	603.6	72.86	f
1360	629.96	80.12	f
1400	647.02	74.8	f
1440	655.82	69.8	f
*	id=P27	origin=start	destiny=end	motherId=-	ageAtStart=2200
0	601.79	284.53	c
40	603.3	283.79	c
80	623.85	292.42	c
120	632.29	305.69	c
160	644.89	298.57	c
200	659.9	288.76	f
240	665.66	279.16	f
280	691.56	278.14	f
320	712.66	287.63	f
360	727.8	288.92	f
400	747.69	288.66	f
440	767.51	292.71	f
480	782.38	300.46	f
520	793.4	306.17	f
560	801.22	296.75	f
600	811.8	296.31	f
640	833.75	305.85	f
680	853.73	317.14	f
720	863.77	301.87	f
760	881.83	299	f
800	893.47	300.45	f
840	907.15	297.73	f
880	920.56	293.81	f
920	932.17	281.64	f
960	953.94	281.88	f
1000	971.22	298.77	f
1040	983.31	297.6	f
1080	992.62	289.29	f
1120	1005.29	289.74	f
1160	1028.23	288.31	f
1200	1041.87	292.74	f
1240	1068.85	292.17	f
1280	1085.76	296.74	f
1320	1101.51	293.32	f
1360	1122.28	292.75	f
1400	1142.72	299.06	f
1440	1149.95	302.53	f
*	id=P28	origin=start	destiny=end	motherId=-	ageAtStart=4360
0	662.25	68.88	c
40	687.18	67.19	c
80	702.31	56.28	c
120	717.57	47.37	c
160	732.43	42	c
200	756.92	42.78	f
240	779.59	37.35	f
280	798.69	51.4	f
320	812.84	51.97	f
360	815.34	53.71	f
400	815.05	58.86	f
440	837.28	64.75	f
480	862.42	70.72	f
520	868.41	81.67	f
560	884.95	88	f
600	896.04	92.35	f
640	921.6	99.17	f
680	945.59	94.92	f
720	962.14	104.61	f
760	982.94	111.92	f
800	1015.07	104.78	f
840	1034.84	98.21	f
880	1043.08	104.07	f
920	1051.15	100.74	f
960	1053.99	83.7	f
1000	1066.18	92.34	f
1040	1084.55	105.58	f
1080	1096.84	110.04	f
1120	1108.13	122.57	f
1160	1120.24	134.17	f
1200	1149.2	131.81	f
1240	1169.21	118.17	f
1280	1200.03	112.68	f
1320	1205.45	118.06	f
1360	1214.55	118.23	f
1400	1239.58	121.43	f
1440	1264.74	127.69	f
*	id=P29	origin=start	destiny=end	motherId=-	ageAtStart=4160
0	474.21	392.44	c
40	488.68	409.82	c
80	505.25	410.17	c
120	522.56	411.9	c
160	529.79	406.56	c
200	545.45	418.54	f
240	569.13	413.33	f
280	599.7	421.67	f
320	621.4	431.89	f
360	633.24	425.85	f
400	655.91	418.32	f
440	678.76	425.62	f
480	698.25	424.35	f
520	699.44	418.23	f
560	724.78	428.73	f
600	757.64	429.32	f
640	775.96	429.5	f
680	786.97	434.48	f
720	806.3	431.02	f
760	827.47	432.99	f
800	851.05	436.63	f
840	866.92	443.3	f
880	891.5	439.21	f
920	903.72	426.28	f
960	922.77	436.87	f
1000	937.16	434.61	f
1040	953.21	436.94	f
1080	956.42	439.25	f
1120	985.46	433.27	f
1160	991.38	432.25	f
1200	1015.72	452.12	f
1240	1041.98	460.34	f
1280	1048.54	470.06	f
1320	1047.34	466.66	f
1360	1061.7	459.86	f
1400	1082.9	462.25	f
1440	1099.4	451.08	f
*	id=P30	origin=start	destiny=end	motherId=-	ageAtStart=4440
0	540.89	99.28	c
40	552.46	103.93	c
80	570.71	106.9	c
120	590.65	98.93	c
160	602.62	103.69	f
200	621.1	106.82	f
240	623.27	105.68	f
280	632.31	96.95	f
320	652.06	79.68	f
360	663.62	70.47	f
400	664.05	71.04	f
440	675.53	58.17	f
480	687.56	64.63	f
520	707.83	73.13	f
560	725.76	81.32	f
600	728.92	84.14	f
640	733.16	74.65	f
680	751.03	77.93	f
720	774	71.64	f
760	796.93	60.77	f
800	814.12	59.89	f
840	833.54	65.04	f
880	842.36	77.75	f
920	845.82	87.66	f
960	858.52	91.81	f
1000	874.92	92.34	f
1040	876.25	87.5	f
1080	906.71	82.18	f
1120	922.01	82.42	f
1160	931.37	95.64	f
1200	950.92	93.72	f
1240	966.64	94.11	f
1280	974.6	94.29	f
1320	1001.5	78.7	f
1360	1012.98	79.29	f
1400	1028.59	82.61	f
1440	1041.35	85.26	f
*	id=P31	origin=start	destiny=end	motherId=-	ageAtStart=1480
0	703.55	402.71	c
40	724.91	404.61	c
80	744.62	411.39	c
120	742.24	408.59	c
160	756.21	391.93	c
200	777.62	397.01	f
240	780.89	404.64	f
280	799.44	408.69	f
320	812.86	412.49	f
360	822.74	400.46	f
400	840.77	400.12	f
440	851.09	394.1	f
480	868.48	393.3	f
520	872.17	396.89	f
560	884.89	393.43	f
600	904.91	403.58	f
640	924.23	401.22	f
680	931.55	396.85	f
720	953.1	397.43	f
760	955.43	395.95	f
800	968.27	401.44	f
840	983.59	400.85	f
880	1009.86	386.2	f
920	1019.52	399.26	f
960	1034.14	402.67	f
1000	1046.24	409.5	f
1040	1063.68	409.07	f
1080	1084.62	404.94	f
1120	1096.03	413.72	f
1160	1114.29	413.04	f
1200	1121.13	411.67	f
1240	1138.41	403.68	f
1280	1161.85	405.1	f
1320	1170.21	404.84	f
1360	1191.85	407.24	f
1400	1207.38	407.22	f
1440	1223.31	412.87	f
*	id=P32	origin=start	destiny=end	motherId=-	ageAtStart=1040
0	707.43	426.68	c
40	714.18	422.89	c
80	740.06	423.72	c
120	762.13	436.31	c
160	764.44	439.78	c
200	770.2	433.4	f
240	788.34	442.24	f
280	823.72	442.01	f
320	838.78	432.16	f
360	864.63	427.3	f
400	868.3	419.56	f
440	868.13	409.76	f
480	882.85	412.93	f
520	905.68	410.61	f
560	926.95	403.12	f
600	957.12	405.03	f
640	971.1	400.01	f
680	981.9	395.07	f
720	995.85	388.45	f
760	1018.9	385.61	f
800	1045.48	394.29	f
840	1062.79	408.98	f
880	1069.36	411.81	f
920	1092.95	418.47	f
960	1097.63	418.16	f
1000	1117.34	417.78	f
1040	1125.62	416.87	f
1080	1133.74	411.47	f
1120	1143.4	415.25	f
1160	1164.57	405.46	f
1200	1176.94	414.61	f
1240	1214.95	413.61	f
1280	1236.77	422.43	f
1320	1258.85	424.06	f
1360	1271.73	431.78	f
1400	1284.46	426.12	f
1440	1303.61	430.18	f
*	id=P33	origin=start	destiny=end	motherId=-	ageAtStart=4360
0	280.36	395.6	c
40	299.75	403.71	c
80	315.23	400.32	c
120	338.55	386.79	c
160	364.41	381.45	c
200	391.59	377.57	f
240	418.27	380.42	f
280	440.53	388.8	f
320	456.62	395.09	f
360	459.46	391.16	f
400	471.76	375.65	f
440	475.92	385.5	f
480	496.52	381.07	f
520	523.44	368.08	f
560	543.79	358.48	f
600	566.47	362.89	f
640	570.69	374.74	f
680	582.8	385.37	f
720	595.13	391.75	f
760	616.74	413.33	f
800	636.31	406.57	f
840	643.89	413.36	f
880	654.29	420.92	f
920	678.7	426.87	f
960	694.35	424.07	f
1000	711.97	437.72	f
1040	728.95	438.59	f
1080	745.38	443.01	f
1120	763.82	436.33	f
1160	789.06	442.46	f
1200	812.54	456.86	f
1240	824.9	467.6	f
1280	854.83	468.43	f
1320	870.13	472.33	f
1360	882.15	471.71	f
1400	897.6	463.79	f
1440	910.03	458.2	f
*	id=P34	origin=start	destiny=end	motherId=-	ageAtStart=2600
0	188.42	60.67	c
40	211.94	59.48	c
80	232.59	61.36	c
120	248.53	59.18	c
160	254.32	70.31	c
200	255.46	66.33	f
240	261.9	63.3	f
280	287.6	67.62	f
320	298.41	62.88	f
360	318.11	70.5	f
400	321.92	72.4	f
440	340.43	81.22	f
480	342.03	95.67	f
520	358.77	97.6	f
560	379.59	102.84	f
600	397.21	105.13	f
640	407.96	109.71	f
680	420.51	118.95	f
720	435.16	128.24	f
760	452.86	120.42	f
800	472.27	131.86	f
840	488.42	140.45	f
880	509.98	148.62	f
920	521.71	139.36	f
960	528.4	130.07	f
1000	539.83	128.01	f
1040	557.36	142.72	f
1080	586.05	143.05	f
1120	601.08	141.51	f
1160	622.14	131.74	f
1200	647.71	123.11	f
1240	668.07	122.74	f
1280	672.42	118.41	f
1320	685.85	111.75	f
1360	706.4	127.77	f
1400	720.69	112.77	f
1440	738.46	115.72	f
*	id=P35	origin=start	destiny=end	motherId=-	ageAtStart=4720
0	674.18	7.8	c
40	697.3	12.12	c
80	718.11	12.82	c
120	733.52	14.78	c
160	735.81	10.09	c
200	756.92	5.65	f
240	762.6	7.66	f
280	766.5	15.35	f
320	791.22	19.72	f
360	798.46	10.78	f
400	803.1	10.86	f
440	838.11	13.17	f
480	867.02	20.95	f
520	889.93	15.64	f
560	906.65	19.21	f
600	920.4	27.77	f
640	923.92	27.74	f
680	933.74	17.69	f
720	951.39	23.94	f
760	971.7	28.52	f
800	988.37	26.33	f
840	1000.93	19.23	f
880	1017.48	20.9	f
920	1033.54	22.98	f
960	1057.04	17.77	f
1000	1065.47	19.84	f
1040	1078.78	14.22	f
1080	1102.42	4.64	f
1120	1132.14	0.89999999999998	f
1160	1137.06	-3.96	f
1200	1154.15	5.5599999999999	f
1240	1182.53	-1.74	f
1280	1197.97	3.35	f
1320	1212.85	10.25	f
1360	1224.61	12.58	f
1400	1240.52	9.36	f
1440	1251.21	11.53	f
*	id=P36	origin=start	destiny=end	motherId=-	ageAtStart=200
0	15.37	542.66	c
40	27.09	553.48	c
80	47.61	549.22	c
120	60.15	560.08	c
160	75.13	557.47	c
200	85.54	544.67	f
240	111.12	566.34	f
280	128.83	577.29	f
320	130.25	566.6	f
360	134.73	562.55	f
400	145.98	543.84	f
440	162.56	535.88	f
480	175.95	541.84	f
520	197.4	539.91	f
560	209.79	543.56	f
600	219.36	541.12	f
640	244.87	542.7	f
680	273.17	544.37	f
720	292.89	549.95	f
760	308.59	551.17	f
800	326.78	548.4	f
840	334.7	539.63	f
880	352.38	527.88	f
920	376.16	522.71	f
960	407.02	515.56	f
1000	423.43	519.18	f
1040	435.76	527.98	f
1080	467.94	533.73	f
1120	491.37	527.28	f
1160	509.11	529.65	f
1200	518.93	535.95	f
1240	530.99	523.28	f
1280	543.25	518.49	f
1320	549.79	515.77	f
1360	557.47	513.65	f
1400	573.42	494.76	f
1440	594.15	485.55	f
*	id=P37	origin=start	destiny=end	motherId=-	ageAtStart=2280
0	468.93	580.15	c
40	482.51	570.64	c
80	506.01	575.25	c
120	524.48	573.3	c
160	537.09	560.7	c
200	552.3	571.52	f
240	546.46	574.01	f
280	540.26	569.55	f
320	554.63	565.17	f
360	577.34	571.38	f
400	577.55	562.67	f
440	592.15	571.51	f
480	613.84	572.84	f
520	629.83	564.17	f
560	642.16	560.38	f
600	663.31	562.11	f
640	667.51	557.9	f
680	691.91	558.27	f
720	713.89	565.49	f
760	736.43	559.36	f
800	753.93	548.61	f
840	772.18	546.25	f
880	792.67	546.76	f
920	818.03	552.04	f
960	844.76	561.27	f
1000	865.69	557.5	f
1040	878.31	545.38	f
1080	884.33	547.92	f
1120	903.49	540.64	f
1160	913.61	548.42	f
1200	942.06	548.34	f
1240	949.68	543.13	f
1280	969.97	547.37	f
1320	987.05	543.74	f
1360	1001.37	544.92	f
1400	1002.7	537.66	f
1440	1022.59	532.92	f
*	id=P38	origin=start	destiny=end	motherId=-	ageAtStart=3120
0	863.59	6.22	c
40	879.36	1.25	c
80	893.85	-1.6799999999999	c
120	901.23	-5.54	c
160	908.81	-6.63	c
200	917.81	-11.53	f
240	921.87	0.52999999999997	f
280	939.8	-3.9299999999999	f
320	946.58	1.17	f
360	965.56	-1.14	f
400	983.94	3.23	f
440	996.16	1.9	f
480	1018.25	-4.7	f
520	1039.08	-5.99	f
560	1057.45	-5.79	f
600	1065.61	-16.93	f
640	1084.58	-16.02	f
680	1091.66	-20.65	f
720	1108.7	-9.11	f
760	1126.58	-13.93	f
800	1149.48	-11.71	f
840	1171.02	3.33	f
880	1179.5	0.91999999999996	f
920	1186.15	1.99	f
960	1199.41	5.74	f
1000	1224.5	8.04	f
1040	1234.64	-6.8200000000001	f
1080	1248.15	-7.4	f
1120	1275.27	-21.72	f
1160	1287	-25.44	f
1200	1299.76	-20.3	f
1240	1314.65	-21.88	f
1280	1329.56	-14.08	f
1320	1350.7	-4.05	f
1360	1357.59	-13.54	f
1400	1382.28	-21.95	f
1440	1399.07	-26.47	f
*	id=P39	origin=start	destiny=end	motherId=-	ageAtStart=1360
0	493.56	574.58	c
40	525.42	570.96	c
80	542.48	573.72	c
120	561	575.12	c
160	568.51	580.7	c
200	579.46	587.21	f
240	589.93	572.51	f
280	616.13	572.58	f
320	640.21	579.84	f
360	659.56	577.62	f
400	666.62	571.35	f
440	677.35	566.75	f
480	694.95	555.33	f
520	716.05	553.9	f
560	735.67	553.68	f
600	759.9	555.46	f
640	770.36	562.91	f
680	788.99	553.73	f
720	793.88	551.49	f
760	802.06	544.25	f
800	810.82	551.33	f
840	823.71	542.99	f
880	838.44	539.17	f
920	855.72	548.45	f
960	871.56	551.31	f
1000	881.69	555.86	f
1040	890.57	556.02	f
1080	896.13	540.32	f
1120	902.56	538.34	f
1160	917.94	542.03	f
1200	920.99	542.32	f
1240	947.91	548.7	f
1280	964.55	555.07	f
1320	981.27	540.92	f
1360	995.37	545.9	f
1400	1016.14	552.18	f
1440	1026.52	552.25	f
*	id=P40	origin=start	destiny=end	motherId=-	ageAtStart=2440
0	515.38	391.83	c
40	523.8	398.71	c
80	550.5	404.48	c
120	561	395.36	c
160	589.88	396.07	c
200	595.66	390.29	f
240	603.7	403.87	f
280	624.23	403.59	f
320	645.33	403.84	f
360	661.53	398.34	f
400	675.86	396.99	f
440	694.3	398.31	f
480	716.24	398.74	f
520	722.78	389.4	f
560	737.63	388.14	f
600	759.08	384.12	f
640	765.51	387.24	f
680	783.23	384.22	f
720	792.84	377.03	f
760	799.46	373.53	f
800	813.13	370.62	f
840	828.42	372.45	f
880	832.52	369.45	f
920	849.95	358.91	f
960	865.88	360.81	f
1000	875.17	365.78	f
1040	879.59	364.31	f
1080	904.05	373.71	f
1120	924.11	373.17	f
1160	943.11	355.67	f
1200	959.86	352.84	f
1240	978.59	351.74	f
1280	1003.67	354.51	f
1320	1020.7	355.34	f
1360	1029.36	357.63	f
1400	1046.18	364.3	f
1440	1063.18	359.48	f
*	id=P41	origin=start	destiny=end	motherId=-	ageAtStart=3320
0	804.34	225.85	c
40	823.57	229.36	c
80	831.99	237.38	c
120	841.56	240.22	c
160	856.14	250.89	c
200	889.51	244.61	f
240	907.61	252.69	f
280	937.29	250.13	f
320	945.6	249.07	f
360	955.78	239.36	f
400	960.12	252.69	f
440	978.33	255.31	f
480	982.62	255.2	f
520	998.76	267.86	f
560	1005.54	273.34	f
600	1032.65	273.41	f
640	1035.69	267.43	f
680	1057.15	271	f
720	1061.66	276.89	f
760	1072.74	272.57	f
800	1086.01	269.74	f
840	1109.6	258.86	f
880	1129.04	268.34	f
920	1144.41	269.15	f
960	1150.43	264.38	f
1000	1179.22	248.47	f
1040	1185.31	255.42	f
1080	1191.71	246.83	f
1120	1205.63	263	f
1160	1222.36	268.19	f
1200	1224.9	267.12	f
1240	1235.37	278.51	f
1280	1257.27	274.55	f
1320	1281.13	278.54	f
1360	1288.22	280.16	f
1400	1305.86	277.17	f
1440	1331.37	274.99	f
*	id=P42	origin=start	destiny=end	motherId=-	ageAtStart=2400
0	329.69	254.94	c
40	340.02	257.64	c
80	351.04	266.09	c
120	354.08	264.11	c
160	372.4	257.24	c
200	377.21	261.62	f
240	389.79	264.45	f
280	406	265.92	f
320	425.55	269.6	f
360	434.12	278.94	f
400	464.42	273.37	f
440	477.63	283.63	f
480	489.5	285.79	f
520	511.98	286.23	f
560	526.14	281.54	f
600	543.64	274.77	f
640	541.02	275.42	f
680	564.56	273.25	f
720	582.26	273.33	f
760	599.98	278.2	f
800	618.37	283.33	f
840	636.48	277.54	f
880	670.33	283.49	f
920	683.61	284.79	f
960	697.58	297.08	f
1000	704.29	300.42	f
1040	737.11	308.7	f
1080	756.89	306.71	f
1120	777.01	313.95	f
1160	779.38	305.95	f
1200	803.16	307.34	f
1240	824.47	304.84	f
1280	845.16	306.85	f
1320	853.43	297.76	f
1360	877.27	305.12	f
1400	892.36	309.04	f
1440	901.87	312.89	f
*	id=P43	origin=start	destiny=end	motherId=-	ageAtStart=3160
0	212.27	580.8	c
40	226.28	580.92	c
80	240.43	577.52	c
120	274.44	571.83	c
160	289.48	584.03	c
200	312.44	577.99	f
240	324.81	576.48	f
280	338.07	572.97	f
320	359.7	579.43	f
360	382.25	581.14	f
400	397.16	579.62	f
440	401.87	575.99	f
480	409.83	573.85	f
520	428.67	570.76	f
560	434.79	563.15	f
600	452.04	560.24	f
640	473.34	556.09	f
680	497.51	552.2	f
720	505.89	549.47	f
760	512.88	545.08	f
800	528.95	540.57	f
840	538.57	542.34	f
880	563.97	543.42	f
920	568.92	547.67	f
960	591.81	545.7	f
1000	608.62	552.2	f
1040	616.72	553.11	f
1080	625.6	567.13	f
1120	633.4	566.87	f
1160	641.83	569.08	f
1200	652.36	568.75	f
1240	670.99	576.91	f
1280	696.47	574.44	f
1320	718.68	565.9	f
1360	733.02	579.45	f
1400	758.68	581.94	f
1440	784.5	589.86	f
*	id=P44	origin=start	destiny=end	motherId=-	ageAtStart=4000
0	456.43	145.11	c
40	468.92	136.75	c
80	482.75	133.69	c
120	489.47	124.56	c
160	497.57	128.51	c
200	519.23	128.97	f
240	538.44	117.12	f
280	556.29	125.05	f
320	564.37	110.33	f
360	576.62	99.46	f
400	591.8	108.37	f
440	613.65	94.38	f
480	621.1	95.82	f
520	645.38	100.44	f
560	666.59	106	f
600	687.24	115.05	f
640	701.26	115.43	f
680	723.1	116.28	f
720	723.41	110.82	f
760	737.83	110.96	f
800	745.82	106.93	f
840	765.6	91.78	f
880	782.92	95.74	f
920	799.28	105.57	f
960	812.01	109.21	f
1000	839.6	115.98	f
1040	864.97	115.91	f
1080	874.04	111.89	f
1120	890.39	103.79	f
1160	892.67	89.82	f
1200	916.95	91.29	f
1240	935.66	91.51	f
1280	946.88	104.62	f
1320	966.76	103.36	f
1360	986.39	104.65	f
1400	1006.24	103.2	f
1440	1014.55	98.86	f
*	id=P45	origin=start	destiny=end	motherId=-	ageAtStart=1040
0	481.59	575.51	c
40	501.89	578.38	c
80	521.3	578.29	c
120	540.6	577.39	c
160	568.8	571.96	c
200	589.12	585.32	f
240	609.29	582.9	f
280	631.67	584.79	f
320	644.05	588.28	f
360	658.74	590.82	f
400	683.01	598.09	f
440	704.06	596.24	f
480	731.35	588.38	f
520	753.87	589.61	f
560	758.32	585.84	f
600	775.05	583.17	f
640	794.68	575.14	f
680	812.75	579.84	f
720	831.79	582.58	f
760	841.69	592.07	f
800	857.79	596.17	f
840	884.1	582.43	f
880	900.69	589.91	f
920	897.16	583.31	f
960	920.05	585.7	f
1000	930.92	586.77	f
1040	951.49	584.77	f
1080	952.66	587.52	f
1120	975.44	592.87	f
1160	976.44	604.06	f
1200	982.11	607.13	f
1240	987.02	598.97	f
1280	1004.47	588.85	f
1320	1017.07	586.57	f
1360	1029.67	587.66	f
1400	1048.71	586.45	f
1440	1053.83	582.33	f
*	id=P46	origin=start	destiny=end	motherId=-	ageAtStart=3440
0	567.53	410.55	c
40	577.08	416.12	c
80	609.89	413.26	c
120	623.85	408.17	c
160	637.4	406.11	c
200	657.21	405.83	f
240	684.56	395.28	f
280	694.41	392.63	f
320	703.98	388.41	f
360	730.53	392.01	f
400	735.81	382.63	f
440	755.25	383.11	f
480	778.18	403.22	f
520	798.84	404.83	f
560	814.79	408.11	f
600	834.86	409.47	f
640	841	401.11	f
680	855.89	404.9	f
720	882.38	403.79	f
760	890.2	402.26	f
800	904.03	407.75	f
840	921.66	407.19	f
880	929.6	401.38	f
920	950.4	403.36	f
960	973.98	405.96	f
1000	993.19	403.16	f
1040	1000.55	398.09	f
1080	1023.43	390.47	f
1120	1031.4	393.02	f
1160	1054	388.22	f
1200	1074.39	392.48	f
1240	1088.58	396.19	f
1280	1094.32	386.98	f
1320	1099.66	385.8	f
1360	1134.84	378.89	f
1400	1151.21	376.23	f
1440	1173.03	372.29	f
*	id=P47	origin=start	destiny=end	motherId=-	ageAtStart=4600
0	482.94	348.19	c
40	486.33	341.84	c
80	505.47	336.36	c
120	523.89	340.02	c
160	535.11	344.75	c
200	556.87	344.73	f
240	587.14	340.89	f
280	608.53	331.92	f
320	631.16	328.48	f
360	637.36	317.4	f
400	650.58	315.88	f
440	666.05	316.12	f
480	676.46	317.36	f
520	694.14	318.9	f
560	718.44	326.01	f
600	740.61	326.46	f
640	744.5	321.51	f
680	767.39	329.5	f
720	792.56	328.25	f
760	797.35	313.97	f
800	810.06	309.18	f
840	831.46	303.97	f
880	835.9	294.28	f
920	850.84	293.8	f
960	868.17	291.43	f
1000	876.72	290.1	f
1040	903.18	283.94	f
1080	922.06	266.53	f
1120	931.97	258.52	f
1160	944.54	263.4	f
1200	956.85	253.05	f
1240	966.73	253.79	f
1280	983.18	262.96	f
1320	981.64	257.44	f
1360	986.42	255.67	f
1400	994.1	260.86	f
1440	1012.03	271.76	f
*	id=P48	origin=start	destiny=end	motherId=-	ageAtStart=3360
0	620.25	83.43	c
40	625.59	80.92	c
80	637.4	78.08	c
120	662.52	82.06	c
160	665.35	82.92	c
200	685.07	94.11	f
240	702.57	106.13	f
280	710.01	89.14	f
320	739.09	93.12	f
360	766.19	93.01	f
400	777.72	91.67	f
440	802.81	99.22	f
480	822.82	93.67	f
520	841.01	99.82	f
560	844.65	99.61	f
600	848.25	93.84	f
640	870.23	92.98	f
680	877.32	84.24	f
720	896.22	88.08	f
760	910.9	106.04	f
800	928.9	110.52	f
840	956.2	105.67	f
880	973.06	107.07	f
920	1001.38	104.58	f
960	1010.22	106.04	f
1000	1027.65	102.33	f
1040	1039.17	116.81	f
1080	1059.28	115.91	f
1120	1066.26	112.36	f
1160	1097.7	125.4	f
1200	1113.19	142.92	f
1240	1131.92	133.94	f
1280	1139.72	132.73	f
1320	1152.7	132.68	f
1360	1174.17	133.44	f
1400	1203.12	142.64	f
1440	1218.75	133.6	f
*	id=P49	origin=start	destiny=end	motherId=-	ageAtStart=2960
0	743.21	42.8	c
40	763.33	28.38	c
80	791.64	37.06	c
120	808.28	34.86	c
160	828.9	31.75	c
200	843.29	29.61	f
240	862.98	30.47	f
280	869.75	30.9	f
320	879.6	37.43	f
360	897.62	39.16	f
400	904.63	30	f
440	919.45	31.58	f
480	934.99	29.01	f
520	947.28	19	f
560	957.74	17.5	f
600	981.9	9.22	f
640	990.09	-0.59000000000003	f
680	1001.86	9.79	f
720	1013.24	4.5700000000001	f
760	1030.3	1.6900000000001	f
800	1043.2	6.91	f
840	1057.75	7.92	f
880	1078.86	14.09	f
920	1086.99	30.45	f
960	1098.87	37.27	f
1000	1110.88	48.71	f
1040	1139.43	49.99	f
1080	1154.92	48.92	f
1120	1188.99	45.54	f
1160	1202.97	36.86	f
1200	1222.48	41.92	f
1240	1248.76	42.53	f
1280	1265.08	35.98	f
1320	1290.9	17.47	f
1360	1312.65	16.83	f
1400	1327.98	29.55	f
1440	1344.94	36.31	f
*	id=P50	origin=start	destiny=end	motherId=-	ageAtStart=1880
0	657.74	222.05	c
40	674.62	221.51	c
80	676.26	216	c
120	687.68	220.63	c
160	701.54	213.15	c
200	715.57	213.74	f
240	729.32	209.45	f
280	742.52	207.49	f
320	757	215.61	f
360	774.75	219.61	f
400	794.54	221.43	f
440	803.68	223.35	f
480	825.93	225.89	f
520	835.11	224.17	f
560	870.2	231.88	f
600	881.29	244.5	f
640	894.65	231.91	f
680	920.67	235.3	f
720	940.15	230.48	f
760	963.1	236.82	f
800	982.13	237.25	f
840	992.61	232.32	f
880	1008.12	223	f
920	1034.18	221.44	f
960	1060.66	238.97	f
1000	1070.87	241.75	f
1040	1088.74	239.58	f
1080	1103.44	248.96	f
1120	1121.96	253.86	f
1160	1141.2	250.09	f
1200	1153.59	245.93	f
1240	1166.94	244.37	f
1280	1185.13	241.64	f
1320	1201.02	222.13	f
1360	1227.57	225.36	f
1400	1241.61	221.36	f
1440	1242.72	222.21	f
*	id=P51	origin=start	destiny=end	motherId=-	ageAtStart=2760
0	810.35	145.53	c
40	820.4	144.77	c
80	841.44	138.56	c
120	852.49	140.76	c
160	871.5	133	c
200	888.37	133.09	f
240	890.12	137.58	f
280	912.17	126.21	f
320	928.86	133.61	f
360	943.03	134.55	f
400	953.28	122.78	f
440	964.39	132.61	f
480	983.12	115.46	f
520	992.72	116.47	f
560	1016.74	118.44	f
600	1034.1	123.7	f
640	1053.61	131.7	f
680	1063.92	132.71	f
720	1085.92	129.34	f
760	1093.63	129.56	f
800	1116.94	120.71	f
840	1134.34	122.93	f
880	1147.29	114.34	f
920	1160.5	114.27	f
960	1190.75	127.79	f
1000	1198.66	126.25	f
1040	1206.96	128.21	f
1080	1219.61	145.35	f
1120	1228.02	136.28	f
1160	1242.02	128.07	f
1200	1255.92	131.38	f
1240	1264.97	140.09	f
1280	1287.43	129.9	f
1320	1308.11	119.53	f
1360	1310.11	120.78	f
1400	1326.06	114.58	f
1440	1349.12	105.53	f
*	id=P52	origin=start	destiny=end	motherId=-	ageAtStart=2840
0	723.02	352.58	c
40	738.28	348.27	c
80	742.96	341.54	c
120	752.96	346.32	c
160	782.56	348.55	c
200	804.57	344.23	f
240	829.23	344.83	f
280	844.12	329.78	f
320	857.07	333.48	f
360	875.98	319.55	f
400	896.51	320.32	f
440	901.33	320.9	f
480	922.45	317.2	f
520	935.08	300.27	f
560	942.94	295.05	f
600	971.6	300.11	f
640	989.49	293.46	f
680	1003.89	294.41	f
720	1002.52	292.09	f
760	1032.68	298.92	f
800	1041.06	303.83	f
840	1063.64	306.68	f
880	1078.84	302.3	f
920	1097.77	300.24	f
960	1110.73	298.02	f
1000	1127.77	300.15	f
1040	1128.93	305.04	f
1080	1147.22	305.36	f
1120	1172.29	307.06	f
1160	1192.9	312.69	f
1200	1209.75	326.39	f
1240	1233.5	311.54	f
1280	1250.66	311.33	f
1320	1257.52	316.26	f
1360	1284.99	314.45	f
1400	1303.64	318.83	f
1440	1310	308.68	f
*	id=P53	origin=start	destiny=end	motherId=-	ageAtStart=2800
0	786	113	c
40	791.23	105.65	c
80	797.56	104.87	c
120	813.26	102.96	c
160	827.15	107.98	f
200	840	120.28	f
240	845.78	110.72	f
280	870.06	116.71	f
320	893.53	109.23	f
360	917.37	102.48	f
400	934.71	104.63	f
440	949.87	110.63	f
480	958.18	102.48	f
520	969.48	105	f
560	990.59	102.42	f
600	1002.42	113.94	f
640	1013.63	115.11	f
680	1025.27	121.07	f
720	1038.58	119	f
760	1058.03	119.27	f
800	1064.65	118.93	f
840	1084.78	121.7	f
[truncated: 1,801 more rows]
