# Supplementary material for: A three component model for superdiffusive motion effectively describes migration of eukaryotic cells moving freely or under a directional stimulus
Source: PLoS One. 2022 Aug 2;17(8):e0272259. doi: 10.1371/journal.pone.0272259 (PMC9345344; doi:10.1371/journal.pone.0272259)
Supplement: S1 File — Text files containing information about displacements of experimental and simulated populations used for both preliminary analyses, in “datasets used for preliminary evaluation of cell movement (Tables 1 and 2)”, and further characterization of cell movement, in “further datasets used for cell movement characterization (Figs 2, 4–6; Table 2; S1–S3 Tables; S2 and S3 Figs)”. (ZIP) [file pone.0272259.s007.zip › S1_File/further datasets/simulated/100 cells (9 micron random)/b16 p0/Coords-TWZfCl.txt]

#	version=2.0	operator=	acqDate=	cellLine=cell	cond=N.T.	type=	well=	ref_angle=	note=Experiment 1	clickId=	date=	acqId=	ps=1	xSize=845	ySize=668	ts=1	unit=um	stackId=	timeInt=	description=
*	id=P1	origin=start	destiny=end	motherId=-	ageAtStart=1040
0	457.93	428.66	c
40	476.9	424.82	c
80	486.07	412.3	c
120	498.11	410.78	c
160	513.41	405.61	f
200	529.42	399.51	f
240	552.33	391.89	f
280	559.69	384.12	f
320	563.24	382.05	f
360	572.73	388.53	f
400	591.37	396.99	f
440	611.91	398.96	f
480	634.05	387.88	f
520	657.35	386.6	f
560	678.2	394.02	f
600	700.73	396.21	f
640	718.57	401.91	f
680	738.12	403.18	f
720	744.3	398.9	f
760	753.85	396.26	f
800	770.61	389.53	f
840	779.7	374.2	f
880	799.78	378.28	f
920	809.94	367.3	f
960	811.77	368.54	f
1000	830.7	375.83	f
1040	840.24	387.31	f
1080	860.21	393.83	f
1120	870.45	401.78	f
1160	892.06	406.39	f
1200	892.56	416.39	f
1240	914.94	428.12	f
1280	932.49	428.21	f
1320	944.11	418.74	f
1360	949.99	433.01	f
1400	973.09	430.86	f
1440	981.29	437.13	f
*	id=P2	origin=start	destiny=end	motherId=-	ageAtStart=3280
0	634.11	253.36	c
40	650.47	250.82	c
80	662.07	240.4	c
120	667.94	245.43	c
160	684.73	235.37	c
200	690.19	239.73	f
240	701.51	250.73	f
280	728.54	245.51	f
320	740.61	251.18	f
360	754.84	248.92	f
400	772.98	264.03	f
440	793.86	250.83	f
480	800.78	254.91	f
520	816.96	245.15	f
560	832.01	260.68	f
600	851.3	267.37	f
640	859.61	265.47	f
680	881.71	267.56	f
720	904.77	265.23	f
760	925.13	267.76	f
800	948.68	260.33	f
840	954.53	275.3	f
880	968.53	273.77	f
920	985	259	f
960	1018.33	264.39	f
1000	1042.74	255.34	f
1040	1061.16	255.18	f
1080	1065.88	254.71	f
1120	1088.12	261.2	f
1160	1107.77	269.93	f
1200	1114.05	268.78	f
1240	1134.39	265.85	f
1280	1151.02	277.09	f
1320	1154.06	273.16	f
1360	1173.84	275.98	f
1400	1188.33	279.36	f
1440	1209.06	283.3	f
*	id=P3	origin=start	destiny=end	motherId=-	ageAtStart=4120
0	67.45	504.04	c
40	82.36	495.39	c
80	81.29	494.51	c
120	99.2	481.24	c
160	115.79	472.43	f
200	130.68	479.53	f
240	131.28	474.21	f
280	151.57	470.14	f
320	158.97	474.44	f
360	191.73	473.76	f
400	217.53	469.24	f
440	238.79	478.85	f
480	258.76	491.06	f
520	272.36	483.49	f
560	293.27	486.03	f
600	318.71	492.82	f
640	328.48	475.38	f
680	345.28	473.62	f
720	359.59	486.91	f
760	372.79	493.75	f
800	389.84	491.32	f
840	402.45	476.28	f
880	406.45	476.01	f
920	422.48	475.06	f
960	432.8	470.98	f
1000	448.78	470.24	f
1040	464.38	457.08	f
1080	477.14	456.13	f
1120	497.16	450.5	f
1160	505.71	450.16	f
1200	525.62	437.23	f
1240	532.74	436.07	f
1280	541.11	434.74	f
1320	552.68	433.44	f
1360	567.37	434.34	f
1400	576.22	430.77	f
1440	586.56	429.49	f
*	id=P4	origin=start	destiny=end	motherId=-	ageAtStart=520
0	770.74	665.19	c
40	785.67	665.07	c
80	801.52	674.72	c
120	812.79	678.7	c
160	833.88	682.03	c
200	851.61	695.01	f
240	874.73	694.3	f
280	890.93	696.54	f
320	902.71	679.52	f
360	914.94	683.08	f
400	939.43	679.16	f
440	959.75	681.06	f
480	988.54	680.35	f
520	997.62	686.7	f
560	1016.89	688.68	f
600	1035.22	695.54	f
640	1048.37	676.17	f
680	1067.34	676.51	f
720	1078.99	680.6	f
760	1096.23	670.84	f
800	1104.58	678.37	f
840	1113.86	664.9	f
880	1127.47	665.59	f
920	1142.69	677.87	f
960	1156.18	676.1	f
1000	1168.53	671.84	f
1040	1192	671.98	f
1080	1198.64	678.72	f
1120	1221.3	688.27	f
1160	1250.05	693.72	f
1200	1268.42	683.73	f
1240	1279.71	687.84	f
1280	1290.97	691.04	f
1320	1301.65	690.87	f
1360	1323.28	699.49	f
1400	1344.21	710.38	f
1440	1350.21	717.4	f
*	id=P5	origin=start	destiny=end	motherId=-	ageAtStart=2800
0	273.12	19.76	c
40	280.09	13.93	c
80	292.65	8.89	c
120	302.48	13.44	c
160	317.09	11.6	c
200	338.74	16.89	f
240	366.07	27.56	f
280	371.88	22.41	f
320	392.65	11.94	f
360	405.74	18.98	f
400	405.77	18.97	f
440	420.66	20.61	f
480	441.64	22.28	f
520	460.83	17.66	f
560	485.63	28.02	f
600	499.26	18.71	f
640	515.76	12.5	f
680	536.64	16.86	f
720	556.95	22.01	f
760	569.3	23.01	f
800	579.91	13.29	f
840	606.18	1.28	f
880	600.29	0.85000000000002	f
920	620.72	-6.21	f
960	632.99	-16.89	f
1000	654.8	-21.72	f
1040	684.93	-20.4	f
1080	695.82	-13.81	f
1120	727.93	-21.87	f
1160	736.54	-15.81	f
1200	742.43	-15.95	f
1240	779.37	-28.91	f
1280	796.18	-27.04	f
1320	810.77	-24.36	f
1360	825.72	-18.06	f
1400	845.5	-17.18	f
1440	854.77	-8.96	f
*	id=P6	origin=start	destiny=end	motherId=-	ageAtStart=1120
0	809.13	68.76	c
40	825.38	70.48	c
80	840.45	67.62	c
120	847.02	69.3	c
160	851.12	72.39	c
200	871	84.21	f
240	883.69	92.08	f
280	886.08	89.05	f
320	906.16	104.76	f
360	925.46	103.48	f
400	941.24	105.47	f
440	952.22	113.18	f
480	969.26	121.63	f
520	985.24	133.38	f
560	993.54	126.26	f
600	1007.52	121.22	f
640	1024.53	134.19	f
680	1035.42	133.41	f
720	1062.53	145.26	f
760	1074.29	139.59	f
800	1079.9	124.57	f
840	1094.01	129.27	f
880	1108.55	117.64	f
920	1112.98	122.98	f
960	1127.05	127.53	f
1000	1134.57	129.98	f
1040	1154.6	121.57	f
1080	1166.85	125.86	f
1120	1180.17	114.89	f
1160	1190.32	117.51	f
1200	1205.02	127.46	f
1240	1210.63	115.45	f
1280	1223.66	107.41	f
1320	1234.1	118.75	f
1360	1256.1	121.41	f
1400	1267.37	113.08	f
1440	1291.1	113.34	f
*	id=P7	origin=start	destiny=end	motherId=-	ageAtStart=240
0	60.44	534.94	c
40	94.17	542.85	c
80	122.2	529.91	c
120	127.06	534.38	c
160	153.35	532.11	c
200	172.77	538.37	f
240	198.27	533.22	f
280	203.83	531.42	f
320	217.4	529.33	f
360	233.35	537.7	f
400	260.21	538.24	f
440	270.8	535	f
480	300.25	538.96	f
520	313.04	545.87	f
560	327.1	534.95	f
600	343.77	532.23	f
640	355.16	527.29	f
680	370.82	532.34	f
720	398.51	530.39	f
760	412.25	523.45	f
800	427.14	525.19	f
840	432.75	526.74	f
880	435.88	529.64	f
920	450.16	537.17	f
960	467.19	538.07	f
1000	479.56	537.58	f
1040	491.67	542.01	f
1080	511.24	547.46	f
1120	534.43	547.55	f
1160	560.55	560.97	f
1200	569.27	565.54	f
1240	589.44	566.36	f
1280	611.79	567.23	f
1320	620.59	557.5	f
1360	643.2	544.02	f
1400	645.64	530.59	f
1440	656.38	541.69	f
*	id=P8	origin=start	destiny=end	motherId=-	ageAtStart=3960
0	755.64	503.75	c
40	763.75	496.7	c
80	784.36	514.8	c
120	807.86	512.68	c
160	807.45	524.19	c
200	829.29	517.94	f
240	850.09	512.18	f
280	864.19	524.01	f
320	875.38	518.64	f
360	890.46	520.96	f
400	902.14	535.49	f
440	924.67	527.7	f
480	940.79	535.37	f
520	951.05	524.54	f
560	952.32	521.15	f
600	968.23	519.75	f
640	991.23	514.26	f
680	1010.15	513.68	f
720	1020.53	507.16	f
760	1032.86	503.04	f
800	1049.27	499.11	f
840	1058.51	508.8	f
880	1082.04	505.51	f
920	1112.4	487.96	f
960	1123.12	486.93	f
1000	1141.84	483.27	f
1040	1157.09	496.45	f
1080	1154.63	490.22	f
1120	1180.91	495.53	f
1160	1195.48	483.52	f
1200	1197.93	488.32	f
1240	1217.92	483.73	f
1280	1223.26	473.58	f
1320	1239.14	470.3	f
1360	1253.06	483.69	f
1400	1261.82	485.74	f
1440	1280.26	485.77	f
*	id=P9	origin=start	destiny=end	motherId=-	ageAtStart=40
0	62.29	463.69	c
40	70.62	463.58	c
80	90.45	462.83	c
120	110.47	458.93	c
160	127.63	465.73	f
200	145.17	461.48	f
240	156.13	473.64	f
280	163.8	481.42	f
320	179.37	495.98	f
360	201.69	496.49	f
400	209.09	492.43	f
440	235.74	485.01	f
480	258.75	477.86	f
520	276.6	476.74	f
560	287.13	472.56	f
600	308.28	470.44	f
640	326.19	462.08	f
680	337.39	457.33	f
720	357.73	458.7	f
760	361.7	470.38	f
800	381.95	474.58	f
840	393.97	472.52	f
880	406.03	458	f
920	421.88	443.99	f
960	439.49	444.36	f
1000	444.52	452.5	f
1040	458.73	459.95	f
1080	458.31	449.61	f
1120	471.68	436.63	f
1160	486.03	432.34	f
1200	512.9	445.13	f
1240	530.24	441.33	f
1280	555.39	445.55	f
1320	561.72	446.44	f
1360	579.32	456.3	f
1400	597.93	468.98	f
1440	606.99	471.27	f
*	id=P10	origin=start	destiny=end	motherId=-	ageAtStart=1120
0	101.72	91.07	c
40	112.54	98.25	c
80	135.18	91.25	c
120	141.84	92.05	c
160	157.85	109.47	c
200	165.73	109.67	f
240	180.11	107.12	f
280	190.97	119.37	f
320	210.3	123.22	f
360	216.75	115.63	f
400	239.59	118.85	f
440	257.43	129.94	f
480	280.06	130.44	f
520	298.02	133.77	f
560	309.27	127.19	f
600	324.21	112.95	f
640	346.39	114.98	f
680	368.6	103.13	f
720	395.84	110.93	f
760	405.57	117.08	f
800	413.44	117.43	f
840	416.83	107.72	f
880	436.4	109.59	f
920	449.36	110.79	f
960	453.01	113.42	f
1000	461.14	118.63	f
1040	474.85	108.8	f
1080	491.93	127.57	f
1120	506.63	120.02	f
1160	522.13	121.96	f
1200	528.94	119.26	f
1240	544.31	119.3	f
1280	557.44	110.93	f
1320	570.19	107.93	f
1360	591.56	113.98	f
1400	595.4	116.48	f
1440	609.6	104	f
*	id=P11	origin=start	destiny=end	motherId=-	ageAtStart=680
0	162.57	102.86	c
40	186.13	86.06	c
80	210.43	95.57	c
120	228.2	99.48	c
160	234.29	95.4	c
200	244.33	97.9	f
240	249.04	94.11	f
280	270	100.98	f
320	281.6	90.67	f
360	295.04	97.02	f
400	308.96	87.8	f
440	320.07	94.54	f
480	341.57	94.46	f
520	361.3	103.21	f
560	377.79	105.39	f
600	398.44	111.64	f
640	417.85	110.21	f
680	440.74	123.25	f
720	453.07	123.5	f
760	465.33	112.06	f
800	464.42	111.04	f
840	484.15	126.05	f
880	508.74	134.31	f
920	539.14	130.78	f
960	552.77	138.92	f
1000	576.56	134.76	f
1040	585.69	133.97	f
1080	589.67	139.12	f
1120	612.89	143.76	f
1160	629.36	135.96	f
1200	651.42	141.38	f
1240	658.75	153.71	f
1280	678.69	162.75	f
1320	694.85	174.93	f
1360	710.31	171.47	f
1400	719.1	159.58	f
1440	734.57	168.58	f
*	id=P12	origin=start	destiny=end	motherId=-	ageAtStart=280
0	542.74	300.79	c
40	556.74	286.46	c
80	573.48	278.65	c
120	591.71	278.64	c
160	612.21	281.82	c
200	620.6	290.01	f
240	647.84	290.97	f
280	679.89	280.06	f
320	696.21	283.04	f
360	701.46	276.79	f
400	711.17	266.91	f
440	725.48	266.71	f
480	745.02	270.6	f
520	761.7	271.92	f
560	766.89	264.46	f
600	785.08	270.24	f
640	807.4	275.02	f
680	822.16	267.39	f
720	834.73	273.82	f
760	851.15	267.83	f
800	869.84	269.91	f
840	883.39	286.2	f
880	899.2	283.4	f
920	930.78	277.9	f
960	930.7	286.29	f
1000	955.16	275.5	f
1040	968.86	279.28	f
1080	983.75	262.85	f
1120	997.44	264.69	f
1160	1012.15	268.65	f
1200	1044.15	265.9	f
1240	1053.4	258.69	f
1280	1062.18	271.8	f
1320	1079.48	257.46	f
1360	1096.07	252.17	f
1400	1110.86	258.19	f
1440	1129.31	270.37	f
*	id=P13	origin=start	destiny=end	motherId=-	ageAtStart=2440
0	830.67	229.78	c
40	856.03	231.42	c
80	885.31	226.97	c
120	892.63	227.01	c
160	897.13	233.87	c
200	908.6	229.42	f
240	932.03	237.46	f
280	956.44	238.55	f
320	971.79	243.41	f
360	989.05	231.2	f
400	1003.27	230.45	f
440	1013.26	225.19	f
480	1027.86	216.7	f
520	1040.55	211.93	f
560	1063.91	204.53	f
600	1094.17	204.96	f
640	1115.9	211.97	f
680	1127.83	203.74	f
720	1155.71	202.3	f
760	1176.81	198.85	f
800	1183.33	196.5	f
840	1196.05	213.43	f
880	1215.18	220.43	f
920	1242.9	215.71	f
960	1268.38	213.2	f
1000	1277.76	212.19	f
1040	1300.11	196.61	f
1080	1297.45	192.8	f
1120	1321.72	186.54	f
1160	1340.95	181.59	f
1200	1365.27	183.76	f
1240	1395.64	174.96	f
1280	1401.35	168.8	f
1320	1409.72	173.06	f
1360	1432.9	171.39	f
1400	1452.68	163.47	f
1440	1469.55	159.4	f
*	id=P14	origin=start	destiny=end	motherId=-	ageAtStart=120
0	819.72	284.77	c
40	846.38	282.91	c
80	861.74	279.96	c
120	874.69	284.35	c
160	880.4	283.16	f
200	900.41	284.89	f
240	909.69	282.08	f
280	933	280.78	f
320	953.88	279.1	f
360	969.35	260.9	f
400	990.56	247.53	f
440	1003.09	245.16	f
480	1022.89	240.16	f
520	1037.65	234.83	f
560	1060.47	237.71	f
600	1073.34	230.45	f
640	1101.21	229.67	f
680	1110.26	223.91	f
720	1116.67	227.13	f
760	1129.84	218	f
800	1140.64	215.98	f
840	1160.02	220.23	f
880	1167.94	232.88	f
920	1178.68	227.43	f
960	1178.92	244.22	f
1000	1191.83	250.88	f
1040	1227.18	253.03	f
1080	1240.5	262.44	f
1120	1263.87	256.41	f
1160	1285.02	255.02	f
1200	1303.18	244.56	f
1240	1308.68	249.45	f
1280	1339.04	252.54	f
1320	1349.2	237.54	f
1360	1363.67	243.77	f
1400	1364.62	235.06	f
1440	1374.83	230	f
*	id=P15	origin=start	destiny=end	motherId=-	ageAtStart=3080
0	35.01	109.15	c
40	53.93	111.75	c
80	64.38	115.11	c
120	89.18	108.35	c
160	116.62	112.38	c
200	132.51	116.98	f
240	155.01	120.84	f
280	166.13	118.09	f
320	179.39	112.87	f
360	194.88	114.81	f
400	214.5	101.29	f
440	214.41	107.89	f
480	233.55	100.95	f
520	240.77	97.02	f
560	256.34	98.88	f
600	269.01	106.26	f
640	293.18	106.84	f
680	303.49	112.49	f
720	314.42	108.77	f
760	321.67	108.13	f
800	344.87	105.27	f
840	362.75	111.02	f
880	382.9	112.09	f
920	396.96	111.97	f
960	419.54	108.57	f
1000	431.79	110.26	f
1040	449.01	107.04	f
1080	466.67	122.31	f
1120	477.75	117.92	f
1160	491.98	117.76	f
1200	510.38	112.64	f
1240	527.22	111.7	f
1280	546.39	101.79	f
1320	563.31	103.15	f
1360	581.15	106.8	f
1400	588.24	112.7	f
1440	597.76	108.62	f
*	id=P16	origin=start	destiny=end	motherId=-	ageAtStart=2320
0	45.68	274.18	c
40	51.17	271.14	c
80	66.11	267.38	c
120	89.84	280.95	c
160	110.66	299.57	c
200	109.58	307.54	f
240	129.09	306.61	f
280	156.73	308.72	f
320	172.77	311.52	f
360	179.11	310.48	f
400	192.87	319.57	f
440	203.48	311.79	f
480	222.67	304.15	f
520	248.19	306.8	f
560	271.9	314.74	f
600	287.14	323.3	f
640	301.74	327.29	f
680	324.62	333.75	f
720	351.46	348.76	f
760	364.46	350.24	f
800	366.33	358.17	f
840	380.75	351.56	f
880	400.77	358.15	f
920	423.36	359.25	f
960	440.03	371.02	f
1000	444.49	379.08	f
1040	461.95	368.4	f
1080	475.94	379.27	f
1120	498.16	380.37	f
1160	512.92	374.67	f
1200	520.79	366.37	f
1240	546.89	367.93	f
1280	565.03	372.7	f
1320	573.91	375.49	f
1360	589.59	366.96	f
1400	596.87	359.11	f
1440	614.58	359.47	f
*	id=P17	origin=start	destiny=end	motherId=-	ageAtStart=3480
0	208.21	167.81	c
40	231.56	159.34	c
80	256.93	169.76	c
120	272.64	161.63	c
160	283.68	158.29	c
200	293.94	162.68	f
240	304.89	171.4	f
280	318.2	180.71	f
320	343.01	183.98	f
360	365.24	184.61	f
400	385.97	185.62	f
440	393.14	184.3	f
480	416.25	173.81	f
520	431.56	181.47	f
560	452.55	182.61	f
600	463.07	183.46	f
640	478.9	195.36	f
680	491.68	197.62	f
720	511.42	199.53	f
760	543.11	201.58	f
800	553.31	208.25	f
840	562.21	197.92	f
880	578.81	209.9	f
920	595.88	199.12	f
960	607.4	195.44	f
1000	624.85	199.43	f
1040	629.97	194.85	f
1080	648.14	200.47	f
1120	666.01	208.76	f
1160	684.35	198.64	f
1200	699.45	192.95	f
1240	722.24	182.04	f
1280	744.78	181.55	f
1320	759.28	182.5	f
1360	778.91	186.17	f
1400	794.11	186.92	f
1440	810.9	183.88	f
*	id=P18	origin=start	destiny=end	motherId=-	ageAtStart=840
0	175.21	477.35	c
40	197.4	477.8	c
80	212.23	480.82	c
120	221.99	493.24	c
160	231.68	479.48	c
200	252.76	459.6	f
240	270.45	455.72	f
280	287.73	454.01	f
320	303.86	450.57	f
360	332	455.87	f
400	340.35	445.35	f
440	350.1	453.43	f
480	365.41	447.13	f
520	385.95	442.5	f
560	402.43	439.97	f
600	424.54	432.16	f
640	438.58	412.08	f
680	448.94	403.96	f
720	472.25	409.03	f
760	487.71	411.17	f
800	505.82	418.47	f
840	536.69	431.27	f
880	552.8	428.74	f
920	576.64	426.12	f
960	597.18	434.72	f
1000	609.77	433.55	f
1040	615.36	437.73	f
1080	635.54	425.7	f
1120	664.06	433.64	f
1160	691.26	428.58	f
1200	707.23	407.99	f
1240	720.67	395.22	f
1280	750.62	403.55	f
1320	755.75	403.58	f
1360	768.28	413.38	f
1400	776.35	415.32	f
1440	790.6	419.53	f
*	id=P19	origin=start	destiny=end	motherId=-	ageAtStart=3240
0	855.77	606.44	c
40	879.82	607.26	c
80	903.3	611.02	c
120	917.82	608.66	c
160	942.57	587.62	c
200	952.7	581.02	f
240	948.84	582.82	f
280	973.73	582.42	f
320	987.64	582.94	f
360	993.59	576.48	f
400	1003.04	578.18	f
440	1028.63	590.42	f
480	1046.07	588.81	f
520	1049.38	585.36	f
560	1056.25	583.06	f
600	1078.02	601.84	f
640	1088.68	617.09	f
680	1093.76	618.78	f
720	1103.5	606.14	f
760	1122.53	601.54	f
800	1139.11	605.59	f
840	1145.68	608.31	f
880	1161.72	613.04	f
920	1181.64	611.68	f
960	1195.52	611.12	f
1000	1225.21	610.18	f
1040	1246.5	627.25	f
1080	1265.94	626.07	f
1120	1285.84	639.08	f
1160	1298.09	645.87	f
1200	1316.49	650.42	f
1240	1328.22	651.98	f
1280	1348.32	651.58	f
1320	1365.77	660.4	f
1360	1382.82	663.15	f
1400	1394.77	661.09	f
1440	1397.95	664.12	f
*	id=P20	origin=start	destiny=end	motherId=-	ageAtStart=600
0	250.95	477.78	c
40	274.7	478.29	c
80	288.53	482.48	c
120	303.84	485.71	c
160	313.27	492.96	c
200	320.22	495.63	f
240	330.92	498.05	f
280	339.3	503.81	f
320	361.35	515.14	f
360	387.38	516.02	f
400	398.26	511.86	f
440	420.46	511.37	f
480	445.43	513.96	f
520	459	512.54	f
560	469.54	518.82	f
600	483.19	516.58	f
640	500.7	518.13	f
680	509.56	520.02	f
720	533.66	523.55	f
760	546.52	528.58	f
800	558.07	526.76	f
840	574.65	517.85	f
880	595.54	509.92	f
920	609.5	509.78	f
960	622.94	513.59	f
1000	627.45	505.08	f
1040	642.01	487.22	f
1080	663.03	478.67	f
1120	678.07	485.94	f
1160	695.24	493.71	f
1200	720.98	491.95	f
1240	728.28	494.09	f
1280	747	500.58	f
1320	756.97	497.83	f
1360	771.26	490.1	f
1400	794.57	487.68	f
1440	822.82	483.01	f
*	id=P21	origin=start	destiny=end	motherId=-	ageAtStart=4640
0	52.97	519.87	c
40	70.46	529.18	c
80	82.46	532.09	c
120	103.93	527.04	c
160	122.6	522.84	f
200	130.37	518.61	f
240	147.47	519.27	f
280	162.33	525.71	f
320	181.85	529.42	f
360	195.28	532.88	f
400	211.38	537.36	f
440	229.17	535.74	f
480	251.1	534.28	f
520	257.03	524.39	f
560	278.02	520.9	f
600	283.66	517.78	f
640	304.28	525.89	f
680	322.11	519.39	f
720	347.49	521.64	f
760	374.99	524.54	f
800	384.36	517.77	f
840	404.38	525.86	f
880	425.59	529.34	f
920	433.16	513.3	f
960	444.38	517.11	f
1000	464.45	518.41	f
1040	487.79	513.86	f
1080	500.09	518.74	f
1120	508.85	529.03	f
1160	529.28	526.2	f
1200	542.05	521.32	f
1240	551.92	516.52	f
1280	571.68	520.76	f
1320	578.55	521.07	f
1360	592.08	520.79	f
1400	613.75	523.98	f
1440	630.53	518.75	f
*	id=P22	origin=start	destiny=end	motherId=-	ageAtStart=3080
0	173.9	592.32	c
40	189.45	597.64	c
80	197.06	594.88	c
120	222.82	595.17	c
160	234.34	597.19	c
200	251.01	591.3	f
240	282.8	594.56	f
280	290.38	583.89	f
320	308.5	583.67	f
360	330.91	587.67	f
400	349.33	586.67	f
440	352.1	594.14	f
480	369.17	592.01	f
520	380.91	588.44	f
560	394.94	596.98	f
600	414.85	603.48	f
640	432.97	593.64	f
680	444.11	585.22	f
720	459.81	577.64	f
760	491.04	590.38	f
800	507.84	589.7	f
840	509.39	601.28	f
880	526.92	600.5	f
920	547.78	610.43	f
960	552.34	600.38	f
1000	575	602.82	f
1040	601.47	594.76	f
1080	612.29	586.39	f
1120	626.62	587.77	f
1160	643.26	576.27	f
1200	663.08	580.09	f
1240	673.88	578.27	f
1280	691.02	578.3	f
1320	705.2	589.74	f
1360	724.43	589.22	f
1400	735.85	588.37	f
1440	742.02	587.95	f
*	id=P23	origin=start	destiny=end	motherId=-	ageAtStart=1200
0	386.6	618.81	c
40	403.93	614.72	c
80	418.35	626.4	c
120	434.44	625.24	c
160	433.45	623.19	c
200	459.26	626	f
240	471.19	617.65	f
280	486.78	614.47	f
320	509.5	608.56	f
360	522.89	608.23	f
400	531.88	608.79	f
440	544.52	609.99	f
480	564.99	611.62	f
520	568.11	604.44	f
560	589.98	598.46	f
600	614.33	580.53	f
640	619.83	582.92	f
680	632.23	575.09	f
720	651.73	578.06	f
760	658.59	569.21	f
800	684.37	569.96	f
840	694.87	580.8	f
880	710.16	590.28	f
920	717.33	599.42	f
960	744.3	595.73	f
1000	753.46	601.91	f
1040	759.95	602.46	f
1080	774.39	610.42	f
1120	798.1	619.19	f
1160	815.51	617.45	f
1200	832.19	619.53	f
1240	849.23	626.75	f
1280	857.52	624.8	f
1320	862.67	616.83	f
1360	878.08	610.79	f
1400	897.67	611.23	f
1440	913.06	605.79	f
*	id=P24	origin=start	destiny=end	motherId=-	ageAtStart=4200
0	323.33	349.7	c
40	341.62	340.91	c
80	365.98	330.82	c
120	380.08	336.78	c
160	401.29	346.65	c
200	423.84	346.45	f
240	439.39	354.01	f
280	453.15	350.8	f
320	466.57	356.26	f
360	484.2	349.61	f
400	499.27	358.05	f
440	525.17	361.14	f
480	541.03	357.55	f
520	556.38	365.06	f
560	587.91	358.1	f
600	600.72	364.77	f
640	607.26	356.47	f
680	627.83	366.37	f
720	644.18	368.77	f
760	669.88	361.77	f
800	680.65	364.05	f
840	706.03	363.43	f
880	734.58	370.09	f
920	751.55	376.54	f
960	765.59	380.84	f
1000	780.68	389.58	f
1040	792.79	394.15	f
1080	805.46	396.18	f
1120	820.25	403.07	f
1160	834.23	402.75	f
1200	842.85	401.17	f
1240	858.63	389.24	f
1280	860.54	384.83	f
1320	891.06	384.74	f
1360	908.63	383.92	f
1400	934.74	379.45	f
1440	963.83	358.54	f
*	id=P25	origin=start	destiny=end	motherId=-	ageAtStart=2880
0	340.94	368.51	c
40	360.99	364.11	c
80	372.96	372.51	c
120	375.51	374.33	c
160	379.74	366.02	c
200	393.19	359.76	f
240	420.87	374.4	f
280	441.2	369.82	f
320	463.01	376.86	f
360	480.68	369.38	f
400	499.2	355.92	f
440	520.49	360.11	f
480	525.5	356.77	f
520	554.78	353.03	f
560	568.65	352.52	f
600	586.17	353.6	f
640	600.16	343.83	f
680	621.48	350.3	f
720	649.57	348.52	f
760	667.07	343.15	f
800	685.32	350.47	f
840	716.56	362.7	f
880	735.58	367.74	f
920	739.45	365.71	f
960	746.74	363.01	f
1000	768.29	362.82	f
1040	796.58	360.52	f
1080	796.09	354.29	f
1120	816.86	360.86	f
1160	836.53	354.66	f
1200	842.36	356.69	f
1240	852.63	352.96	f
1280	865.48	360.19	f
1320	884.41	369.52	f
1360	896.92	369.73	f
1400	914.75	359.17	f
1440	926.83	356.29	f
*	id=P26	origin=start	destiny=end	motherId=-	ageAtStart=3800
0	314.18	298.45	c
40	343.58	302.76	c
80	354.77	305.05	c
120	376.61	295.79	c
160	402.07	296.1	c
200	413.47	299.41	f
240	415.41	296.16	f
280	436.99	290.07	f
320	448.96	292.39	f
360	477.29	300.2	f
400	488.39	292.71	f
440	497.98	296.67	f
480	508.17	311.26	f
520	539.19	321.2	f
560	552.43	320.75	f
600	554.2	316.48	f
640	558.33	320.5	f
680	572.56	313.09	f
720	587.58	300.07	f
760	596.93	302.85	f
800	608.38	311.51	f
840	619.24	313.1	f
880	638.35	319.06	f
920	661.71	319.97	f
960	678.08	321.77	f
1000	687.47	327.19	f
1040	691.58	323.69	f
1080	702.81	336.27	f
1120	710.77	331.82	f
1160	728.89	331.44	f
1200	748.15	338.37	f
1240	774.38	346.2	f
1280	787.34	343.42	f
1320	806.01	344.25	f
1360	824.61	335.52	f
1400	832.21	340	f
1440	848.52	347	f
*	id=P27	origin=start	destiny=end	motherId=-	ageAtStart=3040
0	289.89	17.06	c
40	299.58	19.34	c
80	310.83	25.87	c
120	330.5	36.6	c
160	354.26	37.11	c
200	370.7	30.55	f
240	385.66	29.5	f
280	400.33	24.04	f
320	415.43	30.44	f
360	436.4	42.26	f
400	456.12	37.26	f
440	471.47	43.14	f
480	495.99	47.23	f
520	512.29	38	f
560	524.33	34.87	f
600	546.47	36.68	f
640	575.36	27.57	f
680	587.03	33.81	f
720	602.21	35.85	f
760	629.81	37.97	f
800	655.55	45.53	f
840	672.57	39.11	f
880	691.99	44.9	f
920	698.03	46.07	f
960	713.42	36.87	f
1000	729.43	45.03	f
1040	747.32	38.05	f
1080	762.52	52.31	f
1120	787.19	48.85	f
1160	815.93	51.93	f
1200	850.81	59.2	f
1240	881.26	61.02	f
1280	905.15	65.88	f
1320	933.4	62.25	f
1360	951.06	59.28	f
1400	965.37	51.03	f
1440	976.5	44.55	f
*	id=P28	origin=start	destiny=end	motherId=-	ageAtStart=3920
0	84.68	481.01	c
40	93.51	484.4	c
80	105.05	484.82	c
120	119.23	479.57	c
160	142.83	476.9	c
200	149.26	468.95	f
240	165.64	475.91	f
280	178.63	473.14	f
320	196.84	479.24	f
360	208.62	480.86	f
400	232.79	470.62	f
440	248.48	465.19	f
480	267.99	473.76	f
520	280.34	471.75	f
560	298.88	484.9	f
600	328.8	478.97	f
640	361.98	471.76	f
680	373.32	486.07	f
720	393.7	485.42	f
760	403.39	488.96	f
800	408.39	480.31	f
840	422.3	486.06	f
880	444.63	491.52	f
920	445.16	487.44	f
960	462.76	479.89	f
1000	474.03	482.84	f
1040	477.35	479.19	f
1080	489.26	483.32	f
1120	507.96	474.39	f
1160	516.5	478.12	f
1200	536.3	474.49	f
1240	552.05	470.12	f
1280	577.83	469.63	f
1320	596.22	462.35	f
1360	615.38	467	f
1400	635.59	462.36	f
1440	658.72	461.89	f
*	id=P29	origin=start	destiny=end	motherId=-	ageAtStart=2720
0	554.34	653.28	c
40	587.09	657.18	c
80	600.31	666.44	c
120	612.09	674.49	c
160	624.07	679.93	c
200	645.91	671.87	f
240	657.77	677.03	f
280	674.1	680.4	f
320	690.11	682.94	f
360	720.19	682.03	f
400	731.55	673.98	f
440	736.38	675.85	f
480	746.86	672.17	f
520	773.67	674.7	f
560	790.36	684.78	f
600	815.05	687.03	f
640	838.56	690.18	f
680	855.16	702.53	f
720	868.28	713.78	f
760	891.36	722.93	f
800	899.97	724.77	f
840	917.3	738.03	f
880	936.44	737.46	f
920	946.59	724.74	f
960	955.19	720.81	f
1000	976.27	719.13	f
1040	997.2	713.35	f
1080	1008.68	705.27	f
1120	1022.6	710.03	f
1160	1036.92	708.41	f
1200	1046.95	711.35	f
1240	1061.59	719.3	f
1280	1078.66	713.57	f
1320	1087.68	717.07	f
1360	1098.07	715.39	f
1400	1105.68	721.48	f
1440	1115.76	733.7	f
*	id=P30	origin=start	destiny=end	motherId=-	ageAtStart=320
0	725.38	235.02	c
40	740.65	229.81	c
80	769.29	224.16	c
120	795.84	223.56	c
160	817.39	225.19	c
200	829.66	225.05	f
240	850.49	231.38	f
280	870.69	224.35	f
320	887.04	220.06	f
360	911.5	226.61	f
400	932.94	218.66	f
440	950.43	212.79	f
480	967.51	209.14	f
520	986.93	198.31	f
560	1002.03	195.7	f
600	1023.31	190.02	f
640	1035.96	192.15	f
680	1050.74	187.5	f
720	1064.99	184.41	f
760	1081.97	179.4	f
800	1101.94	194.51	f
840	1122.63	195.56	f
880	1133.63	199.43	f
920	1152.64	187.81	f
960	1169	191.51	f
1000	1182.01	183.94	f
1040	1199.46	190.25	f
1080	1215.6	187.8	f
1120	1225.14	181.55	f
1160	1239.87	183.29	f
1200	1249.7	171.93	f
1240	1265.13	167.74	f
1280	1278.17	160.58	f
1320	1288.3	168.46	f
1360	1310.19	169.92	f
1400	1334.1	182.66	f
1440	1346.59	172.26	f
*	id=P31	origin=start	destiny=end	motherId=-	ageAtStart=240
0	762.07	92.08	c
40	776.91	93.61	c
80	806.14	100.05	c
120	829.05	105.68	c
160	842.31	113.45	c
200	860.14	111.22	f
240	872.31	97.64	f
280	888.26	104.99	f
320	910.58	105.42	f
360	935.81	114.2	f
400	949.06	117.51	f
440	941.72	114.68	f
480	954.32	119.73	f
520	967.57	116.16	f
560	982.19	109.52	f
600	989.91	110.73	f
640	1010.75	110.27	f
680	1035.92	118.26	f
720	1046.12	108.1	f
760	1066.17	95.24	f
800	1078.3	80.07	f
840	1090.09	72.17	f
880	1102.29	80.16	f
920	1126.47	93.4	f
960	1143.46	82.09	f
1000	1162.43	71.76	f
1040	1176.61	62.94	f
1080	1189.15	73.24	f
1120	1204.89	72.83	f
1160	1227.42	86.22	f
1200	1233.44	95.24	f
1240	1251.42	102.71	f
1280	1277.89	97.5	f
1320	1288.54	101.87	f
1360	1301.14	110.52	f
1400	1312.88	102.44	f
1440	1325.98	121.42	f
*	id=P32	origin=start	destiny=end	motherId=-	ageAtStart=360
0	217.03	602.19	c
40	233.74	602.61	c
80	249.45	605.75	c
120	265.88	602.84	c
160	273.91	605.81	c
200	285.84	589.42	f
240	295.13	587.3	f
280	320.63	587.56	f
320	343.94	592.6	f
360	354.9	607.54	f
400	374.28	609.85	f
440	389.96	605.1	f
480	406.85	613.55	f
520	423.05	608.46	f
560	430.22	610.83	f
600	445.65	614.7	f
640	455.9	627.13	f
680	473.37	629.34	f
720	489.16	622.24	f
760	499.63	623.77	f
800	519.42	630.19	f
840	535.75	617.89	f
880	557.65	635	f
920	570.01	631.57	f
960	577.8	628.05	f
1000	574.76	628.53	f
1040	594.38	630.44	f
1080	610.75	633.51	f
1120	632.96	635.6	f
1160	656.32	627.42	f
1200	674.65	626.53	f
1240	701.55	630.03	f
1280	698.84	627.88	f
1320	710.68	621.19	f
1360	723.38	623.34	f
1400	749.39	621.68	f
1440	769.9	615.99	f
*	id=P33	origin=start	destiny=end	motherId=-	ageAtStart=2720
0	516.66	382.13	c
40	526.21	377.03	c
80	536.32	376.46	c
120	558.48	381.88	c
160	572.56	387.85	c
200	587.41	401.17	f
240	592.04	390.53	f
280	606.98	383.44	f
320	620.82	374.45	f
360	637.12	371.01	f
400	666.07	377.94	f
440	681.89	377.5	f
480	695.21	369.73	f
520	713.77	372.25	f
560	728.42	373.81	f
600	737.74	375.33	f
640	759.54	373.27	f
680	767.6	375.64	f
720	791.78	384.15	f
760	807.92	391.87	f
800	829.05	391.06	f
840	841.08	405.05	f
880	855.61	398.16	f
920	864.24	408.31	f
960	882.1	422.03	f
1000	894.57	435.05	f
1040	906.1	434.12	f
1080	921.87	434.8	f
1120	933.81	435.05	f
1160	949.74	435.09	f
1200	979.34	431.57	f
1240	991.94	420.86	f
1280	1017.49	416.86	f
1320	1020.73	428.72	f
1360	1022.6	433.6	f
1400	1046.13	429.66	f
1440	1075.29	427.15	f
*	id=P34	origin=start	destiny=end	motherId=-	ageAtStart=440
0	327.91	264.29	c
40	340.1	258.88	c
80	353.2	252.03	c
120	373.86	253.98	c
160	400.53	255.23	c
200	418.26	259.62	f
240	445.97	270.43	f
280	463.29	261.33	f
320	469.02	252.84	f
360	485.14	242.34	f
400	491.82	244.69	f
440	518.57	254.07	f
480	525.62	255.91	f
520	540.54	248.08	f
560	570.48	246.08	f
600	602.6	244.66	f
640	605.64	248.6	f
680	616.71	244.95	f
720	639.3	227.05	f
760	650.97	232.62	f
800	671.68	233.18	f
840	690.63	243.25	f
880	698.78	243.53	f
920	712.12	251.1	f
960	725.05	255.93	f
1000	757.71	258.73	f
1040	766.46	262.81	f
1080	786.38	270.64	f
1120	800.84	271.47	f
1160	818.54	273.12	f
1200	832.83	269.51	f
1240	851.52	264.48	f
1280	877.69	278.68	f
1320	885.4	280.86	f
1360	899.45	276.81	f
1400	909.17	277.62	f
1440	922.19	280.57	f
*	id=P35	origin=start	destiny=end	motherId=-	ageAtStart=1040
0	446.88	216.26	c
40	452.69	224.24	c
80	472.43	236.48	c
120	491.06	247.32	c
160	497.5	238.4	c
200	502.01	250.59	f
240	518.67	245.72	f
280	544.16	239.66	f
320	553.63	239.96	f
360	577.8	236.24	f
400	588.97	224.79	f
440	606.28	236.97	f
480	618.95	235.78	f
520	630.51	244.61	f
560	646.43	238.47	f
600	670.1	242.74	f
640	686.58	244.52	f
680	707.71	241.91	f
720	724.49	233.94	f
760	744.76	219.85	f
800	758.06	217.31	f
840	782.12	215.6	f
880	807.6	221.54	f
920	832.13	210.23	f
960	845.34	207.55	f
1000	851.82	209.78	f
1040	865.68	210.83	f
1080	885.51	224.02	f
1120	895.26	233.8	f
1160	896.61	236.85	f
1200	907.91	237.49	f
1240	931.68	233.16	f
1280	953.06	244.77	f
1320	971.6	240.02	f
1360	964.68	252.82	f
1400	982.65	255.76	f
1440	1005.51	263.7	f
*	id=P36	origin=start	destiny=end	motherId=-	ageAtStart=2800
0	769.39	267.51	c
40	774.83	259.62	c
80	780.29	260.73	c
120	804.65	248.11	c
160	816.91	260.51	c
200	822.2	263.03	f
240	847.56	272.65	f
280	880.2	280.6	f
320	895.01	280.92	f
360	911.24	280.16	f
400	915.56	271.23	f
440	926.35	279.33	f
480	929.24	279.48	f
520	942.29	286.63	f
560	961.24	290.62	f
600	972.88	292.25	f
640	981.98	278.18	f
680	987.87	276.27	f
720	1003.4	271.8	f
760	1019.59	281.27	f
800	1037.19	271.26	f
840	1040.36	264.96	f
880	1049.23	263.52	f
920	1054.91	253.25	f
960	1063.3	250.04	f
1000	1076.17	245.04	f
1040	1093.63	252.21	f
1080	1112.31	254.19	f
1120	1123.74	254.28	f
1160	1146.11	250.43	f
1200	1170.77	256.15	f
1240	1194.83	256.55	f
1280	1207.32	264.37	f
1320	1230.46	278.6	f
1360	1243.41	279.67	f
1400	1259.91	286.19	f
1440	1272.69	275.79	f
*	id=P37	origin=start	destiny=end	motherId=-	ageAtStart=1920
0	775.44	593.49	c
40	791.43	597.8	c
80	813.55	602.55	c
120	821.89	604.01	c
160	847.87	608.64	c
200	881.02	608.54	f
240	900.1	602.47	f
280	904.95	609.48	f
320	926.8	609.82	f
360	953.63	621.4	f
400	968.04	611.86	f
440	977.25	608.06	f
480	999.16	603.83	f
520	1022.96	614.38	f
560	1046.82	619.38	f
600	1058.31	627.43	f
640	1060.17	620.26	f
680	1082.21	627.49	f
720	1092.87	627.97	f
760	1110.3	629.51	f
800	1132.72	629.15	f
840	1154.68	627.28	f
880	1177.42	626.71	f
920	1200.2	632.64	f
960	1222.29	624.78	f
1000	1255.1	636.08	f
1040	1275.04	642.77	f
1080	1282.53	648.49	f
1120	1295.87	639.62	f
1160	1317.43	641.03	f
1200	1336.91	641.76	f
1240	1359.92	642.19	f
1280	1372.59	639.89	f
1320	1390.09	638.97	f
1360	1395.23	641.03	f
1400	1400.98	649.62	f
1440	1409	645.17	f
*	id=P38	origin=start	destiny=end	motherId=-	ageAtStart=320
0	584.4	448.12	c
40	590.62	439.99	c
80	616.68	416.39	c
120	628.78	422.1	c
160	642.47	416.47	c
200	665.53	416.92	f
240	683.64	414.56	f
280	690.84	422.08	f
320	700.35	418.52	f
360	705.64	424.99	f
400	728.72	428.32	f
440	749.41	446.63	f
480	763.54	444.4	f
520	784.11	444.86	f
560	794.54	443.53	f
600	801.27	445.73	f
640	824.25	436.6	f
680	835.59	443.06	f
720	855.86	435.46	f
760	877.44	436.45	f
800	897.17	445.94	f
840	932.75	454.86	f
880	946.73	468.89	f
920	966.35	461.85	f
960	979.56	446.53	f
1000	991.15	451.01	f
1040	998.81	454.67	f
1080	1011.19	453.28	f
1120	1021.89	457.56	f
1160	1043.29	450.13	f
1200	1061.76	449.46	f
1240	1071.23	447.05	f
1280	1086.91	435.48	f
1320	1102.69	431.9	f
1360	1118.6	429.48	f
1400	1145.85	434.48	f
1440	1165.34	430.86	f
*	id=P39	origin=start	destiny=end	motherId=-	ageAtStart=4160
0	163.6	638.63	c
40	169.07	639.75	c
80	188.08	639.92	c
120	198.62	639.45	c
160	218.07	650.38	c
200	235.52	654.25	f
240	257.99	659.1	f
280	254.4	664.16	f
320	271.5	661.45	f
360	289.94	670.66	f
400	309.22	670.7	f
440	319.84	665.68	f
480	334.65	660.61	f
520	344.1	650.33	f
560	361.01	640.09	f
600	379.84	647.38	f
640	395.94	635.98	f
680	414.04	622.97	f
720	443.95	620.27	f
760	456.7	615.29	f
800	474.68	628.14	f
840	497.71	631.62	f
880	513.85	625.56	f
920	532.22	622.05	f
960	542.21	627.9	f
1000	557.15	618.31	f
1040	580.73	630.16	f
1080	597.18	627.57	f
1120	609.86	620.05	f
1160	621.13	622.76	f
1200	636.57	623.67	f
1240	650.24	631.39	f
1280	667.22	626.83	f
1320	681.45	627.97	f
1360	691.06	621.79	f
1400	698.79	614.55	f
1440	726.46	611.5	f
*	id=P40	origin=start	destiny=end	motherId=-	ageAtStart=960
0	715.01	318.22	c
40	744.91	300.71	c
80	764.14	303.74	c
120	777.54	310.58	c
160	784.05	308.87	c
200	795.23	308.23	f
240	816.32	313.68	f
280	824.89	320.17	f
320	827.98	320.91	f
360	841.05	326.13	f
400	854.13	325.3	f
440	867.77	329.9	f
480	862.8	329.9	f
520	889.17	335.32	f
560	887.78	335.51	f
600	913.48	322.38	f
640	930.89	323.33	f
680	940.44	313.15	f
720	952.32	320.63	f
760	965.39	327.58	f
800	971.35	324.02	f
840	980.11	326.04	f
880	993.65	328.74	f
920	1006.6	330.16	f
960	1035.7	319.03	f
1000	1049.1	331.61	f
1040	1069.34	338.67	f
1080	1079.07	325.64	f
1120	1095.7	331.78	f
1160	1107.23	324.86	f
1200	1122.79	322.58	f
1240	1140.43	320.56	f
1280	1145.66	332.2	f
1320	1170.29	331.13	f
1360	1183.81	325.02	f
1400	1211.48	322.66	f
1440	1229.28	328.05	f
*	id=P41	origin=start	destiny=end	motherId=-	ageAtStart=1480
0	413.65	541.98	c
40	436.96	550.03	c
80	450.85	552.73	c
120	467.78	571.21	c
160	485.03	569.01	c
200	501.17	566.77	f
240	523.95	573.84	f
280	545.33	556.79	f
320	571.15	559.04	f
360	590.48	554.76	f
400	610.24	554.42	f
440	609.55	566.54	f
480	624.22	567.22	f
520	637.47	564.62	f
560	643.94	564.53	f
600	665.49	574.24	f
640	678.23	576.39	f
680	687.45	577.61	f
720	705.62	577.39	f
760	725	583.38	f
800	733.34	584.72	f
840	755.58	586.52	f
880	770.58	578.99	f
920	789.78	583.64	f
960	805.56	575.75	f
1000	819.94	583.74	f
1040	834.13	583.92	f
1080	853.64	577.09	f
1120	873.84	583.64	f
1160	898.7	578.91	f
1200	909.64	577.49	f
1240	920.37	577.35	f
1280	942.94	566.57	f
1320	952.51	567.9	f
1360	981.53	570.79	f
1400	988.71	572.88	f
1440	999.1	560.37	f
*	id=P42	origin=start	destiny=end	motherId=-	ageAtStart=1720
0	101.44	138.19	c
40	118.64	137.92	c
80	139.9	136.99	c
120	141.58	130.93	c
160	152.17	124.77	c
200	176.51	120.63	f
240	201.45	121.17	f
280	223	118.02	f
320	226.54	115.45	f
360	247.01	127.58	f
400	272.44	125.73	f
440	289.12	127.78	f
480	308.71	123.67	f
520	325.4	125.75	f
560	362.51	132.39	f
600	374.44	142.64	f
640	402.81	147.96	f
680	415.44	148.51	f
720	435.72	146.05	f
760	450.4	152.14	f
800	475.61	149.61	f
840	484.37	161.5	f
880	490.95	164.63	f
920	494.17	161.02	f
960	513.52	166.3	f
1000	532.69	158.03	f
1040	540.64	154.11	f
1080	544.99	156.42	f
1120	573.22	163.44	f
1160	586.9	163.3	f
1200	605.57	167.35	f
1240	623.6	162.69	f
1280	632.25	152.18	f
1320	652.9	150.69	f
1360	665.81	155.52	f
1400	682.99	156.85	f
1440	690.29	156.09	f
*	id=P43	origin=start	destiny=end	motherId=-	ageAtStart=840
0	158.5	526.48	c
40	180.96	527.42	c
80	186.42	525.47	c
120	204.72	510.09	c
160	230.51	504.51	c
200	253.73	514.49	f
240	262.75	527.05	f
280	269.01	524.97	f
320	279.69	521.79	f
360	287.08	518.4	f
400	295.7	516.59	f
440	316.07	511.84	f
480	335.4	520.93	f
520	341.67	514.19	f
560	346.72	525.82	f
600	368.28	530.47	f
640	366.21	537.46	f
680	371.43	533.81	f
720	382.3	534.62	f
760	403.24	525.99	f
800	411.72	521	f
840	422.04	512.03	f
880	447.47	514.55	f
920	475.84	514.9	f
960	498.78	523.51	f
1000	523.25	520.85	f
1040	534.76	504.94	f
1080	538.22	503.73	f
1120	564.64	512.67	f
1160	580.7	510.53	f
1200	588.72	499.45	f
1240	607.49	508.46	f
1280	622.86	499.89	f
1320	636.23	506.48	f
1360	656.02	511.56	f
1400	672.01	511.86	f
1440	683.25	519.3	f
*	id=P44	origin=start	destiny=end	motherId=-	ageAtStart=200
0	57.79	129.6	c
40	74.59	137.81	c
80	86.15	128.7	c
120	102.09	121.11	c
160	120.95	114.08	c
200	141.45	110.62	f
240	149.47	105.99	f
280	163.35	102.86	f
320	173.73	110.91	f
360	187.44	111.66	f
400	197.97	114.11	f
440	210.43	109.47	f
480	226.51	107.44	f
520	252.87	110.85	f
560	267.44	109.59	f
600	282.7	97.85	f
640	297.45	93.89	f
680	298.78	85.76	f
720	319.52	79.52	f
760	337.33	68.71	f
800	353.85	74.67	f
840	369.37	79.1	f
880	385.4	70.75	f
920	407.77	65.75	f
960	416.6	62.22	f
1000	426.35	60.13	f
1040	430.72	51.22	f
1080	444.43	45.78	f
1120	464.11	45.29	f
1160	467.21	44.85	f
1200	491.88	51.99	f
1240	502.15	57.88	f
1280	518.45	49.87	f
1320	537.97	49.38	f
1360	546.63	49.75	f
1400	571.71	45.92	f
1440	584.13	36.63	f
*	id=P45	origin=start	destiny=end	motherId=-	ageAtStart=4640
0	196.73	79.57	c
40	209.97	75.43	c
80	222.34	77.73	c
120	239.97	80.24	c
160	254.76	84.69	c
200	268.18	79.46	f
240	288.33	85.38	f
280	321.13	80.18	f
320	346.8	76.79	f
360	359.77	78.22	f
400	384.21	91.71	f
440	403.98	102.39	f
480	425.72	107.06	f
520	426.12	108.38	f
560	447.63	120.15	f
600	466.28	119.95	f
640	487.54	136.96	f
680	497.61	144.97	f
720	500.33	153.72	f
760	523.86	147.54	f
800	552.45	152.39	f
840	570.18	144.79	f
880	585.81	156.47	f
920	610.69	156.17	f
960	625.95	152.37	f
1000	637.27	153.43	f
1040	658.49	167.89	f
1080	662.88	167.52	f
1120	682.13	166.32	f
1160	684.44	163.7	f
1200	704.43	155.44	f
1240	714.94	156.31	f
1280	738.23	159.31	f
1320	753.27	167.18	f
1360	762.7	162.5	f
1400	769.33	156.59	f
1440	801.01	157.34	f
*	id=P46	origin=start	destiny=end	motherId=-	ageAtStart=1720
0	417.41	608.55	c
40	439.21	612.2	c
80	453.66	625.06	c
120	452.41	624.51	c
160	469.3	616.37	f
200	492.68	607.46	f
240	502.44	603.23	f
280	519	593.73	f
320	539.42	593.92	f
360	556.45	590.21	f
400	563.3	594.56	f
440	570.08	581.81	f
480	583.52	585.06	f
520	598.61	582.35	f
560	619.96	572.69	f
600	643.01	580.14	f
640	665.67	578.39	f
680	665.14	580.21	f
720	678.34	577.93	f
760	695.32	570.16	f
800	703.73	567.88	f
840	719.41	561.87	f
880	739.99	555.48	f
920	752.49	554.4	f
960	770.29	564.93	f
1000	776.96	560.46	f
1040	788.34	560.84	f
1080	793.33	552.94	f
1120	809.86	552.74	f
1160	842.68	545.25	f
1200	865.6	545.5	f
1240	884.59	546.41	f
1280	898.58	541.76	f
1320	920.15	529.88	f
1360	939.02	534.21	f
1400	952.17	530.35	f
1440	965.23	541.66	f
*	id=P47	origin=start	destiny=end	motherId=-	ageAtStart=4320
0	632.47	196.27	c
40	657.38	197.7	c
80	663.76	187.85	c
120	692.44	203.7	c
160	701.49	205.79	c
200	710.08	217.6	f
240	722.36	216.09	f
280	731.73	211.86	f
320	745.12	231.82	f
360	765.9	231.91	f
400	783.7	216.47	f
440	793.47	214.67	f
480	810.99	206.54	f
520	827.09	215.04	f
560	847.5	216.6	f
600	866.58	212.31	f
640	877.99	206.24	f
680	904.03	193.61	f
720	938.86	195.02	f
760	949.89	192.63	f
800	960.39	183.9	f
840	971.37	188.11	f
880	984.11	181.93	f
920	994.37	189.97	f
960	1018.72	192.19	f
1000	1021.51	190.46	f
1040	1034.4	190.06	f
1080	1043.07	204.28	f
1120	1051.83	196	f
1160	1073	198.45	f
1200	1095.96	202.31	f
1240	1109.13	197.72	f
1280	1128.92	196.68	f
1320	1143.44	212.56	f
1360	1163.09	204.08	f
1400	1181.12	210.21	f
1440	1203.77	219.79	f
*	id=P48	origin=start	destiny=end	motherId=-	ageAtStart=480
0	182.18	427.29	c
40	200.81	427.24	c
80	205.93	430.76	c
120	226.73	423.9	c
160	254.6	413.42	c
200	264.02	404.26	f
240	281.13	401.71	f
280	299.32	394.94	f
320	314.23	395.47	f
360	322.77	393.66	f
400	345.55	401.98	f
440	359.76	386.55	f
480	389.24	392.45	f
520	399.23	386.88	f
560	406.77	392.14	f
600	425.6	400.55	f
640	447.09	409.98	f
680	472.01	389.33	f
720	490.99	380.15	f
760	500.63	370.62	f
800	511.72	370.15	f
840	532.63	377.74	f
880	536.72	376.67	f
920	546.24	380.21	f
960	560.34	383.43	f
1000	566.18	398.56	f
1040	573.86	388.38	f
1080	579.32	379.97	f
1120	596.31	370.59	f
1160	608.38	371.9	f
1200	613.73	368	f
1240	622.03	372.44	f
1280	624.44	371.22	f
1320	634.48	375.07	f
1360	651.52	372.48	f
1400	681.11	383.59	f
1440	690.8	385.08	f
*	id=P49	origin=start	destiny=end	motherId=-	ageAtStart=1640
0	147.31	300.03	c
40	179.9	299.74	c
80	192.84	296.5	c
120	207.55	294.39	c
160	213.35	307.82	c
200	230.32	318.74	f
240	241.27	319.14	f
280	265.93	315.03	f
320	266.58	317.57	f
360	284.76	306.58	f
400	309.66	301.82	f
440	323.56	312.19	f
480	343.79	314.68	f
520	363.62	307.11	f
560	382.17	315.75	f
600	381.45	310.48	f
640	391.18	312.82	f
680	409.5	308.62	f
720	418.74	305.05	f
760	437.78	318.51	f
800	448.36	321.72	f
840	459.14	308.16	f
880	472.71	294.76	f
920	504.32	306.66	f
960	528.08	304.04	f
1000	546.57	306.39	f
1040	568.52	307.95	f
1080	583.81	305.21	f
1120	599.45	309.74	f
1160	618.78	311.66	f
1200	627.05	307.82	f
1240	633.22	316.67	f
1280	655.08	308.41	f
1320	678.5	315.48	f
1360	703.07	313.96	f
1400	724.84	314.6	f
1440	741.36	304.84	f
*	id=P50	origin=start	destiny=end	motherId=-	ageAtStart=3360
0	805.65	212.47	c
40	808.48	207.09	c
80	822.94	211.94	c
120	841.11	221.2	c
160	856.34	221.42	c
200	879.66	219.17	f
240	891.6	224.47	f
280	903.6	223.35	f
320	921.55	215.71	f
360	938.4	215.23	f
400	957.83	227.08	f
440	962.42	236.4	f
480	976.05	245.82	f
520	986.87	260.99	f
560	1011.64	253.1	f
600	1012.34	240.46	f
640	1016.08	235.85	f
680	1025.87	234.98	f
720	1031.49	231.81	f
760	1064.67	237.6	f
800	1070.99	247.92	f
840	1077.25	262.55	f
880	1084.06	270.03	f
920	1098.27	263.7	f
960	1109.92	267.96	f
1000	1133.86	273.58	f
1040	1157.2	278.51	f
1080	1171.92	282.18	f
1120	1204.43	285.92	f
1160	1215.16	290.16	f
1200	1243.67	276.69	f
1240	1263.13	279.29	f
1280	1262.67	278.56	f
1320	1273.65	264.29	f
1360	1278.33	269.57	f
1400	1290.5	266.84	f
1440	1307.86	274.49	f
*	id=P51	origin=start	destiny=end	motherId=-	ageAtStart=4560
0	228.93	119.23	c
40	248.22	116.71	c
80	276.16	118.15	c
120	288.38	119.59	c
160	307.69	120.31	c
200	313.21	122.29	f
240	333.05	114.47	f
280	353.41	112.16	f
320	364.12	111.48	f
360	381.93	114.55	f
400	387.61	106.56	f
440	403.59	101.88	f
480	419.88	108.58	f
520	441.35	107.39	f
560	459.06	114.27	f
600	476.92	94.34	f
640	491.9	82.13	f
680	508.5	82.59	f
720	517.53	78.15	f
760	530.26	82.02	f
800	541.84	82.53	f
840	565.06	71.38	f
880	586.38	63.25	f
920	597.94	67.05	f
960	623.23	57.77	f
1000	651.88	57.01	f
1040	670.14	61.51	f
1080	689.51	66.41	f
1120	709.73	74.4	f
1160	715.38	83.49	f
1200	738.63	94.81	f
1240	758.28	99.55	f
1280	783.8	93.29	f
1320	800.53	96.01	f
1360	803.5	91.82	f
1400	821.06	94.36	f
1440	832.21	94.87	f
*	id=P52	origin=start	destiny=end	motherId=-	ageAtStart=3160
0	223.89	569.89	c
40	228.54	564.39	c
80	239.03	562.71	c
120	250.84	560.49	c
160	264.27	547.19	c
200	267.11	547.35	f
240	288.8	547.05	f
280	301.81	543.99	f
320	325.43	537.62	f
360	349.09	530.15	f
400	359.68	541.32	f
440	372.86	555.87	f
480	386.29	550.4	f
520	393.38	534.23	f
560	403.18	535.6	f
600	415.46	541.95	f
640	449.18	539.91	f
680	463.72	538.34	f
720	464.61	533.98	f
760	479.3	532.07	f
800	502.97	529.32	f
840	522.4	536.89	f
880	534.78	524.27	f
920	559.27	522.14	f
960	569.37	522.62	f
1000	578.56	518.07	f
1040	592.26	523.35	f
1080	602.37	522.97	f
1120	613.31	528.75	f
1160	628.6	528.43	f
1200	642.98	525.48	f
1240	673.55	517.77	f
1280	681.96	527.11	f
1320	697.65	524.79	f
1360	709.45	527.43	f
1400	723.49	514.25	f
1440	733.8	512.21	f
*	id=P53	origin=start	destiny=end	motherId=-	ageAtStart=4040
0	788.48	44.33	c
40	805.91	53.72	c
80	831.29	64.44	c
120	845.98	54.14	c
160	851.76	46.18	c
200	858.11	38.88	f
240	871.46	35.43	f
280	890.63	40.67	f
320	901.57	35.56	f
360	914.5	29.72	f
400	935.71	16.18	f
440	944.12	22.16	f
480	964.12	11.52	f
520	988.94	8.25	f
560	1008.97	12.68	f
600	1024	14.69	f
640	1039.8	16.51	f
680	1065.35	18.06	f
720	1083.61	11.64	f
760	1098.2	14	f
800	1121.12	16.9	f
840	1132.72	19.46	f
[truncated: 1,801 more rows]
