# Supplementary material for: A three component model for superdiffusive motion effectively describes migration of eukaryotic cells moving freely or under a directional stimulus
Source: PLoS One. 2022 Aug 2;17(8):e0272259. doi: 10.1371/journal.pone.0272259 (PMC9345344; doi:10.1371/journal.pone.0272259)
Supplement: S1 File — Text files containing information about displacements of experimental and simulated populations used for both preliminary analyses, in “datasets used for preliminary evaluation of cell movement (Tables 1 and 2)”, and further characterization of cell movement, in “further datasets used for cell movement characterization (Figs 2, 4–6; Table 2; S1–S3 Tables; S2 and S3 Figs)”. (ZIP) [file pone.0272259.s007.zip › S1_File/further datasets/simulated/100 cells (9 micron random)/b12 p0/Coords-uyJjUL.txt]

#	version=2.0	operator=	acqDate=	cellLine=cell	cond=N.T.	type=	well=	ref_angle=	note=Experiment 1	clickId=	date=	acqId=	ps=1	xSize=845	ySize=668	ts=1	unit=um	stackId=	timeInt=	description=
*	id=P1	origin=start	destiny=end	motherId=-	ageAtStart=1400
0	90.53	644.14	c
40	104.12	658.63	c
80	114.33	660.13	c
120	116.5	653.2	c
160	122.84	639.72	c
200	133.6	648.13	f
240	145.1	649.55	f
280	154.94	646.25	f
320	166.21	643.23	f
360	183.95	648.38	f
400	203.35	658.46	f
440	210.07	665.86	f
480	215.36	654.11	f
520	233.2	666.33	f
560	248.77	658.39	f
600	262.84	661.06	f
640	274.48	677.06	f
680	275.92	674.22	f
720	290.44	672.35	f
760	307.87	676.08	f
800	331.16	674.9	f
840	338.15	684.83	f
880	350.72	674.75	f
920	358.65	677.24	f
960	375.09	675.98	f
1000	382.43	680.34	f
1040	391.97	685.48	f
1080	398.74	685.46	f
1120	404.56	693.45	f
1160	415.16	679.04	f
1200	415.29	679.54	f
1240	424	686.26	f
1280	452.62	678.88	f
1320	462.33	680.07	f
1360	486.38	686.39	f
1400	498.09	697.1	f
1440	506.45	686.41	f
*	id=P2	origin=start	destiny=end	motherId=-	ageAtStart=3520
0	289.37	16.55	c
40	299.99	21.15	c
80	319.16	4.87	c
120	333.31	-0.53999999999996	c
160	345.26	-1.88	c
200	365.18	-1.88	f
240	374.22	-1.14	f
280	385.1	9.01	f
320	406.87	9.1	f
360	416.44	11.61	f
400	424.61	16.94	f
440	441.82	19.57	f
480	452.6	11.65	f
520	466.63	21.23	f
560	480.12	20.95	f
600	492.9	20.74	f
640	500.98	20.93	f
680	510.35	19.93	f
720	517.17	12.14	f
760	534.93	25.02	f
800	561.43	28.37	f
840	582.51	26.49	f
880	592.32	25.78	f
920	603.67	37.31	f
960	621.81	34.44	f
1000	633.1	39.54	f
1040	645.08	55.95	f
1080	644.41	60.86	f
1120	655.02	65.81	f
1160	668.13	69.98	f
1200	687.81	52.46	f
1240	685.59	52.29	f
1280	688.32	55.8	f
1320	706.35	65.32	f
1360	722.12	64.35	f
1400	738.91	66.76	f
1440	763.11	67.61	f
*	id=P3	origin=start	destiny=end	motherId=-	ageAtStart=2640
0	60.04	261.76	c
40	70.97	260.35	c
80	76.48	259.68	c
120	81.56	269.34	c
160	91.64	288.77	c
200	95.2	286.86	f
240	100.99	285.72	f
280	103.81	276.46	f
320	124.29	280.14	f
360	144.9	286.39	f
400	149.8	293.93	f
440	166.04	277.71	f
480	185.28	276.9	f
520	195.56	279.35	f
560	209.74	282.69	f
600	219.73	281.36	f
640	232.63	282.53	f
680	245.46	266.82	f
720	251.71	264.09	f
760	252.23	265.11	f
800	268.21	254.55	f
840	288.98	264.5	f
880	304.63	258.3	f
920	312.65	252.59	f
960	320.13	245.31	f
1000	322.35	247.97	f
1040	339.62	257.13	f
1080	352.34	269.83	f
1120	358.98	259.65	f
1160	363.27	255.42	f
1200	385.78	265.55	f
1240	396.94	273.09	f
1280	414.18	277.2	f
1320	417.6	286.08	f
1360	432.32	285.06	f
1400	439.13	297.68	f
1440	451.49	299.53	f
*	id=P4	origin=start	destiny=end	motherId=-	ageAtStart=1160
0	217.15	297.19	c
40	229.97	287.85	c
80	248.89	288.01	c
120	270.45	279.82	c
160	288.82	267.99	c
200	299.76	265.93	f
240	303.86	255.35	f
280	330.76	253.48	f
320	342.72	254.2	f
360	352.23	258.6	f
400	365.32	241.27	f
440	391.36	240.63	f
480	400.24	239.31	f
520	406.82	244.17	f
560	427.23	247.03	f
600	441.53	242.15	f
640	455.38	244.99	f
680	473.53	251.65	f
720	480.28	247.33	f
760	485.66	242.86	f
800	505.94	242.67	f
840	518.08	240.57	f
880	541.95	248.05	f
920	550.61	237.79	f
960	570.57	245.83	f
1000	568.98	249.17	f
1040	579.69	245.5	f
1080	599.37	231.89	f
1120	606.86	220.16	f
1160	622.78	211.72	f
1200	632.39	206.07	f
1240	639.58	208.46	f
1280	641.4	205.64	f
1320	654.56	198.55	f
1360	676.42	182.2	f
1400	695.18	188.36	f
1440	701.21	183.83	f
*	id=P5	origin=start	destiny=end	motherId=-	ageAtStart=40
0	37.54	46.23	c
40	49.93	43.26	c
80	64.57	35.1	c
120	81.51	40.56	c
160	92.15	36.29	c
200	91.9	42.92	f
240	95.95	52.06	f
280	99.81	41.86	f
320	108.02	44.81	f
360	118.27	37.93	f
400	129.15	38.12	f
440	148.64	35.78	f
480	154.45	32.68	f
520	158.11	28.4	f
560	178.81	35.69	f
600	193.95	52.92	f
640	190.02	46.87	f
680	203.44	46.18	f
720	218.09	52.49	f
760	224.5	48.22	f
800	239.7	46.48	f
840	261.68	46.49	f
880	267.51	49.27	f
920	271.68	51.73	f
960	277.77	49.44	f
1000	298.14	42.44	f
1040	318.44	49.19	f
1080	328.01	52.82	f
1120	340.19	42.82	f
1160	345.69	40.62	f
1200	347.76	45	f
1240	360.24	53.94	f
1280	364.03	50.78	f
1320	388.66	54.05	f
1360	405.1	47.98	f
1400	418.52	46.5	f
1440	433.14	54.51	f
*	id=P6	origin=start	destiny=end	motherId=-	ageAtStart=2960
0	707.38	541.14	c
40	729.9	536.34	c
80	740.07	541.49	c
120	759.77	543.01	c
160	779.71	541.44	c
200	792.1	540.48	f
240	802.32	533.08	f
280	811.84	530.73	f
320	827.89	529.12	f
360	848.67	526.43	f
400	863.67	526.93	f
440	882.73	522.84	f
480	882.65	520.84	f
520	889.71	527.47	f
560	908.1	534.63	f
600	925.09	536.25	f
640	937.98	533.02	f
680	953.76	543.62	f
720	977.01	545.85	f
760	985.33	535.04	f
800	998.65	535.63	f
840	1012.29	534.82	f
880	1029.42	543.12	f
920	1036.17	545.28	f
960	1040.45	555.26	f
1000	1052.73	542.48	f
1040	1071.79	546.32	f
1080	1090.04	548.87	f
1120	1105.54	564.56	f
1160	1112.96	560.4	f
1200	1128.18	570.18	f
1240	1147.66	571.3	f
1280	1163.8	577.35	f
1320	1179.41	586.15	f
1360	1198.01	576.74	f
1400	1216.91	582.78	f
1440	1221.1	597.92	f
*	id=P7	origin=start	destiny=end	motherId=-	ageAtStart=2920
0	452.51	567.18	c
40	460.4	566.04	c
80	465.26	557.27	c
120	490.65	547.39	c
160	506.28	541.44	c
200	519.87	538.57	f
240	527.99	529.15	f
280	557.54	530.21	f
320	577.89	523.84	f
360	602.23	526.53	f
400	617.92	541.02	f
440	630.18	538.04	f
480	632.58	534.61	f
520	643.66	523.64	f
560	655.88	520.82	f
600	671.3	530.37	f
640	678.95	549.42	f
680	691.59	558.91	f
720	710.72	556.29	f
760	728.25	550.89	f
800	751.92	546.85	f
840	760.68	555.81	f
880	766.2	551.43	f
920	781.9	563.05	f
960	792.59	555.55	f
1000	802.59	554.83	f
1040	809.89	542.59	f
1080	818.11	553.77	f
1120	834.22	557.92	f
1160	849.22	554.87	f
1200	857.03	557.46	f
1240	886.44	563.48	f
1280	890.55	553.98	f
1320	895.05	548.54	f
1360	906.27	542.14	f
1400	915.39	537.32	f
1440	926.77	540.75	f
*	id=P8	origin=start	destiny=end	motherId=-	ageAtStart=1840
0	656.71	86.3	c
40	668.74	87.45	c
80	680.71	82.81	c
120	695.89	81.98	c
160	713.02	83.11	c
200	710.3	85.08	f
240	720.89	80.75	f
280	730.76	79.66	f
320	748.5	69.99	f
360	761.82	70.57	f
400	774.66	65.73	f
440	784.88	56.75	f
480	805.14	63.86	f
520	821.68	69.83	f
560	843.23	65.89	f
600	849.68	76.59	f
640	863.52	79.03	f
680	887.44	69.26	f
720	891.35	69.99	f
760	903.45	72.41	f
800	907.06	81.05	f
840	926.72	82.3	f
880	933.66	72.14	f
920	936.79	71.97	f
960	945.27	73.61	f
1000	955.82	80.81	f
1040	962.8	79.74	f
1080	973.98	78.25	f
1120	978.36	77.41	f
1160	991.04	74.1	f
1200	1002.94	83.97	f
1240	1016.86	83.23	f
1280	1022.59	85.63	f
1320	1043.46	83.71	f
1360	1058.64	71.59	f
1400	1074.25	71.1	f
1440	1090.22	76.37	f
*	id=P9	origin=start	destiny=end	motherId=-	ageAtStart=2400
0	636.15	278.25	c
40	658.58	268.48	c
80	678.83	271.7	c
120	688.65	274.6	c
160	714.88	266.13	c
200	739.51	270.81	f
240	762.98	281.62	f
280	778.71	276.15	f
320	788.11	270.35	f
360	811.44	260.81	f
400	826.31	267.77	f
440	838.34	277.43	f
480	847.28	280.1	f
520	857.46	278.07	f
560	868.51	261.81	f
600	872.71	275.58	f
640	892.72	267.9	f
680	910.1	266.39	f
720	925.38	267.77	f
760	947.15	269.49	f
800	961.49	274.37	f
840	976.73	264.93	f
880	974.7	277.62	f
920	1000.19	275.72	f
960	1007.83	264.8	f
1000	1022.44	257.98	f
1040	1033.86	260.66	f
1080	1042.31	258.51	f
1120	1051.08	260.45	f
1160	1070.27	258.22	f
1200	1093.44	246.2	f
1240	1101.18	247	f
1280	1097.91	254.33	f
1320	1097.97	269.34	f
1360	1115.11	279.57	f
1400	1131.5	277.25	f
1440	1163.33	270.09	f
*	id=P10	origin=start	destiny=end	motherId=-	ageAtStart=3040
0	47.02	434.5	c
40	58.47	428.47	c
80	73.8	426.47	c
120	82.59	416.77	c
160	95.93	429.57	c
200	127.23	422.82	f
240	136.06	414.44	f
280	159.12	409.05	f
320	167.57	408.31	f
360	164.53	401.54	f
400	178.27	402.21	f
440	183.61	387.01	f
480	198.14	385.41	f
520	206.06	388.48	f
560	209.42	384.64	f
600	224.19	389.32	f
640	238.1	392.91	f
680	243.21	388.73	f
720	254.56	392.94	f
760	252.44	390.62	f
800	272.18	392.87	f
840	287.21	393.04	f
880	296.27	381.02	f
920	300.98	365.45	f
960	321.44	378.22	f
1000	321.55	388.02	f
1040	321.79	389.52	f
1080	331.82	381.04	f
1120	333.19	386.8	f
1160	350.67	391.85	f
1200	367.2	385.11	f
1240	392.53	386.17	f
1280	406.55	380.99	f
1320	413.51	390.12	f
1360	436.82	393.92	f
1400	458.63	392.31	f
1440	475.84	384.18	f
*	id=P11	origin=start	destiny=end	motherId=-	ageAtStart=3200
0	215.88	649.72	c
40	237.15	647.52	c
80	251.04	647.85	c
120	261.6	648.06	c
160	275.01	649.81	c
200	291.33	650	f
240	304.11	643.31	f
280	314.2	640.93	f
320	322.27	635.55	f
360	335.6	635.58	f
400	343.57	636.96	f
440	350.25	651.13	f
480	363.22	641.04	f
520	368.22	654.81	f
560	369.95	645.7	f
600	372.23	645.05	f
640	381.81	641.1	f
680	392.08	653.92	f
720	410.35	644.97	f
760	415.95	652.13	f
800	430.73	653.94	f
840	435.51	654.45	f
880	454	635.66	f
920	467.12	636.47	f
960	484.68	654.38	f
1000	495.08	650.93	f
1040	505.97	663.02	f
1080	527.02	646.96	f
1120	540.75	654.19	f
1160	546.72	649.32	f
1200	564.06	648.57	f
1240	576.03	644.35	f
1280	579.33	642.9	f
1320	598.02	644.39	f
1360	611.52	645.33	f
1400	624.35	646.87	f
1440	631.59	655.58	f
*	id=P12	origin=start	destiny=end	motherId=-	ageAtStart=4440
0	176.57	17.19	c
40	183.76	19.86	c
80	188.38	15.68	c
120	194.1	9.77	c
160	198.26	15.41	c
200	210.02	16.7	f
240	221.01	24.83	f
280	227.51	23.48	f
320	242.86	30.47	f
360	257.66	41.79	f
400	281.65	50.64	f
440	294.37	44.48	f
480	307.05	40.99	f
520	317.01	34.39	f
560	326.23	33.07	f
600	332.63	34.56	f
640	328.14	43.17	f
680	340.8	47.67	f
720	341.29	51.54	f
760	347.68	53.74	f
800	354.08	49.76	f
840	365.79	52.08	f
880	380.96	57.8	f
920	394.63	61.9	f
960	401.79	60.26	f
1000	412.98	63.28	f
1040	424.69	65.39	f
1080	433.78	60.2	f
1120	428	49.37	f
1160	439.5	52.16	f
1200	441.08	42.36	f
1240	454.69	38.27	f
1280	469.88	37.55	f
1320	491.07	30.36	f
1360	503.41	34.19	f
1400	510.04	38.86	f
1440	518.72	42.12	f
*	id=P13	origin=start	destiny=end	motherId=-	ageAtStart=3000
0	671.22	599.98	c
40	682.58	590.87	c
80	696.32	579.96	c
120	703.57	570.96	c
160	702.78	575.67	c
200	715.79	572.25	f
240	726.91	577.88	f
280	750.67	587.77	f
320	764.77	583.26	f
360	776.28	587.94	f
400	774.3	589.14	f
440	788.2	597.23	f
480	801.93	594.38	f
520	811.12	579.52	f
560	823.4	586.01	f
600	846.35	580.82	f
640	853.35	576.19	f
680	871.96	566.29	f
720	879.55	567.42	f
760	891.01	559.25	f
800	901.52	557.68	f
840	919.12	555.81	f
880	922.15	551.77	f
920	940.9	552.78	f
960	953.92	551.29	f
1000	971.03	542.62	f
1040	988.59	554.52	f
1080	1005.45	556.01	f
1120	1022.72	552.39	f
1160	1043.98	549.24	f
1200	1061.77	547.83	f
1240	1071.85	549.25	f
1280	1095.94	567.58	f
1320	1104.08	571.94	f
1360	1116.99	571.27	f
1400	1125.5	566.84	f
1440	1142.42	566.81	f
*	id=P14	origin=start	destiny=end	motherId=-	ageAtStart=1840
0	757.18	519.79	c
40	770.5	528.1	c
80	780.29	528.28	c
120	803.51	525.12	c
160	819.28	534.99	c
200	831.54	538.1	f
240	840.47	530.27	f
280	849.26	520.85	f
320	867.04	532.23	f
360	881.74	538.1	f
400	895.56	527.33	f
440	902.66	532.61	f
480	922.34	521.3	f
520	927.87	524.11	f
560	939.99	520.06	f
600	954.85	538.39	f
640	969.92	521.16	f
680	972.52	511.62	f
720	979.35	518.96	f
760	1006.36	515.03	f
800	1033.07	511.53	f
840	1033.79	507.52	f
880	1059.73	509.35	f
920	1074.53	495.48	f
960	1088.75	498.21	f
1000	1105.7	488.84	f
1040	1115.23	492.3	f
1080	1134.22	495.01	f
1120	1135.77	496.75	f
1160	1158.71	492.63	f
1200	1175.62	507.07	f
1240	1196.86	499.69	f
1280	1205.21	508.92	f
1320	1214.29	507.93	f
1360	1227.16	505.28	f
1400	1236.38	517.25	f
1440	1247.51	516.97	f
*	id=P15	origin=start	destiny=end	motherId=-	ageAtStart=4080
0	638.25	193.65	c
40	655.42	186.48	c
80	666.67	185.91	c
120	669.63	177.84	c
160	698.74	178.5	c
200	712.73	190.24	f
240	719.78	197.21	f
280	728.47	197.74	f
320	732.01	196.99	f
360	750.86	179.78	f
400	762.25	185.66	f
440	772.27	193.46	f
480	784.08	182.66	f
520	796.72	187.7	f
560	798.67	185	f
600	812.45	189.45	f
640	815.78	196.21	f
680	834.91	197.36	f
720	839.81	208.74	f
760	855.72	215.14	f
800	871.02	220.22	f
840	885.17	222.1	f
880	894.09	223.63	f
920	908.01	216.57	f
960	927.95	212.49	f
1000	938.1	211.32	f
1040	943.12	214.86	f
1080	955.42	228.22	f
1120	962.57	225.12	f
1160	984.47	216.47	f
1200	988.47	219.08	f
1240	1002.07	220.21	f
1280	1013.2	220.23	f
1320	1018.22	220.1	f
1360	1027.95	237.98	f
1400	1028.32	236.71	f
1440	1048.54	237.76	f
*	id=P16	origin=start	destiny=end	motherId=-	ageAtStart=4240
0	550.04	102.36	c
40	561.36	102.43	c
80	570.91	103.46	c
120	584.73	102.29	c
160	594.13	101.12	c
200	621.51	104.26	f
240	631.78	115.32	f
280	643.49	117.79	f
320	645.3	136.93	f
360	671.66	139.42	f
400	678.01	128.3	f
440	702.44	122.64	f
480	720.42	124.53	f
520	724.64	127.52	f
560	749.62	138.71	f
600	750.58	137.63	f
640	768.01	131.27	f
680	768.75	140.01	f
720	783.22	138.34	f
760	794.78	138.08	f
800	807.46	129.01	f
840	830.11	127.31	f
880	848.42	131.15	f
920	857.37	135.13	f
960	866.52	144.37	f
1000	874.45	138.86	f
1040	896.27	131.48	f
1080	904.19	128.33	f
1120	916.18	141.93	f
1160	934.65	150.43	f
1200	952.49	151.93	f
1240	962.04	150.27	f
1280	975.17	147.82	f
1320	991.86	155.27	f
1360	1000.39	166.05	f
1400	1022.78	164.02	f
1440	1034.54	158.21	f
*	id=P17	origin=start	destiny=end	motherId=-	ageAtStart=2200
0	643.87	19.52	c
40	661.99	7.52	c
80	661.92	6.27	c
120	655.69	13.13	c
160	668.38	12.21	c
200	661.9	8.03	f
240	679.83	7.91	f
280	685.18	8.37	f
320	695.23	3.09	f
360	712.92	-1.21	f
400	721.87	-3.05	f
440	734.33	-18.59	f
480	748.1	-32.06	f
520	761.85	-29.73	f
560	781.91	-29.93	f
600	794.87	-44.42	f
640	800.31	-47.29	f
680	811.1	-48.11	f
720	824.61	-56.4	f
760	831.08	-63.41	f
800	843.34	-51.68	f
840	852.29	-51.02	f
880	858.22	-57.69	f
920	866.4	-62.31	f
960	879.58	-55.33	f
1000	904.31	-55.95	f
1040	912.08	-60.12	f
1080	910.83	-60.41	f
1120	934.37	-63.54	f
1160	948.5	-65.33	f
1200	964.67	-66.68	f
1240	975.5	-63.53	f
1280	989.34	-67.94	f
1320	1020.75	-67.37	f
1360	1028.23	-67	f
1400	1041.87	-72.2	f
1440	1047.19	-74.14	f
*	id=P18	origin=start	destiny=end	motherId=-	ageAtStart=4000
0	717.14	125.68	c
40	734.09	137.68	c
80	738.81	139	c
120	759.76	137.26	c
160	768.77	126.76	c
200	776.73	129.06	f
240	785.7	126.6	f
280	793.38	128.72	f
320	816.54	136.66	f
360	828.21	127.26	f
400	835.78	127.44	f
440	843.95	121.63	f
480	861.43	122.23	f
520	889.21	117.1	f
560	905.54	112.78	f
600	897.66	111.19	f
640	914.69	119.64	f
680	930.88	120.04	f
720	946.08	112.28	f
760	945.49	121.35	f
800	950.41	128.09	f
840	959.28	123.68	f
880	969.7	125.33	f
920	981.23	129.9	f
960	988.17	126.45	f
1000	1007.85	126.49	f
1040	1014.28	123.99	f
1080	1033.56	128.41	f
1120	1035.73	127.85	f
1160	1053.53	132.92	f
1200	1064.36	140.53	f
1240	1070.72	138.71	f
1280	1081.15	142.36	f
1320	1090.1	143.16	f
1360	1101.55	144.27	f
1400	1108.5	152.3	f
1440	1120.35	152.89	f
*	id=P19	origin=start	destiny=end	motherId=-	ageAtStart=3720
0	494.54	611.11	c
40	497.89	609.16	c
80	517.79	624.34	c
120	531.97	638.6	c
160	539.51	648.9	c
200	551.11	652.1	f
240	569.08	646.57	f
280	565.76	646.09	f
320	578.44	641.18	f
360	590.01	636.37	f
400	601.28	627.16	f
440	613.87	625.61	f
480	638.08	624.69	f
520	662.64	618.86	f
560	680.45	621.58	f
600	687.63	623.83	f
640	701.78	619.87	f
680	707.09	632.65	f
720	714.5	634.76	f
760	723.18	632.36	f
800	725.88	635.79	f
840	731.57	641.93	f
880	744.22	645.7	f
920	754.31	658.8	f
960	755.79	665.59	f
1000	774.7	664.93	f
1040	801.81	671.96	f
1080	808.3	664.92	f
1120	818.23	660.89	f
1160	822.61	665.74	f
1200	832.44	669.27	f
1240	826.96	675.17	f
1280	830.99	668.04	f
1320	837.31	661.5	f
1360	847.44	663.82	f
1400	871.41	671.91	f
1440	878.64	672.28	f
*	id=P20	origin=start	destiny=end	motherId=-	ageAtStart=2520
0	334.56	279.68	c
40	343.04	275.72	c
80	348.4	279.67	c
120	369.17	277	c
160	386.82	286.03	c
200	398.24	282.39	f
240	411.7	293.25	f
280	421.42	293	f
320	438.92	294.39	f
360	445.91	293.56	f
400	450.45	295.79	f
440	458.19	294.18	f
480	469.09	298.86	f
520	486.01	302.28	f
560	504.13	296.57	f
600	528.84	293.5	f
640	541.63	300.37	f
680	563.34	291.39	f
720	567.28	291.66	f
760	585.04	289.65	f
800	583.97	297.42	f
840	595.62	297.8	f
880	609.07	291.47	f
920	624.11	296.91	f
960	622.34	293.17	f
1000	642	280.97	f
1040	661.67	280.17	f
1080	675.72	281.77	f
1120	677.58	281.44	f
1160	691.5	285.17	f
1200	701.46	279.56	f
1240	699.69	270.82	f
1280	715.56	278.28	f
1320	713.1	278.66	f
1360	725.99	282.86	f
1400	749.88	275.66	f
1440	746.16	269.73	f
*	id=P21	origin=start	destiny=end	motherId=-	ageAtStart=1440
0	851.19	531.22	c
40	877.14	531.7	c
80	886.89	526.14	c
120	900.83	532	c
160	913.69	528.49	c
200	935.08	533.91	f
240	947.19	545.89	f
280	971.13	528.96	f
320	991.54	523.89	f
360	1006.27	536.82	f
400	1009.43	533.5	f
440	1032.89	531.39	f
480	1046.58	538.48	f
520	1062.67	530.45	f
560	1076.51	531.64	f
600	1094.91	544.83	f
640	1090.04	541.1	f
680	1105.22	541.52	f
720	1109.47	524.92	f
760	1121.62	531.3	f
800	1132.79	528.9	f
840	1141.13	532.99	f
880	1153.33	527.33	f
920	1163.66	537.36	f
960	1175.04	539.7	f
1000	1191.94	537.98	f
1040	1203.49	548.64	f
1080	1224.26	550.45	f
1120	1241.99	549.2	f
1160	1250.88	540.01	f
1200	1260.97	537.91	f
1240	1266.7	525.52	f
1280	1275.34	529.4	f
1320	1294.95	536.86	f
1360	1300.21	547.56	f
1400	1310.79	548	f
1440	1310.39	538.35	f
*	id=P22	origin=start	destiny=end	motherId=-	ageAtStart=800
0	668.2	332.32	c
40	678.65	319.33	c
80	693.69	309.56	c
120	698.18	306.84	c
160	713.72	311.23	c
200	739.01	298.74	f
240	738.4	309.26	f
280	757.13	300.24	f
320	777.78	293.5	f
360	789.51	294.74	f
400	793.72	289.36	f
440	808.19	299.13	f
480	816.43	298.29	f
520	831.32	300.63	f
560	847.69	299.93	f
600	855.22	295.2	f
640	877.54	294.18	f
680	890.71	293.55	f
720	899.31	300.62	f
760	912.32	295.98	f
800	935.55	302.65	f
840	950.05	311.17	f
880	958.62	304.57	f
920	982.1	294.87	f
960	1008.85	295.54	f
1000	1025.55	290.44	f
1040	1034.72	283.23	f
1080	1041.62	281.96	f
1120	1051.39	287.48	f
1160	1068.01	289.78	f
1200	1082.25	295.37	f
1240	1094.51	301	f
1280	1103.82	297.71	f
1320	1116.07	303.44	f
1360	1122.77	305.12	f
1400	1133.33	316.41	f
1440	1146.04	326.99	f
*	id=P23	origin=start	destiny=end	motherId=-	ageAtStart=4760
0	310.79	315.49	c
40	328.62	314.58	c
80	327.84	320.99	c
120	342.02	329.12	c
160	347.44	331.13	c
200	356.28	337.63	f
240	372.29	347.72	f
280	383.99	344.83	f
320	398.12	353.02	f
360	410.73	343.05	f
400	423.63	355.04	f
440	435.22	349.36	f
480	444.37	364.81	f
520	442.25	359.78	f
560	454.66	362.46	f
600	469.09	364.99	f
640	491.65	363.14	f
680	499.89	369.82	f
720	512.48	377.47	f
760	506.96	382.48	f
800	512.29	393.79	f
840	530.92	403.75	f
880	543.27	401.21	f
920	557.45	391.42	f
960	563.72	391.05	f
1000	588.61	396.31	f
1040	591.57	399.7	f
1080	604.48	397.38	f
1120	610.71	398.29	f
1160	618.74	406.46	f
1200	646.48	403.03	f
1240	651.23	392.02	f
1280	660.46	394.04	f
1320	680.87	388.48	f
1360	683	393.35	f
1400	693.21	394.67	f
1440	711.33	409.25	f
*	id=P24	origin=start	destiny=end	motherId=-	ageAtStart=4040
0	334.46	612.55	c
40	339.58	604.64	c
80	354.24	612.35	c
120	361.81	621.84	c
160	377.6	619.32	c
200	393.84	615.35	f
240	405.01	625.83	f
280	421.76	630.44	f
320	430.96	625.9	f
360	445.68	633.95	f
400	453.24	627.72	f
440	473.5	629.75	f
480	487.53	624.93	f
520	503.9	633.32	f
560	522.1	636.26	f
600	535.91	636.96	f
640	550.23	635.62	f
680	570.86	639.89	f
720	583.41	632.77	f
760	604.23	621.83	f
800	615	628.99	f
840	617.57	637.15	f
880	622.74	631.34	f
920	633.14	640.4	f
960	646.1	639.62	f
1000	650.83	639.96	f
1040	658.19	640.63	f
1080	657.96	638.94	f
1120	654.87	642.95	f
1160	673.81	642.12	f
1200	684.42	644.25	f
1240	693.57	633.47	f
1280	707.8	622.54	f
1320	718.7	619.42	f
1360	730.4	626.38	f
1400	734.2	628.91	f
1440	751.66	626.77	f
*	id=P25	origin=start	destiny=end	motherId=-	ageAtStart=1960
0	128.16	385.86	c
40	149.75	386.28	c
80	156.02	377.52	c
120	163.94	376.76	c
160	189.54	369.59	c
200	192.91	372.66	f
240	214.71	363.73	f
280	231.52	369.18	f
320	236.86	369.26	f
360	246.77	382.33	f
400	260.41	372.83	f
440	266.37	378.55	f
480	275.09	379.11	f
520	291.62	392.75	f
560	292.77	391.72	f
600	302.43	378.84	f
640	315.67	385.73	f
680	318.08	384.82	f
720	343.55	375.93	f
760	353.35	393.05	f
800	364.4	387.76	f
840	390.26	383.94	f
880	394.34	372.74	f
920	407.94	372.63	f
960	421.57	366.29	f
1000	437.19	370.26	f
1040	442.46	373.74	f
1080	444.85	383.17	f
1120	464.23	375.04	f
1160	474.21	370.89	f
1200	482.91	361.94	f
1240	483.94	366.33	f
1280	484.08	364.69	f
1320	503.53	373.44	f
1360	508.08	383.32	f
1400	525.28	400.75	f
1440	539.12	393.01	f
*	id=P26	origin=start	destiny=end	motherId=-	ageAtStart=3120
0	370.62	403.92	c
40	396.75	399.44	c
80	408.63	398.42	c
120	425.6	413.54	c
160	436.64	421.73	f
200	455.12	423.43	f
240	480.51	430.19	f
280	494.76	431.39	f
320	507.56	429.08	f
360	516.33	429.04	f
400	534.13	426.68	f
440	543.87	426.32	f
480	556.36	420.91	f
520	559.24	425.46	f
560	564.77	432.96	f
600	566.87	424.41	f
640	572.67	429.78	f
680	587.3	424.92	f
720	594.3	430.93	f
760	602.05	434.15	f
800	609.06	423.12	f
840	613.05	424.55	f
880	606.27	416.09	f
920	616.06	430.18	f
960	615.63	425.17	f
1000	637.45	414.46	f
1040	656.76	407.08	f
1080	652.89	413.55	f
1120	661.98	390.96	f
1160	673.54	388.2	f
1200	680.85	383.87	f
1240	706.75	389.78	f
1280	717.78	385.06	f
1320	732.03	387.94	f
1360	747.03	382.98	f
1400	766.06	381.75	f
1440	771.98	390.84	f
*	id=P27	origin=start	destiny=end	motherId=-	ageAtStart=3160
0	372.23	260.8	c
40	380.09	272.4	c
80	401.39	273.5	c
120	414.06	265.71	c
160	422.45	272.32	f
200	449.79	269.12	f
240	456.71	269.61	f
280	478.95	274.67	f
320	478.76	271.71	f
360	481.61	267.59	f
400	495.26	262.46	f
440	501.08	251.89	f
480	506.06	248.68	f
520	522.33	246.83	f
560	537.62	248.2	f
600	540.33	248.16	f
640	564.38	242.49	f
680	575.13	254.32	f
720	589.54	258.7	f
760	610.34	268.47	f
800	630.8	271.74	f
840	649.34	264.91	f
880	677.68	260.4	f
920	688.03	267.17	f
960	711.82	265.03	f
1000	734.37	270.5	f
1040	753.07	270.21	f
1080	778.26	270.18	f
1120	794.14	272.86	f
1160	804.74	255.99	f
1200	805.18	248.48	f
1240	818.03	251.87	f
1280	814.15	255.85	f
1320	818.84	253.46	f
1360	840.6	270.7	f
1400	856.64	268.87	f
1440	874	267.79	f
*	id=P28	origin=start	destiny=end	motherId=-	ageAtStart=1320
0	300.62	517.34	c
40	309.3	517.95	c
80	329.4	533.51	c
120	356.9	535.88	c
160	372.52	533.72	c
200	392.1	534.54	f
240	401.5	549.69	f
280	408.88	554.35	f
320	416.71	541.95	f
360	431.27	530.04	f
400	457.96	532.75	f
440	472.87	545.74	f
480	487.62	541.49	f
520	507.59	540.64	f
560	529.21	538.85	f
600	535.84	554.32	f
640	537.47	562.32	f
680	558.64	556.29	f
720	573.25	557.36	f
760	577.62	553.39	f
800	590	567.98	f
840	607.47	573.73	f
880	619.88	560.17	f
920	635.26	546.26	f
960	659.5	547.8	f
1000	668.26	539.24	f
1040	689.64	543.93	f
1080	701.16	535.63	f
1120	712.29	533.92	f
1160	734.08	533.96	f
1200	727.2	534.45	f
1240	747.13	537.18	f
1280	749.03	546.41	f
1320	758.05	539.69	f
1360	766.89	538.64	f
1400	777.01	527.24	f
1440	797.26	533.72	f
*	id=P29	origin=start	destiny=end	motherId=-	ageAtStart=1800
0	604.21	517.95	c
40	613.42	514.02	c
80	638.11	503.22	c
120	651.65	501	c
160	663.25	499.27	c
200	681.05	495.95	f
240	691.46	476.05	f
280	715.73	462.34	f
320	725.94	467.41	f
360	738.03	464.72	f
400	759.56	463.4	f
440	781.01	469.11	f
480	793.38	468.49	f
520	808.38	473.43	f
560	815.76	457.97	f
600	831.05	445.25	f
640	844.17	438.17	f
680	853.18	440.74	f
720	868.64	446.18	f
760	878.28	447.45	f
800	905.54	443.08	f
840	922.67	430.27	f
880	945.11	433.81	f
920	970.63	438.26	f
960	979.48	425.55	f
1000	991.2	428.22	f
1040	1007.53	429.03	f
1080	1009.27	423.38	f
1120	1017.5	430.29	f
1160	1037.77	430.07	f
1200	1045.56	420.25	f
1240	1059.34	419.01	f
1280	1079.24	419.37	f
1320	1088.6	422.57	f
1360	1101.57	422.18	f
1400	1094.4	421.19	f
1440	1110.74	426.16	f
*	id=P30	origin=start	destiny=end	motherId=-	ageAtStart=3240
0	387.83	352.75	c
40	409.86	349.71	c
80	419.26	349.25	c
120	431.04	346.6	c
160	449.44	338.43	c
200	449.88	341.29	f
240	457.18	331.89	f
280	473.39	331.63	f
320	477.73	338.93	f
360	500.2	344.91	f
400	504.37	351.74	f
440	518.91	362.59	f
480	532.54	368.79	f
520	540.96	361.64	f
560	549.42	363.85	f
600	554.19	371.82	f
640	576.51	361.32	f
680	586.98	363.05	f
720	594.58	370.08	f
760	591.78	374.7	f
800	592.3	374.12	f
840	595.35	379.64	f
880	602.64	376.63	f
920	608.61	389.08	f
960	615.18	380.17	f
1000	617.74	390.2	f
1040	637.76	392.9	f
1080	645.87	384.39	f
1120	655.77	370.72	f
1160	675.91	364.64	f
1200	701.1	364.6	f
1240	715.04	364.71	f
1280	737.1	365.62	f
1320	728.3	368.02	f
1360	754.35	371.79	f
1400	770.48	376.67	f
1440	789.83	364.43	f
*	id=P31	origin=start	destiny=end	motherId=-	ageAtStart=3640
0	798.75	624.37	c
40	802.77	623.72	c
80	813.97	624.82	c
120	829.2	615.93	c
160	835.12	614.19	c
200	844.01	616.86	f
240	853.94	634.93	f
280	857.73	627.04	f
320	865.87	634.58	f
360	875.64	631.2	f
400	887.18	635.3	f
440	898.97	637.07	f
480	912.07	637.59	f
520	914.21	635.22	f
560	927.94	632.9	f
600	933.85	616.34	f
640	949.49	607.67	f
680	960.53	599.03	f
720	971.62	593.31	f
760	991.93	597.4	f
800	1000.73	589.59	f
840	1024.46	588.29	f
880	1037.53	576.68	f
920	1050.78	569.84	f
960	1055.67	571.44	f
1000	1075.58	565.17	f
1040	1079.83	570.49	f
1080	1081.07	557.68	f
1120	1100.21	565.86	f
1160	1108.1	562.68	f
1200	1122.92	575.59	f
1240	1132.97	575.95	f
1280	1143.82	567.73	f
1320	1155.38	563.38	f
1360	1170.96	564.96	f
1400	1189.26	582.79	f
1440	1201.48	575.84	f
*	id=P32	origin=start	destiny=end	motherId=-	ageAtStart=3040
0	253.91	212.18	c
40	270.77	209.31	c
80	285.05	207.64	c
120	304.01	203.88	c
160	312.01	212.1	c
200	313.15	205.21	f
240	333.55	210.01	f
280	347.36	217.22	f
320	362.45	230.87	f
360	368.3	235.03	f
400	386.96	238.59	f
440	405.14	223.9	f
480	417.37	216.31	f
520	429.06	221.89	f
560	436.21	212.66	f
600	442.26	218.03	f
640	448.99	215.19	f
680	451.47	221.59	f
720	468.2	211.49	f
760	486.27	215.03	f
800	499.71	220.2	f
840	502.9	219.41	f
880	500.35	220.95	f
920	524.07	237.21	f
960	532.5	248.05	f
1000	557.21	251.17	f
1040	568.16	262.29	f
1080	578.94	252.28	f
1120	584.66	247.27	f
1160	609.99	249.84	f
1200	617.44	243.46	f
1240	641.38	237.5	f
1280	657.41	241.75	f
1320	668.42	264.86	f
1360	679.59	267.57	f
1400	688.55	263.99	f
1440	712.32	250.08	f
*	id=P33	origin=start	destiny=end	motherId=-	ageAtStart=1680
0	39.79	586.81	c
40	51.54	593.1	c
80	65.9	598.96	c
120	77.62	598.93	c
160	98.09	597.3	c
200	116.55	591.32	f
240	121.73	591.95	f
280	144.87	586.37	f
320	148.93	590.8	f
360	168.04	591.27	f
400	169.62	602.02	f
440	180.44	620.72	f
480	195.62	620.93	f
520	211.45	616.77	f
560	220.01	617.17	f
600	242.02	627.27	f
640	255.43	622.01	f
680	277.33	617.92	f
720	287.67	613.81	f
760	311.59	615.33	f
800	314.76	612.51	f
840	320.55	615.44	f
880	336.04	625.98	f
920	348.16	623.72	f
960	368.34	633.37	f
1000	385.68	635.18	f
1040	398.45	632.96	f
1080	408.16	639.4	f
1120	429.98	630.82	f
1160	444	619.35	f
1200	448.12	608.4	f
1240	452.52	614.1	f
1280	466.91	618.51	f
1320	476.19	620.08	f
1360	487.63	624.4	f
1400	506.5	621.5	f
1440	512.32	608.65	f
*	id=P34	origin=start	destiny=end	motherId=-	ageAtStart=4400
0	455.44	276.64	c
40	462.78	284.4	c
80	486.27	290.61	c
120	493.03	294.42	c
160	501.17	292.59	c
200	504.08	289.96	f
240	520.39	289.48	f
280	525.1	280.01	f
320	538.68	290.5	f
360	555.12	303.34	f
400	568.55	308.03	f
440	585.55	314.29	f
480	586.3	319.13	f
520	610.55	325.61	f
560	618.38	322.31	f
600	633.31	329.7	f
640	649.33	335.5	f
680	668.63	323.99	f
720	686.21	326.93	f
760	699.26	327.85	f
800	705.75	331.6	f
840	725.64	326.14	f
880	741.35	335.6	f
920	751.01	333.26	f
960	767.13	331.57	f
1000	788.65	331.65	f
1040	808.29	335.15	f
1080	814.62	332.64	f
1120	847.74	338.34	f
1160	866.61	342.95	f
1200	877.66	328.02	f
1240	890.65	333.12	f
1280	900.39	327.77	f
1320	918.16	319.63	f
1360	930.12	319.71	f
1400	928.64	311.6	f
1440	943.6	318.85	f
*	id=P35	origin=start	destiny=end	motherId=-	ageAtStart=2160
0	161.57	85.82	c
40	178.3	92.7	c
80	182.75	98.76	c
120	184.54	103.23	c
160	195.93	90.86	c
200	197.66	90.95	f
240	197.79	91.64	f
280	208.07	86.42	f
320	229.18	76.75	f
360	240.59	76.68	f
400	260.07	89.65	f
440	279.83	85.4	f
480	286.12	78.09	f
520	312.41	88.97	f
560	332.84	94.03	f
600	342.96	99.46	f
640	357.91	96.33	f
680	362.05	93.93	f
720	373.04	115.11	f
760	391.27	113.13	f
800	416.96	104.7	f
840	428.39	95.04	f
880	442.1	91.27	f
920	461.69	87.87	f
960	475.39	90.04	f
1000	486.67	93.8	f
1040	506.51	92.56	f
1080	510.77	87.88	f
1120	514.57	87.46	f
1160	518.34	80.2	f
1200	528.53	73.48	f
1240	548.48	78.59	f
1280	555.48	70.16	f
1320	569.99	87.41	f
1360	587.32	79.39	f
1400	596.89	94.61	f
1440	601.62	93.36	f
*	id=P36	origin=start	destiny=end	motherId=-	ageAtStart=2000
0	174.66	557.31	c
40	201.15	546.48	c
80	208.95	542.28	c
120	224.18	547	c
160	219.53	546.74	c
200	237.15	556.91	f
240	243	565.82	f
280	255.15	567.39	f
320	259.07	557.14	f
360	260.97	554.17	f
400	274.51	550.48	f
440	285.93	544.82	f
480	296.51	531.61	f
520	304.59	536.09	f
560	326.08	539.85	f
600	343.73	550.49	f
640	346.14	563.87	f
680	346.94	567.92	f
720	355.35	577.97	f
760	370.27	584.91	f
800	384.45	585.87	f
840	396.09	590.44	f
880	398.85	595.24	f
920	405.9	593.88	f
960	418.01	595.08	f
1000	433.69	595.45	f
1040	449.35	596.14	f
1080	460.88	596.21	f
1120	475.62	599.39	f
1160	480.6	616.72	f
1200	497.3	615.41	f
1240	517.95	609.73	f
1280	525.56	612.53	f
1320	543.52	615.41	f
1360	556.11	605.81	f
1400	561.42	593.8	f
1440	574.51	589.93	f
*	id=P37	origin=start	destiny=end	motherId=-	ageAtStart=3000
0	77.14	32.21	c
40	81.6	25.92	c
80	100.86	27.05	c
120	114.65	30.64	c
160	134.27	26.17	c
200	154.78	32.49	f
240	175.35	40.94	f
280	179.71	44.08	f
320	181.76	40.55	f
360	197.17	47.65	f
400	206.49	52.1	f
440	220.82	50.47	f
480	232.9	51.61	f
520	248.92	47.11	f
560	266.14	48.69	f
600	273.67	55.12	f
640	300.63	64.3	f
680	310.01	66.29	f
720	310.9	64.47	f
760	329.16	64.13	f
800	339.07	67.67	f
840	351.2	80.68	f
880	359.15	77.22	f
920	374.45	67.96	f
960	381.67	75.31	f
1000	390.16	78.96	f
1040	411.8	81.29	f
1080	438.39	98.23	f
1120	447.81	89	f
1160	470.35	82.48	f
1200	473.86	78.96	f
1240	482.22	79.42	f
1280	487.39	70.62	f
1320	497.78	56.94	f
1360	503.12	62.18	f
1400	507.78	65.79	f
1440	520.41	45.75	f
*	id=P38	origin=start	destiny=end	motherId=-	ageAtStart=800
0	594.64	358.4	c
40	603.85	357.69	c
80	619.32	353.56	c
120	638.24	354.28	c
160	652.69	364.32	c
200	665.78	365.48	f
240	694.61	356.37	f
280	715.42	354.38	f
320	729.42	348.49	f
360	739.38	348.06	f
400	745.9	350.38	f
440	747.96	345.45	f
480	759.12	350.77	f
520	772.93	353.11	f
560	789.18	357.11	f
600	791.5	348.46	f
640	814.44	354.81	f
680	820.84	341.94	f
720	818.43	350.54	f
760	826.23	359.66	f
800	827.06	369.54	f
840	838.35	374.19	f
880	852.75	378.58	f
920	866.03	383.91	f
960	878.13	385.24	f
1000	883.9	376.94	f
1040	896.49	379.93	f
1080	905.23	385.59	f
1120	906.57	381.74	f
1160	908.12	370.72	f
1200	914.63	373.14	f
1240	934.8	370.92	f
1280	944.27	372.58	f
1320	952.6	362.12	f
1360	956.91	364.03	f
1400	964.91	364.9	f
1440	989.31	371.89	f
*	id=P39	origin=start	destiny=end	motherId=-	ageAtStart=1880
0	428.64	622.46	c
40	443.05	633.09	c
80	457.89	630.03	c
120	462.87	640.2	c
160	483.76	643.37	c
200	495.57	639.14	f
240	512.84	647.86	f
280	520.64	659.75	f
320	543.02	662.5	f
360	552.47	662.73	f
400	554.71	666.69	f
440	580.62	672.46	f
480	590.22	669	f
520	601.78	663.03	f
560	612.49	659.13	f
600	626.23	654.71	f
640	640.34	658.44	f
680	653.73	648.34	f
720	676.74	663.62	f
760	699.2	655.06	f
800	715.98	659.24	f
840	729.68	653.82	f
880	745.87	664.18	f
920	748.15	666.38	f
960	753.33	661.04	f
1000	755.47	662.17	f
1040	766.51	662.06	f
1080	778.27	664.16	f
1120	788.47	654.74	f
1160	802.68	645.03	f
1200	801.58	650.3	f
1240	810.53	652.44	f
1280	823.6	659.19	f
1320	828.99	666.44	f
1360	831.72	673.14	f
1400	858.55	675.31	f
1440	874.98	673.06	f
*	id=P40	origin=start	destiny=end	motherId=-	ageAtStart=2160
0	452.57	263.26	c
40	477.9	263.45	c
80	497.18	269.31	c
120	506.67	264.19	c
160	516.17	262.06	c
200	532.36	262.73	f
240	546	260	f
280	561.67	261.73	f
320	568.73	251.81	f
360	582.78	256.44	f
400	588.46	256.19	f
440	583.49	267.47	f
480	595.15	257.96	f
520	605.75	245.17	f
560	629.31	255.02	f
600	647.54	259.5	f
640	668.87	260.07	f
680	671.23	257.73	f
720	689.56	252.34	f
760	707.03	262.53	f
800	722.71	261.71	f
840	736.45	252.85	f
880	752.34	256.03	f
920	749.58	254.55	f
960	760.94	259.1	f
1000	770.87	256.93	f
1040	773.18	257.1	f
1080	800.1	263.42	f
1120	824.29	266.28	f
1160	834.36	281.93	f
1200	838.34	279.07	f
1240	855.68	273.76	f
1280	876.84	273.9	f
1320	895.66	282.92	f
1360	900.7	297.31	f
1400	918.68	300.32	f
1440	931.06	304.75	f
*	id=P41	origin=start	destiny=end	motherId=-	ageAtStart=4800
0	403.56	28.65	c
40	420.75	23.97	c
80	422.88	19.98	c
120	431.42	27.68	c
160	435.61	30.07	c
200	455.29	24.34	f
240	477.9	19.99	f
280	493.09	34.1	f
320	507.88	37.79	f
360	517.38	29.12	f
400	528.23	35.37	f
440	544.14	43.2	f
480	545.32	51.49	f
520	564.22	43.61	f
560	577.26	27.95	f
600	589.85	14.59	f
640	593.09	23.78	f
680	602.97	26.34	f
720	617.4	19.96	f
760	622.13	16.2	f
800	633.72	15.79	f
840	650.03	11.59	f
880	672.85	16.05	f
920	689.7	15.93	f
960	693.38	32.09	f
1000	700.32	33.74	f
1040	703.93	29.48	f
1080	707.76	28.59	f
1120	736.98	36.32	f
1160	750.48	31.22	f
1200	749.25	40.08	f
1240	753.55	48.62	f
1280	764.23	55.29	f
1320	776.82	60.35	f
1360	777.55	68.99	f
1400	794.13	68.64	f
1440	802.13	68.94	f
*	id=P42	origin=start	destiny=end	motherId=-	ageAtStart=3000
0	847.78	63.06	c
40	862.01	58.6	c
80	877.54	54.71	c
120	892.64	62.61	c
160	892.03	59.48	c
200	896.5	49.42	f
240	910.24	49.45	f
280	916.53	39.34	f
320	937.9	29.63	f
360	950.61	25.04	f
400	964.64	18.57	f
440	967.59	31.21	f
480	973.64	36.69	f
520	992.32	46.99	f
560	1006.14	39.55	f
600	1028.61	46.23	f
640	1047.9	54.14	f
680	1062.47	38.32	f
720	1076.68	35.81	f
760	1094.12	35.63	f
800	1099.98	38.41	f
840	1107.15	35.59	f
880	1111.84	35.07	f
920	1133.37	35.84	f
960	1142.72	38.34	f
1000	1141.22	15.17	f
1040	1156.32	3.04	f
1080	1166.51	9.53	f
1120	1174.56	10.11	f
1160	1187.06	10.07	f
1200	1197.87	19.03	f
1240	1205.14	8.5700000000001	f
1280	1213.05	5.23	f
1320	1229.19	2.86	f
1360	1241.22	-5.92	f
1400	1249.21	-3.91	f
1440	1259.98	-6.97	f
*	id=P43	origin=start	destiny=end	motherId=-	ageAtStart=1680
0	482.56	445.44	c
40	510.06	446.97	c
80	528.22	438.01	c
120	547.23	432.38	c
160	552.87	439.1	c
200	569.25	432.59	f
240	593.65	431.86	f
280	606.02	435.38	f
320	613.31	428.28	f
360	621.12	426.02	f
400	632.74	432.03	f
440	648.1	428.11	f
480	672.29	417.08	f
520	682.51	418.28	f
560	690.36	410.77	f
600	710.69	411.68	f
640	719.8	428.95	f
680	725.97	424.66	f
720	732.48	432.36	f
760	749.34	433.05	f
800	764.11	428.87	f
840	777.86	422.43	f
880	800.2	409.67	f
920	817.55	410.98	f
960	820.19	426.1	f
1000	827.59	416.07	f
1040	843.88	404.45	f
1080	854.89	400.03	f
1120	856.24	401.24	f
1160	868.04	392.13	f
1200	890.72	396.7	f
1240	899.7	413.78	f
1280	902.27	418.16	f
1320	897.75	407.84	f
1360	913.5	418.05	f
1400	923.79	424.42	f
1440	931.97	429.93	f
*	id=P44	origin=start	destiny=end	motherId=-	ageAtStart=4560
0	107.24	496.3	c
40	125.77	499.98	c
80	134.73	496.71	c
120	154.9	499.79	c
160	156.86	486.36	f
200	168.84	485.11	f
240	183.29	484.63	f
280	205.24	492.98	f
320	228	482.13	f
360	233.15	486.28	f
400	239.25	498.08	f
440	253.12	503.43	f
480	256.05	508.05	f
520	270.21	505.34	f
560	289.28	506.48	f
600	293.04	509.51	f
640	299.16	507.41	f
680	303.79	499.04	f
720	306.52	495.85	f
760	316.76	494.46	f
800	321.29	507.01	f
840	325.8	521.62	f
880	347.15	522.71	f
920	359.05	519.46	f
960	370.78	521.42	f
1000	385.8	517.9	f
1040	409.19	524.08	f
1080	427.47	531.2	f
1120	449.41	536.57	f
1160	466.66	528.26	f
1200	485.12	533.38	f
1240	498.45	537.96	f
1280	500.65	540.39	f
1320	515.63	546.95	f
1360	531.7	543.96	f
1400	547.13	553.31	f
1440	562.79	538.1	f
*	id=P45	origin=start	destiny=end	motherId=-	ageAtStart=280
0	483.58	321.47	c
40	496.27	314.96	c
80	508.78	314.06	c
120	521.84	306.67	c
160	536.98	311.92	c
200	556.41	303.06	f
240	580.64	308.55	f
280	591.16	308.53	f
320	612.3	299.35	f
360	642.68	297.3	f
400	651.57	300.28	f
440	667.73	296.85	f
480	672.64	303.55	f
520	670.85	302.17	f
560	692.01	302.19	f
600	712.15	296.55	f
640	728.1	302.95	f
680	738.2	303.08	f
720	741.7	302.27	f
760	760.27	295.99	f
800	772.9	304.3	f
840	789.54	301.18	f
880	807.85	297.58	f
920	815.45	293.02	f
960	817.51	307.45	f
1000	819.28	306.73	f
1040	832.25	297.01	f
1080	841.26	308.2	f
1120	857.27	312.16	f
1160	875.39	305.46	f
1200	895.25	290.23	f
1240	908.49	279.41	f
1280	920	295.26	f
1320	946.75	300.9	f
1360	962.67	294.86	f
1400	985.88	292.27	f
1440	994.76	295.53	f
*	id=P46	origin=start	destiny=end	motherId=-	ageAtStart=1640
0	619.31	332.67	c
40	627.5	325.54	c
80	633.81	312.67	c
120	645.57	305.92	c
160	644.9	297.76	f
200	667.43	301.95	f
240	686.32	294	f
280	694.39	294.13	f
320	705.97	298.45	f
360	711.77	296.98	f
400	738.87	300.4	f
440	744.28	297.98	f
480	747.82	296.94	f
520	766.55	293.52	f
560	771.42	298.16	f
600	783.79	302.85	f
640	796.52	302.7	f
680	789.69	311.67	f
720	802.84	295.17	f
760	808.78	302.67	f
800	828.58	317.79	f
840	841.24	323.67	f
880	858.88	319.4	f
920	881.3	323.09	f
960	892.97	329.09	f
1000	901.13	334.79	f
1040	912.05	336.32	f
1080	931.11	333.37	f
1120	949.89	338.92	f
1160	965.26	347.69	f
1200	985.02	352.68	f
1240	1004.4	342.24	f
1280	1020.24	337.07	f
1320	1032.52	341.19	f
1360	1034.68	337.95	f
1400	1058.55	337.08	f
1440	1070.83	338.31	f
*	id=P47	origin=start	destiny=end	motherId=-	ageAtStart=3400
0	523.78	670.92	c
40	530.27	677.76	c
80	541.41	677.91	c
120	563.59	676.26	c
160	568.32	683.21	f
200	577.86	687.11	f
240	591.14	679.36	f
280	595.46	684.91	f
320	604.22	683.07	f
360	607.15	679.11	f
400	609.01	674.12	f
440	632.53	671.39	f
480	645.17	680.59	f
520	645.83	697.26	f
560	659.66	699.01	f
600	670.3	689.01	f
640	678.36	680.47	f
680	698.79	681.26	f
720	721.76	696.54	f
760	734.37	689.62	f
800	736.64	685.27	f
840	744.66	681.21	f
880	759.47	675.89	f
920	772.17	691.24	f
960	780.85	696.94	f
1000	797.23	690.26	f
1040	808.85	695	f
1080	834.48	694.55	f
1120	841.65	695.26	f
1160	851.12	693.1	f
1200	862.42	699.43	f
1240	873.38	698.62	f
1280	900.87	703.1	f
1320	907.22	699.66	f
1360	922.67	698.68	f
1400	929.86	695.41	f
1440	938.76	685.1	f
*	id=P48	origin=start	destiny=end	motherId=-	ageAtStart=1960
0	188.32	239.81	c
40	191.53	252.54	c
80	192.41	239.22	c
120	191.38	239.73	c
160	208.93	241.48	c
200	228.95	242.56	f
240	233	255.19	f
280	249.11	259.08	f
320	256.34	263.94	f
360	268.19	263.7	f
400	281.18	263.67	f
440	298.43	278.24	f
480	301.13	266.75	f
520	308.32	274.06	f
560	324.35	262.01	f
600	323.84	255.65	f
640	328.18	251.05	f
680	330.83	243.23	f
720	340.62	240.38	f
760	359.84	244.12	f
800	374.12	240.75	f
840	377.9	227.92	f
880	387.47	220.77	f
920	389.8	229.52	f
960	397	224.37	f
1000	399.92	215.16	f
1040	402.25	213.86	f
1080	409.96	213.15	f
1120	425.48	214.06	f
1160	443.9	210	f
1200	461.91	214.84	f
1240	476.54	214.81	f
1280	483.62	211.53	f
1320	490.96	220.48	f
1360	498.2	215.12	f
1400	513.51	205.91	f
1440	523.99	199.83	f
*	id=P49	origin=start	destiny=end	motherId=-	ageAtStart=800
0	113.7	204.87	c
40	127.27	208.82	c
80	137.76	206.91	c
120	146.4	210.17	c
160	156.39	207.63	c
200	156.04	205.71	f
240	169.81	209.33	f
280	177.99	207.64	f
320	200.34	206.8	f
360	218.11	203.21	f
400	225.73	200.41	f
440	226.11	194.6	f
480	245.61	192.28	f
520	260.42	180.98	f
560	277.64	173.23	f
600	290.99	171.16	f
640	303.12	170.04	f
680	312.64	175.2	f
720	325.58	178.1	f
760	324.38	179.29	f
800	344.65	179.25	f
840	364.25	189.97	f
880	389.31	191.12	f
920	401.91	186.2	f
960	410.11	188.72	f
1000	420.11	201.96	f
1040	428.47	200.88	f
1080	435.87	202.21	f
1120	447.83	205.16	f
1160	448.93	199.8	f
1200	469.23	203.61	f
1240	489.68	207.5	f
1280	499.31	204.87	f
1320	509.51	201.77	f
1360	517.35	202.95	f
1400	529.07	195.39	f
1440	549.32	210.9	f
*	id=P50	origin=start	destiny=end	motherId=-	ageAtStart=2760
0	208.8	453.4	c
40	222.57	442.84	c
80	232.57	447.78	c
120	254.43	449.97	c
160	263.44	459.95	c
200	276.61	467.43	f
240	297.47	475.44	f
280	303.38	479.88	f
320	309.74	491.32	f
360	328.99	488.37	f
400	333.19	498.43	f
440	347.77	487.59	f
480	371.68	483.75	f
520	394.13	476.96	f
560	406.34	480.64	f
600	429.01	467.04	f
640	432.31	465.37	f
680	457.83	460.72	f
720	486.29	455.67	f
760	503.59	457.34	f
800	515.01	452.35	f
840	523.98	453.35	f
880	522.37	445.26	f
920	525.47	466.31	f
960	537.82	460.47	f
1000	553.29	469.91	f
1040	572.3	458.31	f
1080	606.8	463.12	f
1120	624.76	461.1	f
1160	639.49	466.96	f
1200	657.43	464.07	f
1240	679.17	456.62	f
1280	700.52	464.89	f
1320	713.77	466.43	f
1360	731.78	475.83	f
1400	735.68	477.51	f
1440	749.56	494.52	f
*	id=P51	origin=start	destiny=end	motherId=-	ageAtStart=1680
0	506.93	381.41	c
40	522.68	377.69	c
80	538.97	384.09	c
120	549.58	377.54	c
160	558.07	364.07	c
200	554.95	372.13	f
240	554.46	372.12	f
280	562	365.23	f
320	573.43	362.45	f
360	580.41	358.21	f
400	581.07	351.92	f
440	610.52	349.3	f
480	606.88	351.13	f
520	616.76	350.29	f
560	638.43	356.18	f
600	645.58	343.09	f
640	637.12	346.81	f
680	652.85	353.55	f
720	662.29	357.36	f
760	688.75	364.1	f
800	704.74	359.48	f
840	728.96	369.07	f
880	749.02	362.41	f
920	768.95	362.34	f
960	770.83	354.97	f
1000	784.29	353.52	f
1040	802.27	353.46	f
1080	822.01	348.2	f
1120	829.27	351.28	f
1160	844.19	352.13	f
1200	865.03	348.07	f
1240	871.95	343.75	f
1280	885.87	347.78	f
1320	888.82	338.26	f
1360	901.95	332.54	f
1400	919.72	335.63	f
1440	927.57	325.93	f
*	id=P52	origin=start	destiny=end	motherId=-	ageAtStart=40
0	440.21	226.11	c
40	453.62	232.38	c
80	464.26	222.05	c
120	474.95	223.38	c
160	479.75	221.24	c
200	491.49	230.18	f
240	498.6	238.68	f
280	521.96	236.26	f
320	543.09	231.47	f
360	562.18	241.2	f
400	569.34	233.02	f
440	586.18	235.13	f
480	592.36	232.33	f
520	604.7	223.87	f
560	610.78	212.2	f
600	629.21	217.75	f
640	635.79	217.76	f
680	650.3	212.02	f
720	666.74	214.93	f
760	679.88	215.94	f
800	685.42	213.48	f
840	693.75	217.43	f
880	701.31	212.93	f
920	714.44	216.77	f
960	722.21	213.16	f
1000	736.31	212.38	f
1040	758.01	209.37	f
1080	767.42	213.97	f
1120	772.97	206.37	f
1160	789.09	208.73	f
1200	815.29	207.67	f
1240	834.41	204.1	f
1280	848.91	210.62	f
1320	866.51	208.1	f
1360	883.27	192.94	f
1400	894.65	182.56	f
1440	893.89	176.44	f
*	id=P53	origin=start	destiny=end	motherId=-	ageAtStart=1440
0	328.51	549.31	c
40	341.49	552.58	c
80	358.53	569.7	c
120	362.34	567.44	c
160	383.1	569.35	c
200	385.51	580.54	f
240	393.81	573.02	f
280	401.77	559.76	f
320	407.69	561.64	f
360	423.59	568.8	f
400	438.87	575.38	f
440	448.62	572.31	f
480	450.55	586.99	f
520	457.47	592.95	f
560	468.73	584.1	f
600	477.87	581.47	f
640	486.78	588.86	f
680	497.57	595.72	f
720	506.32	603.26	f
760	522.4	597.47	f
800	540.21	609.39	f
840	554.75	609.01	f
[truncated: 1,801 more rows]
