# Supplementary material for: A three component model for superdiffusive motion effectively describes migration of eukaryotic cells moving freely or under a directional stimulus
Source: PLoS One. 2022 Aug 2;17(8):e0272259. doi: 10.1371/journal.pone.0272259 (PMC9345344; doi:10.1371/journal.pone.0272259)
Supplement: S1 File — Text files containing information about displacements of experimental and simulated populations used for both preliminary analyses, in “datasets used for preliminary evaluation of cell movement (Tables 1 and 2)”, and further characterization of cell movement, in “further datasets used for cell movement characterization (Figs 2, 4–6; Table 2; S1–S3 Tables; S2 and S3 Figs)”. (ZIP) [file pone.0272259.s007.zip › S1_File/further datasets/simulated/100 cells (9 micron random)/b12 p0/Coords-i3rINB.txt]

#	version=2.0	operator=	acqDate=	cellLine=cell	cond=N.T.	type=	well=	ref_angle=	note=Experiment 1	clickId=	date=	acqId=	ps=1	xSize=845	ySize=668	ts=1	unit=um	stackId=	timeInt=	description=
*	id=P1	origin=start	destiny=end	motherId=-	ageAtStart=3640
0	706.83	442.66	c
40	721.95	441.6	c
80	739.69	435.88	c
120	761.69	433.6	c
160	780.23	436.46	c
200	793.95	435.55	f
240	791.12	439.04	f
280	811.67	441.47	f
320	829.37	434.77	f
360	838.6	424.51	f
400	847.74	422.25	f
440	866.11	427.24	f
480	877.4	435.48	f
520	885.92	448.36	f
560	887.56	453.42	f
600	886.35	455.97	f
640	883.77	471.12	f
680	894.29	455.88	f
720	899.55	451.2	f
760	911.95	452.47	f
800	918.74	459.76	f
840	933.52	459.35	f
880	943.42	466.79	f
920	945	466.66	f
960	952.62	471.82	f
1000	968.99	470.86	f
1040	996.41	476.09	f
1080	1013.89	480.63	f
1120	1024.77	473.45	f
1160	1044.29	486.09	f
1200	1058.76	486.32	f
1240	1062.42	479.86	f
1280	1063.09	488.6	f
1320	1076.32	480.37	f
1360	1093.66	469.59	f
1400	1098.28	462.83	f
1440	1109.52	466.33	f
*	id=P2	origin=start	destiny=end	motherId=-	ageAtStart=1440
0	479.76	398.76	c
40	493.78	385.19	c
80	510.04	400.34	c
120	530.93	392.97	c
160	537.38	386.71	c
200	541.57	395.6	f
240	557.74	406.7	f
280	567.34	397.61	f
320	584.08	390.7	f
360	605.93	388.57	f
400	611.77	383.17	f
440	617.7	391.48	f
480	634.37	390.48	f
520	641.2	387.76	f
560	655.87	391.18	f
600	661.48	375.73	f
640	674.83	377.56	f
680	691.8	379.77	f
720	700.86	388.97	f
760	710.4	394.92	f
800	708.13	401.29	f
840	725.04	415.15	f
880	738.77	415.4	f
920	748.24	416.9	f
960	760.27	420.97	f
1000	783.19	414.95	f
1040	785.43	412.53	f
1080	804.66	424.4	f
1120	825.99	422.43	f
1160	840.1	417.72	f
1200	853.28	425.79	f
1240	863.06	420.51	f
1280	870.41	426.4	f
1320	873.82	418.37	f
1360	876.98	411.27	f
1400	887.44	412.68	f
1440	897.27	408.74	f
*	id=P3	origin=start	destiny=end	motherId=-	ageAtStart=1520
0	298.86	198.75	c
40	303.84	205.85	c
80	302.45	210.4	c
120	315.27	202.56	c
160	330.03	201.37	c
200	347.44	200.23	f
240	346.91	207.73	f
280	364.91	213.91	f
320	379.79	217.7	f
360	405.12	209.18	f
400	412.52	200.98	f
440	425.53	202.79	f
480	436.45	216.25	f
520	458.41	217.94	f
560	463.54	212.62	f
600	479.11	225.18	f
640	494.3	219.19	f
680	500.1	216.27	f
720	510.53	220.21	f
760	534.48	228.93	f
800	556.34	227.71	f
840	560.55	230.45	f
880	563.35	235.35	f
920	569.34	238.39	f
960	584.27	240.35	f
1000	599.65	237.29	f
1040	612.9	232.6	f
1080	626.65	240.3	f
1120	629.06	249.56	f
1160	644.8	254.16	f
1200	660.37	261.36	f
1240	680.94	258.81	f
1280	689.14	269.13	f
1320	692.73	263.01	f
1360	704.71	264.98	f
1400	708.01	261.71	f
1440	710.41	255.09	f
*	id=P4	origin=start	destiny=end	motherId=-	ageAtStart=3160
0	247.26	325.94	c
40	253.46	323.61	c
80	256.21	327.32	c
120	273.52	327.32	c
160	274.81	327.27	c
200	281.17	318.63	f
240	283.62	315.55	f
280	308.72	316.4	f
320	323.48	322.25	f
360	326.59	321.77	f
400	342.11	333.16	f
440	352.89	319.25	f
480	375.86	313.89	f
520	379.21	321.12	f
560	386.11	321.94	f
600	397.6	311.98	f
640	405.17	315.91	f
680	423.38	319.47	f
720	430.38	323.12	f
760	435.25	334.41	f
800	444.92	332.46	f
840	456.46	327.19	f
880	470	325.19	f
920	489.11	324.72	f
960	509.56	317.27	f
1000	515.75	313.17	f
1040	536.67	316.6	f
1080	546.39	323.58	f
1120	552.76	325.87	f
1160	571.76	327.98	f
1200	572.31	322.07	f
1240	590.03	327.58	f
1280	609.89	318.57	f
1320	605.42	303.2	f
1360	626.26	297.23	f
1400	645.35	292.11	f
1440	666.17	299.37	f
*	id=P5	origin=start	destiny=end	motherId=-	ageAtStart=1560
0	460.28	380.44	c
40	477.81	374.41	c
80	488.56	384.56	c
120	488	388.15	c
160	495.38	381.43	c
200	507.22	374.28	f
240	530.46	385.45	f
280	543.24	382.6	f
320	552.18	392.18	f
360	551.75	391.24	f
400	571.76	384.13	f
440	584.04	375.71	f
480	596.68	373.43	f
520	601.81	377.54	f
560	612.64	382.13	f
600	629.25	381.62	f
640	637.2	387.95	f
680	653.82	387.26	f
720	675.7	381.73	f
760	684.56	382.76	f
800	704.42	383.19	f
840	727.46	373.97	f
880	726.83	372.01	f
920	744.06	381.51	f
960	750.4	388.93	f
1000	764.7	379.26	f
1040	784.5	381.39	f
1080	795.19	384.74	f
1120	813.01	382.21	f
1160	816.92	378.92	f
1200	833.21	379.62	f
1240	845.06	367.96	f
1280	855.81	379.06	f
1320	874.17	370.82	f
1360	881.01	378.29	f
1400	884.53	368.73	f
1440	885.44	374.33	f
*	id=P6	origin=start	destiny=end	motherId=-	ageAtStart=2520
0	267.7	-0.27999999999997	c
40	274.28	1.61	c
80	299.58	-11.08	c
120	317.19	-9.2	c
160	336.43	-15.44	c
200	354.94	-17.53	f
240	373.02	-17.16	f
280	381.14	-8.1900000000001	f
320	397.85	-3.54	f
360	391.94	-1.04	f
400	405.88	10.18	f
440	418.23	13.81	f
480	432.82	9.11	f
520	452.4	4.54	f
560	474.38	24.06	f
600	477.89	30.48	f
640	488.03	31.01	f
680	494.62	34.09	f
720	503.92	23.4	f
760	519.45	18.88	f
800	536.7	22.56	f
840	538.99	34.9	f
880	552.14	38.61	f
920	570.8	51.59	f
960	580.39	59.65	f
1000	587.7	52.81	f
1040	602.05	54.73	f
1080	629.17	52.63	f
1120	637.14	45.38	f
1160	652.38	42.67	f
1200	645.8	36.58	f
1240	649.42	47.44	f
1280	660.3	48.67	f
1320	657.38	51.23	f
1360	670.67	57.01	f
1400	688.18	49.24	f
1440	704.52	41.93	f
*	id=P7	origin=start	destiny=end	motherId=-	ageAtStart=2000
0	245.01	669.85	c
40	253.9	671.58	c
80	266.6	674.71	c
120	279.48	671.57	c
160	293.57	676.8	c
200	309.81	673.36	f
240	318.37	673.41	f
280	336.43	674.1	f
320	335.57	676.16	f
360	354.28	664.82	f
400	369.87	661.56	f
440	387.23	663.78	f
480	398.89	677.05	f
520	418.85	661.4	f
560	420.67	674.33	f
600	432.36	672.74	f
640	444.71	678.12	f
680	453.93	680.56	f
720	455.01	688.7	f
760	467.75	677.76	f
800	478.83	686.41	f
840	491.53	682.61	f
880	511.55	697.09	f
920	530.06	698.5	f
960	530.74	698.65	f
1000	543.66	703.43	f
1040	550.85	694.09	f
1080	569.13	693.79	f
1120	569.41	693.06	f
1160	574.76	704.53	f
1200	590.4	692.97	f
1240	608.04	686.65	f
1280	631.88	697.74	f
1320	645.71	702.69	f
1360	651.79	704.28	f
1400	678.11	703.13	f
1440	707.4	701.41	f
*	id=P8	origin=start	destiny=end	motherId=-	ageAtStart=680
0	392.13	582.89	c
40	409.36	575.11	c
80	414.28	568.41	c
120	431.73	571.86	c
160	451.33	573.27	c
200	458.99	572.7	f
240	475.03	583.62	f
280	494.14	580.67	f
320	516.4	591.06	f
360	536.69	576.18	f
400	544.99	572.58	f
440	550.98	578.94	f
480	561.57	578.91	f
520	578.77	576.59	f
560	586.61	568.36	f
600	604.62	570.29	f
640	621.54	572.22	f
680	642.05	573.27	f
720	647.15	573.82	f
760	656.56	571.1	f
800	685.54	569.24	f
840	692.53	576.08	f
880	708.66	570.59	f
920	716.42	558.33	f
960	720.68	555.39	f
1000	718.97	549.06	f
1040	729.96	545.68	f
1080	744.12	543.28	f
1120	755.65	546.11	f
1160	767.2	548.19	f
1200	776.85	538.42	f
1240	798.47	530.18	f
1280	799.48	546.42	f
1320	823	560.13	f
1360	835.63	554.99	f
1400	849.17	561.69	f
1440	859.33	568.89	f
*	id=P9	origin=start	destiny=end	motherId=-	ageAtStart=440
0	392.29	268.67	c
40	417.1	266.35	c
80	428.6	270.61	c
120	435.67	264.14	c
160	443.39	269.59	c
200	449.45	273.74	f
240	461.27	287.56	f
280	479.35	294.11	f
320	500.72	300.49	f
360	515.63	292.72	f
400	525.28	295.22	f
440	545.95	295.26	f
480	561.63	293.16	f
520	576.83	294.28	f
560	594.91	295.04	f
600	605.13	292.82	f
640	618.94	305.21	f
680	630.12	315.58	f
720	646.55	297.5	f
760	648.67	295.13	f
800	667.87	297.39	f
840	679.69	301.41	f
880	689.82	295.19	f
920	695.42	287.2	f
960	703.29	289.1	f
1000	722.01	279.76	f
1040	721.59	273.22	f
1080	734.12	267.31	f
1120	731.7	259.49	f
1160	761	260.3	f
1200	770.5	254.38	f
1240	785.09	270.11	f
1280	800.53	269.42	f
1320	800.62	273.92	f
1360	799.48	273.31	f
1400	800.1	269.84	f
1440	807.8	264.91	f
*	id=P10	origin=start	destiny=end	motherId=-	ageAtStart=2200
0	746.23	388.53	c
40	761.74	394.91	c
80	768.46	399.16	c
120	778.6	401.26	c
160	786.72	391.9	c
200	800.82	398.76	f
240	816.39	388.26	f
280	826.92	389.48	f
320	837.27	391.61	f
360	852.21	388.43	f
400	862.72	382.53	f
440	856.42	392.88	f
480	876.33	385.59	f
520	891.05	382.06	f
560	914.51	389.57	f
600	928.06	391.97	f
640	943.27	381.01	f
680	957.3	385.94	f
720	961.52	396.87	f
760	980.49	397.52	f
800	988.48	398.19	f
840	992.54	400.65	f
880	1006.06	407.39	f
920	1030.89	413.05	f
960	1030.94	409.74	f
1000	1032.68	427.57	f
1040	1044.72	415.52	f
1080	1046.29	407.96	f
1120	1039.03	407.41	f
1160	1048.22	389.1	f
1200	1062.4	382.04	f
1240	1071.95	376.98	f
1280	1077.76	357.32	f
1320	1084.38	370.22	f
1360	1098.55	371.55	f
1400	1098.85	378.68	f
1440	1106.44	389.14	f
*	id=P11	origin=start	destiny=end	motherId=-	ageAtStart=3720
0	434.46	537.85	c
40	447.01	539.15	c
80	475.38	542.7	c
120	499.2	547.28	c
160	518.09	552.94	c
200	532.12	556.19	f
240	543.16	554.56	f
280	552.03	566.44	f
320	564.34	560.11	f
360	569.14	573.39	f
400	579.23	564.85	f
440	582.28	570.58	f
480	595.55	574.63	f
520	593.14	575.89	f
560	597.95	569.4	f
600	603.13	566.93	f
640	607.6	576.4	f
680	613.65	570.5	f
720	620.47	570.13	f
760	656.72	569.53	f
800	668.22	568.16	f
840	691.47	567.26	f
880	699.7	563.69	f
920	716.05	558.3	f
960	739.31	554.82	f
1000	745.62	559.56	f
1040	766.17	560.4	f
1080	775.17	555.63	f
1120	784.9	546.81	f
1160	791.99	544.94	f
1200	819.28	558.19	f
1240	841.54	554.69	f
1280	854.22	560.09	f
1320	869.51	548.35	f
1360	894.66	535.2	f
1400	906.08	538.75	f
1440	917.15	541.8	f
*	id=P12	origin=start	destiny=end	motherId=-	ageAtStart=3280
0	217.39	295.9	c
40	229.82	293.19	c
80	242.53	297.76	c
120	250.96	309.81	c
160	263.5	317.1	c
200	277.01	313.02	f
240	279.47	304.48	f
280	295.62	308.99	f
320	308.77	312.81	f
360	319.27	321.05	f
400	331.19	318.4	f
440	338.4	316.48	f
480	357.66	317.65	f
520	380.86	318.72	f
560	388.92	323.45	f
600	401.99	316.26	f
640	414.08	307.22	f
680	421.72	306.82	f
720	441.51	309.04	f
760	452.2	304.69	f
800	471.67	311.91	f
840	479	317.14	f
880	482.98	316.04	f
920	485.61	316.37	f
960	503.15	309.25	f
1000	509.99	302.33	f
1040	521.12	295.4	f
1080	522.66	312.92	f
1120	529.18	317.86	f
1160	538.84	323.44	f
1200	550.52	324.59	f
1240	555.55	322.69	f
1280	575.57	319.87	f
1320	582.16	317.77	f
1360	598.14	324.31	f
1400	599.76	324.66	f
1440	613.69	318.22	f
*	id=P13	origin=start	destiny=end	motherId=-	ageAtStart=1440
0	755.14	480.46	c
40	772.94	484.33	c
80	783.69	491.89	c
120	802.28	488.76	c
160	813.41	483.08	c
200	818.89	481.47	f
240	835.69	499.13	f
280	851.89	491.7	f
320	859.6	489.32	f
360	873.32	498.92	f
400	895.16	501.28	f
440	897.7	500.19	f
480	912.15	499.34	f
520	927.05	483.57	f
560	945.98	480.88	f
600	962.99	465.03	f
640	969.89	480.24	f
680	970.74	478.32	f
720	976.56	484.56	f
760	981.7	481.57	f
800	991.52	475.79	f
840	1006.61	469.79	f
880	1021.31	470.83	f
920	1024.26	479.74	f
960	1041.17	474.55	f
1000	1040.26	472.74	f
1040	1054.97	469.58	f
1080	1066.96	480.49	f
1120	1080.68	472.17	f
1160	1099.72	454.94	f
1200	1110.34	451.92	f
1240	1123.75	448.52	f
1280	1118.31	448.22	f
1320	1137.4	450.74	f
1360	1145.52	444.35	f
1400	1175.21	445.25	f
1440	1190.39	439.22	f
*	id=P14	origin=start	destiny=end	motherId=-	ageAtStart=3400
0	216.94	594.88	c
40	225.95	587.36	c
80	229.52	586.07	c
120	237.87	599.16	c
160	251.35	608.35	c
200	266.81	599.68	f
240	281.28	598.94	f
280	294.72	604.54	f
320	311.64	598.23	f
360	334.79	596.73	f
400	343.11	605.79	f
440	368.28	606.81	f
480	373.33	610.64	f
520	389.15	603.17	f
560	400.84	600.52	f
600	410.54	598.9	f
640	416.76	597.24	f
680	432.06	603.84	f
720	440.98	597.47	f
760	452.31	588.89	f
800	467.97	590.28	f
840	468.14	577.73	f
880	482.61	577.51	f
920	505.58	573.16	f
960	520.93	575.59	f
1000	540.27	585.88	f
1040	546.7	595.55	f
1080	562.31	599.55	f
1120	584.17	605.71	f
1160	593.14	592.34	f
1200	605.2	600.35	f
1240	597.99	602.39	f
1280	612.11	602.92	f
1320	618.94	606.42	f
1360	624.27	605.84	f
1400	633.1	601.97	f
1440	642.16	590.08	f
*	id=P15	origin=start	destiny=end	motherId=-	ageAtStart=200
0	665.72	587.5	c
40	677.39	592.6	c
80	700.02	586.53	c
120	703.09	588.8	c
160	705.29	604.19	c
200	714.42	593.27	f
240	727.59	596.05	f
280	741.86	602.12	f
320	744.83	598.82	f
360	750.95	586.76	f
400	755.29	583.08	f
440	755.54	578.42	f
480	769.6	570.66	f
520	783.44	571.71	f
560	792.66	564.57	f
600	795.21	569.35	f
640	803.56	571.35	f
680	812.58	578.49	f
720	821.48	584.14	f
760	823.24	582.7	f
800	824.34	578.14	f
840	836.44	559.69	f
880	840.53	573.24	f
920	850.92	577.16	f
960	860.7	576.32	f
1000	891.93	586.12	f
1040	897.07	579.69	f
1080	911.34	574.99	f
1120	926.75	581.56	f
1160	940.8	582.69	f
1200	949.69	586.42	f
1240	951.24	581.63	f
1280	971.8	556.15	f
1320	991.74	545.69	f
1360	1009.67	543.35	f
1400	1017.91	548.85	f
1440	1047.22	542.79	f
*	id=P16	origin=start	destiny=end	motherId=-	ageAtStart=2160
0	601	275.54	c
40	615.46	285.94	c
80	615.25	285.75	c
120	624.9	303.3	c
160	635.8	313.13	c
200	646.55	311.4	f
240	661.4	304.13	f
280	665.17	317.91	f
320	682.82	307.36	f
360	702.84	310.09	f
400	714.36	301.23	f
440	736.16	293.96	f
480	754.41	281.07	f
520	759.22	292.08	f
560	763.22	306.28	f
600	778.57	301.12	f
640	802.75	291.84	f
680	812.84	292.23	f
720	817.44	299.02	f
760	834.33	299.5	f
800	846.72	305.65	f
840	859.44	300.92	f
880	881.71	299.34	f
920	886.48	309.61	f
960	895.47	297.59	f
1000	894.25	293.18	f
1040	907.25	292.46	f
1080	924.32	282.34	f
1120	924.17	282.26	f
1160	936.05	282.29	f
1200	959.1	289.46	f
1240	977.8	304.44	f
1280	984.25	307.13	f
1320	1008.06	300.92	f
1360	1032.64	305.32	f
1400	1050	317.86	f
1440	1078.54	314.7	f
*	id=P17	origin=start	destiny=end	motherId=-	ageAtStart=3440
0	410.54	484.17	c
40	425.77	472.59	c
80	443.04	463.32	c
120	455.54	456.14	c
160	479.88	446.97	c
200	494.7	445.1	f
240	504.6	442.98	f
280	509.79	450.91	f
320	532.5	443.52	f
360	544.36	445.22	f
400	546.55	439.18	f
440	554.36	434.08	f
480	578.2	427.8	f
520	583.93	428.56	f
560	594.89	414.47	f
600	599.88	411.78	f
640	624.59	409.1	f
680	642.64	413.46	f
720	647.03	422.96	f
760	660.82	417.79	f
800	681.25	414.43	f
840	699.74	413.18	f
880	699.29	405.71	f
920	722.14	399.51	f
960	749.3	397.96	f
1000	758.81	395.72	f
1040	770.75	406.62	f
1080	789.25	398.93	f
1120	796.53	400.4	f
1160	801.98	406.82	f
1200	814.01	409.55	f
1240	819.61	404.81	f
1280	832.39	406.46	f
1320	853.58	403.26	f
1360	863.99	406.8	f
1400	875.8	406.89	f
1440	885.93	408.28	f
*	id=P18	origin=start	destiny=end	motherId=-	ageAtStart=2000
0	855.29	141.71	c
40	870.67	144.84	c
80	873.89	137.6	c
120	893.52	122.92	c
160	914.59	128.08	c
200	913.32	130.1	f
240	936.19	129.58	f
280	945.08	125.78	f
320	957.03	132.05	f
360	961.06	135.9	f
400	979.87	141.96	f
440	994.41	128.08	f
480	1007.78	129.64	f
520	1022.42	138.75	f
560	1042.56	149.3	f
600	1053.93	144.79	f
640	1066.99	139	f
680	1088.35	139.79	f
720	1105.98	142.01	f
760	1110.15	136.41	f
800	1126.72	135.58	f
840	1126.64	143.15	f
880	1132.62	148.15	f
920	1133.87	145.7	f
960	1141.28	132.33	f
1000	1145.53	134.11	f
1040	1158.41	126.49	f
1080	1165.24	133.3	f
1120	1176.29	130.49	f
1160	1197.24	122.84	f
1200	1221.55	127.27	f
1240	1238.05	117.15	f
1280	1254.43	114.29	f
1320	1259.76	110.94	f
1360	1268.68	113.74	f
1400	1282.53	105.9	f
1440	1292.95	99.59	f
*	id=P19	origin=start	destiny=end	motherId=-	ageAtStart=3840
0	841.92	475.65	c
40	846.98	467.78	c
80	860.76	476.58	c
120	867.93	478.87	c
160	886.15	485.05	c
200	902.11	474.41	f
240	921.43	475.07	f
280	922.97	476.52	f
320	930.93	468.13	f
360	951.45	461.68	f
400	967.95	465.36	f
440	984.04	462.51	f
480	988.45	465.95	f
520	999.98	474.76	f
560	1015.84	489.82	f
600	1030.86	479.15	f
640	1035.66	479.58	f
680	1050.55	469.46	f
720	1067.57	470.83	f
760	1080.16	476.83	f
800	1088.06	475.52	f
840	1108.13	471.92	f
880	1128.65	482.41	f
920	1139.17	489.47	f
960	1149.27	489.79	f
1000	1166.58	481.71	f
1040	1176.9	489.41	f
1080	1182.63	482.07	f
1120	1207.62	485.87	f
1160	1197.63	487.58	f
1200	1196.13	486.84	f
1240	1215.24	475.04	f
1280	1226.45	475.16	f
1320	1240.41	483.59	f
1360	1255.53	494.63	f
1400	1263.62	485.94	f
1440	1285.13	499.39	f
*	id=P20	origin=start	destiny=end	motherId=-	ageAtStart=2360
0	283.67	338.89	c
40	300.53	344.8	c
80	312.15	358.51	c
120	333.47	356.23	c
160	354.93	367.77	c
200	372.76	368.51	f
240	371.79	371.83	f
280	382.62	378.54	f
320	398.36	378	f
360	411.95	395.59	f
400	426.3	398.35	f
440	431.69	396.76	f
480	448.43	404.15	f
520	461.29	398.39	f
560	471.79	407.23	f
600	480.83	414.94	f
640	489.25	410.64	f
680	495.77	401.98	f
720	502.24	397.57	f
760	497.93	398.97	f
800	510.78	392.65	f
840	523.84	381.9	f
880	525.27	378.48	f
920	541.03	374.4	f
960	546.05	382.08	f
1000	555.42	381.52	f
1040	576.52	390.95	f
1080	593.76	389.99	f
1120	617.59	382.21	f
1160	638.45	375.19	f
1200	644.69	380.55	f
1240	653.97	375.11	f
1280	669.65	365.13	f
1320	686.07	365.8	f
1360	687.44	378.83	f
1400	692.37	379.09	f
1440	696.78	386.05	f
*	id=P21	origin=start	destiny=end	motherId=-	ageAtStart=3280
0	602.92	255.72	c
40	614.22	248.07	c
80	628.67	247.43	c
120	637.81	253.38	c
160	651.46	255.66	c
200	674.89	243.16	f
240	685.71	236.18	f
280	703.23	238.02	f
320	709.41	230.66	f
360	725.78	240.17	f
400	744.32	255.04	f
440	761.11	243.35	f
480	783.82	237.33	f
520	800.51	227.74	f
560	808.53	231.74	f
600	826.69	233.97	f
640	835.21	225.17	f
680	843.71	223	f
720	865.07	219.8	f
760	873.6	211.04	f
800	883.94	206.88	f
840	899.55	198.23	f
880	913.6	196.24	f
920	928.54	205.36	f
960	937.84	218.14	f
1000	937.79	217.78	f
1040	943.47	225.05	f
1080	951.09	222.72	f
1120	972.35	222.79	f
1160	970.22	220.86	f
1200	985.25	207.08	f
1240	996.25	205.72	f
1280	1008.91	210.84	f
1320	1014.93	214.96	f
1360	1031.84	216	f
1400	1043.35	201.23	f
1440	1046.57	206.19	f
*	id=P22	origin=start	destiny=end	motherId=-	ageAtStart=40
0	410.04	4.27	c
40	418.32	-4.21	c
80	447.23	4.6	c
120	454.38	13.64	c
160	462.41	9.03	c
200	469.24	15.52	f
240	463.5	33.45	f
280	480.88	20.33	f
320	493.66	26.25	f
360	503.81	18.37	f
400	513	19.96	f
440	528.18	14.77	f
480	547.15	15.08	f
520	550.88	26.68	f
560	572.4	20.49	f
600	573.76	20.82	f
640	591.95	24.07	f
680	605.84	24.32	f
720	612.1	22.88	f
760	618.49	29.05	f
800	631.06	34.45	f
840	649.01	25.51	f
880	660.69	31.81	f
920	678.46	30.72	f
960	708.62	32.64	f
1000	713.69	21.19	f
1040	725.96	22.26	f
1080	723.68	15.33	f
1120	742.72	18.66	f
1160	751.32	23.75	f
1200	772.33	30.49	f
1240	780.06	28.52	f
1280	796.92	43.47	f
1320	811.52	46.28	f
1360	813.79	48.41	f
1400	824.76	54.17	f
1440	821.55	54.23	f
*	id=P23	origin=start	destiny=end	motherId=-	ageAtStart=3280
0	545.84	47.02	c
40	560.36	41.76	c
80	575.56	40.18	c
120	588.01	45.4	c
160	603.42	52.56	c
200	612.9	54.73	f
240	615.48	63.81	f
280	628.31	61.84	f
320	640.4	60.44	f
360	658.19	63.36	f
400	672.64	69.79	f
440	697.71	71.59	f
480	719.59	70.64	f
520	737.03	65.64	f
560	740.2	61.48	f
600	754.77	54.81	f
640	769.62	58.67	f
680	781.98	47.29	f
720	795.96	43.26	f
760	801.18	40.05	f
800	803.5	45.49	f
840	802.63	43.43	f
880	816.85	49.28	f
920	825.5	35.88	f
960	845.2	33.68	f
1000	852.86	7.4400000000001	f
1040	872.06	8.98	f
1080	888.55	4.48	f
1120	890.54	2.59	f
1160	894.42	-6.9	f
1200	895.43	0.090000000000032	f
1240	916.24	-1.0700000000001	f
1280	923.53	-3.73	f
1320	923.33	-9.39	f
1360	931.36	-16.44	f
1400	938.12	-9.78	f
1440	950.4	-11.18	f
*	id=P24	origin=start	destiny=end	motherId=-	ageAtStart=4160
0	104.27	609.19	c
40	122.64	618.6	c
80	127.19	621.97	c
120	132.85	631.48	c
160	144.98	631.03	f
200	164.95	625.35	f
240	171.85	624.86	f
280	177.98	629.88	f
320	205.17	629.94	f
360	214.73	646.1	f
400	234.85	648.87	f
440	238.57	642.44	f
480	255.68	645.5	f
520	273.86	643.26	f
560	296.66	641.39	f
600	317.98	662.93	f
640	320.31	671.96	f
680	322.7	669.7	f
720	334.28	671.53	f
760	342.87	670.46	f
800	356.26	672.69	f
840	363.64	667.92	f
880	380.69	661.43	f
920	398.06	656.69	f
960	414.32	654.34	f
1000	423.35	660.07	f
1040	433.63	661.92	f
1080	436.27	650.17	f
1120	455.03	639.09	f
1160	473.85	632.35	f
1200	490.65	629.22	f
1240	503.17	612.87	f
1280	508.26	608.86	f
1320	518.43	612.22	f
1360	528.03	626.69	f
1400	533.09	627.14	f
1440	524.47	625.67	f
*	id=P25	origin=start	destiny=end	motherId=-	ageAtStart=1640
0	476.14	14.26	c
40	486.4	10.7	c
80	486.44	3.42	c
120	500.23	7.54	c
160	511.06	10.4	c
200	524.03	19.61	f
240	544.79	17.2	f
280	570.35	23.34	f
320	584.84	21.74	f
360	585.7	31.26	f
400	593.88	31.86	f
440	618.11	19.95	f
480	629.58	19.43	f
520	638.25	28.03	f
560	649.99	34.2	f
600	660.03	44.32	f
640	672.29	52.79	f
680	693	60.25	f
720	699.29	51.85	f
760	701.7	47.09	f
800	708.59	33.33	f
840	719.29	35.82	f
880	736.75	28.11	f
920	741.2	35.44	f
960	739.02	33.89	f
1000	764.86	41.01	f
1040	787.08	42.43	f
1080	807.99	32.35	f
1120	818.73	40.55	f
1160	833.33	46.59	f
1200	840.39	34.65	f
1240	862.52	36.12	f
1280	880.22	49.74	f
1320	872.9	60.27	f
1360	890.86	56.76	f
1400	889	66.52	f
1440	908.7	66.31	f
*	id=P26	origin=start	destiny=end	motherId=-	ageAtStart=3920
0	415.71	630.58	c
40	428.18	630.71	c
80	436.14	632.18	c
120	455.08	649.55	c
160	465.64	654.92	c
200	475.71	650.52	f
240	486.72	652.24	f
280	497.71	662.29	f
320	500.98	654.99	f
360	515.02	663.22	f
400	527.11	662.13	f
440	538.33	669.04	f
480	560.72	661.79	f
520	564.93	654.15	f
560	578.01	653.99	f
600	589.42	645.82	f
640	599.86	658.07	f
680	614.88	671.7	f
720	633.16	664.17	f
760	648.06	669.55	f
800	669.67	665.59	f
840	673.52	649.67	f
880	685.55	641.97	f
920	713.84	635.1	f
960	735.98	638.63	f
1000	742.34	626.21	f
1040	748.88	619.45	f
1080	753.01	614.47	f
1120	759.79	606.28	f
1160	759.93	599.11	f
1200	767.58	607.04	f
1240	775.38	605.54	f
1280	785.57	601.84	f
1320	800.96	598.09	f
1360	826.81	596.61	f
1400	837.92	597.16	f
1440	849.06	602.53	f
*	id=P27	origin=start	destiny=end	motherId=-	ageAtStart=4040
0	160.54	189.69	c
40	164.58	182.92	c
80	180.38	185.51	c
120	185.67	184.43	c
160	200.07	178.98	c
200	218.19	174.93	f
240	234.9	177.17	f
280	245	177	f
320	270.76	180.04	f
360	285.09	182.96	f
400	298.47	165.6	f
440	310.31	164.83	f
480	325.5	165.49	f
520	327.44	160.38	f
560	327.35	163.46	f
600	338.28	166.48	f
640	348.75	165.61	f
680	363.25	167.19	f
720	389.5	170.58	f
760	393.99	162.99	f
800	411.48	170.6	f
840	424.06	159.79	f
880	430.2	159.86	f
920	458.44	157.75	f
960	472.7	165.51	f
1000	490.49	165.45	f
1040	504.6	161.97	f
1080	503.06	162.98	f
1120	518.92	158.11	f
1160	534.11	160.34	f
1200	544.32	147.91	f
1240	552.16	150.57	f
1280	564.48	142.68	f
1320	585.14	149.35	f
1360	603.34	156.5	f
1400	622.89	163.33	f
1440	636.22	152.47	f
*	id=P28	origin=start	destiny=end	motherId=-	ageAtStart=1160
0	520.08	638.2	c
40	530.74	633.16	c
80	562.28	636.27	c
120	576.68	642.81	c
160	582.6	648	c
200	589.85	654.87	f
240	596.9	659.32	f
280	609.93	673.04	f
320	611.4	665.33	f
360	614.91	652.08	f
400	628.85	663.97	f
440	626.74	663.19	f
480	651.83	664.6	f
520	673.35	652.16	f
560	682.11	643.28	f
600	682.91	655.39	f
640	689.27	665.8	f
680	696.47	656.83	f
720	708.01	653.88	f
760	719.14	657.45	f
800	724.16	668.22	f
840	739.57	655.68	f
880	750.16	660.27	f
920	770.84	660.64	f
960	791.86	658.32	f
1000	789.73	645.87	f
1040	792.87	645.71	f
1080	799.09	653.41	f
1120	817.68	650.45	f
1160	830.33	658.93	f
1200	833.35	665.87	f
1240	855.7	660.9	f
1280	872.47	656.53	f
1320	886.66	652.01	f
1360	900.34	650.53	f
1400	918.08	642.73	f
1440	920.61	640.64	f
*	id=P29	origin=start	destiny=end	motherId=-	ageAtStart=3520
0	853.82	94.18	c
40	873.91	103.99	c
80	890.42	99.2	c
120	896.45	96.33	c
160	917.5	87	c
200	924.84	76.71	f
240	927.74	66.4	f
280	936.67	69.8	f
320	954.16	64.29	f
360	949.82	55.9	f
400	959.76	43.09	f
440	984.86	41.64	f
480	998.14	64.92	f
520	1019.14	64.28	f
560	1029.05	57.09	f
600	1037.58	46.4	f
640	1046.08	43.18	f
680	1059.7	47.32	f
720	1071.74	41.54	f
760	1081.05	57.21	f
800	1101.64	61.18	f
840	1111.26	71.55	f
880	1119.94	65.69	f
920	1126.76	61.26	f
960	1145.28	50.78	f
1000	1168.78	49.85	f
1040	1182.57	46.53	f
1080	1192.25	49.01	f
1120	1206.75	58.23	f
1160	1216.27	44.91	f
1200	1216.01	45.93	f
1240	1232.97	34.3	f
1280	1236.78	35.66	f
1320	1235.29	38.63	f
1360	1244.88	35.83	f
1400	1263.24	34.06	f
1440	1272.72	31.49	f
*	id=P30	origin=start	destiny=end	motherId=-	ageAtStart=4520
0	131.18	158.79	c
40	151.06	156.89	c
80	162.86	155.92	c
120	171	154.11	c
160	183.64	170.48	c
200	194.94	166.41	f
240	198.47	170.21	f
280	213.27	180.31	f
320	229.51	185.7	f
360	237.3	178.86	f
400	250.88	179.06	f
440	257.31	174.9	f
480	263.52	188.15	f
520	272.51	190.76	f
560	296.77	188.38	f
600	302.57	192.97	f
640	306.74	191.82	f
680	326.44	197.82	f
720	337.54	209.22	f
760	350.82	206.89	f
800	358.53	211.53	f
840	362.25	204.06	f
880	376.77	212.26	f
920	386.04	209.97	f
960	394.06	216.68	f
1000	388.16	213.26	f
1040	396.74	213.65	f
1080	419.54	210.7	f
1120	434.14	210.23	f
1160	439.72	206.92	f
1200	447.13	200.64	f
1240	464.79	207.51	f
1280	483.7	199.53	f
1320	493.87	198.87	f
1360	511.62	192.12	f
1400	525.24	196.24	f
1440	549.38	191.49	f
*	id=P31	origin=start	destiny=end	motherId=-	ageAtStart=240
0	841.35	96.11	c
40	859.31	90.6	c
80	872.96	98.13	c
120	889.52	94.43	c
160	891.31	86.99	c
200	915.2	75.35	f
240	930.33	64.73	f
280	933.52	64.45	f
320	938.27	72.21	f
360	953.17	85.84	f
400	972.44	78.89	f
440	992.71	69	f
480	1004.5	63.42	f
520	1017	58.96	f
560	1023.66	57.14	f
600	1041.91	44.39	f
640	1050.27	38.96	f
680	1060.51	49.54	f
720	1077.92	31.34	f
760	1098.85	46.02	f
800	1105.12	47.7	f
840	1109.43	56.6	f
880	1115.05	64.78	f
920	1121.65	63.93	f
960	1139	64.68	f
1000	1145.18	65.74	f
1040	1174.64	54.18	f
1080	1184.95	58.54	f
1120	1202.51	53.54	f
1160	1207.43	56.97	f
1200	1216.31	66.73	f
1240	1221.89	67.38	f
1280	1222.99	68.93	f
1320	1242.41	55.24	f
1360	1247.72	51.42	f
1400	1259.65	44.8	f
1440	1271.99	42.18	f
*	id=P32	origin=start	destiny=end	motherId=-	ageAtStart=2200
0	297.04	359.66	c
40	310.08	364.27	c
80	325.24	366.75	c
120	333.77	375.12	c
160	355.86	391.71	c
200	365.52	381.74	f
240	378.8	369.81	f
280	394.52	363.19	f
320	415.23	367.24	f
360	423.57	366.9	f
400	429.9	365.54	f
440	437.21	379	f
480	436.96	375.74	f
520	463.59	376.19	f
560	480.09	366.53	f
600	484.28	375.04	f
640	489.69	371.41	f
680	510.1	365.39	f
720	518.83	361.87	f
760	518.57	369.34	f
800	523.95	372.27	f
840	541.23	361.95	f
880	560.94	348	f
920	564.4	356.43	f
960	570.17	368.48	f
1000	577.56	359.46	f
1040	585.73	367.32	f
1080	592.96	373.83	f
1120	611.45	374.19	f
1160	618.06	371.17	f
1200	623.73	384.07	f
1240	647.14	380.16	f
1280	665.59	380.92	f
1320	681.92	376.16	f
1360	698.01	367.52	f
1400	711.96	364.58	f
1440	730.74	370.17	f
*	id=P33	origin=start	destiny=end	motherId=-	ageAtStart=2760
0	98.43	437.72	c
40	103.95	438.88	c
80	115.76	450.17	c
120	119.15	454.75	c
160	114.18	448.44	c
200	121.96	444.16	f
240	136.79	442.4	f
280	154.55	444.99	f
320	170.41	448.19	f
360	180.33	451.27	f
400	193.04	445.43	f
440	205.65	442.03	f
480	209.92	446.51	f
520	226.24	431.88	f
560	227.34	432.53	f
600	236.78	432.53	f
640	248.79	432.18	f
680	265.27	437.35	f
720	271.25	440.57	f
760	283.33	437.33	f
800	291.65	425.02	f
840	303.31	429.44	f
880	309.16	426.58	f
920	321	417.59	f
960	338.93	410.86	f
1000	351.18	402.18	f
1040	360.33	401.73	f
1080	368.97	411.34	f
1120	384.41	406.17	f
1160	388.82	411.07	f
1200	393.51	417.72	f
1240	395.06	425.99	f
1280	421.48	427.21	f
1320	440.43	418.48	f
1360	463.4	420.25	f
1400	475.17	425.39	f
1440	485.03	420.23	f
*	id=P34	origin=start	destiny=end	motherId=-	ageAtStart=4200
0	216.77	606.07	c
40	229.37	610.1	c
80	245.92	605.94	c
120	270	609.42	c
160	286.41	612.47	c
200	292.48	608.84	f
240	306.61	610.97	f
280	319.48	614.17	f
320	332	620.71	f
360	349.02	609.45	f
400	366.49	601.02	f
440	376.45	610.97	f
480	373.48	619.05	f
520	377.82	616.02	f
560	385.82	616.03	f
600	398.46	622.22	f
640	404.2	632.85	f
680	414.44	632.32	f
720	422.5	628.04	f
760	416.77	619.68	f
800	433.73	619.87	f
840	445.45	622.83	f
880	449.59	619.62	f
920	454.35	607.14	f
960	447.21	607.45	f
1000	457.86	598.82	f
1040	471.57	597.72	f
1080	480.92	591.26	f
1120	480.35	599.27	f
1160	494.4	604.71	f
1200	510.6	597	f
1240	518.54	597.03	f
1280	530.14	610.46	f
1320	546.81	610.49	f
1360	556.97	612.68	f
1400	573.6	615.85	f
1440	592.94	617.84	f
*	id=P35	origin=start	destiny=end	motherId=-	ageAtStart=2240
0	547.81	291.62	c
40	563.66	294.63	c
80	565.59	294.07	c
120	572	289.12	c
160	581.41	277.67	c
200	601.05	279.12	f
240	603.88	273.11	f
280	614.56	276.94	f
320	635.34	268.5	f
360	645.72	275.46	f
400	661.83	279.14	f
440	668.02	275.41	f
480	683.46	264.85	f
520	695.41	259.48	f
560	703.59	259.62	f
600	708.52	268.73	f
640	733.23	279.52	f
680	743.19	277.04	f
720	764.29	288.68	f
760	782.32	300.63	f
800	801.34	302.35	f
840	805.39	306.9	f
880	813.83	303.84	f
920	817.54	304.23	f
960	837.55	300.33	f
1000	847.88	306.03	f
1040	867.11	308.85	f
1080	865.49	311.77	f
1120	876.62	312.82	f
1160	887.19	305.48	f
1200	903.95	297.12	f
1240	909.16	298.7	f
1280	925.4	292.75	f
1320	926.13	290.86	f
1360	928.26	293.29	f
1400	939.66	279.3	f
1440	957.98	284.91	f
*	id=P36	origin=start	destiny=end	motherId=-	ageAtStart=2400
0	497.67	457.74	c
40	499.24	450.22	c
80	512.68	440.62	c
120	528.48	457.65	c
160	538.29	457.73	c
200	560.59	465.6	f
240	578.73	469.09	f
280	596.58	460.84	f
320	617.37	461.07	f
360	629.83	457.34	f
400	645.56	446.17	f
440	658.91	446.24	f
480	689.99	436.66	f
520	700.47	442.37	f
560	696.47	454	f
600	704.13	448.82	f
640	717.41	454.7	f
680	730.92	454.31	f
720	737.65	456.21	f
760	747.23	468.74	f
800	762.32	470.25	f
840	782.19	464.54	f
880	784.62	459.61	f
920	804.39	445.33	f
960	821.08	442.02	f
1000	835.7	449.19	f
1040	853.01	453.57	f
1080	858.43	448.26	f
1120	865.01	440.08	f
1160	871.73	442.64	f
1200	889.76	446.48	f
1240	888.01	450.29	f
1280	904.61	456.76	f
1320	921.6	454.79	f
1360	927.89	459.72	f
1400	940.12	462.53	f
1440	952.87	467.47	f
*	id=P37	origin=start	destiny=end	motherId=-	ageAtStart=80
0	177.79	623.98	c
40	184.06	620.62	c
80	211.9	606.01	c
120	211.51	600.97	c
160	230.85	603.88	c
200	251.87	611.35	f
240	268.79	602.18	f
280	284.66	602.23	f
320	287.83	607.32	f
360	310.74	609.66	f
400	323.99	599.75	f
440	335.86	591.77	f
480	354.19	599.68	f
520	364.35	603.1	f
560	379.63	609.91	f
600	385.36	609.3	f
640	404.6	610.54	f
680	422.7	616.04	f
720	440.28	618.58	f
760	439.99	611.34	f
800	456.41	616.19	f
840	468.98	631.41	f
880	483.53	622.33	f
920	509.42	606.84	f
960	515.32	603.29	f
1000	538.55	604.65	f
1040	545.73	607.15	f
1080	562.25	606.7	f
1120	564.06	603.1	f
1160	568.24	603.51	f
1200	583.92	606.64	f
1240	588.24	588.72	f
1280	600.45	578.35	f
1320	619.49	571.99	f
1360	627.42	563.02	f
1400	629.8	563.34	f
1440	632.3	563.52	f
*	id=P38	origin=start	destiny=end	motherId=-	ageAtStart=120
0	281.03	110.65	c
40	311.5	106.51	c
80	331	106.74	c
120	342.53	111.66	c
160	357.12	116.82	c
200	371.17	110.53	f
240	377.64	105.62	f
280	383.7	113.34	f
320	393.9	108.26	f
360	403.21	105.31	f
400	418.1	104.47	f
440	435.92	101.43	f
480	448.3	101.09	f
520	466.52	99.54	f
560	467.4	96.96	f
600	485.96	95.8	f
640	491.76	87.36	f
680	504.99	95.14	f
720	510.32	102.26	f
760	518.12	105.33	f
800	533.45	112.32	f
840	538.73	111.55	f
880	540.75	110.77	f
920	554.04	109.1	f
960	565.71	112.9	f
1000	573.04	102.33	f
1040	580.99	104.98	f
1080	594.16	107.48	f
1120	607.08	114.74	f
1160	620.59	109.93	f
1200	633	117.9	f
1240	632.5	117.16	f
1280	631.89	130.39	f
1320	640.26	125.99	f
1360	649.86	116.07	f
1400	666.94	117.67	f
1440	672.46	115.27	f
*	id=P39	origin=start	destiny=end	motherId=-	ageAtStart=3000
0	852.33	367.45	c
40	876	356.26	c
80	893.97	356.24	c
120	895.73	362.04	c
160	902.8	369.43	c
200	915.26	374.98	f
240	919.83	368.46	f
280	927.09	366.96	f
320	941.36	374.89	f
360	941.94	374.06	f
400	948.62	372.35	f
440	957.4	374.99	f
480	974.75	377.35	f
520	997.11	371.8	f
560	1013.8	366.49	f
600	1023.55	369.01	f
640	1037.17	369.97	f
680	1047.6	380.49	f
720	1054.44	395.77	f
760	1053.66	399.87	f
800	1065.1	397.78	f
840	1081.24	399.15	f
880	1104.61	396.57	f
920	1108.5	396.16	f
960	1115.87	386.14	f
1000	1134.49	383.97	f
1040	1135.52	383.26	f
1080	1141.55	386.78	f
1120	1147.25	383.42	f
1160	1151.05	372.89	f
1200	1165.91	367.41	f
1240	1184.51	372.46	f
1280	1196.67	379.73	f
1320	1204.24	383.58	f
1360	1208.24	379.55	f
1400	1231.02	377.75	f
1440	1241.01	391.71	f
*	id=P40	origin=start	destiny=end	motherId=-	ageAtStart=2480
0	772.84	310.06	c
40	783.74	309.35	c
80	801.67	312.73	c
120	811.25	317.6	c
160	812.08	321.76	c
200	814.19	325.99	f
240	834.2	319.67	f
280	842.02	325.83	f
320	853.04	328	f
360	881.48	343.55	f
400	888.27	325.12	f
440	896.16	324.02	f
480	916.89	336.81	f
520	927.55	339.93	f
560	927.99	338.97	f
600	935.72	345.87	f
640	947.2	331.68	f
680	951.97	331.11	f
720	952.97	334.3	f
760	965.79	343.7	f
800	980.15	338.35	f
840	995.54	330.9	f
880	1018.85	330.32	f
920	1023.34	343.07	f
960	1036.55	352.99	f
1000	1055.63	360.94	f
1040	1065.93	371.48	f
1080	1075.28	370.27	f
1120	1085.37	364.83	f
1160	1096.31	376.27	f
1200	1104.02	377.13	f
1240	1115.8	388.24	f
1280	1129.2	396.04	f
1320	1149.54	406.44	f
1360	1163.22	417.04	f
1400	1170.61	412.27	f
1440	1196.14	413.68	f
*	id=P41	origin=start	destiny=end	motherId=-	ageAtStart=1000
0	346.7	395.75	c
40	360.97	395.87	c
80	375.8	406.36	c
120	402.01	397.51	c
160	408.11	388.88	f
200	424.63	390.52	f
240	439.87	392.51	f
280	444.38	389.78	f
320	451.07	395.84	f
360	444.45	394.15	f
400	456.32	381.6	f
440	466.74	376.09	f
480	478.35	382.99	f
520	487.89	378.89	f
560	501.73	381.93	f
600	500.17	385.78	f
640	512.02	393.29	f
680	528.96	399.57	f
720	553.9	405.02	f
760	573.06	395.68	f
800	590.16	409.84	f
840	602.96	417.96	f
880	610.98	425.49	f
920	618.62	407.58	f
960	622.9	415.84	f
1000	642.28	408.19	f
1040	664.86	410.27	f
1080	671.03	409.63	f
1120	677.91	409.73	f
1160	698.89	417.52	f
1200	708.95	418.89	f
1240	710.84	425.62	f
1280	733.7	428.29	f
1320	745.38	430.47	f
1360	753.39	431.6	f
1400	768.47	424.77	f
1440	783.12	420.3	f
*	id=P42	origin=start	destiny=end	motherId=-	ageAtStart=1880
0	511.46	275.45	c
40	525.36	279.47	c
80	542.72	279.33	c
120	552.76	282.14	c
160	548.88	289.22	c
200	552.14	289.24	f
240	567.04	299.29	f
280	574.56	290.4	f
320	598.25	286.04	f
360	612.12	289.54	f
400	621.59	299.43	f
440	620.72	307.07	f
480	630.5	304.96	f
520	643.2	318.48	f
560	662.66	321.48	f
600	687.48	324.42	f
640	700.8	308.43	f
680	715.37	316.8	f
720	718.99	315.66	f
760	736.95	313.33	f
800	752.61	302.1	f
840	769.91	304.11	f
880	785.85	295.48	f
920	810.72	285.82	f
960	829.66	295.57	f
1000	840.18	297.5	f
1040	854.23	300.21	f
1080	874.67	301.42	f
1120	888.01	299.49	f
1160	906.68	305.43	f
1200	911.72	305.07	f
1240	925.84	308.76	f
1280	934.17	301.82	f
1320	943.97	294.38	f
1360	960.75	303.7	f
1400	971.81	291.23	f
1440	974.16	288.34	f
*	id=P43	origin=start	destiny=end	motherId=-	ageAtStart=1760
0	139.19	537.68	c
40	147.22	551.39	c
80	151.98	556.57	c
120	160.83	554.14	c
160	194.55	545.91	c
200	196.83	559.03	f
240	211.34	552.34	f
280	228.05	558.33	f
320	239.23	567.54	f
360	236.39	573.03	f
400	252.68	577.6	f
440	260.83	581.92	f
480	263.86	582	f
520	284.98	589.04	f
560	295.11	592.39	f
600	308	589.57	f
640	324.7	582.19	f
680	324.76	583.43	f
720	342.27	583.39	f
760	352.48	588.69	f
800	365.28	585.85	f
840	374.68	577.29	f
880	382.14	575.57	f
920	395.73	569.42	f
960	406.05	581.13	f
1000	417.85	578.34	f
1040	427.72	571.87	f
1080	430.93	576.56	f
1120	442.58	583.92	f
1160	455.5	589.4	f
1200	454.56	591.99	f
1240	456.63	576.75	f
1280	477.71	576.3	f
1320	488.09	579.61	f
1360	494.97	582.53	f
1400	502.44	576.52	f
1440	508.42	581.97	f
*	id=P44	origin=start	destiny=end	motherId=-	ageAtStart=1160
0	508.44	591.91	c
40	526.67	588.71	c
80	525.11	585.01	c
120	533.82	589.69	c
160	550.59	592.88	f
200	562.03	588.91	f
240	565.62	588.96	f
280	597.8	596.07	f
320	605.85	607.7	f
360	619.74	606.06	f
400	617.1	609.11	f
440	646.91	602.21	f
480	662.56	600.2	f
520	678.87	602.92	f
560	689.13	606.89	f
600	695.92	594.71	f
640	704.27	598.8	f
680	714.03	601.53	f
720	728.53	603.26	f
760	733.74	591.97	f
800	743.47	586.81	f
840	748.65	586.93	f
880	758.96	599.81	f
920	772.62	601.32	f
960	779.28	608.13	f
1000	800.48	622.22	f
1040	814.43	615.46	f
1080	829.55	623.43	f
1120	838.81	631.98	f
1160	856.04	627.33	f
1200	873.3	631.22	f
1240	895.69	629.46	f
1280	917.26	616.19	f
1320	937.75	613.67	f
1360	962.75	615.38	f
1400	976.85	607.1	f
1440	983.54	599.1	f
*	id=P45	origin=start	destiny=end	motherId=-	ageAtStart=1840
0	66.36	166.84	c
40	80.55	164.03	c
80	104.85	145.01	c
120	115.03	131.3	c
160	126.71	125.21	c
200	146.82	125.8	f
240	158.92	132.12	f
280	170.73	128.86	f
320	177.45	126.99	f
360	176.74	126.52	f
400	190.24	119.36	f
440	199.74	122.22	f
480	202.25	116.24	f
520	215.61	122.09	f
560	228.67	109.31	f
600	231.78	110.57	f
640	233.05	104.53	f
680	250.31	99.26	f
720	260.35	99.14	f
760	264.64	94.52	f
800	275.06	104.38	f
840	301.34	105.84	f
880	325.37	115.3	f
920	342.49	118.96	f
960	353.06	121.39	f
1000	371.98	115.86	f
1040	381.09	115.17	f
1080	400.24	112.03	f
1120	409.15	117.51	f
1160	415.16	127.78	f
1200	421.03	124.9	f
1240	422.62	128.32	f
1280	434.58	121.3	f
1320	441.41	127.79	f
1360	458.74	123.98	f
1400	467.26	126.67	f
1440	477.93	126.33	f
*	id=P46	origin=start	destiny=end	motherId=-	ageAtStart=4240
0	756.33	626.33	c
40	770.26	623.02	c
80	778.74	629.69	c
120	782.16	624.23	c
160	804.93	620.93	c
200	813.41	629.48	f
240	829.22	620.29	f
280	844.3	617.71	f
320	860.85	610.91	f
360	881.51	613.58	f
400	911.33	613.35	f
440	928.84	610.13	f
480	940.95	610.81	f
520	952.22	617.59	f
560	958.75	611.8	f
600	974.74	618.69	f
640	984.58	620.05	f
680	1002.3	625.48	f
720	1012.38	628.1	f
760	1033.79	635.05	f
800	1044.22	625.55	f
840	1045.99	623.51	f
880	1055.57	615.89	f
920	1068.92	621.94	f
960	1082.09	621.32	f
1000	1096.86	610.43	f
1040	1101.72	614.76	f
1080	1115.28	614.91	f
1120	1136.92	612.82	f
1160	1152.04	611.75	f
1200	1180.31	611.53	f
1240	1189.07	594.4	f
1280	1203.52	590.29	f
1320	1215.09	584.89	f
1360	1228.68	585.98	f
1400	1247.2	592.93	f
1440	1254.8	590.57	f
*	id=P47	origin=start	destiny=end	motherId=-	ageAtStart=3000
0	520.69	512.22	c
40	532.06	515.41	c
80	559.66	520.5	c
120	578.17	519.81	c
160	592.29	517.57	c
200	598.43	510.02	f
240	611.34	512.58	f
280	624.29	524.59	f
320	632.18	518.39	f
360	629.07	528.06	f
400	641.98	522.14	f
440	668.08	515.66	f
480	672.9	527	f
520	677.28	534.17	f
560	680.92	526.03	f
600	706.49	521.52	f
640	711.28	528.8	f
680	725.9	530.64	f
720	741.47	537.68	f
760	752.89	537.14	f
800	773.61	540.98	f
840	783.03	548.36	f
880	796.49	551.83	f
920	803.21	547.17	f
960	820.9	554.04	f
1000	836.63	561.02	f
1040	858.84	561.99	f
1080	869.29	561.92	f
1120	888.77	554.71	f
1160	893.37	570.95	f
1200	906.93	561.24	f
1240	901.65	555.71	f
1280	912.65	567.45	f
1320	941.12	567.56	f
1360	957.45	574.11	f
1400	980.31	583.17	f
1440	977.92	585.41	f
*	id=P48	origin=start	destiny=end	motherId=-	ageAtStart=4640
0	416.9	188.11	c
40	428.26	199.34	c
80	441.06	205.46	c
120	451.69	209.55	c
160	467.18	222.36	c
200	476.34	238.59	f
240	493.54	247.83	f
280	521.52	251.58	f
320	521.98	258.64	f
360	534.7	263.04	f
400	545.74	259.71	f
440	561.65	266.74	f
480	587.07	269.27	f
520	597.88	280.13	f
560	604.18	277.4	f
600	620.46	286.11	f
640	634.44	296.62	f
680	654.27	305.93	f
720	672.42	292.72	f
760	685.24	294.68	f
800	698.86	298.94	f
840	716.25	300.16	f
880	721.25	290.61	f
920	731.44	290.93	f
960	753.07	293.55	f
1000	775.18	290.08	f
1040	785.57	310.31	f
1080	793.39	321.91	f
1120	804.48	328.74	f
1160	815.2	327.84	f
1200	830.97	328.76	f
1240	841.4	327.3	f
1280	848.21	324.64	f
1320	861.33	317.71	f
1360	864.08	318.84	f
1400	887.27	310.34	f
1440	893.39	308.74	f
*	id=P49	origin=start	destiny=end	motherId=-	ageAtStart=1720
0	479.8	177.94	c
40	493.61	187.57	c
80	504.53	188.33	c
120	508.09	201.16	c
160	522.29	210.87	c
200	519.1	223.35	f
240	520.64	219.08	f
280	536.82	218.68	f
320	551.9	221.74	f
360	553.6	220.5	f
400	570.74	220.03	f
440	573.45	219.87	f
480	585.62	225.07	f
520	581.08	230.25	f
560	589.65	229.38	f
600	603.24	233.85	f
640	605.35	246.19	f
680	608.98	249.78	f
720	626.07	253.69	f
760	632	249.58	f
800	649.21	253.87	f
840	661.26	265.63	f
880	659.09	256.11	f
920	668.42	269.23	f
960	675.07	264.48	f
1000	697.94	268.9	f
1040	716.14	262.9	f
1080	727.11	252.77	f
1120	736.37	254.48	f
1160	743.48	256.58	f
1200	750.26	254.68	f
1240	757.65	247.49	f
1280	765.36	244.02	f
1320	775.81	251.05	f
1360	782.47	251.02	f
1400	803.96	254.76	f
1440	802.15	246.8	f
*	id=P50	origin=start	destiny=end	motherId=-	ageAtStart=1440
0	682.89	527.34	c
40	685.33	533.9	c
80	699.94	528.58	c
120	717.5	529.34	c
160	730.15	531.62	c
200	744.76	521.25	f
240	756.61	516.37	f
280	756.36	515.43	f
320	775.57	530.36	f
360	784.06	535.69	f
400	796.12	539.4	f
440	814.75	552.68	f
480	826.17	557.51	f
520	830.2	559.52	f
560	836.02	545.95	f
600	845.86	552.12	f
640	857.63	541.91	f
680	871.26	549.63	f
720	886.35	548.23	f
760	901.23	567.93	f
800	919.4	560.76	f
840	942.22	561.65	f
880	940.63	570.05	f
920	946.91	577.08	f
960	952.42	589.04	f
1000	962.08	593.82	f
1040	980.1	605.3	f
1080	998.13	602.98	f
1120	1006.18	610.14	f
1160	1018.84	612.31	f
1200	1028.35	622.31	f
1240	1027.29	627.29	f
1280	1028.33	624.13	f
1320	1038.61	628.43	f
1360	1054.51	637.67	f
1400	1062.54	640.71	f
1440	1067.78	635.66	f
*	id=P51	origin=start	destiny=end	motherId=-	ageAtStart=80
0	255.13	424.82	c
40	273.33	419.5	c
80	281.68	421.16	c
120	284.68	423.78	c
160	292.93	425.78	c
200	300.18	420.33	f
240	317.44	421.83	f
280	340.26	425.66	f
320	356	426.72	f
360	376.49	435.96	f
400	382.69	425.37	f
440	400.75	418.71	f
480	403.2	420.08	f
520	417.42	413.36	f
560	414.33	412.54	f
600	422.6	420.33	f
640	424.15	419.66	f
680	430.87	418.1	f
720	442.47	424.73	f
760	467.57	411.62	f
800	478.11	415.17	f
840	493.08	412.76	f
880	517.33	398.5	f
920	525.74	396.74	f
960	526.44	382.27	f
1000	541.86	389.66	f
1040	556.98	389.1	f
1080	566.22	392.56	f
1120	583.62	402.36	f
1160	590.03	406.84	f
1200	604.4	418.67	f
1240	601.67	425.85	f
1280	609.04	420.94	f
1320	617.9	406.5	f
1360	637.4	409.56	f
1400	643.46	413.09	f
1440	656	405.64	f
*	id=P52	origin=start	destiny=end	motherId=-	ageAtStart=3640
0	473	335.15	c
40	500.31	342.37	c
80	512.72	339.81	c
120	530.94	346.45	c
160	547.47	336.18	c
200	570.51	327.63	f
240	575.17	327.97	f
280	593.94	335.17	f
320	603.71	345.27	f
360	620.1	343.64	f
400	634.62	347.87	f
440	646.08	349.12	f
480	663.24	334.58	f
520	676.82	345.92	f
560	705.57	345.78	f
600	714.6	354.29	f
640	729.67	355.27	f
680	752.23	363.14	f
720	766.06	363.64	f
760	782.91	365.73	f
800	806.99	355.92	f
840	817.54	355.51	f
880	833.66	359.91	f
920	846.45	368.01	f
960	853.56	373.9	f
1000	861.74	370.43	f
1040	867.18	372.75	f
1080	876.67	368.61	f
1120	886.72	370.05	f
1160	894.76	365.31	f
1200	893.19	355.28	f
1240	914.81	351.15	f
1280	935.18	368.18	f
1320	945.12	359.5	f
1360	954.8	355.97	f
1400	966.52	357.37	f
1440	970.88	352.93	f
*	id=P53	origin=start	destiny=end	motherId=-	ageAtStart=3760
0	395.86	101.39	c
40	411.29	103.17	c
80	414.8	110.03	c
120	440.17	107.63	c
160	433.12	107.95	c
200	437.46	109.78	f
240	453.72	114.91	f
280	463.18	110.92	f
320	486.55	114.03	f
360	500.64	106.06	f
400	507.2	96.88	f
440	525.66	98.19	f
480	548.93	103.2	f
520	559.07	95.62	f
560	587.76	89.43	f
600	589.72	98.25	f
640	605.48	116.33	f
680	632.34	120.57	f
720	644.51	125.08	f
760	656.33	129.98	f
800	668.29	131.02	f
840	680.28	136.33	f
[truncated: 1,801 more rows]
