# Supplementary material for: A three component model for superdiffusive motion effectively describes migration of eukaryotic cells moving freely or under a directional stimulus
Source: PLoS One. 2022 Aug 2;17(8):e0272259. doi: 10.1371/journal.pone.0272259 (PMC9345344; doi:10.1371/journal.pone.0272259)
Supplement: S1 File — Text files containing information about displacements of experimental and simulated populations used for both preliminary analyses, in “datasets used for preliminary evaluation of cell movement (Tables 1 and 2)”, and further characterization of cell movement, in “further datasets used for cell movement characterization (Figs 2, 4–6; Table 2; S1–S3 Tables; S2 and S3 Figs)”. (ZIP) [file pone.0272259.s007.zip › S1_File/further datasets/simulated/100 cells (9 micron random)/b12 p0/Coords-hiVhht.txt]

#	version=2.0	operator=	acqDate=	cellLine=cell	cond=N.T.	type=	well=	ref_angle=	note=Experiment 1	clickId=	date=	acqId=	ps=1	xSize=845	ySize=668	ts=1	unit=um	stackId=	timeInt=	description=
*	id=P1	origin=start	destiny=end	motherId=-	ageAtStart=560
0	63.17	287.99	c
40	69.39	275.6	c
80	90.54	275.61	c
120	106.8	278.85	c
160	113.35	280.37	c
200	124.64	267.63	f
240	123.77	268.29	f
280	126.24	273.26	f
320	134.76	265.78	f
360	150.66	280.55	f
400	160.77	290.38	f
440	168.2	278.52	f
480	185.85	268.75	f
520	200.41	278.21	f
560	204.09	278.25	f
600	218.5	288.8	f
640	236.39	282.95	f
680	248.48	278.93	f
720	268.66	289.08	f
760	279.97	285.66	f
800	296.7	297.21	f
840	309.98	305.72	f
880	319	304.92	f
920	332.41	310.98	f
960	343.34	296.3	f
1000	363.22	286.26	f
1040	373.89	293.13	f
1080	390.15	298.18	f
1120	407.17	279.59	f
1160	414.89	286.39	f
1200	431.28	286.48	f
1240	450.11	283.48	f
1280	465.3	292.26	f
1320	465.91	307.05	f
1360	475.69	322.5	f
1400	489.17	309.71	f
1440	504.54	314.44	f
*	id=P2	origin=start	destiny=end	motherId=-	ageAtStart=4520
0	176.36	96.78	c
40	186.17	91.11	c
80	197.68	94.19	c
120	204.42	94.74	c
160	221.81	92.52	c
200	233.19	87.65	f
240	250.99	92.93	f
280	272.38	91.47	f
320	283.92	100.74	f
360	297.02	92.53	f
400	308.86	80.99	f
440	326.24	73.56	f
480	349.05	77.99	f
520	374.26	70.57	f
560	381.2	63.83	f
600	390.16	63.5	f
640	405.96	70.69	f
680	418.51	67.61	f
720	427.28	62.93	f
760	442.67	73.19	f
800	454.69	69.92	f
840	475.79	72.91	f
880	490.24	62.66	f
920	510.69	73.61	f
960	512.59	87.81	f
1000	524	89.26	f
1040	532.11	99.15	f
1080	537.05	93.41	f
1120	544.68	94.99	f
1160	566.73	86.17	f
1200	572.91	90.26	f
1240	593.93	84.11	f
1280	605.94	87.33	f
1320	613.71	91.88	f
1360	632.91	91.24	f
1400	633.5	87.09	f
1440	648.3	83.14	f
*	id=P3	origin=start	destiny=end	motherId=-	ageAtStart=600
0	161.28	148.33	c
40	181.17	141.95	c
80	186.65	148.35	c
120	198.06	151.76	c
160	203.73	156.93	c
200	217.6	154.09	f
240	216.73	142.5	f
280	232.57	155.76	f
320	235.13	136.25	f
360	241.28	134.55	f
400	257.17	128.32	f
440	252.07	123.03	f
480	263.21	124.22	f
520	271.3	128.63	f
560	282.86	114.85	f
600	288.5	114.29	f
640	296.97	111.03	f
680	303.42	99.81	f
720	303.54	87.97	f
760	313.28	93.77	f
800	332.34	99.86	f
840	347.26	102.12	f
880	367.37	105.33	f
920	363.9	110.28	f
960	381.22	119.67	f
1000	394.82	126.15	f
1040	410.68	132.7	f
1080	418.25	125.57	f
1120	431.57	130.52	f
1160	435.57	134.01	f
1200	442.47	135.28	f
1240	446.23	138.59	f
1280	462.41	140.01	f
1320	465.89	137.76	f
1360	477.32	130.92	f
1400	486.39	128.49	f
1440	506.2	119.09	f
*	id=P4	origin=start	destiny=end	motherId=-	ageAtStart=4120
0	702.12	548.78	c
40	710.32	540.8	c
80	710.1	545.13	c
120	729.82	533.64	c
160	754.38	531.42	c
200	758.38	540.61	f
240	766.37	530.82	f
280	780.9	538.71	f
320	787.58	536.57	f
360	806.59	539.02	f
400	812.93	555.34	f
440	819.23	566.79	f
480	837.28	583.03	f
520	842.29	580.02	f
560	860.06	576.28	f
600	874.23	579.37	f
640	891.53	572	f
680	909.15	576.78	f
720	916.05	579.7	f
760	928.75	573.65	f
800	951.61	576.15	f
840	956.11	571.91	f
880	977.51	575.7	f
920	976.15	569.49	f
960	988.77	568.71	f
1000	1011.91	568.78	f
1040	1032	563.26	f
1080	1037.76	559.81	f
1120	1051	549.98	f
1160	1063.16	559.37	f
1200	1090.48	548.84	f
1240	1108.4	541.87	f
1280	1112.55	532.16	f
1320	1123.45	533.82	f
1360	1129.51	543.06	f
1400	1133.79	544.83	f
1440	1143.08	541.7	f
*	id=P5	origin=start	destiny=end	motherId=-	ageAtStart=3000
0	860.6	131.23	c
40	880.72	129.13	c
80	896.04	138.02	c
120	903.08	131.59	c
160	903.22	116.23	c
200	916.28	116.34	f
240	922.21	119.28	f
280	937.12	117.84	f
320	947.35	115.63	f
360	970.71	119.55	f
400	987.43	126.93	f
440	1005.22	142.2	f
480	1011.46	142.07	f
520	1012.34	152.7	f
560	1012.04	163.12	f
600	1030.41	167.47	f
640	1049.47	156.7	f
680	1052.64	147.25	f
720	1081.36	157.84	f
760	1091.71	156.96	f
800	1105.43	148.94	f
840	1122.83	149.98	f
880	1138.68	153.19	f
920	1159.46	167.07	f
960	1163.82	162.52	f
1000	1171.25	152.19	f
1040	1185.85	159.6	f
1080	1191.91	155.28	f
1120	1208.28	160.09	f
1160	1212.32	158.36	f
1200	1238.35	165.44	f
1240	1253.3	159.61	f
1280	1264.23	165.44	f
1320	1287.65	153.21	f
1360	1290.2	155.07	f
1400	1303.29	143.15	f
1440	1313.3	146.88	f
*	id=P6	origin=start	destiny=end	motherId=-	ageAtStart=400
0	707.78	231.97	c
40	737.98	229.35	c
80	769.01	234.31	c
120	791.93	242.66	c
160	806.2	248.31	c
200	819.71	252.53	f
240	829.78	252.54	f
280	850.7	253.9	f
320	862.74	252.41	f
360	883.49	249.97	f
400	901.93	266.23	f
440	912.86	262.57	f
480	934.54	270.49	f
520	935.18	262.71	f
560	944.84	264.56	f
600	942.03	258.94	f
640	954.07	267.69	f
680	966.45	263.86	f
720	969.68	267.9	f
760	983.64	255.83	f
800	984.54	251.17	f
840	1009.11	249.21	f
880	1019.2	250.58	f
920	1029.62	238.25	f
960	1050.29	234.02	f
1000	1066.56	232.87	f
1040	1070.79	229.28	f
1080	1069.2	246.24	f
1120	1079.74	260.62	f
1160	1098.17	266.14	f
1200	1104.44	267.69	f
1240	1105.94	256.67	f
1280	1126.08	258.73	f
1320	1140.76	266.17	f
1360	1146.73	255.41	f
1400	1163.42	258.32	f
1440	1160.47	245.69	f
*	id=P7	origin=start	destiny=end	motherId=-	ageAtStart=2960
0	652.41	666.65	c
40	669.33	672.26	c
80	675.33	683.03	c
120	694.34	684.14	c
160	706.89	685.82	c
200	722.06	677.68	f
240	730.1	688.27	f
280	739.93	690.47	f
320	751.96	706.54	f
360	754.78	707.64	f
400	761.66	706.71	f
440	773.11	704.25	f
480	784.81	694.53	f
520	805.08	689.92	f
560	811.83	681.91	f
600	823.51	676.56	f
640	841.83	676.1	f
680	857.49	686.58	f
720	866.23	686.54	f
760	885.11	686.59	f
800	903.8	684.45	f
840	920.15	676.55	f
880	929.87	670.35	f
920	945.87	661.12	f
960	961.44	644.68	f
1000	979.85	654.79	f
1040	985.97	643.01	f
1080	1001.13	652.06	f
1120	1009.4	648.43	f
1160	1030.08	652.98	f
1200	1038.39	661.74	f
1240	1051.87	666.26	f
1280	1068.05	664.06	f
1320	1080.17	681.13	f
1360	1095.96	679.6	f
1400	1105.49	683.33	f
1440	1110.78	689.45	f
*	id=P8	origin=start	destiny=end	motherId=-	ageAtStart=2120
0	187.87	523.38	c
40	195.94	521.27	c
80	199.96	515.58	c
120	220.91	515.38	c
160	241.01	511.13	f
200	247.96	509.72	f
240	256.81	506.47	f
280	268.33	494.33	f
320	274.91	507.97	f
360	288.33	504.13	f
400	304.78	499.47	f
440	313.16	501.73	f
480	321.06	501.39	f
520	339.57	517.89	f
560	350.18	512.02	f
600	366.15	512.95	f
640	382.7	507.92	f
680	398.5	513.88	f
720	421.03	513.5	f
760	427.65	525.75	f
800	436.98	515.56	f
840	445.1	519.08	f
880	463.71	531.89	f
920	469.96	532.46	f
960	474.5	531.89	f
1000	485.87	518.89	f
1040	507.58	501.32	f
1080	504.45	493.56	f
1120	524.79	494.3	f
1160	532.49	483.63	f
1200	540.16	476.29	f
1240	567.38	469.57	f
1280	577.4	473.71	f
1320	584.79	476.73	f
1360	595.17	478.91	f
1400	603.16	477.85	f
1440	616.82	468.68	f
*	id=P9	origin=start	destiny=end	motherId=-	ageAtStart=2920
0	499.03	118.27	c
40	511.67	127.17	c
80	534.17	120.81	c
120	550.31	118.6	c
160	572.66	111.42	c
200	571.42	117.69	f
240	579.06	108.94	f
280	587.73	104.44	f
320	589.67	107.93	f
360	604.47	103.75	f
400	611.75	98.93	f
440	623.67	90.82	f
480	632.4	85.35	f
520	651.44	81.49	f
560	657.89	81.04	f
600	672.6	79	f
640	687.13	83.52	f
680	704.22	84.34	f
720	713.48	76.3	f
760	726.6	70.13	f
800	740.86	71.91	f
840	754.18	68.03	f
880	757.48	79.84	f
920	769.82	83.07	f
960	776.11	75.64	f
1000	786.87	69.85	f
1040	798.05	55.95	f
1080	802.9	63.83	f
1120	821.45	70.45	f
1160	823.84	64.82	f
1200	838.04	51.39	f
1240	861.97	52.15	f
1280	856.85	44.38	f
1320	868.26	39.68	f
1360	877.65	34.02	f
1400	896.61	35.76	f
1440	907.66	36.66	f
*	id=P10	origin=start	destiny=end	motherId=-	ageAtStart=4440
0	823.99	197.95	c
40	831.34	204.09	c
80	847.65	203.33	c
120	862.7	198.03	c
160	878.37	196.87	c
200	897.04	199.74	f
240	908.41	200.9	f
280	917.33	198.24	f
320	940.52	202.99	f
360	957.1	205.64	f
400	981.34	204.76	f
440	983.49	202.44	f
480	1002.92	204.8	f
520	1019.51	206.91	f
560	1019.19	206.86	f
600	1035.48	213.32	f
640	1053.52	206.48	f
680	1067.97	212.3	f
720	1090.59	208.04	f
760	1090.45	199.58	f
800	1109.46	197.5	f
840	1131.98	194.89	f
880	1147.38	186.78	f
920	1170.96	187.46	f
960	1181.19	193.65	f
1000	1184.84	200.78	f
1040	1202.9	203.28	f
1080	1203.03	210.16	f
1120	1206.22	218.54	f
1160	1211.55	218.4	f
1200	1210.26	226.29	f
1240	1216.6	231.04	f
1280	1232.25	232.97	f
1320	1234.17	236.26	f
1360	1246.77	227.82	f
1400	1269.66	217.37	f
1440	1279.3	213.06	f
*	id=P11	origin=start	destiny=end	motherId=-	ageAtStart=680
0	25.89	65.6	c
40	40.17	68.23	c
80	44.93	80.52	c
120	62.95	87.37	c
160	71.24	84.3	c
200	83.85	73.98	f
240	85.15	72.18	f
280	102.94	85.06	f
320	107.93	76.41	f
360	118.82	92.07	f
400	133.27	83.53	f
440	136.04	84.92	f
480	156.77	87.47	f
520	172.26	91.49	f
560	185.96	88.8	f
600	187.28	81.42	f
640	189.82	94.84	f
680	194.94	102.51	f
720	197.37	92.09	f
760	202.1	87.06	f
800	212.71	77.16	f
840	232.33	82.83	f
880	251.2	86.53	f
920	263.4	85.37	f
960	258	86.86	f
1000	280.32	85.78	f
1040	283.58	83.54	f
1080	301.41	85.97	f
1120	303.78	75.75	f
1160	327.56	77.31	f
1200	337.11	76.83	f
1240	341.87	78.4	f
1280	335.84	83.38	f
1320	346.97	94.3	f
1360	359.62	99.72	f
1400	359.35	99.29	f
1440	363.97	104.5	f
*	id=P12	origin=start	destiny=end	motherId=-	ageAtStart=440
0	438.33	130.47	c
40	466.97	130.42	c
80	486.74	121.04	c
120	501.77	116.87	c
160	511.08	114.02	c
200	521.23	121.89	f
240	533.68	125.69	f
280	539.03	130.98	f
320	563.68	131.43	f
360	575.28	135.72	f
400	588.13	133.07	f
440	606.44	125.91	f
480	623.56	131.37	f
520	633.45	124.58	f
560	651.63	119.55	f
600	661.01	123.1	f
640	655.02	122.53	f
680	677.65	114.47	f
720	692.36	121.36	f
760	709.82	106.26	f
800	719.54	112.44	f
840	736.06	105.35	f
880	741.46	95.07	f
920	742.61	104.16	f
960	744.17	103.99	f
1000	766.39	99.1	f
1040	780.22	110.73	f
1080	796.76	120.23	f
1120	804.06	122.58	f
1160	821.6	125.67	f
1200	836.96	120.27	f
1240	863.41	112.44	f
1280	874.99	104.58	f
1320	887.91	110.1	f
1360	904.51	93.31	f
1400	911.04	92.59	f
1440	932.46	99.12	f
*	id=P13	origin=start	destiny=end	motherId=-	ageAtStart=960
0	200.42	128.08	c
40	212.55	125.48	c
80	220.8	129.71	c
120	234.31	134.87	c
160	242.06	130.59	c
200	250.65	120.08	f
240	255.87	107.92	f
280	261.81	99.54	f
320	282.46	84.95	f
360	297.5	97.24	f
400	306.96	92.47	f
440	300.48	98.4	f
480	313.72	101.19	f
520	329.96	91.29	f
560	331.69	94.16	f
600	348.62	94.44	f
640	359.07	99.32	f
680	371.95	96	f
720	371.42	98.4	f
760	385.6	90.02	f
800	397.99	87.16	f
840	405.89	84	f
880	427.32	81.89	f
920	439.83	86.18	f
960	438.79	89.46	f
1000	447.04	82.05	f
1040	458.49	93.7	f
1080	451.04	97.51	f
1120	461.76	89.28	f
1160	465.5	79.41	f
1200	481.79	84.26	f
1240	488.17	90.18	f
1280	511.09	103.59	f
1320	517.34	108.12	f
1360	538.71	111.01	f
1400	566.98	110.91	f
1440	576.76	121.16	f
*	id=P14	origin=start	destiny=end	motherId=-	ageAtStart=3200
0	718.08	410.91	c
40	736.3	410.58	c
80	754.99	415.07	c
120	778.73	415.16	c
160	791.34	405.89	c
200	796.26	397.93	f
240	802.91	393.28	f
280	806.4	398.9	f
320	817.09	405.17	f
360	825.19	392.88	f
400	828.43	384.08	f
440	844.11	385.58	f
480	864.37	379.9	f
520	880.27	374.34	f
560	886.78	369.6	f
600	907.57	363.5	f
640	930.8	369.98	f
680	942.73	366.07	f
720	953.73	370.5	f
760	960.82	377.75	f
800	971.67	384.4	f
840	981.35	385.27	f
880	995.91	383.77	f
920	990.98	374.28	f
960	997.54	387.35	f
1000	1007.26	392.07	f
1040	1023.8	385.75	f
1080	1030.48	389.62	f
1120	1035.46	391.86	f
1160	1062.04	393.73	f
1200	1076.12	397.11	f
1240	1083.5	394.12	f
1280	1089.15	403.99	f
1320	1093.71	406	f
1360	1103.89	416.79	f
1400	1126.34	412.7	f
1440	1131.25	411.1	f
*	id=P15	origin=start	destiny=end	motherId=-	ageAtStart=1600
0	128.92	361.53	c
40	135.77	368.57	c
80	148.33	352.43	c
120	146.78	358.7	c
160	165.54	354.77	c
200	182.54	359.48	f
240	191.28	353.26	f
280	199.51	366.88	f
320	217.21	367.62	f
360	221.1	371.47	f
400	232.19	365.93	f
440	268.99	376	f
480	275.86	370.72	f
520	286.23	367.69	f
560	303.28	355.2	f
600	316.27	347.2	f
640	336.85	359.75	f
680	336.63	355.36	f
720	364.04	366.34	f
760	364.66	373.31	f
800	374.56	370.04	f
840	380.45	375.02	f
880	391.88	372.75	f
920	416.35	373.47	f
960	433.33	348.37	f
1000	442.88	354.99	f
1040	463.53	361.75	f
1080	461.22	351.42	f
1120	472.96	357.66	f
1160	491.4	371.13	f
1200	510.27	364.9	f
1240	527.89	357.72	f
1280	540.52	358.35	f
1320	556	366.38	f
1360	563.19	365.38	f
1400	583.14	366.2	f
1440	581.73	373.16	f
*	id=P16	origin=start	destiny=end	motherId=-	ageAtStart=2440
0	794.19	534.34	c
40	798.14	545.13	c
80	807.86	552.62	c
120	817.1	553.81	c
160	814.84	560.73	c
200	834.95	559.99	f
240	847.09	559.67	f
280	882.13	556.39	f
320	885.33	557.37	f
360	886.67	558.11	f
400	899.78	557.22	f
440	917.88	564.87	f
480	925.86	570.62	f
520	937.37	573.23	f
560	954.41	580.81	f
600	975.19	586.85	f
640	987.45	584.66	f
680	1001.04	602.29	f
720	1015.21	601.93	f
760	1030.99	602.71	f
800	1039.22	603.3	f
840	1046.46	606.1	f
880	1067.05	602.1	f
920	1079.99	607.25	f
960	1104.48	611.28	f
1000	1113.64	608.09	f
1040	1131.76	599.6	f
1080	1148.39	600.27	f
1120	1160.43	613.02	f
1160	1169.4	604.72	f
1200	1187.39	611.21	f
1240	1186.86	606.17	f
1280	1196.61	604.31	f
1320	1210.64	603.54	f
1360	1225.5	602.79	f
1400	1238.38	606.71	f
1440	1251.65	604.8	f
*	id=P17	origin=start	destiny=end	motherId=-	ageAtStart=3720
0	33.48	593.02	c
40	50.95	599.7	c
80	51.42	598.86	c
120	58.3	608.78	c
160	66.19	605.4	c
200	80.73	605.91	f
240	96.24	609.32	f
280	99.76	605.59	f
320	109.2	601.48	f
360	107.32	595.73	f
400	102.74	594.4	f
440	110.66	596.13	f
480	116.68	592.09	f
520	131.64	584.89	f
560	139.42	588.32	f
600	158.2	586.81	f
640	169.49	579.25	f
680	180.06	592.25	f
720	198.74	588.17	f
760	214.24	577.05	f
800	218.86	568.63	f
840	235.37	576.94	f
880	245.95	576.12	f
920	259.6	577.54	f
960	276.13	573.44	f
1000	285.05	575.1	f
1040	296.51	572.62	f
1080	288.57	569.13	f
1120	309.46	575.34	f
1160	319.15	564.73	f
1200	333.88	565.55	f
1240	342.18	572.88	f
1280	363.66	578.49	f
1320	375.33	579.01	f
1360	383.51	583.81	f
1400	408.36	592.34	f
1440	426.91	594.68	f
*	id=P18	origin=start	destiny=end	motherId=-	ageAtStart=3600
0	63.53	525.06	c
40	78.26	523.66	c
80	92.36	518.22	c
120	95.64	516.21	c
160	113.22	512.42	c
200	129.28	504.45	f
240	136.58	509.2	f
280	151.43	511.61	f
320	165.31	505.26	f
360	178.21	497.26	f
400	179.95	502.99	f
440	195.16	499.67	f
480	209.48	491.99	f
520	219.74	493.64	f
560	239.2	496.58	f
600	254.21	494.88	f
640	273.9	503.34	f
680	293.69	499.14	f
720	300.51	493.18	f
760	311.15	492.99	f
800	327.45	488.12	f
840	335.16	485.2	f
880	338.01	490.58	f
920	339.68	485.78	f
960	352.46	487.27	f
1000	370.12	486.14	f
1040	386.25	480.97	f
1080	401.67	472.52	f
1120	413.74	472.51	f
1160	427.29	473.53	f
1200	444.07	468.05	f
1240	466.57	471.84	f
1280	483.92	487.03	f
1320	491.56	483.82	f
1360	511.13	493.39	f
1400	522.33	491.44	f
1440	528.76	484.95	f
*	id=P19	origin=start	destiny=end	motherId=-	ageAtStart=4720
0	738.33	76.76	c
40	755.17	75.4	c
80	746.95	68.49	c
120	749.93	67.15	c
160	768.44	69.81	c
200	780.44	74.41	f
240	780.12	62.65	f
280	791.23	56.85	f
320	808.1	73.11	f
360	822.79	66.48	f
400	835.11	74.51	f
440	843.62	69.84	f
480	857.43	72.07	f
520	858.99	70.74	f
560	885.21	73.86	f
600	891.66	63.69	f
640	909.47	66.67	f
680	920.9	58.78	f
720	922.15	49.4	f
760	925.78	50.8	f
800	950.9	54.12	f
840	968.11	51.92	f
880	976.54	45.22	f
920	971.83	50.33	f
960	983.28	53.89	f
1000	998.92	61.42	f
1040	1017.7	66.24	f
1080	1049.85	73.67	f
1120	1061.53	71.21	f
1160	1073.68	71.37	f
1200	1071.82	73.34	f
1240	1085.48	77.36	f
1280	1098.95	79.33	f
1320	1112.41	77.52	f
1360	1130.94	79.27	f
1400	1140.44	77.77	f
1440	1151.29	83.54	f
*	id=P20	origin=start	destiny=end	motherId=-	ageAtStart=640
0	332.03	97.94	c
40	348.53	86.37	c
80	355.26	97.05	c
120	372.16	98.27	c
160	376.54	100.56	c
200	401.16	106.07	f
240	409.14	107.48	f
280	413.11	107.29	f
320	428.07	109.38	f
360	432.09	96.51	f
400	438.3	85.38	f
440	462.28	80.47	f
480	475.41	78.69	f
520	499.12	75.05	f
560	514.63	78.5	f
600	519.59	86.3	f
640	538.57	82.33	f
680	555.71	80.08	f
720	566.85	90.06	f
760	572.69	87.61	f
800	586.85	82.1	f
840	602.73	80.05	f
880	613.2	84.16	f
920	636.5	83.61	f
960	665.79	81.14	f
1000	687.13	81.03	f
1040	707.57	82.24	f
1080	724.06	79.74	f
1120	735.51	72.03	f
1160	744.4	84.85	f
1200	767.95	88.35	f
1240	781.75	90.84	f
1280	788.67	90.89	f
1320	801.56	87.08	f
1360	819.16	84.46	f
1400	836.38	70.47	f
1440	847.25	59.45	f
*	id=P21	origin=start	destiny=end	motherId=-	ageAtStart=2400
0	581.28	535.65	c
40	601.48	538.46	c
80	604.68	529.66	c
120	605.09	524.56	c
160	608.08	525.95	c
200	633.02	521.59	f
240	651.68	524.25	f
280	645.44	527.26	f
320	665.1	528.39	f
360	674	530.91	f
400	703.38	527.48	f
440	716.15	542.86	f
480	718.98	533.33	f
520	736.28	523.29	f
560	743.58	514.97	f
600	757.62	509.74	f
640	767.87	504.98	f
680	790.2	513.74	f
720	801.15	526.73	f
760	820.12	530.39	f
800	824.5	531.09	f
840	828.21	532.52	f
880	829.76	541.5	f
920	833.99	530.88	f
960	840.37	525.46	f
1000	853.11	523.1	f
1040	870.91	529.54	f
1080	882.06	522.98	f
1120	897.52	518.79	f
1160	911.08	515.63	f
1200	930.78	509.77	f
1240	929.73	522.49	f
1280	933.29	522.74	f
1320	934.74	527.88	f
1360	953.39	522.19	f
1400	964.51	511.71	f
1440	979.3	520.36	f
*	id=P22	origin=start	destiny=end	motherId=-	ageAtStart=2280
0	445.68	367.88	c
40	447.22	371.42	c
80	468.54	376.64	c
120	472.88	374.08	c
160	490.53	369.09	f
200	502.25	365.79	f
240	497.36	356.96	f
280	509.76	351.79	f
320	515.47	356.83	f
360	530.22	356.68	f
400	537.11	369.5	f
440	557.12	372.55	f
480	568.88	362.98	f
520	588.94	358.51	f
560	590.76	357.64	f
600	592.26	364.75	f
640	601.95	378.72	f
680	618.12	382.94	f
720	636.33	390.1	f
760	651.84	395.52	f
800	655.07	396.76	f
840	664.88	389.53	f
880	673.15	381.17	f
920	691.35	391.16	f
960	702.56	391.03	f
1000	725.09	386.69	f
1040	743.04	387.2	f
1080	755.62	380.57	f
1120	763.01	382.8	f
1160	769.74	389.05	f
1200	780.22	392.76	f
1240	799.16	383.64	f
1280	807.53	373.81	f
1320	818.59	376.13	f
1360	838.64	376.4	f
1400	842.19	384.47	f
1440	858.78	385.91	f
*	id=P23	origin=start	destiny=end	motherId=-	ageAtStart=1160
0	180.23	195.2	c
40	195.08	186.35	c
80	207.86	198.46	c
120	221.24	200.36	c
160	230.41	188.51	c
200	238.37	195.24	f
240	241.67	204.33	f
280	237.66	191.9	f
320	249.73	179.65	f
360	274.29	196.42	f
400	277.64	204.73	f
440	291.17	213.16	f
480	287.37	211.12	f
520	300.25	201.78	f
560	320.32	218.95	f
600	327.48	219.8	f
640	353.17	217.71	f
680	365.23	221.65	f
720	371.83	224.77	f
760	368.8	225.23	f
800	387.28	222.02	f
840	398.73	203.21	f
880	410.56	198.44	f
920	419.83	204.02	f
960	426.13	207.69	f
1000	435.13	209.55	f
1040	446.69	209.25	f
1080	465.09	204.09	f
1120	475.87	194.46	f
1160	489.38	187.27	f
1200	504.7	190.99	f
1240	507.72	185.1	f
1280	529.2	188.71	f
1320	551.26	193.95	f
1360	564.55	189.52	f
1400	582.53	185.81	f
1440	585.53	178.29	f
*	id=P24	origin=start	destiny=end	motherId=-	ageAtStart=2880
0	554.78	141.36	c
40	562.74	140.59	c
80	578.59	141.56	c
120	585.64	141.93	c
160	598.48	149.32	c
200	609.38	161.98	f
240	611.98	165.48	f
280	622.99	168.87	f
320	645.38	163.02	f
360	659.88	171.18	f
400	670.25	165.32	f
440	697.67	152.84	f
480	705.88	155.65	f
520	713.45	156.84	f
560	722.29	160.88	f
600	728.61	158.46	f
640	738.43	163.71	f
680	744.77	162.11	f
720	758.01	168.26	f
760	766.37	166.34	f
800	772.46	176.64	f
840	786.22	184.14	f
880	791.27	181.62	f
920	806.87	185.89	f
960	819.18	196.06	f
1000	830.31	192.91	f
1040	849.84	189.62	f
1080	856.54	189.28	f
1120	868.03	187.14	f
1160	872.78	184.12	f
1200	890.2	176.7	f
1240	901.33	179.52	f
1280	919.15	176.67	f
1320	926.11	165.65	f
1360	935.1	165.86	f
1400	948.68	159.37	f
1440	962.34	153.16	f
*	id=P25	origin=start	destiny=end	motherId=-	ageAtStart=1480
0	476.08	250.42	c
40	481.22	255.24	c
80	502.69	242.74	c
120	514.73	246.7	c
160	543.58	256.47	c
200	561.82	264.74	f
240	573.71	278.3	f
280	571.53	285.13	f
320	576.41	282.66	f
360	588.19	274.53	f
400	599.03	270.95	f
440	605.2	272.51	f
480	625.26	281	f
520	631.93	275.17	f
560	643.47	269.74	f
600	655.83	254.73	f
640	672.35	255.35	f
680	697.37	254.71	f
720	712.7	260.92	f
760	722.1	245.26	f
800	727.86	243.31	f
840	738.29	242.78	f
880	760.58	239.67	f
920	761.35	252	f
960	767.54	242.66	f
1000	786.25	232.13	f
1040	802.87	239.23	f
1080	811.24	237.47	f
1120	830.96	240.72	f
1160	843.76	232.2	f
1200	855.62	219.92	f
1240	861.73	220.65	f
1280	870.24	226.16	f
1320	874.22	214.59	f
1360	884.28	211.06	f
1400	901.91	215.73	f
1440	910.71	220.4	f
*	id=P26	origin=start	destiny=end	motherId=-	ageAtStart=1960
0	438.93	281.2	c
40	450.47	282.78	c
80	463.46	275.45	c
120	480.63	276.7	c
160	498.45	268.01	c
200	507.42	259.14	f
240	519.18	265.82	f
280	545.01	270.24	f
320	566.8	274.44	f
360	566.86	271.3	f
400	568.57	276.52	f
440	577.02	279.7	f
480	599.96	288.85	f
520	624.94	298.17	f
560	641.3	300.3	f
600	657.94	291.02	f
640	678.25	276.49	f
680	700.45	285.34	f
720	715.36	298.15	f
760	726.79	284.66	f
800	732.71	277.02	f
840	745.81	285.69	f
880	760.91	299.85	f
920	770.38	303.94	f
960	791.05	295.72	f
1000	791.77	291.62	f
1040	812.55	293.3	f
1080	821.5	299.51	f
1120	842.7	306.4	f
1160	834.87	306.75	f
1200	857.11	308.21	f
1240	853.58	315.12	f
1280	883.73	314.29	f
1320	898.45	323.9	f
1360	895.77	318.04	f
1400	909.85	317.31	f
1440	914.33	325.73	f
*	id=P27	origin=start	destiny=end	motherId=-	ageAtStart=920
0	419.74	655.87	c
40	443.29	650.39	c
80	454.5	657.27	c
120	463.58	662.9	c
160	479.75	657.97	f
200	491.29	668.27	f
240	505.01	668.47	f
280	503.15	667.09	f
320	510.92	676.04	f
360	528.62	664.46	f
400	531.56	667.86	f
440	537.62	664.52	f
480	544.31	661.69	f
520	536.3	657.37	f
560	553.86	652.66	f
600	566.15	654.38	f
640	584.77	655.87	f
680	604.37	654.42	f
720	614.34	660.32	f
760	622.85	652.77	f
800	634.57	664.08	f
840	658.26	655.87	f
880	667.58	653.85	f
920	681.98	660.72	f
960	696.61	647.37	f
1000	716.23	648.39	f
1040	736.5	657.34	f
1080	758.09	649.33	f
1120	772.39	649.8	f
1160	778.37	645.7	f
1200	800.57	647.7	f
1240	814.21	651.08	f
1280	826.6	652.13	f
1320	831.11	648.35	f
1360	842.04	648.94	f
1400	848.51	658.74	f
1440	870.53	643.94	f
*	id=P28	origin=start	destiny=end	motherId=-	ageAtStart=200
0	334.58	153.95	c
40	336.89	156.86	c
80	353.08	156.68	c
120	357.83	156.8	c
160	372.72	149.52	c
200	388.19	150.75	f
240	407.66	168.21	f
280	418.39	160.54	f
320	428.47	155.1	f
360	451.43	166.24	f
400	466.26	163.8	f
440	488.53	156.08	f
480	506.41	157.69	f
520	517.4	152.42	f
560	521.66	159.68	f
600	537.77	154.15	f
640	549.7	162.37	f
680	554.86	167.59	f
720	571.82	166.69	f
760	596.87	170.04	f
800	609.84	164.33	f
840	628.2	153.24	f
880	642.96	156.14	f
920	654.74	147.65	f
960	672.25	149.66	f
1000	687.54	151.25	f
1040	702.42	158.74	f
1080	710.28	152.67	f
1120	722.87	157.59	f
1160	729.15	166.84	f
1200	748.39	165.84	f
1240	757.24	159.65	f
1280	772.12	163.84	f
1320	789.01	171.56	f
1360	800.41	185.51	f
1400	795.95	189.16	f
1440	802.33	187.99	f
*	id=P29	origin=start	destiny=end	motherId=-	ageAtStart=1880
0	704.99	513.48	c
40	717.69	510.47	c
80	732.03	516.76	c
120	750.24	515.37	c
160	756.37	506.53	f
200	774.05	501.61	f
240	791.42	507.3	f
280	816.23	518.22	f
320	830.31	530.78	f
360	848.96	534.3	f
400	857.77	547.13	f
440	873.28	550.4	f
480	888.58	557.57	f
520	901.79	538.67	f
560	917	532.62	f
600	922.23	541.63	f
640	930.9	543.39	f
680	934.7	549.56	f
720	950.37	551.43	f
760	958.87	552.15	f
800	977.07	559.85	f
840	986.97	558.22	f
880	998.55	572.49	f
920	1005.6	571.03	f
960	1022.7	573.38	f
1000	1022.66	575.51	f
1040	1042.76	580.74	f
1080	1049.88	579.04	f
1120	1066.29	579.18	f
1160	1082.4	571.44	f
1200	1083.29	585.38	f
1240	1085.03	582.21	f
1280	1090.09	582.72	f
1320	1116.52	584.01	f
1360	1123.91	566.92	f
1400	1122.66	568.68	f
1440	1133.25	566.92	f
*	id=P30	origin=start	destiny=end	motherId=-	ageAtStart=400
0	113.89	16.96	c
40	112.26	3.46	c
80	113.29	-6.35	c
120	129.89	1.46	c
160	139.99	2.72	c
200	154.05	11.87	f
240	163.23	15.83	f
280	165.15	6.54	f
320	168.42	-7.73	f
360	177.25	-11.51	f
400	176.58	-2.9	f
440	187.87	-2.21	f
480	197.46	9.21	f
520	206.82	7.39	f
560	225.15	1.02	f
600	244.08	6.37	f
640	239.02	2.78	f
680	244.94	-6.88	f
720	244.07	-17.67	f
760	262.34	-18.54	f
800	285.76	-16.09	f
840	302.06	-15.87	f
880	322.05	-9.29	f
920	330.2	-6.6900000000001	f
960	354.1	-10.84	f
1000	369.26	-18.18	f
1040	391.4	-24.12	f
1080	399.2	-21.45	f
1120	405.85	-18.5	f
1160	430.9	-24.71	f
1200	437.72	-31.49	f
1240	452.52	-28.7	f
1280	450.4	-27.53	f
1320	467.12	-24.02	f
1360	482.34	-23.11	f
1400	500.79	-13.08	f
1440	495.79	-17.81	f
*	id=P31	origin=start	destiny=end	motherId=-	ageAtStart=2640
0	593.62	648.75	c
40	593.25	635.51	c
80	610.87	645.27	c
120	625.2	637.31	c
160	632.99	633.78	c
200	633.48	631.22	f
240	643.99	631.43	f
280	643.77	628.68	f
320	656.38	627.66	f
360	667.73	635.56	f
400	672.47	626.65	f
440	675.5	630.72	f
480	686.8	618.56	f
520	696.56	625.46	f
560	702.09	625.61	f
600	714.95	622.36	f
640	739.46	623.31	f
680	760.88	616.99	f
720	773.25	617.65	f
760	788.96	607.57	f
800	806.47	600.25	f
840	819.78	616.83	f
880	832.5	625.28	f
920	842.02	621.43	f
960	846.62	619.79	f
1000	862.17	620.03	f
1040	869.13	616.28	f
1080	893.96	617.78	f
1120	898.09	618.94	f
1160	912.69	621.04	f
1200	932.88	626.42	f
1240	956.53	630.78	f
1280	965.9	611.4	f
1320	986.68	613.05	f
1360	1000.83	613.19	f
1400	1002.9	603.29	f
1440	1029.78	602.49	f
*	id=P32	origin=start	destiny=end	motherId=-	ageAtStart=1880
0	186.2	205.7	c
40	190.09	210.64	c
80	212.03	205.36	c
120	228.05	198.21	c
160	244.08	199.62	c
200	253.81	202.88	f
240	256.63	182.55	f
280	285.68	178.1	f
320	313.64	175.69	f
360	331.11	186.39	f
400	337.62	178.8	f
440	355.61	164.97	f
480	367.39	171.81	f
520	388.38	171.06	f
560	408.7	171.25	f
600	424.98	165.66	f
640	447.41	159.15	f
680	454.79	162.23	f
720	456.41	166.71	f
760	478.72	159.61	f
800	485.92	168.67	f
840	489.55	169.81	f
880	497.04	165.91	f
920	506.51	163.4	f
960	516.99	169.6	f
1000	525.67	167.16	f
1040	544.23	159.94	f
1080	563.29	159.73	f
1120	572.9	163.93	f
1160	587.99	156.99	f
1200	602.93	156.56	f
1240	612.96	169.3	f
1280	612.43	158.65	f
1320	623.78	168.36	f
1360	624.61	166.59	f
1400	632.03	172.16	f
1440	645.92	165.94	f
*	id=P33	origin=start	destiny=end	motherId=-	ageAtStart=80
0	137.45	486.42	c
40	157.78	484.27	c
80	168.78	487.93	c
120	184.65	491.64	c
160	195.9	501.61	c
200	202.87	510.87	f
240	207.75	520.9	f
280	211.77	521.86	f
320	226.21	528.38	f
360	236.79	515.69	f
400	241.6	522.19	f
440	258.08	521.47	f
480	268.9	508.08	f
520	283.63	502.73	f
560	285.58	486.38	f
600	292.49	481.99	f
640	304.55	474.65	f
680	318.07	474.73	f
720	330.22	472.87	f
760	344.97	469.43	f
800	352.27	467.31	f
840	362.8	463.06	f
880	364.68	472.65	f
920	381.66	470.41	f
960	386.37	481.23	f
1000	408.58	475.27	f
1040	420.25	474.5	f
1080	426.46	472.94	f
1120	437.76	466.87	f
1160	453.24	463.25	f
1200	472.74	462.7	f
1240	483.77	466.57	f
1280	494.36	464.61	f
1320	504.39	471.15	f
1360	519.19	454.94	f
1400	524.44	455.2	f
1440	530.01	451.73	f
*	id=P34	origin=start	destiny=end	motherId=-	ageAtStart=4120
0	783.89	656.95	c
40	802.86	661.11	c
80	816.6	653.65	c
120	824.56	650.12	c
160	844.91	651.22	c
200	866.26	650.03	f
240	865.7	649.15	f
280	876.82	643.87	f
320	876.01	641.61	f
360	890.22	636.63	f
400	890.66	639.63	f
440	903.22	646.69	f
480	911.35	639.41	f
520	914.4	631.75	f
560	936.48	643.15	f
600	950.31	652.44	f
640	963.1	651.26	f
680	966.25	650.5	f
720	975.3	640.53	f
760	989.64	638.29	f
800	1002.36	637.6	f
840	1024.83	640.43	f
880	1027.26	641.22	f
920	1048.67	636.5	f
960	1062.6	631.62	f
1000	1068.9	639.41	f
1040	1074.75	637.62	f
1080	1090.44	640.24	f
1120	1095.53	644.58	f
1160	1099.67	646.4	f
1200	1114.82	658.27	f
1240	1125.8	655.72	f
1280	1146.64	656.55	f
1320	1159.95	652.02	f
1360	1168.11	651.69	f
1400	1186.75	641.38	f
1440	1196.46	652.3	f
*	id=P35	origin=start	destiny=end	motherId=-	ageAtStart=3200
0	140.13	487.62	c
40	156.8	479.29	c
80	173.71	478.35	c
120	188.88	473.58	c
160	198.13	476.57	c
200	218.69	482.32	f
240	233.73	484.51	f
280	233.41	484.88	f
320	239.49	484	f
360	243.58	487.23	f
400	261.54	490.67	f
440	269.91	491.6	f
480	271.37	483.15	f
520	282.9	477.72	f
560	298.51	477.41	f
600	305.77	480.68	f
640	314.81	479.7	f
680	325.06	469.97	f
720	339.81	475.53	f
760	337.46	470.6	f
800	342.79	468.69	f
840	356.36	472	f
880	366.02	474.89	f
920	371	469.32	f
960	376.03	457.58	f
1000	389.52	451.97	f
1040	395.19	441.74	f
1080	413.61	433.57	f
1120	435.45	435.68	f
1160	434.21	434.15	f
1200	451.89	421.74	f
1240	467.53	430.67	f
1280	480.75	432.43	f
1320	492.32	422.16	f
1360	501.39	422.77	f
1400	519.91	427.3	f
1440	520.4	428.66	f
*	id=P36	origin=start	destiny=end	motherId=-	ageAtStart=3840
0	746.21	118	c
40	758.14	122.72	c
80	764.3	109.4	c
120	774.6	96.26	c
160	788.71	95.93	f
200	801.79	107.11	f
240	812.78	99.45	f
280	818.18	102.89	f
320	823.19	103.01	f
360	833.27	112.69	f
400	828.1	119.3	f
440	842.72	131.06	f
480	833.78	132.12	f
520	839	132.4	f
560	845.22	131.84	f
600	848.09	133.04	f
640	867.77	134.38	f
680	871.83	115.12	f
720	891.46	106.18	f
760	896.64	102.16	f
800	900.33	102.26	f
840	921.16	101.84	f
880	931.8	110.22	f
920	955.7	120.5	f
960	974.68	126.45	f
1000	984.66	127.46	f
1040	982.23	121.65	f
1080	1001.07	124.4	f
1120	1021.18	121.39	f
1160	1033.05	122.62	f
1200	1049.73	124.92	f
1240	1062.36	126.71	f
1280	1074.89	134.36	f
1320	1089.04	131.74	f
1360	1089.51	128.47	f
1400	1100.78	125.22	f
1440	1118.56	129.95	f
*	id=P37	origin=start	destiny=end	motherId=-	ageAtStart=4240
0	418.41	412.02	c
40	428.59	417.18	c
80	436.78	405.53	c
120	451.8	388.39	c
160	464.86	391.42	c
200	477.35	379.59	f
240	492.28	374.7	f
280	502.14	364.1	f
320	526.57	376.27	f
360	527.21	378.08	f
400	537.37	389.08	f
440	537.74	380.75	f
480	552.29	382.17	f
520	558.6	380.36	f
560	557.6	380.39	f
600	571.61	381.05	f
640	576.01	383.14	f
680	593.64	376.31	f
720	609.25	378.96	f
760	600.65	389.95	f
800	608.32	387.47	f
840	622.23	383.25	f
880	623.93	381.02	f
920	642.67	387.79	f
960	643.51	390.23	f
1000	652.86	393.41	f
1040	664.09	401.94	f
1080	684.06	393.14	f
1120	700.02	386.4	f
1160	705.65	394.63	f
1200	710.34	407.38	f
1240	708.73	400.93	f
1280	709.5	397.19	f
1320	728.02	392.99	f
1360	732.63	389.12	f
1400	742.16	392.97	f
1440	765.8	394.81	f
*	id=P38	origin=start	destiny=end	motherId=-	ageAtStart=3120
0	230.16	212.91	c
40	231.67	207.41	c
80	232.87	208.43	c
120	240.39	191.93	c
160	262.11	198.07	c
200	268.48	208.85	f
240	277.82	205.42	f
280	296.54	199.45	f
320	305.21	203.01	f
360	330.14	205.86	f
400	347.41	200.83	f
440	363.65	195.7	f
480	355.29	183.62	f
520	355.02	190.82	f
560	370.92	186.1	f
600	395.02	186.99	f
640	408.67	183.04	f
680	423.52	190.5	f
720	436.44	190.13	f
760	452.44	192.13	f
800	461.89	193.88	f
840	470.92	190.6	f
880	489.86	203.57	f
920	501.6	195.93	f
960	517.17	208.22	f
1000	525.95	199.17	f
1040	547.77	199.83	f
1080	562.81	207.34	f
1120	574.71	199.08	f
1160	583.12	199.63	f
1200	604.48	200.12	f
1240	620.9	193.44	f
1280	629.17	207.07	f
1320	629.07	219.31	f
1360	636.02	221.39	f
1400	647.88	230.7	f
1440	664.36	214.46	f
*	id=P39	origin=start	destiny=end	motherId=-	ageAtStart=2800
0	105.63	63.11	c
40	118.96	65.87	c
80	130.02	62.34	c
120	140.89	64.4	c
160	142.16	63.84	f
200	156.27	71.45	f
240	169.8	76.26	f
280	178.67	72.46	f
320	195.25	69.35	f
360	196.56	65.36	f
400	218.34	75.86	f
440	223.87	70.57	f
480	225.58	78.58	f
520	238.85	66.59	f
560	257.41	67.1	f
600	262.93	71.58	f
640	285.63	68.27	f
680	297.64	61.22	f
720	301.35	55.77	f
760	304.62	60.56	f
800	315.08	47.87	f
840	322.99	44.85	f
880	339.97	46.23	f
920	352.48	47.37	f
960	352.63	56.28	f
1000	363.08	57.74	f
1040	383.35	57.4	f
1080	403.25	52.76	f
1120	424.18	61.26	f
1160	430.46	50.73	f
1200	443.55	52.62	f
1240	450.16	50.14	f
1280	460.25	43.05	f
1320	468.07	47.21	f
1360	478.1	40.95	f
1400	490.64	37.25	f
1440	506.77	24.27	f
*	id=P40	origin=start	destiny=end	motherId=-	ageAtStart=2080
0	415.39	228.55	c
40	438.72	234.08	c
80	438.11	221.19	c
120	450.73	228.63	c
160	462.03	236.41	c
200	475.55	229.99	f
240	490.53	228.47	f
280	497.73	228.53	f
320	520.05	232.6	f
360	531.88	241.62	f
400	543.32	241.81	f
440	558.47	242.76	f
480	559.59	223.96	f
520	576.48	231.9	f
560	587.45	237.43	f
600	589.71	240.71	f
640	608.77	239.26	f
680	620.12	244.77	f
720	628.04	249.33	f
760	649.49	240.16	f
800	651.09	237.67	f
840	648.61	241.73	f
880	664.94	229.25	f
920	675.6	227.77	f
960	688.19	227.84	f
1000	696.07	237.62	f
1040	720.74	236.49	f
1080	726.92	248.47	f
1120	736.42	258.1	f
1160	735.12	259.14	f
1200	749.85	266.49	f
1240	757.41	266.93	f
1280	763.59	268.7	f
1320	781.56	270.53	f
1360	785.33	260.03	f
1400	798.32	270.35	f
1440	803.55	273.37	f
*	id=P41	origin=start	destiny=end	motherId=-	ageAtStart=4760
0	442.03	12.74	c
40	458.88	11.01	c
80	474.52	19.13	c
120	494.71	9.95	c
160	508.8	5.99	c
200	520.6	9.6900000000001	f
240	532.93	12.3	f
280	537.16	29.56	f
320	555.7	20.8	f
360	552.44	32.58	f
400	573.66	35.33	f
440	594.35	47.48	f
480	613.39	64.85	f
520	612.82	75.15	f
560	631.11	79.46	f
600	651.36	76	f
640	661.26	76.86	f
680	675.19	70.83	f
720	685.19	82.64	f
760	691.24	90.14	f
800	710.31	81.26	f
840	723.49	71.54	f
880	735.56	72.23	f
920	749.97	67.93	f
960	769.2	74.33	f
1000	776.04	71.52	f
1040	775.65	68.43	f
1080	793.8	72.18	f
1120	812.65	77.07	f
1160	823.61	77.71	f
1200	833.15	89.25	f
1240	833.33	79.3	f
1280	836.14	79.12	f
1320	856.66	86.21	f
1360	869.57	91.19	f
1400	892.27	88.53	f
1440	896.64	94.56	f
*	id=P42	origin=start	destiny=end	motherId=-	ageAtStart=3960
0	206.59	6.59	c
40	210.63	5.53	c
80	231.87	12.08	c
120	241.62	15.36	c
160	248.41	15.11	c
200	262.08	20.17	f
240	268.91	27.84	f
280	277.99	10.42	f
320	277.28	14.99	f
360	294.18	18.88	f
400	306.76	6.1799999999999	f
440	321.31	5.21	f
480	333.64	5.4299999999999	f
520	344	4.8099999999999	f
560	362.66	0.78999999999996	f
600	388.63	-2.8099999999999	f
640	403.31	0.38999999999999	f
680	418.23	2.77	f
720	421.02	9.9299999999999	f
760	442.05	17.91	f
800	470.35	25.48	f
840	484.55	24.32	f
880	491.92	19.95	f
920	496.32	16.63	f
960	503.77	16.07	f
1000	520.81	28.17	f
1040	534.38	35.68	f
1080	533.15	31.03	f
1120	555.86	17.85	f
1160	569.43	34.3	f
1200	582.14	33.56	f
1240	607.88	26.95	f
1280	601.08	25.6	f
1320	611.64	25.3	f
1360	621.31	29.96	f
1400	625	17.56	f
1440	636.74	30.83	f
*	id=P43	origin=start	destiny=end	motherId=-	ageAtStart=2920
0	27.79	245.64	c
40	47.93	254.97	c
80	59.14	256.31	c
120	60.95	250.09	c
160	72.74	254.62	c
200	83.65	258.79	f
240	91.78	254.83	f
280	95.11	248.1	f
320	106.99	253.82	f
360	113.47	253.16	f
400	120.17	260.57	f
440	140.82	253.91	f
480	148.92	249.65	f
520	165.9	253.42	f
560	193.75	246	f
600	215.72	238.72	f
640	213.9	242.1	f
680	233.87	242.32	f
720	243.99	242.92	f
760	254.13	243.65	f
800	264.05	245.81	f
840	279.11	235.99	f
880	296.02	239.9	f
920	305.16	237.68	f
960	324.3	244.04	f
1000	324.16	254.99	f
1040	340.42	248.65	f
1080	356.64	246.38	f
1120	367.18	247.65	f
1160	364.13	249.82	f
1200	370.84	248.21	f
1240	369.97	261.27	f
1280	385.16	264.45	f
1320	400.35	257.6	f
1360	409.04	264.72	f
1400	419.83	264.02	f
1440	426.9	259.96	f
*	id=P44	origin=start	destiny=end	motherId=-	ageAtStart=4080
0	624.88	102.29	c
40	637.81	110.84	c
80	657.74	106.18	c
120	657.35	101.5	c
160	665.97	96.24	c
200	670.68	105.83	f
240	680.71	101.52	f
280	690.03	108.63	f
320	699.59	109.43	f
360	713.19	115.17	f
400	729.01	115.66	f
440	732.54	125.64	f
480	747.38	124.57	f
520	754.46	126.68	f
560	772.42	123.29	f
600	789	124.33	f
640	797.36	133.93	f
680	809.27	134.46	f
720	811.93	130.23	f
760	810.9	133.17	f
800	823.43	131.22	f
840	834.34	139.67	f
880	853.23	142.61	f
920	864.55	137.01	f
960	887.36	132.26	f
1000	896.41	132.3	f
1040	908.14	128.41	f
1080	903.98	122.81	f
1120	916.84	121.77	f
1160	927.25	125.14	f
1200	940.75	126.99	f
1240	939.58	134.46	f
1280	950.53	142.15	f
1320	962.77	139.34	f
1360	980.65	149.23	f
1400	993.76	151.71	f
1440	1006.14	161.07	f
*	id=P45	origin=start	destiny=end	motherId=-	ageAtStart=1720
0	716.88	107.81	c
40	722.88	107.32	c
80	749.95	115.21	c
120	764.47	113.68	c
160	770.49	105.68	c
200	781.09	110.75	f
240	790.29	113.28	f
280	797.15	116.3	f
320	809.53	110.16	f
360	824.34	101.09	f
400	826.42	106.55	f
440	831.89	121.63	f
480	848.8	111.25	f
520	857.1	117.59	f
560	865.07	125.83	f
600	874.68	130.41	f
640	889.74	134.22	f
680	888.14	134.09	f
720	901.1	131.54	f
760	918.47	119.34	f
800	922.28	128.71	f
840	931.06	128.67	f
880	959.88	132.97	f
920	976.16	136.78	f
960	989.59	139.4	f
1000	997.27	158.37	f
1040	1002.84	159.69	f
1080	997.46	153.65	f
1120	1009.2	149.31	f
1160	1035.65	159.87	f
1200	1053.27	165.34	f
1240	1058.2	171.5	f
1280	1069.64	170.93	f
1320	1084.39	168	f
1360	1104.93	173	f
1400	1114.62	171.65	f
1440	1137.36	179.92	f
*	id=P46	origin=start	destiny=end	motherId=-	ageAtStart=1120
0	710.99	315.79	c
40	725.02	330.55	c
80	734.31	340.26	c
120	732.91	350.6	c
160	755.97	349.15	c
200	776.49	356.02	f
240	779.01	364	f
280	780.1	366.43	f
320	790.91	364.05	f
360	800.75	370.02	f
400	818.42	377.36	f
440	837.35	389.83	f
480	854.4	395.93	f
520	859.09	392.61	f
560	855.48	395.21	f
600	863.33	399.99	f
640	880.7	413.62	f
680	884.77	413.99	f
720	903.4	401.7	f
760	928.1	405.2	f
800	924.27	394.45	f
840	930.32	402.14	f
880	942.73	410.71	f
920	950.74	411.57	f
960	967.54	408.23	f
1000	970.51	400	f
1040	984.32	403.28	f
1080	996.63	401.03	f
1120	1005.24	410.11	f
1160	1004.16	411.14	f
1200	1015.8	410.49	f
1240	1029.7	410.36	f
1280	1036.6	409.38	f
1320	1039.48	405.47	f
1360	1045.7	418.74	f
1400	1066.46	407.73	f
1440	1075.42	398.45	f
*	id=P47	origin=start	destiny=end	motherId=-	ageAtStart=1960
0	752.35	645.98	c
40	764.83	653.05	c
80	772.52	642.59	c
120	783.31	638.31	c
160	785.75	627.65	c
200	792.32	621.14	f
240	802.41	622.07	f
280	812.1	602.61	f
320	816.53	596.1	f
360	824.89	614.23	f
400	845.12	622.03	f
440	863.32	633.11	f
480	872.35	631.87	f
520	881.49	629.14	f
560	891.79	621.38	f
600	900.22	624.27	f
640	911.31	630.25	f
680	915.32	630	f
720	928.89	627.41	f
760	946.79	632.24	f
800	959.46	649.95	f
840	970.44	630.42	f
880	979.71	627.76	f
920	991.04	617	f
960	995.31	616.58	f
1000	1018.35	628.7	f
1040	1036.64	626.72	f
1080	1054.61	613.09	f
1120	1060.81	623.55	f
1160	1059.2	623.31	f
1200	1071.76	624.02	f
1240	1075.11	618.58	f
1280	1091.96	615.78	f
1320	1093.95	609.36	f
1360	1104.54	605.95	f
1400	1109.54	605.22	f
1440	1130.54	615.17	f
*	id=P48	origin=start	destiny=end	motherId=-	ageAtStart=1480
0	208.4	642.96	c
40	227.98	642.26	c
80	240.96	649.52	c
120	245.08	662.08	c
160	260.61	652.46	c
200	266.16	656.93	f
240	278.97	662.84	f
280	282.15	682.08	f
320	293.98	685.46	f
360	308.78	676.84	f
400	323.75	675.22	f
440	328.52	676.65	f
480	353.88	679.39	f
520	360.31	675.35	f
560	372.7	686.56	f
600	390.23	688.72	f
640	406.35	682.95	f
680	403.23	679.54	f
720	422.36	684.9	f
760	440.38	687.36	f
800	463.92	674.21	f
840	470.75	680.08	f
880	484.83	676.92	f
920	499.8	679.64	f
960	509.7	686.15	f
1000	522.3	686.05	f
1040	536.19	686.36	f
1080	535.81	675.02	f
1120	545.14	665.73	f
1160	554.25	657.63	f
1200	568.91	657.73	f
1240	582.74	646.95	f
1280	599.23	657.92	f
1320	605.62	650.06	f
1360	617.46	648.54	f
1400	627.93	648.54	f
1440	631.98	643.56	f
*	id=P49	origin=start	destiny=end	motherId=-	ageAtStart=440
0	260.77	586.13	c
40	256.21	589.8	c
80	272.25	587.45	c
120	294.31	597.81	c
160	309.37	598.79	c
200	321.11	607.28	f
240	339.33	598.3	f
280	339.95	606.58	f
320	347.51	607.84	f
360	361.59	613.4	f
400	376.38	613.5	f
440	382.47	613.2	f
480	400.69	614.17	f
520	409.97	601.88	f
560	413.71	599.11	f
600	416.51	611	f
640	433.98	602.28	f
680	430.76	589.48	f
720	436.4	593.68	f
760	452.72	583.95	f
800	455.47	582.19	f
840	457.57	589.08	f
880	478.85	574.23	f
920	488.66	569.63	f
960	498.63	570.34	f
1000	511.94	574.77	f
1040	530.29	568.75	f
1080	540.31	561.84	f
1120	548.27	566.34	f
1160	557.69	565.59	f
1200	553.41	560.65	f
1240	571.29	577.96	f
1280	594.85	580.43	f
1320	607.39	595.42	f
1360	610.76	600.41	f
1400	615.63	607.04	f
1440	625.92	609.27	f
*	id=P50	origin=start	destiny=end	motherId=-	ageAtStart=200
0	60.84	386.14	c
40	75.54	385.55	c
80	91.38	377.6	c
120	92.64	385.25	c
160	108.69	386.03	c
200	118.46	394.97	f
240	140.34	388.96	f
280	145.13	391.47	f
320	144.75	393.36	f
360	163.24	402.51	f
400	181.45	397.76	f
440	194.07	394.66	f
480	198.95	399.75	f
520	195.54	410.49	f
560	202.84	411.12	f
600	203.74	399.5	f
640	213.37	393.58	f
680	226.26	396.17	f
720	238.19	402.27	f
760	249.63	409.41	f
800	262.3	413	f
840	282.86	419.42	f
880	285.99	418.29	f
920	304.85	425.03	f
960	309.08	432.95	f
1000	323.4	429.71	f
1040	335.2	431.82	f
1080	352.9	423.36	f
1120	359.49	418.26	f
1160	380.14	421.77	f
1200	384.06	404.85	f
1240	387.43	399.21	f
1280	396.79	408.8	f
1320	408.27	400.25	f
1360	420	396.72	f
1400	437.01	406.17	f
1440	443.65	411.03	f
*	id=P51	origin=start	destiny=end	motherId=-	ageAtStart=3520
0	372	47.11	c
40	391.92	46.65	c
80	414	40.93	c
120	434.22	39.16	c
160	454.51	26.72	c
200	466.21	35.56	f
240	487.86	47.26	f
280	510.93	50.78	f
320	528.43	51.44	f
360	548.76	60.92	f
400	550.13	58.94	f
440	555.2	57.68	f
480	556.83	56.84	f
520	558.64	58.54	f
560	573.14	51.93	f
600	579.59	44.74	f
640	582.08	43.38	f
680	592.69	31.44	f
720	604.34	30.22	f
760	615.78	21.95	f
800	618.7	25.9	f
840	635.2	33.07	f
880	647.5	38.06	f
920	657.55	44.73	f
960	670.82	47.41	f
1000	682.01	58.25	f
1040	686.98	47.8	f
1080	706.97	49.41	f
1120	729.46	49.65	f
1160	738.63	56.03	f
1200	745.03	49.03	f
1240	757.93	53.4	f
1280	759.73	62.24	f
1320	763.94	55.87	f
1360	766.39	48.78	f
1400	775.44	47.99	f
1440	792.41	56.97	f
*	id=P52	origin=start	destiny=end	motherId=-	ageAtStart=3920
0	240.58	61.3	c
40	264.8	50.02	c
80	276.36	54.54	c
120	293.18	64.37	c
160	314.69	61.92	c
200	323.09	74.24	f
240	334.06	70.18	f
280	349.88	68.77	f
320	366.19	61.01	f
360	370.92	61.18	f
400	383.42	56.56	f
440	401.69	58.81	f
480	409.36	60.1	f
520	432.83	61.42	f
560	454.16	52.84	f
600	460.27	42.04	f
640	461.84	46.1	f
680	481.56	46.93	f
720	494.43	53.1	f
760	506.66	54.73	f
800	509.26	58.57	f
840	523.57	60.62	f
880	543.06	71.77	f
920	547.58	70.45	f
960	563.3	76.03	f
1000	570.26	85.14	f
1040	590.92	81.29	f
1080	602.06	91.69	f
1120	604.99	97.68	f
1160	615.08	104.65	f
1200	633.11	106.55	f
1240	649.01	106.08	f
1280	651.66	105.18	f
1320	666.38	96.27	f
1360	680.56	92.1	f
1400	701.61	83.21	f
1440	726.86	79.91	f
*	id=P53	origin=start	destiny=end	motherId=-	ageAtStart=560
0	271.83	316.34	c
40	280.65	321.17	c
80	293.3	326.01	c
120	307.33	323.91	c
160	318.67	328.8	c
200	334.81	334.29	f
240	343.69	347.12	f
280	347.48	357.63	f
320	357.99	347.29	f
360	368.9	345.86	f
400	365.81	355.05	f
440	373.1	349	f
480	385.66	339.81	f
520	394.07	336.77	f
560	395.59	338.71	f
600	406.05	341.59	f
640	417.53	337.43	f
680	436.98	344.15	f
720	444.65	350.04	f
760	442.05	349.57	f
800	447.75	343.69	f
840	457.94	348.64	f
[truncated: 1,801 more rows]
