# Supplementary material for: A three component model for superdiffusive motion effectively describes migration of eukaryotic cells moving freely or under a directional stimulus
Source: PLoS One. 2022 Aug 2;17(8):e0272259. doi: 10.1371/journal.pone.0272259 (PMC9345344; doi:10.1371/journal.pone.0272259)
Supplement: S1 File — Text files containing information about displacements of experimental and simulated populations used for both preliminary analyses, in “datasets used for preliminary evaluation of cell movement (Tables 1 and 2)”, and further characterization of cell movement, in “further datasets used for cell movement characterization (Figs 2, 4–6; Table 2; S1–S3 Tables; S2 and S3 Figs)”. (ZIP) [file pone.0272259.s007.zip › S1_File/further datasets/simulated/100 cells (9 micron random)/b16 p8/Coords-ofAidO.txt]

#	version=2.0	operator=	acqDate=	cellLine=cell	cond=N.T.	type=	well=	ref_angle=	note=Experiment 1	clickId=	date=	acqId=	ps=1	xSize=845	ySize=668	ts=1	unit=um	stackId=	timeInt=	description=
*	id=P1	origin=start	destiny=end	motherId=-	ageAtStart=2280
0	137.43	200.35	c
40	165.33	210.77	c
80	189.32	212.3	c
120	219.01	214.4	c
160	232.61	213.53	c
200	250.14	203.81	f
240	264.82	205.5	f
280	288.65	207.5	f
320	316.86	203.54	f
360	346.35	197.5	f
400	351.49	195.65	f
440	371.02	211.41	f
480	397.14	210.89	f
520	425.66	217.54	f
560	449.47	203.19	f
600	463.67	197.64	f
640	483.2	180.57	f
680	501.91	190.65	f
720	526.73	196.48	f
760	549.49	197.29	f
800	581.67	201.1	f
840	612.55	190.25	f
880	629.69	185.48	f
920	636.35	183.86	f
960	656.45	184.47	f
1000	674.86	189.4	f
1040	702.61	184.91	f
1080	726.45	189.38	f
1120	757.5	203.19	f
1160	787.25	207.86	f
1200	809.88	198.99	f
1240	837.48	195.96	f
1280	869.8	200.01	f
1320	886.49	203.1	f
1360	897	198.54	f
1400	928.74	202.04	f
1440	954.71	209.98	f
*	id=P2	origin=start	destiny=end	motherId=-	ageAtStart=4560
0	436.54	477.14	c
40	454.15	480.53	c
80	479.43	486.58	c
120	504.61	474.41	c
160	527.93	473.71	c
200	551.7	478.49	f
240	581.86	476.07	f
280	610.75	476.17	f
320	631.49	473.27	f
360	661.97	465.31	f
400	673	465.99	f
440	698.62	456.31	f
480	721.56	444.4	f
520	749.75	448.77	f
560	770.39	459.16	f
600	782.37	470.04	f
640	793.66	478.86	f
680	810.39	476.97	f
720	834.08	470.1	f
760	864.38	459.53	f
800	886.17	455.44	f
840	906.27	456.97	f
880	926.06	452.25	f
920	945.1	442.93	f
960	977.69	442.49	f
1000	998.87	435.26	f
1040	1007.13	437.8	f
1080	1028.1	441.37	f
1120	1049.3	447.29	f
1160	1075.05	457.4	f
1200	1100.34	463.51	f
1240	1123.51	465.48	f
1280	1153.21	471.5	f
1320	1176.49	468.98	f
1360	1203.56	485.17	f
1400	1216.23	494.74	f
1440	1237.39	490.99	f
*	id=P3	origin=start	destiny=end	motherId=-	ageAtStart=3640
0	748.21	282.23	c
40	773.81	289.34	c
80	783.74	278.25	c
120	797.55	279.37	c
160	834.49	263.99	f
200	852.64	261.06	f
240	875.49	246.05	f
280	903.66	226.51	f
320	928.95	217.36	f
360	946.17	224.14	f
400	980.39	215.9	f
440	1008.39	219.22	f
480	1033.34	229.03	f
520	1051.67	237.73	f
560	1085.76	244.88	f
600	1106.67	238.84	f
640	1136.37	226.56	f
680	1157.12	215.95	f
720	1185.57	205.65	f
760	1204.39	203.51	f
800	1221.99	198.1	f
840	1256.93	199.64	f
880	1276.27	211.31	f
920	1300.65	214.13	f
960	1331.21	211.15	f
1000	1358.4	222.29	f
1040	1376.55	221.12	f
1080	1408.42	215.93	f
1120	1431.19	207.53	f
1160	1449.06	200.09	f
1200	1482.25	203.73	f
1240	1514.72	209.92	f
1280	1530.28	221.35	f
1320	1557.67	228.71	f
1360	1578.47	241.11	f
1400	1602.63	243.98	f
1440	1634.49	242.03	f
*	id=P4	origin=start	destiny=end	motherId=-	ageAtStart=4120
0	672.17	1.42	c
40	694.6	-2.75	c
80	720.89	-11.51	c
120	737.71	-23.48	c
160	749.17	-23.19	c
200	776.61	-22.53	f
240	809.82	-14.84	f
280	824.72	-7.71	f
320	857.63	11.37	f
360	873.03	9.46	f
400	899.59	22.78	f
440	931.17	35.47	f
480	962.18	32.61	f
520	981.48	31.07	f
560	999.47	26.47	f
600	1022.28	12.06	f
640	1043.22	16.17	f
680	1062.29	6.5599999999999	f
720	1087.77	-4.96	f
760	1119.83	-22.03	f
800	1153.96	-16.25	f
840	1168.1	-16.05	f
880	1204.02	-4.8099999999999	f
920	1223.1	2.86	f
960	1258.44	11.11	f
1000	1277.85	9.71	f
1040	1296.94	11.1	f
1080	1318.27	11.8	f
1120	1342.77	4.58	f
1160	1367.81	8.71	f
1200	1395.99	13.41	f
1240	1419.98	9.25	f
1280	1440.08	10.98	f
1320	1458.14	15.58	f
1360	1479.2	13.43	f
1400	1510.32	-1.23	f
1440	1532.59	-10.27	f
*	id=P5	origin=start	destiny=end	motherId=-	ageAtStart=3120
0	839.2	110.97	c
40	855.37	121.98	c
80	882.86	116.41	c
120	914.1	103.05	c
160	941.1	99.14	c
200	951.65	92.6	f
240	978.97	89.84	f
280	998.93	88.24	f
320	1026.83	90.77	f
360	1053.87	81.65	f
400	1084.64	73.26	f
440	1110.08	81.86	f
480	1137.29	82.94	f
520	1166.51	91.19	f
560	1184.43	96.76	f
600	1204.78	105.22	f
640	1221.91	113.29	f
680	1237.47	122.18	f
720	1253.17	123.31	f
760	1275.6	128.24	f
800	1292.32	131.3	f
840	1319.15	135.95	f
880	1358.88	135.42	f
920	1385.12	126.51	f
960	1393.41	115.92	f
1000	1401.8	104.6	f
1040	1431.01	97.28	f
1080	1451.3	88.56	f
1120	1477.2	91.85	f
1160	1494.43	92.12	f
1200	1520.69	93.07	f
1240	1548.32	82.53	f
1280	1562.5	85.86	f
1320	1581.82	86.13	f
1360	1615.63	83.52	f
1400	1646.08	72.38	f
1440	1663.93	74.84	f
*	id=P6	origin=start	destiny=end	motherId=-	ageAtStart=3680
0	380.91	174.4	c
40	407.93	182.35	c
80	436.52	186.51	c
120	456.82	192.23	c
160	482.09	196.71	c
200	503.18	193.58	f
240	522.91	179.53	f
280	544.45	183.15	f
320	563.16	168.09	f
360	590.56	167.35	f
400	613.6	164.52	f
440	641.99	156.04	f
480	666.87	156.32	f
520	692.83	146.32	f
560	703.35	139.49	f
600	730.8	129.62	f
640	760.05	129.7	f
680	793.64	129.72	f
720	825.27	142.51	f
760	850.6	138.79	f
800	876.8	130.54	f
840	899.8	134.74	f
880	918.37	134.32	f
920	929.08	133.69	f
960	940.75	129.63	f
1000	965.11	115.73	f
1040	1003.6	100.37	f
1080	1024.44	108.09	f
1120	1058.05	108.71	f
1160	1073.72	109.68	f
1200	1097.66	104.14	f
1240	1131.26	101.05	f
1280	1141.96	99.74	f
1320	1163.75	83.96	f
1360	1197.58	80.17	f
1400	1226	74.68	f
1440	1251.95	68.06	f
*	id=P7	origin=start	destiny=end	motherId=-	ageAtStart=120
0	104.38	11.31	c
40	135.29	13.98	c
80	159.82	18.86	c
120	179.95	25.78	c
160	196.19	23.96	c
200	214.63	40.04	f
240	227.75	50.95	f
280	255.89	62.48	f
320	274.16	65.3	f
360	293	63.35	f
400	324.28	52.44	f
440	333.76	49.43	f
480	367.52	54.45	f
520	387.76	49.53	f
560	408.22	47.17	f
600	429.28	46.03	f
640	457.34	51.32	f
680	484.36	63.93	f
720	520.89	67.92	f
760	557.17	71.11	f
800	575.12	75.97	f
840	595.02	78.18	f
880	624.43	82.57	f
920	646.14	85	f
960	674.39	73.54	f
1000	699.22	72.96	f
1040	721.81	71.13	f
1080	749.19	69.23	f
1120	774.36	72.52	f
1160	796.58	66.38	f
1200	825.68	73.45	f
1240	844.11	75.91	f
1280	859.53	79.21	f
1320	880.35	83.33	f
1360	912.79	98.11	f
1400	945.37	96.51	f
1440	974.75	85.75	f
*	id=P8	origin=start	destiny=end	motherId=-	ageAtStart=3760
0	431.46	121.78	c
40	451.88	123.8	c
80	482.89	130.74	c
120	505.57	138.99	c
160	527.44	136.96	c
200	561.81	135.78	f
240	569.51	143.09	f
280	589.07	148.02	f
320	607.95	144.33	f
360	631.53	142.58	f
400	657.51	136.62	f
440	678.57	133.71	f
480	704.6	143.16	f
520	732.41	150.58	f
560	754.98	149.23	f
600	784.21	144.28	f
640	804.34	149.53	f
680	830.72	164.23	f
720	848.34	162.34	f
760	879.92	160.41	f
800	902.86	153.93	f
840	934.98	158.63	f
880	949.88	159.26	f
920	986.73	153.89	f
960	996.41	145.73	f
1000	1013.73	126.35	f
1040	1038.1	115.26	f
1080	1049.33	120.5	f
1120	1076.37	130.16	f
1160	1100.1	126.19	f
1200	1130.78	115.4	f
1240	1161.69	114.04	f
1280	1184.43	97.59	f
1320	1210.73	87.34	f
1360	1236.89	77.75	f
1400	1262.29	71.02	f
1440	1289.92	71.41	f
*	id=P9	origin=start	destiny=end	motherId=-	ageAtStart=2800
0	710.04	65.79	c
40	736.89	82.42	c
80	757.36	92.2	c
120	782.4	89.49	c
160	799.1	99.3	c
200	827.02	118.49	f
240	838.56	119.19	f
280	874.7	126.24	f
320	896.84	138.42	f
360	913.82	148.42	f
400	938.2	160.28	f
440	965.94	150.79	f
480	992.45	149.04	f
520	1014.78	152.56	f
560	1038.65	141.41	f
600	1062.91	141.97	f
640	1090.75	146.65	f
680	1123.1	153.9	f
720	1142.81	162.38	f
760	1167.77	155.02	f
800	1202.18	152.9	f
840	1213.51	156.49	f
880	1234.77	154.65	f
920	1263.54	159.48	f
960	1288.17	156.06	f
1000	1312.13	151.42	f
1040	1331.89	143.42	f
1080	1351.97	144.38	f
1120	1376.46	146.28	f
1160	1399.12	151.41	f
1200	1413.79	150.55	f
1240	1426.84	141.28	f
1280	1446.7	153.46	f
1320	1460.8	155.53	f
1360	1484.67	155.36	f
1400	1498.26	163.6	f
1440	1521.32	162.48	f
*	id=P10	origin=start	destiny=end	motherId=-	ageAtStart=3120
0	235.18	358.99	c
40	260.5	363.85	c
80	281.69	376.24	c
120	308.2	374.67	c
160	334.36	384.96	c
200	346.1	384.8	f
240	369.17	378.93	f
280	392.43	364.24	f
320	418.88	370.56	f
360	450.55	368.01	f
400	473.81	373.74	f
440	503.09	372.7	f
480	527.92	372.61	f
520	546.11	378.33	f
560	576.19	398.94	f
600	593.71	406.66	f
640	608.21	403.23	f
680	632.74	414.73	f
720	652.31	413.61	f
760	687.59	419.67	f
800	721.86	427.81	f
840	745.7	435.98	f
880	771.61	432.15	f
920	798.79	424.79	f
960	822.43	415.07	f
1000	837.87	419.98	f
1040	857.29	420.06	f
1080	870.48	423.16	f
1120	889.02	432.32	f
1160	923.34	435.5	f
1200	955.98	445.71	f
1240	989.55	455.79	f
1280	1000.39	461.36	f
1320	1011.86	463.26	f
1360	1037.36	461.18	f
1400	1055.82	469.11	f
1440	1075.88	461.44	f
*	id=P11	origin=start	destiny=end	motherId=-	ageAtStart=520
0	664.96	454.77	c
40	687.27	458.84	c
80	718.15	469.47	c
120	744.71	476.44	c
160	772.77	476.38	c
200	805.62	484.18	f
240	821.36	499.38	f
280	836.84	505.81	f
320	862.22	519.4	f
360	895.77	508.62	f
400	916.49	502.64	f
440	944.1	496	f
480	969.43	507.81	f
520	1000.61	501.42	f
560	1028.2	500.62	f
600	1044.57	503.56	f
640	1057.07	507.01	f
680	1088.33	513.6	f
720	1126.67	503.77	f
760	1156.09	510.88	f
800	1177.23	510.59	f
840	1206.54	499.32	f
880	1211.99	491.3	f
920	1249.02	484.97	f
960	1268.03	483.75	f
1000	1288.49	475.58	f
1040	1319.96	471.46	f
1080	1345.11	464.47	f
1120	1363.78	463.32	f
1160	1393.2	463.2	f
1200	1423.83	449.55	f
1240	1447.72	436.56	f
1280	1478.74	431.75	f
1320	1492.79	422.56	f
1360	1522.51	414.82	f
1400	1544.93	406.44	f
1440	1576.71	398.93	f
*	id=P12	origin=start	destiny=end	motherId=-	ageAtStart=2280
0	157.58	488.85	c
40	176.94	487.37	c
80	199.97	485.32	c
120	227.29	486.46	c
160	240.48	491.63	c
200	270.72	508.81	f
240	282.61	525.92	f
280	311.16	525.3	f
320	334.91	527.62	f
360	358.26	530.24	f
400	376.6	519.41	f
440	408.77	513.63	f
480	443.56	511.98	f
520	476.86	513.72	f
560	501.17	519.92	f
600	539.01	515.61	f
640	555.1	532.92	f
680	575.78	529.06	f
720	597.49	513.86	f
760	616.32	503.5	f
800	634.53	499	f
840	658.19	486.08	f
880	682.03	482.45	f
920	714.68	476.29	f
960	722.31	467.46	f
1000	728.89	459.76	f
1040	743.77	449.5	f
1080	763.73	445.04	f
1120	788.33	441.17	f
1160	807.27	437	f
1200	828.32	432.82	f
1240	855.32	427.8	f
1280	893.84	433.37	f
1320	911.91	434.28	f
1360	941.3	434.51	f
1400	977.53	426.72	f
1440	997.49	423.7	f
*	id=P13	origin=start	destiny=end	motherId=-	ageAtStart=520
0	140.14	13.36	c
40	163.13	4.64	c
80	188.06	-8.77	c
120	216.63	-10.46	c
160	236.57	-12.97	c
200	256.17	-16.03	f
240	261.92	-10.51	f
280	282.05	-10.96	f
320	305	-6.24	f
360	324.58	-8.03	f
400	349.64	-23.49	f
440	387.42	-33.49	f
480	423.7	-36.67	f
520	447.16	-34.96	f
560	462.64	-37.87	f
600	500.18	-42.12	f
640	528.21	-44.02	f
680	543.97	-41.28	f
720	566.09	-40.2	f
760	580.33	-42.05	f
800	606.86	-34.93	f
840	619.37	-27.58	f
880	632.89	-26	f
920	652.28	-32	f
960	680.37	-35.99	f
1000	693.95	-31	f
1040	704.85	-26.55	f
1080	734.91	-24.62	f
1120	752	-25.35	f
1160	763.1	-22.52	f
1200	792.68	-15.77	f
1240	816.68	-6.79	f
1280	840.55	-7.03	f
1320	859.84	-10.62	f
1360	893.24	-18.16	f
1400	919.55	-17.59	f
1440	947.04	-23.02	f
*	id=P14	origin=start	destiny=end	motherId=-	ageAtStart=3000
0	698.16	500.3	c
40	713.62	513.2	c
80	731.38	524.84	c
120	749.13	544.15	c
160	780.54	538.63	c
200	797.38	541.07	f
240	828.14	540.74	f
280	842.27	533.92	f
320	875.11	521.66	f
360	897.5	519.91	f
400	914.03	531.22	f
440	930.89	535.27	f
480	953.18	538.23	f
520	979.2	527.75	f
560	1007.25	527.86	f
600	1032.04	536.23	f
640	1052.9	536.39	f
680	1065.42	531.68	f
720	1096.79	524.36	f
760	1128.95	522.56	f
800	1157.6	522.81	f
840	1185.9	511.25	f
880	1196.96	512.8	f
920	1220.73	523.87	f
960	1254.81	524.96	f
1000	1271.62	533.81	f
1040	1301.68	541.83	f
1080	1315.92	542.84	f
1120	1341.47	548.35	f
1160	1368.58	564.33	f
1200	1393.18	555.67	f
1240	1400.71	555.89	f
1280	1426.46	554.19	f
1320	1457.38	550.43	f
1360	1477.7	542.21	f
1400	1494.66	538.06	f
1440	1516.37	537.88	f
*	id=P15	origin=start	destiny=end	motherId=-	ageAtStart=2200
0	275.58	223.98	c
40	308.83	218.38	c
80	332.87	215.56	c
120	354.31	215.4	c
160	376.18	219.88	c
200	401.79	221.35	f
240	436.79	227.5	f
280	462.08	229.7	f
320	473.9	230.48	f
360	504.35	228.29	f
400	533.08	240.51	f
440	555.12	240.88	f
480	587.19	248.22	f
520	612.65	241.65	f
560	639.1	222.52	f
600	659.68	221.42	f
640	697.46	223.07	f
680	721.54	222.84	f
720	746.4	212.89	f
760	774.36	218.85	f
800	789.87	221.15	f
840	801.62	200.59	f
880	817.37	182.3	f
920	847.56	163.15	f
960	873.42	158.63	f
1000	888.48	148.99	f
1040	907.63	137.58	f
1080	934.32	126.2	f
1120	960.8	108.59	f
1160	987.03	89.12	f
1200	999.35	81.65	f
1240	1026.9	68.89	f
1280	1062.77	63.68	f
1320	1085.76	63.6	f
1360	1115.25	70.76	f
1400	1134.6	75.08	f
1440	1147.31	74.07	f
*	id=P16	origin=start	destiny=end	motherId=-	ageAtStart=3960
0	256.82	374.06	c
40	266.81	369.46	c
80	297.49	373.27	c
120	326.21	384.26	c
160	344.31	389.12	c
200	381.12	383.38	f
240	405.77	386.09	f
280	438.05	377.29	f
320	463.73	370.29	f
360	488.28	362.62	f
400	517.73	368.08	f
440	531.91	383.95	f
480	558.86	387.24	f
520	580.23	396.02	f
560	606.07	409.49	f
600	629.86	407.35	f
640	644.88	401.89	f
680	663.09	406.41	f
720	683.35	410.78	f
760	707.32	418.2	f
800	725.23	430.81	f
840	751.84	437.6	f
880	779.46	453.11	f
920	799.92	458.71	f
960	823.2	460.13	f
1000	850.74	453.06	f
1040	871.26	455.31	f
1080	895.64	439.94	f
1120	917.68	430.52	f
1160	944.82	426.07	f
1200	964.79	419.14	f
1240	977.25	413.88	f
1280	999.15	422.03	f
1320	1041.22	432.48	f
1360	1061.21	424.94	f
1400	1082.92	434.22	f
1440	1108.15	431.9	f
*	id=P17	origin=start	destiny=end	motherId=-	ageAtStart=4600
0	323.05	140.36	c
40	341.31	143.33	c
80	371.76	151.02	c
120	397.64	157.41	c
160	412.61	164.18	c
200	426.45	165.85	f
240	455.69	154.89	f
280	484.38	138.48	f
320	508.19	127.72	f
360	532.89	121.72	f
400	559.06	125.36	f
440	584.92	134.2	f
480	597.4	134.08	f
520	618.33	142.75	f
560	634.8	144.14	f
600	654.94	149.91	f
640	678.39	141.92	f
680	700.07	137.06	f
720	731.11	137	f
760	752.58	138.88	f
800	775.02	149.72	f
840	793.83	161.06	f
880	814.91	160.17	f
920	830.59	163.24	f
960	847.31	167.88	f
1000	878.74	163.98	f
1040	895.99	173.3	f
1080	925.98	174.84	f
1120	949.16	178.53	f
1160	975.57	184.44	f
1200	997.73	180.88	f
1240	1016.17	183.36	f
1280	1044.13	180.97	f
1320	1064.48	182.61	f
1360	1087.58	181.45	f
1400	1101.83	194.52	f
1440	1135.18	201.97	f
*	id=P18	origin=start	destiny=end	motherId=-	ageAtStart=1200
0	625.34	519.19	c
40	648.95	511.25	c
80	677.03	504.83	c
120	704.27	493.57	c
160	729.57	502.85	c
200	744.58	512.87	f
240	765.27	508.34	f
280	790.37	513.53	f
320	809	509.23	f
360	829.9	512.88	f
400	839.6	508.69	f
440	873.19	502.96	f
480	905.5	498.63	f
520	927.11	491.57	f
560	954.26	499.74	f
600	981.43	494	f
640	1017.87	489.17	f
680	1029.71	470.95	f
720	1039.9	466.75	f
760	1056.72	462.08	f
800	1091.51	455.22	f
840	1110.34	444.04	f
880	1140.86	439.99	f
920	1179.1	434.84	f
960	1204.8	435.45	f
1000	1224.3	443.73	f
1040	1255.04	443.75	f
1080	1282.9	444.88	f
1120	1306.65	443.68	f
1160	1333.62	439.79	f
1200	1356.65	433.86	f
1240	1372.26	421.92	f
1280	1384.06	412.95	f
1320	1402.81	403.07	f
1360	1428.71	392.86	f
1400	1449.88	387.33	f
1440	1464.49	387.38	f
*	id=P19	origin=start	destiny=end	motherId=-	ageAtStart=2360
0	329.21	334.78	c
40	346.91	335.68	c
80	358.27	334.72	c
120	390.58	335.12	c
160	422.81	337.07	c
200	464.03	341.34	f
240	493.25	345.35	f
280	520.42	351.18	f
320	558.71	351.83	f
360	589.51	352.8	f
400	619.67	361.5	f
440	652.44	370.87	f
480	683.82	386.21	f
520	707.48	392.11	f
560	727.88	400.64	f
600	747.4	399.16	f
640	772.45	399.51	f
680	798.16	400.76	f
720	815.2	392.18	f
760	837.99	380.48	f
800	874.71	376.81	f
840	898.63	383.52	f
880	922.82	384.83	f
920	950.72	378.76	f
960	973.22	372.69	f
1000	1000.84	377.8	f
1040	1015.13	377.58	f
1080	1046.18	367.22	f
1120	1060.66	363.77	f
1160	1093.87	366.25	f
1200	1110.26	378.07	f
1240	1123.72	381.47	f
1280	1153.29	380.04	f
1320	1193.7	377.58	f
1360	1210.95	376.88	f
1400	1225.44	368.12	f
1440	1244.73	370.25	f
*	id=P20	origin=start	destiny=end	motherId=-	ageAtStart=280
0	215.34	432.64	c
40	242.41	429.67	c
80	259.07	423.63	c
120	284.74	426.27	c
160	302.47	425.69	c
200	321.03	428.88	f
240	336.67	417.39	f
280	368.46	413.81	f
320	391.83	422.69	f
360	408.63	423.04	f
400	443.85	426.52	f
440	470.69	442.97	f
480	488.63	439.7	f
520	520.74	435.3	f
560	537.63	430.42	f
600	551.63	428.68	f
640	578.53	432.81	f
680	608.45	439.19	f
720	638.8	451.09	f
760	657.93	450.63	f
800	696.06	448.82	f
840	724.03	441.19	f
880	740.06	439.78	f
920	756.46	439.67	f
960	779.11	438.38	f
1000	798.76	437.8	f
1040	817.41	442.57	f
1080	844.5	434.79	f
1120	859.08	434.27	f
1160	887.75	440.89	f
1200	914.44	449.29	f
1240	949.58	463.6	f
1280	970.57	453.8	f
1320	994.1	438.98	f
1360	1012.26	439.33	f
1400	1027.32	437.49	f
1440	1067.27	441.8	f
*	id=P21	origin=start	destiny=end	motherId=-	ageAtStart=1760
0	329.29	221.29	c
40	348.19	211.35	c
80	368.87	222.33	c
120	393.92	234.81	c
160	405.1	238.35	c
200	434.25	242.32	f
240	467.05	239.19	f
280	487.86	243.95	f
320	517.51	258.36	f
360	535.66	254.55	f
400	568.12	250.63	f
440	594.97	248.73	f
480	619.34	239.99	f
520	639.64	238.33	f
560	668.56	245.49	f
600	714.13	254.56	f
640	743.91	249.83	f
680	771.24	241.93	f
720	799.26	245.05	f
760	830.98	256.88	f
800	859.11	250.59	f
840	883.91	248.38	f
880	908.44	260.93	f
920	932.85	272.87	f
960	959.62	284.52	f
1000	986.97	280.43	f
1040	999.52	280.19	f
1080	1034.62	285.24	f
1120	1070.03	266.97	f
1160	1099.44	267.86	f
1200	1122.03	268.79	f
1240	1157.37	267.04	f
1280	1183.01	275.09	f
1320	1213.7	286.23	f
1360	1229.15	292.45	f
1400	1241.49	297.23	f
1440	1273.72	296.62	f
*	id=P22	origin=start	destiny=end	motherId=-	ageAtStart=120
0	106.43	366.33	c
40	120.75	369.99	c
80	137.07	374.84	c
120	171.59	379.48	c
160	193.36	377.2	c
200	221.36	367.59	f
240	240.98	363.15	f
280	262.05	358.15	f
320	286.2	355.04	f
360	311.32	348.29	f
400	344.79	345.97	f
440	369.91	356.24	f
480	393.55	352.87	f
520	410.85	358.46	f
560	417.52	361.57	f
600	430.68	361.81	f
640	451.92	368.32	f
680	468.99	367.68	f
720	496.45	366.15	f
760	520.25	369.78	f
800	552.19	367.93	f
840	579.05	357.14	f
880	611.34	347.74	f
920	646.86	341.57	f
960	660.71	325.4	f
1000	681.36	328.08	f
1040	704.81	324.14	f
1080	723.15	309.73	f
1120	758.21	303.9	f
1160	775.48	309.69	f
1200	807.34	303.57	f
1240	822.28	297.73	f
1280	842.96	295.72	f
1320	862.57	302.1	f
1360	877.06	312.94	f
1400	893.75	305.8	f
1440	918.95	303.29	f
*	id=P23	origin=start	destiny=end	motherId=-	ageAtStart=800
0	553.35	270.15	c
40	573.08	280.16	c
80	596.81	294.36	c
120	628.13	292.27	c
160	657.4	278.66	c
200	682.04	276.24	f
240	707.26	283.17	f
280	728.82	276.96	f
320	755.63	281.61	f
360	773.65	291.77	f
400	791.21	294.67	f
440	824.84	298.55	f
480	846.65	293.79	f
520	858.42	291.59	f
560	883.08	297.52	f
600	900.3	302.26	f
640	913.76	311.9	f
680	934.42	309.19	f
720	957.75	300.4	f
760	975.64	293.38	f
800	990.2	289.55	f
840	1009.76	300.57	f
880	1029.87	315.87	f
920	1039.6	321.82	f
960	1067.92	319.26	f
1000	1096.84	320.77	f
1040	1118.08	318.54	f
1080	1146.98	315.89	f
1120	1177.81	316.66	f
1160	1201.98	314.43	f
1200	1215.77	301.23	f
1240	1230.84	308.33	f
1280	1254	315.28	f
1320	1290.37	319.69	f
1360	1314.44	335.52	f
1400	1342.41	332.61	f
1440	1366.93	332.48	f
*	id=P24	origin=start	destiny=end	motherId=-	ageAtStart=4120
0	262.87	344.07	c
40	302.54	342.78	c
80	324.68	347.03	c
120	354.05	350.88	c
160	375.21	348.35	c
200	407.08	353.23	f
240	425.2	350.88	f
280	449.07	345.77	f
320	484.13	352.34	f
360	505.78	359.27	f
400	531.84	354.27	f
440	562.98	348.2	f
480	591.17	350.26	f
520	600.69	354.88	f
560	609.43	359.98	f
600	646.7	361.92	f
640	665.89	363.47	f
680	704.69	361.52	f
720	725.32	360.85	f
760	743.21	368.99	f
800	767.5	374.27	f
840	792.72	382.76	f
880	822.55	383.38	f
920	845.1	383.75	f
960	862.06	384.74	f
1000	880.6	383.69	f
1040	888.81	390.94	f
1080	914.69	396.03	f
1120	933.66	394.96	f
1160	948.85	380.85	f
1200	962.48	372.26	f
1240	1006.19	370.71	f
1280	1024.88	376.34	f
1320	1063.58	382.44	f
1360	1081.56	397.01	f
1400	1111.75	395.07	f
1440	1134.92	395.23	f
*	id=P25	origin=start	destiny=end	motherId=-	ageAtStart=3920
0	448.22	307.44	c
40	473.73	306.89	c
80	509.52	309.5	c
120	531.72	313.12	c
160	555.49	324.04	c
200	572.27	317.32	f
240	610.01	321.46	f
280	645.4	307.19	f
320	668.91	298.39	f
360	693.89	296.81	f
400	729.25	287	f
440	755.33	273.57	f
480	785.48	286.65	f
520	802.06	300.26	f
560	823.98	300.75	f
600	827.98	298.01	f
640	839.06	283.45	f
680	862.47	279.73	f
720	888.37	269.14	f
760	922.2	260.97	f
800	947.22	259.26	f
840	983.45	256.05	f
880	994.75	255.77	f
920	996.43	255.42	f
960	1019.84	252.48	f
1000	1049.89	252.83	f
1040	1076.46	251.34	f
1080	1109.06	257.03	f
1120	1142.09	257.36	f
1160	1161.87	254.17	f
1200	1194.02	241.85	f
1240	1202.41	246.04	f
1280	1227.43	239.61	f
1320	1258.86	238.63	f
1360	1276.72	247.36	f
1400	1299.29	241.51	f
1440	1318.28	242.86	f
*	id=P26	origin=start	destiny=end	motherId=-	ageAtStart=1040
0	811.35	500.73	c
40	829.96	486.81	c
80	858.95	488.49	c
120	885.92	483.85	c
160	912.08	487.12	c
200	936.54	482.29	f
240	943.31	478.5	f
280	959.95	487.21	f
320	974.7	485.77	f
360	1000.15	496.99	f
400	1024.35	490.77	f
440	1043.99	493.01	f
480	1062.48	480.7	f
520	1080.2	489.32	f
560	1114.86	493.88	f
600	1142.36	503.75	f
640	1171.08	508.59	f
680	1196.75	521.28	f
720	1221.05	537.93	f
760	1240.44	546.79	f
800	1265.95	533.54	f
840	1305.11	533.46	f
880	1329.97	533.36	f
920	1369.75	520.71	f
960	1387.03	519.83	f
1000	1409.92	519.2	f
1040	1449.08	502.54	f
1080	1471.35	507.07	f
1120	1492.57	500.92	f
1160	1517.46	501.56	f
1200	1536.96	485.43	f
1240	1551.12	485.94	f
1280	1577.81	485.28	f
1320	1602.93	487.58	f
1360	1616.8	480.87	f
1400	1643.53	475.93	f
1440	1664.86	465.29	f
*	id=P27	origin=start	destiny=end	motherId=-	ageAtStart=1120
0	737.57	590.18	c
40	769.67	588.49	c
80	794.01	586.22	c
120	812.82	602.89	c
160	818.03	602.79	c
200	854.87	617.85	f
240	872.25	620	f
280	898.68	629.82	f
320	912.91	628.83	f
360	943.43	624.82	f
400	965.23	628.41	f
440	986.98	631.17	f
480	1001.67	626.08	f
520	1035.4	617.43	f
560	1063.4	617.54	f
600	1099.04	614.42	f
640	1121.37	622.43	f
680	1142.46	621.91	f
720	1167.32	628.91	f
760	1194.2	636	f
800	1216.02	636.88	f
840	1249.34	634.59	f
880	1262.7	619.63	f
920	1276.41	609.05	f
960	1306.42	606.73	f
1000	1335.44	603.8	f
1040	1367.13	595.62	f
1080	1394.13	592.69	f
1120	1410.93	586.86	f
1160	1436.12	579.93	f
1200	1453.1	575.09	f
1240	1479.55	577.89	f
1280	1498.19	591.34	f
1320	1520.32	590.8	f
1360	1546.65	596.33	f
1400	1566.45	608.03	f
1440	1588.17	609.53	f
*	id=P28	origin=start	destiny=end	motherId=-	ageAtStart=1080
0	446.39	649.55	c
40	470.22	644.34	c
80	502.16	645.56	c
120	519.33	646.87	c
160	557	650.85	c
200	586.78	657.92	f
240	607.72	633.3	f
280	620.9	625.58	f
320	641.03	621.01	f
360	659.71	632.21	f
400	673.96	627.39	f
440	694.8	623.85	f
480	730.49	613.35	f
520	749.71	613.19	f
560	771.18	619.67	f
600	788.55	630.3	f
640	820.57	641.1	f
680	844.67	640.91	f
720	876.14	650.86	f
760	895.66	656.76	f
800	916.82	666.76	f
840	944.76	678.01	f
880	964.12	684.43	f
920	987.34	675.8	f
960	1007.26	680.92	f
1000	1022.08	685.3	f
1040	1047.7	688.11	f
1080	1075.21	683.04	f
1120	1103.04	689.84	f
1160	1123.71	700.13	f
1200	1142.32	710.11	f
1240	1168.78	716.62	f
1280	1197.68	715.18	f
1320	1209.13	720.73	f
1360	1225	729.59	f
1400	1247.71	728.33	f
1440	1272.68	728.45	f
*	id=P29	origin=start	destiny=end	motherId=-	ageAtStart=3680
0	86.13	441.91	c
40	111.48	442.94	c
80	132.84	436.76	c
120	150.6	432.77	c
160	167.82	426.53	c
200	199.12	429.37	f
240	228.04	425.3	f
280	261.02	420.15	f
320	295.94	432.59	f
360	317.15	447.87	f
400	341.15	450.8	f
440	369.33	444.02	f
480	393.2	437.47	f
520	415.01	442.97	f
560	451.69	447.63	f
600	470.99	451	f
640	502.29	453.73	f
680	521.7	440.28	f
720	543.9	427.89	f
760	573.96	433.61	f
800	581.54	435.42	f
840	613.47	436.55	f
880	646.84	437.13	f
920	659.24	436.98	f
960	676.91	440.35	f
1000	697.95	444.95	f
1040	725.27	451.58	f
1080	745.76	442.7	f
1120	770.38	434.08	f
1160	789.2	431.14	f
1200	812.08	439.31	f
1240	820.72	444.37	f
1280	847.12	452.94	f
1320	863.2	445.18	f
1360	897.1	437.18	f
1400	917.13	444.2	f
1440	938.25	442.42	f
*	id=P30	origin=start	destiny=end	motherId=-	ageAtStart=2120
0	266.31	418.68	c
40	280.94	418.23	c
80	299.28	411.26	c
120	320.36	405.46	c
160	341.12	398.41	c
200	374.98	390.37	f
240	402.82	382.42	f
280	423.69	387.31	f
320	445.67	386.22	f
360	463.73	399.72	f
400	475.28	393.16	f
440	498.6	369.44	f
480	517.82	365.83	f
520	531.97	354.31	f
560	556.3	351.2	f
600	581.17	340.63	f
640	605.4	337.38	f
680	630.58	327.6	f
720	651.33	318.27	f
760	672.94	317.29	f
800	692.12	325.53	f
840	727.45	337.78	f
880	751.03	333.77	f
920	776.89	328.93	f
960	792.21	331.17	f
1000	820.11	345.09	f
1040	845.51	345.02	f
1080	872.82	336.18	f
1120	904.65	338.95	f
1160	923.53	344.71	f
1200	959.25	350.54	f
1240	984.28	350.37	f
1280	1007.1	349.57	f
1320	1033.5	337.29	f
1360	1052.61	334.03	f
1400	1076.27	328.74	f
1440	1103.87	329.18	f
*	id=P31	origin=start	destiny=end	motherId=-	ageAtStart=3360
0	14.71	266.02	c
40	37.54	261.81	c
80	59.95	259.35	c
120	90.11	270.69	c
160	108.94	283.82	c
200	127.25	280.28	f
240	146.59	285.32	f
280	171.07	293.16	f
320	191.29	289.84	f
360	221.29	286.85	f
400	250.24	274.06	f
440	277.82	266.99	f
480	302.79	250.87	f
520	323.95	239.29	f
560	355.5	237.52	f
600	374.62	238.72	f
640	398.52	234.9	f
680	416.63	218.15	f
720	446.92	218.25	f
760	472.8	211.56	f
800	500	222.58	f
840	521.75	228.74	f
880	544.42	220.96	f
920	568.74	238.83	f
960	590.71	235.35	f
1000	620.2	232	f
1040	644.31	238.37	f
1080	677.2	242.31	f
1120	687.69	240.35	f
1160	712.28	222.04	f
1200	721.69	214.85	f
1240	740.53	204.27	f
1280	771.94	201.2	f
1320	799.44	200.21	f
1360	818.2	199.22	f
1400	840.62	195.65	f
1440	874.73	200.92	f
*	id=P32	origin=start	destiny=end	motherId=-	ageAtStart=1760
0	683.22	409.5	c
40	708.85	421.18	c
80	732.67	415.91	c
120	766.73	423.5	c
160	773.5	413.38	c
200	799.26	407.43	f
240	825.72	392.73	f
280	841.14	399.52	f
320	850.89	393.32	f
360	884.37	385.01	f
400	908.43	370.81	f
440	932.62	365.91	f
480	954.3	355.37	f
520	975.73	355.36	f
560	996.97	348.06	f
600	1017.65	352.94	f
640	1049.33	344.55	f
680	1078.59	340.9	f
720	1099.53	350.22	f
760	1120.03	348.67	f
800	1156.87	342.99	f
840	1181.16	340.83	f
880	1207.43	335.55	f
920	1247.89	342.78	f
960	1258.86	354.2	f
1000	1274.96	367.25	f
1040	1301.96	364.38	f
1080	1329.5	360.1	f
1120	1359.76	356.15	f
1160	1389.33	367.45	f
1200	1407.19	376.46	f
1240	1422.88	388.06	f
1280	1437.58	392.87	f
1320	1456.35	391.47	f
1360	1478.92	403.74	f
1400	1500.19	407.27	f
1440	1514.46	417.86	f
*	id=P33	origin=start	destiny=end	motherId=-	ageAtStart=4720
0	355.34	336.69	c
40	383.04	343.09	c
80	407.3	350.24	c
120	431.17	349.93	c
160	455.21	356.59	c
200	490.73	340.66	f
240	507.19	342.77	f
280	544.37	343.82	f
320	557.47	334.19	f
360	587.75	332.01	f
400	602.31	329.6	f
440	632.04	329.36	f
480	667.36	336.95	f
520	680.92	343.13	f
560	707.64	333.37	f
600	717.93	328.33	f
640	751.28	327.93	f
680	785.03	330.74	f
720	804.81	329.09	f
760	818.09	323.88	f
800	847.21	325.65	f
840	885.2	318.6	f
880	907.26	319.63	f
920	943.89	315.45	f
960	964.04	322.32	f
1000	987.99	315.67	f
1040	1024.77	321.32	f
1080	1040.93	327.18	f
1120	1076.54	331.83	f
1160	1089.29	327.59	f
1200	1117.73	310.42	f
1240	1149.27	297.61	f
1280	1175.91	292.3	f
1320	1201.53	294.53	f
1360	1244.98	290.86	f
1400	1271.08	284.52	f
1440	1293.41	277.85	f
*	id=P34	origin=start	destiny=end	motherId=-	ageAtStart=3200
0	547.05	140.46	c
40	560.64	129.11	c
80	588.05	124.76	c
120	600.68	118.96	c
160	624.14	126.14	c
200	641.84	114.39	f
240	660.18	124.18	f
280	693.73	121.95	f
320	724.61	125.72	f
360	750.37	125.52	f
400	774.15	121	f
440	801.18	131.56	f
480	822.62	126.27	f
520	850.95	127.7	f
560	877.31	131.64	f
600	908.16	123.68	f
640	932.86	124.05	f
680	958.62	120.52	f
720	975.21	127.45	f
760	1020.96	134.47	f
800	1042.63	132.56	f
840	1061.77	126.58	f
880	1082.21	136.53	f
920	1101.43	139.43	f
960	1123.44	143.87	f
1000	1148.77	134.36	f
1040	1168.2	137.3	f
1080	1183.94	140.56	f
1120	1212.82	145.6	f
1160	1240.4	149.94	f
1200	1264.89	141.85	f
1240	1300.84	151.04	f
1280	1324.73	167.4	f
1320	1339.88	178.72	f
1360	1344.37	185.62	f
1400	1363.54	195.84	f
1440	1388.83	199.07	f
*	id=P35	origin=start	destiny=end	motherId=-	ageAtStart=3360
0	17.94	104.46	c
40	50.86	104.3	c
80	69.36	101.89	c
120	82.86	104.74	c
160	120.82	104.65	c
200	136.39	106.97	f
240	167.08	109.08	f
280	189.61	109.6	f
320	215.17	115.34	f
360	233.51	123.55	f
400	261.49	140.54	f
440	282.09	149.71	f
480	299.73	141.62	f
520	321.49	147.65	f
560	345.47	147.27	f
600	376.27	155.38	f
640	394.26	159.85	f
680	414.1	164.76	f
720	443.44	178.65	f
760	475.79	169.69	f
800	499.96	162.45	f
840	518.04	167.54	f
880	546.75	178.34	f
920	577.89	184.59	f
960	604.62	191.1	f
1000	623.36	196.4	f
1040	641.58	199.99	f
1080	672.56	188.68	f
1120	690.29	192.42	f
1160	722.64	205.46	f
1200	746.17	214.09	f
1240	772.2	216.53	f
1280	803.45	222.04	f
1320	840.77	218.92	f
1360	864.66	221.52	f
1400	887.08	222.04	f
1440	915.91	225	f
*	id=P36	origin=start	destiny=end	motherId=-	ageAtStart=800
0	121.94	422.81	c
40	134.87	435.03	c
80	169.88	435.25	c
120	182.97	447.29	c
160	200.26	457.4	c
200	205.44	460.02	f
240	233.63	450.83	f
280	248.2	456.19	f
320	276.3	454.05	f
360	296.91	452.69	f
400	322.32	453.62	f
440	345.96	451.27	f
480	370.98	459.26	f
520	389.48	454.64	f
560	420.51	450.71	f
600	447.56	453.48	f
640	473.4	453.39	f
680	499.24	457	f
720	516.12	463.46	f
760	536.91	473.69	f
800	554.75	465.7	f
840	574.8	470	f
880	596.31	464.09	f
920	619.21	456.48	f
960	636.99	456.5	f
1000	662.13	452.27	f
1040	692.94	451.18	f
1080	706.87	460.3	f
1120	730.23	462.06	f
1160	765.74	461.16	f
1200	799.42	459.37	f
1240	817.64	465.15	f
1280	850.65	479.25	f
1320	872.77	478.56	f
1360	880.6	470.35	f
1400	908.19	458.84	f
1440	936.32	465.4	f
*	id=P37	origin=start	destiny=end	motherId=-	ageAtStart=3400
0	444.9	529.79	c
40	455.98	537.37	c
80	483.3	550.5	c
120	512.55	560.55	c
160	534.38	563.16	c
200	565.61	575.98	f
240	593.65	583.7	f
280	623.53	583.95	f
320	646.37	594.75	f
360	672.57	593.07	f
400	695.43	590.49	f
440	714.52	599.03	f
480	732.3	598.13	f
520	750.13	600.28	f
560	767	612.76	f
600	796.82	621.91	f
640	829.08	622.29	f
680	850.55	628.09	f
720	876.58	633.07	f
760	908.65	641.54	f
800	929.5	644.19	f
840	952.78	641.75	f
880	979.97	642.66	f
920	995.61	641.79	f
960	1020.19	650.97	f
1000	1027.56	652.79	f
1040	1042.58	652.43	f
1080	1069.74	644.41	f
1120	1096.6	637.04	f
1160	1115.51	640.17	f
1200	1145.21	634.98	f
1240	1171.71	625.56	f
1280	1195.57	623.32	f
1320	1221.49	627	f
1360	1243.06	631.67	f
1400	1271.8	644.27	f
1440	1291.68	643.84	f
*	id=P38	origin=start	destiny=end	motherId=-	ageAtStart=2800
0	720.87	559.87	c
40	755.45	562.72	c
80	772.61	565.95	c
120	786	572.25	c
160	825.49	572.64	c
200	855.84	585.02	f
240	873.98	590.02	f
280	913.13	580.04	f
320	924.67	588.62	f
360	941.64	590.34	f
400	965.65	589.39	f
440	985.68	580.65	f
480	999.15	566.73	f
520	1019.3	557.76	f
560	1039.68	559.67	f
600	1071.7	554.97	f
640	1090.8	552.32	f
680	1108.71	544.37	f
720	1133.91	542.59	f
760	1157.23	555.83	f
800	1185.95	554.05	f
840	1215.32	542.89	f
880	1240.45	539.28	f
920	1251.33	538.59	f
960	1274.44	527.4	f
1000	1289.3	513.82	f
1040	1313.43	509.69	f
1080	1340.84	507.26	f
1120	1357.84	503.44	f
1160	1362.79	504.85	f
1200	1375.24	504.22	f
1240	1395.15	506.73	f
1280	1413.9	504.64	f
1320	1430.4	501.78	f
1360	1472.11	502.2	f
1400	1499.06	503	f
1440	1520.37	491.69	f
*	id=P39	origin=start	destiny=end	motherId=-	ageAtStart=640
0	700.67	596.31	c
40	715.55	607.47	c
80	736.04	608.57	c
120	744.77	611.37	c
160	764.53	624.05	c
200	788.1	635.44	f
240	802.87	627.16	f
280	833.05	625.43	f
320	854.43	634.29	f
360	867.07	634.46	f
400	891.18	642.64	f
440	901.69	643.66	f
480	923.45	647.94	f
520	958.99	648.35	f
560	988.43	638.64	f
600	1014.9	636.67	f
640	1038.71	630.65	f
680	1063.72	631.27	f
720	1072.03	640.59	f
760	1094.85	643.1	f
800	1123.81	645.28	f
840	1160.39	649.74	f
880	1177.03	659.43	f
920	1181.32	671.2	f
960	1192.45	679.9	f
1000	1213	693.53	f
1040	1242.19	712.22	f
1080	1266.07	716.9	f
1120	1285.86	726.39	f
1160	1318.21	735.77	f
1200	1348.41	732.53	f
1240	1379.24	729.57	f
1280	1394.52	723.33	f
1320	1419.56	724.82	f
1360	1446.1	722.25	f
1400	1459.17	724.26	f
1440	1482.75	723.94	f
*	id=P40	origin=start	destiny=end	motherId=-	ageAtStart=4560
0	574.67	450.01	c
40	593.64	444.87	c
80	636.93	443.64	c
120	654.9	440.95	c
160	673.13	433.51	c
200	693.36	427.29	f
240	716.33	424.37	f
280	738.62	424.68	f
320	771.72	415.86	f
360	785.25	406.78	f
400	810.36	404.32	f
440	829.93	401.34	f
480	857.57	415.6	f
520	885.85	419.48	f
560	912.05	416.86	f
600	938.16	421.01	f
640	956.79	430.58	f
680	988.99	444.1	f
720	1012.33	445.54	f
760	1025.75	448.42	f
800	1043.16	446.58	f
840	1072.55	450.12	f
880	1104.22	458.58	f
920	1109.4	454.18	f
960	1138.39	454.9	f
1000	1174.1	445.99	f
1040	1199.5	440	f
1080	1216.86	433.66	f
1120	1234.15	429.43	f
1160	1258.54	412.54	f
1200	1278.8	415.83	f
1240	1302.39	426.48	f
1280	1325.37	423.19	f
1320	1341.93	423.55	f
1360	1359.53	428.54	f
1400	1392.12	419.01	f
1440	1422.66	430.38	f
*	id=P41	origin=start	destiny=end	motherId=-	ageAtStart=3200
0	559.76	268	c
40	595.09	283.26	c
80	614.71	287.11	c
120	640.41	301.2	c
160	661.42	301.1	c
200	691.91	305.79	f
240	721.83	308.77	f
280	744.35	308.24	f
320	764.37	297.95	f
360	794.76	297.76	f
400	817.24	310.54	f
440	822.96	323.09	f
480	833.76	329.83	f
520	856.6	334.45	f
560	886.95	335.41	f
600	917.47	340.95	f
640	949.86	343.41	f
680	971.43	333.59	f
720	1001.76	322.81	f
760	1016.37	318.35	f
800	1041.03	323.39	f
840	1061.52	331.37	f
880	1073.42	322.26	f
920	1094.32	336.54	f
960	1115.03	348.84	f
1000	1137.29	339.19	f
1040	1152.26	329.53	f
1080	1177.91	332.24	f
1120	1207.55	336.23	f
1160	1233	329.09	f
1200	1259.2	315.48	f
1240	1271.43	296.3	f
1280	1308.98	282.07	f
1320	1334.73	283.56	f
1360	1356.01	286.62	f
1400	1382.48	296.62	f
1440	1400.43	308.61	f
*	id=P42	origin=start	destiny=end	motherId=-	ageAtStart=4480
0	465.77	324.97	c
40	507.82	321.08	c
80	522.6	313.5	c
120	555.71	308.54	c
160	569.06	310.5	c
200	569.98	309.3	f
240	600.55	289.77	f
280	621.9	295.92	f
320	648.65	295.24	f
360	671.72	310.7	f
400	687.57	308.94	f
440	725.44	304.71	f
480	750.99	305.76	f
520	778.12	302.75	f
560	798.03	300.16	f
600	815.07	305.64	f
640	831.68	312.83	f
680	851.8	322.51	f
720	872.33	339.11	f
760	889.44	344.02	f
800	908	350.2	f
840	938.47	341.89	f
880	975.94	345.6	f
920	1001.63	354.64	f
960	1034.94	357.15	f
1000	1062.22	361.78	f
1040	1091.45	366.36	f
1080	1118.43	372.76	f
1120	1130.09	371.71	f
1160	1150.18	364.59	f
1200	1172.95	350.06	f
1240	1191.18	335.64	f
1280	1206.72	322.98	f
1320	1227.49	318.11	f
1360	1254.53	306.16	f
1400	1274.99	301.91	f
1440	1289.85	307.18	f
*	id=P43	origin=start	destiny=end	motherId=-	ageAtStart=3040
0	633.34	617.82	c
40	655.56	614.59	c
80	678.4	616.06	c
120	713.59	613.65	c
160	721.09	622.04	c
200	743.45	631.11	f
240	765	635.07	f
280	781.78	627.86	f
320	794.43	624.07	f
360	813.61	630.22	f
400	840.94	636.34	f
440	864.85	647.43	f
480	893.41	667.81	f
520	916.72	674.63	f
560	940.27	684	f
600	975.93	675.09	f
640	991.49	678.73	f
680	1021	682.97	f
720	1045.73	681.41	f
760	1064.84	672.67	f
800	1084.65	680	f
840	1117.39	668.26	f
880	1150.82	658.29	f
920	1161.27	656.41	f
960	1178.95	650.3	f
1000	1208.41	645.1	f
1040	1238.16	651.37	f
1080	1262.69	645.98	f
1120	1293.04	644.66	f
1160	1314.6	639.24	f
1200	1332.97	623.66	f
1240	1355.26	614.44	f
1280	1382.81	617.33	f
1320	1417.55	629.38	f
1360	1438.73	645.99	f
1400	1453.22	650.32	f
1440	1484.89	658.17	f
*	id=P44	origin=start	destiny=end	motherId=-	ageAtStart=4720
0	459.71	148.99	c
40	485.57	153.29	c
80	505.43	143.39	c
120	530.79	136.78	c
160	551.45	138.52	c
200	578.62	133.83	f
240	599.82	127.2	f
280	617.22	121.25	f
320	645.14	120.14	f
360	664.12	123.13	f
400	685.27	129.3	f
440	703.08	124.9	f
480	726.34	120.02	f
520	747.36	117.02	f
560	777.48	131.85	f
600	788.77	129.57	f
640	807.78	118.89	f
680	831.74	111.78	f
720	854.92	115.86	f
760	880.34	100.77	f
800	896.13	86.71	f
840	913.19	88.17	f
880	944.11	96.39	f
920	968.72	99.51	f
960	981.88	92.29	f
1000	998.99	76.4	f
1040	1018.37	76.11	f
1080	1039.47	62.26	f
1120	1071.02	48.46	f
1160	1082.77	59.09	f
1200	1106.7	60.44	f
1240	1133.11	56.71	f
1280	1156.71	50.24	f
1320	1174.51	35.61	f
1360	1202.68	26.33	f
1400	1220.11	28.47	f
1440	1251.55	13.08	f
*	id=P45	origin=start	destiny=end	motherId=-	ageAtStart=3520
0	346.53	124.19	c
40	368.64	128.14	c
80	397.45	114.16	c
120	421.43	111.03	c
160	458.38	114.23	c
200	479.5	119.23	f
240	502.25	116.18	f
280	515.52	110.55	f
320	539.28	117.68	f
360	559.04	127.08	f
400	586.95	130.86	f
440	600.83	120.17	f
480	626.45	111.73	f
520	650.67	100.36	f
560	674.77	97.29	f
600	697.58	97.62	f
640	711.77	97.02	f
680	721.65	87.25	f
720	736.1	76.17	f
760	754.87	71.9	f
800	769.87	61.56	f
840	795.48	50.79	f
880	821.07	49.14	f
920	858.28	64.22	f
960	898.48	60	f
1000	929.12	65.89	f
1040	945.38	69.62	f
1080	966.53	73.32	f
1120	981.52	68.96	f
1160	1002.9	59.21	f
1200	1013.09	57.85	f
1240	1031.83	60.44	f
1280	1043.07	65.04	f
1320	1074.28	79.75	f
1360	1100.42	78.65	f
1400	1115.08	60.78	f
1440	1127.45	55.47	f
*	id=P46	origin=start	destiny=end	motherId=-	ageAtStart=1480
0	126.05	395.41	c
40	149.44	393.56	c
80	166.38	392.59	c
120	191.18	385.29	c
160	227.43	393.3	c
200	257.85	387.3	f
240	279.96	396.32	f
280	293.9	405.36	f
320	313.26	421.57	f
360	346.79	426.66	f
400	369.78	438.97	f
440	407.66	438.12	f
480	433.64	436.7	f
520	454.73	427.17	f
560	476.47	428.42	f
600	503.55	434.92	f
640	533.27	437.33	f
680	573.42	437.14	f
720	587.08	441.16	f
760	619.7	443.48	f
800	649.87	443.36	f
840	669.22	428.73	f
880	691	420.18	f
920	721.25	419.78	f
960	740.15	433.66	f
1000	761.09	454.4	f
1040	784.04	462.46	f
1080	800.76	476.39	f
1120	819.25	484.07	f
1160	847.84	484.44	f
1200	874.74	486.16	f
1240	901.05	480.76	f
1280	927.51	478.47	f
1320	960.59	487.41	f
1360	977.58	496.62	f
1400	1003.97	493.61	f
1440	1028.9	487.14	f
*	id=P47	origin=start	destiny=end	motherId=-	ageAtStart=1960
0	389.59	35.63	c
40	417.24	33.77	c
80	435.43	22.3	c
120	457.77	12.44	c
160	476.47	11.77	c
200	511.31	0.0099999999999909	f
240	516.22	8.21	f
280	531.79	20.42	f
320	562.43	36.73	f
360	575.94	52.82	f
400	601.45	52.39	f
440	622.83	38.86	f
480	644.49	30.21	f
520	659.62	31.09	f
560	692.39	34.84	f
600	717.51	32.73	f
640	735.93	24.95	f
680	748.24	20.62	f
720	763.45	9.51	f
760	780.7	9.87	f
800	814.56	-7.27	f
840	830.47	-13.36	f
880	850.51	-14.51	f
920	879.24	-14.64	f
960	901.7	-21.91	f
1000	931.62	-15.71	f
1040	943.69	-10.08	f
1080	965.22	-6.01	f
1120	978.79	2.95	f
1160	990.8	8.3	f
1200	1008.21	1.29	f
1240	1040.81	-5.1799999999999	f
1280	1066.27	-0.28999999999996	f
1320	1084.41	4.17	f
1360	1099.76	-0.25	f
1400	1138.81	-15.13	f
1440	1171.56	-13.37	f
*	id=P48	origin=start	destiny=end	motherId=-	ageAtStart=2680
0	671.5	118.66	c
40	692.09	115.05	c
80	720.31	114.32	c
120	748.7	108.5	c
160	773.63	103.13	c
200	805.76	108.35	f
240	836	113.9	f
280	857.13	122.51	f
320	887.99	119.73	f
360	914.42	125.74	f
400	935.91	125.05	f
440	957.07	129.41	f
480	981.09	133.82	f
520	1016.15	132.75	f
560	1046.94	139.66	f
600	1070.24	140.2	f
640	1093.89	142.94	f
680	1113.96	148.22	f
720	1132.05	144.03	f
760	1157.27	128.12	f
800	1174.96	123.94	f
840	1202.35	119.41	f
880	1223.12	123.61	f
920	1255.03	119.03	f
960	1266.16	112.05	f
1000	1301.36	97.15	f
1040	1325.88	88.28	f
1080	1358.36	91.05	f
1120	1392.09	93.11	f
1160	1413.46	98.23	f
1200	1439.96	82.79	f
1240	1455.5	79.86	f
1280	1472.74	68.84	f
1320	1499.84	68.4	f
1360	1513.22	69.9	f
1400	1529.5	69.2	f
1440	1563.05	74.76	f
*	id=P49	origin=start	destiny=end	motherId=-	ageAtStart=240
0	401.49	387.45	c
40	430.23	392.33	c
80	456.29	387.83	c
120	482.68	387.16	c
160	505.86	393.76	c
200	530.46	386.15	f
240	552.18	379.83	f
280	581.72	379.95	f
320	604.31	372.13	f
360	627.03	375.97	f
400	650.93	376.64	f
440	673.85	388.36	f
480	691.58	400.55	f
520	702.93	409.97	f
560	720.66	421.24	f
600	746.27	423.57	f
640	768.97	410.12	f
680	790.82	388.18	f
720	804.05	397.48	f
760	826.89	398.8	f
800	849.81	402.05	f
840	883.1	396.44	f
880	910.33	396.9	f
920	930.85	386.08	f
960	959.46	375.69	f
1000	979.17	373.59	f
1040	1001.92	359.31	f
1080	1034.19	365.06	f
1120	1066.78	378.47	f
1160	1080.26	381.04	f
1200	1107.4	402.98	f
1240	1132.26	415.61	f
1280	1169.25	425.66	f
1320	1189.14	436.1	f
1360	1211.88	443.96	f
1400	1234.17	443.01	f
1440	1258.5	451.35	f
*	id=P50	origin=start	destiny=end	motherId=-	ageAtStart=3320
0	516.69	348.89	c
40	548.97	343.15	c
80	570.4	344.51	c
120	586.54	344.15	c
160	610.7	344.31	c
200	635.67	349.74	f
240	656.48	357.93	f
280	684.96	370	f
320	711.57	376.24	f
360	735.26	373.16	f
400	764.96	366.95	f
440	788.61	366.04	f
480	824.23	370.82	f
520	855.8	376.97	f
560	873.56	383.86	f
600	903.77	396.44	f
640	933.63	389.43	f
680	966.89	389.16	f
720	978.41	397.48	f
760	991.92	404.61	f
800	1004.69	414.61	f
840	1027.43	413.77	f
880	1048.57	418.37	f
920	1070.56	422.09	f
960	1105.09	424.11	f
1000	1130.38	422.84	f
1040	1141.5	425.82	f
1080	1156.97	429.84	f
1120	1183.12	438.66	f
1160	1204.92	441.41	f
1200	1224.68	451.01	f
1240	1260.37	460.4	f
1280	1285.03	464.75	f
1320	1310.64	478.82	f
1360	1342.03	483.75	f
1400	1368.7	497.25	f
1440	1395.51	500.29	f
*	id=P51	origin=start	destiny=end	motherId=-	ageAtStart=2280
0	245.03	196.41	c
40	261.27	210.61	c
80	281.18	213.15	c
120	312.8	218.72	c
160	330.21	217.67	c
200	362.75	227.87	f
240	395.08	223.15	f
280	421.16	224.83	f
320	458.22	213.42	f
360	487.07	204.11	f
400	504.79	188.42	f
440	532.02	190.86	f
480	572.91	192.79	f
520	602.05	187.29	f
560	614.34	196.19	f
600	637.02	197.96	f
640	673.03	193.77	f
680	689.71	195.26	f
720	723.67	189.4	f
760	755.94	177.69	f
800	775.35	165.2	f
840	794.73	163.15	f
880	811.12	161.12	f
920	844.71	164.32	f
960	874.55	158.2	f
1000	897.4	154.61	f
1040	930.47	162.96	f
1080	959.99	174.61	f
1120	985.03	179.26	f
1160	988.91	181.4	f
1200	1003.45	196.2	f
1240	1034.83	196.67	f
1280	1062.5	196.8	f
1320	1082.95	190.84	f
1360	1121.38	183.53	f
1400	1144.11	184.09	f
1440	1164.77	174.42	f
*	id=P52	origin=start	destiny=end	motherId=-	ageAtStart=2200
0	726.93	124.65	c
40	742.95	116.72	c
80	779.55	113.72	c
120	805.52	116.34	c
160	837.32	118.36	c
200	867.63	126.07	f
240	898.4	123.03	f
280	924.19	123.47	f
320	952.15	118.74	f
360	965.8	116.51	f
400	988.13	125.67	f
440	1016.88	115	f
480	1041.74	118.59	f
520	1065.67	119.02	f
560	1097.04	115.91	f
600	1127.81	113.6	f
640	1152.47	115.7	f
680	1176.73	123.53	f
720	1207.58	125.44	f
760	1234.62	135.67	f
800	1258.84	135.46	f
840	1289.94	124.6	f
880	1324.63	126.77	f
920	1356.18	131.17	f
960	1376.44	128.27	f
1000	1402.12	133.64	f
1040	1420.13	145.98	f
1080	1453.23	160.83	f
1120	1482.35	167.27	f
1160	1517.85	171.96	f
1200	1540.72	172.43	f
1240	1555.37	177.54	f
1280	1586.91	182.49	f
1320	1610.39	174.24	f
1360	1629.96	168.46	f
1400	1665.68	175.44	f
1440	1690.65	177.6	f
*	id=P53	origin=start	destiny=end	motherId=-	ageAtStart=1400
0	817.73	223.63	c
40	855.59	224.09	c
80	867.33	229.6	c
120	897.78	231.38	c
160	932.21	246.48	c
200	957.01	246.61	f
240	979.36	246.68	f
280	996.13	247.45	f
320	1015.35	240.44	f
360	1029.34	234.1	f
400	1060.89	224.29	f
440	1078.01	227.12	f
480	1109.21	229.16	f
520	1129.74	225.19	f
560	1157.94	241.12	f
600	1191.34	249.22	f
640	1213.2	256.31	f
680	1249.76	257.19	f
720	1283.51	255.72	f
760	1307.64	260.08	f
800	1339.31	264.65	f
840	1363.5	251.72	f
[truncated: 1,801 more rows]
