# Supplementary material for: A three component model for superdiffusive motion effectively describes migration of eukaryotic cells moving freely or under a directional stimulus
Source: PLoS One. 2022 Aug 2;17(8):e0272259. doi: 10.1371/journal.pone.0272259 (PMC9345344; doi:10.1371/journal.pone.0272259)
Supplement: S1 File — Text files containing information about displacements of experimental and simulated populations used for both preliminary analyses, in “datasets used for preliminary evaluation of cell movement (Tables 1 and 2)”, and further characterization of cell movement, in “further datasets used for cell movement characterization (Figs 2, 4–6; Table 2; S1–S3 Tables; S2 and S3 Figs)”. (ZIP) [file pone.0272259.s007.zip › S1_File/further datasets/simulated/100 cells (9 micron random)/b16 p8/Coords-mypOMQ.txt]

#	version=2.0	operator=	acqDate=	cellLine=cell	cond=N.T.	type=	well=	ref_angle=	note=Experiment 1	clickId=	date=	acqId=	ps=1	xSize=845	ySize=668	ts=1	unit=um	stackId=	timeInt=	description=
*	id=P1	origin=start	destiny=end	motherId=-	ageAtStart=40
0	315.14	263.26	c
40	343.09	260.13	c
80	356.67	253.83	c
120	388.22	249.8	c
160	412.58	243.08	c
200	439.99	252.8	f
240	456.49	258.28	f
280	491.28	252.16	f
320	508.03	263.26	f
360	525.97	271.53	f
400	553.2	261.55	f
440	568.61	253.7	f
480	593.07	246.17	f
520	606.35	237.33	f
560	617.38	233.27	f
600	637.12	234.97	f
640	662.37	223.23	f
680	675.86	225.98	f
720	700.24	210.62	f
760	730.3	202.73	f
800	756.21	201.58	f
840	777.95	201.46	f
880	801.42	192.77	f
920	822.13	189.19	f
960	840.61	185.92	f
1000	866.31	175.18	f
1040	899.46	173.36	f
1080	922.02	166.76	f
1120	950.99	167.95	f
1160	987.11	152.59	f
1200	1014.25	131.36	f
1240	1031.93	126.85	f
1280	1048.33	123.77	f
1320	1074.14	116.46	f
1360	1103.61	114.55	f
1400	1120.93	107.18	f
1440	1145.87	106.71	f
*	id=P2	origin=start	destiny=end	motherId=-	ageAtStart=800
0	784.93	398.96	c
40	809.38	411.59	c
80	844.48	419.65	c
120	866.67	420.59	c
160	893.19	419.64	c
200	914.74	417.33	f
240	936.73	409.62	f
280	967.07	404.03	f
320	985.41	393.64	f
360	1020.52	378.96	f
400	1043.44	384.67	f
440	1071.01	385.02	f
480	1086.55	389.19	f
520	1109.21	377.34	f
560	1129.95	367.74	f
600	1150.7	371.54	f
640	1170.04	370.19	f
680	1196.94	366.54	f
720	1226.25	353.03	f
760	1258.44	351.4	f
800	1297.59	347.86	f
840	1321.22	346.57	f
880	1344.27	345.91	f
920	1378.39	330.01	f
960	1397.04	340.7	f
1000	1424.53	342.21	f
1040	1437.6	344.71	f
1080	1453.77	348.19	f
1120	1478.88	355.22	f
1160	1511.67	354.05	f
1200	1537.89	350.77	f
1240	1564.39	348.9	f
1280	1586.54	355.87	f
1320	1605.33	348.25	f
1360	1626.39	343.18	f
1400	1635.92	336.54	f
1440	1661.27	321.03	f
*	id=P3	origin=start	destiny=end	motherId=-	ageAtStart=3720
0	710.78	284.38	c
40	731	285.28	c
80	752.34	302.15	c
120	765.99	315.72	c
160	793.43	325.74	c
200	808.04	317.65	f
240	834.18	309.32	f
280	863.39	302.49	f
320	893.36	303.52	f
360	915.66	308.18	f
400	944.11	313.33	f
440	983.92	310.5	f
480	1008.06	309.65	f
520	1042.94	321.08	f
560	1068.08	330.45	f
600	1094.22	335.1	f
640	1112.01	340.26	f
680	1128.66	341.56	f
720	1147.06	338.23	f
760	1164.55	327.37	f
800	1188.94	316.85	f
840	1211.42	320.11	f
880	1241.61	331.99	f
920	1270.29	340.28	f
960	1287.85	341.1	f
1000	1302.18	344.84	f
1040	1316.01	342.78	f
1080	1356.51	352.89	f
1120	1375.86	355.77	f
1160	1399.51	365.61	f
1200	1425.56	370.87	f
1240	1465.5	373.31	f
1280	1486.12	374.41	f
1320	1499.16	373.05	f
1360	1517.21	379.31	f
1400	1552.48	370.56	f
1440	1572.09	361.17	f
*	id=P4	origin=start	destiny=end	motherId=-	ageAtStart=360
0	336.12	18.97	c
40	355.66	19.82	c
80	366.66	26.54	c
120	386.82	21.92	c
160	411.65	17.77	c
200	436.29	9.8	f
240	457.95	6.51	f
280	486.2	-0.29999999999995	f
320	520.52	2.77	f
360	543.02	10.05	f
400	560.5	1.8	f
440	587.21	10.71	f
480	607.9	16.9	f
520	645.06	17.6	f
560	668.59	17.18	f
600	698.45	23.59	f
640	716.9	20.11	f
680	735.52	20.85	f
720	762.4	19.38	f
760	789.04	20.69	f
800	807.53	18.51	f
840	817.18	19.37	f
880	843.8	19.58	f
920	863.44	23.99	f
960	892.49	28.73	f
1000	919.65	32.67	f
1040	943.11	17.89	f
1080	959.08	14.26	f
1120	973.77	8.66	f
1160	1004.23	1.12	f
1200	1035.11	13.25	f
1240	1047.62	25.62	f
1280	1067.99	22.85	f
1320	1084.68	24.66	f
1360	1110.95	28.15	f
1400	1122.7	43.91	f
1440	1139.02	49.21	f
*	id=P5	origin=start	destiny=end	motherId=-	ageAtStart=3600
0	76.81	175.13	c
40	90.22	168.76	c
80	109.03	179.29	c
120	144.49	173.16	c
160	178.37	169.34	c
200	194.26	169.25	f
240	222.91	167.64	f
280	254.57	164.35	f
320	282.77	162.9	f
360	319.07	161.97	f
400	338.29	168.64	f
440	359.21	176.59	f
480	384.78	184.39	f
520	411.53	183.96	f
560	439.59	176.4	f
600	465.85	173.09	f
640	499.51	175.77	f
680	520.47	184.72	f
720	549.46	181.99	f
760	582.13	188.45	f
800	613.59	195.96	f
840	637.84	188.15	f
880	661.31	188.21	f
920	682.85	188.27	f
960	702.09	199.07	f
1000	728.49	220.56	f
1040	742.46	216.44	f
1080	773.31	216.28	f
1120	798.46	212.83	f
1160	820.29	210.82	f
1200	842.15	207.98	f
1240	857.97	206.68	f
1280	882.62	207.72	f
1320	908.73	183.36	f
1360	942.25	172.91	f
1400	970.12	163.61	f
1440	1003.8	172.1	f
*	id=P6	origin=start	destiny=end	motherId=-	ageAtStart=4800
0	11.85	129.11	c
40	49.08	130.06	c
80	64.64	110.85	c
120	74.24	101.58	c
160	97.56	103.59	c
200	121.51	114.53	f
240	154.05	116.53	f
280	192.43	114.85	f
320	219.38	112	f
360	245.42	106.15	f
400	270.72	111.01	f
440	293.53	110.08	f
480	318.9	119.19	f
520	343.06	122.07	f
560	380.12	123.84	f
600	405.39	118.96	f
640	418.72	128	f
680	426.14	128.21	f
720	460.32	126.82	f
760	478.18	130.66	f
800	508.47	127.38	f
840	526.01	119.84	f
880	549.46	123.31	f
920	569.79	120.26	f
960	594.26	124.44	f
1000	612.35	111.56	f
1040	644.44	101.21	f
1080	662.17	97.32	f
1120	680.68	109.83	f
1160	689.77	114.07	f
1200	718.42	108.5	f
1240	724.87	96.48	f
1280	735.29	86.75	f
1320	755.38	77.41	f
1360	785.64	69.49	f
1400	794.95	65.43	f
1440	815.53	69.42	f
*	id=P7	origin=start	destiny=end	motherId=-	ageAtStart=880
0	609.35	108.56	c
40	637.27	107.08	c
80	643	112.88	c
120	654.88	101.27	c
160	666.95	91.81	c
200	678.45	95.62	f
240	706.27	101.18	f
280	719.07	97.84	f
320	740.79	83.46	f
360	765.56	84.43	f
400	780.53	72.06	f
440	805.99	73.74	f
480	841.68	81.25	f
520	859.89	69.29	f
560	886.58	56.34	f
600	916.91	46.66	f
640	937.73	45.05	f
680	961.12	58.32	f
720	975.48	59.61	f
760	1000.96	60.62	f
800	1024.77	57.23	f
840	1057.15	68.58	f
880	1083.22	77.59	f
920	1115.08	86.88	f
960	1137.68	96.82	f
1000	1160.59	99.39	f
1040	1192.09	112.87	f
1080	1208.2	108.96	f
1120	1231.45	101.12	f
1160	1255.18	87.29	f
1200	1270.67	98.85	f
1240	1296.33	105.74	f
1280	1316.27	110.39	f
1320	1338.83	117.47	f
1360	1358.52	115.03	f
1400	1378.02	111.44	f
1440	1406.11	103.66	f
*	id=P8	origin=start	destiny=end	motherId=-	ageAtStart=3760
0	596	281.06	c
40	611.22	283.11	c
80	629.22	293.4	c
120	640.52	306.24	c
160	647.14	304.33	c
200	667.42	308.04	f
240	684.97	307.14	f
280	715.29	305.01	f
320	734.2	300.87	f
360	748.49	285.02	f
400	759.35	277.09	f
440	783.23	273.01	f
480	824	264.47	f
520	848.31	275.11	f
560	870.03	273.02	f
600	906.04	273.42	f
640	921.53	270.16	f
680	949.6	276.27	f
720	967.18	279.04	f
760	990.51	261.46	f
800	1011.31	259.45	f
840	1031.6	264.1	f
880	1052.46	262.47	f
920	1065.96	256.46	f
960	1085.21	245.74	f
1000	1113.54	249.17	f
1040	1129.49	255.82	f
1080	1143.44	249.54	f
1120	1180.45	246.56	f
1160	1190.66	247.4	f
1200	1203.37	236.81	f
1240	1237.31	234.27	f
1280	1249.3	231.98	f
1320	1279.47	228.94	f
1360	1300.55	236.4	f
1400	1329.82	227.26	f
1440	1364.42	225.05	f
*	id=P9	origin=start	destiny=end	motherId=-	ageAtStart=1160
0	72.95	90.56	c
40	92.94	91.5	c
80	105.2	94.96	c
120	129.24	93.5	c
160	142.08	91.42	f
200	166.64	104.85	f
240	184.23	110.49	f
280	220.46	128.4	f
320	227.6	121.54	f
360	246.29	117.03	f
400	263.79	113.04	f
440	283.11	121.32	f
480	313.88	119.89	f
520	345.12	121.91	f
560	358.32	126.86	f
600	382.6	141.44	f
640	416.99	136.73	f
680	442.3	131.57	f
720	487.71	126.22	f
760	513.54	131.84	f
800	539.35	140.87	f
840	551.76	139.12	f
880	567.69	142.91	f
920	596.23	143.04	f
960	619.04	161.29	f
1000	632.68	176.58	f
1040	659.47	185.2	f
1080	681	180.71	f
1120	701.1	176.49	f
1160	716.83	177.27	f
1200	728.59	176.55	f
1240	759.53	178.85	f
1280	782.18	184.04	f
1320	815.68	178.12	f
1360	835.16	183.18	f
1400	857.44	177.62	f
1440	878.24	178.43	f
*	id=P10	origin=start	destiny=end	motherId=-	ageAtStart=1960
0	402.26	98.43	c
40	419.05	102.15	c
80	449.93	99.96	c
120	478.87	109.05	c
160	510.63	125.26	c
200	541.03	125.94	f
240	569.19	130.94	f
280	596.1	117.74	f
320	619.74	116.23	f
360	634.32	120.4	f
400	677.05	125.9	f
440	694.99	116.8	f
480	717.44	108.63	f
520	734.29	97.13	f
560	758.93	99.34	f
600	780.42	96.82	f
640	783.73	107.87	f
680	800.41	118.54	f
720	823.09	115.98	f
760	855.99	124.08	f
800	865.53	122.65	f
840	890.2	108.23	f
880	917.64	89.87	f
920	947.56	100.01	f
960	966.08	108.53	f
1000	993.68	109.43	f
1040	1028.61	104.2	f
1080	1062.63	102.34	f
1120	1083.36	111.63	f
1160	1090.21	114.76	f
1200	1108.28	109.02	f
1240	1124.14	98.11	f
1280	1147.48	90.53	f
1320	1180.87	86.16	f
1360	1204.28	78.37	f
1400	1241.95	70.96	f
1440	1264.76	71.62	f
*	id=P11	origin=start	destiny=end	motherId=-	ageAtStart=2160
0	746.02	388.5	c
40	760.85	389.43	c
80	790.39	392.37	c
120	806.97	386.58	c
160	835.72	384	c
200	847.62	386.01	f
240	858.25	381.19	f
280	885.86	380.98	f
320	917	388.96	f
360	938.48	397.63	f
400	960.48	406.08	f
440	964.77	411.98	f
480	986.22	429.83	f
520	1006.34	427.27	f
560	1027.16	417.74	f
600	1051.12	422.23	f
640	1077.44	436.06	f
680	1095.53	443.43	f
720	1116.21	445.27	f
760	1143.29	457.87	f
800	1159.5	457.97	f
840	1170.84	468.48	f
880	1182.13	478.86	f
920	1190.28	480.99	f
960	1210.32	492.49	f
1000	1225.43	499.06	f
1040	1250.54	502.9	f
1080	1271.59	505.25	f
1120	1302.99	496.95	f
1160	1340.24	509.1	f
1200	1363.04	522.59	f
1240	1380.04	524.06	f
1280	1394.46	516.88	f
1320	1412.37	513.52	f
1360	1444	505.37	f
1400	1466.72	505.33	f
1440	1489.05	497.45	f
*	id=P12	origin=start	destiny=end	motherId=-	ageAtStart=3280
0	808.12	463.52	c
40	843.71	462.95	c
80	881.43	463.68	c
120	906.52	465.82	c
160	932	467.67	c
200	959.76	472.94	f
240	977.63	476.31	f
280	999.71	475.87	f
320	1026.82	480.6	f
360	1061.33	486.6	f
400	1086.25	492.26	f
440	1099.79	502.16	f
480	1123.52	504.37	f
520	1153.4	508.17	f
560	1169.02	506.83	f
600	1188.92	495.62	f
640	1199.72	505.21	f
680	1233.54	502.76	f
720	1246.81	502.59	f
760	1263.72	502.29	f
800	1275.86	495.14	f
840	1293.24	497.87	f
880	1321.73	500.68	f
920	1350.94	500.98	f
960	1361.52	508.52	f
1000	1380.06	520.39	f
1040	1399.94	528.2	f
1080	1426	534.02	f
1120	1442.54	535	f
1160	1473.79	543.06	f
1200	1499.41	556.5	f
1240	1533.91	551.42	f
1280	1547.86	562.74	f
1320	1560.05	566.73	f
1360	1580.24	574.54	f
1400	1609.05	577.76	f
1440	1627.42	579.69	f
*	id=P13	origin=start	destiny=end	motherId=-	ageAtStart=1000
0	565.94	567.68	c
40	576.42	555.2	c
80	604.33	554.84	c
120	614.54	562.15	c
160	632.5	561.07	f
200	654.99	569.43	f
240	666.65	569.7	f
280	682.25	564.19	f
320	709.03	551.24	f
360	744.02	553.56	f
400	754.11	558.02	f
440	784.48	561.98	f
480	805.63	565.57	f
520	842.11	574.57	f
560	859.02	579.12	f
600	891.19	590	f
640	922.91	595	f
680	945.77	592.25	f
720	969.79	573.12	f
760	983.06	569.91	f
800	1012.95	546.56	f
840	1029.45	552.23	f
880	1060.21	561.47	f
920	1076.86	556.86	f
960	1102.42	552.61	f
1000	1128.25	549.18	f
1040	1159	542.07	f
1080	1163.53	532.17	f
1120	1185.52	524.68	f
1160	1216.98	514.45	f
1200	1240.12	515.27	f
1240	1251.36	507.45	f
1280	1270.59	499.57	f
1320	1277.94	503.44	f
1360	1307.46	514.4	f
1400	1326.67	529.89	f
1440	1353.92	525.69	f
*	id=P14	origin=start	destiny=end	motherId=-	ageAtStart=1840
0	115.83	273.95	c
40	147.6	280.37	c
80	169.12	275.06	c
120	201.24	266.01	c
160	222.19	259.14	c
200	248.5	252	f
240	280.87	247.22	f
280	310.38	250.82	f
320	340.23	256.53	f
360	368.24	258.47	f
400	382.5	256.89	f
440	419.26	243.3	f
480	436.32	226.56	f
520	469.58	212.88	f
560	490.04	207.88	f
600	511.79	195.09	f
640	527.83	184.44	f
680	553.87	184.61	f
720	581.45	187.34	f
760	602.87	171.78	f
800	638.27	152.93	f
840	663.14	148.28	f
880	694.9	133.23	f
920	722.73	124.34	f
960	739.82	128.96	f
1000	759.39	115.56	f
1040	791.11	105.76	f
1080	809.77	104.86	f
1120	837.24	99.48	f
1160	861.57	101.19	f
1200	881.12	91.77	f
1240	907.01	82.66	f
1280	926.29	72.9	f
1320	962.26	76.9	f
1360	976.82	83.58	f
1400	1000.79	88.24	f
1440	1031.86	94.24	f
*	id=P15	origin=start	destiny=end	motherId=-	ageAtStart=3040
0	800.14	648.86	c
40	832.03	654.7	c
80	839.55	661.11	c
120	860.42	658.3	c
160	887.77	647.34	c
200	909.95	643.78	f
240	931.52	635.55	f
280	960.35	626.17	f
320	989.58	616.87	f
360	1015.67	619.44	f
400	1034.03	637.24	f
440	1046.79	645.33	f
480	1070.01	657.83	f
520	1087.55	658.59	f
560	1110.92	664.56	f
600	1141.71	666.78	f
640	1172.46	666.4	f
680	1197.25	656.15	f
720	1214.39	644.83	f
760	1229.16	650.56	f
800	1253.23	653.53	f
840	1275.22	645.95	f
880	1303.47	642.15	f
920	1326.23	632.11	f
960	1349.95	646.83	f
1000	1387.33	651.63	f
1040	1406.31	654.97	f
1080	1429.34	653.64	f
1120	1441.11	658.32	f
1160	1468.38	660.61	f
1200	1491.56	652.31	f
1240	1508.27	653.65	f
1280	1533.76	653.72	f
1320	1560.24	654.11	f
1360	1575.17	649.4	f
1400	1606.54	639.09	f
1440	1645.31	638.14	f
*	id=P16	origin=start	destiny=end	motherId=-	ageAtStart=3200
0	138.39	486.97	c
40	159.09	485.62	c
80	164.34	476.1	c
120	185.22	469.39	c
160	195.03	463.24	c
200	204.34	466.48	f
240	230.47	469.37	f
280	240.93	470.58	f
320	264.19	471.31	f
360	292.54	456.96	f
400	315.99	450.34	f
440	350.89	449.52	f
480	379.69	446.13	f
520	395.92	446.62	f
560	423.77	442.14	f
600	457.49	437.46	f
640	478.76	435.43	f
680	503.73	449.82	f
720	520.65	454.96	f
760	551.49	444.01	f
800	573.5	441.56	f
840	606.24	442.48	f
880	627.68	430.08	f
920	660.9	431.42	f
960	682.28	439.86	f
1000	691.47	433.37	f
1040	709.89	428.62	f
1080	745.47	429.88	f
1120	762.1	422.02	f
1160	793.82	422.83	f
1200	812.85	417.29	f
1240	843.44	415.32	f
1280	859.59	412.01	f
1320	890.75	409.85	f
1360	921.07	417.99	f
1400	944.54	409.52	f
1440	969.51	415.93	f
*	id=P17	origin=start	destiny=end	motherId=-	ageAtStart=3360
0	549.83	636.76	c
40	571.32	641.97	c
80	581.27	645.4	c
120	599.45	666.7	c
160	623.2	669.29	c
200	643.25	665.27	f
240	672.68	665.18	f
280	695.9	652.01	f
320	719.91	651.57	f
360	741.45	651.3	f
400	761.57	650.49	f
440	787.18	660.05	f
480	810.19	669.32	f
520	826.22	653.78	f
560	855.21	648.38	f
600	887.17	653.47	f
640	906.72	672.14	f
680	939.06	670.33	f
720	966.08	673.42	f
760	978.13	673.2	f
800	998.62	668.13	f
840	1016.95	666.81	f
880	1029.2	672.97	f
920	1044.72	670.75	f
960	1078.12	666.59	f
1000	1107.33	664.06	f
1040	1132.02	670.05	f
1080	1150.12	671.37	f
1120	1184.62	662.89	f
1160	1205.38	659.79	f
1200	1220.34	649.44	f
1240	1240.87	643.91	f
1280	1262.66	651.52	f
1320	1282.49	668.5	f
1360	1306.8	670.96	f
1400	1341.01	670.38	f
1440	1353.85	660.27	f
*	id=P18	origin=start	destiny=end	motherId=-	ageAtStart=1120
0	585.01	344.82	c
40	591.01	337.53	c
80	599.35	328.68	c
120	626.99	325.81	c
160	649.23	327.31	c
200	689.08	322.76	f
240	722.17	319.95	f
280	750.09	321.88	f
320	771.8	341.65	f
360	790.38	344.02	f
400	809.67	347.15	f
440	822.44	343.52	f
480	830.63	335.41	f
520	837.35	324.49	f
560	852.84	308.77	f
600	877.19	303.19	f
640	894.61	317.08	f
680	908.95	320.87	f
720	934.18	318.78	f
760	965.75	310.78	f
800	985.84	310.09	f
840	1009.16	299.74	f
880	1041.63	294.13	f
920	1060.18	285.76	f
960	1081.49	277.89	f
1000	1100.31	271.71	f
1040	1123.42	276.49	f
1080	1152.1	280.29	f
1120	1186.61	279.47	f
1160	1200.33	290.19	f
1200	1230.27	298.27	f
1240	1246.31	301.48	f
1280	1271.57	308.85	f
1320	1290.58	307.22	f
1360	1315.31	313.76	f
1400	1336.94	315.71	f
1440	1362.15	326.25	f
*	id=P19	origin=start	destiny=end	motherId=-	ageAtStart=120
0	539.11	619.71	c
40	549.67	620.62	c
80	569.92	617.71	c
120	588.04	618.33	c
160	613.77	612.19	c
200	631.9	614.05	f
240	656.7	620.19	f
280	674.67	619.08	f
320	695.56	626.95	f
360	710.37	632.61	f
400	729.18	630.23	f
440	743.31	632.27	f
480	776.98	633.04	f
520	783.24	632.63	f
560	810.4	646.36	f
600	826.07	647.04	f
640	844.73	644.85	f
680	868.36	637.91	f
720	902.8	642.75	f
760	918.34	639.41	f
800	948.83	632.85	f
840	984.98	640.34	f
880	1017.8	638.76	f
920	1056.72	638.32	f
960	1091.48	636.34	f
1000	1107.32	632.44	f
1040	1122.15	638.83	f
1080	1140.27	647.86	f
1120	1165.14	652.8	f
1160	1178.22	661.73	f
1200	1189.86	667.64	f
1240	1212.47	671.69	f
1280	1223.18	681.85	f
1320	1252.77	683.88	f
1360	1281.77	685.28	f
1400	1306.95	694.1	f
1440	1316.04	696.41	f
*	id=P20	origin=start	destiny=end	motherId=-	ageAtStart=840
0	362.47	192.88	c
40	385.28	211.91	c
80	412.7	223.08	c
120	430.83	224.54	c
160	462.98	226.06	f
200	483.78	228.53	f
240	510.66	223.31	f
280	539.23	219.74	f
320	556.59	227.28	f
360	581.54	219.97	f
400	605.54	205.44	f
440	634.83	190.28	f
480	659.85	191.76	f
520	682.62	203.44	f
560	718.41	206.31	f
600	740.95	211.84	f
640	751.33	218.55	f
680	778.63	214.95	f
720	800.76	208.92	f
760	828.01	201.12	f
800	856.69	193.62	f
840	869.42	181.85	f
880	889.55	180.07	f
920	894.44	182.63	f
960	922.7	176.65	f
1000	954.95	177.69	f
1040	995.1	171.77	f
1080	1010.56	165.99	f
1120	1031.58	154.94	f
1160	1057.1	146.02	f
1200	1082.04	149.52	f
1240	1103.86	141.08	f
1280	1129.35	148.56	f
1320	1154.6	149.26	f
1360	1175.35	150.73	f
1400	1198.14	152.37	f
1440	1226.77	158.02	f
*	id=P21	origin=start	destiny=end	motherId=-	ageAtStart=2120
0	714.61	369.54	c
40	750.36	372.38	c
80	780.04	369.89	c
120	815.09	370.33	c
160	841.15	371.66	c
200	857.56	380.19	f
240	884.97	378.02	f
280	906.85	379.69	f
320	926.13	378.56	f
360	968.66	384.22	f
400	994.73	388.99	f
440	1012.03	395	f
480	1043.38	405.9	f
520	1061.64	415.06	f
560	1087.04	417.56	f
600	1117.54	428.12	f
640	1133.19	422.38	f
680	1157.88	420.34	f
720	1178.99	423.57	f
760	1202.16	416.09	f
800	1228.83	419.03	f
840	1253.04	424.47	f
880	1271.49	426.5	f
920	1285.53	429.3	f
960	1309.07	422.88	f
1000	1331.18	407.97	f
1040	1345.58	405.29	f
1080	1367.98	405.76	f
1120	1399.17	401.46	f
1160	1419.88	395.26	f
1200	1448.92	391.05	f
1240	1465.02	392.22	f
1280	1502.14	384.67	f
1320	1526.93	400.98	f
1360	1554.89	399.63	f
1400	1590.16	396.01	f
1440	1605.83	386.1	f
*	id=P22	origin=start	destiny=end	motherId=-	ageAtStart=4000
0	442.03	330.59	c
40	460.34	337.49	c
80	481.07	334.55	c
120	508.26	328.85	c
160	541.7	325.24	c
200	570.68	323.83	f
240	592.2	324.52	f
280	608.04	321.25	f
320	634.94	317.3	f
360	646.83	311.07	f
400	664.59	304.07	f
440	687.79	301.04	f
480	724.84	296.88	f
520	753.74	300.46	f
560	770.66	306.45	f
600	794.45	320.67	f
640	817.86	338.94	f
680	842.03	348.88	f
720	869.68	349.85	f
760	888.92	350.27	f
800	908.69	346.63	f
840	910.18	337.48	f
880	931.6	342.16	f
920	979.29	343.31	f
960	1009.39	342.01	f
1000	1033.09	335.74	f
1040	1060.15	337.63	f
1080	1086.97	332.4	f
1120	1107.62	320.21	f
1160	1138.13	323.01	f
1200	1173.72	318.96	f
1240	1200.64	317.25	f
1280	1218.63	328.33	f
1320	1223.47	340.01	f
1360	1241.63	346.57	f
1400	1261.55	353.45	f
1440	1281.94	347.15	f
*	id=P23	origin=start	destiny=end	motherId=-	ageAtStart=2920
0	269.01	517.63	c
40	289.99	514.78	c
80	319.93	511.54	c
120	341.42	513.75	c
160	369.29	512.79	f
200	382.85	520.45	f
240	400.12	512.19	f
280	423.33	511.48	f
320	437.27	514.03	f
360	460.46	521.89	f
400	486.69	519.65	f
440	525.35	519.32	f
480	554.88	520.34	f
520	580.46	517.32	f
560	607.95	523.28	f
600	630.35	511.67	f
640	652.7	494.55	f
680	673.23	492.82	f
720	705.22	505.45	f
760	728.19	495.03	f
800	753.35	486.68	f
840	769.34	488.47	f
880	787.47	498.4	f
920	818.19	498.46	f
960	835.08	506.65	f
1000	861.2	510.29	f
1040	889.75	521.49	f
1080	900.3	520.85	f
1120	926.13	516.89	f
1160	946.31	521.84	f
1200	966.21	520.25	f
1240	996.05	505.56	f
1280	1015.99	513.54	f
1320	1045.69	516.73	f
1360	1082.34	517.9	f
1400	1110.77	521.17	f
1440	1148.74	514.86	f
*	id=P24	origin=start	destiny=end	motherId=-	ageAtStart=3880
0	89.59	436.35	c
40	111.29	436.36	c
80	138.17	437.53	c
120	156.73	437.7	c
160	180.55	441.05	c
200	194.79	444.68	f
240	210.08	436.79	f
280	229.65	422.77	f
320	255.57	410.44	f
360	294.21	398.27	f
400	311.57	390.73	f
440	329.95	380.73	f
480	357.66	380.96	f
520	384.74	388.57	f
560	414.14	391.36	f
600	429.43	403.52	f
640	441.75	399.47	f
680	454.42	401.07	f
720	478.67	407.92	f
760	510.05	413.98	f
800	540.38	426.98	f
840	573.33	438.14	f
880	599.33	442.33	f
920	617.31	447.01	f
960	630.18	443.28	f
1000	654.87	435.94	f
1040	669.11	437.05	f
1080	696.97	433.58	f
1120	720.99	424.17	f
1160	759.41	423.03	f
1200	779.69	430.29	f
1240	797.61	440.34	f
1280	819.15	434.88	f
1320	841.09	435.01	f
1360	860.13	441.17	f
1400	893.52	440.67	f
1440	917.16	434.45	f
*	id=P25	origin=start	destiny=end	motherId=-	ageAtStart=1480
0	99.01	293.1	c
40	105.49	290.64	c
80	134.82	288.53	c
120	148.7	292.86	c
160	192.44	298.34	c
200	212.11	283.1	f
240	233.21	268.73	f
280	269.29	260.68	f
320	292.38	258.88	f
360	307.51	264.05	f
400	337.73	264.95	f
440	362.08	261.56	f
480	384.12	263.48	f
520	411.59	259.94	f
560	426.29	253.85	f
600	457.17	254.5	f
640	488.62	258.46	f
680	503.41	263.27	f
720	524.82	259.85	f
760	543.8	253.14	f
800	560.56	250.2	f
840	570.59	238.98	f
880	590.77	229.01	f
920	608.58	223.6	f
960	626.92	224.41	f
1000	660.48	226.49	f
1040	684.42	232.06	f
1080	712.12	221.91	f
1120	742.76	213.03	f
1160	777.75	210.25	f
1200	792.02	212.83	f
1240	808.79	203.02	f
1280	830.84	194.7	f
1320	846.92	199.72	f
1360	870.7	207.78	f
1400	898.44	205.94	f
1440	917.37	210.86	f
*	id=P26	origin=start	destiny=end	motherId=-	ageAtStart=3680
0	166.85	53.81	c
40	183.69	61.8	c
80	218.24	56.82	c
120	233.35	42.74	c
160	258.89	43.83	c
200	269.89	47.04	f
240	298.51	50.1	f
280	331.91	51.07	f
320	366.27	50.9	f
360	389.74	47.79	f
400	406.07	51.25	f
440	437.44	50.75	f
480	461.85	49.55	f
520	486.55	38.71	f
560	506.28	41.91	f
600	535.45	56.79	f
640	551.14	47.48	f
680	578.93	48.87	f
720	611.97	50.18	f
760	639.83	51.57	f
800	657.19	51.46	f
840	676.2	54.24	f
880	713.9	60.73	f
920	747.71	47.14	f
960	771.57	43.55	f
1000	787.74	41.79	f
1040	802.84	40.82	f
1080	838.38	30.75	f
1120	854.68	31.33	f
1160	887.84	24.48	f
1200	921.54	16.88	f
1240	950.89	18.79	f
1280	965.96	21.6	f
1320	995.62	19.78	f
1360	1030.16	28.23	f
1400	1049.39	29.36	f
1440	1075.23	32.08	f
*	id=P27	origin=start	destiny=end	motherId=-	ageAtStart=3840
0	830.79	590.9	c
40	847.62	606.68	c
80	861.63	608.84	c
120	887.54	607.53	c
160	918.47	602.08	f
200	939.14	601.39	f
240	957.12	610.07	f
280	989.03	616.24	f
320	1011.15	620.35	f
360	1023.64	618.93	f
400	1052.08	625.39	f
440	1069.46	622.28	f
480	1088.99	626.68	f
520	1115.25	635.64	f
560	1141.35	634.74	f
600	1168.97	635.51	f
640	1197.33	642.46	f
680	1229.36	652.81	f
720	1250.1	651.25	f
760	1281.02	643	f
800	1294.02	643.57	f
840	1324.44	644.37	f
880	1353.73	647.28	f
920	1372.15	648.02	f
960	1386.71	647.5	f
1000	1411.05	648.21	f
1040	1440.8	650.72	f
1080	1468.23	654.43	f
1120	1493.98	658.03	f
1160	1510.31	660.49	f
1200	1533.71	657.37	f
1240	1559.71	664.85	f
1280	1577.79	663	f
1320	1599.53	667.11	f
1360	1619.39	658.01	f
1400	1638.62	655.5	f
1440	1666.86	656.4	f
*	id=P28	origin=start	destiny=end	motherId=-	ageAtStart=2280
0	206.73	236.86	c
40	227.93	261.7	c
80	251.49	265.38	c
120	272.77	257.07	c
160	296.41	265.1	c
200	322.39	245.68	f
240	349.22	233.41	f
280	368.5	234.89	f
320	389.15	234.37	f
360	412.5	229.58	f
400	430.98	226.62	f
440	450.89	219.43	f
480	472.56	213.69	f
520	500.21	207.54	f
560	524.71	201.57	f
600	546.71	207.13	f
640	562.27	206.81	f
680	580.41	205.59	f
720	606.49	200.96	f
760	629.83	207.87	f
800	645.09	206.06	f
840	670.68	217.53	f
880	699.88	235.64	f
920	723.09	255.17	f
960	743.5	268.17	f
1000	771.38	266.28	f
1040	795.92	253.66	f
1080	821.49	253.85	f
1120	834.99	258.18	f
1160	862.46	256.36	f
1200	880.42	259.1	f
1240	909.5	268.38	f
1280	939.3	279.61	f
1320	964.04	277.23	f
1360	983.32	276.55	f
1400	1012.11	282.26	f
1440	1033.62	286.83	f
*	id=P29	origin=start	destiny=end	motherId=-	ageAtStart=2560
0	233.22	446.69	c
40	263.63	458.28	c
80	294.77	478.31	c
120	320.05	485.76	c
160	349.87	490.11	c
200	377.74	494.87	f
240	384.77	480.85	f
280	416.55	477.04	f
320	443.34	476.43	f
360	471.28	494.19	f
400	494.95	496.39	f
440	516.03	497.1	f
480	529.27	491.53	f
520	549.36	492.02	f
560	577.06	496.35	f
600	600.97	502.28	f
640	638.53	497.73	f
680	657.4	504.58	f
720	688.64	516.56	f
760	714.12	521.96	f
800	727.17	525.77	f
840	754.25	539.26	f
880	777.95	535.6	f
920	794.12	525.32	f
960	820.84	510.48	f
1000	842.23	509.94	f
1040	859.21	503.05	f
1080	880.69	488.01	f
1120	888.17	480.13	f
1160	915.53	471.19	f
1200	938.99	464.1	f
1240	962.69	457.33	f
1280	979.21	449.07	f
1320	1002.03	432.11	f
1360	1022.24	417.29	f
1400	1048.32	412.66	f
1440	1069.63	425.51	f
*	id=P30	origin=start	destiny=end	motherId=-	ageAtStart=440
0	231.43	548.82	c
40	254.43	551.84	c
80	280.7	548.97	c
120	304.02	536.13	c
160	328.68	539.4	c
200	343.45	533.98	f
240	375.7	534.43	f
280	395.93	541.31	f
320	414.19	542.96	f
360	424.49	547.56	f
400	448.22	553	f
440	482.75	550.16	f
480	517.61	534.88	f
520	541.55	531.62	f
560	568.22	524.9	f
600	588.81	524	f
640	617.99	537.21	f
680	650.2	544.07	f
720	684.3	540.67	f
760	710.22	550.07	f
800	742.21	558.6	f
840	767.97	559.36	f
880	783.58	551.24	f
920	800.02	559.94	f
960	825.34	563.77	f
1000	837.66	556.99	f
1040	870.94	555.62	f
1080	901.76	560.29	f
1120	935.38	567.4	f
1160	957.79	565.38	f
1200	979.93	572.47	f
1240	997	570.89	f
1280	1023.82	568.91	f
1320	1044.12	570.66	f
1360	1063.56	574.98	f
1400	1082.97	576.94	f
1440	1112.65	577.96	f
*	id=P31	origin=start	destiny=end	motherId=-	ageAtStart=1040
0	330.28	408.03	c
40	351.26	423.59	c
80	379.39	428.55	c
120	406.58	424.74	c
160	428.21	422.21	c
200	449.49	425.58	f
240	474.72	412.75	f
280	493.37	409.45	f
320	506.05	406.44	f
360	533.93	412.44	f
400	559.01	422.62	f
440	584.54	422.36	f
480	609.31	421.84	f
520	631.4	412.22	f
560	656.24	409.78	f
600	695.24	406.61	f
640	722.24	407.18	f
680	756.04	404.04	f
720	788.7	408.23	f
760	823.23	397.44	f
800	848.36	390.85	f
840	864.08	383.5	f
880	889.72	373.09	f
920	911.72	370.88	f
960	927.83	370.82	f
1000	948.2	376.48	f
1040	974.95	370.94	f
1080	987.19	373.54	f
1120	1008.36	382.34	f
1160	1030.03	383	f
1200	1045.97	387.35	f
1240	1066.62	401.13	f
1280	1091.54	398.98	f
1320	1116.98	398.78	f
1360	1135.75	390.99	f
1400	1164.24	403.32	f
1440	1191.51	402.03	f
*	id=P32	origin=start	destiny=end	motherId=-	ageAtStart=2600
0	426.7	660.97	c
40	436.64	672.78	c
80	452.28	685.94	c
120	472.64	700.66	c
160	493.27	692.96	c
200	512.89	682.44	f
240	541.39	677.75	f
280	572.2	665.3	f
320	590.79	662.47	f
360	615.64	669.62	f
400	634.24	673.77	f
440	664.35	676.82	f
480	686.78	670.41	f
520	708.49	671.93	f
560	738.31	666.99	f
600	763.2	656.64	f
640	783.34	657.74	f
680	813.35	664.68	f
720	841.91	658.74	f
760	859.72	665.42	f
800	890.71	664.91	f
840	906.37	669.04	f
880	909.3	669.39	f
920	945.01	675.73	f
960	960.57	671.98	f
1000	994.13	670.88	f
1040	1010.59	663.55	f
1080	1033.67	658.74	f
1120	1054.96	654.51	f
1160	1091.12	655.96	f
1200	1111.61	665.1	f
1240	1128.1	665.66	f
1280	1160.43	667.73	f
1320	1176.2	659.29	f
1360	1190.88	653.35	f
1400	1212.54	644.87	f
1440	1240.76	647.91	f
*	id=P33	origin=start	destiny=end	motherId=-	ageAtStart=1240
0	399.27	544.56	c
40	420.99	539.56	c
80	451.01	536.58	c
120	486.72	534.08	c
160	511.86	542.91	c
200	527.82	558.75	f
240	539.45	563.82	f
280	553.74	576.19	f
320	561.72	584.56	f
360	591.1	584.97	f
400	601.4	588.94	f
440	622.64	573.96	f
480	636.37	581.8	f
520	651.71	577.89	f
560	682.59	570.89	f
600	709.46	574.07	f
640	728.02	572.54	f
680	746.52	581.6	f
720	774.41	584.16	f
760	802.7	581.05	f
800	824.11	586.51	f
840	852.16	577.3	f
880	869.89	589.88	f
920	904.43	602.29	f
960	937.06	600.16	f
1000	956.76	598.21	f
1040	973.85	599.03	f
1080	998.83	591.98	f
1120	1023.49	596.03	f
1160	1048.61	600.65	f
1200	1060.14	587.62	f
1240	1070.87	582.03	f
1280	1105.14	566.72	f
1320	1127.91	564.91	f
1360	1163.55	572.27	f
1400	1186.7	566.76	f
1440	1222.41	561.69	f
*	id=P34	origin=start	destiny=end	motherId=-	ageAtStart=2760
0	424.95	626.13	c
40	451.76	641.14	c
80	463.12	637.61	c
120	488.42	621.65	c
160	506.15	626.35	c
200	534.89	632.64	f
240	556.35	639.32	f
280	590.97	638.11	f
320	625.79	645.16	f
360	657.24	642.64	f
400	692.37	646.7	f
440	705.06	655.91	f
480	736.83	670.47	f
520	764.65	666.43	f
560	789.24	670.45	f
600	815.83	679.47	f
640	836.5	666.17	f
680	856.47	656.67	f
720	880.01	648.13	f
760	903.23	636.86	f
800	932.65	625.79	f
840	944.95	618.46	f
880	977.9	609.04	f
920	1001.56	610.6	f
960	1033.41	603.11	f
1000	1056.5	601.14	f
1040	1081.03	591.46	f
1080	1105.09	602.78	f
1120	1138.28	604.36	f
1160	1165.46	603.91	f
1200	1181.43	607.44	f
1240	1209.98	624.71	f
1280	1224.71	634.09	f
1320	1245.09	639.89	f
1360	1276.18	636.76	f
1400	1308.37	628.02	f
1440	1338.12	627.67	f
*	id=P35	origin=start	destiny=end	motherId=-	ageAtStart=2480
0	227.19	48.52	c
40	244.5	32.99	c
80	264.48	21.9	c
120	285.17	15.21	c
160	305.48	6.7	c
200	318.31	-5.05	f
240	338.84	-22.96	f
280	362.17	-32.01	f
320	398.14	-37.02	f
360	420.74	-46.98	f
400	462.8	-47.85	f
440	497.04	-53.37	f
480	504.95	-58.44	f
520	517.28	-47.48	f
560	536.03	-38.26	f
600	562.91	-40.67	f
640	583.09	-41.38	f
680	608.86	-54	f
720	640.63	-57.01	f
760	663.03	-53.82	f
800	674.36	-59.46	f
840	694.24	-70.47	f
880	718.33	-81.6	f
920	745.91	-79.27	f
960	768.25	-81.62	f
1000	797.62	-79.92	f
1040	824.91	-88.94	f
1080	847.08	-90.26	f
1120	867.18	-81.18	f
1160	883.79	-78.06	f
1200	915.09	-78.75	f
1240	939.68	-61.59	f
1280	966.84	-54.29	f
1320	981.12	-54.81	f
1360	1004.9	-63.7	f
1400	1031.21	-65.69	f
1440	1052.41	-60.81	f
*	id=P36	origin=start	destiny=end	motherId=-	ageAtStart=3880
0	673.62	632.34	c
40	701.81	638.12	c
80	727.31	637.96	c
120	748.6	632.15	c
160	769.73	621.91	c
200	778.69	625.65	f
240	791.09	627.12	f
280	806.67	618.62	f
320	841.98	622.94	f
360	866.51	622.97	f
400	897.88	621.93	f
440	936.54	619.49	f
480	958.54	615.95	f
520	974.89	607.02	f
560	990.39	609.71	f
600	1005.96	625.66	f
640	1032.21	629.67	f
680	1047.67	632.08	f
720	1079.77	622.97	f
760	1098	609.85	f
800	1129	611.93	f
840	1151.67	606.81	f
880	1177.92	606	f
920	1190.54	603.13	f
960	1212.15	597.96	f
1000	1233.76	591.56	f
1040	1263.7	591.65	f
1080	1284.84	599.32	f
1120	1304.09	601.98	f
1160	1319.38	602.52	f
1200	1353.25	594.68	f
1240	1388.93	595.27	f
1280	1409.33	605.63	f
1320	1433.69	606.29	f
1360	1469.06	611.73	f
1400	1492.48	608.94	f
1440	1507.64	616.08	f
*	id=P37	origin=start	destiny=end	motherId=-	ageAtStart=3440
0	306.2	470.82	c
40	313.14	485.98	c
80	330.4	499.49	c
120	349.32	506.03	c
160	383.29	511.44	c
200	411.55	521.87	f
240	446.09	524.09	f
280	460.72	518.8	f
320	478.13	522	f
360	516.78	528.84	f
400	547.14	523.13	f
440	582.4	529.47	f
480	602.94	529.14	f
520	619.81	532.57	f
560	650.27	524.79	f
600	681.43	518.42	f
640	706.72	502.41	f
680	726.5	492.21	f
720	749.1	501.23	f
760	778.72	505.73	f
800	801.82	513.61	f
840	817.41	505.83	f
880	854.59	500.44	f
920	873.92	499.98	f
960	888.08	510.29	f
1000	906.11	518.67	f
1040	926.21	525.19	f
1080	947.22	529.94	f
1120	975.78	519.17	f
1160	999.99	522.65	f
1200	1034.41	518.18	f
1240	1054.06	518.27	f
1280	1081.24	516.35	f
1320	1121.02	518.5	f
1360	1135.9	515.47	f
1400	1151.22	521.27	f
1440	1181.46	526.69	f
*	id=P38	origin=start	destiny=end	motherId=-	ageAtStart=2600
0	495.76	218.24	c
40	505.98	215.36	c
80	528.89	198.16	c
120	555.39	181.63	c
160	574.17	183.42	c
200	596.44	209.68	f
240	606.73	233.73	f
280	625.24	233.51	f
320	646.9	242.82	f
360	665.08	234.75	f
400	690.33	239.36	f
440	716.24	242.58	f
480	741.06	251.2	f
520	775.03	254.28	f
560	795.04	257.34	f
600	819.67	262.62	f
640	846.28	268.38	f
680	863.9	260.22	f
720	902.4	263.64	f
760	926.9	270.83	f
800	942.78	260.56	f
840	966.97	240.96	f
880	986.56	241.44	f
920	1001.35	228.69	f
960	1024.25	229.36	f
1000	1056.35	240.7	f
1040	1072.74	248.07	f
1080	1086.31	252.26	f
1120	1107.31	253.95	f
1160	1134.25	249.74	f
1200	1159.72	246.15	f
1240	1176.95	242.07	f
1280	1192.16	226.93	f
1320	1215.65	218.21	f
1360	1232.85	209.73	f
1400	1239.13	200.28	f
1440	1246.77	195.88	f
*	id=P39	origin=start	destiny=end	motherId=-	ageAtStart=2640
0	441.43	215.94	c
40	474.15	227.52	c
80	491.07	232.17	c
120	502.54	240.46	c
160	531	240.5	c
200	546.53	248.19	f
240	558.79	254.99	f
280	579.87	263.16	f
320	604.81	261.75	f
360	622.22	253.05	f
400	654.65	265.64	f
440	685.73	269.77	f
480	712.59	267.21	f
520	739.26	266.7	f
560	754.33	270.59	f
600	778.76	275.67	f
640	803.35	276.74	f
680	827.21	272.92	f
720	859.29	273.91	f
760	889.24	267.45	f
800	904.31	269.75	f
840	917.68	269.07	f
880	937.23	281.36	f
920	953.03	286.05	f
960	978.64	298.62	f
1000	1003.85	312.02	f
1040	1012.49	322.08	f
1080	1038.91	321.73	f
1120	1061.73	319.57	f
1160	1084.46	332.37	f
1200	1109.2	336.18	f
1240	1140.1	358.2	f
1280	1175.18	367.07	f
1320	1206.11	373.86	f
1360	1234.24	367.51	f
1400	1270.91	359.26	f
1440	1289.34	354.01	f
*	id=P40	origin=start	destiny=end	motherId=-	ageAtStart=840
0	855.63	292.09	c
40	878.37	304.21	c
80	907.33	319.71	c
120	923.96	322.34	c
160	947.67	318.93	c
200	967.73	326.35	f
240	981.45	328.72	f
280	1004.98	320.63	f
320	1026.7	307.17	f
360	1057.23	313.63	f
400	1074.66	317.3	f
440	1103.78	311.58	f
480	1128.73	313	f
520	1150.1	313.05	f
560	1167.26	315.13	f
600	1195.41	304.22	f
640	1222.95	305.14	f
680	1244.26	308.31	f
720	1271.43	313.64	f
760	1303.89	312.12	f
800	1336.43	312.78	f
840	1353.35	314.39	f
880	1376.91	324.18	f
920	1399.59	339.71	f
960	1427.59	341.94	f
1000	1451.69	339.34	f
1040	1470.5	341.1	f
1080	1497.65	340.96	f
1120	1532.15	342	f
1160	1556.18	334.13	f
1200	1576.63	332.28	f
1240	1609.26	326.92	f
1280	1623.08	330.2	f
1320	1647.38	328.94	f
1360	1686.06	314.11	f
1400	1714.03	306.44	f
1440	1741.63	311.77	f
*	id=P41	origin=start	destiny=end	motherId=-	ageAtStart=1600
0	225.33	559	c
40	246.22	564.23	c
80	265.1	563.72	c
120	293.95	568.78	c
160	313.48	571.72	c
200	336.9	570.37	f
240	349.8	580.82	f
280	370.17	591.02	f
320	401.24	593.42	f
360	417.23	587.36	f
400	448.09	572.81	f
440	470.22	567.8	f
480	507.52	565.55	f
520	524.97	573.68	f
560	558.41	580.76	f
600	586.51	576.85	f
640	599.58	568.22	f
680	623.34	564.41	f
720	635.47	562.42	f
760	662	563.17	f
800	688.74	563.52	f
840	714.14	548.34	f
880	735.71	542.2	f
920	750.12	547.46	f
960	765.89	558.61	f
1000	783.65	555.18	f
1040	814.04	533.29	f
1080	824.29	530.1	f
1120	849.46	529.88	f
1160	866.86	529.57	f
1200	889.32	531.86	f
1240	917.39	527.61	f
1280	944.86	518.36	f
1320	966.31	519.51	f
1360	1004.11	527.29	f
1400	1026.33	534.29	f
1440	1042.01	545.74	f
*	id=P42	origin=start	destiny=end	motherId=-	ageAtStart=1520
0	443.24	521.08	c
40	463.95	529.74	c
80	489.39	523.36	c
120	512.48	515.89	c
160	525.95	507.68	c
200	552.18	511.46	f
240	570.55	510.99	f
280	585.17	510.78	f
320	610.9	510.88	f
360	634.39	508.79	f
400	653.6	511.11	f
440	672.12	509.11	f
480	698.96	510.96	f
520	714.62	510.94	f
560	726.63	519.77	f
600	748.01	535.43	f
640	775.07	539.31	f
680	789.2	546.97	f
720	809.96	536.83	f
760	829.13	528.03	f
800	854.49	533.45	f
840	885.16	526.23	f
880	914.09	522.29	f
920	937.49	515.37	f
960	965.03	519.22	f
1000	980.68	530.46	f
1040	991.76	538.73	f
1080	1013.21	552.65	f
1120	1029.34	561.57	f
1160	1055.2	560.53	f
1200	1073.11	567.39	f
1240	1099.95	571.07	f
1280	1132.07	573.31	f
1320	1153.89	570.43	f
1360	1168.53	572.42	f
1400	1191.44	583.38	f
1440	1207.67	589.35	f
*	id=P43	origin=start	destiny=end	motherId=-	ageAtStart=3280
0	245.35	152.88	c
40	274.05	139.78	c
80	292.26	130	c
120	312.74	120.56	c
160	340.75	110.23	c
200	360.03	95.88	f
240	373.22	88.41	f
280	396.65	72.01	f
320	412.96	70.39	f
360	431.72	60.92	f
400	456.64	65.35	f
440	466.73	65.53	f
480	500.21	63.25	f
520	530.28	65.58	f
560	556.83	65.42	f
600	572.77	66.55	f
640	584.14	72.95	f
680	600.02	82.13	f
720	615.68	81.58	f
760	649.05	94.75	f
800	682.91	96.23	f
840	706.89	96.55	f
880	722.48	94.21	f
920	736.86	103.37	f
960	758.58	105.65	f
1000	782.5	115.1	f
1040	803.38	112.18	f
1080	836.32	98.14	f
1120	869	94.82	f
1160	893.68	77.88	f
1200	908.68	70.03	f
1240	934.19	60.42	f
1280	966.3	75.57	f
1320	990.77	88.27	f
1360	1002.71	89.54	f
1400	1014.28	89.18	f
1440	1048.5	85	f
*	id=P44	origin=start	destiny=end	motherId=-	ageAtStart=280
0	751.78	287.69	c
40	764.82	274.35	c
80	778.87	281.55	c
120	793.25	278.16	c
160	810.61	271.27	c
200	833.64	269.72	f
240	867.72	276.58	f
280	883.16	264.87	f
320	910.58	258.83	f
360	928.38	262.97	f
400	942.28	260.32	f
440	962.84	264.69	f
480	985.61	264.42	f
520	1004.07	268.22	f
560	1025.03	279.12	f
600	1048.16	287.82	f
640	1080.78	299.07	f
680	1101.62	299.75	f
720	1127.88	301.36	f
760	1149.78	300.06	f
800	1179.73	300.05	f
840	1211.5	291.69	f
880	1243.48	292.09	f
920	1279.55	287.73	f
960	1299.84	290.31	f
1000	1316.33	277.02	f
1040	1335.76	277.31	f
1080	1363.66	289.46	f
1120	1390.94	290.87	f
1160	1428.92	298.08	f
1200	1462.91	287.12	f
1240	1487.64	281	f
1280	1507.6	284.36	f
1320	1547.13	294.56	f
1360	1574.69	279.85	f
1400	1604.59	287.56	f
1440	1626.79	304.94	f
*	id=P45	origin=start	destiny=end	motherId=-	ageAtStart=4120
0	108.61	568.2	c
40	121.25	559.7	c
80	138.28	556.84	c
120	166.02	556.32	c
160	201.57	555.26	c
200	212.04	561.98	f
240	242.25	574.74	f
280	259.89	583.72	f
320	285.9	583.4	f
360	318.23	578.07	f
400	340.11	577.63	f
440	374.82	564.02	f
480	394.95	562.22	f
520	426.14	571.64	f
560	458.63	577.34	f
600	488.33	589.98	f
640	515.82	599.96	f
680	542.82	596.82	f
720	553.05	609.13	f
760	569.46	616.34	f
800	602.2	621.84	f
840	629.66	624.03	f
880	649.95	618.93	f
920	679.88	617.31	f
960	710.44	611.57	f
1000	731.16	609.58	f
1040	754.62	606.35	f
1080	777.5	597.03	f
1120	790.28	600.01	f
1160	812.93	599.6	f
1200	834.1	602.29	f
1240	854.66	603.52	f
1280	876.15	602.35	f
1320	887.45	603.4	f
1360	901.53	615.13	f
1400	924.98	640.57	f
1440	942.34	638.82	f
*	id=P46	origin=start	destiny=end	motherId=-	ageAtStart=680
0	652.14	348.37	c
40	677.42	373.08	c
80	702.45	380.3	c
120	735.97	383.84	c
160	754.21	377.22	c
200	769.99	362.64	f
240	792.61	357.56	f
280	812.68	342.79	f
320	819.68	346.76	f
360	841.23	334.28	f
400	876.79	340.93	f
440	901.53	338.33	f
480	924.02	344.46	f
520	957.37	354.25	f
560	985.77	356.14	f
600	1015.65	360.84	f
640	1032.53	353.25	f
680	1056.05	339.9	f
720	1079.08	325.3	f
760	1104.83	313.14	f
800	1116.27	312.68	f
840	1133.89	296.33	f
880	1145.61	290.87	f
920	1153.23	285.63	f
960	1174.96	284.82	f
1000	1196.67	281.42	f
1040	1228.66	271.19	f
1080	1248.19	256.56	f
1120	1261.28	256.21	f
1160	1275.99	246.16	f
1200	1295.17	249.94	f
1240	1329.72	262.22	f
1280	1343.36	271.43	f
1320	1370.78	270.65	f
1360	1398.64	274.75	f
1400	1421.34	269.09	f
1440	1448.94	262.18	f
*	id=P47	origin=start	destiny=end	motherId=-	ageAtStart=3280
0	465.47	508.51	c
40	493.69	501.1	c
80	522.58	504.87	c
120	546.18	509.45	c
160	564.52	512.89	c
200	610.44	521.97	f
240	641.01	524.32	f
280	671.24	519.69	f
320	690.79	516.49	f
360	714.01	519.93	f
400	736.06	515.89	f
440	754.12	519.11	f
480	779.49	519.33	f
520	803.54	513.84	f
560	818.03	516.95	f
600	844.84	522.71	f
640	870.49	525.32	f
680	900.95	531.91	f
720	931.56	547.21	f
760	949.07	558.08	f
800	979.7	566.15	f
840	995.57	569.91	f
880	1011.32	572.44	f
920	1032.86	580.81	f
960	1068.38	587.86	f
1000	1090.37	586.57	f
1040	1133.84	589.29	f
1080	1157.34	592.26	f
1120	1181.98	601.37	f
1160	1202.9	608.06	f
1200	1222.94	605.96	f
1240	1251.62	615.72	f
1280	1276.9	620.35	f
1320	1295.12	621.01	f
1360	1322.39	621.79	f
1400	1348.74	627.36	f
1440	1367.7	632.33	f
*	id=P48	origin=start	destiny=end	motherId=-	ageAtStart=3560
0	465.52	8.6799999999999	c
40	482.76	-0.23000000000002	c
80	506	-2.16	c
120	521.03	-2.24	c
160	547.72	0.86000000000001	c
200	581.49	-1.29	f
240	604.13	-13.99	f
280	640.23	-24.29	f
320	662.55	-17.16	f
360	685.26	-4.8099999999999	f
400	709.08	-5.53	f
440	725.59	-8.63	f
480	755.05	-16.03	f
520	769.4	-11.15	f
560	795.42	-2.38	f
600	808.3	1.12	f
640	824.36	-6.33	f
680	834.14	-16.1	f
720	860.78	-15.37	f
760	884.97	-10.21	f
800	910.12	-15.95	f
840	930.09	-24.81	f
880	941.56	-37.43	f
920	975.64	-42.87	f
960	1003.68	-41.66	f
1000	1021.52	-40.85	f
1040	1042.1	-29.99	f
1080	1065.78	-32.77	f
1120	1089.53	-17.14	f
1160	1117.4	-11.82	f
1200	1138.83	-0.88999999999999	f
1240	1160.32	9.02	f
1280	1176.36	10.03	f
1320	1194.86	13.2	f
1360	1217.17	3.22	f
1400	1243.74	-1.65	f
1440	1274.22	-2.1799999999999	f
*	id=P49	origin=start	destiny=end	motherId=-	ageAtStart=2640
0	360.15	640.33	c
40	372.81	628.45	c
80	394.68	626.67	c
120	420.25	631.09	c
160	449.3	641.65	c
200	481.09	644.56	f
240	496.02	651.91	f
280	522.46	657.68	f
320	559.25	668.13	f
360	582.98	676.8	f
400	598.87	671.56	f
440	615	666.85	f
480	639.2	676.77	f
520	659.54	683.67	f
560	679.53	676.38	f
600	701	672.73	f
640	727.01	676.88	f
680	743.77	680.47	f
720	773.41	677.66	f
760	800.29	676.75	f
800	831.97	669.51	f
840	851.36	660.22	f
880	863.11	650.02	f
920	881.8	647.71	f
960	904.29	649.95	f
1000	919.75	663.45	f
1040	946.49	665.33	f
1080	971.36	669.72	f
1120	1001.35	676.64	f
1160	1020.26	671.82	f
1200	1049.76	660.7	f
1240	1058.34	657.71	f
1280	1092.87	668.64	f
1320	1103.28	679.35	f
1360	1139.75	684.27	f
1400	1167.38	696.71	f
1440	1193.05	709.15	f
*	id=P50	origin=start	destiny=end	motherId=-	ageAtStart=2280
0	59.2	218.67	c
40	103.09	228.09	c
80	127.77	226.53	c
120	162.75	236.66	c
160	182.62	243.2	c
200	204.21	245.7	f
240	225.07	248.51	f
280	251.83	239.48	f
320	276.75	229.16	f
360	298.65	211.91	f
400	325.76	212.32	f
440	349.82	212.76	f
480	382.73	217.34	f
520	407.44	209.51	f
560	422.89	216.69	f
600	444.63	224.13	f
640	457.65	218.91	f
680	474.34	214.53	f
720	503.65	211.28	f
760	528	210.69	f
800	566.55	204.09	f
840	595.05	191.76	f
880	619.63	190.05	f
920	641.86	190.12	f
960	665.08	196.88	f
1000	681.56	198.55	f
1040	717.61	193.97	f
1080	736	199.35	f
1120	759.98	209.18	f
1160	788.34	206.56	f
1200	804.59	204.31	f
1240	829.63	183.77	f
1280	844.52	170.1	f
1320	861.93	162.17	f
1360	880.04	164.33	f
1400	909.81	168.83	f
1440	933.9	173.58	f
*	id=P51	origin=start	destiny=end	motherId=-	ageAtStart=400
0	818.57	115.49	c
40	839.96	127.9	c
80	874.33	135.86	c
120	899.85	132.92	c
160	916.99	135.58	c
200	941.95	135.85	f
240	957.46	139.03	f
280	986.34	145.25	f
320	1004.5	155.42	f
360	1022.56	170.04	f
400	1045.78	177.62	f
440	1079.27	184.27	f
480	1090.37	184.37	f
520	1109.19	181.38	f
560	1144.51	165.9	f
600	1164.98	160.86	f
640	1182.55	161.36	f
680	1201.88	160.46	f
720	1229.35	169.56	f
760	1253.09	165.05	f
800	1278.91	158.01	f
840	1305.14	159.63	f
880	1336.05	158.58	f
920	1346.54	152.81	f
960	1357.08	142.58	f
1000	1366.07	124.73	f
1040	1392.86	119.15	f
1080	1429.9	115.48	f
1120	1452.82	117.04	f
1160	1484.63	120.12	f
1200	1510.79	122.46	f
1240	1540.17	127.12	f
1280	1553.93	128.33	f
1320	1584.8	129.63	f
1360	1608.82	122.91	f
1400	1639.88	121.79	f
1440	1677.08	125.2	f
*	id=P52	origin=start	destiny=end	motherId=-	ageAtStart=3360
0	653.89	455.16	c
40	680.24	454.88	c
80	693.05	455.85	c
120	715.05	443.98	c
160	745.5	438.87	c
200	772.78	429.84	f
240	792.27	437.01	f
280	808.32	430	f
320	833.43	425.44	f
360	845.97	415.31	f
400	877.5	415.35	f
440	889.9	419.73	f
480	914.23	412.38	f
520	939.95	403.68	f
560	961.14	404.27	f
600	980.48	395.29	f
640	988.7	387.51	f
680	1016.91	386.98	f
720	1032.35	382.03	f
760	1061.28	373.76	f
800	1084.76	379.47	f
840	1104.53	383.25	f
880	1120.25	388.29	f
920	1163.18	390.72	f
960	1186.67	383.21	f
1000	1199.52	380.11	f
1040	1215.08	376.04	f
1080	1239.89	363.01	f
1120	1260.45	365.09	f
1160	1291.02	360.04	f
1200	1313.69	343.5	f
1240	1340.74	336.67	f
1280	1356.45	338.6	f
1320	1379.04	327.72	f
1360	1404.03	314.27	f
1400	1421.94	306.87	f
1440	1443.85	310.41	f
*	id=P53	origin=start	destiny=end	motherId=-	ageAtStart=1840
0	128.14	454.38	c
40	154.14	451.22	c
80	169.51	450.39	c
120	206.42	445.33	c
160	215.47	445.38	c
200	243.42	440.44	f
240	266.74	445.02	f
280	306.54	447.46	f
320	338.06	451.8	f
360	370.66	451.19	f
400	401.78	456.66	f
440	428.27	456.01	f
480	448.9	469.05	f
520	479.57	476.09	f
560	509.64	477.35	f
600	537.5	490.96	f
640	557.79	493	f
680	570.05	493.71	f
720	585.29	485.98	f
760	610.72	486.81	f
800	632.97	480.44	f
840	653.28	472.41	f
[truncated: 1,801 more rows]
