# Supplementary material for: A three component model for superdiffusive motion effectively describes migration of eukaryotic cells moving freely or under a directional stimulus
Source: PLoS One. 2022 Aug 2;17(8):e0272259. doi: 10.1371/journal.pone.0272259 (PMC9345344; doi:10.1371/journal.pone.0272259)
Supplement: S1 File — Text files containing information about displacements of experimental and simulated populations used for both preliminary analyses, in “datasets used for preliminary evaluation of cell movement (Tables 1 and 2)”, and further characterization of cell movement, in “further datasets used for cell movement characterization (Figs 2, 4–6; Table 2; S1–S3 Tables; S2 and S3 Figs)”. (ZIP) [file pone.0272259.s007.zip › S1_File/further datasets/simulated/100 cells (9 micron random)/b16 p8/Coords-3ty6c8.txt]

#	version=2.0	operator=	acqDate=	cellLine=cell	cond=N.T.	type=	well=	ref_angle=	note=Experiment 1	clickId=	date=	acqId=	ps=1	xSize=845	ySize=668	ts=1	unit=um	stackId=	timeInt=	description=
*	id=P1	origin=start	destiny=end	motherId=-	ageAtStart=4560
0	21.89	199.24	c
40	49.37	204.02	c
80	71.52	202.92	c
120	84.96	207.74	c
160	108.13	214.45	c
200	126.57	225.57	f
240	143.94	228.66	f
280	170.83	233.26	f
320	193.44	236.98	f
360	224.4	241.25	f
400	243.44	248.57	f
440	274.1	248.93	f
480	300.08	248.05	f
520	338.57	246.71	f
560	357.79	252.73	f
600	386.62	254.66	f
640	398.3	253.25	f
680	411.59	251.79	f
720	441.04	254.17	f
760	454.98	260.12	f
800	475.97	254.12	f
840	496.56	266.86	f
880	528.26	270.78	f
920	555.93	283.71	f
960	577.76	288.49	f
1000	606.76	284.94	f
1040	629.34	266.6	f
1080	641.05	276.43	f
1120	656	279.21	f
1160	687.88	277.21	f
1200	708.62	267.39	f
1240	736.49	271.22	f
1280	759.88	270.55	f
1320	790.34	268.3	f
1360	806.67	260.9	f
1400	822.2	266.64	f
1440	844.64	263.9	f
*	id=P2	origin=start	destiny=end	motherId=-	ageAtStart=40
0	226.15	31.57	c
40	252.15	25.2	c
80	279.21	17.73	c
120	306.85	1.92	c
160	342.24	13.57	c
200	368.79	15.04	f
240	374.36	18.68	f
280	396.3	32.38	f
320	415.48	31.89	f
360	441.06	20.48	f
400	466.12	20.03	f
440	496.87	12.89	f
480	526.85	-3.1	f
520	541.9	5.47	f
560	563.33	8.3099999999999	f
600	594.06	-6.74	f
640	621.37	-4.63	f
680	634.01	-6.05	f
720	655.61	-16.61	f
760	669.04	-38.45	f
800	702.24	-41.42	f
840	725.14	-41.17	f
880	762.36	-47.12	f
920	783.21	-44.03	f
960	788.72	-50.54	f
1000	816.71	-49.43	f
1040	844.52	-48.27	f
1080	868.17	-59.47	f
1120	893.27	-60.28	f
1160	923.13	-57.52	f
1200	943.23	-46.57	f
1240	961.11	-44.4	f
1280	972.83	-43.79	f
1320	984.55	-45.24	f
1360	1002.88	-48.53	f
1400	1034.74	-52.68	f
1440	1044.04	-57.62	f
*	id=P3	origin=start	destiny=end	motherId=-	ageAtStart=3960
0	292.42	506.37	c
40	322.5	511.19	c
80	339.56	512.55	c
120	373.08	522.45	c
160	389.75	533.46	c
200	420.03	534.07	f
240	443.86	526.03	f
280	465.83	519.14	f
320	475.44	509.91	f
360	498.96	506.48	f
400	519.85	491.44	f
440	531.78	494.1	f
480	551.23	503.47	f
520	561.04	499.37	f
560	583.86	508.89	f
600	609.4	510.26	f
640	635.06	506.56	f
680	661.54	496.42	f
720	691.35	499.75	f
760	733.45	490.74	f
800	766.92	490.67	f
840	779.87	486.95	f
880	803.23	486.96	f
920	823.74	485.81	f
960	847.77	495.54	f
1000	870.52	490.72	f
1040	898.78	484.56	f
1080	909.9	484.59	f
1120	943.46	480.75	f
1160	957.59	477.11	f
1200	980.08	468.57	f
1240	1013.4	475.93	f
1280	1025.96	483.2	f
1320	1042.04	478.83	f
1360	1066.13	474.56	f
1400	1076.48	466.39	f
1440	1106.56	464.58	f
*	id=P4	origin=start	destiny=end	motherId=-	ageAtStart=2760
0	375.08	61.7	c
40	398.66	55.84	c
80	414.55	48.73	c
120	431.38	47.68	c
160	453.44	47.3	c
200	471.05	54.46	f
240	513.32	64.88	f
280	546.52	68.93	f
320	573.15	59.79	f
360	598.5	44.83	f
400	611.15	44.16	f
440	637.21	41.89	f
480	661.3	41.64	f
520	684.42	30.49	f
560	713.21	34.45	f
600	733.38	26.82	f
640	754.62	28.49	f
680	794.55	22.72	f
720	825.58	28.13	f
760	846.61	30.85	f
800	863.88	26.88	f
840	883	30.38	f
880	917.38	42.34	f
920	950.76	40.41	f
960	975.74	57.31	f
1000	1006.59	69.89	f
1040	1035.69	72.06	f
1080	1058.11	75.19	f
1120	1086.22	80.61	f
1160	1117.6	82.16	f
1200	1144.83	81.8	f
1240	1171.26	74.28	f
1280	1188.07	79.83	f
1320	1220.07	73.68	f
1360	1248.8	64.64	f
1400	1281.54	76.44	f
1440	1293.31	76.47	f
*	id=P5	origin=start	destiny=end	motherId=-	ageAtStart=3840
0	529.94	381.11	c
40	561.34	377.85	c
80	579.61	378.13	c
120	601	369.83	c
160	616.22	368.69	c
200	634.06	362.2	f
240	646.47	360.46	f
280	665.56	355.44	f
320	678.87	338.04	f
360	700.18	326.96	f
400	730.96	329.16	f
440	753.58	345.21	f
480	781.58	361.32	f
520	797.66	358.7	f
560	829.63	350.9	f
600	856.12	359.19	f
640	873.95	370.5	f
680	907.35	377.82	f
720	919.79	371.37	f
760	944.48	363.96	f
800	968.75	361.67	f
840	982.52	360.36	f
880	1024.51	356.39	f
920	1053.29	350.11	f
960	1084.88	346.18	f
1000	1116.34	338.56	f
1040	1131.56	335.23	f
1080	1148.1	323.77	f
1120	1169.27	333.22	f
1160	1184.1	345.24	f
1200	1216.23	357.77	f
1240	1225.79	365.49	f
1280	1235.08	379.75	f
1320	1261.1	379.67	f
1360	1277.82	390.12	f
1400	1289.96	390.51	f
1440	1320.75	397.91	f
*	id=P6	origin=start	destiny=end	motherId=-	ageAtStart=1280
0	88.45	464.08	c
40	115.94	467.05	c
80	147.13	454.53	c
120	167.76	453.56	c
160	192.24	444.52	c
200	211.2	456.11	f
240	238.77	459.96	f
280	266.29	473.75	f
320	298.19	487.63	f
360	326.74	485.24	f
400	355.95	501.74	f
440	386.83	497.79	f
480	416.6	504.8	f
520	433.49	516.04	f
560	464.82	528.35	f
600	480.28	526.11	f
640	508.59	533.51	f
680	527.34	538.52	f
720	557.33	538.35	f
760	578.9	538.24	f
800	594.39	543.58	f
840	616.64	550.39	f
880	639.88	545.88	f
920	669.14	540.05	f
960	687.14	541.52	f
1000	711.3	538.78	f
1040	741.67	525.55	f
1080	761.99	525.95	f
1120	787.24	527.15	f
1160	801.66	516.7	f
1200	817.55	515.93	f
1240	840.27	520.5	f
1280	861.31	524.82	f
1320	881.56	538.35	f
1360	917.23	538.7	f
1400	945.46	536.11	f
1440	966.82	529.5	f
*	id=P7	origin=start	destiny=end	motherId=-	ageAtStart=4520
0	782.89	18.85	c
40	813.05	23.47	c
80	841.32	33.92	c
120	864.25	35.12	c
160	881.06	29.91	c
200	898.66	30.41	f
240	914.31	25.65	f
280	935.35	30.08	f
320	956.81	40.87	f
360	979.58	43.58	f
400	1000.55	53.9	f
440	1027.62	56.34	f
480	1041.56	61.61	f
520	1074.08	50.17	f
560	1098.67	59.67	f
600	1110.72	62.07	f
640	1143.22	64.52	f
680	1167.25	65.41	f
720	1189.41	59.52	f
760	1203.83	59.4	f
800	1240.34	57.5	f
840	1269.14	64.34	f
880	1297.88	72.93	f
920	1316.72	85.54	f
960	1342.15	88.64	f
1000	1375.54	95.63	f
1040	1408.29	94.22	f
1080	1424.83	85.76	f
1120	1444.32	78.76	f
1160	1469.39	74.89	f
1200	1491.31	75.23	f
1240	1532.41	87.92	f
1280	1569.94	72.39	f
1320	1593.14	75.83	f
1360	1614.98	68.15	f
1400	1623.98	66.62	f
1440	1638.03	69.59	f
*	id=P8	origin=start	destiny=end	motherId=-	ageAtStart=1400
0	146.61	443.85	c
40	165.4	440.37	c
80	192.36	440.75	c
120	208.21	435.27	c
160	219.72	425.93	c
200	231.09	406.32	f
240	249.28	403.07	f
280	278.1	407.86	f
320	299.42	409.74	f
360	318.45	403.31	f
400	340.14	403.18	f
440	363.16	400.36	f
480	397.27	400.99	f
520	419.57	412.38	f
560	443.87	420.58	f
600	474.84	422.5	f
640	504.99	424.14	f
680	545.87	429.97	f
720	583.68	436.77	f
760	606.27	425.43	f
800	631.44	422.89	f
840	655.96	421.98	f
880	680.48	417.85	f
920	700.39	410.88	f
960	721.55	409	f
1000	747.34	423.79	f
1040	769.57	427.99	f
1080	801.68	438.47	f
1120	838.52	445.33	f
1160	875.7	448.33	f
1200	890.94	442.44	f
1240	914.5	442.59	f
1280	944.14	437.92	f
1320	971.14	434.06	f
1360	993.66	433.84	f
1400	1022.15	424.78	f
1440	1047.8	420.08	f
*	id=P9	origin=start	destiny=end	motherId=-	ageAtStart=4480
0	503.15	526.49	c
40	513.29	511.65	c
80	538.83	512.86	c
120	558.21	513.55	c
160	573.39	496.75	c
200	593.49	483.68	f
240	619.38	474.94	f
280	639.52	467.55	f
320	665.62	476.29	f
360	692.94	482.74	f
400	719.16	488.74	f
440	747.53	484.41	f
480	775.51	470.52	f
520	793.01	461.55	f
560	813.25	450.97	f
600	831.79	432.22	f
640	853.66	426.34	f
680	871.21	419.58	f
720	905.88	407.83	f
760	922.13	405.51	f
800	941.54	398.13	f
840	971.63	401.28	f
880	995.82	409.68	f
920	1019.43	402.93	f
960	1037.7	408.03	f
1000	1062.06	407.85	f
1040	1087.15	414.31	f
1080	1114.24	416.78	f
1120	1128.19	423.16	f
1160	1154.21	436.51	f
1200	1178.57	436.83	f
1240	1206.68	435.99	f
1280	1234.4	430.86	f
1320	1261.99	425.09	f
1360	1292.76	415.17	f
1400	1316.97	395.53	f
1440	1334.35	386.79	f
*	id=P10	origin=start	destiny=end	motherId=-	ageAtStart=4240
0	568.35	251.82	c
40	586.55	236.6	c
80	613.26	228.76	c
120	649.88	224.86	c
160	679.64	238.96	c
200	705.6	233.17	f
240	725.38	211.26	f
280	753.9	205.7	f
320	773.06	205.63	f
360	805.51	203.56	f
400	839.75	211.09	f
440	863.4	212.86	f
480	890.84	222.44	f
520	911.74	234.95	f
560	924.62	243.49	f
600	940.2	243.48	f
640	969.01	241.75	f
680	986.16	234.75	f
720	1014.96	233.5	f
760	1050.28	243.86	f
800	1071.3	253.31	f
840	1095.7	247.33	f
880	1112.65	246.28	f
920	1149.3	246.54	f
960	1179.87	233.05	f
1000	1202.89	220.61	f
1040	1232.14	209.59	f
1080	1265.28	209.25	f
1120	1280.48	206.67	f
1160	1300.69	210.07	f
1200	1312	222.85	f
1240	1337.86	220.98	f
1280	1374.96	217.74	f
1320	1407.1	218.7	f
1360	1434.98	214.25	f
1400	1450.74	207.96	f
1440	1464.23	204.1	f
*	id=P11	origin=start	destiny=end	motherId=-	ageAtStart=2680
0	700.23	261.18	c
40	722.93	266.46	c
80	747.67	271.72	c
120	762.84	289.45	c
160	784.27	295.53	c
200	824.21	294.78	f
240	858.22	299.65	f
280	865.46	298.16	f
320	889.7	295.12	f
360	914.2	299.08	f
400	932.97	314.36	f
440	944.85	310.38	f
480	968.44	299.2	f
520	997.94	289.23	f
560	1018.74	272.82	f
600	1044.71	278.77	f
640	1076.77	283.8	f
680	1105.25	282.66	f
720	1131.03	274.05	f
760	1155.87	258.93	f
800	1181.5	255.47	f
840	1206.97	262.3	f
880	1239.69	251.38	f
920	1271.66	250.57	f
960	1288.44	246.35	f
1000	1327.08	232.79	f
1040	1335.7	230.71	f
1080	1360.69	235.32	f
1120	1375.39	221.47	f
1160	1399.4	218.63	f
1200	1421.06	225	f
1240	1441.01	216.23	f
1280	1469.37	211.88	f
1320	1491.72	216.33	f
1360	1512.05	223.42	f
1400	1533	225.5	f
1440	1559.48	221.39	f
*	id=P12	origin=start	destiny=end	motherId=-	ageAtStart=3400
0	214.69	376.11	c
40	236.3	370.27	c
80	261.93	364.53	c
120	285.55	363.42	c
160	298.85	357.7	c
200	328.16	359.85	f
240	355.68	360.3	f
280	379.84	355.46	f
320	406.94	359.97	f
360	419.44	365.59	f
400	436.55	372.62	f
440	461.78	387.51	f
480	491.63	381.81	f
520	515.73	383.04	f
560	538.07	390.49	f
600	547.02	407.67	f
640	565.93	409.09	f
680	603.8	405.15	f
720	631.15	410.93	f
760	656.97	417.37	f
800	677.5	417.15	f
840	702.53	405.45	f
880	723.37	401.34	f
920	739.21	409.15	f
960	758.91	408.47	f
1000	776.72	415.62	f
1040	799.27	426.14	f
1080	816.74	432.33	f
1120	839.52	427.53	f
1160	865.52	430.36	f
1200	890.56	439.28	f
1240	920.14	432.63	f
1280	947.73	430.81	f
1320	958.55	430.11	f
1360	971.16	424.64	f
1400	1003.84	424.5	f
1440	1025.14	416.28	f
*	id=P13	origin=start	destiny=end	motherId=-	ageAtStart=1200
0	359.38	165.75	c
40	384.12	170.28	c
80	406.89	169.19	c
120	436.68	160.16	c
160	463.1	158.4	c
200	488.25	165.98	f
240	510.54	179.09	f
280	527.34	168.16	f
320	543.34	170.12	f
360	560.42	170.12	f
400	584.16	159.97	f
440	610.04	155.28	f
480	640.96	148.59	f
520	664.85	142.98	f
560	695.74	142.04	f
600	714.54	137.1	f
640	739.44	135.68	f
680	754.87	140.22	f
720	777.28	147	f
760	805.95	154.25	f
800	839.64	160.25	f
840	857.44	156.67	f
880	886.86	156.95	f
920	911.47	167.16	f
960	936.15	167.28	f
1000	962.89	157.84	f
1040	982.74	140.21	f
1080	1005.64	119.36	f
1120	1026.59	129.37	f
1160	1051.38	124.81	f
1200	1062.3	105.82	f
1240	1075.98	104.97	f
1280	1096	93.68	f
1320	1112.19	92.56	f
1360	1133	89.46	f
1400	1154.69	83.86	f
1440	1166.4	81.85	f
*	id=P14	origin=start	destiny=end	motherId=-	ageAtStart=2720
0	412.81	572.65	c
40	434.65	575.4	c
80	454.87	569.13	c
120	484.39	561.91	c
160	495.53	563.95	c
200	522.61	561.84	f
240	552.49	564.38	f
280	566.35	552.76	f
320	574.81	553.9	f
360	587.58	562.03	f
400	620.03	568.39	f
440	633.53	584.58	f
480	654.24	607.16	f
520	673.72	608.7	f
560	690.32	604.33	f
600	720.17	611.47	f
640	753.99	628.49	f
680	778.8	621.24	f
720	794.34	613.83	f
760	819.88	597.31	f
800	846.32	592.49	f
840	866.34	592	f
880	901.4	592.54	f
920	912.52	598.31	f
960	926.81	590.37	f
1000	951.74	577.24	f
1040	978.75	570.09	f
1080	1000.85	573.46	f
1120	1025.35	561.58	f
1160	1049.67	572.59	f
1200	1077.92	564.95	f
1240	1099.93	568.08	f
1280	1127.02	567.89	f
1320	1166.22	551.13	f
1360	1201.4	546.59	f
1400	1212.27	552.15	f
1440	1239.2	543.19	f
*	id=P15	origin=start	destiny=end	motherId=-	ageAtStart=2520
0	84.83	115	c
40	103.53	104.97	c
80	134.49	96.84	c
120	161.61	101.67	c
160	195.56	109.3	f
200	220.72	104.15	f
240	236.17	106.02	f
280	256.12	102.53	f
320	281.12	102.46	f
360	312.19	100.64	f
400	327.33	86.08	f
440	335.42	70.69	f
480	348.65	60.17	f
520	372.28	51.9	f
560	390.89	43.18	f
600	410.46	50.88	f
640	440.88	51.74	f
680	473.04	59.99	f
720	491.25	63.58	f
760	517.1	64.75	f
800	539.99	61.38	f
840	548.91	57.93	f
880	567.94	52.42	f
920	587.22	44.25	f
960	606.82	34.95	f
1000	632.96	40.33	f
1040	648.35	31.97	f
1080	664.59	25.49	f
1120	694.83	12.54	f
1160	722.53	12	f
1200	740.42	26.32	f
1240	763.34	34.42	f
1280	792.97	33.22	f
1320	808.2	44.55	f
1360	821.23	60.31	f
1400	837.93	65.99	f
1440	870.11	75.7	f
*	id=P16	origin=start	destiny=end	motherId=-	ageAtStart=2200
0	472.62	592.43	c
40	493.69	603.64	c
80	506.79	599.8	c
120	524.04	592.17	c
160	549.17	594.53	c
200	570.64	602.72	f
240	590.55	608.41	f
280	616.92	619.81	f
320	653.87	618.26	f
360	682.23	614.54	f
400	708.66	608.24	f
440	718.94	592.37	f
480	737.99	572.2	f
520	757.49	563.21	f
560	788.8	562.86	f
600	817.4	561.35	f
640	843.09	556.43	f
680	867.22	551.39	f
720	891.07	554.6	f
760	908.29	559.37	f
800	928.67	563.53	f
840	945.27	566.05	f
880	966.53	573.73	f
920	984.28	565.38	f
960	997.04	567.81	f
1000	1021.54	570.86	f
1040	1047.39	577.41	f
1080	1081.65	571.86	f
1120	1113.92	570.73	f
1160	1138.1	573.84	f
1200	1167.03	570.61	f
1240	1187.37	559.01	f
1280	1209.13	551.19	f
1320	1228.68	544.64	f
1360	1260.36	540.1	f
1400	1272.64	543.66	f
1440	1290.24	544.29	f
*	id=P17	origin=start	destiny=end	motherId=-	ageAtStart=2880
0	452.1	129.7	c
40	477.73	124.96	c
80	501.03	121.82	c
120	518.91	109.44	c
160	533.14	99.42	c
200	549.76	99.09	f
240	576.03	110.65	f
280	584.84	110.26	f
320	608.99	106.21	f
360	638.22	115.35	f
400	656.18	127.82	f
440	703.88	125.47	f
480	739.63	132.3	f
520	762.04	124.55	f
560	771.51	117.78	f
600	792.37	119.5	f
640	818.73	126.24	f
680	829.61	129.41	f
720	863.67	139.29	f
760	893.26	146.35	f
800	910.99	151.61	f
840	928.77	154.42	f
880	943.47	134.68	f
920	975.65	134.78	f
960	998.22	145.12	f
1000	1022.48	146.48	f
1040	1029.1	139.78	f
1080	1059.1	129.02	f
1120	1092.66	129.07	f
1160	1109.58	133.66	f
1200	1131.2	129.51	f
1240	1147.84	121.58	f
1280	1180.37	115.81	f
1320	1200.14	107.16	f
1360	1219.29	97.13	f
1400	1250.87	95.08	f
1440	1263.82	96.75	f
*	id=P18	origin=start	destiny=end	motherId=-	ageAtStart=280
0	96.21	116.07	c
40	129.61	121.12	c
80	137.96	131.96	c
120	166.76	138.69	c
160	186.2	140.89	c
200	220.79	149.66	f
240	249.77	154.81	f
280	273.28	156.55	f
320	297.25	162.66	f
360	311.17	164.75	f
400	334.25	154.02	f
440	362.7	157.61	f
480	390.47	162.21	f
520	404.65	161.92	f
560	432.29	171.75	f
600	461.74	160.5	f
640	482.16	155.95	f
680	493.79	162.47	f
720	518.12	158.81	f
760	534.94	149.64	f
800	549.59	153.4	f
840	588.47	156.44	f
880	614.05	153.65	f
920	641.68	159.27	f
960	673.67	159.6	f
1000	701.85	148.58	f
1040	723.62	149.88	f
1080	743.81	148.26	f
1120	774.5	150.72	f
1160	793.33	152.99	f
1200	820.21	158.22	f
1240	834.86	146.28	f
1280	865.72	142.54	f
1320	887.85	138.05	f
1360	915.75	129.75	f
1400	928.11	138.87	f
1440	942.89	131.06	f
*	id=P19	origin=start	destiny=end	motherId=-	ageAtStart=4040
0	53.18	322.62	c
40	70.47	324.24	c
80	98.01	321.14	c
120	111.23	317.43	c
160	129.11	300.72	c
200	146.58	283.26	f
240	163.47	276.03	f
280	187.89	284.79	f
320	210.15	297.12	f
360	228.45	305.71	f
400	251.93	295.65	f
440	271.23	294.21	f
480	293.89	300.76	f
520	319.53	300.74	f
560	330.91	309.76	f
600	343.26	319.89	f
640	370.2	322.55	f
680	404.11	317.02	f
720	422.98	312.07	f
760	444.38	315.27	f
800	466.04	303.21	f
840	493.35	289.99	f
880	523.48	296.48	f
920	547.34	294.51	f
960	572.92	290.77	f
1000	604.16	272.63	f
1040	622.61	272.59	f
1080	636.77	276.97	f
1120	653.5	287.7	f
1160	679.43	298.4	f
1200	701.28	302.27	f
1240	716.73	310.33	f
1280	743.91	319.24	f
1320	753.23	322.2	f
1360	773.25	327.53	f
1400	795.65	334.42	f
1440	817.69	342.76	f
*	id=P20	origin=start	destiny=end	motherId=-	ageAtStart=1080
0	641.59	232.03	c
40	660.81	226.02	c
80	674.86	230.16	c
120	688.37	232.53	c
160	708.93	231.78	c
200	735.82	233.45	f
240	762.48	226.58	f
280	789.62	229.68	f
320	829.84	235.83	f
360	861.81	246.34	f
400	875.82	258.06	f
440	901.63	257.05	f
480	928.71	263.13	f
520	950.18	271.68	f
560	974.29	266.05	f
600	987.29	260.45	f
640	1010.78	254.6	f
680	1033.75	264.7	f
720	1052.29	276.42	f
760	1057.75	284.04	f
800	1086.98	282.29	f
840	1113.65	286.33	f
880	1140.13	282.93	f
920	1167.14	279.71	f
960	1182.73	277.04	f
1000	1200.68	273.92	f
1040	1228.22	271.96	f
1080	1265.29	270.95	f
1120	1284.23	283.34	f
1160	1311.33	289.29	f
1200	1332.26	291.99	f
1240	1360.42	290.2	f
1280	1384.48	288.88	f
1320	1395.95	297.76	f
1360	1410.67	311.65	f
1400	1430.23	314	f
1440	1451.23	309.73	f
*	id=P21	origin=start	destiny=end	motherId=-	ageAtStart=1240
0	793.17	124.33	c
40	805.73	120.02	c
80	822.4	125.52	c
120	844.14	136.41	c
160	868.84	156.85	c
200	893.85	173.22	f
240	927.4	185.64	f
280	941.51	182.4	f
320	967.75	176.34	f
360	995.98	169.95	f
400	1020.37	167.34	f
440	1032.01	178.19	f
480	1045.73	179.24	f
520	1076.07	175.1	f
560	1094.1	180.88	f
600	1125.21	177.46	f
640	1148.76	176.45	f
680	1170.36	168.99	f
720	1185.18	168.86	f
760	1208.11	179.15	f
800	1235.5	172.36	f
840	1244.2	169.44	f
880	1271.99	173.28	f
920	1294.85	172.99	f
960	1314.81	170.97	f
1000	1339.69	168.91	f
1040	1350.33	174.37	f
1080	1380.46	171.82	f
1120	1397.16	176.61	f
1160	1416.1	173.42	f
1200	1440.67	161.01	f
1240	1464.29	165.44	f
1280	1494.74	158.99	f
1320	1511.52	145.93	f
1360	1539.06	127.1	f
1400	1551.05	132.88	f
1440	1567.83	141.84	f
*	id=P22	origin=start	destiny=end	motherId=-	ageAtStart=480
0	836.18	113.08	c
40	853.92	128.15	c
80	872.08	128.97	c
120	904.73	131.03	c
160	926.94	129.59	c
200	960.72	131.12	f
240	976.56	124.07	f
280	1000.64	118.9	f
320	1018.83	120.53	f
360	1040.4	116.13	f
400	1069.4	120.31	f
440	1093.88	120.44	f
480	1119.56	112.62	f
520	1139.37	125.92	f
560	1160.07	127.08	f
600	1192.13	135.44	f
640	1226.06	133.89	f
680	1236.29	128.82	f
720	1267.12	132.97	f
760	1293.47	130.47	f
800	1325.25	141.52	f
840	1346.18	147.41	f
880	1389.49	157.17	f
920	1417.2	158.65	f
960	1443.21	161.29	f
1000	1456.94	161.78	f
1040	1470.41	170.82	f
1080	1492.86	172.87	f
1120	1521.23	172.75	f
1160	1549.61	179.8	f
1200	1570.94	191.52	f
1240	1595.71	190.43	f
1280	1623.61	185.68	f
1320	1639.74	172.64	f
1360	1661.38	153.23	f
1400	1691.32	142.83	f
1440	1708.1	140.82	f
*	id=P23	origin=start	destiny=end	motherId=-	ageAtStart=3240
0	683.43	593.49	c
40	707.92	586.46	c
80	745.5	589.4	c
120	769.78	586.23	c
160	794.24	592.02	c
200	819	592.32	f
240	850.05	594.85	f
280	877.57	602.31	f
320	894.34	609.17	f
360	916.26	616.65	f
400	941.03	625.27	f
440	963.65	628.69	f
480	987.2	622.58	f
520	1014.15	626.39	f
560	1051.28	635.78	f
600	1074.16	626.78	f
640	1094.1	629.31	f
680	1125.97	643.56	f
720	1151.22	647.09	f
760	1188.85	656.47	f
800	1203.91	658.54	f
840	1217.46	650.68	f
880	1235.57	661.91	f
920	1259.72	657.83	f
960	1294.84	665.07	f
1000	1312.24	671.48	f
1040	1338.86	680.12	f
1080	1357.17	687.13	f
1120	1395.07	695.93	f
1160	1424.8	694.05	f
1200	1443.85	698.04	f
1240	1472.1	702.01	f
1280	1484.82	705.43	f
1320	1515.39	699.91	f
1360	1533.5	690.24	f
1400	1557.13	692.35	f
1440	1576.78	696.5	f
*	id=P24	origin=start	destiny=end	motherId=-	ageAtStart=4720
0	147.5	394.09	c
40	179.02	372.03	c
80	203.13	360.31	c
120	228.9	353.67	c
160	258.85	343.89	c
200	280.38	343.9	f
240	309.62	356.59	f
280	321.15	372.22	f
320	354.47	381.19	f
360	390.4	380.41	f
400	416.25	376.49	f
440	442.17	362.64	f
480	458.97	357.25	f
520	484.77	361.52	f
560	498.02	366.01	f
600	527.69	368.69	f
640	548.93	376.23	f
680	576.21	376.23	f
720	599.88	370.26	f
760	612.49	363.33	f
800	631.39	356.21	f
840	654.09	334.89	f
880	670.7	331.38	f
920	683.9	324.92	f
960	698.46	326.96	f
1000	723.46	339.01	f
1040	753.14	345.81	f
1080	771.18	367.9	f
1120	786.41	377.56	f
1160	805.24	380.12	f
1200	841.69	371.17	f
1240	865.34	380.49	f
1280	890.86	384.49	f
1320	922.97	388.87	f
1360	948.99	391.07	f
1400	969.79	389.47	f
1440	991.13	394.71	f
*	id=P25	origin=start	destiny=end	motherId=-	ageAtStart=1040
0	280	130.53	c
40	305.22	139.06	c
80	331.82	149.14	c
120	359.73	149.84	c
160	376.37	148.13	c
200	409.07	146.25	f
240	438.56	144.22	f
280	462.4	144.96	f
320	479.93	137.29	f
360	507.97	142.18	f
400	521.8	146.09	f
440	563.18	150.39	f
480	593.65	161.73	f
520	620.48	165.5	f
560	636.45	167.72	f
600	653.44	164.02	f
640	682.21	173.5	f
680	711.7	181.16	f
720	738.12	182.9	f
760	759.95	190.45	f
800	783.68	211.31	f
840	802.43	204.28	f
880	836.99	208.08	f
920	870.64	204.05	f
960	898.44	202.28	f
1000	912.17	202.62	f
1040	946.93	213.15	f
1080	967.11	224	f
1120	994.26	219.96	f
1160	1019.32	212.15	f
1200	1046.77	207.05	f
1240	1068.13	200.71	f
1280	1097.1	207.49	f
1320	1121.65	207.52	f
1360	1152.17	208.34	f
1400	1181.29	204.48	f
1440	1205.75	209.34	f
*	id=P26	origin=start	destiny=end	motherId=-	ageAtStart=1280
0	24.9	586.92	c
40	42.29	586.67	c
80	68.84	593.64	c
120	80.18	599.11	c
160	106.11	603.13	c
200	127.7	610.95	f
240	156.09	602.67	f
280	185.36	602.71	f
320	197.62	598.95	f
360	215.74	598.23	f
400	234.64	592.5	f
440	262.65	577.02	f
480	277.46	585.05	f
520	291.85	577.04	f
560	312.99	568.77	f
600	341.64	563.23	f
640	375.38	555.72	f
680	407.36	552.26	f
720	438.81	553.7	f
760	468.78	559.71	f
800	499.99	555.35	f
840	530.72	560.42	f
880	547.59	563.36	f
920	573.41	560.79	f
960	584.82	549.8	f
1000	595.71	545.06	f
1040	625.51	535.44	f
1080	647.54	521.87	f
1120	658.31	521.03	f
1160	673.79	506.68	f
1200	708.44	496.02	f
1240	719.88	492.25	f
1280	748.76	489.23	f
1320	777.17	497.75	f
1360	793.66	498.02	f
1400	816.92	488.48	f
1440	852.7	492.58	f
*	id=P27	origin=start	destiny=end	motherId=-	ageAtStart=1160
0	384.42	500.81	c
40	397.82	510.29	c
80	419.66	511.27	c
120	434.17	509.65	c
160	447.04	505.85	c
200	467.65	495.35	f
240	488.15	498.85	f
280	501.11	499.6	f
320	520.97	507.97	f
360	545.05	507.31	f
400	553.95	490.31	f
440	585.8	494.47	f
480	595.12	497.57	f
520	614.01	504.68	f
560	629.98	510.66	f
600	654.84	517.47	f
640	686.71	512.83	f
680	705.94	509.03	f
720	736.3	509.58	f
760	752.42	499.01	f
800	785.4	491.25	f
840	803.15	489.79	f
880	829.42	491.4	f
920	855.46	494.74	f
960	879.18	503.66	f
1000	895.19	501.88	f
1040	912.08	497.28	f
1080	946.02	497.58	f
1120	963.42	486.34	f
1160	991.86	499.29	f
1200	1004.55	495.31	f
1240	1027.16	489.4	f
1280	1056.71	477.34	f
1320	1092.78	477.7	f
1360	1118.92	484.96	f
1400	1139.12	482	f
1440	1164.21	486.82	f
*	id=P28	origin=start	destiny=end	motherId=-	ageAtStart=600
0	493.73	94.62	c
40	515.24	105.96	c
80	535.65	107.78	c
120	566.29	108.36	c
160	585.2	123.72	c
200	596.79	128.1	f
240	611.95	130.21	f
280	635.87	140.03	f
320	647.44	159.62	f
360	676.84	174.93	f
400	694.39	172.66	f
440	714.23	165.5	f
480	727.66	162.22	f
520	747.02	156.52	f
560	757.27	142.04	f
600	783.43	137.78	f
640	800.08	125.96	f
680	829.6	122.24	f
720	853.36	118.2	f
760	867.77	123.68	f
800	885.06	123.78	f
840	905.75	123.89	f
880	929.68	110.23	f
920	959.81	116.84	f
960	990.67	120.6	f
1000	1006.98	107.07	f
1040	1038.34	107.71	f
1080	1061.8	110.17	f
1120	1098.57	105.69	f
1160	1126.62	112.08	f
1200	1145.25	119.76	f
1240	1170.91	113.04	f
1280	1194.04	101.16	f
1320	1208.89	85.24	f
1360	1221.12	85.29	f
1400	1249.12	79.86	f
1440	1267.41	69.82	f
*	id=P29	origin=start	destiny=end	motherId=-	ageAtStart=2360
0	29.77	673.89	c
40	53.84	684.03	c
80	90	696.86	c
120	121.09	704.96	c
160	141.7	720.65	c
200	150.14	733.83	f
240	180.02	747.08	f
280	210.25	746.18	f
320	244.1	742.92	f
360	267	737.44	f
400	279.63	738.2	f
440	310.16	727.58	f
480	351.68	729.78	f
520	365.84	734.27	f
560	390.24	739.64	f
600	407.08	743.57	f
640	425.12	736.82	f
680	455.54	745.71	f
720	473.85	738.11	f
760	492.48	723.14	f
800	515.51	721.4	f
840	549.82	712.1	f
880	577.69	709.67	f
920	602.29	698.5	f
960	627.43	690.19	f
1000	644.47	683.98	f
1040	656.28	674.01	f
1080	680.14	666.38	f
1120	698.64	668.17	f
1160	715.87	665.25	f
1200	742.91	659.52	f
1240	780.26	669.86	f
1280	799.86	674.31	f
1320	815.62	670.99	f
1360	838.31	660.8	f
1400	856.14	647.02	f
1440	872.43	648.54	f
*	id=P30	origin=start	destiny=end	motherId=-	ageAtStart=3760
0	849.71	590.91	c
40	871.06	588.83	c
80	895.23	597.63	c
120	915.63	601.9	c
160	929.52	584.12	c
200	950.01	571.47	f
240	964.6	569.99	f
280	992.52	566.06	f
320	1029.46	556.63	f
360	1053.66	558.9	f
400	1069.51	555.76	f
440	1090.78	546.17	f
480	1135.3	553.91	f
520	1162.76	541.59	f
560	1191.07	532.72	f
600	1214.33	529.04	f
640	1218.4	536.31	f
680	1236.79	539.15	f
720	1253.64	525.91	f
760	1277.98	517.03	f
800	1300.4	518.92	f
840	1315.96	521.25	f
880	1338.13	523.51	f
920	1361.21	514.39	f
960	1382.31	517.45	f
1000	1405	507.67	f
1040	1423.59	513.36	f
1080	1447.42	500.17	f
1120	1472.09	496.06	f
1160	1494.17	489.95	f
1200	1512.43	472.43	f
1240	1526.59	472.9	f
1280	1550.08	470.27	f
1320	1588.9	486.22	f
1360	1627.84	488.07	f
1400	1655.92	475.25	f
1440	1694.7	474.16	f
*	id=P31	origin=start	destiny=end	motherId=-	ageAtStart=1120
0	700.92	312.6	c
40	717.26	322.91	c
80	739.17	329.6	c
120	763.68	341.61	c
160	779.46	350.13	c
200	794.4	350.59	f
240	816.24	353.2	f
280	847.22	354.72	f
320	877.41	348.19	f
360	911.51	358.19	f
400	943.21	360.27	f
440	961.02	353.84	f
480	983.97	355.74	f
520	1006.77	341.86	f
560	1041.67	341.13	f
600	1071.37	342.53	f
640	1097.74	327.99	f
680	1124.35	327.27	f
720	1137.52	334.87	f
760	1163.72	335.5	f
800	1195.07	334.94	f
840	1208.79	339.4	f
880	1235.88	346.93	f
920	1250.28	348.24	f
960	1265.1	338.09	f
1000	1296.88	323.68	f
1040	1306.32	335.82	f
1080	1329.35	336.82	f
1120	1368.76	334.42	f
1160	1391.15	338.65	f
1200	1416.42	347	f
1240	1439.19	349.09	f
1280	1468.09	337	f
1320	1487.26	319.33	f
1360	1495.2	324.65	f
1400	1517.19	333.84	f
1440	1541.15	328.83	f
*	id=P32	origin=start	destiny=end	motherId=-	ageAtStart=1120
0	215.6	445.53	c
40	230.33	440.57	c
80	262.22	443.46	c
120	283.79	446.37	c
160	310.51	449.46	c
200	331.84	451.39	f
240	343.23	456.46	f
280	358.73	454.63	f
320	389.62	457.55	f
360	413.14	450.82	f
400	431.89	460.88	f
440	464.42	459.55	f
480	483.78	461.98	f
520	506.26	459.3	f
560	539.3	455.95	f
600	555.48	452.52	f
640	593.49	444.04	f
680	617.17	435.04	f
720	639.19	430.93	f
760	667.51	429.83	f
800	687.81	417.15	f
840	705.39	422.55	f
880	717.14	430.05	f
920	744.41	436.79	f
960	764.3	429.64	f
1000	790.27	420.83	f
1040	821.69	411.46	f
1080	845	403.7	f
1120	869.85	404.2	f
1160	890.14	417.39	f
1200	914.05	433.78	f
1240	918.29	432.26	f
1280	941.74	434.34	f
1320	964.13	425.37	f
1360	989.79	427.11	f
1400	1010.49	425.56	f
1440	1036.84	427.27	f
*	id=P33	origin=start	destiny=end	motherId=-	ageAtStart=800
0	312.6	463.79	c
40	340.84	478.49	c
80	360.84	474.3	c
120	388.18	481.03	c
160	408.12	489.07	f
200	432.34	497.95	f
240	460.55	514.65	f
280	471.87	528.54	f
320	493.53	529.71	f
360	517.07	529.78	f
400	539.06	530.25	f
440	572.39	530.1	f
480	596.15	514.35	f
520	617.22	517.82	f
560	638.56	531.51	f
600	648.49	532.08	f
640	666.45	524.8	f
680	693.11	539.74	f
720	731.86	537.39	f
760	755.13	522.84	f
800	779.76	520.15	f
840	802.57	527.54	f
880	818.26	522.39	f
920	864.47	525.14	f
960	881.52	543.3	f
1000	895.05	548.76	f
1040	914.24	549.82	f
1080	939.51	552.72	f
1120	959.73	556.48	f
1160	987.92	552.79	f
1200	1010.91	559.82	f
1240	1023.34	560.34	f
1280	1031.63	564.12	f
1320	1056.49	568.57	f
1360	1097.89	560.49	f
1400	1123.66	573.36	f
1440	1154.94	567.08	f
*	id=P34	origin=start	destiny=end	motherId=-	ageAtStart=1320
0	141.02	394.69	c
40	166.43	391.15	c
80	189.73	393.89	c
120	211.36	383.9	c
160	226.61	370.81	c
200	247.54	377.74	f
240	265.04	368.85	f
280	275.48	370.28	f
320	297.84	363.87	f
360	313.73	354.69	f
400	329.79	349.59	f
440	356.83	345.11	f
480	381.79	346.12	f
520	414.49	354.19	f
560	428.34	364.68	f
600	442.69	363.65	f
640	466.43	366.37	f
680	490.29	354.68	f
720	516.3	358.19	f
760	551.14	360.34	f
800	579.41	360.72	f
840	605.25	357.37	f
880	616.72	354.02	f
920	641.35	351.62	f
960	671.41	353.86	f
1000	692.62	360.99	f
1040	722.8	364.26	f
1080	742.49	365.83	f
1120	771.44	375.9	f
1160	791.75	381.2	f
1200	823.35	382.04	f
1240	844.97	371.75	f
1280	875.16	366.63	f
1320	910.81	370.08	f
1360	942.6	362.89	f
1400	952.79	355.31	f
1440	962.77	341.73	f
*	id=P35	origin=start	destiny=end	motherId=-	ageAtStart=80
0	690.67	74.65	c
40	712.79	78.84	c
80	737.23	67.29	c
120	754.61	48.54	c
160	786.89	37	c
200	817.21	18.53	f
240	834.13	19.79	f
280	855.42	19.49	f
320	890.76	13.78	f
360	919.27	-1.23	f
400	942.85	4.62	f
440	974.4	9.17	f
480	1002.38	6.36	f
520	1011.16	20.53	f
560	1023.95	33.25	f
600	1038.91	34.18	f
640	1059.71	49.93	f
680	1074.38	47.54	f
720	1090.08	50.46	f
760	1113.47	51.64	f
800	1133.8	48.33	f
840	1159.04	62.3	f
880	1190.21	67.24	f
920	1217.15	58.48	f
960	1239.15	65.09	f
1000	1265.88	79.44	f
1040	1304	76.97	f
1080	1328.79	86.2	f
1120	1349.66	87.21	f
1160	1389.32	88.91	f
1200	1418.42	98.49	f
1240	1436.06	86.45	f
1280	1453.97	100.5	f
1320	1485.2	98.48	f
1360	1511.95	95.11	f
1400	1526.37	94.59	f
1440	1553.56	102.63	f
*	id=P36	origin=start	destiny=end	motherId=-	ageAtStart=880
0	53.14	176.02	c
40	77.15	177.22	c
80	94.11	178.85	c
120	111.06	178.88	c
160	144.13	185.95	f
200	173.03	196.79	f
240	196.19	196.28	f
280	215.47	193.37	f
320	241.96	191.72	f
360	257.34	202.29	f
400	281.26	211.07	f
440	313.51	215.04	f
480	334.82	212.79	f
520	364.51	213.12	f
560	387.34	213.86	f
600	404.99	217.14	f
640	422.76	224.22	f
680	440.06	218.24	f
720	455.18	220.31	f
760	485.12	217.9	f
800	522.4	219.39	f
840	545.68	216.11	f
880	569.09	199.37	f
920	604.46	192.76	f
960	636.18	189.21	f
1000	656.22	194.15	f
1040	685.1	199.59	f
1080	714.25	195.68	f
1120	734.4	200.17	f
1160	757.67	206.54	f
1200	786.94	215.12	f
1240	817.37	211.8	f
1280	845.66	213.49	f
1320	865.61	220.95	f
1360	890.05	217.92	f
1400	909.32	202.31	f
1440	917.52	202.2	f
*	id=P37	origin=start	destiny=end	motherId=-	ageAtStart=2760
0	625.91	657.45	c
40	653.77	657.41	c
80	667.74	667.11	c
120	696.48	672.12	c
160	719.13	666.58	c
200	750.69	659.48	f
240	784	663.55	f
280	805.38	663.6	f
320	827.35	668.09	f
360	848.01	663.53	f
400	877.3	676.18	f
440	890.59	678.78	f
480	918.84	682.78	f
520	954.72	701.24	f
560	987.49	693.45	f
600	1002.57	679.82	f
640	1024.11	676.06	f
680	1040.14	657.23	f
720	1071.21	644.81	f
760	1087.69	633.92	f
800	1119.33	635.88	f
840	1145.74	625.41	f
880	1166.2	618.63	f
920	1196.35	632.04	f
960	1218.18	636.16	f
1000	1240.86	629.67	f
1040	1265.36	626.7	f
1080	1291.86	616.65	f
1120	1306.52	608.25	f
1160	1327.09	601.57	f
1200	1354.44	600.29	f
1240	1390.61	601.2	f
1280	1407.96	600.31	f
1320	1433.13	609.9	f
1360	1452	618.93	f
1400	1484.49	618.08	f
1440	1486.93	622.66	f
*	id=P38	origin=start	destiny=end	motherId=-	ageAtStart=1880
0	525.65	328.75	c
40	559.08	327.58	c
80	584.55	317.14	c
120	615.28	302.62	c
160	639.38	300.04	c
200	669.38	297.7	f
240	702.79	299.03	f
280	729.32	300.21	f
320	755.88	292.78	f
360	790.12	281.82	f
400	811.92	280.97	f
440	843.51	284.75	f
480	863.73	297.96	f
520	881.41	297.31	f
560	906.75	301.37	f
600	938.21	312.68	f
640	964.27	314.55	f
680	987.36	324.04	f
720	1017.68	332.6	f
760	1049.01	322.37	f
800	1070.24	315.08	f
840	1089.12	302.7	f
880	1109.17	303.17	f
920	1128.39	305.34	f
960	1157.92	307.19	f
1000	1169.85	305.53	f
1040	1201.95	298.95	f
1080	1226.67	296.2	f
1120	1243.23	295.32	f
1160	1275.56	289.15	f
1200	1298.15	280.4	f
1240	1322.35	283.79	f
1280	1346.99	284.69	f
1320	1377	302.33	f
1360	1403.5	315.51	f
1400	1417.9	309.09	f
1440	1447.27	305.69	f
*	id=P39	origin=start	destiny=end	motherId=-	ageAtStart=4000
0	114.61	167.06	c
40	146.24	154.77	c
80	160.69	146.27	c
120	176.32	148.14	c
160	197.96	146.14	f
200	216.53	150.6	f
240	240.05	160.63	f
280	264.48	169.7	f
320	288.3	158	f
360	302.28	146.69	f
400	317.81	141.73	f
440	356.8	130.47	f
480	378.57	139	f
520	409.7	144.38	f
560	437.86	140.75	f
600	455.61	141.17	f
640	485.1	148.07	f
680	501.59	144.62	f
720	523.88	150.91	f
760	554.26	147.96	f
800	580.32	151.61	f
840	606.26	150.72	f
880	631.68	154.29	f
920	650.11	152.02	f
960	676.16	155.44	f
1000	688.61	146.5	f
1040	700.82	131.64	f
1080	720.35	128.35	f
1120	746.07	133.5	f
1160	774.34	140.74	f
1200	804.43	140.91	f
1240	830.07	141.55	f
1280	856.18	135.81	f
1320	884.01	123.71	f
1360	906.66	122.92	f
1400	928.66	124.63	f
1440	968.58	131.78	f
*	id=P40	origin=start	destiny=end	motherId=-	ageAtStart=3600
0	792.27	368.47	c
40	807.4	370.36	c
80	829.97	375.12	c
120	857.66	381.4	c
160	880.5	380.92	c
200	905.83	375.72	f
240	937.77	377.55	f
280	965.47	380.16	f
320	991.6	380.05	f
360	1012.13	389.88	f
400	1034.92	393.93	f
440	1061.3	389.43	f
480	1082.75	395.43	f
520	1105.51	391.12	f
560	1128.92	388.59	f
600	1155.87	385.39	f
640	1167.04	376.55	f
680	1190.06	377.49	f
720	1215.21	375.63	f
760	1247.18	376.72	f
800	1273.25	379.02	f
840	1295.45	371.45	f
880	1319.28	372.81	f
920	1342.01	370.41	f
960	1372.6	368.29	f
1000	1393.32	368.75	f
1040	1411.33	366.63	f
1080	1437.03	365.55	f
1120	1472.07	348.45	f
1160	1494.53	337.78	f
1200	1514.5	335.59	f
1240	1535.09	329.71	f
1280	1555.12	326.47	f
1320	1584	335.29	f
1360	1603.12	331.94	f
1400	1620.06	321.16	f
1440	1633.8	308.14	f
*	id=P41	origin=start	destiny=end	motherId=-	ageAtStart=3320
0	489.74	68.05	c
40	501.79	81.65	c
80	531.24	85.08	c
120	560.43	67.89	c
160	575.13	62.15	c
200	594.57	52.38	f
240	617.75	54.85	f
280	645.56	50.85	f
320	658.27	59.71	f
360	690.22	49.46	f
400	718.86	49.94	f
440	745.52	58.28	f
480	766.91	47.86	f
520	793.79	51.89	f
560	814.88	50.32	f
600	824.24	40.66	f
640	840.84	42.88	f
680	860.07	36	f
720	883.15	31.65	f
760	916.06	30.78	f
800	939.57	30.07	f
840	967.31	38.17	f
880	981.57	42.05	f
920	1005	43.68	f
960	1026.82	48.96	f
1000	1044.64	40.48	f
1040	1061.32	44.93	f
1080	1087.08	51.08	f
1120	1108.84	37.97	f
1160	1127.47	29.59	f
1200	1151.16	23.5	f
1240	1179.5	30.91	f
1280	1210.89	30.91	f
1320	1235.14	30.75	f
1360	1263.34	25.22	f
1400	1290.02	14.57	f
1440	1316.88	16.82	f
*	id=P42	origin=start	destiny=end	motherId=-	ageAtStart=3880
0	493.03	650.72	c
40	512	639.85	c
80	538.93	633.82	c
120	551.53	630.62	c
160	564.12	637.71	f
200	584.62	651.37	f
240	601.74	646.41	f
280	622.1	644.24	f
320	654.67	630.22	f
360	692.99	634.32	f
400	715.23	629.15	f
440	744.04	634.09	f
480	767.45	631.73	f
520	790.43	632.73	f
560	818.15	641.27	f
600	853.07	641.68	f
640	868.15	646.19	f
680	902.77	647.77	f
720	926.62	657.31	f
760	954.6	661.25	f
800	981.49	655.76	f
840	1006.01	664.78	f
880	1039.96	682.03	f
920	1051.94	677.21	f
960	1070.61	672.65	f
1000	1096.34	663.19	f
1040	1115.03	669.45	f
1080	1144.39	670.38	f
1120	1165.7	664.55	f
1160	1202.08	673.98	f
1200	1239.1	670.54	f
1240	1260.51	664.22	f
1280	1290.64	659.58	f
1320	1324.83	662	f
1360	1352.31	674.03	f
1400	1376.54	676.29	f
1440	1401.12	669.42	f
*	id=P43	origin=start	destiny=end	motherId=-	ageAtStart=200
0	173.88	596.42	c
40	204.23	606.59	c
80	234.15	616.28	c
120	256.08	616.35	c
160	284.75	619.94	c
200	314.16	615.43	f
240	331.06	613.98	f
280	366.23	610.08	f
320	384.64	607.66	f
360	399.18	610.06	f
400	427.93	598.66	f
440	442.8	594.65	f
480	468.18	581.99	f
520	479.32	569.6	f
560	498.32	558.61	f
600	506.97	554	f
640	522.09	534.87	f
680	541.02	528.31	f
720	578.16	524.42	f
760	608.2	517.27	f
800	640.81	519.48	f
840	665.37	515.57	f
880	705.17	513.09	f
920	731.55	499.19	f
960	748.53	484.83	f
1000	777.96	475.7	f
1040	792.33	472.43	f
1080	813.22	464.63	f
1120	827.46	465.72	f
1160	843.28	463.85	f
1200	869.94	477.83	f
1240	898.61	479.92	f
1280	919.3	475.74	f
1320	932.62	473.31	f
1360	953.51	474.59	f
1400	966.19	479.78	f
1440	990.33	485.32	f
*	id=P44	origin=start	destiny=end	motherId=-	ageAtStart=2160
0	757.4	532.45	c
40	777.08	531.22	c
80	805.42	533.39	c
120	813.61	532.32	c
160	831.12	523.35	c
200	865.52	521.76	f
240	899.32	522.09	f
280	930.6	519.46	f
320	957.29	526.37	f
360	979.29	527.62	f
400	1004.52	522.51	f
440	1029.5	530.7	f
480	1054.3	533.7	f
520	1088.35	527.02	f
560	1124.83	511.18	f
600	1144.84	508.03	f
640	1168.74	502.74	f
680	1185.88	500.3	f
720	1210.11	505.58	f
760	1236.14	510.76	f
800	1258.78	510.09	f
840	1287.03	515.17	f
880	1303.33	511.27	f
920	1326.69	513.71	f
960	1351.32	512.07	f
1000	1380.97	520.12	f
1040	1406.11	528.37	f
1080	1427.8	540.97	f
1120	1462.52	546.65	f
1160	1494.04	540.91	f
1200	1526.18	538	f
1240	1544.64	520.41	f
1280	1564.53	518.15	f
1320	1590.5	509.79	f
1360	1617.62	503.42	f
1400	1638.99	509.44	f
1440	1660.84	515.41	f
*	id=P45	origin=start	destiny=end	motherId=-	ageAtStart=3640
0	110.02	104.44	c
40	136.69	95.29	c
80	159.88	98.67	c
120	181.95	104.36	c
160	201.93	114.11	c
200	224.83	117.12	f
240	250.31	129.99	f
280	279.24	135.14	f
320	304.71	124.63	f
360	319.93	127.61	f
400	341.29	130.16	f
440	367.63	133.04	f
480	394.13	122.68	f
520	417.95	124.58	f
560	432.13	120.28	f
600	457.79	115.41	f
640	470.28	122.86	f
680	506.89	111.67	f
720	534.4	107.95	f
760	566.32	103.42	f
800	594.64	113.28	f
840	623.45	112.53	f
880	648.43	112.56	f
920	658.23	113.13	f
960	702.85	120.17	f
1000	730.55	127.85	f
1040	749.85	122.56	f
1080	776.43	118.19	f
1120	793.26	113.08	f
1160	817.95	101.08	f
1200	835.83	98.93	f
1240	871.75	108.61	f
1280	897.95	115.78	f
1320	928.47	125.03	f
1360	950.66	118.99	f
1400	973.53	124.51	f
1440	1003.77	119.35	f
*	id=P46	origin=start	destiny=end	motherId=-	ageAtStart=2520
0	260.36	48.87	c
40	274.4	50.59	c
80	311.34	55.39	c
120	314.69	65.1	c
160	342.54	72.88	c
200	360.53	74.98	f
240	387.17	90.95	f
280	425.16	93.49	f
320	448.69	105.93	f
360	468.55	95.78	f
400	488.59	81.16	f
440	513.48	83.45	f
480	539.46	73.83	f
520	573.77	74.34	f
560	597.65	79.58	f
600	614.8	74.47	f
640	649.23	81.11	f
680	683.96	88.23	f
720	708.39	83.07	f
760	734.32	85.74	f
800	770.32	89.75	f
840	790.89	100.33	f
880	812.12	97.33	f
920	845.05	101.08	f
960	860.1	107.96	f
1000	886.87	118.02	f
1040	927.66	125.74	f
1080	947.12	119.53	f
1120	961.39	111.54	f
1160	976.51	105.37	f
1200	998.14	99.05	f
1240	1026.24	99.81	f
1280	1046.34	100.1	f
1320	1075.89	107.61	f
1360	1087.25	117.59	f
1400	1103.75	114.58	f
1440	1119.98	111.84	f
*	id=P47	origin=start	destiny=end	motherId=-	ageAtStart=3400
0	348.81	294.25	c
40	361.41	293.95	c
80	383.05	298.43	c
120	395.12	317.34	c
160	416.01	323.11	c
200	426.13	321.95	f
240	451.48	331.86	f
280	475.87	336.66	f
320	507.57	338.46	f
360	542.38	344.09	f
400	575.56	337.58	f
440	597.64	331.99	f
480	628.72	330.61	f
520	660.98	335.68	f
560	687.75	334.04	f
600	711.17	337.54	f
640	721.28	323.51	f
680	743.44	319.52	f
720	769.59	333.9	f
760	800.27	337.81	f
800	811.02	335.02	f
840	826.68	333.37	f
880	841.93	335.66	f
920	861.08	322.99	f
960	875.31	310.35	f
1000	896.09	291.25	f
1040	909.54	288.25	f
1080	933.94	293.31	f
1120	959.56	303.61	f
1160	977.88	304.51	f
1200	1001.31	313.41	f
1240	1027.82	308.06	f
1280	1056.53	298.55	f
1320	1081.54	306.75	f
1360	1114.32	310.09	f
1400	1142.99	303.48	f
1440	1181.3	299.24	f
*	id=P48	origin=start	destiny=end	motherId=-	ageAtStart=4400
0	235.76	172.01	c
40	258.01	174.28	c
80	277.87	177.4	c
120	293.57	193.3	c
160	320.53	200.16	c
200	347.51	202.87	f
240	367.49	195.44	f
280	381.48	198.38	f
320	402	207.63	f
360	427.42	215.92	f
400	436.01	211	f
440	460.32	209.5	f
480	482.06	209.46	f
520	520.94	212.6	f
560	549.21	209.56	f
600	570.09	216.71	f
640	592.81	229.85	f
680	614.13	240.44	f
720	639.67	243.5	f
760	664.09	253.8	f
800	690.68	260.49	f
840	711.24	256.03	f
880	731.74	245.68	f
920	754.42	241.51	f
960	779.82	249	f
1000	803.43	262.43	f
1040	827.02	264.88	f
1080	854.81	261.68	f
1120	883.8	257.55	f
1160	917.1	251.5	f
1200	931.76	254.18	f
1240	948.34	262.9	f
1280	974.78	260.88	f
1320	998.49	262.18	f
1360	1030.64	263.06	f
1400	1051.51	271.8	f
1440	1082.67	277.77	f
*	id=P49	origin=start	destiny=end	motherId=-	ageAtStart=2880
0	741.96	382.92	c
40	762.31	385.47	c
80	794.52	395.5	c
120	807.03	404.44	c
160	822.57	401.57	c
200	853.19	413	f
240	872.55	413.89	f
280	895.99	423.26	f
320	912.59	435.03	f
360	945.29	444.1	f
400	965.79	449.99	f
440	989.62	445.92	f
480	1011.54	438.54	f
520	1039.59	429.4	f
560	1063.66	422.88	f
600	1092.15	412.28	f
640	1112.21	404.8	f
680	1138.89	402.38	f
720	1160.51	399.26	f
760	1182.21	396.6	f
800	1179.47	403.49	f
840	1193.72	399.75	f
880	1218.94	394.87	f
920	1247.98	386.34	f
960	1272.24	387.92	f
1000	1295.4	394.36	f
1040	1310.05	401.16	f
1080	1330.08	413.21	f
1120	1346.09	413.12	f
1160	1347.87	411.62	f
1200	1373.26	409.57	f
1240	1391.89	403.05	f
1280	1419.36	407.34	f
1320	1432.5	399.03	f
1360	1459.87	394.83	f
1400	1473.29	383.47	f
1440	1506.55	373.81	f
*	id=P50	origin=start	destiny=end	motherId=-	ageAtStart=1080
0	128.68	215.43	c
40	148.48	203.94	c
80	170.01	191.85	c
120	189.56	197.45	c
160	215.41	210.67	c
200	226.88	199.47	f
240	241.09	194.57	f
280	243.36	196.51	f
320	257.64	195.86	f
360	288.03	199.69	f
400	302.86	214.29	f
440	323.85	214.01	f
480	343.4	219.44	f
520	368.87	216.46	f
560	395.73	205.73	f
600	410.18	211.77	f
640	438.89	215.99	f
680	459.15	216.66	f
720	486.09	202.42	f
760	513.62	187.54	f
800	543.34	170.33	f
840	566.45	173.35	f
880	587.22	165.28	f
920	602.88	162.83	f
960	636.26	167.6	f
1000	664.63	172.26	f
1040	680.17	169.67	f
1080	699.87	157.56	f
1120	708	138.03	f
1160	728.97	145.28	f
1200	760.46	149.37	f
1240	789.65	153.79	f
1280	804.68	161.89	f
1320	825.07	174.31	f
1360	854.35	177.62	f
1400	884.78	184.69	f
1440	903.16	181.07	f
*	id=P51	origin=start	destiny=end	motherId=-	ageAtStart=4360
0	273.9	537.9	c
40	288.15	543.45	c
80	314.63	556.92	c
120	331.93	550.23	c
160	356.56	553.04	c
200	380.72	545.92	f
240	403.19	549.1	f
280	419.3	547.98	f
320	460.3	546.15	f
360	475.67	544.94	f
400	496.68	542.56	f
440	528.69	551.43	f
480	536.88	547.75	f
520	555.1	543.34	f
560	575.55	546.4	f
600	605.79	542.82	f
640	627.35	552.03	f
680	652.99	553.4	f
720	680.24	549.26	f
760	705.07	540.04	f
800	720.35	527.32	f
840	739.93	529.02	f
880	764.46	519.01	f
920	780.5	512.31	f
960	814.36	505.18	f
1000	840.49	507.07	f
1040	870.66	500.8	f
1080	900.2	504.08	f
1120	919.85	514.82	f
1160	946.73	534.6	f
1200	982.16	541.75	f
1240	1006.56	539.93	f
1280	1036.35	533.91	f
1320	1061.72	532.84	f
1360	1080.86	532.24	f
1400	1109.34	543.14	f
1440	1128.55	556.72	f
*	id=P52	origin=start	destiny=end	motherId=-	ageAtStart=1640
0	372.32	675.39	c
40	393	673.46	c
80	417.54	676.89	c
120	441.54	676.44	c
160	479.05	675.68	c
200	507.29	664.07	f
240	535.84	667.35	f
280	563.2	696.77	f
320	573.93	702.86	f
360	603.49	712.79	f
400	615.93	714.19	f
440	646.91	724.55	f
480	682.33	726.66	f
520	695.27	727.5	f
560	716	732.5	f
600	730.78	740.65	f
640	751.75	740.21	f
680	772.42	751.27	f
720	791.6	757.04	f
760	824.34	757.7	f
800	849.07	764.04	f
840	877.4	757.27	f
880	912.74	756.74	f
920	938.17	748.28	f
960	958.62	745.92	f
1000	977.78	749.83	f
1040	1007.89	746.08	f
1080	1034.4	750.18	f
1120	1059.36	764.75	f
1160	1077.07	757.77	f
1200	1091.72	754.21	f
1240	1108.62	753.01	f
1280	1136.19	758.77	f
1320	1154.11	755.62	f
1360	1173	752.88	f
1400	1194.97	747.04	f
1440	1218.6	760.44	f
*	id=P53	origin=start	destiny=end	motherId=-	ageAtStart=3040
0	184.97	16.15	c
40	206.77	23.53	c
80	226.44	31.73	c
120	255.67	32.45	c
160	273.63	43.22	f
200	301.27	44.5	f
240	327.65	45.88	f
280	342.1	44.15	f
320	361.24	41.1	f
360	397.05	48.57	f
400	424.91	41.16	f
440	444.93	27.6	f
480	448.29	12.43	f
520	451.25	2.91	f
560	472.55	-3.6900000000001	f
600	504.13	-12.94	f
640	524.64	-5.58	f
680	544.69	-0.53999999999996	f
720	573.73	3.86	f
760	592.21	18.27	f
800	627.27	15.47	f
840	649.88	15.85	f
[truncated: 1,801 more rows]
