# Supplementary material for: A three component model for superdiffusive motion effectively describes migration of eukaryotic cells moving freely or under a directional stimulus
Source: PLoS One. 2022 Aug 2;17(8):e0272259. doi: 10.1371/journal.pone.0272259 (PMC9345344; doi:10.1371/journal.pone.0272259)
Supplement: S1 File — Text files containing information about displacements of experimental and simulated populations used for both preliminary analyses, in “datasets used for preliminary evaluation of cell movement (Tables 1 and 2)”, and further characterization of cell movement, in “further datasets used for cell movement characterization (Figs 2, 4–6; Table 2; S1–S3 Tables; S2 and S3 Figs)”. (ZIP) [file pone.0272259.s007.zip › S1_File/further datasets/simulated/100 cells (9 micron random)/b12 p16/Coords-cNm0gR.txt]

#	version=2.0	operator=	acqDate=	cellLine=cell	cond=N.T.	type=	well=	ref_angle=	note=Experiment 1	clickId=	date=	acqId=	ps=1	xSize=845	ySize=668	ts=1	unit=um	stackId=	timeInt=	description=
*	id=P1	origin=start	destiny=end	motherId=-	ageAtStart=1800
0	315.16	250.73	c
40	344.56	259.44	c
80	358.73	275.14	c
120	385.59	283.43	c
160	412.99	293.24	c
200	444.67	298.03	f
240	471.12	315.59	f
280	507.06	318.58	f
320	531.59	314.31	f
360	552.76	305	f
400	572.13	295.15	f
440	592.51	279.85	f
480	616.52	269.68	f
520	642.14	260.29	f
560	653.08	255.79	f
600	670.06	244.71	f
640	690.25	241.17	f
680	717.4	236.93	f
720	751.77	244.02	f
760	774.55	253.1	f
800	814.46	266.46	f
840	848.46	275.14	f
880	867.67	271.79	f
920	890.48	258.36	f
960	929.07	258.52	f
1000	939.52	272.64	f
1040	959.24	282.6	f
1080	988.17	291.55	f
1120	995.13	295.07	f
1160	1016.39	298.8	f
1200	1052.41	310.02	f
1240	1075.73	315.61	f
1280	1113.58	311.54	f
1320	1143.26	300.53	f
1360	1161.41	292.79	f
1400	1192.44	293.27	f
1440	1214.23	301.21	f
*	id=P2	origin=start	destiny=end	motherId=-	ageAtStart=4800
0	1.56	609.64	c
40	9.23	593.45	c
80	18.53	576.39	c
120	46.31	568.49	c
160	75.06	568.7	f
200	102.26	573.5	f
240	140.48	571.65	f
280	173.45	561.07	f
320	206.03	567.26	f
360	215.59	562.01	f
400	237.68	549.88	f
440	262.81	543.68	f
480	301.75	531.92	f
520	337.58	526.04	f
560	372.21	525.17	f
600	393.3	539.16	f
640	419.94	558.03	f
680	432.28	564.77	f
720	469.71	584.27	f
760	493.76	581.56	f
800	532.55	582.97	f
840	565.86	572.52	f
880	595.8	571.71	f
920	641.35	586.37	f
960	674.39	588.21	f
1000	698.74	589.74	f
1040	731.2	584.28	f
1080	763.61	585.61	f
1120	792.88	590.24	f
1160	820.62	588.56	f
1200	849.37	589.82	f
1240	885.25	581.93	f
1280	905.17	573.29	f
1320	946.97	558.75	f
1360	978.73	555.38	f
1400	1010.05	543.62	f
1440	1041.79	546.79	f
*	id=P3	origin=start	destiny=end	motherId=-	ageAtStart=3240
0	70.6	349.36	c
40	85.01	357.48	c
80	125.33	381.67	c
120	150.08	384.3	c
160	186.02	386.2	c
200	218.85	386.17	f
240	256.86	386.9	f
280	287.8	382.98	f
320	311.52	367.59	f
360	352.4	348.69	f
400	380.52	335.97	f
440	405.5	327.85	f
480	436.35	327.48	f
520	469.73	341.98	f
560	498.7	346.88	f
600	525.11	354.93	f
640	568.71	357.87	f
680	608.51	360.01	f
720	628.34	357.43	f
760	655.28	369.6	f
800	677.41	375.88	f
840	704.33	386.84	f
880	719.22	397.44	f
920	748.01	401.68	f
960	771.06	403.48	f
1000	811.61	407.9	f
1040	829.95	404.81	f
1080	852.96	411.85	f
1120	891.33	412.1	f
1160	928.78	426.8	f
1200	959.27	432.06	f
1240	975.87	430.07	f
1280	1003.65	414.46	f
1320	1031.76	405.01	f
1360	1047.16	398.31	f
1400	1070.07	387.82	f
1440	1092.82	374.38	f
*	id=P4	origin=start	destiny=end	motherId=-	ageAtStart=3840
0	760.96	402.53	c
40	786.9	406.34	c
80	814.3	410.81	c
120	841.32	410.54	c
160	873.17	410.81	c
200	905.86	417.34	f
240	930.08	418.68	f
280	957.41	409.98	f
320	974.32	402.88	f
360	1001.56	387.21	f
400	1031.4	371.59	f
440	1063.05	362.1	f
480	1091.74	348.82	f
520	1123.35	351.45	f
560	1146.35	348.05	f
600	1182.71	346.74	f
640	1212.7	350.69	f
680	1219.84	350.09	f
720	1242.49	343.67	f
760	1261.61	348.98	f
800	1293.89	360.44	f
840	1322.94	358.62	f
880	1341.44	357.43	f
920	1362.79	358.07	f
960	1400.75	370.27	f
1000	1425.51	378.59	f
1040	1451.38	381.41	f
1080	1480.61	387.67	f
1120	1500.22	392.87	f
1160	1537.36	393.65	f
1200	1581.41	397.61	f
1240	1609.37	404.16	f
1280	1642.33	401.87	f
1320	1672.28	389.6	f
1360	1684.02	380.48	f
1400	1716.69	365.59	f
1440	1749.62	361.48	f
*	id=P5	origin=start	destiny=end	motherId=-	ageAtStart=2960
0	315.71	525.4	c
40	323.07	540.52	c
80	349.13	555.38	c
120	364.34	560.25	c
160	397.53	570.29	c
200	421.44	570.2	f
240	450.62	565.92	f
280	479.37	570.35	f
320	506.46	576.63	f
360	530.2	581.84	f
400	555.32	569.55	f
440	583.61	551.79	f
480	614.99	545.05	f
520	644.62	536.8	f
560	665.62	522.6	f
600	695.52	514.22	f
640	733.02	516.72	f
680	755.73	507.88	f
720	783.58	483.8	f
760	803.08	467.18	f
800	836.61	460.7	f
840	857.18	467.74	f
880	880.72	467.15	f
920	906.49	467.48	f
960	929.67	473.8	f
1000	953.11	476.37	f
1040	987.12	484.91	f
1080	1003.87	485.14	f
1120	1030.4	487.77	f
1160	1054.72	490.18	f
1200	1082.53	487.57	f
1240	1107.07	481.98	f
1280	1141.6	477.36	f
1320	1173.6	473.68	f
1360	1209.19	466.83	f
1400	1237.2	462.3	f
1440	1267.08	462.89	f
*	id=P6	origin=start	destiny=end	motherId=-	ageAtStart=1640
0	743.85	656.92	c
40	771.82	657.04	c
80	808.68	661.25	c
120	835.86	672.88	c
160	861.3	667.35	c
200	886.49	668.75	f
240	912.21	661.77	f
280	938.43	658.49	f
320	958.14	652.18	f
360	979.63	645.17	f
400	998.21	656.55	f
440	1025.12	660.48	f
480	1058.8	669.6	f
520	1090.43	672.24	f
560	1123.1	661.28	f
600	1144.78	656.22	f
640	1164.07	660.54	f
680	1192.09	656.74	f
720	1208.06	669.57	f
760	1233.71	681.48	f
800	1261.35	690.32	f
840	1289.62	696.33	f
880	1323.72	685.41	f
920	1349.74	687.13	f
960	1382.36	691.15	f
1000	1414.28	698.36	f
1040	1442.82	712.2	f
1080	1459.22	731.28	f
1120	1473.3	754.05	f
1160	1502.03	769.36	f
1200	1527.69	783.54	f
1240	1549.81	787.05	f
1280	1568.56	789.79	f
1320	1601.63	791.38	f
1360	1631.07	782.83	f
1400	1660.12	773.14	f
1440	1685.12	770.76	f
*	id=P7	origin=start	destiny=end	motherId=-	ageAtStart=2600
0	475.77	573.88	c
40	476.34	586.67	c
80	493.83	611.77	c
120	513.35	626.67	c
160	538.51	645.45	c
200	570.83	669.65	f
240	581.4	677.56	f
280	603.7	684.26	f
320	625.53	684.7	f
360	659.59	677.86	f
400	685.41	670.74	f
440	715.56	654.7	f
480	733.75	649.15	f
520	769.72	651.63	f
560	801.96	650.04	f
600	821.37	652.93	f
640	851.74	662.26	f
680	886.13	668.74	f
720	911.8	671.93	f
760	947	666.52	f
800	969.91	661.2	f
840	991.68	666.8	f
880	1024.54	660.62	f
920	1044.55	655.98	f
960	1079.06	653.65	f
1000	1099.72	656.3	f
1040	1130.69	663.66	f
1080	1172.49	662.04	f
1120	1200.02	661.84	f
1160	1230.79	662.14	f
1200	1256.26	656.16	f
1240	1285.61	657.1	f
1280	1308.1	655.88	f
1320	1346.48	656.3	f
1360	1374.57	661.15	f
1400	1412.66	653.82	f
1440	1435.51	640.98	f
*	id=P8	origin=start	destiny=end	motherId=-	ageAtStart=4600
0	307.31	301.77	c
40	332.93	277.08	c
80	350.41	271.53	c
120	391.04	260.03	c
160	426.68	258.01	c
200	463.44	252.82	f
240	491.25	257.51	f
280	505.29	250.63	f
320	529.63	244.17	f
360	562.69	234.69	f
400	597.5	237.85	f
440	634.73	239.01	f
480	672.15	240.09	f
520	710.01	241.57	f
560	746.23	244.97	f
600	767.73	242.86	f
640	787.73	238.32	f
680	830.83	235.95	f
720	851.89	234.15	f
760	886.21	223.96	f
800	925.34	209.6	f
840	935.77	215.1	f
880	966.74	223.59	f
920	997.87	243.35	f
960	1021.65	248.83	f
1000	1044.35	254.37	f
1040	1070.07	260.12	f
1080	1095.46	264.74	f
1120	1107.44	270.12	f
1160	1132.11	273.41	f
1200	1160.3	272.68	f
1240	1188.77	277.21	f
1280	1220.69	279.69	f
1320	1262.65	267.63	f
1360	1285.77	260.57	f
1400	1310.5	269.46	f
1440	1342.8	267	f
*	id=P9	origin=start	destiny=end	motherId=-	ageAtStart=4400
0	816.75	586.29	c
40	833.34	574.13	c
80	862.14	561.99	c
120	878.45	562.54	c
160	902.28	555.06	c
200	923.64	549.14	f
240	951.87	545.32	f
280	979.43	548.77	f
320	1011.99	551.16	f
360	1047.24	555.87	f
400	1076.66	548.77	f
440	1100.99	558.48	f
480	1124.45	563.1	f
520	1143.01	575.97	f
560	1167.5	593.99	f
600	1191.53	611.13	f
640	1208.48	624.96	f
680	1234.45	625.61	f
720	1270.49	624.08	f
760	1293.3	625.63	f
800	1314.44	625.73	f
840	1344.08	640.93	f
880	1379.9	651.28	f
920	1390.95	662.62	f
960	1419.91	672.29	f
1000	1454.43	678	f
1040	1481.48	684.54	f
1080	1513.02	684.04	f
1120	1558.33	679.09	f
1160	1582.49	665.03	f
1200	1616.91	662.11	f
1240	1650.38	672.52	f
1280	1676.85	672.68	f
1320	1702.34	671.54	f
1360	1725.82	668.77	f
1400	1755.92	664.57	f
1440	1774.07	652.12	f
*	id=P10	origin=start	destiny=end	motherId=-	ageAtStart=240
0	793.69	17.66	c
40	798.76	36.88	c
80	827.69	59.04	c
120	856.58	67.41	c
160	878.1	73.25	c
200	904.26	85.5	f
240	927.84	96.17	f
280	945.04	110.45	f
320	975.97	115.14	f
360	1002.19	124.57	f
400	1037.01	137.79	f
440	1052.91	153.95	f
480	1077.17	172.85	f
520	1102.41	179.15	f
560	1130.27	181.63	f
600	1150.4	184.63	f
640	1196.31	190.29	f
680	1217.45	196.09	f
720	1241.51	219.1	f
760	1264.94	229.45	f
800	1289.6	231.66	f
840	1321.38	235.39	f
880	1350.95	227.03	f
920	1374.66	214.95	f
960	1386.62	219.1	f
1000	1402.51	218.45	f
1040	1446.13	224.11	f
1080	1472.9	236.57	f
1120	1505.63	230.99	f
1160	1540.67	248.79	f
1200	1573.51	257.5	f
1240	1604.2	262.53	f
1280	1617.29	265.97	f
1320	1653.4	272.33	f
1360	1688.26	274.5	f
1400	1721.31	269.39	f
1440	1747.79	269.54	f
*	id=P11	origin=start	destiny=end	motherId=-	ageAtStart=520
0	817.6	578.63	c
40	821.74	588.47	c
80	836.61	601.6	c
120	855.54	617.48	c
160	880.54	624.46	c
200	906.62	624.19	f
240	940.65	617.33	f
280	972	609.77	f
320	1006.68	604.84	f
360	1040.41	607.41	f
400	1059.93	613.19	f
440	1085.59	611.24	f
480	1118.62	608.04	f
520	1159.83	609.58	f
560	1185.09	596.02	f
600	1207.49	606.57	f
640	1219.76	624.19	f
680	1243.45	635.14	f
720	1271.49	652.04	f
760	1306.47	658.64	f
800	1326.87	667.63	f
840	1348.8	675.04	f
880	1376.86	678.17	f
920	1397.59	662.56	f
960	1421.98	640.04	f
1000	1442.42	628.43	f
1040	1462.76	616.4	f
1080	1491.73	593.15	f
1120	1517.44	588.44	f
1160	1532.87	598.12	f
1200	1554.86	602.53	f
1240	1579.21	614.58	f
1280	1609.11	623.03	f
1320	1637.22	620.95	f
1360	1677.33	625.62	f
1400	1719.9	624.84	f
1440	1743.75	617.65	f
*	id=P12	origin=start	destiny=end	motherId=-	ageAtStart=4000
0	289.29	77.95	c
40	300.11	72.06	c
80	329.1	71.2	c
120	353.38	66.39	c
160	381.6	72.84	c
200	397.01	62.78	f
240	414.33	58.41	f
280	441.46	61.12	f
320	478.68	57.39	f
360	512.92	49.38	f
400	548.79	50.92	f
440	577.7	62.93	f
480	609.51	65.36	f
520	635.12	68.06	f
560	658.54	66.89	f
600	682.98	73.14	f
640	706.92	69.5	f
680	728.36	46.89	f
720	759.74	48.87	f
760	785.43	40.42	f
800	816.94	41.19	f
840	840.79	38.34	f
880	859.71	33.48	f
920	881.14	26.95	f
960	917	15.9	f
1000	945.97	-9.17	f
1040	976.36	-18.47	f
1080	998.21	-38.54	f
1120	1009.26	-51.82	f
1160	1035.13	-62.15	f
1200	1052.01	-60.85	f
1240	1081.47	-62.32	f
1280	1117.52	-62.73	f
1320	1154.06	-60.26	f
1360	1184.8	-58.84	f
1400	1222.2	-65.57	f
1440	1254.11	-72.02	f
*	id=P13	origin=start	destiny=end	motherId=-	ageAtStart=1360
0	66.82	556.89	c
40	83.59	524.46	c
80	92.99	505.4	c
120	120.81	490.42	c
160	153.14	484.05	c
200	181.33	489.47	f
240	212.28	490.53	f
280	236.87	498.67	f
320	271.06	503.39	f
360	291.48	501.68	f
400	325.39	491.28	f
440	363.83	485.02	f
480	396.38	486.26	f
520	420.89	487.91	f
560	446.1	493.39	f
600	480.09	502.93	f
640	508.53	496.48	f
680	538.26	492.67	f
720	571.63	482.64	f
760	597.17	484.76	f
800	630.74	492.82	f
840	651.24	496.82	f
880	675.64	494.34	f
920	694.12	499.51	f
960	727.44	495.52	f
1000	747.01	488.85	f
1040	779.09	463.86	f
1080	817.78	449.71	f
1120	859.49	451.37	f
1160	877.99	462.62	f
1200	894.41	471.24	f
1240	916.89	473.67	f
1280	944.35	468.97	f
1320	973.43	462.66	f
1360	998.17	464.35	f
1400	1018.71	464.32	f
1440	1044.54	464.23	f
*	id=P14	origin=start	destiny=end	motherId=-	ageAtStart=760
0	722.6	312.8	c
40	755.98	295.43	c
80	784.8	279.67	c
120	809.82	260.36	c
160	829.13	251.96	c
200	864.2	251.7	f
240	898.08	261.36	f
280	937.03	262.13	f
320	972.68	263.33	f
360	986.85	260.63	f
400	1025.8	252.87	f
440	1050.66	262.04	f
480	1073.45	263.7	f
520	1097.4	268.2	f
560	1133.51	264.26	f
600	1155.55	268.65	f
640	1179.84	276.36	f
680	1205.07	292.61	f
720	1229.94	301.03	f
760	1266.04	306.13	f
800	1294.65	306	f
840	1333.49	315.5	f
880	1357.62	324.3	f
920	1366.97	328.5	f
960	1396.08	330.1	f
1000	1418.31	327.71	f
1040	1451.56	331.31	f
1080	1484.14	344.16	f
1120	1529.15	345.39	f
1160	1552.7	341.43	f
1200	1575.73	342.21	f
1240	1613.64	338.28	f
1280	1639.1	336.45	f
1320	1665.13	334.94	f
1360	1691.31	346.24	f
1400	1716.24	344.81	f
1440	1757.16	348	f
*	id=P15	origin=start	destiny=end	motherId=-	ageAtStart=720
0	223.02	383.97	c
40	243.7	380.6	c
80	265.35	388.57	c
120	299.46	392.87	c
160	334.64	395.97	c
200	369.1	406.02	f
240	394.66	421.53	f
280	409.6	419.67	f
320	440.91	415.4	f
360	472.06	409.55	f
400	495.07	407.94	f
440	518.06	402.09	f
480	544.38	384.84	f
520	578.5	374.1	f
560	609.2	370.28	f
600	628.47	370.75	f
640	644.96	372.53	f
680	674.23	363.42	f
720	694.91	365.21	f
760	720.83	360.62	f
800	755.41	349.83	f
840	784.21	350.94	f
880	823.29	345.19	f
920	837.47	333.83	f
960	848.7	322.1	f
1000	872.78	308.52	f
1040	905.15	290.46	f
1080	943.58	276.75	f
1120	977.54	275.14	f
1160	1003.29	266.29	f
1200	1026.97	251.11	f
1240	1056.47	251.5	f
1280	1077.4	254.99	f
1320	1096.25	257.79	f
1360	1113.87	263.81	f
1400	1152.23	275.04	f
1440	1186.74	263.76	f
*	id=P16	origin=start	destiny=end	motherId=-	ageAtStart=4160
0	480.16	255.44	c
40	499.45	233.22	c
80	533.07	212.49	c
120	568.69	205.47	c
160	592.26	207.49	c
200	620.63	209.47	f
240	647.13	222.36	f
280	672.72	225.92	f
320	699.2	223.38	f
360	710.16	223.74	f
400	727.67	224.32	f
440	763.09	228.35	f
480	782.64	232.5	f
520	805.81	235.22	f
560	825.82	237.11	f
600	835.29	242.22	f
640	859.89	239.69	f
680	898.45	235.08	f
720	929.41	233.02	f
760	961.62	230.2	f
800	986.46	231.62	f
840	1003.63	238.14	f
880	1022.89	244.35	f
920	1054	251	f
960	1083.8	253.03	f
1000	1114.03	243.81	f
1040	1150.86	238.21	f
1080	1182.46	236.23	f
1120	1206.09	236.22	f
1160	1237.03	228.08	f
1200	1265.35	225.33	f
1240	1304.36	220.88	f
1280	1342.34	229.31	f
1320	1365.87	243.53	f
1360	1396.84	251.29	f
1400	1421.2	255.12	f
1440	1446.73	251.66	f
*	id=P17	origin=start	destiny=end	motherId=-	ageAtStart=720
0	45.14	291.64	c
40	70.15	284.74	c
80	93.73	271.22	c
120	118.16	260.09	c
160	135.88	248.29	c
200	162.3	251.9	f
240	191.86	257.64	f
280	202.37	261.34	f
320	225.8	265.11	f
360	259.75	261.51	f
400	291.19	256.17	f
440	332.26	251.52	f
480	355.93	233.66	f
520	377.97	221.06	f
560	411.24	212.5	f
600	456.73	206.27	f
640	479.82	195.67	f
680	503.32	182.46	f
720	536.17	190.82	f
760	553.47	204.08	f
800	577.73	213.15	f
840	615.07	230.25	f
880	640.71	239.61	f
920	678.52	244.13	f
960	720.71	245.16	f
1000	753.65	254.01	f
1040	772.24	261.05	f
1080	807.28	272.12	f
1120	837.47	273.18	f
1160	864.41	276.07	f
1200	889.52	281.39	f
1240	920.11	278.58	f
1280	954.04	274.62	f
1320	973.66	269.99	f
1360	1012.51	271.81	f
1400	1040.82	284.46	f
1440	1061.28	290.25	f
*	id=P18	origin=start	destiny=end	motherId=-	ageAtStart=1800
0	592.76	588.03	c
40	619.31	578.14	c
80	644.77	578.6	c
120	673.15	585.41	c
160	703.56	591.67	c
200	731.27	601.7	f
240	757.46	613.96	f
280	784.66	609.09	f
320	808.9	603.09	f
360	827.16	602.26	f
400	852.2	625.43	f
440	873.14	631.39	f
480	907.86	638.99	f
520	943.69	639.22	f
560	974.32	636.3	f
600	1018.82	637.91	f
640	1035.25	643.9	f
680	1067.68	651.08	f
720	1100.21	644.89	f
760	1128.07	655.26	f
800	1159.34	669.08	f
840	1186.45	678.76	f
880	1209.25	691.32	f
920	1229.74	715.95	f
960	1263.94	726.38	f
1000	1294.5	728.56	f
1040	1320.06	737.39	f
1080	1348.14	743.04	f
1120	1379.37	747.72	f
1160	1401.27	753.55	f
1200	1427.18	755.37	f
1240	1456.18	761.3	f
1280	1488.05	761.58	f
1320	1530.27	762.94	f
1360	1548.6	761.39	f
1400	1576.71	766.06	f
1440	1598.83	766.09	f
*	id=P19	origin=start	destiny=end	motherId=-	ageAtStart=1280
0	67.95	293.59	c
40	82.36	284.97	c
80	110.57	279.24	c
120	137.21	274.03	c
160	166.11	275.62	f
200	183.94	270.15	f
240	200.84	276.59	f
280	241.7	277.08	f
320	272.45	276.72	f
360	305.62	276.88	f
400	336.93	275.9	f
440	363.08	283.38	f
480	391.14	284.64	f
520	412.06	288.33	f
560	450.09	291.94	f
600	473.04	295.82	f
640	498.34	287.36	f
680	531.71	273.31	f
720	557.54	268.5	f
760	585.99	259.3	f
800	608.29	253.88	f
840	628.44	252.71	f
880	663.59	238.49	f
920	692.94	232.8	f
960	726.13	219.36	f
1000	752.99	215.7	f
1040	788.84	207.51	f
1080	816.79	209.61	f
1120	847.04	213.7	f
1160	867.44	217.78	f
1200	897.48	221.46	f
1240	923.14	219.49	f
1280	939.26	219.15	f
1320	964.79	227.52	f
1360	991.94	217.7	f
1400	1028.18	207.08	f
1440	1054.39	195.06	f
*	id=P20	origin=start	destiny=end	motherId=-	ageAtStart=2800
0	400.01	381.53	c
40	401.51	396.96	c
80	414.9	422.08	c
120	430.76	441.35	c
160	452.8	451.49	c
200	474.8	454.4	f
240	509.73	459.18	f
280	536.12	455.83	f
320	550.52	461.27	f
360	567.71	466	f
400	591.1	467.97	f
440	625.72	458.23	f
480	640.83	458.53	f
520	661.77	454.36	f
560	684.06	458.14	f
600	698.44	462	f
640	714.49	447.09	f
680	729.59	446.34	f
720	763.18	452.44	f
760	791.87	447.6	f
800	816.98	441.01	f
840	855.6	436.73	f
880	874.57	431.82	f
920	889.5	438.34	f
960	920.05	435.58	f
1000	952.89	443.58	f
1040	983.22	458	f
1080	1008.04	454.49	f
1120	1038.41	458.17	f
1160	1068.94	446.06	f
1200	1106.7	449.29	f
1240	1131.18	454.75	f
1280	1155.49	457.4	f
1320	1180.24	452.58	f
1360	1212.65	446.1	f
1400	1246.94	437.76	f
1440	1270.64	427.31	f
*	id=P21	origin=start	destiny=end	motherId=-	ageAtStart=440
0	667.52	457.45	c
40	691.65	471.45	c
80	722.75	482.73	c
120	752.37	488.21	c
160	775.9	480.08	c
200	796.74	493.27	f
240	815.9	505.59	f
280	843.31	516.34	f
320	864.71	519.96	f
360	892.48	516.02	f
400	917.84	521.47	f
440	953.83	534.33	f
480	979.88	538.83	f
520	1023.8	540.7	f
560	1057.97	533.31	f
600	1096.46	521.85	f
640	1134.67	531.77	f
680	1167.14	533.65	f
720	1194.01	530.43	f
760	1224.12	531.69	f
800	1248.42	530.73	f
840	1273.06	540.25	f
880	1297.08	539.14	f
920	1327.88	531.85	f
960	1361.28	536.2	f
1000	1388.78	544.01	f
1040	1418.04	548.25	f
1080	1442.45	555.51	f
1120	1472.21	559.5	f
1160	1510.95	559.15	f
1200	1542.06	560.41	f
1240	1557.23	560.63	f
1280	1583.2	548.07	f
1320	1607.03	550.3	f
1360	1643.05	544.61	f
1400	1681.86	538.06	f
1440	1722.1	533.46	f
*	id=P22	origin=start	destiny=end	motherId=-	ageAtStart=1360
0	387.67	465.57	c
40	420.32	467.7	c
80	454.67	472.9	c
120	477.99	475.37	c
160	507.55	470.88	c
200	528.28	468.99	f
240	555.81	470.87	f
280	581.36	476	f
320	617.38	496.09	f
360	640.67	516.85	f
400	667.53	520.15	f
440	692.72	521.91	f
480	717.3	536.89	f
520	746.23	549.67	f
560	780.67	569.63	f
600	791.9	584.54	f
640	815.66	602.56	f
680	843.05	624.35	f
720	866.47	636.11	f
760	890.2	652.21	f
800	915.43	651.95	f
840	935.6	661.29	f
880	971.53	654.13	f
920	1008.94	655.4	f
960	1023.72	653.62	f
1000	1045.28	655.96	f
1040	1079.66	657.51	f
1080	1104.16	669.15	f
1120	1128.78	658.11	f
1160	1163.23	666.98	f
1200	1184.29	671.33	f
1240	1215.44	683.52	f
1280	1233.82	692.6	f
1320	1267.49	695.67	f
1360	1289.99	702.08	f
1400	1321.79	715.48	f
1440	1349.74	721.28	f
*	id=P23	origin=start	destiny=end	motherId=-	ageAtStart=3880
0	416.98	120.09	c
40	420.42	111.73	c
80	445.63	95.33	c
120	461.91	94.31	c
160	492.17	87.87	c
200	516.07	90.02	f
240	530.97	79.06	f
280	556.58	68.89	f
320	571.62	68.85	f
360	593.85	61.56	f
400	618.32	66.97	f
440	643.03	80.52	f
480	674.21	85	f
520	698.54	95.43	f
560	739	108.19	f
600	770.55	118.55	f
640	797.6	126.4	f
680	824.74	125.35	f
720	847.86	129.36	f
760	880.16	128.59	f
800	903.72	135.4	f
840	932.96	127.77	f
880	957.91	126.65	f
920	980.29	118.42	f
960	1016.94	108.14	f
1000	1045.46	102.3	f
1040	1078.82	89.15	f
1080	1106.34	85.11	f
1120	1129.05	91.98	f
1160	1154.12	90.83	f
1200	1191.4	97.87	f
1240	1212.29	102.94	f
1280	1243.93	104.31	f
1320	1277.66	95.78	f
1360	1298.03	91.98	f
1400	1328.15	88.39	f
1440	1356.05	76.14	f
*	id=P24	origin=start	destiny=end	motherId=-	ageAtStart=1440
0	722.42	337.45	c
40	756.05	327.04	c
80	788	316.29	c
120	801.94	304.97	c
160	831.25	295.87	c
200	851.67	289.33	f
240	881.1	284.48	f
280	908.92	275.53	f
320	933.23	268.8	f
360	957.24	266.62	f
400	981.29	262.61	f
440	1022.81	279.49	f
480	1061.08	280.77	f
520	1084.18	273.74	f
560	1111.92	269.21	f
600	1143.4	273.79	f
640	1175.06	277.67	f
680	1200.81	273.13	f
720	1224.19	272.11	f
760	1264.26	279.77	f
800	1288.15	282.96	f
840	1309.74	282.05	f
880	1330.65	276.18	f
920	1347.8	277.58	f
960	1370.66	279.31	f
1000	1400.41	279.42	f
1040	1426.81	277.3	f
1080	1450.44	284.51	f
1120	1472.18	296.04	f
1160	1498.02	298.25	f
1200	1506.65	304.45	f
1240	1532.66	307.45	f
1280	1571.57	311.56	f
1320	1604.71	320.46	f
1360	1622.81	325.69	f
1400	1657.04	326.78	f
1440	1688.03	329.15	f
*	id=P25	origin=start	destiny=end	motherId=-	ageAtStart=1960
0	786.55	170.62	c
40	804.48	181.84	c
80	826.72	193.48	c
120	849.91	202.22	c
160	878.98	209.42	c
200	909.47	207.18	f
240	954.76	208.06	f
280	984.22	213.34	f
320	1000.73	223.41	f
360	1034.74	226.24	f
400	1054.09	225.82	f
440	1091.81	233.99	f
480	1110.44	238.11	f
520	1125.2	243.42	f
560	1152.91	250.53	f
600	1184.31	260.85	f
640	1220.42	265.92	f
680	1248.11	260.27	f
720	1273.12	242.74	f
760	1292.62	228.02	f
800	1309.6	218.55	f
840	1324.6	218.1	f
880	1354.65	207.77	f
920	1390.96	199.92	f
960	1416.38	194.77	f
1000	1441.48	190.67	f
1040	1462.27	195.61	f
1080	1492.36	200.54	f
1120	1514.39	209.77	f
1160	1546.45	229.77	f
1200	1586.42	238.17	f
1240	1607.19	252.66	f
1280	1631.81	264.34	f
1320	1667.16	276.38	f
1360	1705.06	291.75	f
1400	1740.04	294.44	f
1440	1771.83	302.55	f
*	id=P26	origin=start	destiny=end	motherId=-	ageAtStart=2000
0	391.58	92.45	c
40	421.94	102.27	c
80	446.29	105.21	c
120	477.97	112.09	c
160	501.64	115.99	c
200	534.92	110.9	f
240	553.23	112.09	f
280	564.6	120.64	f
320	608.66	126.62	f
360	638.73	135.16	f
400	667.84	144.44	f
440	698.74	154.05	f
480	723.72	156.07	f
520	746.53	169.06	f
560	777.34	167.72	f
600	809.02	169.39	f
640	833.57	176.85	f
680	840.97	179.4	f
720	867.1	184.32	f
760	895.22	188.55	f
800	930.04	197.65	f
840	970.57	198.49	f
880	996.33	210.38	f
920	1034.05	209.14	f
960	1063.32	203.39	f
1000	1087.6	195.17	f
1040	1117.51	183.97	f
1080	1152.13	186.49	f
1120	1186.3	184.59	f
1160	1225.49	183.51	f
1200	1255.32	172.99	f
1240	1279.1	158.15	f
1280	1286.9	152.85	f
1320	1310.81	157.07	f
1360	1334.15	159.28	f
1400	1367.42	154.43	f
1440	1390.56	148.02	f
*	id=P27	origin=start	destiny=end	motherId=-	ageAtStart=2760
0	764.22	141.34	c
40	771.2	124.95	c
80	790.37	109.82	c
120	814.26	88.72	c
160	837.3	75.89	c
200	855.43	73.18	f
240	890.03	77.16	f
280	922.2	62.15	f
320	949.92	42.25	f
360	971.11	28.45	f
400	983.26	32.66	f
440	1015.05	35.93	f
480	1036.97	28.81	f
520	1075.53	16.56	f
560	1113.08	16.65	f
600	1141.54	23.97	f
640	1169.7	30.94	f
680	1204.87	43.1	f
720	1223.86	39.54	f
760	1243.1	30.06	f
800	1284.7	15.32	f
840	1310.52	8.14	f
880	1331.37	3.64	f
920	1349.96	3.75	f
960	1393.15	-2.99	f
1000	1430.22	-4.15	f
1040	1453.92	-14.65	f
1080	1485.54	-15.12	f
1120	1517.7	-29.7	f
1160	1548.71	-48.31	f
1200	1565.89	-63.06	f
1240	1592.95	-73.18	f
1280	1613.75	-75.17	f
1320	1633.28	-68.06	f
1360	1674.05	-61.8	f
1400	1706.3	-63.26	f
1440	1729.45	-67.69	f
*	id=P28	origin=start	destiny=end	motherId=-	ageAtStart=160
0	645.89	0.23000000000002	c
40	672.4	-10.4	c
80	698.66	-21.24	c
120	716	-18.33	c
160	735.64	-20.8	c
200	757.43	-31.69	f
240	775.29	-27.66	f
280	794.17	-24.13	f
320	829.09	-34.63	f
360	862.07	-38.45	f
400	892.99	-39.37	f
440	915.24	-45.44	f
480	942.24	-45.59	f
520	963.48	-60.21	f
560	986.3	-72.41	f
600	1023.55	-78.84	f
640	1060.33	-71.84	f
680	1088.99	-57.87	f
720	1109.71	-55.59	f
760	1136.73	-42.58	f
800	1168.38	-32	f
840	1184.13	-28.39	f
880	1210.68	-17.02	f
920	1236.19	-5.1	f
960	1269.34	11.44	f
1000	1290.93	5.52	f
1040	1330.26	4.47	f
1080	1362.86	4.63	f
1120	1388.79	6.53	f
1160	1427.42	-0.25999999999999	f
1200	1445.83	-10.15	f
1240	1468.11	-26.4	f
1280	1491.3	-35	f
1320	1531.71	-45.9	f
1360	1555.61	-61.67	f
1400	1583.8	-69.59	f
1440	1599.4	-71.23	f
*	id=P29	origin=start	destiny=end	motherId=-	ageAtStart=2480
0	802.69	286.14	c
40	826.17	284.03	c
80	855.61	286.39	c
120	886.11	288.78	c
160	915.39	288.11	f
200	937.7	296.74	f
240	953.07	307.72	f
280	965.49	311.65	f
320	993.3	312.04	f
360	1014.16	325.2	f
400	1038.81	337.85	f
440	1065.11	348.86	f
480	1097.16	359.31	f
520	1120.02	363.34	f
560	1146.32	366.31	f
600	1174.79	370.61	f
640	1204.57	375.39	f
680	1232.8	374.35	f
720	1277.06	372.77	f
760	1313.01	387.74	f
800	1331.16	393.44	f
840	1350.21	399.46	f
880	1371.43	412.53	f
920	1404.27	409.42	f
960	1428.59	396.96	f
1000	1444.8	386.68	f
1040	1470.84	378.63	f
1080	1502.43	381.05	f
1120	1533.69	376.97	f
1160	1566.91	375.22	f
1200	1600.39	373.38	f
1240	1637.16	369.69	f
1280	1672.48	365.11	f
1320	1702.77	360.63	f
1360	1740.12	352.08	f
1400	1774.54	344.36	f
1440	1815.72	341.7	f
*	id=P30	origin=start	destiny=end	motherId=-	ageAtStart=1800
0	427.92	553.51	c
40	441.77	555.08	c
80	472.93	557.39	c
120	498.61	558.66	c
160	517.73	566.03	c
200	538.41	577.35	f
240	585.98	585.78	f
280	611.37	593.82	f
320	650.86	601.89	f
360	676.17	596.82	f
400	698.63	595.43	f
440	708.52	585.54	f
480	745.03	576.12	f
520	769.74	574.22	f
560	789.09	573.41	f
600	823.48	570.94	f
640	847.56	571.97	f
680	871.13	565.3	f
720	888.65	568.77	f
760	925.05	572.05	f
800	951.06	580.49	f
840	982.27	602.13	f
880	1010.83	614.39	f
920	1040	616.97	f
960	1068.46	621.73	f
1000	1098.86	632.74	f
1040	1127.33	639.2	f
1080	1161.17	642.26	f
1120	1197.69	639.12	f
1160	1227.51	640.74	f
1200	1250.25	638.97	f
1240	1276.62	650.65	f
1280	1312.95	659.67	f
1320	1348.78	662.25	f
1360	1378.56	668.88	f
1400	1402.02	676.25	f
1440	1427.78	667.99	f
*	id=P31	origin=start	destiny=end	motherId=-	ageAtStart=2920
0	811.06	640.27	c
40	834.82	672.54	c
80	852.48	689.84	c
120	879.85	710.34	c
160	900.75	724.52	c
200	919.43	746.26	f
240	935.64	739.87	f
280	955.3	736.58	f
320	972.47	745.89	f
360	996.9	759.64	f
400	1041.49	774.5	f
440	1074.93	782.21	f
480	1106.87	790.4	f
520	1127.23	787.96	f
560	1163.36	784.12	f
600	1197.23	778.95	f
640	1232.14	768.04	f
680	1272.32	763.17	f
720	1304.76	763.76	f
760	1344.18	764.64	f
800	1381.73	776.72	f
840	1410.2	776.52	f
880	1443.75	767.73	f
920	1480.54	765.75	f
960	1500.36	770.51	f
1000	1525.55	769.57	f
1040	1546.05	756.62	f
1080	1564.55	747.07	f
1120	1583.38	737.76	f
1160	1597.79	728.86	f
1200	1621.59	722.57	f
1240	1649.24	716.66	f
1280	1685.07	706.81	f
1320	1709.2	694.35	f
1360	1740.43	679.89	f
1400	1767.66	674.21	f
1440	1794.26	672.02	f
*	id=P32	origin=start	destiny=end	motherId=-	ageAtStart=3920
0	639.77	15.96	c
40	639.06	8.97	c
80	653.05	-6.9	c
120	675.17	-11.65	c
160	695.88	-16.32	c
200	709.27	-12.11	f
240	739.39	-6.5599999999999	f
280	757.86	-15.58	f
320	777.97	-11.89	f
360	797.19	-6.6900000000001	f
400	817.57	-1.4299999999999	f
440	843.48	10.14	f
480	876.1	17.91	f
520	902.23	19.84	f
560	933.16	16.09	f
600	964.37	16	f
640	989.28	24.35	f
680	1005.43	34.34	f
720	1023.58	43.96	f
760	1048.74	49.36	f
800	1078.14	59.99	f
840	1111.34	68.95	f
880	1128.49	74.52	f
920	1158.67	90.48	f
960	1179.67	99.01	f
1000	1206.45	106.52	f
1040	1238.68	93.7	f
1080	1264.01	81.29	f
1120	1293.3	67.06	f
1160	1321.81	50.96	f
1200	1345.91	37.76	f
1240	1366.01	45.35	f
1280	1390.47	46.97	f
1320	1425.78	55.75	f
1360	1450.48	56.97	f
1400	1472.94	66.62	f
1440	1495.21	64.13	f
*	id=P33	origin=start	destiny=end	motherId=-	ageAtStart=1720
0	552.41	390.29	c
40	574.69	400.72	c
80	589.89	394.63	c
120	611.98	397.52	c
160	641.14	380.79	c
200	660.34	353.76	f
240	693.05	345.91	f
280	717.8	335.4	f
320	748.21	314.47	f
360	758.11	297.95	f
400	777.5	288.1	f
440	809.49	277.46	f
480	847.51	266.34	f
520	895.41	260.04	f
560	928.13	252.58	f
600	966.07	248.45	f
640	996.25	241.87	f
680	1023.32	242.01	f
720	1047.72	239.81	f
760	1068.11	247.03	f
800	1087.42	252.96	f
840	1110.79	261.66	f
880	1132.01	271.65	f
920	1162.49	271.98	f
960	1196.92	251.26	f
1000	1219.62	252.6	f
1040	1248.18	270.6	f
1080	1266.01	288.38	f
1120	1285.12	300.42	f
1160	1303.1	315.73	f
1200	1324.6	341.41	f
1240	1335.66	350.64	f
1280	1368.5	348.74	f
1320	1388	351.84	f
1360	1414.21	356.57	f
1400	1441.47	366.94	f
1440	1457.79	365.05	f
*	id=P34	origin=start	destiny=end	motherId=-	ageAtStart=960
0	83.23	223.55	c
40	107.64	241.29	c
80	126.76	255	c
120	153.48	267.79	c
160	184.38	274.44	c
200	212.58	298.54	f
240	234.24	300.03	f
280	275.49	304.76	f
320	300.56	314.73	f
360	325.34	329.99	f
400	353.72	327.56	f
440	377.71	318.01	f
480	392.54	318.89	f
520	423.76	333.56	f
560	441.51	338.92	f
600	474.62	345.18	f
640	501.08	362.5	f
680	524.72	374.47	f
720	534.89	374.06	f
760	577.02	366.12	f
800	594.6	374.11	f
840	624.33	375.43	f
880	639.17	371.34	f
920	671.37	359.52	f
960	696.8	352.15	f
1000	721.93	347.59	f
1040	741.53	345.99	f
1080	768.46	335.11	f
1120	790.52	332.1	f
1160	826.81	341.25	f
1200	866.28	343.23	f
1240	896.68	341.41	f
1280	920.36	332	f
1320	946.93	320.62	f
1360	967.16	306.7	f
1400	993.25	288.41	f
1440	1019.79	285.38	f
*	id=P35	origin=start	destiny=end	motherId=-	ageAtStart=4240
0	823.84	297.7	c
40	843.6	300.79	c
80	877.09	297.65	c
120	900.02	278.61	c
160	926.23	261.51	c
200	946.55	255.96	f
240	976.75	241.75	f
280	1002.3	226.05	f
320	1025.05	209.78	f
360	1046.69	205.6	f
400	1079.77	201.28	f
440	1107.08	204.59	f
480	1134.58	203.92	f
520	1163.28	210.04	f
560	1192.94	224.66	f
600	1218.06	230.17	f
640	1242.32	232.93	f
680	1270.06	226.23	f
720	1304.22	232.38	f
760	1332.34	245.51	f
800	1357.53	257.85	f
840	1380.81	267.53	f
880	1405.36	276.51	f
920	1426.28	285.64	f
960	1456.21	286.74	f
1000	1474.54	291.41	f
1040	1502.2	294.41	f
1080	1528.17	296.31	f
1120	1558.53	297.32	f
1160	1596.29	293.01	f
1200	1620.99	289.62	f
1240	1634.84	287.87	f
1280	1657.18	297.76	f
1320	1668.73	309.31	f
1360	1687.22	318.02	f
1400	1720.99	337.91	f
1440	1743.77	334.39	f
*	id=P36	origin=start	destiny=end	motherId=-	ageAtStart=4320
0	108.12	194.29	c
40	104.87	197.4	c
80	100.75	212.58	c
120	104.62	220	c
160	124.17	243.08	c
200	156.64	258.34	f
240	176	273.54	f
280	207.79	283.03	f
320	240.42	282.98	f
360	268.94	272.33	f
400	297.67	260.55	f
440	320	258.16	f
480	349.44	258.99	f
520	382.78	272.48	f
560	408.42	284.47	f
600	429.73	278.65	f
640	453.9	269.6	f
680	481.6	261.25	f
720	493.46	250.4	f
760	519.83	236.22	f
800	530.17	234.24	f
840	565.26	239.58	f
880	584.84	249.54	f
920	616	261.25	f
960	645.94	265.3	f
1000	681.63	269.07	f
1040	712.02	279.4	f
1080	743.04	277.49	f
1120	780.71	266.21	f
1160	804.64	264.01	f
1200	832.76	261.09	f
1240	857.87	251.21	f
1280	884.67	235.49	f
1320	911.96	236.85	f
1360	941.89	243.28	f
1400	978.62	253.83	f
1440	1000.54	246.76	f
*	id=P37	origin=start	destiny=end	motherId=-	ageAtStart=3120
0	758.52	272.02	c
40	763.86	254.58	c
80	777.03	239.61	c
120	804.68	223.61	c
160	842.37	217.65	c
200	860.77	218.44	f
240	889.94	214.84	f
280	909.64	202.02	f
320	917.62	191.71	f
360	931.8	190.94	f
400	960.84	179.85	f
440	986.14	172.35	f
480	1019.44	160.99	f
520	1034.23	153.46	f
560	1058.32	141.89	f
600	1078.81	127.47	f
640	1103.52	120.46	f
680	1126.91	109.17	f
720	1154.29	95.37	f
760	1189.28	96.34	f
800	1211.93	92.31	f
840	1238.27	87.46	f
880	1269.98	77.53	f
920	1304.29	76.62	f
960	1332.52	68.96	f
1000	1362.69	56.09	f
1040	1390.81	56.41	f
1080	1404.06	60.08	f
1120	1429.93	68.58	f
1160	1451.61	71.67	f
1200	1476.78	78.63	f
1240	1500.14	101.87	f
1280	1527.18	112.23	f
1320	1562.18	129.23	f
1360	1587.55	136.93	f
1400	1621.75	153.93	f
1440	1661.17	158.77	f
*	id=P38	origin=start	destiny=end	motherId=-	ageAtStart=4120
0	24.04	417.33	c
40	49.55	418.28	c
80	70.54	429.01	c
120	97.99	430.13	c
160	113.24	426.77	c
200	140.57	422.72	f
240	175.08	419.46	f
280	211.21	405.5	f
320	244.63	387.97	f
360	264.8	379.46	f
400	295.89	366.56	f
440	333.43	350.32	f
480	365.51	336.84	f
520	382.01	335.62	f
560	401.2	345.13	f
600	429.47	341.04	f
640	462.75	342.95	f
680	487.63	333.62	f
720	507.37	327.94	f
760	544.35	325.35	f
800	571.67	322.31	f
840	599.68	315.32	f
880	633.13	320.25	f
920	661.36	325.95	f
960	685.73	327.84	f
1000	717.22	333.91	f
1040	739.71	342.8	f
1080	768.39	335.23	f
1120	791.72	331	f
1160	820.34	331.77	f
1200	847.59	326.4	f
1240	873.5	323.04	f
1280	904.6	323.18	f
1320	925.71	318.31	f
1360	961.69	326.87	f
1400	987.26	328.58	f
1440	1026.9	335.49	f
*	id=P39	origin=start	destiny=end	motherId=-	ageAtStart=3040
0	340.98	93.64	c
40	364.15	88.8	c
80	386.89	79.93	c
120	407.95	75.63	c
160	429.7	73.64	c
200	470.62	71.17	f
240	502.05	81.33	f
280	527.62	87.73	f
320	551.54	91.91	f
360	576.55	92.89	f
400	598.09	94.03	f
440	634.38	86.65	f
480	662.8	82.8	f
520	707.22	87.49	f
560	738.59	91.58	f
600	763.62	80.75	f
640	797.51	67.47	f
680	809.36	62.2	f
720	824.86	60.4	f
760	843.53	71.54	f
800	875.36	77.7	f
840	904.08	73.18	f
880	927.47	49.94	f
920	959.36	40.73	f
960	981.4	39.39	f
1000	1011.53	26.76	f
1040	1026.25	18.7	f
1080	1058.74	15.53	f
1120	1075.42	11.77	f
1160	1102.87	-7.7	f
1200	1114.69	-9.28	f
1240	1146.3	-16.52	f
1280	1169.45	-28.1	f
1320	1192.53	-38.93	f
1360	1235.6	-44.58	f
1400	1270.71	-42.32	f
1440	1299.36	-48.81	f
*	id=P40	origin=start	destiny=end	motherId=-	ageAtStart=3040
0	721.13	510.25	c
40	731.18	520.9	c
80	763.88	530.67	c
120	799.92	532.86	c
160	817.47	540.1	c
200	853.51	538.59	f
240	872.82	524.8	f
280	900.31	528.68	f
320	930.82	533.05	f
360	963.53	539.66	f
400	994.4	536.25	f
440	1021.88	527.75	f
480	1046.52	522.46	f
520	1081.69	516.81	f
560	1108.22	516.3	f
600	1130.72	509.76	f
640	1163.66	491.97	f
680	1191.85	481.28	f
720	1212.46	472.59	f
760	1245.02	464.08	f
800	1271.58	472.4	f
840	1303.72	478.42	f
880	1318.93	477.33	f
920	1337.77	483.96	f
960	1372.82	495.1	f
1000	1397.73	492.38	f
1040	1433.4	491.39	f
1080	1463.48	492.16	f
1120	1495.82	488.05	f
1160	1523.64	487.7	f
1200	1556.78	486.15	f
1240	1584.96	486	f
1280	1623.95	501.3	f
1320	1646.59	521.01	f
1360	1663.49	533.23	f
1400	1685.54	544.56	f
1440	1714.36	545.14	f
*	id=P41	origin=start	destiny=end	motherId=-	ageAtStart=1080
0	528.04	475.4	c
40	551.07	487.4	c
80	582.47	480.44	c
120	609.93	471.11	c
160	621.57	459.71	c
200	640	449.03	f
240	649.19	447.45	f
280	672.94	439.04	f
320	696.57	431.48	f
360	732.09	422.16	f
400	760.28	424.7	f
440	798.47	420.18	f
480	817.19	423.66	f
520	846.76	423.48	f
560	863.11	412.03	f
600	888.33	398.95	f
640	917.8	386.54	f
680	954.02	385.4	f
720	986.39	379.6	f
760	1015.03	377.72	f
800	1061.89	368.56	f
840	1082.06	370.61	f
880	1111.03	374.19	f
920	1133.25	373.27	f
960	1161.49	383.13	f
1000	1196.11	391.7	f
1040	1226.58	395.89	f
1080	1265.25	398.58	f
1120	1310.56	404.8	f
1160	1338.88	405.82	f
1200	1353.86	406.91	f
1240	1392.53	411.7	f
1280	1426.12	416.81	f
1320	1454.12	418.8	f
1360	1476.19	422.38	f
1400	1500.53	416.61	f
1440	1526.76	414.85	f
*	id=P42	origin=start	destiny=end	motherId=-	ageAtStart=240
0	153.36	316.52	c
40	189.28	328.49	c
80	212.62	332.73	c
120	242.23	325.35	c
160	267.58	320.55	c
200	299.47	310.31	f
240	323.97	300.19	f
280	360.18	293.85	f
320	389.11	284.63	f
360	407.62	266.01	f
400	425.38	249.58	f
440	457.84	233.94	f
480	468.99	223.05	f
520	493.62	205.24	f
560	523.98	195.16	f
600	553.2	182.72	f
640	581.13	179.91	f
680	602.79	191.92	f
720	634.67	184.46	f
760	669.28	187.11	f
800	678.9	188.59	f
840	711.62	192.47	f
880	727.83	196.96	f
920	749.83	206.6	f
960	770.23	216.92	f
1000	790.56	226.79	f
1040	808.48	242.34	f
1080	827.45	261.97	f
1120	851.58	272.27	f
1160	878.42	283.62	f
1200	908.35	283.44	f
1240	949.38	283.77	f
1280	975.09	286.75	f
1320	1007.04	297.4	f
1360	1040.01	299.84	f
1400	1061.76	291.97	f
1440	1086.9	297.29	f
*	id=P43	origin=start	destiny=end	motherId=-	ageAtStart=2240
0	112.59	77.57	c
40	139.82	81.26	c
80	171.78	94.66	c
120	202.47	101.29	c
160	227.14	121.76	c
200	247.69	132.78	f
240	268.39	156.57	f
280	296.24	171.12	f
320	307.71	187.85	f
360	329.85	205.53	f
400	344.19	220.26	f
440	368.88	231.22	f
480	384.05	239.78	f
520	405.75	256.12	f
560	419.57	257.97	f
600	455.72	262.16	f
640	491.71	257.37	f
680	509.87	252.56	f
720	543.13	261.45	f
760	581.57	257.14	f
800	602.09	260.85	f
840	629.78	256.56	f
880	661.25	254.58	f
920	703.93	248.6	f
960	735.82	237.36	f
1000	755.92	217.87	f
1040	780.89	209.07	f
1080	809.97	197.64	f
1120	840.72	187.57	f
1160	862.48	185	f
1200	891.63	174.53	f
1240	920.72	164.83	f
1280	955.45	148.98	f
1320	977.65	153.69	f
1360	1013.03	167.59	f
1400	1055.18	172.5	f
1440	1093.45	182.01	f
*	id=P44	origin=start	destiny=end	motherId=-	ageAtStart=2760
0	448.53	651.67	c
40	475.9	642.38	c
80	496.11	622.34	c
120	509.81	616.06	c
160	521.65	600.87	c
200	541.05	605.65	f
240	568.7	616.27	f
280	580.68	621.77	f
320	618.13	616.54	f
360	634.7	601.4	f
400	655.94	580.22	f
440	682.85	566.1	f
480	712.96	544.61	f
520	733.8	531.87	f
560	758.26	525.44	f
600	776.26	529.5	f
640	809.76	534.53	f
680	839	538.66	f
720	878.07	540.97	f
760	903.93	541.4	f
800	919.61	531.1	f
840	942.96	527.64	f
880	975.25	513.94	f
920	1006.74	502.94	f
960	1043.6	499.82	f
1000	1071.44	496.73	f
1040	1107.25	497.38	f
1080	1139.49	479.05	f
1120	1166.06	474.46	f
1160	1197.6	482.78	f
1200	1225.39	488.16	f
1240	1251.63	479.83	f
1280	1286.38	472.97	f
1320	1303.05	469.62	f
1360	1329.05	465.02	f
1400	1361.43	475.89	f
1440	1391.36	488.91	f
*	id=P45	origin=start	destiny=end	motherId=-	ageAtStart=2840
0	421.59	656.43	c
40	444.3	650.55	c
80	471.27	634.56	c
120	494.21	624.11	c
160	511.46	619.88	f
200	526.27	614.21	f
240	554.34	618.65	f
280	587.05	623.41	f
320	615.95	633.54	f
360	657.74	644.32	f
400	689.17	664.08	f
440	710.97	674.15	f
480	742.91	661.63	f
520	760.08	646.24	f
560	779.47	628.38	f
600	799.97	617.92	f
640	821.6	615.03	f
680	841.01	612.19	f
720	854.54	611.32	f
760	890.96	618.95	f
800	908.12	619.63	f
840	930.24	619.03	f
880	956.49	622.39	f
920	978.57	620.11	f
960	1013.04	625.19	f
1000	1047.57	628.68	f
1040	1086.72	634.07	f
1080	1122.25	641.32	f
1120	1152.23	643.68	f
1160	1187.48	643.29	f
1200	1223.39	645.17	f
1240	1261.11	655.82	f
1280	1283.98	667.55	f
1320	1311.55	669.82	f
1360	1332.68	666.86	f
1400	1352.88	668.55	f
1440	1385	670.69	f
*	id=P46	origin=start	destiny=end	motherId=-	ageAtStart=440
0	172.81	406.49	c
40	203.61	424	c
80	233.6	426.88	c
120	275.39	419.94	c
160	306.53	420.03	c
200	342.22	419.2	f
240	380.07	420.02	f
280	404.11	424.73	f
320	419.28	433.03	f
360	443.21	440.36	f
400	476.6	452.1	f
440	489.45	458.23	f
480	517.86	469.41	f
520	533.87	486.09	f
560	553.63	503.89	f
600	584.16	499.52	f
640	615.49	501.75	f
680	651.56	488.27	f
720	669	488.22	f
760	703.19	486.43	f
800	737.86	473.14	f
840	770.31	466.15	f
880	793.57	461.08	f
920	814.52	458.3	f
960	840.76	457.92	f
1000	865.43	454.4	f
1040	895.61	454.82	f
1080	919.39	450.69	f
1120	948.65	441.9	f
1160	979.96	436.69	f
1200	1011.58	432.45	f
1240	1052.75	434.88	f
1280	1083.97	445.05	f
1320	1118.75	439.26	f
1360	1130	427.4	f
1400	1152.7	421.5	f
1440	1192.52	426.65	f
*	id=P47	origin=start	destiny=end	motherId=-	ageAtStart=1680
0	75.2	9.52	c
40	104.7	-6.29	c
80	144.54	-19.19	c
120	173.73	-25.04	c
160	196.64	-32.27	f
200	221.98	-39.84	f
240	238.1	-33.18	f
280	255.38	-24.87	f
320	284.44	-19.33	f
360	308.4	-10.15	f
400	327.54	-5.8200000000001	f
440	360.77	-3.9299999999999	f
480	382.03	-9.77	f
520	404.38	-20.36	f
560	438.1	-23.85	f
600	465.92	-42.84	f
640	486.85	-43.24	f
680	529.9	-42.52	f
720	550.45	-25.83	f
760	582.49	-15.47	f
800	620.69	-27.49	f
840	637.69	-26.67	f
880	666.54	-23.14	f
920	708.26	-29.04	f
960	724.39	-36.67	f
1000	759.03	-33.98	f
1040	790.23	-35.74	f
1080	817.63	-50.87	f
1120	843.24	-58.66	f
1160	860.38	-64.81	f
1200	887.21	-73.7	f
1240	916.14	-76.73	f
1280	947.71	-82.86	f
1320	962.02	-84.83	f
1360	995.39	-92.87	f
1400	1017.4	-90.54	f
1440	1041	-78.67	f
*	id=P48	origin=start	destiny=end	motherId=-	ageAtStart=4560
0	325.37	190.84	c
40	354.21	173.03	c
80	392.49	155.5	c
120	428.48	140.47	c
160	458.37	135.9	c
200	487.3	133.92	f
240	509.51	130.86	f
280	539.19	125.54	f
320	558.96	133.69	f
360	575.26	142.68	f
400	605.19	142.78	f
440	642.05	148.89	f
480	660.97	147.85	f
520	691.86	160.53	f
560	723.18	171.38	f
600	757.87	177.19	f
640	790.8	179.71	f
680	816.5	188.69	f
720	845.36	184.18	f
760	880.36	183.4	f
800	918.13	178.71	f
840	951.13	189.92	f
880	970.25	190.28	f
920	987.62	193.39	f
960	1014.32	178.66	f
1000	1050.51	186.7	f
1040	1064.12	177.77	f
1080	1088.71	181.7	f
1120	1115.16	186.74	f
1160	1141.73	179.69	f
1200	1165.35	168.86	f
1240	1196.58	171.33	f
1280	1214.35	176.11	f
1320	1247.52	184.1	f
1360	1283.92	173.46	f
1400	1313.2	161.76	f
1440	1336.34	156.67	f
*	id=P49	origin=start	destiny=end	motherId=-	ageAtStart=4000
0	340.02	369.57	c
40	357.93	391.23	c
80	382.14	410.46	c
120	410.23	417.16	c
160	443.34	435.76	c
200	482.15	455.66	f
240	518.95	467.96	f
280	559.85	471.23	f
320	588.68	482.91	f
360	604.47	486.38	f
400	630.37	488.51	f
440	661.02	488.6	f
480	678.67	479.93	f
520	697.09	478.33	f
560	735.88	468.7	f
600	758.45	475.78	f
640	791.85	485.07	f
680	812.11	488.27	f
720	835.1	476.34	f
760	854.95	464.93	f
800	883.98	455.97	f
840	919.23	437.04	f
880	943.85	429.54	f
920	974.95	424.28	f
960	1010.3	407.41	f
1000	1035.8	408.65	f
1040	1064.21	420.85	f
1080	1087.88	420.29	f
1120	1106.7	420.33	f
1160	1143.69	427.71	f
1200	1160.41	433.01	f
1240	1194.76	442.59	f
1280	1216.21	461.25	f
1320	1236.58	480.58	f
1360	1261.15	489.05	f
1400	1295.71	484.3	f
1440	1330.01	483.67	f
*	id=P50	origin=start	destiny=end	motherId=-	ageAtStart=1080
0	346.79	428.21	c
40	376.38	451.66	c
80	407.15	460.18	c
120	431.98	464.24	c
160	456.5	473.68	c
200	482.05	487.32	f
240	502.23	497.54	f
280	538.72	499.33	f
320	562.25	505.82	f
360	588.69	511.9	f
400	611.83	503.34	f
440	640.71	496.93	f
480	672.97	486.03	f
520	695.61	476.11	f
560	714.64	470.77	f
600	731.72	465.87	f
640	769.11	455.62	f
680	789.86	452.02	f
720	812.62	454.57	f
760	837.87	462.41	f
800	865	466.35	f
840	895.48	467.65	f
880	922.13	454.57	f
920	939.34	451.29	f
960	981.2	460.87	f
1000	1013.29	466.89	f
1040	1049.95	481.51	f
1080	1078.81	493.22	f
1120	1095.76	502.47	f
1160	1106.22	508.82	f
1200	1127.97	525.71	f
1240	1155.81	533.32	f
1280	1179.09	519.73	f
1320	1198	531.38	f
1360	1216.39	543.22	f
1400	1233.14	560.83	f
1440	1258.99	572.86	f
*	id=P51	origin=start	destiny=end	motherId=-	ageAtStart=4280
0	26.85	315.58	c
40	41.93	324.11	c
80	71.86	331.38	c
120	88.43	342.11	c
160	114.67	346.73	c
200	132.87	358.87	f
240	159.41	368.64	f
280	184.48	373.98	f
320	215.09	380.63	f
360	264.38	386.6	f
400	278.95	380.13	f
440	302.92	366.58	f
480	314.88	349.14	f
520	328.2	328.24	f
560	350.08	314.51	f
600	380.62	302.79	f
640	405.8	298.83	f
680	443.97	291.5	f
720	462.75	284.75	f
760	482.26	296.57	f
800	511.3	318.12	f
840	542.26	326.69	f
880	567.74	340.57	f
920	586.95	350.44	f
960	603.22	363.09	f
1000	618.34	373.31	f
1040	632.29	386.96	f
1080	658.63	381.18	f
1120	677.38	376.87	f
1160	696.03	375.21	f
1200	720.13	375.46	f
1240	742.63	362.32	f
1280	760.97	352.56	f
1320	792.71	342.44	f
1360	821.08	326.01	f
1400	851.99	317.15	f
1440	870.8	310.56	f
*	id=P52	origin=start	destiny=end	motherId=-	ageAtStart=4760
0	72.65	40.64	c
40	85.09	35.18	c
80	114.81	21.31	c
120	147.17	7.77	c
160	185.22	-1.89	c
200	207.78	-2.49	f
240	234.94	2.89	f
280	266.13	-0.37	f
320	291.96	4.17	f
360	308.06	7.77	f
400	337.26	6.14	f
440	364.18	21.85	f
480	384.74	31.94	f
520	413.55	25.1	f
560	456.58	22.04	f
600	471.58	14.95	f
640	497.68	9.13	f
680	530.4	6.49	f
720	569.53	14.13	f
760	601.9	18.31	f
800	625.55	29.44	f
840	650.74	52.24	f
880	676.47	55.42	f
920	713.35	68.18	f
960	740.74	68.77	f
1000	754.91	61.07	f
1040	779.18	62.39	f
1080	811.34	52.8	f
1120	832.79	57.12	f
1160	858.2	67.66	f
1200	886.67	70.51	f
1240	910.37	79.41	f
1280	933.21	82.17	f
1320	967.78	84.91	f
1360	989.84	94.86	f
1400	1018.47	97.57	f
1440	1034.78	93.51	f
*	id=P53	origin=start	destiny=end	motherId=-	ageAtStart=760
0	122.28	592.68	c
40	140.91	584.65	c
80	166.52	569.52	c
120	191.2	549.89	c
160	196.95	547.11	c
200	228.88	532.31	f
240	252.84	520.39	f
280	280.72	520.68	f
320	298.22	516.76	f
360	323.66	518.58	f
400	366.68	528.72	f
440	395.39	526.93	f
480	435.91	524.04	f
520	461.55	515.76	f
560	487.68	525.5	f
600	518.32	538.17	f
640	542.23	543.94	f
680	566.52	541.53	f
720	595.23	524.65	f
760	625.78	527.65	f
800	665.08	540.26	f
840	685.85	541.55	f
[truncated: 1,801 more rows]
