# Supplementary material for: A three component model for superdiffusive motion effectively describes migration of eukaryotic cells moving freely or under a directional stimulus
Source: PLoS One. 2022 Aug 2;17(8):e0272259. doi: 10.1371/journal.pone.0272259 (PMC9345344; doi:10.1371/journal.pone.0272259)
Supplement: S1 File — Text files containing information about displacements of experimental and simulated populations used for both preliminary analyses, in “datasets used for preliminary evaluation of cell movement (Tables 1 and 2)”, and further characterization of cell movement, in “further datasets used for cell movement characterization (Figs 2, 4–6; Table 2; S1–S3 Tables; S2 and S3 Figs)”. (ZIP) [file pone.0272259.s007.zip › S1_File/further datasets/simulated/100 cells (9 micron random)/b12 p16/Coords-L3F6F5.txt]

#	version=2.0	operator=	acqDate=	cellLine=cell	cond=N.T.	type=	well=	ref_angle=	note=Experiment 1	clickId=	date=	acqId=	ps=1	xSize=845	ySize=668	ts=1	unit=um	stackId=	timeInt=	description=
*	id=P1	origin=start	destiny=end	motherId=-	ageAtStart=720
0	458.1	350.54	c
40	477.08	375.54	c
80	507.3	390.02	c
120	531.23	408.36	c
160	548.22	408.61	f
200	572.63	412.09	f
240	600.86	408.32	f
280	617.51	395.94	f
320	648.58	393.17	f
360	679.66	407.07	f
400	703.14	429.81	f
440	730.76	450.29	f
480	756.57	463.42	f
520	781.04	454.52	f
560	810.42	446.31	f
600	827.14	444.34	f
640	841.49	450.21	f
680	850.52	459.05	f
720	874.24	479.33	f
760	896.7	479.01	f
800	914.89	478.26	f
840	945.24	475.1	f
880	978.42	473.59	f
920	1023.46	480.14	f
960	1052.97	485.41	f
1000	1077.66	496.04	f
1040	1116.62	498.21	f
1080	1131.4	485.09	f
1120	1152.58	465.79	f
1160	1187.19	455.82	f
1200	1215.11	459.94	f
1240	1245.8	457.14	f
1280	1261.56	453.73	f
1320	1279.62	459.6	f
1360	1307.43	468.67	f
1400	1330.21	463.56	f
1440	1354.41	459.03	f
*	id=P2	origin=start	destiny=end	motherId=-	ageAtStart=2440
0	171.89	531.3	c
40	183.76	521.96	c
80	210.44	504.96	c
120	251.99	502.25	c
160	294.54	498.3	c
200	334.09	495.93	f
240	365.87	481.11	f
280	387.18	478.25	f
320	418.68	487.74	f
360	438.47	482.3	f
400	460.62	472.6	f
440	490.19	463.18	f
480	517.17	462.8	f
520	535.48	465.36	f
560	573.72	472.88	f
600	602.04	473.08	f
640	634.28	469.1	f
680	665.33	470.59	f
720	692.29	483.9	f
760	712.29	485.03	f
800	747.63	490.17	f
840	785.6	497.3	f
880	820.47	492.89	f
920	847.09	486.62	f
960	887.05	483.64	f
1000	917.97	472.91	f
1040	950.45	463.31	f
1080	972.57	461.48	f
1120	993.88	445.07	f
1160	1034.41	436.74	f
1200	1071.65	423.6	f
1240	1095.79	421.94	f
1280	1126.37	422.13	f
1320	1158.23	427.98	f
1360	1168.64	432.37	f
1400	1182.71	440.84	f
1440	1207.37	471.8	f
*	id=P3	origin=start	destiny=end	motherId=-	ageAtStart=480
0	266	62.42	c
40	292.67	38.36	c
80	312.63	16.74	c
120	339.02	17.08	c
160	376.13	11.44	f
200	416.07	-0.38999999999999	f
240	446.94	-9.14	f
280	485.43	-14.36	f
320	514.11	-4.3200000000001	f
360	530.09	7.8	f
400	559.77	16.61	f
440	583.59	11.37	f
480	590.96	2.39	f
520	600.32	-4.05	f
560	618.66	-17.52	f
600	627.09	-35.49	f
640	653.82	-59.78	f
680	659.87	-76.19	f
720	675.36	-82.65	f
760	695.49	-95.85	f
800	729.73	-108.28	f
840	744.06	-127.12	f
880	763.73	-135.93	f
920	795.73	-146.53	f
960	820.42	-147.74	f
1000	850.67	-139.94	f
1040	878.23	-132.13	f
1080	905.51	-129.81	f
1120	926.33	-130.91	f
1160	947.3	-145.94	f
1200	974.63	-159.11	f
1240	992.62	-166.75	f
1280	1002.34	-178.85	f
1320	1021.69	-191.9	f
1360	1032.36	-201.83	f
1400	1051.66	-223.44	f
1440	1072.45	-236.93	f
*	id=P4	origin=start	destiny=end	motherId=-	ageAtStart=3120
0	225.12	136.85	c
40	262.67	127.63	c
80	292.74	130.72	c
120	313.22	132.43	c
160	346.28	134.34	c
200	367.38	141.98	f
240	383.65	146.04	f
280	409.67	145.6	f
320	429.51	139.44	f
360	444.2	137.86	f
400	468.51	128.99	f
440	498.15	114.53	f
480	521.5	111.85	f
520	559.62	102.23	f
560	587.02	90.69	f
600	620.96	76.73	f
640	644.45	71.02	f
680	677.64	65.54	f
720	693.99	67.11	f
760	712.37	58.29	f
800	742.05	48.12	f
840	763.82	41.29	f
880	793.68	37.78	f
920	821.99	33.98	f
960	844.22	25.7	f
1000	880.85	23.4	f
1040	915.78	19.43	f
1080	944.91	17.24	f
1120	990.17	18.48	f
1160	1015.03	18.08	f
1200	1038.1	11.54	f
1240	1061.87	10.46	f
1280	1095.68	7.99	f
1320	1127.37	15.92	f
1360	1154.84	20.65	f
1400	1185	13.29	f
1440	1204.27	7.36	f
*	id=P5	origin=start	destiny=end	motherId=-	ageAtStart=920
0	419.44	277.21	c
40	448.93	262.69	c
80	465.77	261.67	c
120	485.41	261.66	c
160	515.33	250.96	f
200	538.37	249.82	f
240	562.96	254.18	f
280	587.27	261.62	f
320	619.59	266.55	f
360	639.39	265.1	f
400	671.2	276.99	f
440	703.15	287.71	f
480	721.69	297.23	f
520	740.66	308.05	f
560	765.42	311.63	f
600	796.23	327.74	f
640	820.16	327.9	f
680	844.87	328.14	f
720	872.19	333.06	f
760	905.49	319.45	f
800	936.32	309.54	f
840	947.03	305.84	f
880	977.58	303.06	f
920	1009.28	294.85	f
960	1031.95	292.3	f
1000	1055.54	288.61	f
1040	1089.9	279.68	f
1080	1108.96	284.04	f
1120	1127.3	297.93	f
1160	1152.51	296.86	f
1200	1184.71	299.43	f
1240	1219.98	308.17	f
1280	1238.72	305.58	f
1320	1256.82	307.64	f
1360	1276.43	293.48	f
1400	1304.54	283.14	f
1440	1340.5	280.29	f
*	id=P6	origin=start	destiny=end	motherId=-	ageAtStart=3840
0	748.54	183.76	c
40	766.96	197.59	c
80	799.12	203.7	c
120	837.5	215.98	c
160	868.06	224.63	f
200	898.08	231.08	f
240	917.06	241.16	f
280	935.46	235.04	f
320	966.77	241.04	f
360	993.75	231.36	f
400	1031.97	230.55	f
440	1065.47	229.07	f
480	1098.68	226.66	f
520	1126.09	220.92	f
560	1167.45	223.68	f
600	1188.54	218.02	f
640	1214.7	223.74	f
680	1251.24	218.16	f
720	1270.78	201.58	f
760	1285.7	188.61	f
800	1307.02	177.04	f
840	1335.73	154.35	f
880	1361.8	150.95	f
920	1385.5	153.35	f
960	1415.68	148.8	f
1000	1442.07	146.17	f
1040	1466.21	146.45	f
1080	1511.04	153.09	f
1120	1542.44	155.66	f
1160	1570.73	163.79	f
1200	1592.86	152.09	f
1240	1609.78	137.69	f
1280	1637.46	119.96	f
1320	1666.87	114.08	f
1360	1701.96	116.5	f
1400	1732.97	121.43	f
1440	1771.43	125.83	f
*	id=P7	origin=start	destiny=end	motherId=-	ageAtStart=2640
0	664.84	152.83	c
40	688.28	159.72	c
80	724.41	163.45	c
120	761.81	168.98	c
160	794.31	163.49	c
200	816.43	178.8	f
240	834.06	181.52	f
280	872.79	181.88	f
320	903.07	186.84	f
360	930.79	189.72	f
400	944.76	197.05	f
440	968.8	196.57	f
480	984.55	185.89	f
520	996.63	176.54	f
560	1011.46	170.93	f
600	1043.49	173.48	f
640	1075.79	176.31	f
680	1093.69	159.56	f
720	1113.36	143.85	f
760	1135.34	138.86	f
800	1161.96	141.92	f
840	1206.22	139.52	f
880	1244.78	144.88	f
920	1264.01	139.64	f
960	1300.04	148.25	f
1000	1326.18	146.21	f
1040	1361.82	149.44	f
1080	1400.71	142.59	f
1120	1424.73	133.18	f
1160	1457.4	140.51	f
1200	1485.45	147.59	f
1240	1504.99	155.98	f
1280	1527.35	155.47	f
1320	1556.71	163.93	f
1360	1598.86	172.51	f
1400	1623.15	179.45	f
1440	1649.57	179.28	f
*	id=P8	origin=start	destiny=end	motherId=-	ageAtStart=360
0	418.81	280.07	c
40	438.07	263.68	c
80	454.33	250.5	c
120	485.39	240.66	c
160	516.59	236.51	c
200	538.92	235.89	f
240	576.58	251.91	f
280	585.24	264.17	f
320	598.25	279.07	f
360	629.88	296.2	f
400	655.3	304.02	f
440	685.25	308.7	f
480	714.37	305.39	f
520	736.7	300.58	f
560	766.27	295.76	f
600	803.58	299.34	f
640	837.26	296.36	f
680	870.87	287.79	f
720	899.26	297.36	f
760	925.84	295.54	f
800	947.56	307.14	f
840	976.8	320.84	f
880	1005.87	337.54	f
920	1024.56	334.66	f
960	1044.74	334	f
1000	1081.23	320.5	f
1040	1110.53	314.49	f
1080	1140.11	303.82	f
1120	1165.77	292.76	f
1160	1189.25	284.17	f
1200	1210.44	277.84	f
1240	1243.89	290.6	f
1280	1269.93	298.89	f
1320	1300.46	306.27	f
1360	1326.07	311.67	f
1400	1344.33	312.82	f
1440	1367.71	310.11	f
*	id=P9	origin=start	destiny=end	motherId=-	ageAtStart=2400
0	343.74	425.95	c
40	360.3	419.85	c
80	378.27	415.56	c
120	409.87	411.54	c
160	440.85	402.22	f
200	475.23	387.68	f
240	507.5	369.21	f
280	540.9	357.53	f
320	571.54	369.59	f
360	596.43	374.52	f
400	626.65	384.99	f
440	658.71	384.83	f
480	692.75	382.32	f
520	717.9	375.11	f
560	737.21	375.85	f
600	760.91	371.71	f
640	780.3	376.86	f
680	802.61	370.58	f
720	831.21	369.66	f
760	847.65	374.69	f
800	882.76	379.25	f
840	917.4	373.11	f
880	949.93	355.13	f
920	976.95	352.85	f
960	1012.2	353.62	f
1000	1051.6	359.35	f
1040	1087.86	357.58	f
1080	1109.29	354.14	f
1120	1144.8	350.55	f
1160	1165.02	356.26	f
1200	1189.59	355.53	f
1240	1231.65	348.04	f
1280	1270.86	339.52	f
1320	1290.63	332.82	f
1360	1316.87	331.9	f
1400	1339.63	335.52	f
1440	1360.69	352.89	f
*	id=P10	origin=start	destiny=end	motherId=-	ageAtStart=4040
0	309.01	228.24	c
40	315.19	248.97	c
80	330.79	264.31	c
120	352.33	269.28	c
160	387.18	266.36	c
200	412.38	253.22	f
240	438.9	251.12	f
280	460.59	249.92	f
320	477.74	243.37	f
360	514.65	245.79	f
400	531.49	242.39	f
440	569.46	246.87	f
480	601.88	248.35	f
520	625.75	248.83	f
560	658.31	244.53	f
600	686.96	236.47	f
640	702.64	229.16	f
680	727.07	217.99	f
720	762.54	208.75	f
760	794.04	211.23	f
800	804.13	208.6	f
840	835.3	197.65	f
880	863.48	189.89	f
920	896.07	191.95	f
960	927.1	208.63	f
1000	954.58	216.58	f
1040	984.1	230.76	f
1080	1014.07	244.05	f
1120	1045.45	261.41	f
1160	1066.26	267.79	f
1200	1089.72	267.3	f
1240	1121.95	259.4	f
1280	1146.57	252.81	f
1320	1175.66	245.09	f
1360	1204.77	241.89	f
1400	1244.65	253.13	f
1440	1267.74	253.44	f
*	id=P11	origin=start	destiny=end	motherId=-	ageAtStart=3320
0	835.6	403.32	c
40	844.99	417.47	c
80	874.9	428.61	c
120	909.86	431.05	c
160	936.09	437.28	c
200	974.21	431.56	f
240	994.76	441.53	f
280	1015.71	448.71	f
320	1041.85	456.1	f
360	1053.83	463.74	f
400	1088.49	468.8	f
440	1108.34	480.59	f
480	1137.57	506.59	f
520	1162.96	521.25	f
560	1190.14	537.39	f
600	1222.15	535.37	f
640	1239	536.95	f
680	1269.35	537.68	f
720	1309.71	540.02	f
760	1346.97	529.34	f
800	1379.47	528.49	f
840	1404.36	521.99	f
880	1427.24	537.73	f
920	1449.64	548.4	f
960	1480.66	551.7	f
1000	1508.26	563.59	f
1040	1539.97	565.48	f
1080	1566.35	566.73	f
1120	1594.61	567.28	f
1160	1618.61	573.61	f
1200	1643.36	593.89	f
1240	1676.92	603.33	f
1280	1709.68	617.94	f
1320	1716.6	623.52	f
1360	1742.65	644.87	f
1400	1761.32	663.35	f
1440	1788.08	680.79	f
*	id=P12	origin=start	destiny=end	motherId=-	ageAtStart=2640
0	650.08	328.69	c
40	657.6	312.21	c
80	675.35	291.6	c
120	700.13	266.07	c
160	724.02	268.43	c
200	763.1	275.1	f
240	789.89	277.92	f
280	813.72	289.48	f
320	852.25	294.38	f
360	879.59	288.62	f
400	906.59	271.29	f
440	929.46	265.5	f
480	955.25	255.1	f
520	987.62	248.98	f
560	1003.21	238.85	f
600	1019.34	238.59	f
640	1046.63	254.01	f
680	1080.02	268.28	f
720	1108.9	284.5	f
760	1132.21	288.35	f
800	1153.29	296.49	f
840	1185.15	292.3	f
880	1208.26	290.04	f
920	1240.25	292.1	f
960	1274.16	301.9	f
1000	1297.47	309.79	f
1040	1329.22	310.3	f
1080	1363.07	312.75	f
1120	1389.56	308.85	f
1160	1411.81	306.15	f
1200	1444.85	305.39	f
1240	1474.18	310.31	f
1280	1507.69	300.92	f
1320	1528.88	296.35	f
1360	1554.95	291.78	f
1400	1578.51	297.83	f
1440	1601.22	306.58	f
*	id=P13	origin=start	destiny=end	motherId=-	ageAtStart=2280
0	133.76	496.67	c
40	164.84	484.61	c
80	199.52	477.18	c
120	232.48	478.57	c
160	254.39	473.67	f
200	283.88	469.67	f
240	314.79	461.49	f
280	337.18	453.09	f
320	372.16	448.33	f
360	390.83	440.75	f
400	416.66	433.82	f
440	427.6	444.08	f
480	448.44	444.84	f
520	475.14	445.74	f
560	500.51	442.89	f
600	539.77	436.92	f
640	576.49	427.65	f
680	615.03	420.48	f
720	632.11	412.6	f
760	668.61	406.07	f
800	696.44	407.21	f
840	724.43	398.1	f
880	743.81	393.46	f
920	779.76	392.55	f
960	806.09	391.67	f
1000	832.58	394.96	f
1040	859.98	393.15	f
1080	901	387.3	f
1120	931.04	385.2	f
1160	944.45	383.8	f
1200	965.72	392.91	f
1240	985.66	402.15	f
1280	1014.52	407.66	f
1320	1035.62	402.69	f
1360	1066.91	384.45	f
1400	1087.12	383.27	f
1440	1105.48	390.05	f
*	id=P14	origin=start	destiny=end	motherId=-	ageAtStart=3200
0	219.67	178.18	c
40	241.23	149.23	c
80	260.98	119.36	c
120	281.67	92.5	c
160	302.32	87.35	c
200	335.12	92.58	f
240	346.91	96.77	f
280	366.35	102.35	f
320	396.01	108.72	f
360	425.15	106.61	f
400	457.77	99.8	f
440	493.09	99.82	f
480	531.15	95.77	f
520	556.32	84.64	f
560	580.36	87.77	f
600	594.29	80.5	f
640	612.6	64.39	f
680	636.28	49.56	f
720	666.35	43.63	f
760	707.87	42.91	f
800	736.13	30.09	f
840	761.52	23.26	f
880	789.37	18.03	f
920	810.82	12.03	f
960	839.07	13.4	f
1000	868.69	31.2	f
1040	891.5	34.23	f
1080	922.12	29.9	f
1120	946.72	18.13	f
1160	971.39	2.41	f
1200	992.9	-18.48	f
1240	1007.34	-26.74	f
1280	1042.02	-29.57	f
1320	1076.54	-48.82	f
1360	1110.74	-58.77	f
1400	1146.8	-55.13	f
1440	1163.78	-56.52	f
*	id=P15	origin=start	destiny=end	motherId=-	ageAtStart=3840
0	224.67	405.38	c
40	240.97	412.3	c
80	274.2	409.05	c
120	304.75	395.73	c
160	339.74	387.95	c
200	365.79	392.01	f
240	398.94	396.28	f
280	431.98	386.66	f
320	453.61	386.03	f
360	487.18	385.79	f
400	515.37	385.51	f
440	550.95	387.3	f
480	590.14	385.57	f
520	618.35	384.49	f
560	639.75	384.36	f
600	664.79	381.7	f
640	685.79	380.39	f
680	711.06	372.71	f
720	733.39	368.24	f
760	750.61	370.32	f
800	773.46	363.26	f
840	798.67	362.78	f
880	827.63	344.35	f
920	855.26	336.45	f
960	892.35	335.57	f
1000	914.18	332.08	f
1040	939	326.65	f
1080	970.46	329.26	f
1120	1004.42	333.92	f
1160	1040.92	325.23	f
1200	1076.38	310.22	f
1240	1111.23	304.46	f
1280	1125.46	307.15	f
1320	1165.17	313.64	f
1360	1196.85	320.61	f
1400	1214.99	319.18	f
1440	1255.03	311.08	f
*	id=P16	origin=start	destiny=end	motherId=-	ageAtStart=160
0	427.86	170.61	c
40	449.37	173.36	c
80	483.17	164.45	c
120	523.55	160.41	c
160	559.31	161.55	c
200	587.76	158.96	f
240	604.7	138.66	f
280	626.1	117.22	f
320	659.12	104.4	f
360	688.95	100.46	f
400	715.23	94.21	f
440	744.09	95.32	f
480	769.16	90.25	f
520	805.11	101.49	f
560	828.78	96.16	f
600	853.91	92.17	f
640	878.77	96.77	f
680	908.09	108.69	f
720	934.71	119.02	f
760	960.19	135.96	f
800	992.68	160.29	f
840	1023.79	175.13	f
880	1043.66	172.93	f
920	1053.8	175.85	f
960	1097.07	187.81	f
1000	1126.15	196.65	f
1040	1158.62	210.84	f
1080	1173.32	221.66	f
1120	1193.14	236.47	f
1160	1212.64	248.85	f
1200	1238.67	261.77	f
1240	1263.41	267.5	f
1280	1289.53	269.79	f
1320	1304.19	272.72	f
1360	1335.99	281.1	f
1400	1360.4	297.03	f
1440	1372.01	305.9	f
*	id=P17	origin=start	destiny=end	motherId=-	ageAtStart=3080
0	811.97	196.42	c
40	854.39	179.21	c
80	889.72	169.72	c
120	924.45	159	c
160	952.02	159.51	c
200	967.29	163.42	f
240	989.43	171.58	f
280	1014.83	173.85	f
320	1031.74	167.44	f
360	1048.98	166.99	f
400	1084.23	156.67	f
440	1116.49	144.82	f
480	1155.04	135.62	f
520	1182.42	132.65	f
560	1215.73	141.23	f
600	1233.09	152.6	f
640	1264.4	173.26	f
680	1289.47	192.66	f
720	1318.7	198.11	f
760	1344.55	222.38	f
800	1360.38	222.01	f
840	1382.02	208	f
880	1402.1	201.33	f
920	1425.1	191.09	f
960	1463.43	182.62	f
1000	1500.58	178.82	f
1040	1530.53	172.25	f
1080	1561.18	164.85	f
1120	1590.39	160.22	f
1160	1624.94	153.79	f
1200	1657.55	158.84	f
1240	1690.36	160.91	f
1280	1721.58	176.69	f
1320	1747.69	183.43	f
1360	1776.2	181.29	f
1400	1805.5	168.69	f
1440	1826.81	173.51	f
*	id=P18	origin=start	destiny=end	motherId=-	ageAtStart=680
0	823.72	514.05	c
40	848.87	513.24	c
80	883.54	527.98	c
120	911.54	535.89	c
160	933.2	544.18	c
200	950.36	552.73	f
240	986.79	564.11	f
280	1022.57	578.23	f
320	1046.38	581.27	f
360	1094.14	593.35	f
400	1121.1	591.02	f
440	1151.52	585.98	f
480	1185.99	576.23	f
520	1217.87	571.79	f
560	1242.33	581.47	f
600	1267.81	594.57	f
640	1301.84	604.31	f
680	1331.23	609.81	f
720	1357.96	604.46	f
760	1389.39	596.41	f
800	1427.28	593.08	f
840	1455.2	602.41	f
880	1485.02	605.93	f
920	1489.83	599.92	f
960	1516.48	588.08	f
1000	1547.46	571.51	f
1040	1567.92	564.36	f
1080	1590.32	572.39	f
1120	1627.09	572.42	f
1160	1650.96	580.02	f
1200	1688.38	578.31	f
1240	1720.93	575.79	f
1280	1748.23	579.59	f
1320	1779.72	578.14	f
1360	1812.91	570.56	f
1400	1847.26	561.58	f
1440	1873.73	551.6	f
*	id=P19	origin=start	destiny=end	motherId=-	ageAtStart=2400
0	491.07	534.88	c
40	501.51	524.36	c
80	532.63	516.44	c
120	551.22	509.62	c
160	569.88	509.25	c
200	600.34	505.93	f
240	613.68	504.14	f
280	636.09	501.1	f
320	658.11	488.65	f
360	681.39	487.29	f
400	711.1	487.86	f
440	737.89	495.81	f
480	765.5	499.94	f
520	804.43	500.51	f
560	820.5	506.47	f
600	827.68	509.06	f
640	862.07	507.21	f
680	888.7	505.58	f
720	921.29	491.89	f
760	943.68	493.82	f
800	978.66	486.23	f
840	1003.81	470.17	f
880	1035.37	462.36	f
920	1079.32	456.87	f
960	1107.09	453.51	f
1000	1139.83	453.6	f
1040	1164.22	464.41	f
1080	1194.73	473.98	f
1120	1212.92	465.57	f
1160	1249.3	452.05	f
1200	1275.62	441.44	f
1240	1290.21	435.52	f
1280	1308.3	412.34	f
1320	1318.1	415.23	f
1360	1332.01	419.99	f
1400	1348.43	421.28	f
1440	1375.29	423.26	f
*	id=P20	origin=start	destiny=end	motherId=-	ageAtStart=2640
0	32.24	607.4	c
40	52.13	606.72	c
80	80.74	610.17	c
120	103.48	602.3	c
160	130.52	610.44	c
200	161.81	621.29	f
240	182.56	623.82	f
280	215.69	629.17	f
320	249.06	620.62	f
360	285.43	612.65	f
400	304.85	611.68	f
440	346.79	608.41	f
480	370.32	620.78	f
520	399.16	625.53	f
560	429.34	635.12	f
600	468.73	632.65	f
640	503.52	627.8	f
680	540.24	636.21	f
720	563.17	633.6	f
760	585	637.66	f
800	611.9	645.62	f
840	637.81	653.33	f
880	654.53	656.69	f
920	701.19	671.56	f
960	728.69	663.29	f
1000	757.71	646.82	f
1040	777.95	644.32	f
1080	803.77	630.27	f
1120	833.77	612.29	f
1160	857.8	602.53	f
1200	884.36	599.14	f
1240	914.54	586.59	f
1280	938.66	580.6	f
1320	958.54	576.65	f
1360	980.99	562.02	f
1400	1001.83	555.33	f
1440	1029	555.83	f
*	id=P21	origin=start	destiny=end	motherId=-	ageAtStart=160
0	639.32	68.89	c
40	627.69	49.4	c
80	629.37	31.46	c
120	630.44	23.07	c
160	645.12	9.27	c
200	671.89	4.37	f
240	701.03	-4.05	f
280	733.62	9.28	f
320	755.91	10.54	f
360	794.08	16.15	f
400	812.4	18.27	f
440	834.82	18.32	f
480	881.6	17.01	f
520	912.7	10.72	f
560	931.13	-4.4	f
600	939.42	-22.8	f
640	961.15	-38.28	f
680	984.3	-55	f
720	999.91	-60.95	f
760	1010.25	-64.04	f
800	1032.89	-61.53	f
840	1067.89	-51.09	f
880	1096.68	-38.04	f
920	1130.28	-17.79	f
960	1157.93	-10.29	f
1000	1181.48	-9.91	f
1040	1223.24	-7.3200000000001	f
1080	1243.98	-0.14999999999998	f
1120	1268.76	-14.86	f
1160	1297.07	-22.92	f
1200	1332.56	-29.06	f
1240	1360.58	-13.95	f
1280	1380.53	-13.9	f
1320	1402.08	-6.89	f
1360	1434.25	2.17	f
1400	1445.1	13.97	f
1440	1465.61	24.39	f
*	id=P22	origin=start	destiny=end	motherId=-	ageAtStart=2920
0	672.36	324.56	c
40	688.85	314.14	c
80	718.48	299.72	c
120	733.94	283.81	c
160	761.61	263.59	c
200	778.61	251.11	f
240	793.38	249.35	f
280	826.69	249.26	f
320	857.76	252.23	f
360	882.44	261.68	f
400	921.58	275.32	f
440	948.72	284.75	f
480	987.51	283.16	f
520	1023.5	275.08	f
560	1049.01	271.35	f
600	1081.12	277.42	f
640	1095.52	279.02	f
680	1113.48	287	f
720	1130.05	298.05	f
760	1147.09	313.54	f
800	1177.63	318.16	f
840	1193.06	328.67	f
880	1226.62	341.15	f
920	1254.69	344.97	f
960	1281.88	349.19	f
1000	1309.24	347.41	f
1040	1343.89	346.02	f
1080	1375.45	343.76	f
1120	1404.98	347.84	f
1160	1430.94	349	f
1200	1463.13	349.92	f
1240	1489.89	343.19	f
1280	1525.96	340.73	f
1320	1547.62	331.69	f
1360	1565.75	328.04	f
1400	1589.41	315.4	f
1440	1619.64	321.03	f
*	id=P23	origin=start	destiny=end	motherId=-	ageAtStart=4520
0	604.05	486.15	c
40	623.65	495.78	c
80	656.46	497.7	c
120	679.23	488.22	c
160	705.31	478.42	f
200	722.35	478.78	f
240	745.19	484.36	f
280	761	490.41	f
320	778.5	485.71	f
360	807.96	486.66	f
400	823.79	485.26	f
440	842.84	469.53	f
480	869.18	464.64	f
520	887.62	468.68	f
560	927.18	470.21	f
600	960.7	485.53	f
640	993.97	509.56	f
680	1016.06	506.75	f
720	1035.78	514.35	f
760	1064.93	533.43	f
800	1101.48	537.84	f
840	1125.98	547.88	f
880	1150.76	538.3	f
920	1176.88	526.99	f
960	1215.29	523.5	f
1000	1234.56	533.79	f
1040	1258.4	543.72	f
1080	1286.97	556.53	f
1120	1316.22	576.89	f
1160	1326.74	582.39	f
1200	1349.24	595.41	f
1240	1376.4	600.55	f
1280	1401.64	615.82	f
1320	1440.35	620.15	f
1360	1465.84	624.34	f
1400	1492.57	628.94	f
1440	1522.34	611.42	f
*	id=P24	origin=start	destiny=end	motherId=-	ageAtStart=480
0	50.6	638.98	c
40	59.78	646.1	c
80	91.22	653.39	c
120	119.99	662.28	c
160	141.95	678.15	c
200	151.69	681.49	f
240	179.13	689.31	f
280	207.62	688.39	f
320	236.62	691.81	f
360	279.61	692.87	f
400	306.62	697.41	f
440	332.14	684.49	f
480	365.79	677.39	f
520	383.77	674.07	f
560	422.46	673.23	f
600	443.4	677.45	f
640	482.43	670.08	f
680	491.22	661.26	f
720	512.61	666.5	f
760	553.09	685.6	f
800	573.84	700.25	f
840	604.62	707.39	f
880	639.41	706.02	f
920	677.88	707.07	f
960	707.54	707.67	f
1000	734.28	710.24	f
1040	762.55	703.72	f
1080	779.33	695.42	f
1120	797.63	686.49	f
1160	833.23	674.32	f
1200	859	676.83	f
1240	891.87	673.15	f
1280	915.02	668.6	f
1320	936.18	666.25	f
1360	963.85	667.66	f
1400	997.23	676.43	f
1440	1018.01	688.46	f
*	id=P25	origin=start	destiny=end	motherId=-	ageAtStart=3200
0	543.98	397.21	c
40	554.2	422.98	c
80	581.33	438.29	c
120	599.56	453.76	c
160	626.93	467.01	c
200	651.53	482.89	f
240	668.38	480.12	f
280	712.59	465.46	f
320	731.88	474.73	f
360	760.18	482.75	f
400	802.49	484.75	f
440	833.79	497.75	f
480	868.47	505.07	f
520	892.18	507.91	f
560	922.8	509.15	f
600	951.4	509.52	f
640	975.76	519.51	f
680	1012.26	533.33	f
720	1038.69	551.63	f
760	1057.49	556.47	f
800	1080.74	551.64	f
840	1119.89	546.73	f
880	1154.33	547.8	f
920	1180.08	562.9	f
960	1203.14	569.61	f
1000	1226.74	571.02	f
1040	1254.53	570.56	f
1080	1276.34	579.18	f
1120	1313.98	588.78	f
1160	1361.78	589.64	f
1200	1398.03	588.82	f
1240	1410.83	592.84	f
1280	1432.08	592.42	f
1320	1451.36	602.13	f
1360	1470.65	612.65	f
1400	1496.27	614.84	f
1440	1523.62	616.35	f
*	id=P26	origin=start	destiny=end	motherId=-	ageAtStart=2880
0	649.08	268	c
40	664.21	284.13	c
80	691.41	291.74	c
120	728.48	290.6	c
160	745.41	299.94	c
200	765.93	295.83	f
240	799.2	283.16	f
280	831.18	265.7	f
320	852.32	262.4	f
360	877.98	265.65	f
400	905.25	269.79	f
440	927.68	277.9	f
480	955.35	268.13	f
520	972.16	274.79	f
560	999.37	279.83	f
600	1023.23	279.3	f
640	1056.2	273.39	f
680	1087.04	294.87	f
720	1125.49	299.95	f
760	1162.41	295.57	f
800	1196.78	297.44	f
840	1222.83	310.66	f
880	1243.8	317.52	f
920	1268.93	309.46	f
960	1301.85	299.01	f
1000	1325.05	300.83	f
1040	1359.73	293.41	f
1080	1391.84	272.79	f
1120	1419.32	260.91	f
1160	1435.17	248.38	f
1200	1461.01	238.71	f
1240	1484.83	238.85	f
1280	1516.19	248.41	f
1320	1534.43	253.38	f
1360	1561.47	257.22	f
1400	1593.21	263.66	f
1440	1628.06	258.52	f
*	id=P27	origin=start	destiny=end	motherId=-	ageAtStart=1440
0	725.51	345.07	c
40	760.16	353.63	c
80	793.86	356.76	c
120	824.05	352.8	c
160	846.16	344.42	c
200	885.84	327.94	f
240	920.72	328.68	f
280	935.13	331.65	f
320	976.03	331.92	f
360	991.75	338.94	f
400	1012.33	335.43	f
440	1043.15	326.4	f
480	1073.72	310.89	f
520	1097.31	301.48	f
560	1127.72	297.78	f
600	1149.39	291.79	f
640	1171.28	282.71	f
680	1191.51	272.16	f
720	1221.75	266.5	f
760	1234.49	273.45	f
800	1255.22	282.78	f
840	1288.69	296.52	f
880	1317.03	308.6	f
920	1336.42	316.09	f
960	1369.27	326.1	f
1000	1392.23	328.82	f
1040	1410.38	327.55	f
1080	1437.2	328.89	f
1120	1461.93	335.89	f
1160	1495.68	348.78	f
1200	1516.09	353.97	f
1240	1533.11	349.27	f
1280	1573.06	346.6	f
1320	1608.07	343.85	f
1360	1637.26	329.01	f
1400	1657.76	320.56	f
1440	1684.21	313.91	f
*	id=P28	origin=start	destiny=end	motherId=-	ageAtStart=1720
0	106.43	6.92	c
40	136.95	6.88	c
80	167.24	8.91	c
120	202.92	15.21	c
160	231.61	13.8	c
200	262.39	18.68	f
240	280.76	17.31	f
280	304.92	23.56	f
320	330.65	36.32	f
360	356.07	41.15	f
400	374.5	42.53	f
440	395	50.05	f
480	404.15	56.68	f
520	421.55	54.87	f
560	447.69	61.93	f
600	472.81	66.14	f
640	503.12	70.04	f
680	523.78	76.3	f
720	537.36	82.52	f
760	561.65	89.86	f
800	586.45	100.73	f
840	610.57	117.46	f
880	627.35	120.03	f
920	654.09	121.25	f
960	680.25	117.51	f
1000	705.34	107.77	f
1040	723.41	108.52	f
1080	742.38	111.64	f
1120	779.53	111.04	f
1160	817.2	98.79	f
1200	850.58	91.98	f
1240	887.35	104.01	f
1280	924.44	107.05	f
1320	953.42	117.27	f
1360	979	119.01	f
1400	1007.29	126.67	f
1440	1035.52	128.7	f
*	id=P29	origin=start	destiny=end	motherId=-	ageAtStart=4280
0	617.52	436.52	c
40	626.6	451.71	c
80	645.82	480.94	c
120	674.69	500.16	c
160	704.9	519.4	c
200	738.25	526.77	f
240	768.71	541.32	f
280	785.83	556.69	f
320	799.85	574.28	f
360	821.64	586.61	f
400	841.14	607.84	f
440	875.61	615.81	f
480	909.69	627.51	f
520	941.92	639.1	f
560	971.27	637.13	f
600	999.27	641.19	f
640	1016.04	644.43	f
680	1036.41	637.02	f
720	1071.36	628.32	f
760	1082.54	608.36	f
800	1099.76	597.8	f
840	1124.08	593.3	f
880	1156.74	599.17	f
920	1183.79	605.09	f
960	1204.11	620.09	f
1000	1232.03	629.25	f
1040	1273.65	637.39	f
1080	1295.34	642.43	f
1120	1333.81	633.13	f
1160	1361.94	625.5	f
1200	1387.28	610.74	f
1240	1408.33	593.66	f
1280	1428.2	578.26	f
1320	1465.95	572.58	f
1360	1493.36	570.53	f
1400	1522.3	569.07	f
1440	1546.39	570.26	f
*	id=P30	origin=start	destiny=end	motherId=-	ageAtStart=3000
0	596.62	-2.77	c
40	613.82	-20.89	c
80	638.4	-32.83	c
120	667.68	-42.97	c
160	693.56	-61.84	c
200	718.19	-70.53	f
240	741.28	-63.87	f
280	772	-59	f
320	792.95	-45.55	f
360	816.13	-37	f
400	850.98	-29.5	f
440	882.48	-22.57	f
480	907.77	-17.03	f
520	920.81	-11.94	f
560	952.29	-10.57	f
600	968.68	-16.3	f
640	992.84	-20.64	f
680	1023.7	-24.33	f
720	1050.32	-22.69	f
760	1083.56	-26.38	f
800	1108.43	-44.05	f
840	1129.46	-41.42	f
880	1168.78	-48.1	f
920	1209.23	-40.03	f
960	1242.69	-34.72	f
1000	1266.55	-38.96	f
1040	1296.3	-38.12	f
1080	1315.97	-47.2	f
1120	1350.94	-60.93	f
1160	1389.23	-72.87	f
1200	1429.48	-79.74	f
1240	1447.79	-81.01	f
1280	1474.69	-81.28	f
1320	1491.45	-73.72	f
1360	1507.06	-69.67	f
1400	1541.07	-62.88	f
1440	1581.49	-62.23	f
*	id=P31	origin=start	destiny=end	motherId=-	ageAtStart=1040
0	709.41	518.38	c
40	735.87	522.94	c
80	750.93	529.89	c
120	770.78	534.56	c
160	798.88	540.49	c
200	830.62	550.11	f
240	857.82	561.99	f
280	882.97	562.4	f
320	917.53	568.32	f
360	948.59	560.73	f
400	982.62	551.51	f
440	1005.22	550.74	f
480	1026.96	546.02	f
520	1065.38	537.89	f
560	1095.3	526.49	f
600	1137.4	513.78	f
640	1167.18	509.96	f
680	1180.89	512.24	f
720	1210.79	512.65	f
760	1241.51	511.56	f
800	1265.27	523.9	f
840	1282.85	531.99	f
880	1312.14	538.73	f
920	1333.51	546.62	f
960	1368	552.43	f
1000	1396.77	560	f
1040	1430.91	565.31	f
1080	1467.85	560.31	f
1120	1496.88	553.54	f
1160	1541.12	548.67	f
1200	1567.53	548.6	f
1240	1598.47	562.15	f
1280	1632.53	566.08	f
1320	1659.48	573.16	f
1360	1693.43	594.39	f
1400	1711.99	601.47	f
1440	1730.51	599.64	f
*	id=P32	origin=start	destiny=end	motherId=-	ageAtStart=2520
0	640.01	163.87	c
40	630.75	144.5	c
80	621.99	134.68	c
120	628.84	126.24	c
160	642.37	110.51	c
200	655.06	94.71	f
240	682.74	88.93	f
280	705.83	74.7	f
320	725.51	71.72	f
360	748.38	62.39	f
400	786.66	52.87	f
440	808.93	59.12	f
480	827.23	68.53	f
520	861.5	74.89	f
560	899.75	77.14	f
600	915.89	91.72	f
640	939.15	82.09	f
680	953.02	82.66	f
720	989.71	89.38	f
760	1025.22	86.5	f
800	1054.91	76.18	f
840	1096.5	65.7	f
880	1125.17	66.67	f
920	1168.07	68.07	f
960	1195.17	66.16	f
1000	1228.17	64.04	f
1040	1249.88	69.05	f
1080	1269.58	68.67	f
1120	1299.55	72.64	f
1160	1323.56	76.83	f
1200	1351.77	83.66	f
1240	1377.43	81.98	f
1280	1400.72	92.58	f
1320	1439.86	86.42	f
1360	1465.19	100.42	f
1400	1493.71	102.25	f
1440	1526.41	111.18	f
*	id=P33	origin=start	destiny=end	motherId=-	ageAtStart=1360
0	800.21	175.57	c
40	818.84	171.78	c
80	845.71	159.12	c
120	870.31	149.31	c
160	893.1	135.04	c
200	931.48	130.94	f
240	949.24	121.94	f
280	975.64	116.32	f
320	998.71	121.97	f
360	1013.72	125.02	f
400	1035.89	137.49	f
440	1056.71	140.23	f
480	1092.83	139.41	f
520	1121.93	138.31	f
560	1146.33	134.09	f
600	1181.02	128.28	f
640	1218.02	125.78	f
680	1256.16	125.03	f
720	1287.71	126.91	f
760	1317.2	122.89	f
800	1353.66	112.46	f
840	1375.24	115.64	f
880	1396.5	116.62	f
920	1434.02	103.47	f
960	1456.36	102.36	f
1000	1486.64	97.14	f
1040	1515.4	92.55	f
1080	1541.02	80.87	f
1120	1574.51	73.8	f
1160	1603.9	71.25	f
1200	1634.36	60.97	f
1240	1658.06	62.23	f
1280	1689.79	61.51	f
1320	1703.67	50.04	f
1360	1737.01	47.1	f
1400	1746.75	49.58	f
1440	1771.63	55	f
*	id=P34	origin=start	destiny=end	motherId=-	ageAtStart=4720
0	817.55	351.3	c
40	822.15	374.21	c
80	840.03	367.99	c
120	858.44	373.03	c
160	888.37	398.82	f
200	916.18	409.53	f
240	935.81	416.39	f
280	955.41	420.53	f
320	984.03	419.62	f
360	1019.39	423.39	f
400	1051.87	422.97	f
440	1079.44	421.1	f
480	1109.39	418.52	f
520	1135.61	416.01	f
560	1156.41	410.87	f
600	1177.12	410.42	f
640	1195.11	408.16	f
680	1224.46	416.37	f
720	1253.08	414.96	f
760	1278.72	417.9	f
800	1315.75	417.97	f
840	1334.28	408.51	f
880	1351.42	400.89	f
920	1378.1	401.39	f
960	1414.66	409.28	f
1000	1432.72	400.8	f
1040	1462.76	402.85	f
1080	1476.62	395.46	f
1120	1504.54	392.98	f
1160	1523.38	399.68	f
1200	1553.71	416.4	f
1240	1588.61	412.69	f
1280	1638.07	408.83	f
1320	1656.36	398.31	f
1360	1673.86	391.84	f
1400	1704.12	388.61	f
1440	1715.51	388.68	f
*	id=P35	origin=start	destiny=end	motherId=-	ageAtStart=2680
0	802.04	8.6	c
40	822.28	8.14	c
80	848.14	9.5599999999999	c
120	864.93	13.12	c
160	892.78	20.45	c
200	913.9	33.25	f
240	936.22	43.84	f
280	951.94	58.22	f
320	987.39	72.81	f
360	1017.75	60.25	f
400	1048.81	51.5	f
440	1071.59	66.08	f
480	1100.87	72.52	f
520	1123.96	65.19	f
560	1152.11	54.57	f
600	1182.34	41.9	f
640	1216.92	38.18	f
680	1246.44	34.82	f
720	1266.38	30.43	f
760	1292.03	30.64	f
800	1318.05	36.86	f
840	1360.58	46.23	f
880	1376.39	54.53	f
920	1405.09	52.94	f
960	1432.81	42.9	f
1000	1460.78	38.38	f
1040	1489.78	33.6	f
1080	1517.16	35.37	f
1120	1540.01	31.88	f
1160	1566.83	25.06	f
1200	1595.3	18	f
1240	1611.41	5.12	f
1280	1631.92	0.92999999999995	f
1320	1655.28	0.47000000000003	f
1360	1672.71	-6.96	f
1400	1686.51	-26.64	f
1440	1707.33	-47.64	f
*	id=P36	origin=start	destiny=end	motherId=-	ageAtStart=4800
0	490.17	203.97	c
40	513.6	189.24	c
80	537.42	180.67	c
120	559.63	166.27	c
160	580.94	157.7	c
200	599.97	145	f
240	621.64	139.97	f
280	643.09	142.46	f
320	668.64	143.69	f
360	702.88	147.2	f
400	717.29	145.19	f
440	740.9	140.27	f
480	766.3	139.42	f
520	797.92	135.98	f
560	813.93	126.97	f
600	841.92	103.37	f
640	861.58	110.56	f
680	878.82	119.46	f
720	898.58	129.74	f
760	913.33	129.74	f
800	940.24	129.13	f
840	965.81	128.58	f
880	983.72	118.35	f
920	1017.71	107.32	f
960	1049.12	108.53	f
1000	1063.88	107.75	f
1040	1095.36	101.42	f
1080	1135.22	102.95	f
1120	1155.6	94.44	f
1160	1188.8	80.94	f
1200	1208.56	81.08	f
1240	1235.67	75.71	f
1280	1269.52	69.76	f
1320	1316.82	59.57	f
1360	1334.72	47.16	f
1400	1353.48	32.78	f
1440	1378.38	39.29	f
*	id=P37	origin=start	destiny=end	motherId=-	ageAtStart=2080
0	752.4	423.21	c
40	776.89	409.6	c
80	793.76	392.15	c
120	817.35	374.47	c
160	852.25	370.22	c
200	875.26	363.36	f
240	907.98	363.22	f
280	928.5	360.38	f
320	962.38	346.46	f
360	989.45	340.74	f
400	1016.69	336.72	f
440	1040.22	331.36	f
480	1069.04	319.08	f
520	1111.28	318.68	f
560	1140.12	316.33	f
600	1164.64	307.77	f
640	1188.46	308.49	f
680	1206.25	296.51	f
720	1226.01	283.55	f
760	1261.62	270.73	f
800	1280.57	262.19	f
840	1303.54	256.28	f
880	1335.19	255.64	f
920	1354.56	251.68	f
960	1373.21	251.17	f
1000	1391.21	245.92	f
1040	1414.57	231.28	f
1080	1443.56	222.94	f
1120	1473.71	204.01	f
1160	1504.26	188.94	f
1200	1539.84	196.71	f
1240	1559.79	192.73	f
1280	1583.05	200.78	f
1320	1611.12	208.92	f
1360	1638.94	217.94	f
1400	1661.51	225.21	f
1440	1675.21	236.44	f
*	id=P38	origin=start	destiny=end	motherId=-	ageAtStart=3320
0	194.96	273.59	c
40	215.32	275.13	c
80	241.62	280.37	c
120	272.16	288.27	c
160	304.13	284.81	c
200	321.02	287	f
240	349.75	294.88	f
280	379.55	299.38	f
320	401.7	300.13	f
360	429.24	294.82	f
400	451.33	291.35	f
440	482.43	294.05	f
480	520.92	304.86	f
520	549.66	309.11	f
560	571.3	302.33	f
600	593.39	289.47	f
640	614.17	280.39	f
680	648.04	271.87	f
720	663.36	263.4	f
760	684	273.96	f
800	711.54	284.65	f
840	741.79	297.47	f
880	773.84	307.66	f
920	806.83	305.95	f
960	828.02	297.04	f
1000	846.32	287.87	f
1040	871.77	283.03	f
1080	899.43	284.21	f
1120	927.1	290.6	f
1160	957.76	288.07	f
1200	981.74	269.39	f
1240	993.74	265.76	f
1280	1020.54	264.14	f
1320	1044.12	265.66	f
1360	1073.12	275.35	f
1400	1083.3	288.33	f
1440	1107.06	304.42	f
*	id=P39	origin=start	destiny=end	motherId=-	ageAtStart=4160
0	560.26	489.55	c
40	588.56	486.69	c
80	625.36	483.14	c
120	646.46	475.37	c
160	673.9	465.75	c
200	703.86	468.41	f
240	731.21	474.53	f
280	755.44	471.94	f
320	791.9	454.43	f
360	814.12	451.85	f
400	832.93	455.76	f
440	872.87	459.46	f
480	909.11	458.12	f
520	943.1	459.27	f
560	976.3	470.31	f
600	1002.59	466.5	f
640	1023.87	472.71	f
680	1040.41	477.32	f
720	1079.05	477.07	f
760	1109.13	471.37	f
800	1140.74	460.37	f
840	1159.19	456.59	f
880	1193.51	454.7	f
920	1220.44	439.92	f
960	1259.49	441.27	f
1000	1300.05	432.6	f
1040	1320.13	415.65	f
1080	1346.25	404.7	f
1120	1372.31	390.52	f
1160	1393.15	373.72	f
1200	1412.48	369.58	f
1240	1428.74	355.5	f
1280	1443.92	343.71	f
1320	1462.97	345.69	f
1360	1485.42	359.15	f
1400	1515.57	374.28	f
1440	1542.88	368.32	f
*	id=P40	origin=start	destiny=end	motherId=-	ageAtStart=3160
0	530.82	487.65	c
40	558.99	479.2	c
80	591.24	464.21	c
120	622.56	460.21	c
160	650.03	457.74	c
200	674.93	451.04	f
240	716.78	455.24	f
280	750.68	444.95	f
320	780.83	446.19	f
360	811.92	444.82	f
400	840.92	449.14	f
440	879.82	447.78	f
480	916.56	449.34	f
520	947.84	457.27	f
560	988.15	460.52	f
600	1003.69	457.8	f
640	1023.08	454.78	f
680	1056.39	449.22	f
720	1094.17	458.72	f
760	1116.45	458.23	f
800	1135.09	449.73	f
840	1159.11	437.01	f
880	1179.39	428.62	f
920	1205.83	420.3	f
960	1242.11	407.21	f
1000	1258.89	395.82	f
1040	1285.58	390.62	f
1080	1329.17	379.95	f
1120	1370.15	378.8	f
1160	1396.3	377.36	f
1200	1427.69	381.8	f
1240	1439.7	394.24	f
1280	1475.81	407.41	f
1320	1501.6	414.73	f
1360	1530.08	426.34	f
1400	1557.09	418.54	f
1440	1584.34	419.48	f
*	id=P41	origin=start	destiny=end	motherId=-	ageAtStart=160
0	595	396.83	c
40	617.99	389.23	c
80	655.36	383.78	c
120	677.97	386.79	c
160	705.06	392.46	c
200	725.62	387.1	f
240	746.8	379.42	f
280	768.49	374.06	f
320	802.02	368.02	f
360	839.25	364.86	f
400	864.44	361.7	f
440	906.14	361.16	f
480	942.99	362.53	f
520	974.44	373.4	f
560	1000	383.99	f
600	1018.79	387.79	f
640	1047.42	384.91	f
680	1088.47	382.06	f
720	1120.78	384.09	f
760	1161.58	372.56	f
800	1195.83	364.77	f
840	1228.31	360.92	f
880	1264.72	361.73	f
920	1297.42	369.5	f
960	1335.32	381.22	f
1000	1361.21	383.9	f
1040	1391.7	400.2	f
1080	1412.94	399.93	f
1120	1445.35	406.63	f
1160	1457.25	398.55	f
1200	1483.04	407.18	f
1240	1501.97	417.1	f
1280	1541.81	431.52	f
1320	1567.63	435.38	f
1360	1598.64	427.09	f
1400	1631	421.14	f
1440	1655.3	417.27	f
*	id=P42	origin=start	destiny=end	motherId=-	ageAtStart=2240
0	738.76	325.37	c
40	728.93	326.36	c
80	723.5	332.28	c
120	713.22	331.57	c
160	715.74	322.75	c
200	730.73	318.26	f
240	761.04	311.49	f
280	787.36	306.71	f
320	813.05	302.97	f
360	832.8	300.39	f
400	860.87	298.36	f
440	890.64	287.85	f
480	918.85	293.27	f
520	959.07	295.17	f
560	990.68	295.94	f
600	1016.96	294.01	f
640	1048.4	285.05	f
680	1082.32	288.14	f
720	1112.06	292.7	f
760	1139.49	286.27	f
800	1183.8	281.66	f
840	1210.85	273.86	f
880	1246.5	262.24	f
920	1269	250	f
960	1296.8	243.58	f
1000	1335.78	233.74	f
1040	1369.7	227.37	f
1080	1394.46	236.5	f
1120	1415.91	233.48	f
1160	1436.49	241.16	f
1200	1447.56	240.75	f
1240	1469.28	254.27	f
1280	1496.99	273.64	f
1320	1522.43	283.89	f
1360	1547.97	300.64	f
1400	1565.89	313.26	f
1440	1591.14	319.03	f
*	id=P43	origin=start	destiny=end	motherId=-	ageAtStart=3520
0	772.56	4.38	c
40	786.43	1.96	c
80	809.08	-1.9400000000001	c
120	843.89	-2.62	c
160	875.64	6.29	c
200	896.19	5.48	f
240	920.49	14.39	f
280	944.97	34.95	f
320	964.36	41.68	f
360	999.16	51.49	f
400	1020.12	59.11	f
440	1044.56	65.39	f
480	1082.43	66.82	f
520	1101.18	69.55	f
560	1143.41	71.82	f
600	1169.3	78.5	f
640	1194.57	88.43	f
680	1219.27	90.65	f
720	1247.98	96.8	f
760	1277.33	98.69	f
800	1307.76	112.74	f
840	1345.98	128.01	f
880	1374.97	134.92	f
920	1405.7	141.81	f
960	1437.68	153.86	f
1000	1479.66	172.52	f
1040	1506.15	172.86	f
1080	1531.89	166.05	f
1120	1561.09	172.18	f
1160	1590.85	165.62	f
1200	1620.76	167.22	f
1240	1665.42	177.65	f
1280	1702.73	188.79	f
1320	1719	192.02	f
1360	1741.47	203.78	f
1400	1770.27	220.96	f
1440	1791.16	221.51	f
*	id=P44	origin=start	destiny=end	motherId=-	ageAtStart=1040
0	454.97	234.96	c
40	487.21	213.35	c
80	504.52	206.71	c
120	528.57	208.18	c
160	556.41	204.82	c
200	590.09	201.24	f
240	617.35	188.59	f
280	651.08	172.02	f
320	678.8	180.22	f
360	706.17	194.64	f
400	726.95	200.31	f
440	752.77	198.97	f
480	779.14	189.59	f
520	814.33	178.37	f
560	838.85	173.54	f
600	872.48	177.52	f
640	901.76	174.86	f
680	932.37	169.74	f
720	961.01	169.24	f
760	982.32	159.93	f
800	1015.17	158.17	f
840	1045.24	164.06	f
880	1073.22	166.09	f
920	1090.72	169.22	f
960	1119.6	172.26	f
1000	1157.09	177.75	f
1040	1186.22	170.28	f
1080	1223.81	170.65	f
1120	1241.02	163.01	f
1160	1262.31	138.84	f
1200	1303.6	125.23	f
1240	1347.79	114.81	f
1280	1383.39	111.58	f
1320	1418.31	111.53	f
1360	1448.85	102.17	f
1400	1481.62	95.17	f
1440	1511.97	88.14	f
*	id=P45	origin=start	destiny=end	motherId=-	ageAtStart=680
0	330.02	524.49	c
40	337.92	529.65	c
80	370.09	530.27	c
120	399.87	520.59	c
160	419.55	510.92	c
200	462.27	512.6	f
240	493.21	511.82	f
280	526.53	494.81	f
320	559.97	495.33	f
360	580.71	501.41	f
400	605.05	495.7	f
440	631.98	487.56	f
480	655.08	480.42	f
520	676.04	469.32	f
560	715.64	469.54	f
600	736.45	486	f
640	761.76	502.14	f
680	774.17	521.24	f
720	804.84	551.1	f
760	821.32	556.76	f
800	848.5	567.99	f
840	870.1	567.08	f
880	905.72	562.03	f
920	926.93	560.76	f
960	951.25	562.01	f
1000	983.65	558.03	f
1040	1013.92	555.34	f
1080	1048.58	546.13	f
1120	1075.65	544.24	f
1160	1104.38	545.23	f
1200	1146.68	549.64	f
1240	1177.69	553.88	f
1280	1205.8	545.37	f
1320	1225.67	529.14	f
1360	1258.09	519.07	f
1400	1289.01	515.27	f
1440	1304.69	512.24	f
*	id=P46	origin=start	destiny=end	motherId=-	ageAtStart=1520
0	536.17	593.95	c
40	551.68	599.15	c
80	577.54	593.38	c
120	615.67	588.06	c
160	642.33	582.67	c
200	661.69	581.61	f
240	681.54	589.43	f
280	694.3	603.3	f
320	715.74	619.34	f
360	747.11	628.17	f
400	785.98	616.82	f
440	815.66	609.65	f
480	848.66	608.7	f
520	878.75	610.91	f
560	904.75	612.03	f
600	926.08	609.51	f
640	957.06	604.53	f
680	986.36	604.65	f
720	1007.07	608.62	f
760	1043.56	600.95	f
800	1084.88	594.84	f
840	1103.47	604.05	f
880	1123.81	604.71	f
920	1154.8	598.42	f
960	1177.16	587.8	f
1000	1202.97	575.05	f
1040	1233.82	564.91	f
1080	1260.72	569.12	f
1120	1279.26	567.87	f
1160	1296.7	551.82	f
1200	1317.59	538.8	f
1240	1348.97	532.54	f
1280	1380.45	535.61	f
1320	1399.6	532.26	f
1360	1420.2	539.95	f
1400	1441.01	560.24	f
1440	1477.51	580.41	f
*	id=P47	origin=start	destiny=end	motherId=-	ageAtStart=2080
0	375.02	389.1	c
40	373.34	376.63	c
80	381.6	364.75	c
120	401.12	350.78	c
160	417.9	342.6	c
200	450.34	332.68	f
240	488	329.46	f
280	521.36	332.88	f
320	555.61	334.31	f
360	576.04	341.34	f
400	602.31	340.19	f
440	631.35	342.16	f
480	667.13	345.62	f
520	697.92	339.59	f
560	721.38	337.34	f
600	737.3	338.8	f
640	752.85	346.23	f
680	766.75	357.02	f
720	785.74	369.8	f
760	819.41	367.04	f
800	841.86	381.69	f
840	878.85	383.78	f
880	905.73	375.58	f
920	926.84	363.33	f
960	958.19	353.8	f
1000	988.52	354.27	f
1040	1008.79	352.22	f
1080	1043.94	348.9	f
1120	1077.33	342.56	f
1160	1099.09	325.6	f
1200	1127.16	322.26	f
1240	1152.71	319.26	f
1280	1174.87	312.31	f
1320	1215.34	315.16	f
1360	1250.38	323.41	f
1400	1275.36	325.49	f
1440	1314.42	320.25	f
*	id=P48	origin=start	destiny=end	motherId=-	ageAtStart=3400
0	788.24	435.88	c
40	805.62	434.3	c
80	828.46	441.28	c
120	860.08	452.26	c
160	873.39	457.69	c
200	909.66	450.41	f
240	935.52	463.4	f
280	960.96	458.94	f
320	985.74	455.48	f
360	1012.14	460.25	f
400	1039.96	475.2	f
440	1065.72	475.02	f
480	1094.36	478.21	f
520	1123.79	476.28	f
560	1156.72	488.42	f
600	1181.71	483.91	f
640	1203.64	477.57	f
680	1238.89	477.16	f
720	1262.99	464.32	f
760	1284.85	452.6	f
800	1313.53	438.9	f
840	1322.11	438.01	f
880	1359.55	440.2	f
920	1388.62	431.95	f
960	1423.78	436.94	f
1000	1437.76	433.87	f
1040	1463.38	424.63	f
1080	1486.1	411.5	f
1120	1513.13	401.48	f
1160	1545.48	394.59	f
1200	1563.69	395.38	f
1240	1594.85	398.77	f
1280	1620.99	394.52	f
1320	1652.39	400.24	f
1360	1681.05	403.81	f
1400	1713.48	409.61	f
1440	1735.53	406.95	f
*	id=P49	origin=start	destiny=end	motherId=-	ageAtStart=3680
0	90.9	87.34	c
40	103.17	86.98	c
80	124.69	72.69	c
120	150.06	57.31	c
160	179.24	40.21	c
200	193.45	33.64	f
240	208.55	19.72	f
280	243.26	4.85	f
320	274.29	1.9299999999999	f
360	317.73	-5.0700000000001	f
400	342.41	-18.49	f
440	374.4	-31.27	f
480	405.8	-35.49	f
520	436.93	-29.13	f
560	466.01	-22.87	f
600	491.49	-27.91	f
640	514.68	-21.84	f
680	528.81	-13.46	f
720	562.43	-3.52	f
760	584.44	0.88	f
800	614.66	4.74	f
840	630.26	13.95	f
880	660.95	24.68	f
920	692.13	40.5	f
960	729.3	46.41	f
1000	757.59	51.77	f
1040	780.28	60.96	f
1080	811.44	63.68	f
1120	835.32	74.44	f
1160	858.51	83.74	f
1200	879.08	90.34	f
1240	899.74	98.91	f
1280	927.44	83.66	f
1320	956.58	77.81	f
1360	984.37	79.84	f
1400	1020.63	81.43	f
1440	1062.17	82.63	f
*	id=P50	origin=start	destiny=end	motherId=-	ageAtStart=1640
0	709.95	648.43	c
40	725.58	678.15	c
80	745.1	685.57	c
120	775.47	678.61	c
160	789.83	668.95	c
200	819.46	642.33	f
240	847.55	635.98	f
280	871.35	627.05	f
320	890.79	620.6	f
360	928.23	611.02	f
400	950.24	614.36	f
440	985.92	620.63	f
480	1019.84	628.38	f
520	1053.54	625.8	f
560	1087.96	634.78	f
600	1118.36	644.55	f
640	1140.92	660.49	f
680	1170.54	663.44	f
720	1198.9	656.48	f
760	1232.29	653.89	f
800	1254.97	650.32	f
840	1297.37	645.91	f
880	1325.23	634.21	f
920	1350.43	630.36	f
960	1376.84	634.94	f
1000	1417.9	633.83	f
1040	1446.06	635.08	f
1080	1465.81	636.17	f
1120	1491.61	631.68	f
1160	1522.6	633.29	f
1200	1555.51	637.32	f
1240	1585.28	632.37	f
1280	1615.95	637.11	f
1320	1645.06	640.43	f
1360	1670.9	638.98	f
1400	1691.57	640.4	f
1440	1712.14	636.07	f
*	id=P51	origin=start	destiny=end	motherId=-	ageAtStart=3200
0	716.3	425.75	c
40	736.97	442.03	c
80	769.08	455.96	c
120	781.1	460.45	c
160	813.91	459.6	c
200	836.38	448.92	f
240	852.64	458.36	f
280	873.2	474.32	f
320	896.25	485.51	f
360	915.96	491.19	f
400	944.24	501.32	f
440	971.96	509.65	f
480	993.81	514.71	f
520	1018.39	520.77	f
560	1048.36	516.54	f
600	1068.54	515.08	f
640	1102.56	512.04	f
680	1124.91	518.81	f
720	1154.88	529.62	f
760	1191.06	529.47	f
800	1219.83	536.48	f
840	1257.5	524.64	f
880	1279.92	517.36	f
920	1301.51	509.67	f
960	1337.36	499.46	f
1000	1372.66	486.14	f
1040	1397.59	476.89	f
1080	1427.29	466.98	f
1120	1436.38	463.06	f
1160	1461.52	461.69	f
1200	1480.87	472.85	f
1240	1501.1	485.63	f
1280	1519.33	494.64	f
1320	1550.06	513.12	f
1360	1562.36	535.23	f
1400	1576.04	545.43	f
1440	1599.28	554.34	f
*	id=P52	origin=start	destiny=end	motherId=-	ageAtStart=1240
0	616.92	199.16	c
40	634.47	224	c
80	652.68	236.5	c
120	676.87	245.26	c
160	690.42	253.83	c
200	716.88	262.19	f
240	742.43	264.01	f
280	765.16	262.23	f
320	783.89	249.44	f
360	824.18	253.73	f
400	849.51	261.62	f
440	881	269.83	f
480	911.38	268.85	f
520	945.31	260.37	f
560	965.83	257.07	f
600	991.03	247.71	f
640	1018.71	243.65	f
680	1054.73	232.63	f
720	1096.75	235.94	f
760	1125.33	241.59	f
800	1151.05	237.18	f
840	1172.95	236.28	f
880	1191.99	233.19	f
920	1225.62	244.05	f
960	1249.25	249.76	f
1000	1277.1	257.94	f
1040	1300.83	254.41	f
1080	1337.31	245.99	f
1120	1377.91	247.69	f
1160	1406.16	239.32	f
1200	1433.63	240.04	f
1240	1464.93	248.37	f
1280	1498.09	260.06	f
1320	1527.68	266.6	f
1360	1555.96	265.88	f
1400	1573.06	268.44	f
1440	1599.11	276.5	f
*	id=P53	origin=start	destiny=end	motherId=-	ageAtStart=1000
0	610.71	62.64	c
40	616.59	64.25	c
80	638.78	71.28	c
120	670.6	74.1	c
160	688.7	74.81	c
200	736.03	67.22	f
240	762.87	64.71	f
280	781.35	62.3	f
320	806.58	67.22	f
360	845.36	71.22	f
400	868.95	77.1	f
440	891.52	73.53	f
480	920.56	60.13	f
520	948.26	64.01	f
560	980.17	77.54	f
600	1013.8	101.47	f
640	1038.97	102.73	f
680	1079.53	101.25	f
720	1102.84	101.33	f
760	1134.94	109.78	f
800	1166.73	121.02	f
840	1191.86	118.95	f
[truncated: 1,801 more rows]
