# Supplementary material for: A three component model for superdiffusive motion effectively describes migration of eukaryotic cells moving freely or under a directional stimulus
Source: PLoS One. 2022 Aug 2;17(8):e0272259. doi: 10.1371/journal.pone.0272259 (PMC9345344; doi:10.1371/journal.pone.0272259)
Supplement: S1 File — Text files containing information about displacements of experimental and simulated populations used for both preliminary analyses, in “datasets used for preliminary evaluation of cell movement (Tables 1 and 2)”, and further characterization of cell movement, in “further datasets used for cell movement characterization (Figs 2, 4–6; Table 2; S1–S3 Tables; S2 and S3 Figs)”. (ZIP) [file pone.0272259.s007.zip › S1_File/further datasets/simulated/100 cells (9 micron random)/b12 p16/Coords-6msek4.txt]

#	version=2.0	operator=	acqDate=	cellLine=cell	cond=N.T.	type=	well=	ref_angle=	note=Experiment 1	clickId=	date=	acqId=	ps=1	xSize=845	ySize=668	ts=1	unit=um	stackId=	timeInt=	description=
*	id=P1	origin=start	destiny=end	motherId=-	ageAtStart=3760
0	127.09	214.98	c
40	152.63	211.85	c
80	174.89	215.32	c
120	198.1	223.11	c
160	220.92	214.92	c
200	250.53	216.22	f
240	287.83	213.51	f
280	317.13	214.4	f
320	343.19	219.58	f
360	368.49	220.36	f
400	404.22	226.59	f
440	439.29	232.86	f
480	472.64	239.74	f
520	513.04	234.31	f
560	544.85	230.04	f
600	579.48	226.41	f
640	601.63	216.42	f
680	635.95	218.57	f
720	660.69	226.49	f
760	686.23	221.3	f
800	703.7	218.27	f
840	724.3	217.71	f
880	746.49	219.27	f
920	775.42	225.69	f
960	802.29	218.19	f
1000	824.06	210.72	f
1040	854.66	200.54	f
1080	869.05	200.32	f
1120	894.62	201.59	f
1160	926.81	208.35	f
1200	963.38	215.77	f
1240	987.91	211.12	f
1280	1020.69	202.25	f
1320	1059.38	207.84	f
1360	1098.73	206.71	f
1400	1119.01	210.89	f
1440	1138.69	236.95	f
*	id=P2	origin=start	destiny=end	motherId=-	ageAtStart=3000
0	388.78	350.51	c
40	413.41	333.16	c
80	430.98	322.29	c
120	459.73	314.25	c
160	478.12	309.61	c
200	509.73	313.96	f
240	532.63	310.99	f
280	549.27	318.06	f
320	570.11	326.18	f
360	590.32	336.86	f
400	612.79	345.01	f
440	639.26	358.34	f
480	662.01	367.41	f
520	675.92	375.02	f
560	694.44	389.81	f
600	715.72	395.01	f
640	743.77	405.09	f
680	768.67	400.42	f
720	796.37	388.84	f
760	813.48	380.88	f
800	849.25	370.14	f
840	881.78	366.33	f
880	911.08	354.96	f
920	928.2	353.35	f
960	949.51	359.58	f
1000	981.56	362.95	f
1040	1016.2	356.64	f
1080	1033.93	355.24	f
1120	1064.46	351.83	f
1160	1078.77	342.34	f
1200	1091.73	334.85	f
1240	1123.76	317.45	f
1280	1133.15	313.03	f
1320	1147.5	305.09	f
1360	1169.26	294.35	f
1400	1205.08	288.23	f
1440	1220.67	273.89	f
*	id=P3	origin=start	destiny=end	motherId=-	ageAtStart=640
0	373.42	478.46	c
40	371.49	468.91	c
80	368.7	465.42	c
120	366.63	452.36	c
160	377.47	425.77	c
200	402.38	417.91	f
240	425	405.26	f
280	451.94	392.26	f
320	482.26	380.71	f
360	497.93	378.03	f
400	532.85	371	f
440	555.27	366.94	f
480	565	363.27	f
520	585.67	360.88	f
560	624.49	358.76	f
600	658.68	358.76	f
640	685.66	358.37	f
680	712.46	348.78	f
720	730.55	344.23	f
760	759.36	324.62	f
800	782.78	325.45	f
840	816.23	323.27	f
880	835.87	319.96	f
920	861.83	319.61	f
960	883.38	325.82	f
1000	928.08	320.4	f
1040	959.74	318.93	f
1080	996.78	323.63	f
1120	1014.37	325.96	f
1160	1038.19	331.25	f
1200	1066.94	336.39	f
1240	1090.87	344.25	f
1280	1112.7	347.57	f
1320	1148.69	349.36	f
1360	1179.4	352.98	f
1400	1201.2	365	f
1440	1234.96	375.96	f
*	id=P4	origin=start	destiny=end	motherId=-	ageAtStart=3760
0	315.64	200.74	c
40	346.06	202.98	c
80	382.28	200.98	c
120	411.16	191.24	c
160	426.65	190.47	c
200	458.1	204.27	f
240	485.75	218.62	f
280	503.25	207.08	f
320	519.49	197.56	f
360	537.95	185.73	f
400	556.67	187.91	f
440	592.66	183.36	f
480	613.61	177.72	f
520	632.7	182.58	f
560	660.23	192.2	f
600	689.65	208.15	f
640	710.94	219.61	f
680	748.28	224.88	f
720	774.09	233.05	f
760	794.57	223.27	f
800	820.47	207.66	f
840	850.28	189	f
880	878.06	177.63	f
920	887.41	169.4	f
960	919.37	163.77	f
1000	956.05	152.77	f
1040	989.8	146.48	f
1080	1015.84	145.14	f
1120	1047.92	138.01	f
1160	1083.79	137.85	f
1200	1112.92	152.15	f
1240	1140.87	160.04	f
1280	1172.94	154.24	f
1320	1184.9	149.42	f
1360	1227.49	147.61	f
1400	1248.88	145.96	f
1440	1288.41	148.48	f
*	id=P5	origin=start	destiny=end	motherId=-	ageAtStart=360
0	109.2	641.63	c
40	111.01	632.93	c
80	138.74	617.35	c
120	173.83	614.93	c
160	189.77	622.13	c
200	216.97	623.45	f
240	239.24	612.8	f
280	262.67	611.9	f
320	282.65	597.77	f
360	307.29	586.2	f
400	327.72	587.27	f
440	360.04	579.53	f
480	400.82	592.72	f
520	430.82	600.79	f
560	453.64	609.8	f
600	484.05	608.36	f
640	509	606.64	f
680	539.91	604.61	f
720	570.36	599.85	f
760	596.42	591.57	f
800	618.3	586.36	f
840	647.63	579.23	f
880	667.3	561.75	f
920	701.93	550.48	f
960	731.56	539.59	f
1000	759.19	532.92	f
1040	777.34	526.23	f
1080	802.55	524.17	f
1120	813.92	522.42	f
1160	833.68	515.94	f
1200	860.78	523.44	f
1240	899	535.4	f
1280	922.46	548.01	f
1320	948.37	555.74	f
1360	983.21	553.32	f
1400	1013.47	538.71	f
1440	1037.64	523.69	f
*	id=P6	origin=start	destiny=end	motherId=-	ageAtStart=4800
0	817.3	588.58	c
40	849.04	586.03	c
80	881.3	583.42	c
120	913.42	581.61	c
160	942.19	572.91	c
200	955.53	562.44	f
240	977.27	547.51	f
280	1015.2	532.07	f
320	1037.32	528.87	f
360	1083.04	522.55	f
400	1103.74	505.3	f
440	1130.45	498.82	f
480	1165.69	483.9	f
520	1183.51	496.57	f
560	1206.92	503.61	f
600	1233.42	506.34	f
640	1263.32	499.25	f
680	1303.59	490.75	f
720	1322.08	478.12	f
760	1350.74	476.79	f
800	1393.51	472.68	f
840	1416	470.38	f
880	1442.29	466.81	f
920	1481.55	453.19	f
960	1516.84	438.08	f
1000	1542.38	422.24	f
1040	1567.34	420.05	f
1080	1587.21	412.66	f
1120	1630.68	406.15	f
1160	1648.74	409.17	f
1200	1664.43	402.46	f
1240	1705.44	409.03	f
1280	1734.24	417.86	f
1320	1768.32	409.49	f
1360	1791.39	409.77	f
1400	1816.54	420.87	f
1440	1853.38	413.37	f
*	id=P7	origin=start	destiny=end	motherId=-	ageAtStart=2920
0	243.29	443.17	c
40	270.14	472.27	c
80	292.54	475.87	c
120	325.76	474.71	c
160	343.17	488.13	c
200	368.07	486.37	f
240	389.22	480.8	f
280	409.27	466.76	f
320	440.08	446.34	f
360	472.38	446.39	f
400	513.5	444.41	f
440	530.68	440.3	f
480	554.23	440.73	f
520	579.76	440.81	f
560	606.52	437.52	f
600	634.3	441.31	f
640	651.71	456.21	f
680	669.8	468.55	f
720	694.57	473.65	f
760	728.93	469.16	f
800	746.34	461.15	f
840	772.09	468.2	f
880	793.76	465.3	f
920	834.38	473	f
960	852.35	485.02	f
1000	876.45	505.69	f
1040	890	520.73	f
1080	914.5	540.73	f
1120	942.22	541.59	f
1160	961.07	529.66	f
1200	985.8	521.32	f
1240	1005.18	517.34	f
1280	1035.78	513.18	f
1320	1075.61	521.56	f
1360	1103.61	521.34	f
1400	1117.6	511.88	f
1440	1160.13	499.13	f
*	id=P8	origin=start	destiny=end	motherId=-	ageAtStart=2880
0	384.45	256.17	c
40	406.58	269.41	c
80	441.54	288.41	c
120	461.42	306.17	c
160	481.34	320.41	c
200	494.18	336.13	f
240	512.81	347.29	f
280	534.71	351.56	f
320	567.71	343.55	f
360	596.91	337.33	f
400	621.88	329.49	f
440	633.96	330.8	f
480	651.39	332.97	f
520	670.16	331.01	f
560	693.17	345.55	f
600	712.79	357.2	f
640	736.89	367.45	f
680	768.45	380.33	f
720	790.1	387.93	f
760	817.48	390.74	f
800	851.09	390.68	f
840	871.92	405.05	f
880	904.51	406.59	f
920	928.26	402.41	f
960	953.36	404.58	f
1000	991.36	403.38	f
1040	1021.12	403.54	f
1080	1042.23	416.15	f
1120	1070.94	418.32	f
1160	1092.55	427.69	f
1200	1120.97	430.98	f
1240	1153.83	431.2	f
1280	1182.42	422.35	f
1320	1211.74	418.08	f
1360	1249.2	417.26	f
1400	1281.11	432.62	f
1440	1305.25	435.92	f
*	id=P9	origin=start	destiny=end	motherId=-	ageAtStart=1080
0	181.75	540.23	c
40	208.23	541.06	c
80	247.23	536.64	c
120	275.16	536.79	c
160	288.66	530.7	c
200	323.44	526.72	f
240	355.45	531.41	f
280	375.2	541.86	f
320	398.77	550.13	f
360	438.4	551.98	f
400	463.35	550.86	f
440	500.29	551.39	f
480	524.13	544.89	f
520	546.9	538.52	f
560	566.53	529.53	f
600	589.86	521.35	f
640	605.7	532.58	f
680	638.35	535.63	f
720	658.11	530.93	f
760	687.88	521.47	f
800	712.92	518.13	f
840	746.34	519.01	f
880	788.8	527.21	f
920	818.6	535.04	f
960	838.03	547.08	f
1000	853.19	558.86	f
1040	871.29	576.2	f
1080	897	581.37	f
1120	932.76	591.49	f
1160	960.82	598.51	f
1200	991	594.8	f
1240	1027.66	585.98	f
1280	1050.48	579.63	f
1320	1079.26	581.56	f
1360	1110.9	574.22	f
1400	1130.14	556.87	f
1440	1151.5	545.11	f
*	id=P10	origin=start	destiny=end	motherId=-	ageAtStart=4160
0	273.93	37.01	c
40	301.51	42.65	c
80	333.1	40.35	c
120	358.24	37.83	c
160	392.98	22.43	c
200	420.42	9.84	f
240	446.24	2.13	f
280	465.99	-16.79	f
320	495.03	-25.4	f
360	535.69	-24.66	f
400	556.55	-22.13	f
440	568.3	-16.1	f
480	600.62	-6.77	f
520	620.35	2.46	f
560	643.62	19.65	f
600	668.03	23.85	f
640	687.23	23.62	f
680	713.32	26.71	f
720	750.05	35.37	f
760	780.32	46.38	f
800	812.94	57.51	f
840	839.14	60.35	f
880	867.17	59.7	f
920	896.18	77.08	f
960	928.63	98.3	f
1000	952.38	98.09	f
1040	984.48	97.75	f
1080	1027.92	93.49	f
1120	1057.18	85.93	f
1160	1102.21	87.63	f
1200	1133.06	90.42	f
1240	1148.96	88.25	f
1280	1168.88	103.34	f
1320	1203.35	109.34	f
1360	1237.46	111.2	f
1400	1267.18	119.31	f
1440	1311.59	119.09	f
*	id=P11	origin=start	destiny=end	motherId=-	ageAtStart=3720
0	699.01	360.87	c
40	694.73	351.54	c
80	705.99	338.88	c
120	734.52	331.24	c
160	756.33	328.76	c
200	779.63	335.48	f
240	813.99	343.66	f
280	839.2	352.08	f
320	865.88	351.8	f
360	895.79	349.25	f
400	929.89	352.04	f
440	956.34	357.13	f
480	991.58	350.26	f
520	1027.06	356.22	f
560	1068.27	362.36	f
600	1097.9	356.19	f
640	1128.87	349.67	f
680	1148.56	347.25	f
720	1170.2	346.76	f
760	1195.76	340.07	f
800	1210.16	325.65	f
840	1234.2	309.83	f
880	1263.6	301.54	f
920	1282	298.75	f
960	1310.62	308.36	f
1000	1336.74	317.76	f
1040	1367.8	319.56	f
1080	1396.23	304.38	f
1120	1425.12	300.17	f
1160	1445.93	293.56	f
1200	1479.03	289.03	f
1240	1509.2	287.28	f
1280	1542.35	304.7	f
1320	1573.89	313.26	f
1360	1596.42	313.81	f
1400	1633.18	321.14	f
1440	1653.1	318.68	f
*	id=P12	origin=start	destiny=end	motherId=-	ageAtStart=3600
0	234.46	562.41	c
40	272.22	570	c
80	290.88	590.26	c
120	315.36	597.3	c
160	348.41	592.12	c
200	379.14	588.62	f
240	408.23	585.04	f
280	436.36	599.99	f
320	462.65	611.74	f
360	476.39	623.41	f
400	511.25	631.41	f
440	531.68	635.23	f
480	553.05	632.76	f
520	573.13	640.29	f
560	593.58	647.55	f
600	616.23	656.05	f
640	649.64	673.15	f
680	668.45	681.86	f
720	695.72	687.7	f
760	723.72	687.29	f
800	756.04	693.01	f
840	788.13	698.81	f
880	816.4	705.22	f
920	842.15	705.08	f
960	868.76	695.58	f
1000	900.73	697.66	f
1040	929.68	690.11	f
1080	960.61	674.66	f
1120	983.88	663.6	f
1160	1010.77	654.37	f
1200	1039.43	655.71	f
1240	1070.38	657.8	f
1280	1090.3	669.98	f
1320	1120.24	687.08	f
1360	1151.16	705.84	f
1400	1178.88	701.72	f
1440	1204.33	696.52	f
*	id=P13	origin=start	destiny=end	motherId=-	ageAtStart=4360
0	752.88	69	c
40	787.84	60.75	c
80	812.28	54.08	c
120	831.18	49.5	c
160	848.97	47.37	c
200	880.41	39.46	f
240	907.78	35.04	f
280	922.15	45.6	f
320	948.41	44.93	f
360	976.92	52.57	f
400	1016.02	54.13	f
440	1044.88	48.56	f
480	1081.15	45.08	f
520	1111.59	38.88	f
560	1142.74	38.73	f
600	1163.52	39.22	f
640	1197.94	38.41	f
680	1237.44	43.84	f
720	1265.77	33.33	f
760	1304.15	30.99	f
800	1332.42	44.09	f
840	1364.66	64.66	f
880	1386.75	69.11	f
920	1415.27	73.58	f
960	1440.53	72.21	f
1000	1474.01	69.66	f
1040	1511.6	75.55	f
1080	1528.53	78.14	f
1120	1555.21	79.74	f
1160	1593.71	87.34	f
1200	1613.77	90.17	f
1240	1640.28	102.26	f
1280	1654.34	98.38	f
1320	1684.8	80.87	f
1360	1705.73	65.09	f
1400	1730.88	55.26	f
1440	1754.48	47.9	f
*	id=P14	origin=start	destiny=end	motherId=-	ageAtStart=600
0	501	633	c
40	511.83	615.65	c
80	526.74	606.15	c
120	547.86	597.24	c
160	587.69	600.46	c
200	608.46	605.57	f
240	636.16	609.02	f
280	662.27	598.66	f
320	683.84	598.9	f
360	705.67	599.3	f
400	736.33	600.23	f
440	768.56	607.52	f
480	797.48	610.95	f
520	822.49	614.19	f
560	853.51	616.41	f
600	881.15	607.68	f
640	905.19	612.64	f
680	936.43	608.02	f
720	960.22	599.73	f
760	978.51	601.25	f
800	1011.08	596.07	f
840	1041.15	592.81	f
880	1067.99	596.13	f
920	1110.52	603.4	f
960	1141.49	601.86	f
1000	1177.84	601.13	f
1040	1197.63	607.32	f
1080	1219.78	610.6	f
1120	1252.67	625.88	f
1160	1290.22	638.77	f
1200	1322.99	640.27	f
1240	1347.4	649.99	f
1280	1380.32	657.96	f
1320	1396.79	653.92	f
1360	1421.15	659.28	f
1400	1439.3	661.01	f
1440	1471	654.54	f
*	id=P15	origin=start	destiny=end	motherId=-	ageAtStart=4240
0	156.2	433	c
40	179.93	436.95	c
80	198.85	434.51	c
120	220.98	432.05	c
160	254.18	431.98	c
200	283.54	436.49	f
240	297.18	434.53	f
280	334.2	427.64	f
320	358.07	417.12	f
360	387.82	405.64	f
400	421.35	402.06	f
440	464.62	396.91	f
480	491.97	399.48	f
520	519.04	414.94	f
560	544.5	415.21	f
600	577.9	414.04	f
640	605.83	416.3	f
680	623.93	417.56	f
720	650.33	418.18	f
760	686.21	415.76	f
800	708.2	407.31	f
840	731.4	391.52	f
880	757.1	381.41	f
920	789.62	376.91	f
960	812.8	367.28	f
1000	850.4	360.58	f
1040	876.44	362.42	f
1080	890.79	361.91	f
1120	927.28	374.89	f
1160	959.15	377.46	f
1200	1000.45	377.65	f
1240	1038.56	375.52	f
1280	1048.6	381.37	f
1320	1076.61	391.73	f
1360	1103.2	381.98	f
1400	1140.32	362.21	f
1440	1154.29	350.17	f
*	id=P16	origin=start	destiny=end	motherId=-	ageAtStart=1080
0	673.83	463.63	c
40	703.56	455.85	c
80	733.02	456.25	c
120	756.2	462.39	c
160	783.92	473.53	c
200	818.06	483.93	f
240	837.6	480.73	f
280	857.8	479.5	f
320	882.37	485.9	f
360	915.83	495.49	f
400	944.59	489.5	f
440	986.65	496.25	f
480	1008.17	488.03	f
520	1036.95	493.47	f
560	1073.59	486.86	f
600	1101.39	487.64	f
640	1118.18	492.92	f
680	1141.62	493.93	f
720	1171.38	489.32	f
760	1200.05	483.02	f
800	1213.04	479.41	f
840	1248.97	484.98	f
880	1266.3	489.96	f
920	1299.05	491.71	f
960	1325.31	488.81	f
1000	1355	486.5	f
1040	1380.88	496.26	f
1080	1400.17	493.61	f
1120	1436.33	481.37	f
1160	1455.91	472.62	f
1200	1477.88	465.52	f
1240	1509.99	464.84	f
1280	1532.77	463.46	f
1320	1554.79	463.49	f
1360	1573.59	452.87	f
1400	1595.25	434.77	f
1440	1618.31	420.67	f
*	id=P17	origin=start	destiny=end	motherId=-	ageAtStart=4560
0	15.47	536.49	c
40	32.99	559.62	c
80	64.91	564.04	c
120	98.66	564.29	c
160	130.68	568.43	c
200	152.99	579.81	f
240	197.48	592.43	f
280	220.25	604.27	f
320	240.2	599.31	f
360	261.82	584.78	f
400	278.6	565.38	f
440	288.7	551.45	f
480	301.54	528.76	f
520	309.83	514.63	f
560	338.14	496.67	f
600	363.61	482.33	f
640	392.19	479.22	f
680	406.95	479.5	f
720	428.98	477.21	f
760	454.02	477.77	f
800	479.52	473.75	f
840	516.85	473.1	f
880	539.75	462.81	f
920	569.8	448.85	f
960	600.42	437.58	f
1000	624.78	424.94	f
1040	643.1	431.24	f
1080	667.73	442.51	f
1120	690.74	448.14	f
1160	719.19	461.86	f
1200	747.66	468.44	f
1240	778.81	470.58	f
1280	803.33	474.77	f
1320	830.84	476.19	f
1360	865.29	468.86	f
1400	894.85	461.77	f
1440	923.44	469.83	f
*	id=P18	origin=start	destiny=end	motherId=-	ageAtStart=1600
0	650.02	354.56	c
40	677.38	338.59	c
80	710.98	332.42	c
120	752.08	337.05	c
160	771.82	345.87	c
200	797.6	349.45	f
240	821.46	363.99	f
280	853.86	375.33	f
320	872.39	378.45	f
360	898.49	377.88	f
400	930.99	385.5	f
440	950.12	388.79	f
480	977.34	388.26	f
520	1013.68	381.15	f
560	1043.72	389.23	f
600	1087.51	399.19	f
640	1107.17	395.49	f
680	1119.79	392.87	f
720	1146.92	393.4	f
760	1166.34	400.47	f
800	1209.94	402.25	f
840	1232.95	408.65	f
880	1261.91	417	f
920	1293.97	418.41	f
960	1323.41	425.87	f
1000	1345.24	437.81	f
1040	1361.36	433.74	f
1080	1384.59	428.87	f
1120	1411.34	431.43	f
1160	1422.82	438.47	f
1200	1441.35	448.78	f
1240	1460.3	448.43	f
1280	1492.79	449.47	f
1320	1524.13	431.72	f
1360	1558.68	431.14	f
1400	1585.96	423.09	f
1440	1614.44	424.71	f
*	id=P19	origin=start	destiny=end	motherId=-	ageAtStart=2400
0	374.81	590.67	c
40	378.46	581.79	c
80	394.85	572.54	c
120	421.09	578.72	c
160	430.27	573.76	c
200	451.28	565.19	f
240	473.94	554.74	f
280	504.84	541.35	f
320	531.82	539.29	f
360	542.17	527.12	f
400	581.32	519.5	f
440	592.64	513	f
480	608.42	515.96	f
520	648.97	527.01	f
560	681.24	533.81	f
600	702.55	547.22	f
640	741.16	548.58	f
680	760.05	556.31	f
720	794.72	565.38	f
760	831.37	577.95	f
800	857.53	604.12	f
840	884.88	621.57	f
880	904.81	643.33	f
920	920.98	652.68	f
960	960.08	660.7	f
1000	988.18	656.05	f
1040	1022.42	659.43	f
1080	1051.28	650.04	f
1120	1088.55	642.35	f
1160	1121.54	636.2	f
1200	1152.01	642.4	f
1240	1175.47	638.22	f
1280	1210.64	651.45	f
1320	1230.91	668.03	f
1360	1266.93	694.62	f
1400	1300.61	700.83	f
1440	1345.19	702.84	f
*	id=P20	origin=start	destiny=end	motherId=-	ageAtStart=920
0	182.21	261.16	c
40	204.13	252.83	c
80	234.03	242.51	c
120	265.02	239	c
160	305.77	233.59	f
200	345.68	238.62	f
240	382	243.4	f
280	408.42	249.46	f
320	423.53	245.17	f
360	459.79	245.88	f
400	494.51	237.78	f
440	516.67	229.01	f
480	550.52	221.48	f
520	574.72	221.72	f
560	607.76	209.72	f
600	627.54	204.25	f
640	647.02	202.09	f
680	687.06	186.44	f
720	714.03	190.29	f
760	735.27	177.26	f
800	756.95	168.28	f
840	778.38	167.44	f
880	792.09	173.04	f
920	806.74	186.31	f
960	844.56	206.97	f
1000	874.58	228.89	f
1040	899.79	238.94	f
1080	916.6	251.52	f
1120	930.62	262.42	f
1160	972.41	260.09	f
1200	1001.7	255.89	f
1240	1031.19	256.97	f
1280	1046.99	267.41	f
1320	1069.39	272.23	f
1360	1103.79	273.3	f
1400	1135.55	270.11	f
1440	1162.46	273.08	f
*	id=P21	origin=start	destiny=end	motherId=-	ageAtStart=2000
0	85.62	564.72	c
40	100.02	543.63	c
80	126.53	526.84	c
120	151.99	506.37	c
160	172.57	483.96	c
200	192.77	450.24	f
240	215.01	432.82	f
280	239.14	425.79	f
320	277.9	424.19	f
360	309.89	414.94	f
400	337.3	400.43	f
440	362.46	395.67	f
480	391.76	397.33	f
520	414.53	402.49	f
560	440.22	416.5	f
600	467.79	416.38	f
640	487.3	417.19	f
680	509.05	411.29	f
720	531.19	411.94	f
760	555.13	410.2	f
800	584.68	396.79	f
840	607.47	387.16	f
880	647.22	382.04	f
920	669.01	393.92	f
960	698.07	397.54	f
1000	733.97	395.12	f
1040	767.39	389.32	f
1080	786.42	400.16	f
1120	801.87	408.24	f
1160	822.47	406.73	f
1200	858.93	406.22	f
1240	892.69	405.65	f
1280	921.03	401.03	f
1320	945.94	394.91	f
1360	979.64	397.86	f
1400	1005.22	395.85	f
1440	1042.7	391.04	f
*	id=P22	origin=start	destiny=end	motherId=-	ageAtStart=2520
0	619.13	440.84	c
40	633.49	444.16	c
80	659.81	451.24	c
120	694.38	448.17	c
160	725.07	438.8	c
200	753.39	427.36	f
240	776.8	423.99	f
280	809.56	426.52	f
320	851.7	413.89	f
360	880.62	402.89	f
400	908.01	405.52	f
440	934.62	417.62	f
480	956.72	412.37	f
520	981.63	409.48	f
560	1005.89	407.19	f
600	1030.19	405.7	f
640	1058.77	401.71	f
680	1090.13	403.57	f
720	1121.7	407.56	f
760	1139.63	406.71	f
800	1164.75	402.31	f
840	1200.17	397.15	f
880	1211.79	392.81	f
920	1245.43	394.32	f
960	1270.12	401.54	f
1000	1309.64	408.85	f
1040	1332.85	413.75	f
1080	1354.62	418.24	f
1120	1370.36	420.85	f
1160	1398.28	417.53	f
1200	1427.55	405.94	f
1240	1446.9	399.23	f
1280	1472.17	411.89	f
1320	1486.87	419.42	f
1360	1519.96	427.05	f
1400	1549.79	420.61	f
1440	1572.13	417.45	f
*	id=P23	origin=start	destiny=end	motherId=-	ageAtStart=2360
0	448.61	582.44	c
40	478.42	593.44	c
80	495.8	593.79	c
120	525.45	599.89	c
160	546.58	613.42	c
200	568.24	626.41	f
240	585	632.77	f
280	612.54	635.56	f
320	635.11	640.27	f
360	675.88	642.1	f
400	710.35	636.15	f
440	748.74	628.68	f
480	781.32	626.36	f
520	799.18	632.56	f
560	823.89	633.26	f
600	850.23	630.27	f
640	882.29	623.82	f
680	908.68	620.22	f
720	936.49	619.06	f
760	961.86	613.73	f
800	990.64	612.48	f
840	1030.68	611.38	f
880	1056.68	607.04	f
920	1091.4	616.61	f
960	1120.49	630.21	f
1000	1139.27	623.19	f
1040	1164.17	612.68	f
1080	1197.25	603.75	f
1120	1224.36	592.28	f
1160	1256.52	583.81	f
1200	1281.39	581.03	f
1240	1296.69	575.58	f
1280	1324.07	560.18	f
1320	1344.18	548.92	f
1360	1376.64	547.24	f
1400	1391.75	543.52	f
1440	1419.58	540.96	f
*	id=P24	origin=start	destiny=end	motherId=-	ageAtStart=3960
0	837.21	213.22	c
40	847.06	228.61	c
80	870.82	240.11	c
120	889.47	241.29	c
160	918.1	238.8	c
200	949.09	222.28	f
240	982.31	223.71	f
280	1002.73	231.27	f
320	1035.38	234.71	f
360	1071.98	231.42	f
400	1090.69	229.52	f
440	1113.76	232.31	f
480	1140.93	237.22	f
520	1172.3	235.46	f
560	1196.99	230.42	f
600	1216.95	221.48	f
640	1238.77	213.07	f
680	1272.45	220.82	f
720	1304.56	237.61	f
760	1350.03	243.2	f
800	1387.52	246.76	f
840	1415.07	246.11	f
880	1441.11	249.49	f
920	1474.27	247.04	f
960	1511.29	250.78	f
1000	1534.17	244.51	f
1040	1552.11	235.06	f
1080	1573.86	246.62	f
1120	1601.34	280.21	f
1160	1627.22	295.64	f
1200	1643.18	296.72	f
1240	1685.6	313.53	f
1280	1718.17	318.57	f
1320	1751.26	342.23	f
1360	1771.42	346.01	f
1400	1798.16	352.85	f
1440	1831.56	364.25	f
*	id=P25	origin=start	destiny=end	motherId=-	ageAtStart=1320
0	260.9	461.33	c
40	266.45	452	c
80	284.68	436.89	c
120	313.41	421.82	c
160	344.34	415.2	c
200	375.95	397.28	f
240	386.14	377.33	f
280	409.51	356.27	f
320	422.81	350.54	f
360	448.84	338.58	f
400	471.47	335.48	f
440	505.36	337.36	f
480	533.85	341.71	f
520	570.82	341.07	f
560	608.36	339.44	f
600	637.96	331.59	f
640	669.8	328.16	f
680	704.43	328.68	f
720	739.26	326.31	f
760	771.29	324.9	f
800	798.88	322.25	f
840	818.97	328.63	f
880	852.46	341.3	f
920	877.25	352.74	f
960	908.12	357.71	f
1000	952.01	351.89	f
1040	982.91	352.24	f
1080	1005.37	342.3	f
1120	1037.16	343.96	f
1160	1061.59	349.47	f
1200	1076.06	348.41	f
1240	1107.42	347.08	f
1280	1132.66	344.87	f
1320	1164.9	345.76	f
1360	1192.57	347.77	f
1400	1221.12	335.95	f
1440	1245.72	336.47	f
*	id=P26	origin=start	destiny=end	motherId=-	ageAtStart=160
0	592.67	592.14	c
40	619.96	603.46	c
80	631.68	611.44	c
120	655.39	622.81	c
160	682.08	636.61	c
200	704.17	650.65	f
240	741.5	653.49	f
280	778.92	654.34	f
320	811.52	652.92	f
360	838.08	649.22	f
400	868.1	650.73	f
440	906.23	660.29	f
480	944.78	659.03	f
520	970.81	670.51	f
560	1003.28	680.07	f
600	1027.33	685.65	f
640	1056.47	682.24	f
680	1089.13	682.16	f
720	1118.23	679.83	f
760	1143.09	683.04	f
800	1166.44	687.69	f
840	1186.21	693.31	f
880	1203.5	695.89	f
920	1231.17	698.37	f
960	1263.04	692.39	f
1000	1302.01	686.67	f
1040	1343.03	682.9	f
1080	1376.97	684.49	f
1120	1399.4	680.24	f
1160	1426.67	673.28	f
1200	1455.11	656.53	f
1240	1480.49	647.28	f
1280	1500.79	647.03	f
1320	1519.45	642.9	f
1360	1552.4	636.22	f
1400	1580.08	639.26	f
1440	1613.67	650.44	f
*	id=P27	origin=start	destiny=end	motherId=-	ageAtStart=1440
0	634.48	48.39	c
40	650.26	27.44	c
80	687.46	14.67	c
120	704.09	6.63	c
160	720.52	-2.1900000000001	c
200	744.81	-9.9	f
240	779.3	-13.77	f
280	809.99	-12.17	f
320	833.28	-0.27999999999997	f
360	854.25	18.69	f
400	870.54	38.32	f
440	882.14	53.06	f
480	901.31	72.92	f
520	932.66	79.38	f
560	955.74	84.26	f
600	990.71	90.91	f
640	1010.93	102.32	f
680	1051.34	107.64	f
720	1074.94	105.54	f
760	1103.48	117.23	f
800	1130.1	124.85	f
840	1156.63	119.01	f
880	1177.01	112.55	f
920	1200.6	105.79	f
960	1229.33	101.22	f
1000	1260.03	104.79	f
1040	1294.58	105.66	f
1080	1326.44	118.67	f
1120	1344.75	121.03	f
1160	1377.06	118.56	f
1200	1409.4	123.75	f
1240	1430.68	120.89	f
1280	1458.29	129.62	f
1320	1495.21	140.45	f
1360	1508.99	134.91	f
1400	1532.27	140.63	f
1440	1565.82	139.93	f
*	id=P28	origin=start	destiny=end	motherId=-	ageAtStart=4800
0	269.67	248.61	c
40	290.42	253.25	c
80	312.72	255.42	c
120	342.33	259.63	c
160	369.15	282.98	c
200	392.6	300.35	f
240	424.15	313.15	f
280	461.07	323.51	f
320	494.24	329.96	f
360	514.91	335.11	f
400	539.17	339.53	f
440	564.49	341.05	f
480	589.17	342.89	f
520	610.63	346.75	f
560	634.74	360.3	f
600	661.8	374.97	f
640	695.5	384.49	f
680	721.98	393.73	f
720	747.82	396.23	f
760	783.26	392.57	f
800	803.24	404.54	f
840	823.83	420.35	f
880	860.09	440.93	f
920	878.24	443.56	f
960	896.9	448.31	f
1000	924.94	454.66	f
1040	952.33	452.16	f
1080	976.18	440.54	f
1120	989.24	429.4	f
1160	1006.64	405.9	f
1200	1032.26	396.44	f
1240	1052.79	387.09	f
1280	1078.33	385.9	f
1320	1104.41	389.24	f
1360	1134.29	389.88	f
1400	1168.39	390.12	f
1440	1203.92	386.47	f
*	id=P29	origin=start	destiny=end	motherId=-	ageAtStart=3280
0	700.51	95.55	c
40	726.46	108.05	c
80	743.45	124.03	c
120	760.09	126.71	c
160	767.31	127.87	c
200	792.95	125.66	f
240	820.38	111.44	f
280	848.97	112.54	f
320	882.85	115.16	f
360	902.31	116.65	f
400	930.38	129.12	f
440	945.83	144.86	f
480	978.69	150.09	f
520	1001.15	152.64	f
560	1021.51	157.41	f
600	1051.76	159.26	f
640	1077.76	163.44	f
680	1096.12	172.98	f
720	1117.38	182.37	f
760	1146.83	191.1	f
800	1175.5	195.44	f
840	1198.68	202.78	f
880	1238.94	194.26	f
920	1267.41	198.22	f
960	1294	200.28	f
1000	1323.41	196.36	f
1040	1345.21	194.63	f
1080	1370.08	198.44	f
1120	1400.94	198.99	f
1160	1419.56	198.18	f
1200	1444.01	198.93	f
1240	1478.43	191.86	f
1280	1491.72	181.42	f
1320	1517.8	164.58	f
1360	1540.65	160.57	f
1400	1561.23	151.66	f
1440	1591.57	143.47	f
*	id=P30	origin=start	destiny=end	motherId=-	ageAtStart=600
0	536.95	9.99	c
40	544.22	17.11	c
80	577.74	26.26	c
120	599.88	31.24	c
160	618.62	31.15	c
200	639.8	30.07	f
240	660.55	22.87	f
280	688.64	18.63	f
320	725.9	3.4400000000001	f
360	743.48	11.05	f
400	763.52	16.16	f
440	790.48	16.65	f
480	822.74	18.2	f
520	846.93	7.76	f
560	879.95	6.27	f
600	921.99	9.76	f
640	955.23	5.59	f
680	994.49	6.72	f
720	1017.19	-3.11	f
760	1043.25	-6.21	f
800	1059.27	-11.17	f
840	1093.18	-21.68	f
880	1120.04	-28.03	f
920	1157.08	-23.17	f
960	1196.34	-4.38	f
1000	1220.85	-2.14	f
1040	1234.84	-2.0700000000001	f
1080	1267.08	-11.99	f
1120	1291.35	-9.4400000000001	f
1160	1319.36	-14.47	f
1200	1349.15	-23.73	f
1240	1362.82	-26.47	f
1280	1405.93	-23.63	f
1320	1436.06	-25.12	f
1360	1463.85	-26.79	f
1400	1492.32	-28.57	f
1440	1508.26	-32.95	f
*	id=P31	origin=start	destiny=end	motherId=-	ageAtStart=2880
0	215.73	376.63	c
40	255.52	361.46	c
80	273.64	351.14	c
120	297.13	349.61	c
160	319.44	363.66	c
200	346.11	357.79	f
240	372.64	369.04	f
280	400.86	371.26	f
320	434.88	368.21	f
360	479.44	362.35	f
400	508.62	344.32	f
440	524.64	331.47	f
480	557.63	325.53	f
520	592.68	337.78	f
560	620.18	347.03	f
600	650.78	359.02	f
640	670.79	353.68	f
680	707.19	341.7	f
720	730.99	320.93	f
760	757.17	309.89	f
800	789.62	308.57	f
840	810.53	301.24	f
880	842.36	290.16	f
920	873.11	289.22	f
960	903.5	295.31	f
1000	926.83	292.29	f
1040	958.84	286.87	f
1080	988.04	283.63	f
1120	1011.18	279.55	f
1160	1047	289.1	f
1200	1072.76	290.27	f
1240	1101.1	284.75	f
1280	1131.31	275.9	f
1320	1166.48	263.13	f
1360	1197.45	250.47	f
1400	1222.36	240.48	f
1440	1259.01	240.8	f
*	id=P32	origin=start	destiny=end	motherId=-	ageAtStart=920
0	218.72	484.86	c
40	212.22	484.52	c
80	201.6	473.18	c
120	192.31	470.51	c
160	183.47	459.65	c
200	181.32	452.44	f
240	186.38	447.47	f
280	208.09	437.75	f
320	241.21	440.13	f
360	280.21	433.08	f
400	315.79	414.66	f
440	340.27	409.24	f
480	364.63	399.01	f
520	386.85	392.21	f
560	407.61	395.48	f
600	432.93	406.94	f
640	455.63	417.37	f
680	476.98	431.59	f
720	493.52	443.44	f
760	521.43	448.28	f
800	529.52	450.64	f
840	561.73	455.41	f
880	594.24	478.41	f
920	614.16	492.52	f
960	635.87	504.99	f
1000	660.66	534.83	f
1040	699.76	538.88	f
1080	727.08	545.03	f
1120	751.31	536.86	f
1160	779.78	532.9	f
1200	819.78	524.46	f
1240	866.42	525.39	f
1280	897.51	528.56	f
1320	915.14	534.24	f
1360	944.61	535.09	f
1400	972.61	528.06	f
1440	994.86	520.05	f
*	id=P33	origin=start	destiny=end	motherId=-	ageAtStart=3720
0	562.14	675.44	c
40	584.53	680.32	c
80	617.19	690.19	c
120	641.51	701.22	c
160	677.02	712.31	c
200	707.55	711.83	f
240	729.33	704.81	f
280	751.25	696.31	f
320	772.74	690.58	f
360	799.96	683.27	f
400	831.92	684.07	f
440	852.21	678.48	f
480	882.6	678.03	f
520	913.63	691.02	f
560	936.55	693.58	f
600	953.46	690.42	f
640	968.25	684.27	f
680	1003.43	680.45	f
720	1026.21	676.14	f
760	1048.58	674.42	f
800	1066	682.64	f
840	1098.25	703.1	f
880	1123.06	713.7	f
920	1153.32	723.86	f
960	1185.32	719.44	f
1000	1204.75	726.5	f
1040	1238.17	724.64	f
1080	1261.11	724.24	f
1120	1286.21	716.46	f
1160	1299.13	716.51	f
1200	1317.11	724.52	f
1240	1350.96	727.72	f
1280	1377.91	734.36	f
1320	1407.35	735.67	f
1360	1441.87	746.53	f
1400	1462.15	746.48	f
1440	1483	743.71	f
*	id=P34	origin=start	destiny=end	motherId=-	ageAtStart=4360
0	635.62	585.54	c
40	656.53	592.28	c
80	687.59	585.42	c
120	731.28	591.35	c
160	747.33	585.24	c
200	770.28	571.4	f
240	793.66	559.95	f
280	817.93	553.62	f
320	838.39	555.76	f
360	858.49	564.74	f
400	876.32	560.71	f
440	890.22	545.02	f
480	917.06	530.15	f
520	946.6	532.07	f
560	976.62	539.02	f
600	994.37	545.64	f
640	1016.96	545.16	f
680	1049.78	534.6	f
720	1085.45	530.78	f
760	1114.43	524.52	f
800	1147.11	517.16	f
840	1176.5	517.51	f
880	1208.87	511.74	f
920	1232	516.66	f
960	1257.36	527.84	f
1000	1278.95	521.63	f
1040	1298.78	518.06	f
1080	1330.55	515.31	f
1120	1346.25	514.96	f
1160	1369.57	512.69	f
1200	1405.23	518.55	f
1240	1425.01	523.25	f
1280	1460.73	526.52	f
1320	1499.78	532.69	f
1360	1523.43	543.97	f
1400	1545.25	551.25	f
1440	1584.71	554.19	f
*	id=P35	origin=start	destiny=end	motherId=-	ageAtStart=680
0	73.12	67.29	c
40	84.01	91.06	c
80	104.99	100.06	c
120	135.08	97.13	c
160	159.21	103.28	c
200	184.08	97.77	f
240	214.5	87.22	f
280	250.22	89.5	f
320	273.7	90.09	f
360	301.75	85.5	f
400	329.74	86.07	f
440	365.83	91.01	f
480	389.06	96.52	f
520	417.23	100.23	f
560	438.56	101.58	f
600	473.31	103.48	f
640	490.33	92.78	f
680	515.67	82.43	f
720	545.31	59.46	f
760	558.9	56.5	f
800	590.07	45.67	f
840	614.3	49.83	f
880	649.36	49	f
920	666.63	50.42	f
960	701.67	40.01	f
1000	721.8	35.63	f
1040	749.66	35.4	f
1080	783.25	42.48	f
1120	816.15	42.05	f
1160	840.91	34.17	f
1200	864.97	41.32	f
1240	898.07	45.96	f
1280	914.52	50.08	f
1320	942.29	53.09	f
1360	971.58	50.01	f
1400	1014.87	33.96	f
1440	1033.83	26.9	f
*	id=P36	origin=start	destiny=end	motherId=-	ageAtStart=2320
0	613.24	541.23	c
40	634.59	550.74	c
80	669.87	549.06	c
120	706.49	547.77	c
160	725.91	549.56	c
200	756.72	556.33	f
240	768.3	563.31	f
280	783.93	580.2	f
320	799.8	591.38	f
360	824.62	599.78	f
400	847.7	616.46	f
440	875.8	634.19	f
480	903.43	651.18	f
520	917.41	652.58	f
560	949.54	644.68	f
600	984.44	635.03	f
640	1005.92	641.24	f
680	1032.26	648.89	f
720	1061.15	664.96	f
760	1089.09	672.8	f
800	1130.5	673.43	f
840	1155.04	672.74	f
880	1184.49	671.64	f
920	1203.43	665.52	f
960	1233.99	648	f
1000	1249.31	646	f
1040	1285.82	639.98	f
1080	1303.76	640.38	f
1120	1332.85	642.77	f
1160	1354.13	637.41	f
1200	1381.15	633.86	f
1240	1407.47	634.79	f
1280	1432.42	641.94	f
1320	1458.69	639.37	f
1360	1483.34	638.67	f
1400	1511.59	625.03	f
1440	1535.51	615.6	f
*	id=P37	origin=start	destiny=end	motherId=-	ageAtStart=2760
0	46.06	422.38	c
40	63.28	440.02	c
80	75.03	457.09	c
120	100.05	462.74	c
160	116.56	466.46	f
200	138.02	484.83	f
240	154.12	492.83	f
280	182.84	501.17	f
320	218.12	495.94	f
360	251.6	498.74	f
400	270.18	503.06	f
440	292.01	510.88	f
480	319.93	521.85	f
520	346.37	517.04	f
560	375.61	523.01	f
600	410.61	525.61	f
640	425.41	522.23	f
680	445.88	526	f
720	461.32	536.02	f
760	483.68	547.17	f
800	503.67	543.7	f
840	530.07	536.88	f
880	564.94	535.59	f
920	603.36	534.79	f
960	628.51	540.64	f
1000	652.75	550.91	f
1040	675.47	565.08	f
1080	710.56	579.39	f
1120	733.9	578.52	f
1160	752.13	569.05	f
1200	778.52	552.35	f
1240	797.08	542.3	f
1280	836.38	539.32	f
1320	858.48	528.69	f
1360	878.33	519.18	f
1400	903.27	519.97	f
1440	919.39	524.1	f
*	id=P38	origin=start	destiny=end	motherId=-	ageAtStart=1840
0	450.81	293.61	c
40	478.96	316.36	c
80	510.16	324.18	c
120	536.23	329.41	c
160	563.21	341.64	c
200	585.26	344.35	f
240	606.69	330.73	f
280	629.15	319.99	f
320	659.15	311.2	f
360	685.69	306.82	f
400	716.61	312.56	f
440	743.38	307.41	f
480	769.46	292.47	f
520	784.02	286.93	f
560	809.66	272.28	f
600	825.65	274.48	f
640	856.43	273.54	f
680	872.67	265.02	f
720	898.74	261.6	f
760	922.56	264.46	f
800	950.65	265.42	f
840	969.51	258.55	f
880	987.62	253.48	f
920	1015.41	244.75	f
960	1052.46	244.33	f
1000	1083.88	244.78	f
1040	1120.22	250.26	f
1080	1150.7	259.83	f
1120	1176.21	258.49	f
1160	1219.36	254.53	f
1200	1259.51	252.82	f
1240	1296.55	245.41	f
1280	1322.23	226.14	f
1320	1348.63	202.59	f
1360	1369.24	177.97	f
1400	1398.6	178.86	f
1440	1424.02	185.38	f
*	id=P39	origin=start	destiny=end	motherId=-	ageAtStart=2480
0	487.39	324.71	c
40	521.81	335.12	c
80	537.74	337.38	c
120	559.08	349.41	c
160	572.56	363.42	c
200	589.14	384.84	f
240	609.77	389.52	f
280	642.99	381.05	f
320	676.66	373.26	f
360	711.2	369.21	f
400	737.12	368.3	f
440	776.63	366.08	f
480	796.45	369.91	f
520	815.41	374.4	f
560	833.62	384.78	f
600	867.13	390.95	f
640	897.89	389.96	f
680	935.71	383.65	f
720	964.53	392.43	f
760	984.44	398.59	f
800	1008.68	383.14	f
840	1039.57	377.27	f
880	1064.72	367.46	f
920	1088.24	363.28	f
960	1118.44	374.81	f
1000	1136.22	386.4	f
1040	1150.44	402.2	f
1080	1169.44	412.69	f
1120	1189.54	416.54	f
1160	1215	406.71	f
1200	1241.29	407.57	f
1240	1268.96	409.9	f
1280	1291.95	406.59	f
1320	1319.9	400.1	f
1360	1350.83	398.71	f
1400	1378.76	381.57	f
1440	1413.34	372.77	f
*	id=P40	origin=start	destiny=end	motherId=-	ageAtStart=440
0	223.97	96.15	c
40	234.23	90.76	c
80	265.63	77.31	c
120	305.3	68.39	c
160	331.3	66.06	c
200	357.11	48.58	f
240	378.16	46.73	f
280	405.21	35.59	f
320	427.24	35.18	f
360	458.03	31.37	f
400	497.88	34.34	f
440	516.76	45.46	f
480	533.08	54.36	f
520	560.72	60.24	f
560	586.82	51.67	f
600	618.15	70.63	f
640	649.31	72.8	f
680	667.11	87.22	f
720	690.33	97.13	f
760	718.67	103.01	f
800	760.62	106.46	f
840	782.24	116.92	f
880	795.55	121.89	f
920	811.99	127.65	f
960	841.32	132.03	f
1000	867.9	117.45	f
1040	903.79	99.22	f
1080	924.37	90.5	f
1120	957.26	78.01	f
1160	984.17	75.3	f
1200	1014.96	75.92	f
1240	1036.32	70.32	f
1280	1059.95	63.76	f
1320	1089.74	60.7	f
1360	1108.22	63.27	f
1400	1140.18	62.51	f
1440	1174.56	54.94	f
*	id=P41	origin=start	destiny=end	motherId=-	ageAtStart=3720
0	715.66	57	c
40	731.25	70.74	c
80	740.62	75.34	c
120	769.8	86.49	c
160	793.54	102.6	c
200	824.26	108.18	f
240	851.97	111.54	f
280	870.56	120.96	f
320	903.57	138.89	f
360	926.04	151.26	f
400	948.88	160.09	f
440	977.15	173.14	f
480	1022.92	184.15	f
520	1057.23	187.1	f
560	1092.14	178.47	f
600	1119.04	175.45	f
640	1133.71	178.18	f
680	1163.69	181.35	f
720	1179.44	179.53	f
760	1201.09	180.38	f
800	1232.15	195.87	f
840	1251.29	210.52	f
880	1296.82	205.7	f
920	1326.98	202.55	f
960	1361.12	191.94	f
1000	1381.46	194.18	f
1040	1393.95	191.22	f
1080	1435.48	182.77	f
1120	1452.31	192.75	f
1160	1484.07	209.43	f
1200	1503.44	212.6	f
1240	1525.99	209.84	f
1280	1563.93	214.83	f
1320	1591.11	202.55	f
1360	1617.96	199.07	f
1400	1646.77	189.95	f
1440	1673.87	190.49	f
*	id=P42	origin=start	destiny=end	motherId=-	ageAtStart=1880
0	824.87	284.02	c
40	829.86	276.31	c
80	858.75	262.59	c
120	884.54	262.6	c
160	906.43	249.26	c
200	936.48	245.66	f
240	972.74	237.59	f
280	1004.76	248.29	f
320	1031.07	266.28	f
360	1051.71	278.79	f
400	1072.34	291.38	f
440	1088.9	306.35	f
480	1112.19	313.43	f
520	1127.59	324.28	f
560	1139.19	331.74	f
600	1165.8	345.47	f
640	1192.4	359.29	f
680	1212.58	351.23	f
720	1232.44	343.28	f
760	1255.47	337.48	f
800	1288.43	336.09	f
840	1313.44	332.84	f
880	1362.53	332.89	f
920	1383.97	327.2	f
960	1413.18	325.78	f
1000	1443.11	318.64	f
1040	1469.48	310.67	f
1080	1498.14	311.96	f
1120	1531.28	309.71	f
1160	1549.21	308.92	f
1200	1574.27	312.17	f
1240	1610.79	310.79	f
1280	1632.63	306.39	f
1320	1663.83	306.95	f
1360	1694.3	315.73	f
1400	1725.71	323.09	f
1440	1745.99	328	f
*	id=P43	origin=start	destiny=end	motherId=-	ageAtStart=2840
0	699.06	464.25	c
40	719.87	430.25	c
80	746.29	401.55	c
120	763.67	383.87	c
160	792.03	384.16	c
200	819.85	383.53	f
240	843.97	379.69	f
280	856.26	374.34	f
320	888.36	367.53	f
360	907.23	365.64	f
400	935.25	360.42	f
440	969.69	343.3	f
480	1006.27	324.76	f
520	1029.98	318.42	f
560	1052.9	318.71	f
600	1081.18	333.36	f
640	1096.44	354.78	f
680	1116.05	354.29	f
720	1151.67	357.5	f
760	1188.87	348.2	f
800	1213.1	339.49	f
840	1248.17	348.02	f
880	1281.3	345.51	f
920	1303.64	355.44	f
960	1331.82	362.16	f
1000	1346.66	348.97	f
1040	1376.91	326.75	f
1080	1399.11	322.37	f
1120	1425.92	313.76	f
1160	1459.58	307.46	f
1200	1495.02	294.26	f
1240	1533.44	287.24	f
1280	1557.61	278.09	f
1320	1581.52	274.54	f
1360	1614.7	281.41	f
1400	1640.39	280.93	f
1440	1664.23	277.89	f
*	id=P44	origin=start	destiny=end	motherId=-	ageAtStart=3040
0	169.37	230.63	c
40	189	218.79	c
80	205.47	209.12	c
120	230.67	210.24	c
160	260.1	196.51	c
200	288.42	196.23	f
240	308.82	195.04	f
280	325.19	198.77	f
320	343.67	207.21	f
360	375.71	221.98	f
400	395.15	224.3	f
440	414.73	211.75	f
480	441.47	197.78	f
520	448.73	193.73	f
560	487.58	190.31	f
600	511.15	186.78	f
640	544.81	178.1	f
680	567.72	170.79	f
720	595.55	160.59	f
760	619.85	144.8	f
800	628.35	136.98	f
840	652.86	127.79	f
880	677.57	127.69	f
920	711.38	138.59	f
960	734.4	152.55	f
1000	752.91	163.07	f
1040	782.65	163.57	f
1080	811.39	153.66	f
1120	831.96	157.74	f
1160	866.8	145.73	f
1200	892.99	141.45	f
1240	923.3	130.99	f
1280	955.77	127.58	f
1320	982.07	124.67	f
1360	1011.57	120.68	f
1400	1040.15	121.1	f
1440	1049.06	125.91	f
*	id=P45	origin=start	destiny=end	motherId=-	ageAtStart=2760
0	160.33	93.11	c
40	182.54	84.2	c
80	217.02	79.65	c
120	248.23	69.79	c
160	274.62	67.29	c
200	300.99	67.17	f
240	327.51	56.02	f
280	349.68	45.44	f
320	368.5	41.11	f
360	383.77	45.57	f
400	412.41	45.07	f
440	433.43	38.66	f
480	470.35	34.25	f
520	497.96	25.33	f
560	517.72	28	f
600	551.96	34.47	f
640	575.88	28.52	f
680	604.27	23.57	f
720	629.24	21.1	f
760	650.47	26.25	f
800	686.33	33.75	f
840	713.74	41.86	f
880	741.24	52.83	f
920	761.69	45.89	f
960	782.44	47.38	f
1000	820.92	54.88	f
1040	838.72	57.58	f
1080	854.47	58.43	f
1120	884.42	52.81	f
1160	903.98	44.59	f
1200	930.69	34.1	f
1240	958.13	20.22	f
1280	987.35	9.3099999999999	f
1320	1020.32	-5.8200000000001	f
1360	1030.84	-22.39	f
1400	1055.46	-41.15	f
1440	1072.44	-62.29	f
*	id=P46	origin=start	destiny=end	motherId=-	ageAtStart=4200
0	506.38	387.71	c
40	502.54	379.12	c
80	506.26	361.54	c
120	507.98	338.97	c
160	517.23	322.59	c
200	533.59	307.3	f
240	560.43	291.46	f
280	582.3	276.69	f
320	597.7	264.08	f
360	625.76	254.96	f
400	653.67	250.64	f
440	686.17	237.23	f
480	705.49	222.65	f
520	727.57	192.36	f
560	746.57	183.14	f
600	785.68	176.43	f
640	815.81	171.79	f
680	848.09	169.73	f
720	872.93	179.3	f
760	907.37	185.35	f
800	932.13	179.13	f
840	964.53	168.21	f
880	984.73	169.92	f
920	1017.18	163.89	f
960	1051.88	148.22	f
1000	1066.98	145.72	f
1040	1101.3	139.66	f
1080	1128.81	145.73	f
1120	1157.54	134.57	f
1160	1184.12	129.22	f
1200	1216.88	123.21	f
1240	1238.89	127.92	f
1280	1259.69	130.09	f
1320	1287.24	121.98	f
1360	1307.32	129.52	f
1400	1333.27	135.04	f
1440	1370.63	135.04	f
*	id=P47	origin=start	destiny=end	motherId=-	ageAtStart=2480
0	232.1	76.3	c
40	266.72	75.04	c
80	295.16	71.32	c
120	330.05	64.96	c
160	366.59	65.88	c
200	400.69	71.76	f
240	431.01	64.31	f
280	467.29	61.82	f
320	496.27	56.58	f
360	518.46	49.16	f
400	541.7	31.94	f
440	562.7	17.1	f
480	597.74	11.9	f
520	619.65	3.8099999999999	f
560	644.01	7.42	f
600	685.7	11.53	f
640	703.91	11.85	f
680	731.63	0.50999999999999	f
720	758.87	2.3099999999999	f
760	787.44	-0.049999999999955	f
800	816.43	-7.48	f
840	849.25	-4.75	f
880	863.95	-8.29	f
920	898.77	-14.55	f
960	921.16	-26.74	f
1000	949.82	-27.66	f
1040	980.1	-20.78	f
1080	1018.4	-31	f
1120	1035.39	-30.88	f
1160	1055.62	-26.77	f
1200	1089.43	-16.69	f
1240	1110.25	-20.92	f
1280	1137.29	-24.93	f
1320	1164.31	-26.24	f
1360	1187.61	-27.15	f
1400	1215.54	-25.62	f
1440	1241.54	-38.91	f
*	id=P48	origin=start	destiny=end	motherId=-	ageAtStart=2920
0	596.37	63.36	c
40	622.14	61.31	c
80	653.12	48.56	c
120	673.63	57.67	c
160	694.71	66.34	f
200	718.05	73.24	f
240	755.77	78.41	f
280	784.54	69.57	f
320	816.28	66.87	f
360	848.25	63.17	f
400	871.62	62.66	f
440	901.95	51.18	f
480	923.8	55.09	f
520	953.08	51.19	f
560	974.97	57.09	f
600	1003.3	74.72	f
640	1033.52	71.4	f
680	1060.89	67.92	f
720	1098.49	80.35	f
760	1124.19	94.12	f
800	1141.23	110.86	f
840	1164.2	108.09	f
880	1190.94	116.55	f
920	1226.03	124.1	f
960	1258.65	123.29	f
1000	1275.38	134.11	f
1040	1292.63	145	f
1080	1324.37	147.3	f
1120	1348.58	144.9	f
1160	1373.86	135.53	f
1200	1412.69	126.69	f
1240	1452.69	128.67	f
1280	1481.43	125.49	f
1320	1516.43	117.11	f
1360	1553.14	112.08	f
1400	1564.45	101.54	f
1440	1589.73	94.58	f
*	id=P49	origin=start	destiny=end	motherId=-	ageAtStart=1800
0	725.83	381.1	c
40	726.44	369.03	c
80	735.73	354.26	c
120	760.18	342.76	c
160	784.6	329.39	c
200	812.58	324.21	f
240	843.04	317.75	f
280	856.57	312.67	f
320	883.19	318.69	f
360	918.83	320.52	f
400	959.22	322.69	f
440	994.76	321.08	f
480	1025.26	317.17	f
520	1068.05	314.88	f
560	1084.51	318.59	f
600	1111.53	324.08	f
640	1136.93	315.54	f
680	1160.88	313.49	f
720	1197.99	309.79	f
760	1229.31	306.89	f
800	1267.04	305.15	f
840	1299.54	311.11	f
880	1326.53	316.66	f
920	1351.32	311.35	f
960	1370.1	314.56	f
1000	1393.68	324.16	f
1040	1413.59	330.48	f
1080	1453.49	338.27	f
1120	1483.73	337.12	f
1160	1524.55	341.12	f
1200	1560.23	338.5	f
1240	1589.69	325.62	f
1280	1613.93	314.98	f
1320	1641.94	318.31	f
1360	1674.71	319.83	f
1400	1696.57	313.42	f
1440	1720.29	311.14	f
*	id=P50	origin=start	destiny=end	motherId=-	ageAtStart=1440
0	27.28	43.92	c
40	61.54	42.47	c
80	97.55	41.12	c
120	116.99	37.01	c
160	147	24.56	c
200	169.88	23.98	f
240	196.97	33.57	f
280	222.14	43.89	f
320	257.85	57.04	f
360	278.95	58.07	f
400	294.21	61.83	f
440	319.89	61.1	f
480	348.64	43.53	f
520	379.57	38.77	f
560	390.56	38.03	f
600	431.93	46.17	f
640	462.42	49.9	f
680	496.26	40.58	f
720	521.47	35.26	f
760	545.21	38.89	f
800	566.58	38.25	f
840	583.78	43.23	f
880	604.89	48.88	f
920	623.68	58.51	f
960	640.72	68.56	f
1000	664.92	76.95	f
1040	699.95	81.93	f
1080	733.29	76.55	f
1120	762.36	84.24	f
1160	790.84	80.48	f
1200	818.58	76.14	f
1240	853.65	65.78	f
1280	887.35	67.49	f
1320	914.11	65.8	f
1360	938.57	63.84	f
1400	974.37	54.02	f
1440	995.73	47.82	f
*	id=P51	origin=start	destiny=end	motherId=-	ageAtStart=560
0	290.92	177.5	c
40	285.57	163.78	c
80	285.37	138.89	c
120	302.95	116.3	c
160	332.01	103.43	c
200	353.64	96	f
240	387.24	94.78	f
280	404.51	94.67	f
320	418.38	79.44	f
360	443.27	68.34	f
400	463.1	66.4	f
440	497.59	69.19	f
480	524.86	72.68	f
520	552.23	67.39	f
560	586.85	49.33	f
600	615.17	45.04	f
640	650.79	47.01	f
680	675.41	49.96	f
720	700.29	61.92	f
760	726	62.61	f
800	757.68	60.6	f
840	791.24	57.79	f
880	801.7	46.91	f
920	830.97	30.52	f
960	857.47	10.51	f
1000	878.61	-14.8	f
1040	893.67	-23.43	f
1080	930.73	-28.51	f
1120	956.9	-31.3	f
1160	986.75	-25.37	f
1200	1025.43	-21.24	f
1240	1048.56	-30.39	f
1280	1079.6	-29.89	f
1320	1114.06	-35.34	f
1360	1132	-42.34	f
1400	1159.88	-56.48	f
1440	1194.92	-66.82	f
*	id=P52	origin=start	destiny=end	motherId=-	ageAtStart=2320
0	128.01	363.3	c
40	143.84	348.46	c
80	176.53	337.33	c
120	204.67	329.87	c
160	221.36	324.49	c
200	238.11	321.94	f
240	259.83	323.49	f
280	295.88	326.69	f
320	335.1	329.44	f
360	352.74	337.25	f
400	381.13	330.93	f
440	430.44	324.35	f
480	447.19	324.65	f
520	474.95	332.28	f
560	485	330.66	f
600	516.94	322.08	f
640	543.05	328.5	f
680	570.29	333.51	f
720	598.03	340.74	f
760	627.34	342.92	f
800	655.13	345.69	f
840	693.6	347.2	f
880	722.03	355.24	f
920	753.15	359.75	f
960	786.78	345.6	f
1000	804.03	347.49	f
1040	831.08	347.1	f
1080	862.58	350.03	f
1120	894.81	339.5	f
1160	935.06	339.24	f
1200	961.09	334.29	f
1240	984.23	330.59	f
1280	1010.94	323.62	f
1320	1033.11	315.24	f
1360	1060.24	301.04	f
1400	1083.83	284.91	f
1440	1125.31	269.31	f
*	id=P53	origin=start	destiny=end	motherId=-	ageAtStart=4280
0	126.24	212.33	c
40	160.96	203.95	c
80	199.49	193.73	c
120	220.14	183.37	c
160	242.03	170.72	f
200	278.69	156.49	f
240	308.72	149.03	f
280	329.59	146.98	f
320	356.39	140.34	f
360	391.86	126.74	f
400	420.36	128.79	f
440	450.68	138.92	f
480	476.16	144.24	f
520	519	152.15	f
560	546.21	153.52	f
600	588.48	151.14	f
640	622.06	142.21	f
680	658.67	126.7	f
720	689.99	120.46	f
760	716.52	122.74	f
800	749.95	120.88	f
840	778.49	127.45	f
[truncated: 1,801 more rows]
