# Supplementary material for: A three component model for superdiffusive motion effectively describes migration of eukaryotic cells moving freely or under a directional stimulus
Source: PLoS One. 2022 Aug 2;17(8):e0272259. doi: 10.1371/journal.pone.0272259 (PMC9345344; doi:10.1371/journal.pone.0272259)
Supplement: S1 File — Text files containing information about displacements of experimental and simulated populations used for both preliminary analyses, in “datasets used for preliminary evaluation of cell movement (Tables 1 and 2)”, and further characterization of cell movement, in “further datasets used for cell movement characterization (Figs 2, 4–6; Table 2; S1–S3 Tables; S2 and S3 Figs)”. (ZIP) [file pone.0272259.s007.zip › S1_File/further datasets/simulated/100 cells (9 micron random)/b0 p8/Coords-PHhJSu.txt]

#	version=2.0	operator=	acqDate=	cellLine=cell	cond=N.T.	type=	well=	ref_angle=	note=Experiment 1	clickId=	date=	acqId=	ps=1	xSize=845	ySize=668	ts=1	unit=um	stackId=	timeInt=	description=
*	id=P1	origin=start	destiny=end	motherId=-	ageAtStart=4000
0	574.1	659.93	c
40	588.3	641.22	c
80	604.96	625.53	c
120	627.88	617.68	c
160	636.61	622.75	c
200	662.01	630.96	f
240	669.55	640.33	f
280	676.38	648.46	f
320	676.77	649.91	f
360	685.02	660.08	f
400	696.81	676.76	f
440	694.66	696.21	f
480	685.1	696.73	f
520	679.06	692.57	f
560	654.2	694.76	f
600	647.69	692.82	f
640	642.4	687.47	f
680	642.1	674.03	f
720	625.1	668.85	f
760	612.13	673.84	f
800	600.35	684.63	f
840	595.92	700.62	f
880	587.23	699.37	f
920	579.05	684.9	f
960	576.55	685.83	f
1000	563.82	684.32	f
1040	561.14	675.22	f
1080	561.46	666.23	f
1120	548.3	659.11	f
1160	550.65	650.24	f
1200	559.78	641.87	f
1240	569.49	630.37	f
1280	566.83	615.86	f
1320	565.4	614.44	f
1360	554.2	602.16	f
1400	541.18	588.89	f
1440	528.21	575.76	f
*	id=P2	origin=start	destiny=end	motherId=-	ageAtStart=760
0	794.13	221.36	c
40	799.03	220.48	c
80	818.63	223.89	c
120	815	229.06	c
160	817.24	244.79	c
200	818.04	265.11	f
240	816.75	256.34	f
280	816.05	249.63	f
320	808.06	238.18	f
360	809.61	221.96	f
400	811.13	212.79	f
440	827.64	205.32	f
480	835.24	201.71	f
520	839.91	186.67	f
560	843.46	180.42	f
600	837.08	168.21	f
640	826.18	163.14	f
680	816.15	162.26	f
720	815.54	161.39	f
760	803.36	144.99	f
800	807.89	150.73	f
840	810.09	154.42	f
880	805.28	150.31	f
920	808.86	131.4	f
960	818.42	122.52	f
1000	822.9	115.71	f
1040	831.4	106.15	f
1080	845.42	96.92	f
1120	850.13	90.06	f
1160	863.23	77.54	f
1200	881.01	70.42	f
1240	890.13	70.48	f
1280	884.92	80.58	f
1320	871.3	94.98	f
1360	870.72	94.65	f
1400	871.74	88.06	f
1440	873.08	72.94	f
*	id=P3	origin=start	destiny=end	motherId=-	ageAtStart=2480
0	668.32	223.89	c
40	684.57	218.91	c
80	690.09	223.52	c
120	682.24	218.91	c
160	670.87	207.14	c
200	663.23	199.42	f
240	660.99	190.77	f
280	666.05	197.65	f
320	675.96	197.26	f
360	689.13	198.67	f
400	687.95	197.83	f
440	681.69	200.37	f
480	680.76	194.5	f
520	685.82	194.64	f
560	686.74	218.42	f
600	688.03	225.55	f
640	704.9	230.01	f
680	708.76	233.05	f
720	702.12	236.95	f
760	682.16	235.02	f
800	674.74	238.16	f
840	665.99	248.65	f
880	664.03	250.02	f
920	657.61	265.46	f
960	659.36	271.68	f
1000	645.23	275.36	f
1040	639.82	270.96	f
1080	640.17	272.34	f
1120	643.91	263.27	f
1160	638.24	243.22	f
1200	639.99	236.7	f
1240	642.58	222.9	f
1280	646.79	208.4	f
1320	652.65	195.31	f
1360	649.04	183.55	f
1400	651.78	180.98	f
1440	673.28	181.98	f
*	id=P4	origin=start	destiny=end	motherId=-	ageAtStart=4080
0	270.88	163.76	c
40	275.13	151.63	c
80	270.12	142.52	c
120	266.74	126	c
160	259.69	125.63	c
200	257.81	136.96	f
240	261.76	138.81	f
280	266.9	142.98	f
320	268.98	163.04	f
360	277.95	178.46	f
400	273.88	187.6	f
440	272.36	196.28	f
480	253.67	204.28	f
520	239.49	215.88	f
560	227.51	221.83	f
600	222.59	215.77	f
640	210.26	196.94	f
680	207.81	189.32	f
720	198.04	182.13	f
760	192.72	175.49	f
800	193.43	162.77	f
840	198.7	166.49	f
880	214.53	177.32	f
920	211.65	179.58	f
960	198.82	179.57	f
1000	197.68	166.95	f
1040	195.71	156.62	f
1080	192.74	136.8	f
1120	187.56	133.76	f
1160	185.2	125.36	f
1200	184.46	118.43	f
1240	189.07	112.8	f
1280	192.65	99.25	f
1320	189.25	84.39	f
1360	183.98	63.95	f
1400	188.65	45.72	f
1440	188.58	41.69	f
*	id=P5	origin=start	destiny=end	motherId=-	ageAtStart=3840
0	830.9	537.95	c
40	836.19	554.35	c
80	829.22	562.34	c
120	820.99	560.67	c
160	808.7	562.02	c
200	797.3	577.09	f
240	802.43	598.64	f
280	808.72	614.84	f
320	808.93	624.83	f
360	800.04	633.71	f
400	802.43	642.44	f
440	804.25	655.41	f
480	792.83	656.47	f
520	789.38	661.6	f
560	777.66	673.99	f
600	762.21	682.7	f
640	754.73	687.06	f
680	739.17	697.4	f
720	734.75	698.29	f
760	722.35	700.67	f
800	721.5	691.77	f
840	732.69	681.17	f
880	735.54	670.47	f
920	746	661.77	f
960	752.47	662.56	f
1000	758.41	667	f
1040	766.5	671.34	f
1080	784.85	673.44	f
1120	788.71	661.03	f
1160	790.9	650.36	f
1200	802.68	639.97	f
1240	814.93	637.87	f
1280	823.46	643.87	f
1320	825.98	643.55	f
1360	836.39	644.41	f
1400	847.73	642.12	f
1440	860.34	637.28	f
*	id=P6	origin=start	destiny=end	motherId=-	ageAtStart=2520
0	645.23	100.01	c
40	651.98	97.12	c
80	677.32	93.53	c
120	678.96	97.28	c
160	678.35	110.46	c
200	672.5	108.21	f
240	662.68	99	f
280	648.02	96.51	f
320	634.7	86.42	f
360	619.15	85.94	f
400	607.26	71.96	f
440	604.48	53.71	f
480	607.29	58.15	f
520	612.78	67.56	f
560	612.15	68.44	f
600	607.1	80.27	f
640	604.06	94.37	f
680	591.55	95.62	f
720	587.94	80.46	f
760	581.45	83.67	f
800	575.44	90.89	f
840	573.87	105.87	f
880	567.8	111.76	f
920	550.67	111.7	f
960	534.52	106.37	f
1000	534.51	94.32	f
1040	521.82	88.49	f
1080	509.31	84.39	f
1120	494.4	78.1	f
1160	486.32	70.62	f
1200	472.68	55.91	f
1240	466.5	45.15	f
1280	461.03	37.32	f
1320	453.99	20.6	f
1360	441.21	8.4299999999999	f
1400	436.26	5.8	f
1440	422.85	-11.35	f
*	id=P7	origin=start	destiny=end	motherId=-	ageAtStart=720
0	399.56	80.01	c
40	398.55	82.41	c
80	402.98	99.3	c
120	400.45	104.66	c
160	396.31	109.33	c
200	393.01	113.68	f
240	382.51	117.45	f
280	372.7	129.14	f
320	364.75	135.23	f
360	361.09	132.66	f
400	349.63	128.94	f
440	335.06	129.62	f
480	320.76	127.96	f
520	304.33	125.1	f
560	306.02	117.08	f
600	304.92	122.02	f
640	310.58	128.12	f
680	308.84	149.62	f
720	309.22	161.13	f
760	303.39	170.16	f
800	294.7	178.94	f
840	282.62	176.81	f
880	279.14	182.04	f
920	279.02	185.65	f
960	282.71	191.94	f
1000	289.85	214.05	f
1040	283.34	237.12	f
1080	277.17	253.46	f
1120	279.17	260.41	f
1160	280.29	259.11	f
1200	284.17	248.83	f
1240	279.82	242.74	f
1280	268.81	236.32	f
1320	256.57	252.43	f
1360	253.25	265.94	f
1400	241.78	286.38	f
1440	233.15	299.39	f
*	id=P8	origin=start	destiny=end	motherId=-	ageAtStart=640
0	825.48	624.99	c
40	817.6	625.88	c
80	809.55	636.01	c
120	802.97	651.48	c
160	809.75	661.67	c
200	810.89	666.65	f
240	815.44	667.89	f
280	827.5	666.73	f
320	836.33	658.39	f
360	836.09	659.62	f
400	827.18	667.34	f
440	819.04	663.67	f
480	804.32	653.56	f
520	797.2	664.43	f
560	796.41	686.53	f
600	796.1	699.63	f
640	802.02	712.71	f
680	802.26	728.41	f
720	801.73	733.62	f
760	788.97	741.69	f
800	797.91	741.77	f
840	799.17	735.61	f
880	790.07	728.42	f
920	796.53	721.6	f
960	810.16	714.98	f
1000	821.1	706.84	f
1040	830.82	704.22	f
1080	843.02	715.05	f
1120	853.41	726.75	f
1160	852.31	741.73	f
1200	860.05	753.95	f
1240	860.97	757.1	f
1280	863.07	762.68	f
1320	868.28	767.23	f
1360	868.25	757.81	f
1400	875.99	758.38	f
1440	903.61	763.24	f
*	id=P9	origin=start	destiny=end	motherId=-	ageAtStart=2400
0	88.7	277.12	c
40	84.97	271.66	c
80	95.23	267.29	c
120	111.33	256.39	c
160	119.58	253.79	c
200	130.22	250.55	f
240	132.22	252.55	f
280	143.53	255.29	f
320	144.53	255.7	f
360	145.04	260.04	f
400	145.52	258.7	f
440	156.27	252.86	f
480	160.21	246.19	f
520	165.12	235.19	f
560	162.94	228.37	f
600	168.49	214.65	f
640	170.07	207.84	f
680	179.41	203.67	f
720	179.79	214.18	f
760	174.75	234.43	f
800	173.72	231.88	f
840	176.93	220.56	f
880	170.32	207.76	f
920	157.47	202.83	f
960	156	201.95	f
1000	141.08	188.19	f
1040	127.54	174.46	f
1080	114.06	179.34	f
1120	106.27	180.95	f
1160	94.73	180.14	f
1200	89.69	169.89	f
1240	85.78	165.47	f
1280	73.21	161.68	f
1320	73.66	154.83	f
1360	73.3	141.99	f
1400	81.82	141.56	f
1440	89.96	134.82	f
*	id=P10	origin=start	destiny=end	motherId=-	ageAtStart=3240
0	244.96	193.94	c
40	228.52	201.76	c
80	209.77	208.28	c
120	207.63	229.77	c
160	217.67	251.06	c
200	207.3	244.27	f
240	206.73	223.53	f
280	208.38	206.23	f
320	215.23	198.51	f
360	220.85	182.72	f
400	227.99	169.45	f
440	231.83	162.81	f
480	239.46	146.36	f
520	243.92	136.43	f
560	237.22	135.18	f
600	236.05	132.79	f
640	223.6	122.54	f
680	214.2	121.2	f
720	199.59	121.9	f
760	175.93	127.41	f
800	168.39	127.59	f
840	168.43	131.72	f
880	171.48	145.85	f
920	172.35	152.66	f
960	174.47	164.59	f
1000	179.28	167.9	f
1040	182.42	162.15	f
1080	187.9	164.7	f
1120	195.73	171.37	f
1160	202.61	174.05	f
1200	205.64	186.51	f
1240	213.48	181.98	f
1280	206.21	181.68	f
1320	212.44	171.48	f
1360	227.04	168.16	f
1400	238.56	165.59	f
1440	257.54	163.18	f
*	id=P11	origin=start	destiny=end	motherId=-	ageAtStart=2600
0	171.14	41.87	c
40	166.77	24.77	c
80	159.7	13.46	c
120	154.57	8.1900000000001	c
160	149.4	12.81	f
200	146.23	21.67	f
240	141.58	30.88	f
280	130.46	42.81	f
320	118.78	44.26	f
360	107.66	38.43	f
400	103.34	32.97	f
440	93.38	28.36	f
480	93.6	39.6	f
520	86.68	37.93	f
560	86.32	49.72	f
600	96.39	60.79	f
640	100.56	71.5	f
680	99.43	87.48	f
720	95.27	99.49	f
760	89.74	117.8	f
800	80.65	117.81	f
840	73.38	131.63	f
880	70.45	133.92	f
920	61.31	133.8	f
960	43.67	133.28	f
1000	37.73	136.55	f
1040	18.65	137.38	f
1080	13.23	137.54	f
1120	-2.15	139.49	f
1160	-17.69	141.07	f
1200	-18.48	135.3	f
1240	-20.96	128.07	f
1280	-32.75	112.44	f
1320	-28.89	112.53	f
1360	-21.74	121.76	f
1400	-17.34	121.13	f
1440	-17.75	116.87	f
*	id=P12	origin=start	destiny=end	motherId=-	ageAtStart=4280
0	32.15	117.18	c
40	30.13	134.3	c
80	30.99	139.19	c
120	32.37	153.23	c
160	40.11	159.15	c
200	28.83	149.41	f
240	25.53	137.58	f
280	10.65	128.22	f
320	15.55	129.71	f
360	29.39	126.17	f
400	37.23	117.37	f
440	48.94	119.2	f
480	70.27	133.84	f
520	79.34	135.48	f
560	90.6	129.32	f
600	83.44	115.15	f
640	85.74	108.31	f
680	94.98	112.47	f
720	96.99	135.82	f
760	103.86	137.89	f
800	100.73	144.51	f
840	103.24	159.67	f
880	107.77	154.56	f
920	100.99	151.39	f
960	88.3	140.64	f
1000	84.14	138.39	f
1040	68.19	125.68	f
1080	64.42	123.31	f
1120	61.43	113	f
1160	58.09	107.27	f
1200	57.74	101.24	f
1240	60.27	102.26	f
1280	58.29	97.31	f
1320	49.47	93.06	f
1360	39.78	93.56	f
1400	28.78	101.36	f
1440	13.84	100.81	f
*	id=P13	origin=start	destiny=end	motherId=-	ageAtStart=1680
0	447.64	396.56	c
40	450.43	406.43	c
80	443.99	423.82	c
120	441.11	436.73	c
160	446.83	450.32	c
200	450.94	450.09	f
240	453.96	426.25	f
280	451.89	420.25	f
320	437.08	417.93	f
360	425.67	418.66	f
400	419.59	426.47	f
440	415.47	433.69	f
480	409.69	443.1	f
520	401.96	443.31	f
560	399.43	447.11	f
600	396.46	450.48	f
640	386.2	451.35	f
680	386.35	457.69	f
720	397.46	475.66	f
760	392.24	488.16	f
800	396.69	507.82	f
840	402.8	515.39	f
880	403.52	530.57	f
920	410.66	539.51	f
960	404.55	538.01	f
1000	390.24	535.74	f
1040	402.45	543.16	f
1080	425.21	554.09	f
1120	431.84	555.86	f
1160	450.21	554.02	f
1200	467.16	556.86	f
1240	492.83	566.95	f
1280	502.96	566.64	f
1320	503.99	571.74	f
1360	511.54	579.41	f
1400	533.2	584.08	f
1440	542.51	590.73	f
*	id=P14	origin=start	destiny=end	motherId=-	ageAtStart=80
0	632.98	130.28	c
40	628.25	130.57	c
80	615.76	118	c
120	604.76	111.16	c
160	604.35	105.72	c
200	602.87	90.5	f
240	610.06	76.73	f
280	607.32	55.63	f
320	602.92	51.39	f
360	593.38	46.87	f
400	596.2	42.68	f
440	605.52	31.1	f
480	608.66	22.63	f
520	608.54	20.2	f
560	604.51	16.55	f
600	601.68	2.08	f
640	607.02	-3.36	f
680	616.43	6.98	f
720	618.48	20.01	f
760	615.6	35.53	f
800	614.88	46.01	f
840	612.29	39.54	f
880	613.92	37.15	f
920	619.58	41.48	f
960	639.17	51.35	f
1000	650.5	48.23	f
1040	671.11	50.11	f
1080	687.91	53.78	f
1120	697.07	55.71	f
1160	702.15	53.77	f
1200	702.2	48.28	f
1240	704.23	30.46	f
1280	694.01	19.56	f
1320	683.49	2.9	f
1360	685.02	8.23	f
1400	687.51	11.27	f
1440	680.46	9.46	f
*	id=P15	origin=start	destiny=end	motherId=-	ageAtStart=2400
0	158.3	525.52	c
40	150.46	510.83	c
80	145.26	505.29	c
120	135.23	495.31	c
160	120.7	490.8	c
200	118.91	483.37	f
240	112.28	467.16	f
280	116.64	448.14	f
320	118.62	453.26	f
360	115.43	460.41	f
400	111.37	466.52	f
440	104.97	482.74	f
480	96.58	494.19	f
520	89.21	504.45	f
560	82.14	505.55	f
600	61.73	516.74	f
640	42.39	517.62	f
680	28.15	516.44	f
720	14.2	519.35	f
760	-12.52	516.55	f
800	-30	503.41	f
840	-36.11	491.74	f
880	-45.39	491.06	f
920	-41.81	487.75	f
960	-45.88	495.46	f
1000	-49.79	517.22	f
1040	-47.79	539.29	f
1080	-42.39	549.7	f
1120	-36.46	564.92	f
1160	-31.02	579.78	f
1200	-33.19	587.02	f
1240	-40.88	593.17	f
1280	-53.88	592.83	f
1320	-51.31	596.96	f
1360	-44.24	609.35	f
1400	-32.37	609.44	f
1440	-27.56	612.53	f
*	id=P16	origin=start	destiny=end	motherId=-	ageAtStart=4560
0	337.37	88.91	c
40	324.72	99.79	c
80	324.48	96.12	c
120	326.01	78.39	c
160	325.55	71.28	c
200	314.13	69.08	f
240	309.88	58.76	f
280	307.48	45.56	f
320	301.97	46.45	f
360	278.49	41.9	f
400	265.2	43.58	f
440	261.16	38.77	f
480	259.16	18.44	f
520	250.35	0.63	f
560	233.96	-10.77	f
600	229.66	-3.42	f
640	220.78	4.5700000000001	f
680	214.83	9.84	f
720	202.38	15.19	f
760	193.22	20.21	f
800	193.29	25.85	f
840	189.49	43.11	f
880	197.44	55.32	f
920	203.81	56.78	f
960	213.18	56.25	f
1000	219.81	53.27	f
1040	215.71	59.58	f
1080	214.05	58.1	f
1120	212.47	68.3	f
1160	210.83	75.04	f
1200	213.84	76.65	f
1240	218.67	75.06	f
1280	227.56	78.24	f
1320	241.99	70.09	f
1360	263.83	69.34	f
1400	267.59	68.22	f
1440	275.17	79.83	f
*	id=P17	origin=start	destiny=end	motherId=-	ageAtStart=560
0	172.8	430.4	c
40	163.21	418.33	c
80	153.18	411.04	c
120	152.92	389.99	c
160	132.24	381	c
200	127.09	372.18	f
240	120.7	369.08	f
280	112.58	367.77	f
320	119.08	377.3	f
360	135.09	390.79	f
400	134.42	400.29	f
440	137.16	409.3	f
480	141.75	432.77	f
520	159.04	439.89	f
560	166.47	446.36	f
600	171.37	445.69	f
640	180.35	442.5	f
680	178.27	436.22	f
720	179.53	437.65	f
760	171.69	445.5	f
800	168.87	460.88	f
840	178.29	455.84	f
880	194.19	452.25	f
920	198.13	448.04	f
960	195.67	436.8	f
1000	192.72	433.93	f
1040	194.12	433.55	f
1080	200.94	423.54	f
1120	203.08	414.57	f
1160	205.28	411.09	f
1200	217.54	386.21	f
1240	230.78	378.52	f
1280	229.91	375.54	f
1320	229.39	364.88	f
1360	229.89	370.6	f
1400	227.5	379.34	f
1440	230.33	391.34	f
*	id=P18	origin=start	destiny=end	motherId=-	ageAtStart=1040
0	458.62	8.8099999999999	c
40	449.93	8.02	c
80	436.4	8.78	c
120	427.85	5.03	c
160	416.15	0.78999999999996	c
200	410.16	-11.45	f
240	410.48	-12.67	f
280	414.99	-25.63	f
320	413.44	-36.17	f
360	417.02	-46.4	f
400	413.91	-44.7	f
440	404.39	-31.44	f
480	401.73	-28.99	f
520	395.36	-26.11	f
560	402.71	-24.21	f
600	412.78	-22.79	f
640	424.71	-15.48	f
680	442.4	-13.04	f
720	458.76	-2.1799999999999	f
760	473.34	4.03	f
800	478.39	-0.28999999999996	f
840	482.34	-1.59	f
880	481.93	2.36	f
920	473.95	16.46	f
960	472.08	32.61	f
1000	477.58	38.95	f
1040	491.62	44.68	f
1080	487.74	49.12	f
1120	484.73	64.16	f
1160	478.7	75.1	f
1200	475.31	87.26	f
1240	479.77	96.12	f
1280	482.56	88.97	f
1320	490.01	89.35	f
1360	493.6	87.34	f
1400	509.56	76.37	f
1440	517.57	61.16	f
*	id=P19	origin=start	destiny=end	motherId=-	ageAtStart=3200
0	10.42	90.14	c
40	5.83	86.15	c
80	-1.12	68.25	c
120	-9.27	57.64	c
160	0.84	60.43	c
200	9.93	57.35	f
240	9.87	55.22	f
280	15.97	55.69	f
320	22.08	54	f
360	29.25	48.37	f
400	35.26	42.47	f
440	32.41	44.21	f
480	26.16	52.11	f
520	28.85	60.64	f
560	40.03	68.48	f
600	52.74	74.03	f
640	63.62	72.26	f
680	54.84	76.74	f
720	42.6	91.63	f
760	44.46	103.63	f
800	47.01	116.07	f
840	41.96	116.92	f
880	32.75	115.89	f
920	16.72	121.42	f
960	12.02	112.7	f
1000	20.47	105.06	f
1040	22.29	103.84	f
1080	31.26	91.21	f
1120	40.36	87.47	f
1160	49.47	97.17	f
1200	54.14	100.32	f
1240	60.36	105.55	f
1280	75.88	94.37	f
1320	85.51	89.11	f
1360	82.66	81.18	f
1400	72.02	81.61	f
1440	56.69	82.03	f
*	id=P20	origin=start	destiny=end	motherId=-	ageAtStart=2680
0	602.11	15.66	c
40	601.21	26.8	c
80	594.29	36.62	c
120	595.46	54.66	c
160	602.57	80.6	c
200	600.73	75.38	f
240	598.46	80.75	f
280	597.93	80.37	f
320	598.02	72.89	f
360	612.25	75.42	f
400	629.44	88.48	f
440	643.19	97.94	f
480	649.85	109.53	f
520	657.82	118.16	f
560	661.71	126.77	f
600	669.42	125.23	f
640	683.22	112.75	f
680	687.67	109.76	f
720	700	99.31	f
760	706.68	92.86	f
800	725.26	83.88	f
840	738.75	74.96	f
880	741.82	80.94	f
920	755.07	87.8	f
960	767.51	80.33	f
1000	780.57	75.23	f
1040	790.81	69.26	f
1080	772.73	73.56	f
1120	760.72	64.38	f
1160	751.86	65.87	f
1200	738.33	74.54	f
1240	732.6	88.2	f
1280	725.5	98.7	f
1320	730.8	99.01	f
1360	739.36	101.09	f
1400	750.03	95.52	f
1440	761.57	80.74	f
*	id=P21	origin=start	destiny=end	motherId=-	ageAtStart=3200
0	54.2	349.01	c
40	43.93	359.1	c
80	39.57	367.96	c
120	23.2	380.85	c
160	14.07	395.69	c
200	5.67	407.64	f
240	-11.76	414.23	f
280	-17.97	415.34	f
320	-28.6	427.52	f
360	-38.73	437.46	f
400	-33.28	450.57	f
440	-32	460.8	f
480	-25.08	466.29	f
520	-15.99	480.43	f
560	-2.75	480.16	f
600	11.48	471.02	f
640	19.84	457.79	f
680	27.38	465.98	f
720	38.05	484.83	f
760	53.31	482.36	f
800	49.48	485.69	f
840	48.63	489.2	f
880	53.19	487.72	f
920	65.21	494.7	f
960	71.92	492.32	f
1000	81.66	490.16	f
1040	88.14	484.56	f
1080	94.64	469.75	f
1120	102.98	466.6	f
1160	109.24	478.9	f
1200	112.48	500.24	f
1240	104.77	507.04	f
1280	104.05	507.39	f
1320	89.98	518.76	f
1360	86.83	528.83	f
1400	96.56	541.84	f
1440	110.77	565.27	f
*	id=P22	origin=start	destiny=end	motherId=-	ageAtStart=480
0	718.57	315.82	c
40	728.34	310.3	c
80	723.71	295.83	c
120	729.64	279.41	c
160	729.31	272.21	c
200	726.91	247.77	f
240	727.52	235.11	f
280	735.69	216.87	f
320	736.38	211.14	f
360	741.39	200.92	f
400	752.56	191.09	f
440	762.44	191.27	f
480	770.51	186.29	f
520	790.27	180.01	f
560	800.89	181.36	f
600	805.03	184.39	f
640	825.46	192.48	f
680	825.99	196.49	f
720	835.92	213.54	f
760	837.85	210.02	f
800	833.11	200.62	f
840	832.83	190.66	f
880	833.05	175.39	f
920	833.62	174.07	f
960	848.68	161.74	f
1000	861.01	166.4	f
1040	865.96	167.22	f
1080	871.24	169.7	f
1120	885.27	169.28	f
1160	892.91	183	f
1200	894.98	170.36	f
1240	901.15	161.33	f
1280	899	165.85	f
1320	902.51	175.22	f
1360	902.31	169.2	f
1400	904.98	157.69	f
1440	908.38	154.88	f
*	id=P23	origin=start	destiny=end	motherId=-	ageAtStart=120
0	337.69	140.4	c
40	344.71	143.14	c
80	348.28	146.99	c
120	346.24	157.74	c
160	338.15	167.56	c
200	322.39	174.18	f
240	319.43	190.21	f
280	321.66	189.59	f
320	321.95	182.97	f
360	332.68	182.06	f
400	343.09	181.09	f
440	346.97	196.02	f
480	346.64	203.09	f
520	356.81	222.05	f
560	356.61	225.41	f
600	354.79	236.6	f
640	365.29	239.9	f
680	367.65	235.97	f
720	372.83	230.43	f
760	386.05	228.48	f
800	386.16	220.49	f
840	387.08	209.34	f
880	384.44	195.11	f
920	386.93	188.03	f
960	400.83	177.81	f
1000	412.7	170.25	f
1040	414.71	166.08	f
1080	404.24	161.75	f
1120	394.66	153.1	f
1160	392.91	145.37	f
1200	383.24	131.16	f
1240	373.13	130.98	f
1280	360.4	121.3	f
1320	360.23	108.18	f
1360	361.14	94.98	f
1400	357.55	80.95	f
1440	355.91	65.46	f
*	id=P24	origin=start	destiny=end	motherId=-	ageAtStart=2400
0	519.82	330.16	c
40	522.2	323.48	c
80	524.81	324.92	c
120	540.02	322.21	c
160	544.62	321.08	c
200	547.47	329.72	f
240	557.95	329.9	f
280	576.84	332.66	f
320	581.44	331.38	f
360	588.15	330.43	f
400	602.56	329.24	f
440	609.03	320.88	f
480	619.3	301.38	f
520	619.9	292.68	f
560	629.21	287.83	f
600	637.06	280.79	f
640	643.3	275.21	f
680	642.88	287.5	f
720	647.47	299.56	f
760	656.42	313.51	f
800	658.45	315.74	f
840	667.29	326.96	f
880	678.56	332.01	f
920	679.44	328.38	f
960	676.83	319.89	f
1000	685.17	316.36	f
1040	698.08	319.33	f
1080	716.37	327.83	f
1120	727.08	341.1	f
1160	735.99	345.94	f
1200	741.8	346.91	f
1240	756.21	351.19	f
1280	769.36	367.17	f
1320	768.4	371.9	f
1360	771.57	377.09	f
1400	778.3	373.3	f
1440	788.78	355.85	f
*	id=P25	origin=start	destiny=end	motherId=-	ageAtStart=3000
0	325.25	56.09	c
40	328.36	40.98	c
80	326.53	42.21	c
120	317.11	50.77	c
160	296.36	51.78	f
200	287.88	49.24	f
240	264.81	53.45	f
280	258.72	48.56	f
320	254.76	44.14	f
360	255.15	41.17	f
400	257.91	39.62	f
440	255.5	41.69	f
480	249.03	52.08	f
520	244.39	57.39	f
560	251.74	59.09	f
600	264.8	61.38	f
640	274.33	57.82	f
680	271.5	47.82	f
720	271.08	37.97	f
760	269.85	22.85	f
800	262.29	22.55	f
840	245.71	11.7	f
880	227.85	5.5700000000001	f
920	220.74	10.74	f
960	222.96	5.75	f
1000	227.4	-4.96	f
1040	232.66	1.12	f
1080	231.4	7.6	f
1120	240.58	9.12	f
1160	251.11	2.4299999999999	f
1200	264.72	4.23	f
1240	284.32	4.98	f
1280	289.9	-2.9400000000001	f
1320	285.9	-2.96	f
1360	278.14	-8.2	f
1400	271.82	-16.28	f
1440	274.68	-24.21	f
*	id=P26	origin=start	destiny=end	motherId=-	ageAtStart=320
0	189.32	264.7	c
40	206.52	259.56	c
80	205.42	254.59	c
120	196.51	252.07	c
160	179.86	244.62	c
200	176.19	247.74	f
240	175.75	254.33	f
280	175.31	258.38	f
320	183.71	271.05	f
360	191.6	266.53	f
400	200.46	262.89	f
440	204.42	270.46	f
480	215.61	276.51	f
520	215.17	260.42	f
560	212.17	253.18	f
600	204.2	244.77	f
640	188.51	239.19	f
680	189.06	239.75	f
720	203.24	239.3	f
760	213.61	229.45	f
800	227.36	241.47	f
840	229.43	247.66	f
880	233.39	251.67	f
920	246.21	257.6	f
960	262.16	261.3	f
1000	271.13	260.85	f
1040	276.59	257.43	f
1080	291.23	247.17	f
1120	297.59	244.56	f
1160	307.51	244.64	f
1200	305.37	243.49	f
1240	293.81	236.88	f
1280	286.1	233.1	f
1320	287.9	239.94	f
1360	284.55	243.89	f
1400	278.46	246.9	f
1440	278.59	260.17	f
*	id=P27	origin=start	destiny=end	motherId=-	ageAtStart=3200
0	695.2	487.67	c
40	685.2	482.19	c
80	689.77	475.77	c
120	691.57	470.88	c
160	705.1	457.07	c
200	705.3	448.13	f
240	711.85	428.86	f
280	714.69	429.85	f
320	731.45	422.84	f
360	731.65	416.35	f
400	720.73	404.69	f
440	718.18	420.02	f
480	717.74	437.76	f
520	709.86	442.07	f
560	695.06	452.92	f
600	702.12	463.13	f
640	706.57	472.68	f
680	696.39	482.26	f
720	689.94	495.87	f
760	685.86	510.69	f
800	682.17	522.66	f
840	680.3	543.27	f
880	672.21	527.98	f
920	667.83	526.65	f
960	663.3	525.79	f
1000	655.58	532.86	f
1040	654.2	547.92	f
1080	637.8	555.68	f
1120	632.03	561.75	f
1160	629.3	565.81	f
1200	621.9	579.44	f
1240	621.68	585.43	f
1280	613.23	583.55	f
1320	602.23	570.77	f
1360	595.8	568.28	f
1400	597.17	563.89	f
1440	607.34	553.83	f
*	id=P28	origin=start	destiny=end	motherId=-	ageAtStart=3640
0	386.27	417.21	c
40	396.48	411.64	c
80	409.84	396.33	c
120	408.4	388.25	c
160	419.55	378.42	c
200	429.86	379.7	f
240	434	377.88	f
280	439.2	380.48	f
320	445.13	391.43	f
360	449.62	396.61	f
400	463.52	403.73	f
440	462.62	405.36	f
480	467.18	410.32	f
520	474.35	415.01	f
560	470.48	414.65	f
600	459.15	399.4	f
640	453.46	394.11	f
680	441.13	386.21	f
720	429.73	372.12	f
760	428.14	351.2	f
800	426.12	343.57	f
840	417.03	339.93	f
880	406.23	329.91	f
920	397.82	316.19	f
960	399.13	319.19	f
1000	395.16	319.71	f
1040	367.27	319.75	f
1080	368.65	317.93	f
1120	362.37	303.59	f
1160	351.33	287.85	f
1200	354.69	268.72	f
1240	367.82	270.33	f
1280	373.64	274.86	f
1320	375.42	270.34	f
1360	364.81	267.71	f
1400	356.28	254.34	f
1440	346.93	255.5	f
*	id=P29	origin=start	destiny=end	motherId=-	ageAtStart=1080
0	576.57	537.16	c
40	562.75	530.59	c
80	558.57	538.96	c
120	554.89	544.47	c
160	557.88	552.61	c
200	559.44	563.16	f
240	567.56	572.31	f
280	572.15	567.24	f
320	578.52	555.86	f
360	582.18	535.62	f
400	582.56	527.07	f
440	587.34	522.08	f
480	583.74	519.41	f
520	584.07	520.81	f
560	588.95	529.65	f
600	595.5	537.6	f
640	599.92	541.53	f
680	599.89	558.44	f
720	593.76	563.32	f
760	578.47	565.88	f
800	568.7	569.89	f
840	561.56	576.65	f
880	544.16	573.25	f
920	532.26	572.02	f
960	525.84	560.64	f
1000	526.32	555.16	f
1040	536.79	550.65	f
1080	550.1	550.16	f
1120	554.71	554.6	f
1160	555.53	569.92	f
1200	545.08	597.48	f
1240	537.88	609.78	f
1280	525.59	628.25	f
1320	531.88	631.78	f
1360	528.92	632.9	f
1400	519.88	630.2	f
1440	507.74	628.61	f
*	id=P30	origin=start	destiny=end	motherId=-	ageAtStart=4720
0	127.83	54.36	c
40	137.08	34.64	c
80	143.89	20.65	c
120	145.43	18.31	c
160	149.75	14.18	c
200	149.71	13.45	f
240	150.81	5.33	f
280	141.74	-0.21000000000004	f
320	132.18	-10.23	f
360	121.05	-18.03	f
400	110.04	-26.58	f
440	104.84	-34.64	f
480	103.38	-31.26	f
520	95.13	-28.82	f
560	75.34	-26.29	f
600	59.65	-26.9	f
640	45.94	-31.57	f
680	46.55	-21.1	f
720	33.29	-32.97	f
760	28.49	-28.41	f
800	11.98	-13.83	f
840	5.72	9.23	f
880	12.13	10.03	f
920	3.09	2.5700000000001	f
960	4.83	1.7	f
1000	23.95	-4.97	f
1040	19.16	-6.89	f
1080	12.19	-18.17	f
1120	16.61	-18.5	f
1160	38.38	-10.17	f
1200	40.93	-10.79	f
1240	46.42	-22.48	f
1280	61.67	-32.32	f
1320	77.5	-50.85	f
1360	82.57	-49.97	f
1400	73.82	-57.7	f
1440	57.81	-66.67	f
*	id=P31	origin=start	destiny=end	motherId=-	ageAtStart=4720
0	334.65	319.85	c
40	329.96	321.71	c
80	323.86	331.75	c
120	334.91	341.4	c
160	349.92	344.1	c
200	349.27	336.22	f
240	355.74	333.82	f
280	350.94	329.12	f
320	349.59	313.71	f
360	351.41	294.56	f
400	364.12	284.99	f
440	373.79	283.69	f
480	384.4	296.09	f
520	386.44	300.01	f
560	381.98	305.64	f
600	371.54	316.94	f
640	372.46	312.54	f
680	367.39	307.07	f
720	365.72	298.46	f
760	372.22	294.41	f
800	380.78	292.41	f
840	389.02	284.27	f
880	396.6	283.42	f
920	398.9	296.69	f
960	397.76	303.46	f
1000	393.98	306.4	f
1040	389.5	311.23	f
1080	383.45	310.8	f
1120	375.18	327.39	f
1160	378.84	326.8	f
1200	375.74	342.19	f
1240	373.02	350.57	f
1280	375.77	361.13	f
1320	381.11	364.09	f
1360	398.33	375.93	f
1400	399.49	376.81	f
1440	399.78	365.3	f
*	id=P32	origin=start	destiny=end	motherId=-	ageAtStart=3880
0	653.63	264.44	c
40	658.48	270.4	c
80	660.17	269.61	c
120	676.56	269.41	c
160	681.27	270.74	c
200	684.81	269.85	f
240	692.01	267.03	f
280	696.31	257.91	f
320	692.61	254.67	f
360	689.78	249.44	f
400	679.39	251.93	f
440	674.09	248.51	f
480	660.05	244.64	f
520	662.56	240.59	f
560	659.42	237.36	f
600	662.54	230.43	f
640	672.8	225.1	f
680	686.04	216.82	f
720	687.89	217.18	f
760	690.6	216.69	f
800	706.44	209.43	f
840	713.63	203.33	f
880	719.02	189.6	f
920	711.64	183.74	f
960	709.13	178.53	f
1000	712.84	159.93	f
1040	723.12	153.98	f
1080	728.76	141.2	f
1120	725.84	140.51	f
1160	714.3	131.37	f
1200	713.49	125.57	f
1240	708.03	118.38	f
1280	709.46	119.27	f
1320	719.56	129.71	f
1360	724.88	135.54	f
1400	726.51	145.7	f
1440	732.53	159.08	f
*	id=P33	origin=start	destiny=end	motherId=-	ageAtStart=2720
0	763.45	461.45	c
40	767.53	458.39	c
80	775.04	461.85	c
120	783.95	472.42	c
160	779.36	479.41	c
200	789.09	475.58	f
240	788.54	464.47	f
280	793.58	472.45	f
320	809.89	481.28	f
360	806.9	484.58	f
400	803.43	479.36	f
440	791.04	476.07	f
480	777.59	476.32	f
520	768.04	486.54	f
560	755.76	493.73	f
600	745.6	487.67	f
640	733.69	487.67	f
680	741.12	488.02	f
720	745.56	490.77	f
760	745.96	502.46	f
800	757.04	512.13	f
840	762.79	515.53	f
880	760.95	516.06	f
920	750.82	515.16	f
960	737.5	508.39	f
1000	727.89	514.59	f
1040	729.42	516.87	f
1080	731.24	516.64	f
1120	736.4	511.16	f
1160	744.81	506.75	f
1200	765.13	502.74	f
1240	772.62	494.04	f
1280	767.97	482.4	f
1320	756.68	480.92	f
1360	741.04	478.57	f
1400	744.04	483.31	f
1440	750.47	490.98	f
*	id=P34	origin=start	destiny=end	motherId=-	ageAtStart=1200
0	492.74	63.1	c
40	477.29	38.79	c
80	490.66	42.22	c
120	489.35	46.58	c
160	484.04	49.57	c
200	472.4	49.83	f
240	452.34	59.93	f
280	438.39	59.73	f
320	422.06	55.84	f
360	408.36	46.17	f
400	398.26	35.23	f
440	387.9	18.23	f
480	383.83	22.93	f
520	379.87	21.71	f
560	356.57	22.86	f
600	347.25	20.3	f
640	332.25	13.27	f
680	331.62	2.39	f
720	347.49	-6.66	f
760	336.89	-6.04	f
800	328.95	0.76999999999998	f
840	326.31	10.11	f
880	325.2	18.17	f
920	329.02	16.38	f
960	329.32	13.76	f
1000	329.35	12.01	f
1040	325.34	7.83	f
1080	323.67	-1.5700000000001	f
1120	314.87	-5.99	f
1160	301.19	0.35000000000002	f
1200	287.93	-0.029999999999973	f
1240	264.65	10.07	f
1280	265.9	4.92	f
1320	265.74	1.36	f
1360	268.15	7.6900000000001	f
1400	261.21	9.72	f
1440	253.13	14.97	f
*	id=P35	origin=start	destiny=end	motherId=-	ageAtStart=2800
0	148.83	462.9	c
40	142.96	478.85	c
80	140.66	475.31	c
120	125.52	469.49	c
160	108.96	468.21	c
200	111.76	469.64	f
240	132.4	483.49	f
280	144.51	482.83	f
320	153.62	479.49	f
360	154.6	475.61	f
400	161.59	466.43	f
440	157.71	459.25	f
480	144.63	469.12	f
520	142.73	480.36	f
560	154.47	495.52	f
600	163.59	502.58	f
640	159.89	505.75	f
680	145.42	516.92	f
720	144.98	526.82	f
760	130.65	540.81	f
800	117.63	544.5	f
840	109.87	556.85	f
880	122.38	566.19	f
920	114.36	572.33	f
960	99.6	579.8	f
1000	90.35	588.33	f
1040	75.07	601.55	f
1080	77.08	606.96	f
1120	79.12	610.08	f
1160	90.1	609.72	f
1200	106.04	601.33	f
1240	112.61	592.18	f
1280	124.4	592.45	f
1320	141.37	596.25	f
1360	156.75	594.64	f
1400	162.36	595.36	f
1440	158.31	594.37	f
*	id=P36	origin=start	destiny=end	motherId=-	ageAtStart=1680
0	761.76	497.3	c
40	767.21	510.41	c
80	763.26	515.97	c
120	748.24	532.44	c
160	739	542.62	c
200	723.77	556.83	f
240	727.67	572.93	f
280	728.2	571.6	f
320	730.4	564	f
360	742.43	555.69	f
400	746.13	553.58	f
440	738.28	556.27	f
480	717.05	562.88	f
520	711.64	578.06	f
560	705.16	582	f
600	702.54	583.28	f
640	684.46	596.82	f
680	678.29	585.36	f
720	677.83	573.19	f
760	685.36	573.19	f
800	682.97	577.8	f
840	681.86	590.35	f
880	694.18	607.73	f
920	704.18	604.19	f
960	716.27	609.73	f
1000	707.07	607.32	f
1040	711.78	599.03	f
1080	723.17	597.92	f
1120	745.43	586.66	f
1160	746.06	588.99	f
1200	757.27	596.11	f
1240	747.07	589.16	f
1280	739.38	583.83	f
1320	739.72	572.35	f
1360	740.57	574.62	f
1400	735.64	576.22	f
1440	734.92	570.43	f
*	id=P37	origin=start	destiny=end	motherId=-	ageAtStart=1560
0	669.35	176.66	c
40	658.51	169.29	c
80	658.83	171.97	c
120	652.85	168	c
160	648.44	167.32	c
200	638.13	173.32	f
240	636.52	181.73	f
280	629.57	188.57	f
320	621.43	192.43	f
360	617.86	184.14	f
400	623.53	178.67	f
440	626.55	192.01	f
480	628.68	198.2	f
520	633.02	196.2	f
560	649.47	192.8	f
600	663.25	191.71	f
640	668.62	179.86	f
680	672.98	172.87	f
720	676.91	172.2	f
760	667.08	163.55	f
800	666.03	161.4	f
840	665.49	150.37	f
880	660.43	153.25	f
920	643.26	168.71	f
960	639.62	190.18	f
1000	634.33	200.52	f
1040	630.12	216.4	f
1080	637.28	232.32	f
1120	642.55	235.62	f
1160	648.53	239.22	f
1200	657.56	239.74	f
1240	662.02	243.99	f
1280	674.9	259.58	f
1320	669.02	259.11	f
1360	669	261.05	f
1400	668.14	260.39	f
1440	658.45	269.19	f
*	id=P38	origin=start	destiny=end	motherId=-	ageAtStart=1280
0	655	549.05	c
40	648.19	556.79	c
80	650.85	556.67	c
120	649.45	562.88	c
160	650.78	576.64	f
200	642.68	576.24	f
240	641.21	564.31	f
280	646.19	556.64	f
320	658.24	559.45	f
360	663.3	566.47	f
400	662.83	588.51	f
440	677.86	589.65	f
480	685.96	589.19	f
520	708.97	592.44	f
560	704.46	598.1	f
600	694.1	608.18	f
640	682.64	616.54	f
680	667.41	613.94	f
720	660.65	606.47	f
760	653.21	608.51	f
800	655.39	594.62	f
840	658.65	589.71	f
880	657.66	594.97	f
920	657.32	608.21	f
960	651.86	602.07	f
1000	645.59	591.48	f
1040	642.32	584.09	f
1080	644.01	578.58	f
1120	637.57	578.53	f
1160	641.89	571.91	f
1200	640.89	575.77	f
1240	643.89	578.35	f
1280	661.03	588.13	f
1320	670.77	603.51	f
1360	687.95	611.12	f
1400	695.81	612.85	f
1440	705.47	619.78	f
*	id=P39	origin=start	destiny=end	motherId=-	ageAtStart=1960
0	468.19	410.32	c
40	463.34	413.46	c
80	455.09	426.95	c
120	452.92	440.25	c
160	452.43	450.18	c
200	445.64	457.11	f
240	438.81	453.48	f
280	437.84	441.95	f
320	434.31	444.36	f
360	424.78	451.17	f
400	409.15	457.62	f
440	402.47	459.65	f
480	392.31	462.7	f
520	389.2	456.57	f
560	385.49	453.59	f
600	376.97	446.16	f
640	371.96	432.09	f
680	374.4	434.46	f
720	371.89	438.58	f
760	377.92	433.37	f
800	391.54	427.31	f
840	391.55	428.75	f
880	378.68	413.41	f
920	363.52	401.84	f
960	352.91	391.3	f
1000	351.17	385.57	f
1040	352	370.27	f
1080	344.88	357.24	f
1120	348.82	348.32	f
1160	356.07	346.75	f
1200	382.99	353.39	f
1240	400.95	369.97	f
1280	403.73	370.43	f
1320	405.01	350.13	f
1360	402.64	347.35	f
1400	400.8	352.37	f
1440	396.98	352.55	f
*	id=P40	origin=start	destiny=end	motherId=-	ageAtStart=1920
0	607.59	58.81	c
40	614.45	64.33	c
80	613.64	78.15	c
120	612.66	104.68	c
160	617.64	118.94	c
200	626.4	129.93	f
240	631.66	138.39	f
280	631.59	132.83	f
320	639.29	117.19	f
360	639.08	116.05	f
400	621.77	106.12	f
440	606.21	104.44	f
480	592.28	113.89	f
520	580.75	115.31	f
560	574.54	118.67	f
600	581.55	124.99	f
640	579.29	128.5	f
680	585.96	127.43	f
720	590.75	138.81	f
760	598.25	138.21	f
800	600.45	136.89	f
840	603.74	131.79	f
880	600.63	110.02	f
920	594.71	100.89	f
960	599.76	103.92	f
1000	599.41	107.93	f
1040	593.76	108.71	f
1080	584.07	118.52	f
1120	581.62	114.7	f
1160	565.66	102.02	f
1200	573.14	86.06	f
1240	577.46	77.8	f
1280	578.4	75.8	f
1320	587.98	74.04	f
1360	597.46	71.81	f
1400	603.74	74.4	f
1440	613.11	73.3	f
*	id=P41	origin=start	destiny=end	motherId=-	ageAtStart=520
0	254.07	74.84	c
40	256.86	83.96	c
80	266.37	97.22	c
120	270.19	115.84	c
160	276.3	124.97	c
200	295.44	132.51	f
240	302.99	118.88	f
280	323.08	118.02	f
320	333.34	122.07	f
360	339.6	126.33	f
400	352.81	129.04	f
440	360.99	132.78	f
480	352.41	135.75	f
520	350.06	142.51	f
560	344.57	140.21	f
600	344.56	142.55	f
640	339.59	133.88	f
680	337.53	124.49	f
720	321.96	115.53	f
760	315.55	118.32	f
800	305.77	113.5	f
840	296.08	105.77	f
880	285.45	95.61	f
920	274.14	100.35	f
960	262.91	102.09	f
1000	255.59	96.26	f
1040	261.45	88.48	f
1080	247.08	88.32	f
1120	235.68	90.72	f
1160	225.43	92.59	f
1200	219.78	99.02	f
1240	209.98	109.06	f
1280	217.38	112	f
1320	220.72	121.32	f
1360	213.14	126.28	f
1400	208.76	131.15	f
1440	206.16	130.5	f
*	id=P42	origin=start	destiny=end	motherId=-	ageAtStart=1360
0	441.72	564.24	c
40	449.55	563.24	c
80	470.22	547.57	c
120	482.44	537	c
160	499.88	530.59	c
200	514.79	534.9	f
240	507.26	538.77	f
280	499.79	536.68	f
320	495.05	531.23	f
360	491.71	528.53	f
400	496.05	516.85	f
440	493.61	503.41	f
480	480.38	487.95	f
520	468.91	468.43	f
560	456.75	472.18	f
600	443.12	472.57	f
640	431.49	453.64	f
680	435.64	445.15	f
720	440.19	435.46	f
760	440.53	431.38	f
800	431.5	425.18	f
840	424.53	413.48	f
880	416.96	420.81	f
920	415.59	422.19	f
960	402.78	431.64	f
1000	403.45	442.27	f
1040	400.19	453.29	f
1080	403.87	461.12	f
1120	416.02	478.23	f
1160	429.13	483.41	f
1200	435.63	491.37	f
1240	439.83	497.63	f
1280	439.53	512.14	f
1320	439.04	520.93	f
1360	434.61	539.46	f
1400	434.13	559.88	f
1440	435.3	566.89	f
*	id=P43	origin=start	destiny=end	motherId=-	ageAtStart=3920
0	148.27	31.88	c
40	156.17	41.88	c
80	159.71	40.89	c
120	162.17	33.69	c
160	157.87	16.8	c
200	156.77	15.72	f
240	158.19	8.22	f
280	157.9	2.0599999999999	f
320	156.67	-4.02	f
360	159.08	-17.46	f
400	167.19	-35.53	f
440	156.83	-33.85	f
480	155.06	-29.81	f
520	151.59	-18.07	f
560	151.31	-25.59	f
600	158.11	-38.58	f
640	154.04	-44.22	f
680	144.53	-59.37	f
720	129.88	-70.65	f
760	131.88	-81.38	f
800	135.62	-81.64	f
840	131.22	-81.75	f
880	113.33	-77.53	f
920	104.35	-67.6	f
960	105.26	-57.99	f
1000	112.71	-48.92	f
1040	112.4	-38.24	f
1080	103.54	-22.78	f
1120	97.2	-21.46	f
1160	97.45	-10.66	f
1200	94.25	-2.08	f
1240	99.11	2.47	f
1280	99.29	6.72	f
1320	108.65	8.3200000000001	f
1360	124.92	9.1799999999999	f
1400	134.1	7.51	f
1440	147.26	13.02	f
*	id=P44	origin=start	destiny=end	motherId=-	ageAtStart=2120
0	441.89	95.27	c
40	454.34	102.31	c
80	467.17	111.26	c
120	470.5	119.94	c
160	476.82	128.93	c
200	482.6	140.46	f
240	495.68	158.21	f
280	509.24	156.33	f
320	527.66	162.2	f
360	540.19	159.04	f
400	551.8	156.97	f
440	573.05	166.87	f
480	585.23	176.15	f
520	587.92	188.81	f
560	583.38	203.73	f
600	570.69	216.1	f
640	571.8	215.98	f
680	588.34	208.57	f
720	599.86	195.81	f
760	610.96	179.52	f
800	617.3	162.06	f
840	613.03	153.98	f
880	605.18	157.98	f
920	600.9	157.12	f
960	597.04	156.43	f
1000	589.32	157.36	f
1040	582.29	153.92	f
1080	558.94	147.93	f
1120	544.9	141.8	f
1160	542.56	149.39	f
1200	531.13	168.03	f
1240	518.77	169.46	f
1280	507.27	174.17	f
1320	511.26	173.61	f
1360	521.04	172.54	f
1400	523.7	174.29	f
1440	537.42	185.76	f
*	id=P45	origin=start	destiny=end	motherId=-	ageAtStart=2360
0	118.67	215.91	c
40	112.82	207.76	c
80	109.5	183.5	c
120	97.37	168.63	c
160	79	175.89	c
200	71.03	178.33	f
240	64.35	186.97	f
280	71.67	194.38	f
320	74.22	201.42	f
360	87.53	212.47	f
400	89.45	226.57	f
440	94.66	241.91	f
480	92.71	248.2	f
520	98.65	260.57	f
560	101.23	282.09	f
600	115.62	286.85	f
640	122.81	295.91	f
680	134.74	285.43	f
720	149.94	275.12	f
760	153.23	275.59	f
800	163.7	263	f
840	159.85	269.39	f
880	148.97	279.45	f
920	142.87	296.7	f
960	147.03	300.28	f
1000	151.7	305.17	f
1040	165.57	302.1	f
1080	177.71	300.14	f
1120	186.28	294.59	f
1160	192.41	285.57	f
1200	192.98	270.35	f
1240	192.46	257.8	f
1280	191.69	249.6	f
1320	186.82	242.5	f
1360	184.27	245.07	f
1400	193.4	250.62	f
1440	195.18	255.84	f
*	id=P46	origin=start	destiny=end	motherId=-	ageAtStart=3080
0	651.71	303.85	c
40	652.96	301.94	c
80	656.11	291.64	c
120	647.05	275.54	c
160	640.78	262.03	c
200	633.87	240.33	f
240	628.82	241.01	f
280	636.51	247.75	f
320	638.47	252.87	f
360	650.56	263.73	f
400	657.36	274.71	f
440	666.18	283.76	f
480	677.02	291.48	f
520	662.02	301.88	f
560	668.23	301.61	f
600	672.19	296.92	f
640	684.88	293.75	f
680	687.56	296.81	f
720	694.6	298.96	f
760	707.79	300.42	f
800	719.82	293.66	f
840	724.92	279.48	f
880	725.94	255.7	f
920	719.64	254.56	f
960	718.96	244.48	f
1000	717.19	235.09	f
1040	703.91	222.81	f
1080	699.5	205.08	f
1120	689.1	187.6	f
1160	690.34	172.87	f
1200	685.5	163.15	f
1240	669.97	160.49	f
1280	664.94	161.26	f
1320	655.8	166.41	f
1360	641.28	165.59	f
1400	632.59	172.56	f
1440	629.32	185.44	f
*	id=P47	origin=start	destiny=end	motherId=-	ageAtStart=3680
0	176.01	315.92	c
40	188.8	297.38	c
80	191.92	279.42	c
120	195.55	282.47	c
160	185.26	282.36	c
200	177.51	287.52	f
240	172.27	293.11	f
280	169.12	291.52	f
320	172.84	294.72	f
360	179.1	299.3	f
400	166.5	304.21	f
440	162.17	304.36	f
480	159.69	311.05	f
520	158.55	325.56	f
560	163.09	327.17	f
600	164.74	323	f
640	157.97	312.89	f
680	152.86	304.55	f
720	150.23	298.95	f
760	159.22	290.46	f
800	159.03	278.87	f
840	152.79	269.78	f
880	158.98	268.57	f
920	154.74	261.29	f
960	152.69	263.19	f
1000	130.06	267.55	f
1040	111.44	270.59	f
1080	102	294.31	f
1120	90.48	306.38	f
1160	93.46	316.1	f
1200	101.18	324.33	f
1240	102.48	333.16	f
1280	97.85	345.15	f
1320	80.5	343.75	f
1360	62.83	338.49	f
1400	48.29	339.94	f
1440	48.92	338.55	f
*	id=P48	origin=start	destiny=end	motherId=-	ageAtStart=2040
0	136.05	582.59	c
40	150.14	581.09	c
80	154.25	591.29	c
120	156.38	583.06	c
160	150.45	582.34	f
200	144.13	596.15	f
240	132.32	600.69	f
280	128.58	602.37	f
320	114.49	618.46	f
360	110.92	623.39	f
400	108.97	614.57	f
440	106.64	605.67	f
480	103.93	602.01	f
520	89.54	604.6	f
560	80.64	602.54	f
600	84.88	599.47	f
640	94.42	598.66	f
680	110.48	587.98	f
720	115.38	585.69	f
760	119.32	583.09	f
800	119.67	568.17	f
840	105.31	576.31	f
880	100.12	581.38	f
920	100.24	589.65	f
960	94.1	599.71	f
1000	80.02	604.72	f
1040	62.82	610.62	f
1080	59.76	625.87	f
1120	56.92	641.38	f
1160	57.24	652.21	f
1200	63.94	661.16	f
1240	55.81	668.04	f
1280	44.53	680.9	f
1320	36.19	692.72	f
1360	31.37	704.19	f
1400	23.01	702.1	f
1440	13.55	713.03	f
*	id=P49	origin=start	destiny=end	motherId=-	ageAtStart=200
0	699.83	185.25	c
40	695.75	199.32	c
80	679.66	205.27	c
120	672.61	221.37	c
160	665.44	239.07	f
200	665.61	244.2	f
240	666.86	256.17	f
280	668.57	255.92	f
320	670.17	258.48	f
360	680.95	267.7	f
400	685.86	279.11	f
440	697.58	283.04	f
480	698.48	280.31	f
520	694.68	266.29	f
560	689.25	261.4	f
600	696.2	252.06	f
640	703.36	249.74	f
680	713.56	248.19	f
720	722.66	243.85	f
760	730.85	232.05	f
800	726.66	243.01	f
840	717.46	240.92	f
880	706.94	235.27	f
920	708.9	228.04	f
960	711.42	229.58	f
1000	723.55	235.45	f
1040	729.95	246.49	f
1080	728.13	246.91	f
1120	718.49	251.28	f
1160	716.25	256.45	f
1200	714	258.89	f
1240	719.23	259.29	f
1280	735.32	272.47	f
1320	754.34	279.38	f
1360	759.32	284.2	f
1400	761.61	284.5	f
1440	780.98	287.23	f
*	id=P50	origin=start	destiny=end	motherId=-	ageAtStart=800
0	11.61	670.8	c
40	4.27	671.2	c
80	4.38	687.57	c
120	-2.43	700.26	c
160	-3.43	708.04	c
200	-8.3	715.43	f
240	-13.34	713.69	f
280	-21.42	712.89	f
320	-27.68	709.6	f
360	-29.7	706.05	f
400	-38.49	694.15	f
440	-29.48	689.47	f
480	-16.72	678.34	f
520	-13.18	671.53	f
560	-14.76	652.9	f
600	-13.52	648.81	f
640	-12.78	647.94	f
680	-4.61	644.28	f
720	12.89	641.61	f
760	7.65	643.46	f
800	7.47	633.48	f
840	1.45	628.4	f
880	-1.85	612.72	f
920	-11.45	614.86	f
960	-20.15	618.97	f
1000	-23.99	619.15	f
1040	-38.62	623.24	f
1080	-49.8	622.88	f
1120	-59.21	636.25	f
1160	-59.69	659.88	f
1200	-57.87	659.73	f
1240	-41.27	644.82	f
1280	-39.87	619.85	f
1320	-31.94	613.24	f
1360	-35.97	601.72	f
1400	-53.97	594.72	f
1440	-59.97	579.91	f
*	id=P51	origin=start	destiny=end	motherId=-	ageAtStart=4200
0	32.48	66.37	c
40	17.48	60.52	c
80	0.26	63.46	c
120	-6.02	58.31	c
160	-12.4	60.25	c
200	-21.86	59.03	f
240	-33.01	43.43	f
280	-30.64	40.39	f
320	-26.14	28.7	f
360	-24.32	20.87	f
400	-35.46	13.04	f
440	-39.26	14.4	f
480	-40.41	11.52	f
520	-40.94	15.54	f
560	-38.09	10.57	f
600	-34.53	4.45	f
640	-36.86	-1.87	f
680	-40.82	-24.55	f
720	-39.67	-37.53	f
760	-36.27	-61.89	f
800	-22.99	-78.27	f
840	-16.72	-88.79	f
880	-20.62	-104.22	f
920	-25.37	-110.87	f
960	-23.47	-123.83	f
1000	-14.44	-133.04	f
1040	-6.35	-147.1	f
1080	-11.75	-146.73	f
1120	-29.27	-146.19	f
1160	-45.4	-151.18	f
1200	-62.18	-165.74	f
1240	-67.13	-166.98	f
1280	-84.46	-171.01	f
1320	-94.27	-181.9	f
1360	-107.29	-193.17	f
1400	-115.11	-197.74	f
1440	-122.58	-206.08	f
*	id=P52	origin=start	destiny=end	motherId=-	ageAtStart=2240
0	208.25	89.16	c
40	192.87	99.34	c
80	192.57	98.75	c
120	199.4	90.94	c
160	210.8	85.38	f
200	215.5	64.81	f
240	223.11	47.88	f
280	225.86	35.87	f
320	226.51	27.63	f
360	226.15	21.47	f
400	216.35	25.41	f
440	203.02	30.5	f
480	193.28	40.47	f
520	192.89	43.18	f
560	197.66	45.34	f
600	202.82	41.99	f
640	211.94	31.71	f
680	224.29	29.33	f
720	239.63	34.86	f
760	256.48	22.94	f
800	253.38	29.99	f
840	244.63	28.89	f
880	226.83	22.93	f
920	228.49	21.99	f
960	224.2	12.86	f
1000	216.61	-6.95	f
1040	223.09	-0.86000000000001	f
1080	241.5	2.52	f
1120	257.87	1.89	f
1160	267.78	-1.85	f
1200	279.16	2.46	f
1240	280.79	10.38	f
1280	289.5	21.42	f
1320	290.45	17.21	f
1360	285.78	11.79	f
1400	291.75	-1.62	f
1440	301.86	-6.53	f
*	id=P53	origin=start	destiny=end	motherId=-	ageAtStart=1920
0	500.21	645.24	c
40	498.24	641.19	c
80	478.34	644.08	c
120	470.08	645.93	c
160	471.21	646.79	c
200	482.74	652.92	f
240	483.81	663.93	f
280	478.45	668.72	f
320	475.33	668.93	f
360	457.37	672.31	f
400	445.22	680.31	f
440	452.88	672.96	f
480	444.8	681.4	f
520	429.22	687.79	f
560	422.62	699.73	f
600	411.12	710.2	f
640	414.87	699.94	f
680	419.33	696.1	f
720	432.63	696.25	f
760	446.41	699.69	f
800	458.38	695.19	f
840	463.55	694.41	f
[truncated: 1,801 more rows]
