# Supplementary material for: A three component model for superdiffusive motion effectively describes migration of eukaryotic cells moving freely or under a directional stimulus
Source: PLoS One. 2022 Aug 2;17(8):e0272259. doi: 10.1371/journal.pone.0272259 (PMC9345344; doi:10.1371/journal.pone.0272259)
Supplement: S1 File — Text files containing information about displacements of experimental and simulated populations used for both preliminary analyses, in “datasets used for preliminary evaluation of cell movement (Tables 1 and 2)”, and further characterization of cell movement, in “further datasets used for cell movement characterization (Figs 2, 4–6; Table 2; S1–S3 Tables; S2 and S3 Figs)”. (ZIP) [file pone.0272259.s007.zip › S1_File/further datasets/simulated/100 cells (9 micron random)/b0 p8/Coords-UGMOa1.txt]

#	version=2.0	operator=	acqDate=	cellLine=cell	cond=N.T.	type=	well=	ref_angle=	note=Experiment 1	clickId=	date=	acqId=	ps=1	xSize=845	ySize=668	ts=1	unit=um	stackId=	timeInt=	description=
*	id=P1	origin=start	destiny=end	motherId=-	ageAtStart=1440
0	169.63	338.66	c
40	186.16	323.47	c
80	192.41	317.62	c
120	192.52	311.92	c
160	199.52	304.95	c
200	199	290.09	f
240	191.78	290.83	f
280	174.02	289.25	f
320	168.94	299.25	f
360	161.62	322.48	f
400	154.64	341.53	f
440	143.28	350.67	f
480	129.92	370.4	f
520	129.67	370.96	f
560	125.51	381.82	f
600	120.17	389.57	f
640	124.4	402.03	f
680	109.8	406.39	f
720	114.86	409.4	f
760	129.35	419.48	f
800	135.06	428.75	f
840	132.14	447.42	f
880	127.87	455.05	f
920	120.47	459.11	f
960	123.15	457.92	f
1000	133.6	450.93	f
1040	141.17	451.94	f
1080	146.45	450.67	f
1120	154.55	441.71	f
1160	161.39	443.62	f
1200	166.78	459.26	f
1240	162.41	473.11	f
1280	170.06	482.03	f
1320	176.26	494.04	f
1360	173.2	507.58	f
1400	164.06	511.91	f
1440	152.27	529.26	f
*	id=P2	origin=start	destiny=end	motherId=-	ageAtStart=2600
0	353.11	493.9	c
40	366.41	491.13	c
80	378.29	489.02	c
120	399.73	470.8	c
160	399.55	453.45	c
200	415.38	448.66	f
240	419.5	449.7	f
280	434.01	449.81	f
320	436.82	447.38	f
360	449.43	451.74	f
400	448.52	457.25	f
440	453.98	456.91	f
480	460.28	456.74	f
520	477.71	449.47	f
560	482.81	437.94	f
600	477.24	425.84	f
640	462.93	424.52	f
680	462.45	430.57	f
720	472.16	437.1	f
760	470.62	448.14	f
800	473.43	443.02	f
840	477.52	433.09	f
880	495.7	428.08	f
920	502.49	418.95	f
960	502.98	407.26	f
1000	495.06	402.61	f
1040	476.54	401.19	f
1080	462.46	408.23	f
1120	460.61	406.85	f
1160	459.43	414.25	f
1200	454.44	422.79	f
1240	447.66	432.68	f
1280	440.58	441.56	f
1320	436.95	449.51	f
1360	417.93	450.93	f
1400	416.55	459.68	f
1440	423.88	472.09	f
*	id=P3	origin=start	destiny=end	motherId=-	ageAtStart=3680
0	397.78	477.99	c
40	396.39	477.04	c
80	389.04	468.77	c
120	394.68	460.51	c
160	403.53	455.91	c
200	404.27	458.75	f
240	407.46	476.59	f
280	406.67	483.57	f
320	394.3	496.82	f
360	371.1	508.38	f
400	370.72	519.02	f
440	366.67	536.72	f
480	369.31	549.07	f
520	353.78	557.44	f
560	353.4	562.52	f
600	360.34	562.39	f
640	368.61	562.16	f
680	354.19	566.22	f
720	344.46	574.17	f
760	334.72	572.58	f
800	332.38	573.76	f
840	321.51	583.77	f
880	307.18	583.23	f
920	304.12	586.67	f
960	305.19	588.06	f
1000	298.07	600.08	f
1040	303.63	602.7	f
1080	316	602.82	f
1120	333.03	606.35	f
1160	334.98	616.02	f
1200	335.88	624.64	f
1240	324.99	628.89	f
1280	326.44	632.17	f
1320	333.6	636.81	f
1360	342.28	653.39	f
1400	343.53	672.43	f
1440	339.76	676.21	f
*	id=P4	origin=start	destiny=end	motherId=-	ageAtStart=4000
0	443.46	429.47	c
40	426.87	427.13	c
80	424.41	417.24	c
120	422.64	414.83	c
160	410.46	397.04	c
200	411.86	401.21	f
240	414.87	426.5	f
280	417	431.87	f
320	427.89	430.16	f
360	437.92	421.55	f
400	452.21	418.45	f
440	467.92	414.8	f
480	492.48	405.6	f
520	504.09	408.94	f
560	503.91	417.45	f
600	507.53	422.33	f
640	514.91	426.82	f
680	519.64	431.09	f
720	529.56	450.34	f
760	534.97	461.62	f
800	548.16	469.15	f
840	553.41	481.58	f
880	558.93	485.38	f
920	568.96	486.13	f
960	581.72	483.66	f
1000	580.41	473.91	f
1040	593.13	454.94	f
1080	592.22	443.26	f
1120	592.78	431.73	f
1160	593.05	423.1	f
1200	591.73	425.53	f
1240	593.03	436.75	f
1280	594.48	447.39	f
1320	597.77	462.96	f
1360	580.12	465.25	f
1400	564.55	466.66	f
1440	558.52	466.05	f
*	id=P5	origin=start	destiny=end	motherId=-	ageAtStart=3960
0	398.46	466.98	c
40	394.56	479.07	c
80	399.54	488.39	c
120	392.97	496.24	c
160	381.34	509.05	c
200	378.22	503.63	f
240	366.61	502.78	f
280	364.95	498.79	f
320	370.7	485.21	f
360	372.13	473.36	f
400	380.37	461.27	f
440	386.2	453.93	f
480	390.4	465.77	f
520	386.07	492.27	f
560	398.61	488.48	f
600	402.93	492.29	f
640	409.65	504.32	f
680	433.67	520.36	f
720	439.51	529.15	f
760	447.09	539.21	f
800	452.33	557.27	f
840	449.88	560.15	f
880	440.26	558.81	f
920	440.59	554.15	f
960	436.14	562.86	f
1000	441.81	568.2	f
1040	442.19	576.86	f
1080	434.81	585.08	f
1120	439.22	589.23	f
1160	443.7	585.34	f
1200	445.46	572.63	f
1240	448.32	560.08	f
1280	461.9	556.3	f
1320	464.34	546.15	f
1360	463.41	543.21	f
1400	464.1	541.45	f
1440	476.46	544.78	f
*	id=P6	origin=start	destiny=end	motherId=-	ageAtStart=2600
0	418.4	184.73	c
40	406.72	188.82	c
80	413.51	183.63	c
120	433.17	183.23	c
160	431.35	181.41	c
200	415.94	178.42	f
240	419.54	183.26	f
280	425.24	197.42	f
320	428.36	203.69	f
360	435.73	216.99	f
400	422.34	222.92	f
440	417.9	224.88	f
480	411.81	233.9	f
520	411.69	230.35	f
560	401.55	223.12	f
600	394.97	214.6	f
640	391.93	222.12	f
680	388.53	234.26	f
720	388.97	242.62	f
760	392.46	268.41	f
800	380.18	277.58	f
840	370.75	281.15	f
880	366.22	279.61	f
920	351.31	266.81	f
960	334.48	255.97	f
1000	319.25	237.7	f
1040	314.93	232.74	f
1080	298.53	229.57	f
1120	297.23	212.26	f
1160	303.26	206.24	f
1200	295.13	201.41	f
1240	287.98	194.19	f
1280	273.12	183.61	f
1320	263.2	171.05	f
1360	256.78	155.16	f
1400	255.76	151.88	f
1440	257.54	153.33	f
*	id=P7	origin=start	destiny=end	motherId=-	ageAtStart=2240
0	4.6	524.69	c
40	-10.42	519.31	c
80	-14.36	521.87	c
120	-26.99	536.09	c
160	-22.99	537.59	c
200	-19.16	538.98	f
240	-16.32	535.88	f
280	-2.62	534.58	f
320	9.45	528.98	f
360	9.84	543.97	f
400	13.96	550.41	f
440	11.61	552.62	f
480	5.55	560.6	f
520	-0.18	559.96	f
560	-8.74	560.74	f
600	-14.36	543.7	f
640	-14.3	536.62	f
680	-12.49	531.78	f
720	-14.53	512.91	f
760	-3.3	512.7	f
800	6.19	516.35	f
840	3.71	517.32	f
880	-7.05	518.06	f
920	-22.32	520.82	f
960	-25.67	519.11	f
1000	-31.83	511.08	f
1040	-29.56	502.07	f
1080	-25.56	491.54	f
1120	-27.13	480.53	f
1160	-39.7	459.42	f
1200	-62.79	440.83	f
1240	-69.21	424.76	f
1280	-62.75	429.58	f
1320	-41.85	435.05	f
1360	-23.82	434.89	f
1400	-8.84	444.41	f
1440	-12.16	454.3	f
*	id=P8	origin=start	destiny=end	motherId=-	ageAtStart=200
0	680.41	51.25	c
40	674.92	57.49	c
80	668.29	64.82	c
120	662.89	74.46	c
160	655.63	81.42	c
200	647.65	100.67	f
240	647.04	105.31	f
280	635.93	105.36	f
320	626.95	110.31	f
360	604.57	111.97	f
400	598.6	104.12	f
440	592.04	109.4	f
480	596.05	114.35	f
520	597.48	128.54	f
560	602.94	127.77	f
600	610.32	134.56	f
640	626.49	133.74	f
680	637.2	137.16	f
720	646.43	132.57	f
760	658.88	134.58	f
800	681.82	127.52	f
840	686.77	120.54	f
880	680.64	108.03	f
920	676.63	83.41	f
960	678.43	80.25	f
1000	686.49	59.96	f
1040	707.62	55.92	f
1080	709.32	48.4	f
1120	703.29	38.84	f
1160	697.93	43.41	f
1200	701.6	49.68	f
1240	715.03	53.71	f
1280	724.15	48.47	f
1320	726.33	47.04	f
1360	731.87	46.2	f
1400	738.72	36.66	f
1440	748.82	14.46	f
*	id=P9	origin=start	destiny=end	motherId=-	ageAtStart=200
0	157.54	349.75	c
40	156.29	357.6	c
80	162.41	351.03	c
120	176.09	357.62	c
160	183.39	357.65	c
200	178.35	348.38	f
240	174.9	343.75	f
280	166.05	335.69	f
320	156.43	326.69	f
360	156.9	321.46	f
400	162.8	310.31	f
440	160.42	305	f
480	155.33	291.27	f
520	149.17	292.1	f
560	137.29	289.32	f
600	132.7	298.44	f
640	121.42	307	f
680	118.48	316.82	f
720	115.12	327.45	f
760	105.06	332.88	f
800	99.07	343.75	f
840	85.25	351.88	f
880	77.67	360.72	f
920	66.97	367	f
960	64.2	369.71	f
1000	51.58	389.66	f
1040	43.63	397.55	f
1080	40.02	398.9	f
1120	32.23	419.7	f
1160	14.61	432.27	f
1200	2.27	446.88	f
1240	-13.04	453.08	f
1280	-22.52	441.59	f
1320	-23.03	442.47	f
1360	-29.81	441.09	f
1400	-30.47	448.35	f
1440	-20.27	465.02	f
*	id=P10	origin=start	destiny=end	motherId=-	ageAtStart=1640
0	233.83	352.95	c
40	234.23	347.43	c
80	232.63	333.99	c
120	229.49	334.67	c
160	230.56	328.01	c
200	232.52	310.11	f
240	240.79	291.01	f
280	247.1	301.76	f
320	265.59	305.44	f
360	272.48	305.82	f
400	289.47	322.37	f
440	290.14	320.31	f
480	289.49	309.44	f
520	299.85	295.74	f
560	300.6	282.48	f
600	307.25	270.73	f
640	313.39	257.78	f
680	317.8	241.33	f
720	313.92	231.56	f
760	312.3	213.83	f
800	307.32	202.89	f
840	310.55	203.37	f
880	317.56	205.09	f
920	318.3	213.18	f
960	311.66	224.26	f
1000	305.5	228.07	f
1040	302.48	234.59	f
1080	295.5	249.21	f
1120	280.04	251.18	f
1160	265.26	252.49	f
1200	253.54	249.47	f
1240	255.03	244.2	f
1280	241.98	225.4	f
1320	232.98	218.56	f
1360	214.96	208.78	f
1400	211.41	208.88	f
1440	213.65	210.43	f
*	id=P11	origin=start	destiny=end	motherId=-	ageAtStart=2160
0	227.23	98.91	c
40	245.53	96.22	c
80	263.18	97.96	c
120	272.99	100.93	c
160	282.46	107.74	c
200	298.84	116.04	f
240	318.84	121.1	f
280	335.15	131.22	f
320	346.81	129.4	f
360	354.25	125.06	f
400	366.26	110.86	f
440	371.59	112.32	f
480	384.06	103.14	f
520	388.94	103.06	f
560	391.43	94.84	f
600	378.13	90	f
640	374.09	94.4	f
680	379.78	109.31	f
720	386.5	113.54	f
760	391	116.21	f
800	405.93	116.82	f
840	426.03	117.21	f
880	429.16	113.84	f
920	432.06	98.46	f
960	430.66	84.28	f
1000	443.65	63.46	f
1040	457.03	66.19	f
1080	463.16	57.77	f
1120	460.53	51	f
1160	471.49	45.58	f
1200	474.8	28.39	f
1240	457.65	9.5700000000001	f
1280	448.78	14.44	f
1320	441.67	19.37	f
1360	430.87	20.26	f
1400	424.03	13.64	f
1440	412.95	16.67	f
*	id=P12	origin=start	destiny=end	motherId=-	ageAtStart=4800
0	698.22	568.7	c
40	720.11	556.65	c
80	731.5	562.81	c
120	724.02	567.9	c
160	719.38	583.18	c
200	728.16	596.77	f
240	724.43	602.69	f
280	726.57	616.58	f
320	731.24	630.28	f
360	721.03	627.89	f
400	713.02	625.82	f
440	700.28	631.2	f
480	694.66	629.29	f
520	684.6	628.97	f
560	674.64	623.7	f
600	667.65	632.65	f
640	670.11	637.57	f
680	673.21	644.63	f
720	677.26	647.57	f
760	682.44	652.43	f
800	676.1	657.65	f
840	669.7	666.04	f
880	671.37	668.4	f
920	679.43	675.25	f
960	690.4	686.55	f
1000	691.85	702.01	f
1040	692.01	702.9	f
1080	688.39	707.37	f
1120	677.56	716.85	f
1160	664.02	732.8	f
1200	666.13	743.26	f
1240	674.75	742.45	f
1280	690.92	745.05	f
1320	687.54	749.15	f
1360	680.62	760.08	f
1400	679.4	757.7	f
1440	667	759.87	f
*	id=P13	origin=start	destiny=end	motherId=-	ageAtStart=640
0	93.75	266.54	c
40	89.84	254.91	c
80	84.93	251.96	c
120	74	254.38	c
160	65.71	248.34	c
200	52.94	249.74	f
240	48.21	253.7	f
280	52.45	261.35	f
320	63.36	268.26	f
360	69.36	259.5	f
400	60.47	247.57	f
440	47.67	228.54	f
480	46.49	226.88	f
520	46.79	212.16	f
560	52.57	208.82	f
600	70.74	201.02	f
640	83.96	189.12	f
680	94.12	178.4	f
720	105.12	177.94	f
760	111.92	172.58	f
800	103.71	161.07	f
840	94.72	158.57	f
880	89.16	167.46	f
920	102.02	170.94	f
960	104.31	175.74	f
1000	103.27	185.5	f
1040	103.34	194.15	f
1080	106.3	202.23	f
1120	108.22	205.79	f
1160	124.41	218.01	f
1200	134.5	212.86	f
1240	136.69	211.93	f
1280	140.1	213.8	f
1320	136.13	231.95	f
1360	134.51	228.58	f
1400	131.33	218.86	f
1440	121.55	210	f
*	id=P14	origin=start	destiny=end	motherId=-	ageAtStart=3320
0	93.86	252.93	c
40	101.18	249.65	c
80	102.17	253.09	c
120	98.22	282.16	c
160	94.72	299.47	c
200	97.38	307.91	f
240	101.78	321.55	f
280	99.33	338.4	f
320	106.37	352.63	f
360	108.83	355.81	f
400	101.27	353.13	f
440	93.36	356.63	f
480	98.5	355.75	f
520	100.09	350.96	f
560	113.96	342.02	f
600	117.24	334.92	f
640	119.03	325.35	f
680	113.22	322.63	f
720	114	325.54	f
760	125.75	327.43	f
800	143.91	331.75	f
840	153.89	327.21	f
880	162.67	325.44	f
920	181.49	324.07	f
960	186.9	336.41	f
1000	188.56	328.79	f
1040	186.58	333.52	f
1080	166.45	340.74	f
1120	153.39	347.21	f
1160	142.55	353.15	f
1200	130.63	359.44	f
1240	120.62	358.03	f
1280	117.96	363.83	f
1320	105.11	375.77	f
1360	93.95	372.21	f
1400	87.82	378.15	f
1440	94.37	385.02	f
*	id=P15	origin=start	destiny=end	motherId=-	ageAtStart=200
0	805.59	639.49	c
40	797.3	644.4	c
80	786.18	643.95	c
120	784.58	634.72	c
160	782.45	612.22	c
200	783.43	605.4	f
240	788.3	605.35	f
280	790.01	610.97	f
320	788.29	617.72	f
360	783.51	639.3	f
400	786.48	658.29	f
440	772.11	667.26	f
480	765.68	669.29	f
520	759.08	682.47	f
560	740.15	688.36	f
600	728.9	692.6	f
640	722.16	688.86	f
680	709.84	684.88	f
720	706.35	680.32	f
760	688.95	670.16	f
800	668.16	659.6	f
840	652.97	660.66	f
880	651.17	669.26	f
920	651.83	681.62	f
960	653.1	684.07	f
1000	656.31	697.27	f
1040	653.1	709.86	f
1080	652.45	715.82	f
1120	642.39	726.35	f
1160	630.72	731.33	f
1200	626.11	736.38	f
1240	617.27	744.33	f
1280	608.5	755.78	f
1320	599.15	762.32	f
1360	601.22	762.28	f
1400	593.97	769.82	f
1440	574.89	788.75	f
*	id=P16	origin=start	destiny=end	motherId=-	ageAtStart=1120
0	631.67	569.06	c
40	633.01	552.23	c
80	627.67	543.3	c
120	627.19	534.57	c
160	608.14	521.81	c
200	614.6	502.74	f
240	628.37	496.44	f
280	644.38	485.41	f
320	652.21	478.6	f
360	649.15	480.78	f
400	647.14	484.9	f
440	648.85	490.81	f
480	657.15	489.58	f
520	670.7	483.05	f
560	672.44	486.49	f
600	684.09	492.91	f
640	687.6	487.82	f
680	696.88	496.87	f
720	697.76	497.57	f
760	703.66	500.5	f
800	706.63	504.06	f
840	714.97	511.43	f
880	715.08	516.91	f
920	723.16	535.24	f
960	713.79	533.21	f
1000	709.45	544.82	f
1040	702.87	548.85	f
1080	705.98	562.51	f
1120	700.24	568.33	f
1160	693.22	583.34	f
1200	694.61	583.13	f
1240	702.75	577.18	f
1280	718.81	581.2	f
1320	703.13	583.22	f
1360	701.24	580.72	f
1400	692.57	575.35	f
1440	683.49	562.21	f
*	id=P17	origin=start	destiny=end	motherId=-	ageAtStart=600
0	437.56	564.55	c
40	445.47	556.55	c
80	439.57	549.38	c
120	433.91	540.77	c
160	426.49	525	c
200	422.8	515.4	f
240	423.16	516.88	f
280	422.65	538.52	f
320	411.37	545.39	f
360	404.14	548.47	f
400	405.09	544.65	f
440	407.55	537.19	f
480	401.48	532.28	f
520	391.69	525.34	f
560	390.89	511.58	f
600	378.09	496.49	f
640	389.15	490.91	f
680	416.5	480.04	f
720	423.02	470.12	f
760	430.35	482.1	f
800	438.92	483.74	f
840	459.8	486.79	f
880	463.97	482.17	f
920	475.81	469.25	f
960	486.45	474.37	f
1000	494.93	485	f
1040	505.73	484.97	f
1080	514.38	496.02	f
1120	524.91	503.44	f
1160	534.8	505.35	f
1200	531.67	500.59	f
1240	533.06	501.33	f
1280	551.49	516.07	f
1320	556.57	519.25	f
1360	564.48	515.68	f
1400	570.28	513.09	f
1440	579.36	502.35	f
*	id=P18	origin=start	destiny=end	motherId=-	ageAtStart=4240
0	322.55	656.84	c
40	319.78	642.66	c
80	307.48	630.1	c
120	297.81	619.59	c
160	297.88	616.79	c
200	298.53	607.89	f
240	303.08	606.81	f
280	305.89	596.97	f
320	299.29	602.08	f
360	295.07	603.07	f
400	296.34	608.57	f
440	306.91	613.22	f
480	321.02	614.32	f
520	325.48	614.36	f
560	335.49	603.84	f
600	352.21	597.13	f
640	369.73	585.82	f
680	381.82	572.76	f
720	395.09	575.77	f
760	397.75	581.06	f
800	407.48	579.93	f
840	416.57	582.19	f
880	433.8	597.82	f
920	429.74	599.37	f
960	437.28	598.11	f
1000	446.13	592.47	f
1040	449.2	592.09	f
1080	454.84	585.65	f
1120	447.84	575.26	f
1160	435.72	562.46	f
1200	425.35	553.51	f
1240	427.48	548.59	f
1280	431.85	542.48	f
1320	427.15	546.47	f
1360	416.65	540.57	f
1400	420.56	533.48	f
1440	422.45	519.3	f
*	id=P19	origin=start	destiny=end	motherId=-	ageAtStart=2440
0	366.29	60.14	c
40	363.77	77.7	c
80	362.23	78.58	c
120	365.19	99.52	c
160	361.16	117.68	c
200	368.55	141.66	f
240	378.96	158.41	f
280	381.02	171.98	f
320	379.39	184.06	f
360	370.79	188.17	f
400	363.61	184.52	f
440	358.86	180.58	f
480	355.25	184.18	f
520	348.69	188.09	f
560	337.26	190.96	f
600	326.92	176.34	f
640	325.9	161.31	f
680	334.46	156.19	f
720	341.27	144.39	f
760	350.21	129.83	f
800	352.16	124.56	f
840	344.78	117.63	f
880	333.01	110.91	f
920	334.24	108.97	f
960	337.13	107.77	f
1000	343.22	106.1	f
1040	345.34	101.11	f
1080	341.59	96.08	f
1120	325.82	93.33	f
1160	316.54	91.34	f
1200	296.33	90.15	f
1240	296.67	84.07	f
1280	292.89	71.01	f
1320	294.56	60.47	f
1360	290.3	46.23	f
1400	289.89	25.68	f
1440	280.87	13.16	f
*	id=P20	origin=start	destiny=end	motherId=-	ageAtStart=1280
0	331.92	68.9	c
40	338.38	66.6	c
80	340.49	56.66	c
120	332.06	56.2	c
160	332.46	45.7	c
200	324.79	42.95	f
240	310.34	39.85	f
280	317.31	38.34	f
320	320.36	37.89	f
360	332.96	45.46	f
400	338.38	48.49	f
440	356.88	60.14	f
480	354.74	75.19	f
520	351.59	76.86	f
560	346.64	77.05	f
600	351.86	83.86	f
640	346.9	92.38	f
680	339.33	95.17	f
720	334.41	107.66	f
760	333.86	122.53	f
800	330.59	132.59	f
840	331.1	129.31	f
880	335.39	130.94	f
920	317.65	133.9	f
960	309.22	141.59	f
1000	311.45	146.74	f
1040	308.73	155.8	f
1080	309.64	165.86	f
1120	310.32	175.16	f
1160	325.58	176.71	f
1200	322.97	167.36	f
1240	318.02	164.47	f
1280	311.14	165.74	f
1320	292.97	168.76	f
1360	286.12	159.01	f
1400	289.35	154.49	f
1440	286.53	139.1	f
*	id=P21	origin=start	destiny=end	motherId=-	ageAtStart=400
0	210.85	106.32	c
40	216.31	109.12	c
80	228.54	112.15	c
120	231.78	110.4	c
160	239.5	107.7	c
200	249.09	101.43	f
240	253.35	102.66	f
280	270.17	93.89	f
320	270.97	85.15	f
360	260.29	91.01	f
400	257.45	95.72	f
440	258.47	96.65	f
480	267.74	101.59	f
520	270.33	104.13	f
560	280.5	116.7	f
600	295.98	138.85	f
640	312.5	143.16	f
680	311.05	140.84	f
720	310.16	142.62	f
760	315.94	146.56	f
800	323.5	145.96	f
840	323.39	135.83	f
880	324.23	149.99	f
920	314.43	146.44	f
960	301.03	144.2	f
1000	283.39	143.98	f
1040	280.62	136.82	f
1080	276.1	122.27	f
1120	269.4	104.54	f
1160	258.75	106.81	f
1200	234.04	102.72	f
1240	219.9	99.4	f
1280	208.96	99.51	f
1320	199.53	87.89	f
1360	195.57	89.06	f
1400	195.62	91.11	f
1440	201.65	100.72	f
*	id=P22	origin=start	destiny=end	motherId=-	ageAtStart=4240
0	539.11	501.2	c
40	540.65	513.86	c
80	536.27	515.94	c
120	522.2	512.07	c
160	506.23	514.03	c
200	498.78	505.59	f
240	496.27	503.88	f
280	490.28	497.73	f
320	484.07	490.1	f
360	490.09	487.83	f
400	483.46	495.93	f
440	483.02	494.58	f
480	474.42	495.27	f
520	458.24	505.32	f
560	438.67	502.41	f
600	430.06	509.48	f
640	432.98	507.07	f
680	438.38	503.8	f
720	447.84	500.78	f
760	462.27	499.84	f
800	457.92	506.71	f
840	460.16	517.29	f
880	457.28	521.68	f
920	440.24	524.24	f
960	440.46	520.24	f
1000	440.52	526.5	f
1040	440.66	533.64	f
1080	434.34	534.03	f
1120	411.35	534.24	f
1160	400.73	550.18	f
1200	409	550.91	f
1240	402.6	546.95	f
1280	407.74	548.72	f
1320	411.75	542.73	f
1360	417.34	528.81	f
1400	421.92	526.77	f
1440	425.43	512.19	f
*	id=P23	origin=start	destiny=end	motherId=-	ageAtStart=2000
0	48.38	379.13	c
40	49.71	379.78	c
80	56.63	376.17	c
120	61.32	375.37	c
160	59.18	373.69	c
200	43.83	370.79	f
240	46.54	359.95	f
280	47.86	345.02	f
320	34.77	333.85	f
360	30.53	318.72	f
400	23.41	317.84	f
440	5.71	324.2	f
480	3.83	326.83	f
520	6.62	349.07	f
560	1.2	356.56	f
600	-8.05	359.69	f
640	-17.18	357.39	f
680	-12.1	371.46	f
720	-6.9	383.16	f
760	0.7	392.25	f
800	-0.29	410.54	f
840	-4.85	415.8	f
880	-3.56	413.72	f
920	-4.83	400.28	f
960	-6.27	386.15	f
1000	-7.24	385.52	f
1040	-20.23	382.5	f
1080	-25.77	382.08	f
1120	-34.79	387.65	f
1160	-46.24	404.68	f
1200	-38.06	411.28	f
1240	-42.09	411.16	f
1280	-50.81	413.22	f
1320	-59.58	407.54	f
1360	-60.49	416.92	f
1400	-60.88	428.19	f
1440	-61.17	436.88	f
*	id=P24	origin=start	destiny=end	motherId=-	ageAtStart=200
0	139.08	507.35	c
40	128.43	513.07	c
80	113.48	507.68	c
120	106.42	502.35	c
160	110.02	488.68	c
200	115.01	493.19	f
240	123.88	504.94	f
280	131.8	518.98	f
320	136.28	519.15	f
360	143.79	528.7	f
400	154.9	544.98	f
440	158.61	557.17	f
480	176.13	561.36	f
520	181.31	562.04	f
560	173.12	570.31	f
600	165.31	577.4	f
640	160.19	585.58	f
680	164.99	588.26	f
720	173.7	589.84	f
760	179.49	591.95	f
800	177.22	602.62	f
840	174.38	617.15	f
880	167.58	615.22	f
920	160.22	612	f
960	152.81	596.73	f
1000	155.46	589.24	f
1040	162.29	587.78	f
1080	174.64	586.81	f
1120	179.78	589.69	f
1160	195.28	600.96	f
1200	208.43	610.83	f
1240	230.41	608.16	f
1280	227.6	604.47	f
1320	210.52	600.81	f
1360	202.85	605.35	f
1400	199.62	607.47	f
1440	204.47	617.16	f
*	id=P25	origin=start	destiny=end	motherId=-	ageAtStart=160
0	775.33	383.03	c
40	780.28	400.56	c
80	778.55	408.15	c
120	773.08	427.86	c
160	763.72	444.9	c
200	758.44	461.76	f
240	764.24	476.3	f
280	774.07	488.88	f
320	786.3	495.61	f
360	791.76	503.77	f
400	803.35	509.25	f
440	807.47	525.31	f
480	808.43	535.4	f
520	802.03	542.07	f
560	797.14	546.6	f
600	779.63	558.17	f
640	773.38	561.65	f
680	764.77	572.05	f
720	760.45	568.83	f
760	750.81	562.5	f
800	748.56	561.48	f
840	742.95	552.26	f
880	735.88	541.58	f
920	737.26	519.93	f
960	732.3	504.58	f
1000	732	484.56	f
1040	740.98	482.63	f
1080	749.31	475.96	f
1120	761.69	476.48	f
1160	767.47	492.79	f
1200	763.44	508.67	f
1240	744.19	517.03	f
1280	730.08	511.19	f
1320	731.01	519.96	f
1360	742.29	531.06	f
1400	747.33	537.42	f
1440	754.45	535.78	f
*	id=P26	origin=start	destiny=end	motherId=-	ageAtStart=2440
0	615.21	549.54	c
40	606.04	542.76	c
80	607.96	543.77	c
120	612.53	542.56	c
160	635.53	537.66	c
200	648.37	526.93	f
240	651.44	528.47	f
280	646.33	541.72	f
320	641.39	563.94	f
360	646.41	570.9	f
400	655.64	567.47	f
440	664.17	571.54	f
480	662.21	574.73	f
520	662.51	566.9	f
560	670.51	548.06	f
600	669.47	547.28	f
640	664.68	543.99	f
680	660.99	536.11	f
720	665.96	538.22	f
760	673.22	534.7	f
800	677.42	537.34	f
840	685.37	545.21	f
880	696.74	557.07	f
920	714	559.31	f
960	724.33	552.67	f
1000	720.78	538.94	f
1040	718.79	542.11	f
1080	711.19	541.6	f
1120	707.3	549.76	f
1160	699.85	564.59	f
1200	698.81	575.83	f
1240	697.21	585.2	f
1280	687.37	592.45	f
1320	671.11	595.17	f
1360	657.26	597.64	f
1400	646.2	595.17	f
1440	635.91	587.51	f
*	id=P27	origin=start	destiny=end	motherId=-	ageAtStart=2080
0	237.4	308.84	c
40	223.73	302.54	c
80	202.96	302.13	c
120	191.54	304.97	c
160	174.04	301.37	c
200	155.96	301.54	f
240	147.25	290.91	f
280	154.19	289.23	f
320	171.35	278.96	f
360	174.63	278.9	f
400	191.76	282.7	f
440	199.13	284.49	f
480	216.64	282.42	f
520	237.89	281.13	f
560	249.28	276.15	f
600	250.48	280.52	f
640	261.92	289.14	f
680	266.56	285.81	f
720	264.67	288.21	f
760	267.27	298.78	f
800	276.51	317.17	f
840	293.04	326.16	f
880	313.7	346.83	f
920	319.96	352.88	f
960	316.47	354.04	f
1000	308.22	350.55	f
1040	302.35	338.61	f
1080	305.82	331.18	f
1120	301.83	323.36	f
1160	306.78	314.33	f
1200	317.79	308.24	f
1240	314.63	308.76	f
1280	298.65	302.43	f
1320	291.21	299.05	f
1360	288.51	295.35	f
1400	281.05	291.36	f
1440	266.86	287.53	f
*	id=P28	origin=start	destiny=end	motherId=-	ageAtStart=2280
0	272.91	400.1	c
40	290.52	384.63	c
80	287.97	383.21	c
120	291.79	373.08	c
160	294.64	370.58	c
200	296.9	359.45	f
240	306.16	350.95	f
280	316.07	345.38	f
320	327.65	338.85	f
360	333.47	339.79	f
400	338.79	348.71	f
440	345.16	353.89	f
480	350.28	354.36	f
520	358.09	355.47	f
560	359.27	353.64	f
600	367.28	341.09	f
640	364.75	334.99	f
680	368.28	315.86	f
720	380.66	308.45	f
760	381.92	307.3	f
800	401.4	293.15	f
840	398.04	287.06	f
880	398.46	276.04	f
920	398.61	260.61	f
960	412.38	250.97	f
1000	418.36	242.33	f
1040	424.78	238.3	f
1080	418.06	232.84	f
1120	416.25	228.39	f
1160	406.63	214.73	f
1200	399.28	202.9	f
1240	396.56	188.07	f
1280	377.71	167.58	f
1320	365.18	147.86	f
1360	377.17	150.98	f
1400	371.59	158.33	f
1440	355.77	169.75	f
*	id=P29	origin=start	destiny=end	motherId=-	ageAtStart=2000
0	99.81	391.16	c
40	86.58	377.66	c
80	76.38	375.33	c
120	73.49	380.12	c
160	73.75	388.66	c
200	89.92	396.69	f
240	92.94	390.85	f
280	86.86	384.81	f
320	69.94	385.15	f
360	65.23	392.53	f
400	59.81	403.32	f
440	54.61	406.22	f
480	51.86	391.7	f
520	46.12	382.99	f
560	37.47	376.15	f
600	28.02	376.76	f
640	17.6	378.23	f
680	8.43	376.48	f
720	0.27	382.34	f
760	-2.18	386.32	f
800	-12.22	393.97	f
840	-19.13	400.6	f
880	-14.63	407.9	f
920	0.38	411.22	f
960	5.66	401.27	f
1000	10.02	393.66	f
1040	13.86	394.9	f
1080	20.63	383.85	f
1120	31.85	376.19	f
1160	37.67	379.66	f
1200	38.36	380.48	f
1240	42.35	380.04	f
1280	34.57	394.32	f
1320	35.23	397.26	f
1360	40.11	401.52	f
1400	52.16	397.66	f
1440	63.76	387.84	f
*	id=P30	origin=start	destiny=end	motherId=-	ageAtStart=360
0	17.8	607.86	c
40	32.07	607.09	c
80	53.6	593.63	c
120	61.57	584.5	c
160	71.18	595.03	c
200	81.39	592.06	f
240	87.79	587.67	f
280	91.13	587.37	f
320	95.94	584.37	f
360	92.96	584.8	f
400	84.89	599.61	f
440	80.34	614.86	f
480	69.83	613.18	f
520	69.97	619.72	f
560	59.04	628.07	f
600	57.22	639.57	f
640	69.62	651.62	f
680	74.02	647.67	f
720	78.1	634.88	f
760	73.07	634.08	f
800	69.5	631.18	f
840	63.23	629.4	f
880	57.37	620.89	f
920	49.37	597.98	f
960	41.4	590.86	f
1000	40.08	581.59	f
1040	33.25	568.52	f
1080	18.06	572.5	f
1120	-1.29	574.31	f
1160	-19.9	585.76	f
1200	-7.15	603.54	f
1240	-9.51	607.71	f
1280	-20.99	608.39	f
1320	-37.32	619.17	f
1360	-52.58	623.15	f
1400	-59.21	628.68	f
1440	-56.35	638.29	f
*	id=P31	origin=start	destiny=end	motherId=-	ageAtStart=2240
0	381.65	170.64	c
40	374.24	170.24	c
80	358.04	163.98	c
120	347.28	168.21	c
160	354.04	168.53	c
200	370.91	169.2	f
240	384.42	163.8	f
280	382.87	156.97	f
320	386.52	154.45	f
360	392.56	154.39	f
400	402.06	156.45	f
440	410.21	163.08	f
480	413.01	169.4	f
520	412.95	186.05	f
560	422.35	195.21	f
600	415.18	214.59	f
640	407.22	221.45	f
680	406.87	217.43	f
720	400.89	211.52	f
760	404.46	214.91	f
800	404.39	213.34	f
840	406.74	204.82	f
880	409.37	196.76	f
920	411.17	192.06	f
960	418.26	181.14	f
1000	411.89	183.14	f
1040	414.7	175.19	f
1080	410.17	159.37	f
1120	411.36	152.82	f
1160	412.5	153.92	f
1200	412.68	166.52	f
1240	427.39	173.4	f
1280	442.01	184.63	f
1320	453.06	187	f
1360	465.77	194.82	f
1400	476.08	189.44	f
1440	492.56	184.39	f
*	id=P32	origin=start	destiny=end	motherId=-	ageAtStart=3520
0	199.29	670.07	c
40	186.8	667.93	c
80	184.35	662.43	c
120	187.93	658.52	c
160	194.41	647	c
200	193.63	632.35	f
240	188.6	618.38	f
280	189.97	612.95	f
320	187.96	611.28	f
360	168.24	604.84	f
400	150.4	602.72	f
440	136.17	608.63	f
480	114.81	598.52	f
520	111.38	604.13	f
560	95.8	600.82	f
600	85.47	589.84	f
640	81.85	578.31	f
680	85.22	561.52	f
720	93.31	565.18	f
760	93.63	580.83	f
800	98.62	583.98	f
840	109.51	584.49	f
880	132.4	585.86	f
920	145.14	581.01	f
960	150.48	586.19	f
1000	154.51	589.93	f
1040	154.76	606.85	f
1080	171.18	618.43	f
1120	178.24	609.84	f
1160	183.26	605.94	f
1200	186.21	605.34	f
1240	179.95	606.87	f
1280	167.67	611.15	f
1320	170.37	622.57	f
1360	175.2	613.02	f
1400	168.88	617.9	f
1440	175.76	630.78	f
*	id=P33	origin=start	destiny=end	motherId=-	ageAtStart=3440
0	769.75	236.34	c
40	768.7	226.59	c
80	766.89	213.83	c
120	765.38	215.22	c
160	754.52	215.8	c
200	742.72	219.85	f
240	735.06	221.42	f
280	725.8	232.61	f
320	721.21	234.97	f
360	707.55	236.76	f
400	710.31	238.59	f
440	717.9	243.05	f
480	710.77	235.23	f
520	702.65	236.95	f
560	686.57	247.28	f
600	679.11	233.43	f
640	682	221.23	f
680	686.94	216.52	f
720	689.51	212.83	f
760	693.7	204.86	f
800	694.32	195.83	f
840	686.99	200.18	f
880	684.72	202.09	f
920	684.4	194.52	f
960	689.34	186.82	f
1000	688.74	177.3	f
1040	690.25	169.66	f
1080	704.42	175.98	f
1120	709.84	175.82	f
1160	717.58	175.03	f
1200	728	177.5	f
1240	737.33	187.58	f
1280	748.99	196.66	f
1320	753.29	188.65	f
1360	755.43	174.7	f
1400	758.7	171.23	f
1440	775.17	171.48	f
*	id=P34	origin=start	destiny=end	motherId=-	ageAtStart=1840
0	30.22	429.68	c
40	45.45	434.81	c
80	33.98	434.35	c
120	19.83	436.28	c
160	11.05	438.32	c
200	7.39	430.16	f
240	7.13	412.54	f
280	15.11	401.65	f
320	11.95	406.15	f
360	9.92	428.14	f
400	17.63	441.16	f
440	13.16	443.37	f
480	-12.46	443.43	f
520	-20.17	429.52	f
560	-23.9	408.91	f
600	-21.21	409.95	f
640	-15.69	423.46	f
680	-8.79	439.01	f
720	-3.91	437.79	f
760	11.11	442	f
800	23.48	445.85	f
840	40.52	450.27	f
880	41.68	443.33	f
920	36.74	441.27	f
960	23.29	443.59	f
1000	14.76	447.08	f
1040	2.82	458.25	f
1080	-3.53	463.01	f
1120	-13.11	466.18	f
1160	-23.94	472.39	f
1200	-39.6	482.25	f
1240	-47.65	485.03	f
1280	-58.23	488.74	f
1320	-67.11	496.7	f
1360	-81.33	495.59	f
1400	-88.74	483.75	f
1440	-90.59	475.98	f
*	id=P35	origin=start	destiny=end	motherId=-	ageAtStart=3560
0	476.1	425.13	c
40	476.53	435.31	c
80	478.64	441.97	c
120	493.99	444	c
160	491.15	463.68	f
200	494.89	475.53	f
240	490.69	481.77	f
280	494.13	484.5	f
320	505.51	500.22	f
360	506.82	503.92	f
400	501.62	507.96	f
440	495.96	520.31	f
480	475.64	539.38	f
520	477.96	534.65	f
560	483.22	527.14	f
600	487.47	514.46	f
640	495.68	501.7	f
680	499.64	488.86	f
720	502.13	468.05	f
760	506.8	455.49	f
800	520.25	446.77	f
840	538.19	446.11	f
880	545.6	447.04	f
920	555.27	451.46	f
960	568.49	453.89	f
1000	590.84	441.31	f
1040	601.13	431.8	f
1080	603.82	425.7	f
1120	607.16	409.7	f
1160	606.24	404.31	f
1200	595.51	397.9	f
1240	589.16	387.72	f
1280	592.63	369.71	f
1320	593.37	354.59	f
1360	584.45	349.27	f
1400	576.22	343.47	f
1440	570.2	339.78	f
*	id=P36	origin=start	destiny=end	motherId=-	ageAtStart=3760
0	209.95	162.8	c
40	199.69	163.75	c
80	206.15	152.79	c
120	207.6	157	c
160	209.12	164.44	f
200	207.46	167.18	f
240	202.59	163.57	f
280	183.87	163.39	f
320	171.76	149.09	f
360	172.88	135.72	f
400	169.49	128.58	f
440	169.49	113.8	f
480	183.81	105.18	f
520	194.46	114.41	f
560	203.14	117.63	f
600	219.12	119.99	f
640	231.4	121.19	f
680	236.32	128.62	f
720	249.19	124.23	f
760	266.64	128.94	f
800	266.09	130.84	f
840	260.56	136.56	f
880	236.95	150.32	f
920	225.85	153.15	f
960	207.13	164.88	f
1000	205.73	158.43	f
1040	199.61	139.52	f
1080	206.86	137.99	f
1120	223.8	126.72	f
1160	225.43	121.74	f
1200	237.71	111.86	f
1240	242.74	112.98	f
1280	253.69	103.28	f
1320	270.66	98.08	f
1360	270.89	103.21	f
1400	274.3	110.64	f
1440	275.55	116.05	f
*	id=P37	origin=start	destiny=end	motherId=-	ageAtStart=1160
0	201.87	79.17	c
40	206.98	76.21	c
80	218.65	62.92	c
120	230.54	55.08	c
160	234.92	60.03	c
200	246.63	73.74	f
240	243.52	68.23	f
280	252.84	55.08	f
320	252.81	48.97	f
360	244.92	43.31	f
400	239.83	37.1	f
440	224.44	18.08	f
480	205.74	14.1	f
520	199.55	7.16	f
560	200.76	6.3099999999999	f
600	208.58	1.35	f
640	208.12	-6.4299999999999	f
680	197.79	-7.28	f
720	190.63	-0.42999999999995	f
760	187.64	8.6900000000001	f
800	181.65	15.33	f
840	184.47	10.9	f
880	188.45	7.2	f
920	211.26	3.22	f
960	217.59	8.53	f
1000	230.57	9.78	f
1040	252.13	13.51	f
1080	250.03	20.62	f
1120	245.62	27.06	f
1160	243.45	30.82	f
1200	236.87	32.34	f
1240	227.37	21.17	f
1280	213.17	11.53	f
1320	214.54	-1.24	f
1360	222.57	-13.71	f
1400	237.36	-20.94	f
1440	232.23	-19.02	f
*	id=P38	origin=start	destiny=end	motherId=-	ageAtStart=3520
0	26.35	484.66	c
40	13.13	483.6	c
80	-1.11	478.73	c
120	-10.81	468.71	c
160	-14.47	474.62	c
200	-19.74	473.11	f
240	-26.21	475.75	f
280	-12.67	480.85	f
320	-2.52	481.99	f
360	3.76	480.5	f
400	9.07	477.69	f
440	8.76	479.93	f
480	4.86	487.28	f
520	-1.32	489.06	f
560	-8.41	493.92	f
600	-19.81	507	f
640	-25.61	509.67	f
680	-23.66	512.95	f
720	-24.85	516.38	f
760	-37.55	521.88	f
800	-32.68	527.38	f
840	-30.75	536.57	f
880	-25.05	537.2	f
920	-19.52	535.9	f
960	3.7	524.15	f
1000	2.68	521.02	f
1040	-1.39	507.91	f
1080	-7.44	511.08	f
1120	-5.98	513.22	f
1160	-14.06	506.76	f
1200	-15.67	505.64	f
1240	-27.15	501.69	f
1280	-31.96	506.22	f
1320	-41.39	517.79	f
1360	-55.48	519.75	f
1400	-70.5	521.91	f
1440	-73.85	514.69	f
*	id=P39	origin=start	destiny=end	motherId=-	ageAtStart=2120
0	279.25	548.97	c
40	286.78	547.86	c
80	292.38	552.69	c
120	304.17	549.84	c
160	313.11	543.29	c
200	318.43	522.12	f
240	314.51	509.64	f
280	317.09	501.65	f
320	327.76	487.95	f
360	340.96	486.58	f
400	344.89	501.66	f
440	351.69	500.13	f
480	348.74	501.37	f
520	345.73	510.79	f
560	349.09	521.72	f
600	354.14	532.61	f
640	363.1	529.47	f
680	368.16	527.84	f
720	375.95	528.36	f
760	388.08	537.88	f
800	400.79	546.66	f
840	411.22	545.2	f
880	420.01	553.9	f
920	426.03	568.18	f
960	423.2	571.35	f
1000	407.39	569.14	f
1040	393.88	565.06	f
1080	380.99	578.49	f
1120	381.28	584.75	f
1160	383.57	595.51	f
1200	384.44	617.48	f
1240	373.1	625.89	f
1280	367.98	627.43	f
1320	358.95	635.51	f
1360	350.37	640.88	f
1400	342.39	650.43	f
1440	340.1	653.17	f
*	id=P40	origin=start	destiny=end	motherId=-	ageAtStart=1080
0	444.94	536.03	c
40	449.59	544.13	c
80	449.13	540.76	c
120	447.02	532.3	c
160	435.19	527.07	c
200	435.52	532.6	f
240	439.86	530.62	f
280	444.75	521.68	f
320	442.62	508.76	f
360	434.69	511.73	f
400	428.44	517.88	f
440	415.54	526.9	f
480	413.08	531.81	f
520	413.98	535.9	f
560	415.54	552.75	f
600	407.57	546.08	f
640	401.27	531.41	f
680	399.52	524.53	f
720	410.98	516.37	f
760	414.49	518.53	f
800	418.23	518.36	f
840	427.17	521.11	f
880	428.82	531.76	f
920	443.36	540.07	f
960	458.51	546.69	f
1000	476.7	534.44	f
1040	481.59	537.34	f
1080	488.53	538.87	f
1120	495.33	536.86	f
1160	501.1	532.44	f
1200	505.11	534.51	f
1240	509.66	529.18	f
1280	519.63	519.38	f
1320	537.68	522.84	f
1360	543.25	538.25	f
1400	560.8	540.72	f
1440	559.48	548.5	f
*	id=P41	origin=start	destiny=end	motherId=-	ageAtStart=4280
0	545.74	496.78	c
40	551.53	517.09	c
80	546.14	514.73	c
120	543.42	516.3	c
160	530.42	511.7	c
200	518.5	510.42	f
240	524.31	513.05	f
280	539.04	514.09	f
320	553.3	514.35	f
360	562.53	504.03	f
400	553.12	490.44	f
440	552.84	485.67	f
480	548.04	479.7	f
520	547.27	481.09	f
560	556.79	486.92	f
600	561.13	490.99	f
640	557.35	498.87	f
680	560.92	518.48	f
720	560.32	524.34	f
760	560.15	527.59	f
800	566.8	531.46	f
840	571.73	540.55	f
880	572.61	546.95	f
920	585.88	555.29	f
960	590.35	566.86	f
1000	589.28	586.21	f
1040	587.59	578.37	f
1080	585.56	582.12	f
1120	575	577.87	f
1160	551.25	569.02	f
1200	541.21	561.84	f
1240	544.46	552.57	f
1280	538.22	547.07	f
1320	541.93	537.77	f
1360	556.14	531.5	f
1400	562.19	529.28	f
1440	559.71	522.77	f
*	id=P42	origin=start	destiny=end	motherId=-	ageAtStart=2840
0	328.93	52.33	c
40	323.78	52.55	c
80	313.2	70.51	c
120	313.2	81.27	c
160	327.96	93.6	c
200	340.83	102.99	f
240	349.14	110.52	f
280	367.63	112.43	f
320	374.25	98.88	f
360	375.88	97.14	f
400	369.55	71.03	f
440	367.11	56.8	f
480	375.57	45.56	f
520	383.17	38.01	f
560	388.23	33.37	f
600	394.86	38.95	f
640	402.98	43.01	f
680	417.02	44.11	f
720	425.22	45.61	f
760	437.95	47.39	f
800	448.91	49.17	f
840	453.14	36.63	f
880	462.18	34.55	f
920	474.29	33.29	f
960	468.69	39.53	f
1000	463.2	55.51	f
1040	471.22	70.85	f
1080	470.45	69.35	f
1120	464.38	63.92	f
1160	457.77	65.12	f
1200	446.09	71.06	f
1240	430.99	71.57	f
1280	431.46	70.95	f
1320	431.08	67.06	f
1360	425.66	71	f
1400	421.59	66.28	f
1440	414.05	39.32	f
*	id=P43	origin=start	destiny=end	motherId=-	ageAtStart=2400
0	668.83	183.82	c
40	663.94	177.42	c
80	666.4	170.07	c
120	660.03	166.65	c
160	656.26	151.91	c
200	657.03	140.99	f
240	651.22	125.64	f
280	654.01	110.9	f
320	664.34	95.55	f
360	660.87	77.53	f
400	666.07	63	f
440	667.9	50.44	f
480	671	30.15	f
520	669.69	27.48	f
560	665.88	27.95	f
600	656.81	31.8	f
640	638.75	35.82	f
680	635.14	41.11	f
720	635.18	38.84	f
760	641.35	30.45	f
800	651.66	13.04	f
840	655.63	11.12	f
880	664.57	3.1900000000001	f
920	672.51	3.9400000000001	f
960	684.75	3.17	f
1000	692.01	5.14	f
1040	696.72	10.93	f
1080	713.01	23.28	f
1120	723.14	19.94	f
1160	728.66	19.91	f
1200	731.37	21.44	f
1240	737.78	20.62	f
1280	744.54	32.62	f
1320	751.18	42.31	f
1360	742.72	43.16	f
1400	730.02	45.22	f
1440	721.25	68.46	f
*	id=P44	origin=start	destiny=end	motherId=-	ageAtStart=3280
0	279.57	45.45	c
40	278.71	52.46	c
80	278.79	52.54	c
120	287.52	64	c
160	299.28	67.13	c
200	308.03	62.47	f
240	309.8	55.45	f
280	312.91	56.65	f
320	326.25	59.3	f
360	332.15	53.49	f
400	335.99	56.05	f
440	348.43	60.58	f
480	355.08	70.89	f
520	349.47	79.45	f
560	340.44	82.79	f
600	330.91	80.12	f
640	320.75	81.5	f
680	318.56	81.95	f
720	307.74	76.9	f
760	295.17	73.21	f
800	290.38	75.77	f
840	285.8	88.5	f
880	276.62	100.09	f
920	271.13	100.83	f
960	271.03	102.17	f
1000	273.15	106.19	f
1040	268.59	113.4	f
1080	259.19	119.02	f
1120	257.39	112.14	f
1160	254.98	104.34	f
1200	257.63	96.89	f
1240	269.2	90.02	f
1280	275.54	82.98	f
1320	272.55	78.49	f
1360	259.71	68.18	f
1400	246.61	55.73	f
1440	241.43	47.87	f
*	id=P45	origin=start	destiny=end	motherId=-	ageAtStart=2240
0	95.98	457.53	c
40	101.68	453.02	c
80	105.19	443.4	c
120	110.18	440.09	c
160	121.44	430.31	c
200	126.17	425.75	f
240	132.57	422.89	f
280	144.37	415.76	f
320	154.92	403.35	f
360	160.54	395.62	f
400	160.17	389.38	f
440	147.61	369.85	f
480	145.5	369.9	f
520	145.14	358.11	f
560	138.89	338.24	f
600	144.19	337.61	f
640	149.33	350.2	f
680	156.04	345.32	f
720	153.71	342.22	f
760	145.67	328.73	f
800	143.02	306.63	f
840	144.13	302.01	f
880	141.15	291.93	f
920	142.6	283.49	f
960	139.46	271.02	f
1000	132.62	261.29	f
1040	116.54	260.46	f
1080	107.88	254.6	f
1120	106.4	246.19	f
1160	114.72	248.32	f
1200	117.17	252.21	f
1240	107.5	249.92	f
1280	93.69	239.79	f
1320	81.86	231.55	f
1360	76.92	238.26	f
1400	72.25	236.78	f
1440	66.29	238.38	f
*	id=P46	origin=start	destiny=end	motherId=-	ageAtStart=4320
0	25.81	286.89	c
40	23.8	306.75	c
80	20.65	312.09	c
120	9.06	311.06	c
160	3.45	312.76	c
200	-13.25	310.21	f
240	-13.59	320.07	f
280	-13.61	331.23	f
320	-16.16	328.44	f
360	-27.44	320.96	f
400	-34.97	311.61	f
440	-34.29	314.39	f
480	-34.38	328.74	f
520	-37.81	328.8	f
560	-53.74	326.09	f
600	-57.64	330.61	f
640	-71.11	327.96	f
680	-75.88	320.71	f
720	-87.95	312.1	f
760	-105.28	318.82	f
800	-114.92	331.73	f
840	-118.66	334.46	f
880	-132.73	325.91	f
920	-135.38	336.65	f
960	-132.2	348.71	f
1000	-126.87	364.47	f
1040	-116.19	362.41	f
1080	-107.74	358.23	f
1120	-96.94	360.08	f
1160	-94.9	374.22	f
1200	-97.6	384.45	f
1240	-91.33	386.84	f
1280	-77.11	390.04	f
1320	-69.4	391.49	f
1360	-56.27	385.21	f
1400	-49.46	374.77	f
1440	-59	360.26	f
*	id=P47	origin=start	destiny=end	motherId=-	ageAtStart=3600
0	50.91	504.87	c
40	39.78	511.15	c
80	22.82	512.6	c
120	10.51	512.16	c
160	5.21	517.65	c
200	11.27	527.33	f
240	21.24	548.29	f
280	31.05	558.19	f
320	34.75	569.59	f
360	18.23	578.34	f
400	22.5	572.47	f
440	36.5	564.26	f
480	46.15	562.95	f
520	51.4	567.76	f
560	53.44	556.55	f
600	57.65	546.03	f
640	61.01	540.21	f
680	70.41	548.16	f
720	72.09	562.93	f
760	76.17	576.49	f
800	83.05	590.95	f
840	87.92	594.02	f
880	106.77	594.35	f
920	110.84	592.2	f
960	126.46	583.79	f
1000	139.75	572.92	f
1040	146.16	558.43	f
1080	137.87	560.72	f
1120	128.77	563.44	f
1160	118.29	562.05	f
1200	100.41	569.75	f
1240	84.85	584.07	f
1280	68.74	586.78	f
1320	53.64	590.19	f
1360	50.28	593.28	f
1400	45.98	598.24	f
1440	40.3	610.8	f
*	id=P48	origin=start	destiny=end	motherId=-	ageAtStart=3920
0	483.44	-5.78	c
40	487.96	-7.1799999999999	c
80	507.1	-15.14	c
120	518.3	-27.07	c
160	511.34	-36.68	c
200	503.17	-50.46	f
240	492.51	-57.11	f
280	499.93	-69.04	f
320	496.84	-63.46	f
360	503.03	-55.85	f
400	508.82	-56.84	f
440	520.11	-55.85	f
480	532.83	-44.45	f
520	538.2	-31.2	f
560	533.89	-22.61	f
600	517.71	-14.22	f
640	493.39	-5.4299999999999	f
680	472.16	2.01	f
720	461.88	5.75	f
760	458.07	11.16	f
800	455.94	6.9299999999999	f
840	450.37	-7.6	f
880	453.25	-23.86	f
920	463.23	-32.62	f
960	471.96	-34.91	f
1000	487.01	-50.01	f
1040	481.96	-63.1	f
1080	476.18	-72.02	f
1120	476.69	-92.52	f
1160	485.61	-94.63	f
1200	507.03	-100.53	f
1240	513.18	-95.48	f
1280	516.82	-96.48	f
1320	515.41	-95.92	f
1360	503.35	-94.98	f
1400	483.29	-93.15	f
1440	470.72	-103.01	f
*	id=P49	origin=start	destiny=end	motherId=-	ageAtStart=2760
0	750.71	267.31	c
40	749.37	266.5	c
80	742.83	267.48	c
120	736.34	263.71	c
160	726.35	249.46	c
200	727.07	230.69	f
240	723.57	240.66	f
280	733.17	245.26	f
320	745.21	255.9	f
360	742.8	249.49	f
400	732.49	241.47	f
440	727.13	243.01	f
480	719.63	245.82	f
520	715.84	247.29	f
560	703.04	239.1	f
600	701.08	234.5	f
640	698.63	226.46	f
680	704.7	215.34	f
720	714.41	193.94	f
760	714.84	197.26	f
800	711.66	208.03	f
840	697	216.79	f
880	687.19	231.78	f
920	672.85	245.11	f
960	670.13	250.27	f
1000	664.3	247.29	f
1040	665.18	246.54	f
1080	680.49	247.53	f
1120	683.32	250.73	f
1160	686.22	259.98	f
1200	678.18	268.59	f
1240	656.48	272.69	f
1280	646.41	274.8	f
1320	635.91	287.3	f
1360	627.82	307	f
1400	622.46	314.59	f
1440	621.23	312.48	f
*	id=P50	origin=start	destiny=end	motherId=-	ageAtStart=4640
0	265.77	381.92	c
40	263.14	375.49	c
80	259.87	368.56	c
120	251.4	364.72	c
160	244.54	362.11	c
200	228.77	370.14	f
240	227.35	372.3	f
280	225.22	372.77	f
320	215.06	364.59	f
360	209.9	359.97	f
400	207.68	354.12	f
440	206.98	345.92	f
480	218.98	333.51	f
520	229.68	326.78	f
560	231	312.43	f
600	233.13	312.52	f
640	238.91	295.64	f
680	230.72	296.97	f
720	215.41	308.16	f
760	214.29	311.78	f
800	215.84	303.64	f
840	218.67	284.83	f
880	217.05	291.64	f
920	212.26	296.48	f
960	210.06	302.85	f
1000	206.18	312.58	f
1040	196.19	325.19	f
1080	187.66	329.8	f
1120	187.04	341.15	f
1160	188.54	352.21	f
1200	186.82	346.84	f
1240	190.21	336.76	f
1280	199.56	338.25	f
1320	210.86	340.64	f
1360	218.3	339.04	f
1400	228.12	334.23	f
1440	236.45	329.71	f
*	id=P51	origin=start	destiny=end	motherId=-	ageAtStart=3440
0	811.96	286.9	c
40	798.46	286.41	c
80	779.78	272.11	c
120	780.71	267.5	c
160	783.37	257.96	c
200	774.03	257.14	f
240	780.42	256.7	f
280	786.99	248.81	f
320	798.14	238.26	f
360	798.55	224.76	f
400	814.92	219.36	f
440	822.43	216.73	f
480	825.3	217.49	f
520	843.82	221.59	f
560	851.19	227.23	f
600	849.7	232.41	f
640	839.45	235.83	f
680	835.68	248.41	f
720	825.57	250.06	f
760	810.86	259.79	f
800	804.87	272.07	f
840	787.2	263.08	f
880	773.76	269.3	f
920	772.98	270.96	f
960	776.24	279.93	f
1000	778.18	288.15	f
1040	781.59	295.62	f
1080	785.37	304.92	f
1120	790.13	314.83	f
1160	790.48	310.89	f
1200	798.23	301.95	f
1240	802.62	299.95	f
1280	806.85	299.56	f
1320	813.41	315.62	f
1360	811.51	318.7	f
1400	798.43	331.93	f
1440	797.52	341.12	f
*	id=P52	origin=start	destiny=end	motherId=-	ageAtStart=1280
0	158.18	526.25	c
40	161.04	508.77	c
80	163.87	490.83	c
120	171.17	479.51	c
160	183.92	463.4	c
200	186.43	441.17	f
240	198.09	430.23	f
280	206.71	425.11	f
320	204.31	418.2	f
360	196.84	417.72	f
400	192.14	424.74	f
440	182.76	426.56	f
480	171.24	430.27	f
520	170.86	442.37	f
560	177.5	455.81	f
600	177.46	468.29	f
640	168.98	473.89	f
680	158.28	481.18	f
720	148.68	494.91	f
760	134.91	506.96	f
800	131.94	508.33	f
840	131.09	501.84	f
880	131.43	489.71	f
920	137.86	486.31	f
960	151.23	493.03	f
1000	171.24	498.53	f
1040	179.93	505.66	f
1080	183.94	518.24	f
1120	181.74	523.79	f
1160	174.74	515.98	f
1200	171.56	515.9	f
1240	159.64	520.33	f
1280	142.83	519.07	f
1320	137.94	511.66	f
1360	131.86	509.35	f
1400	109.75	512.79	f
1440	88.83	519.97	f
*	id=P53	origin=start	destiny=end	motherId=-	ageAtStart=2560
0	392.27	510.04	c
40	404.25	501.62	c
80	396.97	489.14	c
120	394.56	480.79	c
160	395.66	464.88	c
200	392.64	455.91	f
240	393.37	448.32	f
280	396	447.6	f
320	406.28	440.65	f
360	407.42	440.36	f
400	418.17	437.15	f
440	426.57	425.31	f
480	419.79	427.59	f
520	409.67	426.32	f
560	399.18	421.38	f
600	382.1	421.25	f
640	367.09	435.55	f
680	363.24	446.86	f
720	363.58	454.81	f
760	367.43	464.34	f
800	356.62	472.05	f
840	357.03	457.75	f
[truncated: 1,801 more rows]
