# Supplementary material for: A three component model for superdiffusive motion effectively describes migration of eukaryotic cells moving freely or under a directional stimulus
Source: PLoS One. 2022 Aug 2;17(8):e0272259. doi: 10.1371/journal.pone.0272259 (PMC9345344; doi:10.1371/journal.pone.0272259)
Supplement: S1 File — Text files containing information about displacements of experimental and simulated populations used for both preliminary analyses, in “datasets used for preliminary evaluation of cell movement (Tables 1 and 2)”, and further characterization of cell movement, in “further datasets used for cell movement characterization (Figs 2, 4–6; Table 2; S1–S3 Tables; S2 and S3 Figs)”. (ZIP) [file pone.0272259.s007.zip › S1_File/further datasets/simulated/100 cells (9 micron random)/b0 p8/Coords-5UZxky.txt]

#	version=2.0	operator=	acqDate=	cellLine=cell	cond=N.T.	type=	well=	ref_angle=	note=Experiment 1	clickId=	date=	acqId=	ps=1	xSize=845	ySize=668	ts=1	unit=um	stackId=	timeInt=	description=
*	id=P1	origin=start	destiny=end	motherId=-	ageAtStart=4680
0	333.01	411.38	c
40	339.06	410.62	c
80	337.99	409.02	c
120	339.96	390.98	c
160	342.58	389	c
200	348.84	382.85	f
240	353.45	375.39	f
280	360.17	370.75	f
320	370.61	363.58	f
360	373.13	365.67	f
400	372.19	361.87	f
440	368.31	349.02	f
480	372.83	341.87	f
520	380.73	347.35	f
560	385.41	358.84	f
600	388.42	367.09	f
640	380.25	374.46	f
680	376.41	387.13	f
720	366.95	388.66	f
760	352.78	384.62	f
800	345.33	384.34	f
840	330.61	379.47	f
880	313.29	365.72	f
920	306.85	342.35	f
960	304.22	332.3	f
1000	305.82	325.44	f
1040	322.47	313.67	f
1080	325.48	308.04	f
1120	341.14	292.09	f
1160	347.48	292.3	f
1200	358.65	301.87	f
1240	369.02	298.13	f
1280	379.1	291.23	f
1320	395.15	278.62	f
1360	397.38	268.87	f
1400	402.32	255.99	f
1440	403.7	249.09	f
*	id=P2	origin=start	destiny=end	motherId=-	ageAtStart=40
0	687.73	499.21	c
40	699.94	506.37	c
80	707.23	514.15	c
120	715.32	514.03	c
160	726.05	518.98	c
200	743.02	524.43	f
240	747.99	520.6	f
280	762.98	515.77	f
320	774.63	512.93	f
360	792.72	512.89	f
400	801.26	524.46	f
440	818.25	537.01	f
480	828.19	532.4	f
520	825.33	524.47	f
560	824.45	508.64	f
600	829.7	502.99	f
640	832.5	497.46	f
680	844.53	487.01	f
720	845.22	482.6	f
760	834.48	459.03	f
800	836.83	459.19	f
840	836.3	463.84	f
880	830.83	464.28	f
920	827.25	470.56	f
960	825.92	474.85	f
1000	828.25	484.57	f
1040	827.09	483.68	f
1080	822.1	492.49	f
1120	821.86	486.16	f
1160	815.45	476.96	f
1200	818.69	459.86	f
1240	824.24	449.16	f
1280	829.4	437.77	f
1320	838.11	432.78	f
1360	844.16	414.25	f
1400	849.62	404.15	f
1440	855.71	395.23	f
*	id=P3	origin=start	destiny=end	motherId=-	ageAtStart=480
0	151.04	244.02	c
40	160.02	245.06	c
80	175.26	238.85	c
120	185.79	224.7	c
160	193.4	211.66	c
200	203.95	218.24	f
240	214.66	218.5	f
280	220	225.58	f
320	216.86	236	f
360	204.24	228.45	f
400	191.79	215.04	f
440	194.88	208.27	f
480	196.75	202.39	f
520	200.16	192.4	f
560	201.87	185.23	f
600	188.92	182.59	f
640	196.93	188.32	f
680	191.09	198.4	f
720	191.44	222.33	f
760	182.82	229.09	f
800	163.53	228.32	f
840	163.11	235.34	f
880	172.66	244.18	f
920	184.76	250.77	f
960	185.9	245.96	f
1000	184.86	238.33	f
1040	190.82	221.38	f
1080	192.33	226.15	f
1120	192.39	219.31	f
1160	192.51	203.71	f
1200	198.61	200.21	f
1240	199.22	199.8	f
1280	204.61	209.56	f
1320	207.93	211.88	f
1360	194.94	219	f
1400	197.23	224.13	f
1440	206.65	209.37	f
*	id=P4	origin=start	destiny=end	motherId=-	ageAtStart=640
0	243.3	9.97	c
40	238.03	6.53	c
80	233.92	8.52	c
120	237.36	18.03	c
160	239.85	33.57	c
200	235.02	41.66	f
240	232.69	57.68	f
280	225.41	57.95	f
320	223.69	72.64	f
360	215.07	86.78	f
400	213.68	97.07	f
440	218.63	108.72	f
480	214.96	109.21	f
520	196.53	118.37	f
560	186.97	121.64	f
600	182.79	130.8	f
640	173.2	128.16	f
680	163.28	113.09	f
720	178.01	100.46	f
760	171.59	97.46	f
800	165.38	95.56	f
840	140.71	91.81	f
880	139.96	87.17	f
920	144.14	85.66	f
960	147.66	81.78	f
1000	162.49	62.84	f
1040	173.06	59.27	f
1080	180.48	55.55	f
1120	188.27	60.36	f
1160	189.62	66.73	f
1200	187.21	80.58	f
1240	190.03	85.33	f
1280	192.51	102.66	f
1320	187.86	112.81	f
1360	188.81	116.94	f
1400	195.45	120.2	f
1440	197.41	127.26	f
*	id=P5	origin=start	destiny=end	motherId=-	ageAtStart=40
0	499.24	503.43	c
40	505.27	509.24	c
80	517.97	525.04	c
120	532.16	526.78	c
160	534.09	527.25	c
200	549.64	542.43	f
240	555.06	555.81	f
280	553.2	558.94	f
320	536.64	572.36	f
360	536.42	585.95	f
400	540.66	597.76	f
440	546.68	601.44	f
480	553.86	595.69	f
520	552.12	594.47	f
560	551.65	593.87	f
600	551.28	594.69	f
640	552.25	608.45	f
680	549.03	624.31	f
720	549.18	627.1	f
760	551.39	640.14	f
800	569.68	641.65	f
840	583.4	645.3	f
880	593.98	657.56	f
920	604.12	653.67	f
960	612.5	664.05	f
1000	615.03	660.61	f
1040	617.57	668.06	f
1080	623.95	685.36	f
1120	620.79	671.75	f
1160	628.5	656.16	f
1200	635.65	647.98	f
1240	639.24	625.95	f
1280	634.24	616.05	f
1320	635.74	607.59	f
1360	629.98	581.13	f
1400	636.27	575.87	f
1440	646.52	570.85	f
*	id=P6	origin=start	destiny=end	motherId=-	ageAtStart=2120
0	92.14	250.83	c
40	70.52	247.7	c
80	68.5	252.99	c
120	63.4	263.14	c
160	75.99	269.41	c
200	77.83	266.23	f
240	90.65	260.36	f
280	88.23	254.54	f
320	83.71	246.54	f
360	74.05	244.28	f
400	67.92	234.9	f
440	57.11	229.95	f
480	52.3	238.68	f
520	37.35	242.28	f
560	36.3	240.15	f
600	30.49	240.47	f
640	16.82	227.12	f
680	10.69	218.19	f
720	0.8	214.14	f
760	7	202.18	f
800	-5.11	178.01	f
840	-11.98	173.26	f
880	-20.28	171.1	f
920	-28.71	166.6	f
960	-30.13	154.36	f
1000	-31.66	151.15	f
1040	-38.05	133.19	f
1080	-31.23	128.26	f
1120	-30.99	123.82	f
1160	-32.17	120.04	f
1200	-37.52	129.17	f
1240	-35.27	138.01	f
1280	-27.89	134.95	f
1320	-36.22	126.12	f
1360	-29.78	114.48	f
1400	-24.83	105.73	f
1440	-19.5	102.07	f
*	id=P7	origin=start	destiny=end	motherId=-	ageAtStart=3200
0	721.74	86.92	c
40	714.56	85.87	c
80	710.8	87.71	c
120	702.08	90.9	c
160	699.52	101.72	f
200	696.19	111.1	f
240	687.54	125.34	f
280	681.5	147.11	f
320	688.8	156.38	f
360	697.51	159.49	f
400	707.69	160.93	f
440	711.66	166.14	f
480	709.53	171.08	f
520	717.95	192.66	f
560	715.72	211.58	f
600	719.63	222.41	f
640	711.79	229.76	f
680	716.5	238.3	f
720	725.29	246.1	f
760	732.77	234.77	f
800	724.9	227.25	f
840	720.78	220.92	f
880	713.12	210.44	f
920	701.11	203.23	f
960	700.72	188.71	f
1000	690.68	174.72	f
1040	678.4	158.73	f
1080	663.78	140.56	f
1120	659.35	131.07	f
1160	654.06	118.75	f
1200	651.71	109.79	f
1240	650.88	95.77	f
1280	644.65	85.02	f
1320	647.5	71.3	f
1360	635.65	54.68	f
1400	632.46	46.08	f
1440	635.36	43.05	f
*	id=P8	origin=start	destiny=end	motherId=-	ageAtStart=1480
0	324.95	541.6	c
40	325.2	542.72	c
80	322.43	561.81	c
120	329.92	568.89	c
160	319.98	578.24	c
200	307.84	570.64	f
240	299.97	563.58	f
280	290.05	545.72	f
320	278.61	537.56	f
360	272.24	516.51	f
400	280.01	509.64	f
440	285.89	518.16	f
480	294.77	523.14	f
520	302.62	523.6	f
560	315.87	528.01	f
600	317.78	516.29	f
640	313.92	517.49	f
680	300.91	515.7	f
720	294.48	519.01	f
760	286.42	525.12	f
800	275.02	531.33	f
840	272.07	519.24	f
880	273.21	520.59	f
920	286.3	519.55	f
960	294.52	520.98	f
1000	305.95	512.87	f
1040	322.37	508.14	f
1080	341.14	502.31	f
1120	348.32	486.58	f
1160	355.11	485.57	f
1200	360.18	476.07	f
1240	355.34	466.02	f
1280	346.86	469.02	f
1320	323.88	474	f
1360	316.13	472.83	f
1400	316.9	473.45	f
1440	318.21	467.74	f
*	id=P9	origin=start	destiny=end	motherId=-	ageAtStart=3120
0	310.83	478.97	c
40	313.18	493.48	c
80	307.57	515.71	c
120	304.57	508.97	c
160	302.55	495.82	c
200	307.04	484.01	f
240	305.6	470.78	f
280	307.15	463.57	f
320	319.84	455.51	f
360	333.38	456.09	f
400	340.69	462.82	f
440	347.17	475.04	f
480	361.19	484.45	f
520	366.86	490.98	f
560	368.06	500.95	f
600	366.39	522.54	f
640	369.2	515.05	f
680	371.58	513.87	f
720	372.61	506.8	f
760	369.93	500.76	f
800	355.89	499.63	f
840	351.5	488.86	f
880	347.04	476.94	f
920	347.3	477.59	f
960	349.96	494.14	f
1000	347.94	503.78	f
1040	338.61	514.55	f
1080	343.97	523.76	f
1120	352.34	525.4	f
1160	366.01	523.98	f
1200	371.6	522.02	f
1240	380.44	527.64	f
1280	397.22	530.28	f
1320	413.64	534.95	f
1360	425.48	540.92	f
1400	428.55	542.97	f
1440	440.46	544.16	f
*	id=P10	origin=start	destiny=end	motherId=-	ageAtStart=80
0	333.41	145.05	c
40	331.21	148.07	c
80	325.71	149.51	c
120	322.99	163.13	c
160	321.94	164.26	f
200	325.28	160.45	f
240	327.58	152.25	f
280	316.59	159.29	f
320	314.81	170.54	f
360	311.94	188.42	f
400	315.65	195.28	f
440	312.37	214.75	f
480	312.5	216.6	f
520	318.44	209.75	f
560	321.36	214.14	f
600	311.75	223.52	f
640	294.63	219.19	f
680	283.37	223.71	f
720	277.46	215.27	f
760	264.83	207.57	f
800	258.1	190.94	f
840	251.51	196.56	f
880	254.51	196.43	f
920	260.35	206.69	f
960	258.23	205.08	f
1000	247.3	199.77	f
1040	250.99	190.67	f
1080	250.61	184.17	f
1120	243.27	178.32	f
1160	244.95	178.51	f
1200	243.48	165.27	f
1240	240.05	139.02	f
1280	255.11	124.22	f
1320	253.19	117.24	f
1360	257.18	99.09	f
1400	243.15	88.08	f
1440	235.45	78.83	f
*	id=P11	origin=start	destiny=end	motherId=-	ageAtStart=4440
0	429.06	659.02	c
40	426.17	642.98	c
80	424.72	655.86	c
120	419.25	667	c
160	412.95	665.52	c
200	408.82	659.51	f
240	409.05	652.6	f
280	412.06	645.04	f
320	421.07	632.52	f
360	430.25	638.42	f
400	426.62	646.34	f
440	425.87	640.32	f
480	441.22	630.16	f
520	439.05	628.75	f
560	424.25	612.2	f
600	421.44	612.58	f
640	413.12	619.19	f
680	396.77	621.89	f
720	396.8	630.17	f
760	406.24	634.28	f
800	425	645.55	f
840	424.46	647.95	f
880	420.33	655.45	f
920	414.65	658.92	f
960	407.79	670.7	f
1000	405.8	700.16	f
1040	403.53	692.4	f
1080	407.67	693.75	f
1120	415.88	706.27	f
1160	431.58	723.08	f
1200	443.71	731.91	f
1240	451.6	747.44	f
1280	450.22	754.64	f
1320	448.96	760.41	f
1360	451.98	770.3	f
1400	453.38	770.93	f
1440	467.18	784.6	f
*	id=P12	origin=start	destiny=end	motherId=-	ageAtStart=1200
0	728.06	155.76	c
40	733.03	137.97	c
80	737.73	127.99	c
120	738.75	120.03	c
160	733.3	119.14	f
200	721.78	121.08	f
240	714.91	114.09	f
280	720.33	95.9	f
320	724.8	96.1	f
360	741.78	89.29	f
400	754.68	82.79	f
440	761.49	79.16	f
480	767.21	77.43	f
520	781.42	64.61	f
560	786.84	62.29	f
600	806.16	62.56	f
640	815.41	59.26	f
680	837.74	54.18	f
720	844.24	48.59	f
760	860.62	29.24	f
800	866.08	21.38	f
840	876.62	14.7	f
880	881.36	10	f
920	889.1	12.22	f
960	903.24	17.88	f
1000	916.51	24.25	f
1040	917.64	22.52	f
1080	921.85	-1.7	f
1120	913.33	-0.049999999999955	f
1160	904.42	-1.54	f
1200	882.06	5	f
1240	869.18	11.38	f
1280	862.21	12.1	f
1320	851.18	11.61	f
1360	835.82	9.42	f
1400	822.03	19.78	f
1440	826.08	13	f
*	id=P13	origin=start	destiny=end	motherId=-	ageAtStart=2720
0	726.77	588.19	c
40	723.19	570.47	c
80	728.55	569.46	c
120	731.24	564.34	c
160	737.24	561.63	c
200	745.18	561.64	f
240	750.73	555.29	f
280	762.83	549.41	f
320	778.7	549.35	f
360	777.92	547.4	f
400	765.54	531.96	f
440	757.66	527.32	f
480	746.09	528.77	f
520	732.92	530.5	f
560	726.57	538.41	f
600	713.87	548.5	f
640	709	552.06	f
680	722.12	556.71	f
720	730.56	555.34	f
760	746.72	547.14	f
800	746.03	547.14	f
840	742.15	551.98	f
880	743.5	548.93	f
920	742.83	550.69	f
960	742.62	557.67	f
1000	746.58	562.94	f
1040	744.78	573.28	f
1080	737.92	584.31	f
1120	733.88	580.83	f
1160	725.41	576.15	f
1200	725.12	573.32	f
1240	728.4	565.59	f
1280	717.8	566.41	f
1320	712.73	579.1	f
1360	710.31	600.13	f
1400	714.03	608.71	f
1440	710.23	602.25	f
*	id=P14	origin=start	destiny=end	motherId=-	ageAtStart=800
0	753.22	497.01	c
40	738.1	496.06	c
80	742.49	491.96	c
120	754.57	478.2	c
160	746.1	471.62	c
200	751.4	457.58	f
240	757.71	444.06	f
280	760.21	440.39	f
320	760.13	420.74	f
360	762.2	415.67	f
400	766.86	418.25	f
440	764.81	427	f
480	761.37	436.41	f
520	757.84	436.14	f
560	754.74	437.68	f
600	745.21	429.9	f
640	731.64	416.17	f
680	728.32	409.75	f
720	718.67	401.4	f
760	704.92	397.14	f
800	701.2	396.63	f
840	704.64	396.39	f
880	714.18	399.58	f
920	715.59	399.97	f
960	718.75	405	f
1000	733.24	415.92	f
1040	732.78	416.96	f
1080	718.39	434.02	f
1120	719.18	438.63	f
1160	725.62	444.6	f
1200	730.08	455.5	f
1240	728.98	445.67	f
1280	732.08	444.69	f
1320	736.78	462.61	f
1360	740.84	473.75	f
1400	758.88	476	f
1440	764.5	468.47	f
*	id=P15	origin=start	destiny=end	motherId=-	ageAtStart=3600
0	120.58	518.02	c
40	116.34	502.32	c
80	115.01	498.32	c
120	109.49	504.05	c
160	96.72	500.12	c
200	86.89	497.25	f
240	77.48	482.26	f
280	79.26	488.91	f
320	74.55	498.09	f
360	72.99	507.34	f
400	81.73	515.01	f
440	72.17	514.44	f
480	45.45	513.44	f
520	20.64	508.99	f
560	2.51	504.15	f
600	4.53	502.97	f
640	13.41	492.29	f
680	20.13	481.61	f
720	13.25	484.5	f
760	6.97	495.57	f
800	-8.99	497.3	f
840	-17.76	497.72	f
880	-25.89	510.96	f
920	-30.16	511.61	f
960	-50.03	515.28	f
1000	-65.01	523.64	f
1040	-87.95	533.87	f
1080	-95.66	535.95	f
1120	-106.7	540.45	f
1160	-116.67	543.62	f
1200	-124.71	546.42	f
1240	-124.16	550.67	f
1280	-137.24	552.44	f
1320	-144.81	546.99	f
1360	-141.81	535.15	f
1400	-144.1	522.16	f
1440	-133.41	494.23	f
*	id=P16	origin=start	destiny=end	motherId=-	ageAtStart=1000
0	99.54	294.28	c
40	90.28	299.34	c
80	80.07	301.76	c
120	76.15	306.39	c
160	65.95	313.15	c
200	50.66	316.5	f
240	40.83	321.97	f
280	26.14	326.9	f
320	11.16	330.31	f
360	-4.51	321.04	f
400	-13.55	325.79	f
440	-10.32	330.99	f
480	0.53	351.89	f
520	0.17	359.32	f
560	-1.07	359.96	f
600	-11.66	365.64	f
640	-25.43	374.34	f
680	-33.41	383.28	f
720	-34.22	395.09	f
760	-50.42	404.53	f
800	-65.36	409.88	f
840	-78.95	406.51	f
880	-94.57	388.69	f
920	-97.61	381.4	f
960	-109	357.84	f
1000	-113.78	357.74	f
1040	-128.29	355.77	f
1080	-137.02	350.42	f
1120	-139.97	342.26	f
1160	-142.85	334.79	f
1200	-145.58	320.33	f
1240	-143.76	320.65	f
1280	-133.91	321.12	f
1320	-128.22	327.03	f
1360	-130.46	331.31	f
1400	-132.16	329.6	f
1440	-150.89	327.1	f
*	id=P17	origin=start	destiny=end	motherId=-	ageAtStart=1280
0	528.87	36.3	c
40	537.04	37.91	c
80	536.15	38.77	c
120	519.44	40.63	c
160	492.76	39.76	c
200	481.52	49.23	f
240	487.36	54.91	f
280	496.66	52.16	f
320	515.05	50.72	f
360	537.02	57.36	f
400	540.02	47.92	f
440	536.46	36.73	f
480	534.85	35.88	f
520	530.32	18.07	f
560	537.55	12.42	f
600	539.44	14.49	f
640	531.73	15.27	f
680	538.49	12.56	f
720	552.4	-0.85000000000002	f
760	551.29	-8.58	f
800	563.41	-10.39	f
840	570.46	-13.97	f
880	576.7	-28.95	f
920	582.09	-31.31	f
960	604.48	-35.7	f
1000	613.9	-29.39	f
1040	619.25	-23.44	f
1080	621.21	-12.14	f
1120	631.79	-0.69000000000005	f
1160	639.22	12.29	f
1200	652.6	21.58	f
1240	649.74	23.98	f
1280	638	30.6	f
1320	618.97	24.19	f
1360	615.84	21.8	f
1400	616.57	16.13	f
1440	621.21	8.01	f
*	id=P18	origin=start	destiny=end	motherId=-	ageAtStart=1440
0	663.18	138.69	c
40	650.73	144.38	c
80	641.85	157.3	c
120	633.01	166.34	c
160	637.4	175.1	c
200	633.72	172.11	f
240	634.35	176.47	f
280	639.4	180.31	f
320	640.81	194	f
360	633.64	207.47	f
400	632.37	216.26	f
440	628.1	225	f
480	626.84	230.64	f
520	615.21	239.34	f
560	612.58	243.68	f
600	611.45	233.06	f
640	618.99	218.94	f
680	617.5	200.18	f
720	605.29	182.67	f
760	616.29	172.73	f
800	624.48	158.03	f
840	638.05	146.81	f
880	663.09	133.82	f
920	666.4	121.91	f
960	666.42	114.55	f
1000	664.72	112.01	f
1040	678.47	109.7	f
1080	690.7	103.3	f
1120	702.46	93.78	f
1160	697.99	84.91	f
1200	696.84	82.58	f
1240	687.93	68.21	f
1280	672.39	70.11	f
1320	661.1	76.82	f
1360	667.05	71.81	f
1400	668.5	66.66	f
1440	662.38	63.25	f
*	id=P19	origin=start	destiny=end	motherId=-	ageAtStart=1040
0	481.59	606.01	c
40	499.12	618.5	c
80	515.07	637.89	c
120	515.9	631.13	c
160	538.02	633.36	f
200	553.93	640.76	f
240	568.98	653.97	f
280	576.49	654.68	f
320	593.36	657.18	f
360	599.94	659.38	f
400	603.78	671.49	f
440	595.12	687.04	f
480	601.51	694.26	f
520	600.02	696.19	f
560	595.21	691.75	f
600	575.59	692.43	f
640	571.97	704.59	f
680	566.55	708.86	f
720	561.3	710.82	f
760	552.16	706.92	f
800	541.49	703.86	f
840	518.65	710.63	f
880	519.48	709.16	f
920	509.97	704.09	f
960	507.15	693.65	f
1000	502.68	689.57	f
1040	503.95	684.19	f
1080	503.41	663.1	f
1120	505.71	659.41	f
1160	511.52	647.19	f
1200	518.1	653.73	f
1240	534.72	649.01	f
1280	554.48	648.16	f
1320	563.99	649.02	f
1360	562.7	645.73	f
1400	562.73	643.35	f
1440	565.61	642.28	f
*	id=P20	origin=start	destiny=end	motherId=-	ageAtStart=4720
0	644.5	556.61	c
40	640.35	550.42	c
80	628.34	536.39	c
120	618.33	528.12	c
160	613.04	524.57	c
200	612.17	534.27	f
240	607.78	543.68	f
280	603.09	556.98	f
320	608.08	571.02	f
360	615.36	559.71	f
400	615.55	548.96	f
440	619.46	532.41	f
480	619.37	516.47	f
520	628.27	506.74	f
560	638.15	509.19	f
600	648.16	510.32	f
640	653.31	510.9	f
680	650.19	517.2	f
720	638.54	535.22	f
760	626.72	540.3	f
800	625.07	541.04	f
840	613.81	551.56	f
880	610.77	561.78	f
920	597.22	569.29	f
960	578.05	570.36	f
1000	576.56	574.18	f
1040	574.77	581.17	f
1080	565.26	592.72	f
1120	557.29	596.35	f
1160	546.77	608.63	f
1200	535.25	615.16	f
1240	522.24	610.13	f
1280	511.19	606.96	f
1320	516.03	611.77	f
1360	523.33	615.62	f
1400	527.64	616.85	f
1440	535.98	623.33	f
*	id=P21	origin=start	destiny=end	motherId=-	ageAtStart=3120
0	289.51	78.48	c
40	281.43	73.22	c
80	283	75.79	c
120	277.76	83.69	c
160	276	92.11	c
200	278.5	94.61	f
240	286.34	96.95	f
280	288.01	109.25	f
320	295.79	111.68	f
360	306.98	105.23	f
400	310.24	96.54	f
440	304.84	80.54	f
480	308.03	81.93	f
520	309.74	86.7	f
560	303.25	90.49	f
600	300.8	110.1	f
640	300.64	121.32	f
680	304.31	143.86	f
720	314.91	158.67	f
760	317.94	173.04	f
800	320.56	182.62	f
840	344.13	193.43	f
880	352.28	191.54	f
920	371	197.61	f
960	380.78	196.54	f
1000	381.31	183.69	f
1040	385.43	173.24	f
1080	374.84	173.37	f
1120	357.1	168.57	f
1160	347.32	164.6	f
1200	347.34	167.36	f
1240	340.54	182.39	f
1280	339.08	184.22	f
1320	343.22	181.26	f
1360	338.14	184.34	f
1400	333.36	185.12	f
1440	331.99	192.95	f
*	id=P22	origin=start	destiny=end	motherId=-	ageAtStart=2880
0	661.58	514.24	c
40	667.52	516.05	c
80	676.22	511.15	c
120	678.23	509.88	c
160	688.02	505.48	c
200	698.57	497.16	f
240	707.39	476.88	f
280	709.3	480.85	f
320	709.91	487.47	f
360	720.86	493.53	f
400	735.87	495.53	f
440	742.67	490.47	f
480	754.63	477.47	f
520	763.43	476.97	f
560	759.2	467.52	f
600	759.56	466.77	f
640	763.55	473.07	f
680	769.75	470.66	f
720	776.1	472.79	f
760	778.57	479.62	f
800	784.12	490.92	f
840	792.43	492.96	f
880	801.79	495.68	f
920	799.37	505.09	f
960	786.2	502.75	f
1000	783.49	496.37	f
1040	772.43	497.22	f
1080	758.41	502.16	f
1120	748.56	505.74	f
1160	738.82	507.45	f
1200	743.02	501.42	f
1240	743.96	489.02	f
1280	747.2	472.5	f
1320	756.54	462.32	f
1360	763.52	452.33	f
1400	765.13	455.05	f
1440	756.5	466.07	f
*	id=P23	origin=start	destiny=end	motherId=-	ageAtStart=4560
0	640.7	587.12	c
40	641.14	584.56	c
80	648.71	569.47	c
120	652.49	541.91	c
160	659.34	524.9	c
200	663.73	515.43	f
240	659.31	509.86	f
280	670.77	502.37	f
320	679.41	500.44	f
360	693.55	503.58	f
400	699.25	494.03	f
440	702.67	495.36	f
480	712.06	494.22	f
520	721.69	487.65	f
560	734.44	478.29	f
600	731.4	479.73	f
640	725.64	476.72	f
680	725.42	472.66	f
720	725.92	463.47	f
760	720.98	463.02	f
800	723.94	453.05	f
840	726.94	441.25	f
880	725.05	427.46	f
920	722	425.25	f
960	712.58	414.06	f
1000	697.47	397.37	f
1040	683.27	387.6	f
1080	672.33	387.23	f
1120	660.88	385.71	f
1160	646.53	385.16	f
1200	642.61	384.18	f
1240	621.45	381.8	f
1280	627.91	371.56	f
1320	633.34	369.19	f
1360	642.95	375.99	f
1400	639.7	385.52	f
1440	643.45	399.38	f
*	id=P24	origin=start	destiny=end	motherId=-	ageAtStart=2800
0	328.43	584.86	c
40	316.46	585.24	c
80	311.08	584.14	c
120	302.59	582.24	c
160	299.03	587.28	c
200	292.6	595.42	f
240	294.92	608.25	f
280	304.01	621.67	f
320	320.06	619.72	f
360	326.44	619.91	f
400	331.53	610.43	f
440	328.59	590.85	f
480	334.74	582.32	f
520	335.68	570.5	f
560	322.55	560.4	f
600	326.75	555.15	f
640	327.11	547.52	f
680	342.6	543.74	f
720	348.09	538.99	f
760	359.33	532.56	f
800	367.47	520.97	f
840	363.1	511.3	f
880	357.57	516	f
920	356.38	526.36	f
960	366.42	540.11	f
1000	361.51	541.25	f
1040	370.1	547.43	f
1080	378.31	561.15	f
1120	391.02	559.63	f
1160	398.68	563.81	f
1200	401.43	560.66	f
1240	413.32	556.98	f
1280	411.69	554.19	f
1320	406.51	549.07	f
1360	398.64	552.48	f
1400	393.76	558.52	f
1440	386.61	564.82	f
*	id=P25	origin=start	destiny=end	motherId=-	ageAtStart=4080
0	375.72	129.62	c
40	374.85	132.16	c
80	370.27	134.51	c
120	360.31	125.53	c
160	360.37	125.11	c
200	364.5	110.65	f
240	362.71	103.02	f
280	357.83	92.46	f
320	346.1	100.32	f
360	342.45	94.54	f
400	337.57	82.2	f
440	340.52	86.41	f
480	333.33	88.97	f
520	320.32	83.84	f
560	320.59	69.87	f
600	302.73	58.74	f
640	305.44	58.92	f
680	320.65	57.6	f
720	334.15	66.37	f
760	341.98	53.1	f
800	344.42	42.45	f
840	347.26	32.74	f
880	343.46	27.1	f
920	344.52	18.27	f
960	346.67	16.19	f
1000	341.54	-5.04	f
1040	333.26	-29.74	f
1080	340.52	-38.1	f
1120	336.19	-41.11	f
1160	333.52	-39.28	f
1200	324.74	-32.19	f
1240	317.99	-23.96	f
1280	317.58	-12.65	f
1320	323.96	-6.87	f
1360	321.33	-8.48	f
1400	310.91	-14.68	f
1440	305.53	-25.92	f
*	id=P26	origin=start	destiny=end	motherId=-	ageAtStart=4720
0	765.27	31.52	c
40	758.14	38.76	c
80	751.04	57.15	c
120	756.74	69.31	c
160	767.4	70.96	f
200	769.51	71.72	f
240	779.41	81.02	f
280	785.74	84.83	f
320	790.33	91.38	f
360	794.95	93.81	f
400	814.79	97.96	f
440	810.67	115.24	f
480	815.08	115.55	f
520	829.78	119.76	f
560	834.88	117.5	f
600	844.53	114.69	f
640	861.77	114.09	f
680	870.43	114.06	f
720	870.23	105.63	f
760	870.82	100.2	f
800	879.6	83.64	f
840	885.19	72.08	f
880	883.55	72.85	f
920	890.31	80.72	f
960	908.66	84.93	f
1000	924.65	91.27	f
1040	944.85	88.83	f
1080	960.33	101.58	f
1120	960.18	106.2	f
1160	971.34	121.12	f
1200	974.78	131.11	f
1240	975.93	136.34	f
1280	969.71	137.26	f
1320	958.37	139.96	f
1360	950.88	138.21	f
1400	934.46	139.11	f
1440	915.76	142.48	f
*	id=P27	origin=start	destiny=end	motherId=-	ageAtStart=4360
0	685.48	163.34	c
40	667.09	173.12	c
80	657.72	169.82	c
120	650.94	166.19	c
160	654.54	167.75	c
200	657.73	167.77	f
240	665.53	159.3	f
280	670.73	156.41	f
320	682.21	156.73	f
360	688.05	172.74	f
400	701.43	185.94	f
440	708.47	200.08	f
480	713.56	194.64	f
520	716.88	181.58	f
560	723.84	167.19	f
600	716.7	156.52	f
640	715.66	149.4	f
680	726.61	153.96	f
720	731.21	155.65	f
760	729.02	153.72	f
800	720.19	135.23	f
840	713.11	128.83	f
880	704.75	122.88	f
920	687.41	129	f
960	670.78	130.55	f
1000	670.68	110.56	f
1040	668.81	91.32	f
1080	669.25	82.18	f
1120	687.45	76.28	f
1160	694.95	64.43	f
1200	702.68	42.87	f
1240	701.3	38.32	f
1280	698.62	25.91	f
1320	704.48	20.76	f
1360	716.81	37.3	f
1400	731.91	37.66	f
1440	741.03	37.2	f
*	id=P28	origin=start	destiny=end	motherId=-	ageAtStart=360
0	600.12	198.36	c
40	591.95	197.49	c
80	576.53	189.48	c
120	564.27	181.24	c
160	552.99	170.64	c
200	538.8	157.3	f
240	523.3	158.97	f
280	504.96	154.86	f
320	491.5	138.38	f
360	477.38	134.89	f
400	475.48	139.96	f
440	480.74	143.91	f
480	487.36	151.24	f
520	503.07	159.48	f
560	506.91	165.82	f
600	511.85	172.56	f
640	524.24	172.59	f
680	548.5	174.39	f
720	537.64	179.91	f
760	517.79	182.33	f
800	520.11	186	f
840	526.81	198.29	f
880	532.2	210.76	f
920	529.43	220.29	f
960	531.31	225.19	f
1000	530.88	230.92	f
1040	535.22	239.88	f
1080	543.47	247.14	f
1120	561.23	252.11	f
1160	562.64	258.64	f
1200	565.75	257.16	f
1240	575.32	254.28	f
1280	590.44	250.01	f
1320	601.62	241.51	f
1360	614.16	239.96	f
1400	617.7	240.28	f
1440	622.73	234.19	f
*	id=P29	origin=start	destiny=end	motherId=-	ageAtStart=2320
0	716.06	248.28	c
40	711.71	231.89	c
80	712.58	216.43	c
120	697.88	193.63	c
160	702.99	181.93	c
200	700.16	175.98	f
240	693.83	164.2	f
280	688.05	143.13	f
320	681.86	141.36	f
360	669.2	134.25	f
400	669.43	134.1	f
440	684.27	129.29	f
480	693.79	118.07	f
520	692.62	103	f
560	695.35	103.46	f
600	712.67	115.18	f
640	717.74	118.11	f
680	723.31	117.17	f
720	725.91	105.1	f
760	736.59	104.76	f
800	739.96	106.64	f
840	751.08	106.55	f
880	760.49	96.81	f
920	759.95	95.37	f
960	763.22	81.1	f
1000	760.89	75.75	f
1040	754.14	63.41	f
1080	756.46	55.8	f
1120	759.75	46.67	f
1160	770.04	45.86	f
1200	770.05	58.19	f
1240	775.3	69.07	f
1280	771.49	72.97	f
1320	780.1	63.65	f
1360	790.19	55.53	f
1400	804.8	58.6	f
1440	811.34	66.77	f
*	id=P30	origin=start	destiny=end	motherId=-	ageAtStart=2680
0	785.37	644.07	c
40	769.6	628.4	c
80	760.05	614.72	c
120	754.5	599.65	c
160	762.98	592.87	c
200	764.46	576.67	f
240	759.48	588.67	f
280	748.78	590.15	f
320	741.68	581.73	f
360	725.49	583.75	f
400	720.06	591.87	f
440	724.19	599.36	f
480	719.06	598.83	f
520	720.04	602.29	f
560	721.97	599.91	f
600	734.79	600.89	f
640	743.01	600.25	f
680	764.96	595.7	f
720	780.3	587.86	f
760	782.65	586.78	f
800	790.39	587.67	f
840	808.33	582.09	f
880	814.36	583.87	f
920	828.15	580.34	f
960	840.71	576.77	f
1000	840.94	577.55	f
1040	848.34	583.91	f
1080	864.58	595.28	f
1120	865.42	604.61	f
1160	874.33	614.87	f
1200	875.54	618.9	f
1240	871.77	618.7	f
1280	865.86	617.25	f
1320	869.6	604.69	f
1360	875.36	603.81	f
1400	869.98	608.13	f
1440	867.96	625.91	f
*	id=P31	origin=start	destiny=end	motherId=-	ageAtStart=2400
0	697.84	607.43	c
40	695.19	600.58	c
80	700.65	601.69	c
120	712.99	605.81	c
160	725.45	613.01	c
200	737.53	627.7	f
240	751.7	629.62	f
280	768.63	635.84	f
320	776.3	643.66	f
360	785.31	637.02	f
400	799.45	629.37	f
440	802.8	625.22	f
480	809.23	622.63	f
520	817	626.64	f
560	830.74	637.23	f
600	833.08	634.25	f
640	841.39	624.44	f
680	855.37	610.21	f
720	865.6	616.01	f
760	865.9	606.77	f
800	875.21	614.09	f
840	888.56	611.46	f
880	902.46	607.67	f
920	914.6	607.93	f
960	924.84	608.36	f
1000	928.38	608.25	f
1040	938.67	613.18	f
1080	944.96	623.05	f
1120	958.3	636.17	f
1160	957.85	646.91	f
1200	958.02	643.93	f
1240	961.34	629.33	f
1280	958.24	616.72	f
1320	955.86	607.35	f
1360	953.62	594.8	f
1400	952.89	589.57	f
1440	945.19	586.46	f
*	id=P32	origin=start	destiny=end	motherId=-	ageAtStart=3680
0	479.24	349.57	c
40	479	346.5	c
80	494.67	349.8	c
120	500.71	348.63	c
160	501.72	361.58	c
200	507.9	362.6	f
240	509.88	363.26	f
280	505.44	370.49	f
320	505.92	382.25	f
360	514.95	405.44	f
400	520.47	407.29	f
440	519.14	405.98	f
480	510.92	399.52	f
520	503.03	403.29	f
560	492.74	407.46	f
600	477.92	409.08	f
640	470.69	401.4	f
680	458.03	404.35	f
720	444.29	415.47	f
760	441.81	415.54	f
800	437.98	427.52	f
840	419.23	434.96	f
880	410	432.75	f
920	401.21	427.41	f
960	395.55	415.73	f
1000	389.89	401.27	f
1040	370.81	383.57	f
1080	371.98	372.8	f
1120	385.22	380.6	f
1160	393.2	386.09	f
1200	411.11	401.53	f
1240	415	405.29	f
1280	412.82	415.18	f
1320	406.89	426.59	f
1360	409.98	447.12	f
1400	423.41	467.41	f
1440	436.97	472.21	f
*	id=P33	origin=start	destiny=end	motherId=-	ageAtStart=2680
0	29.79	433.35	c
40	33.1	439.02	c
80	32.07	437.68	c
120	35.11	439.41	c
160	43.62	440.01	c
200	45.41	442.72	f
240	45.21	450.46	f
280	50.21	454.87	f
320	47.83	466.88	f
360	37.48	465.23	f
400	41.68	456.77	f
440	34.41	443.41	f
480	26.58	430.89	f
520	30.04	423.57	f
560	39.33	412.22	f
600	43.15	412.01	f
640	60.05	410.05	f
680	51.13	411.58	f
720	33.92	402.73	f
760	28.15	406.51	f
800	26.83	409	f
840	16.03	415.95	f
880	20.41	419.3	f
920	22.46	427.31	f
960	16.06	432.5	f
1000	3.36	420.2	f
1040	-3.72	412.83	f
1080	2.77	411.04	f
1120	9.28	409.34	f
1160	13.5	396.23	f
1200	-0.7	389.88	f
1240	-9.61	384.05	f
1280	-11.03	372.47	f
1320	-9.49	361.09	f
1360	-8.2	361.7	f
1400	7.62	358.7	f
1440	19.31	344.66	f
*	id=P34	origin=start	destiny=end	motherId=-	ageAtStart=2480
0	194.77	265.11	c
40	202.8	262.75	c
80	209.09	250.79	c
120	224.44	241.86	c
160	214.05	253.22	c
200	216.41	272.22	f
240	209.97	289.16	f
280	215.68	294.79	f
320	223.67	294.32	f
360	230.32	290.63	f
400	223.52	291.18	f
440	215.96	291.24	f
480	205.56	296.99	f
520	197.72	291.73	f
560	185.64	302.31	f
600	188.07	305.26	f
640	193.2	303.72	f
680	208.14	303.76	f
720	203.79	309.37	f
760	186.58	304.87	f
800	170.69	303.66	f
840	159.19	302.61	f
880	156.5	313.85	f
920	154.97	315.84	f
960	146.17	330.16	f
1000	147.19	338.42	f
1040	138.45	341.09	f
1080	139.28	336.51	f
1120	141.62	333.71	f
1160	148.95	333.26	f
1200	159.87	331.9	f
1240	164.37	331.68	f
1280	174.5	336.59	f
1320	176.28	330.63	f
1360	172.87	331.82	f
1400	163.22	340.64	f
1440	152.68	347.17	f
*	id=P35	origin=start	destiny=end	motherId=-	ageAtStart=960
0	376.42	667.09	c
40	377.73	675.67	c
80	375.88	693.72	c
120	374.2	701.36	c
160	373.59	711.33	c
200	378.89	713.31	f
240	383.95	721.2	f
280	395.59	723.96	f
320	412.05	729.78	f
360	420.44	732.28	f
400	421.4	722.2	f
440	428.45	731.81	f
480	443.5	742.29	f
520	445.62	740.52	f
560	446.98	741.83	f
600	444.82	747.04	f
640	442.09	752.18	f
680	429.59	758.51	f
720	431.42	758.04	f
760	450.06	750.77	f
800	455.61	755.84	f
840	453.38	752.35	f
880	455.78	743.9	f
920	453.76	734.88	f
960	444.33	723.55	f
1000	440.33	721.16	f
1040	429.4	712.97	f
1080	415.97	708.81	f
1120	394.02	713.98	f
1160	383.11	711.6	f
1200	380.37	692.04	f
1240	376.15	681.4	f
1280	375.88	677.77	f
1320	374.1	668.39	f
1360	362.75	666.36	f
1400	356.17	669.96	f
1440	345.47	675.23	f
*	id=P36	origin=start	destiny=end	motherId=-	ageAtStart=4760
0	637.23	141.8	c
40	632.11	147.71	c
80	629.77	161.48	c
120	619.97	163.56	c
160	631.97	170.87	c
200	633.83	168.08	f
240	631.44	164.78	f
280	623.77	157	f
320	617.23	146.16	f
360	614.99	136.07	f
400	619.74	110.27	f
440	622.72	90.72	f
480	618.82	80.73	f
520	620.94	85.86	f
560	627.6	86.72	f
600	630.44	87.96	f
640	632.11	101.85	f
680	623.7	109.2	f
720	604.94	110.57	f
760	594.57	112.56	f
800	569.69	113.3	f
840	565.45	100.2	f
880	571.27	93.6	f
920	573	88.41	f
960	568.44	74.97	f
1000	565.46	72.16	f
1040	566.81	74.06	f
1080	564.79	88.23	f
1120	557.48	104.87	f
1160	557.39	107.78	f
1200	555.61	118.04	f
1240	542.42	124.03	f
1280	538.19	126.89	f
1320	529.84	140.55	f
1360	514.23	138.73	f
1400	506.57	133.96	f
1440	498.25	127.31	f
*	id=P37	origin=start	destiny=end	motherId=-	ageAtStart=2040
0	762.91	338.91	c
40	760.72	352.21	c
80	761.73	351.14	c
120	758.43	353.81	c
160	733.32	362.61	c
200	736.81	368.57	f
240	749.32	380.19	f
280	750.58	394.02	f
320	747.23	407.46	f
360	746.76	429.6	f
400	746.4	425.73	f
440	739.9	422.11	f
480	734.62	424.71	f
520	726.3	421.05	f
560	714.08	416.38	f
600	705.41	396.38	f
640	703.48	382.56	f
680	708.71	392.89	f
720	703.61	408	f
760	699.43	411.12	f
800	693.45	420.43	f
840	692.07	444.72	f
880	697.21	444.82	f
920	716.01	445.67	f
960	736.44	452.11	f
1000	738.84	442.36	f
1040	731.95	439.39	f
1080	722.3	436.21	f
1120	721.63	434.01	f
1160	717.55	432.1	f
1200	709.88	431.42	f
1240	688.1	429.95	f
1280	679.14	418.03	f
1320	677.49	424.12	f
1360	662.47	420.98	f
1400	667.56	415.63	f
1440	669.55	408.03	f
*	id=P38	origin=start	destiny=end	motherId=-	ageAtStart=1480
0	32.8	238.55	c
40	26.56	233.05	c
80	25.8	223.78	c
120	24.7	231.6	c
160	22.88	241.94	c
200	27.7	236.52	f
240	34.89	230.84	f
280	40.24	239.56	f
320	44.76	264.56	f
360	50.54	275.57	f
400	57.88	286.21	f
440	65.28	294.39	f
480	62.46	296.14	f
520	54.05	301.65	f
560	47.53	300.48	f
600	36.25	304.51	f
640	35.78	304.59	f
680	15.35	312.14	f
720	-2.57	309.72	f
760	-20.18	315.53	f
800	-34.93	306.76	f
840	-46.85	304.93	f
880	-59.4	303.76	f
920	-65.25	320.52	f
960	-68.49	308.15	f
1000	-73.86	294.45	f
1040	-76.87	288.23	f
1080	-80.53	276.83	f
1120	-73.26	263.32	f
1160	-56.99	260.8	f
1200	-46.28	263.83	f
1240	-45.77	246.66	f
1280	-42.7	246.84	f
1320	-29.62	248.87	f
1360	-36.34	246.6	f
1400	-43.25	228.93	f
1440	-36.64	238.1	f
*	id=P39	origin=start	destiny=end	motherId=-	ageAtStart=3600
0	567.02	372.08	c
40	580.08	370.62	c
80	582.62	374.64	c
120	586.74	383	c
160	587.73	388.57	c
200	584.21	401.12	f
240	580.03	407.51	f
280	582.53	406.57	f
320	579.2	397.97	f
360	562.89	396.11	f
400	545.71	401.78	f
440	530.81	396.56	f
480	533.93	396.09	f
520	535.05	388.41	f
560	542.78	383.22	f
600	544.42	364.98	f
640	549.62	355.01	f
680	552.94	349.07	f
720	573.19	337.64	f
760	581.85	315.17	f
800	577.91	306.98	f
840	561.72	290.68	f
880	566.97	278.75	f
920	578.75	258.23	f
960	575.31	252.47	f
1000	567.96	237.31	f
1040	562.9	224.28	f
1080	564.65	209.79	f
1120	566.13	198.37	f
1160	577.83	186.95	f
1200	579.13	172.77	f
1240	574.14	172.45	f
1280	562.73	174.58	f
1320	562.92	173.78	f
1360	552.81	159.25	f
1400	550.5	161.58	f
1440	551.26	172.2	f
*	id=P40	origin=start	destiny=end	motherId=-	ageAtStart=2520
0	639.93	579.41	c
40	626	557.24	c
80	621.15	549.76	c
120	616.6	542.31	c
160	606.65	540.44	c
200	593.87	542.01	f
240	589.91	542.09	f
280	583.7	553.63	f
320	580.71	556.98	f
360	581.76	556.83	f
400	593.56	547.87	f
440	603.92	540.07	f
480	610.96	549.5	f
520	630.65	558.32	f
560	626.32	562.26	f
600	626.23	560.92	f
640	622.83	557.24	f
680	605.99	544.34	f
720	599.79	539.84	f
760	596.01	540.65	f
800	585.23	542.48	f
840	562.38	536.22	f
880	548.31	549.5	f
920	542.43	563.26	f
960	537.63	573.83	f
1000	525.17	585.14	f
1040	509.82	592.3	f
1080	506.46	589.85	f
1120	493.48	587.25	f
1160	497.33	589.02	f
1200	506.77	580.75	f
1240	512.95	577.41	f
1280	521.09	571.24	f
1320	529.3	568.1	f
1360	530.96	557.37	f
1400	529.64	551.46	f
1440	529.22	538.95	f
*	id=P41	origin=start	destiny=end	motherId=-	ageAtStart=1760
0	195.43	224.6	c
40	185.7	230.63	c
80	180.64	220.25	c
120	193.91	202.81	c
160	200.04	195.01	c
200	204.52	179.21	f
240	205.21	160.49	f
280	205.73	151.96	f
320	211.82	153.75	f
360	222.71	144.06	f
400	225.91	146.59	f
440	236.05	140.15	f
480	249.41	136.83	f
520	272.62	145.08	f
560	287.4	148.24	f
600	296.84	157.45	f
640	286.68	157.52	f
680	277	147.5	f
720	263.49	149	f
760	252.7	138.15	f
800	260.35	132.81	f
840	267.35	135.25	f
880	281.73	127.77	f
920	284.19	129.69	f
960	273.91	121.69	f
1000	270.53	125.16	f
1040	274.12	133.75	f
1080	287.51	144.83	f
1120	294.24	142.36	f
1160	302.61	140.83	f
1200	313.22	135.1	f
1240	305.15	133.16	f
1280	294.86	129.93	f
1320	283.38	130.66	f
1360	259.55	135.9	f
1400	251.8	146.73	f
1440	245.45	152.27	f
*	id=P42	origin=start	destiny=end	motherId=-	ageAtStart=4440
0	77.9	620.03	c
40	82.31	620.06	c
80	81.19	612.78	c
120	75.35	601.6	c
160	72.29	599.15	c
200	59.93	598.24	f
240	51.12	594.27	f
280	39.44	590.58	f
320	36.33	586.23	f
360	34.25	574.93	f
400	25.34	583.38	f
440	22.45	585.84	f
480	7.63	581.34	f
520	0.65	573	f
560	-9.08	577.48	f
600	-16.23	569.13	f
640	-27.81	557.01	f
680	-44.45	552	f
720	-58.91	549.21	f
760	-80.67	539.13	f
800	-92.81	538.94	f
840	-90.98	550.83	f
880	-95.56	551.84	f
920	-95.46	547.56	f
960	-87.53	543.37	f
1000	-77.38	535.15	f
1040	-80.82	531.92	f
1080	-90.72	515.13	f
1120	-78.86	522.32	f
1160	-72.4	520.12	f
1200	-63.35	518.88	f
1240	-63.53	523.79	f
1280	-76.63	519.43	f
1320	-94.39	525.76	f
1360	-83.65	538.29	f
1400	-78.06	557.64	f
1440	-74.56	559.4	f
*	id=P43	origin=start	destiny=end	motherId=-	ageAtStart=2560
0	375.49	127.41	c
40	375.12	127.05	c
80	366.19	119.45	c
120	357.17	108.01	c
160	358.35	97.42	c
200	357.99	89.05	f
240	347.96	90.79	f
280	347.5	99.82	f
320	339.51	94.17	f
360	338.69	82.17	f
400	339.27	68.86	f
440	350.23	55.87	f
480	351.58	57.68	f
520	352.99	63	f
560	347.12	64.77	f
600	327.67	75.54	f
640	311.24	81.72	f
680	291.95	87.78	f
720	286.24	84.89	f
760	290.77	82.14	f
800	295.99	76.32	f
840	295.05	65.15	f
880	298.51	58.33	f
920	309.05	44.05	f
960	291.47	40.76	f
1000	287.67	45.25	f
1040	281.61	45.83	f
1080	281.68	51.07	f
1120	288.98	62.93	f
1160	297.64	56.06	f
1200	304.15	39.85	f
1240	309.44	25.06	f
1280	310.24	11.75	f
1320	302.1	6.17	f
1360	301.8	0.47000000000003	f
1400	307.56	0.21000000000004	f
1440	324.34	7.73	f
*	id=P44	origin=start	destiny=end	motherId=-	ageAtStart=2520
0	654.51	480.62	c
40	666.22	474.73	c
80	678.62	467.84	c
120	684.91	480.54	c
160	691.75	480.17	c
200	698.22	492.71	f
240	701.27	500.84	f
280	697.64	513.99	f
320	710.27	533.18	f
360	704.83	548.8	f
400	706.83	554.91	f
440	705.05	563.58	f
480	714.56	576.36	f
520	730.4	573.59	f
560	743.12	569.6	f
600	747.47	578.13	f
640	742.62	582.71	f
680	724.41	593.48	f
720	711.76	591.82	f
760	720.2	599.57	f
800	724.07	611.26	f
840	733.49	606.43	f
880	744.27	590.97	f
920	741.2	581.34	f
960	727.18	576.95	f
1000	711.23	577.23	f
1040	704.37	573.45	f
1080	690.87	566.75	f
1120	679.95	567.04	f
1160	672.09	573.68	f
1200	651.92	576.19	f
1240	635.26	582.06	f
1280	629.36	586.45	f
1320	636.32	581.11	f
1360	637.54	565.22	f
1400	643.09	561.54	f
1440	653.64	562.67	f
*	id=P45	origin=start	destiny=end	motherId=-	ageAtStart=160
0	344.05	191.03	c
40	345.85	179.8	c
80	363.51	178.13	c
120	361.04	179.46	c
160	351.11	173.19	c
200	364.7	156.69	f
240	375.14	141.67	f
280	383.16	129.69	f
320	376.14	112.52	f
360	375.85	110.25	f
400	379.51	102.41	f
440	372.22	94.87	f
480	351.33	88.48	f
520	361.36	82.81	f
560	369.39	84.68	f
600	377.59	74.44	f
640	390.14	75.41	f
680	410.28	70.83	f
720	407.68	67.06	f
760	394.01	58.35	f
800	376.04	55.23	f
840	357.14	55.72	f
880	355.66	66.47	f
920	354.44	89.22	f
960	355	107.18	f
1000	372.66	120.38	f
1040	376.67	126.27	f
1080	385.85	137.15	f
1120	385.52	146.12	f
1160	372.26	159.96	f
1200	357.55	161.51	f
1240	354.52	173.52	f
1280	365.01	179.48	f
1320	361.22	184.94	f
1360	347.99	195.4	f
1400	342.73	213.7	f
1440	341.8	217.12	f
*	id=P46	origin=start	destiny=end	motherId=-	ageAtStart=600
0	229.4	510.74	c
40	233.29	517.15	c
80	239.81	506.31	c
120	247.74	493.4	c
160	255.88	482.6	c
200	263.78	477.81	f
240	263.35	479.3	f
280	263.4	487.36	f
320	261.56	497.58	f
360	276.2	506.41	f
400	275.05	511.47	f
440	279.28	515.77	f
480	283.33	520.73	f
520	289.22	533.09	f
560	286.91	545.4	f
600	285.77	557.9	f
640	297.73	574.91	f
680	296.2	570.73	f
720	297.4	563.73	f
760	295.68	561.51	f
800	305.61	558.38	f
840	314.52	552.6	f
880	323.34	546.07	f
920	323.79	535.82	f
960	320.8	532.87	f
1000	323.19	518.13	f
1040	314.72	511.61	f
1080	313.13	510.59	f
1120	309.7	498.46	f
1160	298.56	500.62	f
1200	298.65	505.92	f
1240	299.6	492.07	f
1280	291.98	481.03	f
1320	296.95	471.92	f
1360	292.65	459.01	f
1400	286.83	453.26	f
1440	276.96	446.18	f
*	id=P47	origin=start	destiny=end	motherId=-	ageAtStart=2480
0	686.65	131.12	c
40	688.45	129.42	c
80	695.64	122.41	c
120	714.29	112.71	c
160	731.36	108.2	c
200	742.59	113.6	f
240	734.43	110.12	f
280	719.3	106.09	f
320	696.63	108.57	f
360	702.02	105.86	f
400	712.01	105.66	f
440	707.93	96.3	f
480	704.41	84.67	f
520	705.76	79.53	f
560	722.42	68.19	f
600	730.46	56	f
640	738.59	58.74	f
680	747.31	67.3	f
720	759.04	64.05	f
760	763.01	57.87	f
800	772.12	59.39	f
840	792.92	46.29	f
880	806.89	45.89	f
920	812.38	44.03	f
960	813.69	50.72	f
1000	813.84	60.91	f
1040	802.77	60.83	f
1080	795.21	53.55	f
1120	786.97	45.76	f
1160	787.31	30.49	f
1200	794.89	11.96	f
1240	799.25	-3.66	f
1280	799.89	-6.64	f
1320	811.01	-11.56	f
1360	816.49	-21.95	f
1400	823.97	-42.54	f
1440	837.77	-46.76	f
*	id=P48	origin=start	destiny=end	motherId=-	ageAtStart=3200
0	595.16	118.09	c
40	592.2	106.72	c
80	584.77	99.76	c
120	578.61	94.33	c
160	562.83	103.83	c
200	557.01	127.28	f
240	552.27	151.81	f
280	554.02	173.15	f
320	547.9	192.87	f
360	553.13	203.08	f
400	545.34	216.74	f
440	549.04	222.87	f
480	547.07	226.95	f
520	542.79	235.46	f
560	562.42	240.87	f
600	576.18	248.94	f
640	581.7	250.1	f
680	592.57	246.64	f
720	590.88	242.01	f
760	586.17	232.39	f
800	584.27	227.74	f
840	573.47	228.56	f
880	565.76	220.73	f
920	571.39	227.25	f
960	571.92	244.67	f
1000	575.81	243.67	f
1040	592.38	237.73	f
1080	607.76	226.36	f
1120	624.82	221.06	f
1160	628.17	214.8	f
1200	630.49	199.38	f
1240	632.42	176.03	f
1280	621.96	172.65	f
1320	625.26	168.03	f
1360	639.23	173.43	f
1400	651.95	173.15	f
1440	657.91	169.36	f
*	id=P49	origin=start	destiny=end	motherId=-	ageAtStart=2120
0	155.96	30.26	c
40	148.47	34.86	c
80	149.49	33.36	c
120	149.24	29.64	c
160	144.67	18.73	c
200	149.79	5.4400000000001	f
240	152.86	-0.50999999999999	f
280	164.97	-5.27	f
320	171.97	10.37	f
360	168.31	19.61	f
400	153.42	22.59	f
440	155.98	26.7	f
480	158.98	16.86	f
520	155.01	13.84	f
560	150.04	8.1900000000001	f
600	142.36	3.1	f
640	136.16	-0.90999999999997	f
680	130.62	-10.17	f
720	127.41	-21.62	f
760	138.8	-39.1	f
800	136.7	-40.93	f
840	127.68	-52.25	f
880	122.69	-51.4	f
920	118.47	-52.07	f
960	109.34	-65.26	f
1000	102.53	-75.72	f
1040	104.92	-86.94	f
1080	101.4	-88.77	f
1120	92.47	-89.57	f
1160	95.5	-103.4	f
1200	92.64	-105.01	f
1240	77.62	-121.01	f
1280	73.66	-132.52	f
1320	78.17	-132.45	f
1360	89.82	-137.06	f
1400	95.49	-138.78	f
1440	102.06	-148.12	f
*	id=P50	origin=start	destiny=end	motherId=-	ageAtStart=4760
0	334.2	233.23	c
40	324.26	220.68	c
80	318.75	216.45	c
120	313.67	222.63	c
160	304.24	230.42	c
200	301.27	231.7	f
240	293.72	241.64	f
280	288.72	241.89	f
320	297.31	243.37	f
360	307.94	238.37	f
400	315.79	239.71	f
440	328.73	249.06	f
480	324.53	238.11	f
520	316.64	220.99	f
560	317.77	211.74	f
600	324.64	201.59	f
640	338.93	195.92	f
680	347.12	202.46	f
720	350.15	229.89	f
760	350.57	235.58	f
800	353.73	236.04	f
840	362.1	235.88	f
880	363.52	238.41	f
920	368.08	247.89	f
960	356.45	267.07	f
1000	361.51	270.96	f
1040	369.7	275.07	f
1080	368.54	283.51	f
1120	375.16	291.69	f
1160	394.36	290.45	f
1200	393.11	296.55	f
1240	374.09	303.73	f
1280	364.12	307.04	f
1320	360.32	306.83	f
1360	346.03	307.87	f
1400	354.33	306.75	f
1440	362.88	305.34	f
*	id=P51	origin=start	destiny=end	motherId=-	ageAtStart=2000
0	809.91	585.08	c
40	820.03	598.57	c
80	831.6	614.62	c
120	826.41	624.29	c
160	829.4	615.67	c
200	827.04	609.06	f
240	820.25	603.7	f
280	822.43	608.73	f
320	820.41	609.97	f
360	818.63	611.24	f
400	798.91	617.4	f
440	799.72	622.47	f
480	799.11	625.01	f
520	806.97	627.05	f
560	808.66	625.12	f
600	806.02	621.18	f
640	794.02	621.54	f
680	788.32	614.42	f
720	781.46	597.49	f
760	782.51	586.9	f
800	781.76	591.7	f
840	779.89	596.75	f
880	770.89	604.18	f
920	767.89	611.95	f
960	766.74	632.03	f
1000	764.69	639.56	f
1040	757.71	643.03	f
1080	750.15	646.4	f
1120	748.7	642.19	f
1160	740.6	632.6	f
1200	737.41	622.33	f
1240	731.35	606.82	f
1280	733.2	599	f
1320	732.57	598.51	f
1360	724.72	602.32	f
1400	716.29	611.53	f
1440	709.36	614.23	f
*	id=P52	origin=start	destiny=end	motherId=-	ageAtStart=2720
0	368.65	108.49	c
40	361.29	122.29	c
80	357.14	128.01	c
120	359.41	131.65	c
160	366.67	142.77	c
200	365.46	152.14	f
240	377.22	160.65	f
280	372.22	163.54	f
320	371.95	168.46	f
360	372.5	181.87	f
400	370.89	179.78	f
440	363.21	170.45	f
480	363.87	159.48	f
520	367.41	145.18	f
560	362.65	142.75	f
600	353.98	143.24	f
640	347.45	140.04	f
680	340.22	145.65	f
720	336.34	144.65	f
760	332.54	154.9	f
800	331.29	160.17	f
840	343.99	166.89	f
880	350.99	171.37	f
920	358.88	183.68	f
960	351.62	187.89	f
1000	351.25	184.43	f
1040	355.98	180.89	f
1080	368.55	178.92	f
1120	361.33	185.86	f
1160	359.66	191.43	f
1200	360.42	194.42	f
1240	365.29	195.92	f
1280	369.34	186.05	f
1320	372.98	174.98	f
1360	364.29	174.03	f
1400	349.37	167.2	f
1440	335.45	177.75	f
*	id=P53	origin=start	destiny=end	motherId=-	ageAtStart=1040
0	543.25	358.86	c
40	547.04	376	c
80	547.65	392.51	c
120	534.29	410.58	c
160	527.17	411.64	c
200	527.81	414.02	f
240	529.3	418.87	f
280	522.61	434.73	f
320	518.07	436.14	f
360	501.24	459.82	f
400	494.12	454.93	f
440	499.11	449.4	f
480	506.96	438.37	f
520	515.78	437.89	f
560	525.15	441.23	f
600	539.81	444.54	f
640	546.5	441.71	f
680	554.19	443.57	f
720	572.25	439.43	f
760	574.88	437.19	f
800	576.14	426.32	f
840	578.24	411.11	f
[truncated: 1,801 more rows]
