# Supplementary material for: A three component model for superdiffusive motion effectively describes migration of eukaryotic cells moving freely or under a directional stimulus
Source: PLoS One. 2022 Aug 2;17(8):e0272259. doi: 10.1371/journal.pone.0272259 (PMC9345344; doi:10.1371/journal.pone.0272259)
Supplement: S1 File — Text files containing information about displacements of experimental and simulated populations used for both preliminary analyses, in “datasets used for preliminary evaluation of cell movement (Tables 1 and 2)”, and further characterization of cell movement, in “further datasets used for cell movement characterization (Figs 2, 4–6; Table 2; S1–S3 Tables; S2 and S3 Figs)”. (ZIP) [file pone.0272259.s007.zip › S1_File/further datasets/simulated/100 cells (9 micron random)/b0 p0/Coords-QhHnC2.txt]

#	version=2.0	operator=	acqDate=	cellLine=cell	cond=N.T.	type=	well=	ref_angle=	note=Experiment 1	clickId=	date=	acqId=	ps=1	xSize=845	ySize=668	ts=1	unit=um	stackId=	timeInt=	description=
*	id=P1	origin=start	destiny=end	motherId=-	ageAtStart=3680
0	605.12	55.03	c
40	614.65	46.07	c
80	616.75	52.77	c
120	625.94	57.15	c
160	615.4	48.56	c
200	610.11	37.73	f
240	612.17	41.85	f
280	627.68	53.06	f
320	625.39	55.5	f
360	624.59	61.32	f
400	624.04	73.86	f
440	617.56	80.65	f
480	607.72	85.31	f
520	612.25	84.69	f
560	608.15	84.06	f
600	617.06	83.89	f
640	611.13	78.44	f
680	612.09	75.08	f
720	628.75	82.92	f
760	633.12	90.58	f
800	638.02	92.47	f
840	642.13	95.45	f
880	649.64	92.44	f
920	653.58	99.5	f
960	663.16	112.4	f
1000	657.94	100.24	f
1040	657.22	90.5	f
1080	662.77	90.72	f
1120	652.89	83.54	f
1160	663.69	90.24	f
1200	665.95	84.27	f
1240	680.67	84.51	f
1280	678.03	79.88	f
1320	667.44	86.9	f
1360	676.62	75.36	f
1400	688.78	79.67	f
1440	683.48	73.27	f
*	id=P2	origin=start	destiny=end	motherId=-	ageAtStart=4640
0	150.37	89.71	c
40	157.14	81.75	c
80	147.65	81.75	c
120	157.16	85.5	c
160	159.81	84.55	c
200	152.31	92	f
240	148.67	103.23	f
280	140.87	94.65	f
320	136.31	90.73	f
360	134.98	90.59	f
400	127.15	89.37	f
440	128.48	78.95	f
480	137.33	80.58	f
520	131.22	81.03	f
560	135.2	87.61	f
600	124.11	88.8	f
640	127.4	93.85	f
680	117.61	93.26	f
720	102.89	101.23	f
760	113.33	99.28	f
800	114.62	89.06	f
840	128.78	83.14	f
880	131.89	79.34	f
920	137.36	80.48	f
960	141.21	73.73	f
1000	140.18	73.04	f
1040	161.27	70.24	f
1080	166.58	71.24	f
1120	167.46	77.7	f
1160	166.35	95.14	f
1200	179.15	92.94	f
1240	180.14	102.88	f
1280	180.13	121.37	f
1320	183.3	125.21	f
1360	179.34	121.5	f
1400	179.4	116.61	f
1440	185.78	115.19	f
*	id=P3	origin=start	destiny=end	motherId=-	ageAtStart=1680
0	695.69	437.77	c
40	703.64	425.21	c
80	706.42	423.89	c
120	704.41	413.05	c
160	692.66	398.09	f
200	704.87	400.52	f
240	698.83	400.38	f
280	703.9	395.69	f
320	716.08	399.8	f
360	712.68	391.79	f
400	721.91	396.68	f
440	726.68	382.55	f
480	743.86	383.27	f
520	735.66	383.69	f
560	733.09	385.5	f
600	728.7	391.12	f
640	723.96	392.15	f
680	734.62	382.16	f
720	728.51	391.26	f
760	716.86	380.48	f
800	712.71	377.24	f
840	716.11	382.11	f
880	712.74	393.39	f
920	706.74	398.48	f
960	710.91	392.61	f
1000	710.12	405.59	f
1040	702.78	396.44	f
1080	708.38	397.15	f
1120	701.29	409.26	f
1160	699.47	410.18	f
1200	707.31	413.79	f
1240	712.9	422.7	f
1280	698.12	432.23	f
1320	692.8	451.74	f
1360	703.03	457.12	f
1400	709.36	448.34	f
1440	701.86	435.32	f
*	id=P4	origin=start	destiny=end	motherId=-	ageAtStart=2680
0	315.89	435.92	c
40	310.09	438.59	c
80	311.98	451.84	c
120	319.47	448.83	c
160	324.31	447.1	c
200	318.32	445.7	f
240	325.23	444.87	f
280	325.2	448.5	f
320	333.76	449.88	f
360	341.32	451.29	f
400	350.53	444.74	f
440	353.58	439.86	f
480	358.91	450.21	f
520	369.75	454.68	f
560	375.83	451.94	f
600	382.01	463.24	f
640	387.51	458.23	f
680	376.4	460.68	f
720	369.94	463.2	f
760	369.69	465.99	f
800	366.83	466.93	f
840	377.19	470.95	f
880	363.5	464.08	f
920	358.69	456.93	f
960	348.45	459.01	f
1000	346.02	448.04	f
1040	345.71	450.26	f
1080	337.2	452.2	f
1120	331.4	458.32	f
1160	335.85	453.54	f
1200	346.7	452.12	f
1240	344.04	457.4	f
1280	337.09	450.72	f
1320	346.04	456.34	f
1360	337.93	469.51	f
1400	343.88	466.27	f
1440	350.9	458.79	f
*	id=P5	origin=start	destiny=end	motherId=-	ageAtStart=2480
0	167.04	536.09	c
40	166.81	533.68	c
80	168.73	526.4	c
120	169.42	522.9	c
160	179.44	530.84	c
200	173.69	534.63	f
240	161.6	533.73	f
280	160.81	539.39	f
320	156.24	535.39	f
360	147.33	528.57	f
400	143.99	521.8	f
440	144.32	521.07	f
480	141.43	512.17	f
520	140.67	522.16	f
560	131.46	526.26	f
600	138.03	538.76	f
640	139.12	536.33	f
680	138.16	531.53	f
720	153.43	530.24	f
760	151.09	541.72	f
800	160.26	549.79	f
840	177.51	556.29	f
880	177.37	575.88	f
920	176.84	587.62	f
960	185.15	586.31	f
1000	188.72	576.3	f
1040	190.32	590.97	f
1080	191.74	598.55	f
1120	184.55	594.26	f
1160	187.54	599.8	f
1200	189.27	597.03	f
1240	183.14	606.67	f
1280	185.4	600.21	f
1320	187.39	593.55	f
1360	185.05	602.32	f
1400	187.88	605.98	f
1440	176.01	603.86	f
*	id=P6	origin=start	destiny=end	motherId=-	ageAtStart=3160
0	649.05	609.66	c
40	644.39	615.45	c
80	654.61	612.06	c
120	652.86	605.59	c
160	642.21	606.59	c
200	637.08	607.97	f
240	627.52	610.38	f
280	643.52	607.7	f
320	625.02	604.16	f
360	626.42	597.89	f
400	625.31	610.74	f
440	621.96	611.85	f
480	621.87	619.62	f
520	631.53	620	f
560	630.21	624.34	f
600	639.06	619.38	f
640	631.62	618.85	f
680	636.93	639.29	f
720	637.6	639.97	f
760	637.21	643.42	f
800	647.29	653.52	f
840	645.53	659.3	f
880	636.17	651.12	f
920	634.9	652.87	f
960	638.71	651.22	f
1000	629.32	652.05	f
1040	624.67	656.52	f
1080	626.24	668.7	f
1120	611.99	659.37	f
1160	613.55	661.01	f
1200	613.16	664.15	f
1240	623.78	665.51	f
1280	628.35	652.77	f
1320	631.59	649.28	f
1360	638.17	646.85	f
1400	633.45	665.77	f
1440	633.78	664.92	f
*	id=P7	origin=start	destiny=end	motherId=-	ageAtStart=360
0	745.91	227.62	c
40	740.7	237.04	c
80	736.93	238.68	c
120	724.92	231.48	c
160	722.86	229.55	c
200	725.54	222.84	f
240	727.37	223.79	f
280	735.37	227.65	f
320	733.4	243.89	f
360	725.49	247.64	f
400	741.58	243.77	f
440	743.54	249.82	f
480	739.55	238.91	f
520	736.42	246.01	f
560	740.82	254.2	f
600	736.98	249.42	f
640	732.16	245.04	f
680	727.45	247.63	f
720	729.59	243.37	f
760	735.16	236.3	f
800	727.66	238.52	f
840	723.96	240.34	f
880	721.04	244.63	f
920	718.96	242.42	f
960	719.28	239.87	f
1000	715.73	234.07	f
1040	714.74	233.6	f
1080	717.03	239.29	f
1120	711.23	248.2	f
1160	712.91	255.51	f
1200	711.39	258.7	f
1240	700.12	257.44	f
1280	707.81	268.28	f
1320	696.15	277.87	f
1360	684.95	287.68	f
1400	688.03	294.8	f
1440	687.44	291.75	f
*	id=P8	origin=start	destiny=end	motherId=-	ageAtStart=2200
0	676.9	479.82	c
40	673.2	488.95	c
80	668.4	485.98	c
120	662.8	490.13	c
160	659.49	482.28	c
200	653.57	487.32	f
240	651.37	480.22	f
280	658.14	476.58	f
320	665.97	479.24	f
360	660.14	481.8	f
400	646.11	482.26	f
440	658.65	477.68	f
480	663.46	474.29	f
520	655.38	483.31	f
560	653.22	466.3	f
600	654.26	459.44	f
640	644.5	449.59	f
680	634.41	457.74	f
720	644.88	471.59	f
760	650.43	472.62	f
800	642.77	476.3	f
840	638.62	465.91	f
880	650.39	464.16	f
920	654.83	464.95	f
960	655.66	461.35	f
1000	658.82	454.84	f
1040	665.14	446.87	f
1080	670.68	452.74	f
1120	681.31	453.85	f
1160	681.3	454.28	f
1200	682.42	450.51	f
1240	686.47	437.04	f
1280	690.3	427.77	f
1320	681.95	425.81	f
1360	681.89	420.77	f
1400	685.33	427.82	f
1440	685.6	436.76	f
*	id=P9	origin=start	destiny=end	motherId=-	ageAtStart=1680
0	311.09	551.35	c
40	309.51	542.31	c
80	314.64	531.25	c
120	321.95	521.21	c
160	318.48	516.19	c
200	308.19	519.13	f
240	313.71	527.36	f
280	306.88	525.55	f
320	302.36	522.31	f
360	305.2	523.22	f
400	296.86	525.95	f
440	299.39	535.6	f
480	304.54	537.24	f
520	309.98	543.21	f
560	304.44	537.18	f
600	302.24	536.26	f
640	297.55	531.88	f
680	286.87	538.82	f
720	296.35	535.58	f
760	297.88	540.67	f
800	299.05	532.71	f
840	290.09	529.51	f
880	302.51	537.27	f
920	306.24	531.54	f
960	304.34	527.65	f
1000	316.71	523.87	f
1040	313.85	523.28	f
1080	312.06	521.71	f
1120	317.67	509.37	f
1160	305.61	508.59	f
1200	289.39	511.62	f
1240	287.55	504.62	f
1280	280.13	504.32	f
1320	271.51	503.66	f
1360	280.03	498.57	f
1400	281.27	483.88	f
1440	282.19	488.76	f
*	id=P10	origin=start	destiny=end	motherId=-	ageAtStart=2880
0	813.16	124.54	c
40	804.66	119.79	c
80	804.73	117.04	c
120	808.26	115.38	c
160	801.8	105.98	c
200	792.13	105.14	f
240	788.42	116.71	f
280	794.04	109.8	f
320	802.3	113.14	f
360	809.55	133.16	f
400	817.71	137.4	f
440	827.87	138.25	f
480	830.75	132.11	f
520	825.81	125.75	f
560	835.25	133.07	f
600	827.17	127.23	f
640	827.49	130.3	f
680	841.62	137.65	f
720	845.47	133.21	f
760	852.6	131.58	f
800	854.2	148.77	f
840	855.56	156.59	f
880	855.01	160.44	f
920	847.67	159.84	f
960	851.79	158.71	f
1000	852.79	163.94	f
1040	850.55	170.27	f
1080	843.54	163.6	f
1120	854.02	174.62	f
1160	862	178.81	f
1200	860.31	180.05	f
1240	857.34	184.4	f
1280	865.19	191.36	f
1320	868.49	196.7	f
1360	863.5	203.27	f
1400	866.77	207.11	f
1440	886.34	202.24	f
*	id=P11	origin=start	destiny=end	motherId=-	ageAtStart=3720
0	363.76	607.28	c
40	367.9	597.1	c
80	376.19	602.56	c
120	375.54	599.06	c
160	386.12	595.02	c
200	393.05	606.85	f
240	398.63	591.22	f
280	399.91	590.88	f
320	414.23	582.49	f
360	422.14	593.77	f
400	429.6	589.15	f
440	424.18	589.08	f
480	418.91	582.76	f
520	420.18	591.72	f
560	421.89	594.35	f
600	420.77	603.12	f
640	419.2	597.8	f
680	421.07	592.39	f
720	419.8	593.73	f
760	429.16	600.81	f
800	433.32	610.94	f
840	446.23	609.89	f
880	455.91	614.69	f
920	465.45	614.09	f
960	471.44	630.74	f
1000	472.95	634.68	f
1040	465.28	644.78	f
1080	462.69	651.31	f
1120	463.82	654.06	f
1160	474.02	671.86	f
1200	476.6	669.66	f
1240	487.69	671.29	f
1280	489.1	672.8	f
1320	496.21	670.94	f
1360	498.43	682.48	f
1400	507.3	684.05	f
1440	500.05	691.36	f
*	id=P12	origin=start	destiny=end	motherId=-	ageAtStart=4400
0	545.16	51.96	c
40	547.95	61.05	c
80	556.17	64.56	c
120	566.15	73.4	c
160	574.34	75.2	c
200	579.81	96.05	f
240	581.38	92.26	f
280	572.61	92.25	f
320	575.65	95.85	f
360	582.68	101.31	f
400	579.12	108.08	f
440	576.29	95.61	f
480	579.37	88.08	f
520	570.94	80.5	f
560	562.14	73.9	f
600	554.02	80.02	f
640	535.35	79.75	f
680	535.15	86.27	f
720	515.89	89.82	f
760	508.88	82.32	f
800	509.66	84.47	f
840	514.31	71.79	f
880	528.04	71.91	f
920	530.57	58.29	f
960	530.62	56.54	f
1000	542.09	66.44	f
1040	550.87	74.26	f
1080	560.66	71.08	f
1120	566.11	76.37	f
1160	565.29	76.06	f
1200	584.76	79.16	f
1240	602.41	78.97	f
1280	607.05	75.11	f
1320	614.76	69.28	f
1360	619.17	74.99	f
1400	625.96	75.79	f
1440	620	71.98	f
*	id=P13	origin=start	destiny=end	motherId=-	ageAtStart=3920
0	294.45	150.76	c
40	291.36	149.86	c
80	285.17	142.02	c
120	273.48	134.74	c
160	274.15	136.92	c
200	275.61	140.45	f
240	270.7	137.4	f
280	272.41	131.34	f
320	270.14	142.28	f
360	269.99	132.06	f
400	270.97	138.38	f
440	255.71	128.4	f
480	260.69	135.89	f
520	263.67	134.34	f
560	276.06	134.55	f
600	272.36	129.84	f
640	271.12	126.62	f
680	283.72	130.93	f
720	277.61	123.48	f
760	281.9	124.05	f
800	293.31	124.35	f
840	286.51	124.13	f
880	296.23	131.54	f
920	295.41	137.74	f
960	299.5	138.49	f
1000	298.9	135.72	f
1040	304.92	149.65	f
1080	310.67	164.54	f
1120	315.38	167.83	f
1160	314.65	165.53	f
1200	312.26	175.4	f
1240	306.29	174.52	f
1280	299.44	177.65	f
1320	296.04	185.37	f
1360	284.94	180.68	f
1400	288.28	179.01	f
1440	295.51	160.26	f
*	id=P14	origin=start	destiny=end	motherId=-	ageAtStart=1880
0	130.74	418	c
40	119.43	422.41	c
80	117.98	428.07	c
120	115.06	416.54	c
160	106.91	424.24	c
200	106.71	431.22	f
240	90.67	437.12	f
280	95.5	440.71	f
320	100.84	432.39	f
360	101.51	424.08	f
400	88.74	423.82	f
440	76.62	415.37	f
480	91.68	413.08	f
520	80.75	406.43	f
560	89.15	410.95	f
600	104.29	408.32	f
640	94.77	397.6	f
680	90.58	410.93	f
720	77.82	428.1	f
760	69.81	438.99	f
800	61.72	436.5	f
840	65.55	429.69	f
880	73.4	434.76	f
920	87.16	434.88	f
960	99.74	422.02	f
1000	101.04	417.48	f
1040	91.75	428.89	f
1080	92.53	424.62	f
1120	89.2	425.61	f
1160	89.28	418.07	f
1200	89.46	418.05	f
1240	86.19	413.55	f
1280	89.53	408.47	f
1320	89.35	408.62	f
1360	90.68	394.99	f
1400	94.31	392.42	f
1440	86.3	378.58	f
*	id=P15	origin=start	destiny=end	motherId=-	ageAtStart=1400
0	96.26	397.43	c
40	91.52	387.97	c
80	83.1	392.98	c
120	84.55	388.35	c
160	86.35	382.69	c
200	94.72	381.23	f
240	96.08	388.79	f
280	99.98	387.41	f
320	87.83	401.75	f
360	92.73	398.6	f
400	97.28	405.46	f
440	97.31	413.79	f
480	92.54	420.04	f
520	104.86	418.6	f
560	102.3	428.53	f
600	96.48	428.31	f
640	94.28	423.38	f
680	89.77	411.48	f
720	85.3	403.75	f
760	82.92	400.42	f
800	76.09	405.27	f
840	66.73	405.17	f
880	74.97	399.63	f
920	70.19	383.04	f
960	76.55	385.76	f
1000	79.11	401.83	f
1040	78.08	400.68	f
1080	66.15	390.2	f
1120	69.14	388.58	f
1160	71.39	395.4	f
1200	60.63	396.88	f
1240	66.27	404.63	f
1280	75.96	400.76	f
1320	83.7	392.6	f
1360	66.35	398.12	f
1400	64.77	397.48	f
1440	56.19	395.4	f
*	id=P16	origin=start	destiny=end	motherId=-	ageAtStart=2080
0	378.53	120.9	c
40	390.22	138.69	c
80	385.39	135.26	c
120	390.5	134.02	c
160	399.27	125.84	f
200	399.84	128.13	f
240	408.93	121.21	f
280	410.81	122.59	f
320	414.48	125.83	f
360	426.09	124.36	f
400	429.85	120.24	f
440	415.11	115.76	f
480	415.51	118.09	f
520	412.76	115.58	f
560	405.31	121.29	f
600	405.26	124.95	f
640	406.36	117.13	f
680	420.17	115.11	f
720	408.48	102.45	f
760	395.37	101.73	f
800	397.32	89.06	f
840	397.62	91.25	f
880	385.07	101.24	f
920	377.41	90.37	f
960	371.78	96.26	f
1000	374.42	88.39	f
1040	366.92	81.18	f
1080	361.2	87.9	f
1120	355.32	80.35	f
1160	363.85	78.92	f
1200	375.8	76.79	f
1240	383.15	74.72	f
1280	378.06	66.88	f
1320	385.76	80.27	f
1360	379.76	80.63	f
1400	375.56	75.65	f
1440	367.57	68.63	f
*	id=P17	origin=start	destiny=end	motherId=-	ageAtStart=3960
0	240.86	242.72	c
40	232.1	236.69	c
80	235.08	224.43	c
120	242.78	228.66	c
160	233.22	222.69	c
200	229.7	215.04	f
240	222.06	212.81	f
280	224.44	215.73	f
320	223.03	218.41	f
360	221.76	210.14	f
400	224.74	210.1	f
440	209.3	213.8	f
480	217.77	210.5	f
520	219.9	200.77	f
560	206.01	210.6	f
600	202.68	222.78	f
640	203.18	227.76	f
680	188.69	226.86	f
720	176.13	233.69	f
760	188.07	239.52	f
800	185.65	244.82	f
840	195.5	237.6	f
880	201.83	241.42	f
920	211.95	247.44	f
960	214.75	249	f
1000	223.04	246.97	f
1040	229.39	237.68	f
1080	237.79	225.36	f
1120	232.16	210.04	f
1160	239.82	203.61	f
1200	227.18	203.13	f
1240	224.6	202.17	f
1280	223.96	197.08	f
1320	212.91	194.41	f
1360	208.16	198.28	f
1400	212.9	189.02	f
1440	220.05	187.33	f
*	id=P18	origin=start	destiny=end	motherId=-	ageAtStart=2680
0	584.13	584.47	c
40	585.65	577.31	c
80	590.42	579.75	c
120	582.36	579.34	c
160	589.4	584.2	c
200	589.43	579.47	f
240	583.99	575.48	f
280	590.89	575.69	f
320	583.99	571.08	f
360	580.32	568.52	f
400	587.98	564.96	f
440	578.53	559.85	f
480	573.84	572.01	f
520	571.58	572.31	f
560	580.96	568.8	f
600	583.91	567.25	f
640	590.5	571.66	f
680	596.08	568.78	f
720	600.56	577.83	f
760	610.79	576.84	f
800	618.82	567.89	f
840	622	578.71	f
880	609.93	587.08	f
920	613.22	587.39	f
960	621.65	587.46	f
1000	626.07	579.22	f
1040	621.73	577.83	f
1080	629.06	582.54	f
1120	642.01	580.04	f
1160	647.31	583.29	f
1200	646.88	581.14	f
1240	648.63	577.75	f
1280	653.26	581.8	f
1320	654.52	580.97	f
1360	663.89	585.07	f
1400	661.88	592.57	f
1440	663.36	602.19	f
*	id=P19	origin=start	destiny=end	motherId=-	ageAtStart=3800
0	828.06	613.46	c
40	839.07	619.07	c
80	838.07	631.65	c
120	839.35	635.3	c
160	851.68	634.81	c
200	855.55	636.43	f
240	851.55	640.92	f
280	837.64	639.79	f
320	829.43	632.67	f
360	832.34	632.78	f
400	823.37	636	f
440	821.9	624.66	f
480	811.86	634.85	f
520	819.03	622.13	f
560	829.24	634.06	f
600	840.05	629.36	f
640	849.24	621.7	f
680	825.26	619.24	f
720	828.41	636.09	f
760	822.39	629.66	f
800	816.96	623.84	f
840	815.09	619.14	f
880	819.96	619.76	f
920	823.65	624.31	f
960	823.55	620.65	f
1000	826.41	619.3	f
1040	825.15	615.31	f
1080	835.86	610.62	f
1120	832.86	605.58	f
1160	842.97	603.55	f
1200	848.23	616.67	f
1240	835.87	618.83	f
1280	841.73	618.16	f
1320	848.77	598.98	f
1360	858.05	591.29	f
1400	862.57	589.01	f
1440	853.23	584.94	f
*	id=P20	origin=start	destiny=end	motherId=-	ageAtStart=4480
0	395.07	566.9	c
40	403.33	570.94	c
80	408.73	572.78	c
120	423.62	562.51	c
160	420.8	558.01	c
200	423.7	562.82	f
240	423.23	581.02	f
280	430.98	571.89	f
320	417.62	556.01	f
360	424.06	565.24	f
400	422.56	572.12	f
440	430	568.61	f
480	429.16	576.08	f
520	428.86	569.64	f
560	433.46	570.15	f
600	428.08	573.85	f
640	427.85	589.47	f
680	425.23	584.63	f
720	437.51	581.92	f
760	440.54	584.17	f
800	450.77	584	f
840	454	596.39	f
880	438.49	611.21	f
920	444.52	614.44	f
960	449.02	616.06	f
1000	449.89	614.41	f
1040	459.82	606.62	f
1080	461.82	609.9	f
1120	467.8	624.13	f
1160	475.17	614.5	f
1200	477.24	603.29	f
1240	477.74	601.67	f
1280	477.55	599.91	f
1320	480.16	603.76	f
1360	482.23	602.18	f
1400	479.72	608.42	f
1440	486.72	613.82	f
*	id=P21	origin=start	destiny=end	motherId=-	ageAtStart=1920
0	223.01	496.64	c
40	231.99	495.03	c
80	216.27	492.7	c
120	217.62	486.61	c
160	210.67	488.37	c
200	217.49	498.15	f
240	218.38	504.35	f
280	224.52	510.12	f
320	228.64	502.19	f
360	237.66	504.63	f
400	234.69	494.97	f
440	220.49	497.41	f
480	220.28	485.96	f
520	221.82	485.44	f
560	217.54	481.3	f
600	220.32	475.86	f
640	225.02	477.02	f
680	237.09	486.29	f
720	248.34	484.76	f
760	247.14	495.46	f
800	246.41	490.59	f
840	237.15	492.86	f
880	240.24	481.58	f
920	230.94	488.66	f
960	231.24	483.35	f
1000	230.46	474.92	f
1040	224.45	472.92	f
1080	224.85	475.69	f
1120	229.97	474.76	f
1160	216.89	474.16	f
1200	203.93	466.08	f
1240	190.66	451.68	f
1280	196.31	451.03	f
1320	197.23	444.59	f
1360	204.06	443.32	f
1400	204.76	442.91	f
1440	194.62	452.67	f
*	id=P22	origin=start	destiny=end	motherId=-	ageAtStart=2960
0	220	582.96	c
40	226.46	595.09	c
80	218.89	597.5	c
120	218.18	593.32	c
160	211.38	581.49	c
200	203.81	576.78	f
240	204.3	567.66	f
280	203.63	564.33	f
320	199.36	580.92	f
360	200.28	594.09	f
400	194.56	590.54	f
440	177.01	595.07	f
480	171.05	604.29	f
520	163.74	612.67	f
560	162.16	598.53	f
600	169.91	603.18	f
640	178.68	597.68	f
680	180.52	595.53	f
720	184.27	590.95	f
760	183.8	597.44	f
800	182.16	591.79	f
840	174.42	590.16	f
880	163.93	592.04	f
920	172.44	603.79	f
960	177.94	607.78	f
1000	170.91	610.66	f
1040	173.07	606.54	f
1080	187.92	611.83	f
1120	196.6	619.01	f
1160	198.44	616.59	f
1200	198.13	609.06	f
1240	204.87	605.9	f
1280	203.31	607.63	f
1320	208.35	601.97	f
1360	207.28	598.61	f
1400	203.14	600.35	f
1440	196.69	592.2	f
*	id=P23	origin=start	destiny=end	motherId=-	ageAtStart=2480
0	748.92	645.48	c
40	745.93	640.07	c
80	733.83	638.74	c
120	726.43	632.24	c
160	720.86	638.97	c
200	715.65	638.28	f
240	701.41	639.63	f
280	703.7	632.41	f
320	698.31	635.28	f
360	701.98	631.11	f
400	700.95	647.28	f
440	704.93	632.98	f
480	711.7	633.58	f
520	715.16	644.17	f
560	721.65	636.21	f
600	715.53	625.06	f
640	706.72	615.8	f
680	705.88	622.34	f
720	700.02	626.74	f
760	706.58	628.04	f
800	706.02	627.57	f
840	713.94	630.4	f
880	708.25	631.02	f
920	713.88	630.99	f
960	714.23	640.01	f
1000	719.59	633.31	f
1040	718.64	642.91	f
1080	716.85	642.66	f
1120	719.64	641.48	f
1160	721.15	643.54	f
1200	728.66	630.22	f
1240	732.27	625.46	f
1280	731.8	632.71	f
1320	727.83	628.4	f
1360	728.6	619.64	f
1400	725.97	616.24	f
1440	716.86	610.32	f
*	id=P24	origin=start	destiny=end	motherId=-	ageAtStart=520
0	357.44	497.59	c
40	364.75	504.53	c
80	374.39	508.29	c
120	381.2	515.56	c
160	370.6	518.29	c
200	364.23	514.44	f
240	369.24	516.44	f
280	365.22	526.13	f
320	362.8	526.22	f
360	354.28	522.29	f
400	350.01	519.8	f
440	359.81	522.1	f
480	353.22	521.62	f
520	359.17	522.75	f
560	348.47	528.6	f
600	356.16	529.31	f
640	351.88	528.31	f
680	352.04	535.18	f
720	365.52	537.87	f
760	380.68	545.64	f
800	379.25	531.89	f
840	383.46	537.42	f
880	393.78	543.64	f
920	389.77	540.51	f
960	385.22	533.09	f
1000	390.53	524.84	f
1040	384.01	532.71	f
1080	386.04	531.46	f
1120	379.69	531.93	f
1160	387.13	532.93	f
1200	392.15	531.94	f
1240	395.93	537.46	f
1280	397.05	531.56	f
1320	397.67	532.13	f
1360	392.26	527.19	f
1400	393.5	532.99	f
1440	386.35	537.1	f
*	id=P25	origin=start	destiny=end	motherId=-	ageAtStart=4640
0	209.75	390.44	c
40	206.99	387.5	c
80	202.19	396.85	c
120	203.16	395.91	c
160	201.52	390.03	c
200	200.03	389.66	f
240	212.48	405.76	f
280	214.63	402.14	f
320	204.87	402.67	f
360	200.62	393.84	f
400	194.09	399.9	f
440	200.72	389.19	f
480	202.73	376.56	f
520	205.68	372.6	f
560	207.45	369.99	f
600	211.44	380.99	f
640	208.33	381.04	f
680	220.13	389.23	f
720	233.46	385.85	f
760	229.61	383.16	f
800	218.6	400.32	f
840	222.15	394.27	f
880	210.09	386.03	f
920	219.13	383.48	f
960	209.21	401	f
1000	209.92	392.94	f
1040	203.54	398.75	f
1080	200.41	398.47	f
1120	202.49	394.1	f
1160	193.11	398.32	f
1200	190.51	396.26	f
1240	200.79	397.01	f
1280	206.11	407.94	f
1320	207.22	391.92	f
1360	218.11	386.44	f
1400	213.67	379.22	f
1440	204.81	378.23	f
*	id=P26	origin=start	destiny=end	motherId=-	ageAtStart=3160
0	45.64	219.53	c
40	48.28	229.77	c
80	33.15	230.45	c
120	35.47	242.18	c
160	36.46	235.7	c
200	27.94	237.03	f
240	23.26	241.12	f
280	11.06	249.28	f
320	18.18	235.74	f
360	21.58	230.61	f
400	11.86	231.3	f
440	0.48	233.98	f
480	1.36	247.25	f
520	-13.71	241.77	f
560	-9.72	239.48	f
600	-10	236	f
640	-20.96	226.17	f
680	-19.41	218.72	f
720	-15.77	217.14	f
760	-23.38	207.8	f
800	-24.2	207.14	f
840	-18.12	201.56	f
880	-8.12	204.95	f
920	-16.44	203.77	f
960	-29.22	213.45	f
1000	-24.72	222.6	f
1040	-34.53	219.56	f
1080	-30.89	203.46	f
1120	-35.96	210.75	f
1160	-43.51	215.62	f
1200	-50.61	220.27	f
1240	-49.92	213.09	f
1280	-48.46	205.74	f
1320	-49.42	199.89	f
1360	-50.01	203.97	f
1400	-47.78	209.06	f
1440	-59.92	216.05	f
*	id=P27	origin=start	destiny=end	motherId=-	ageAtStart=4440
0	421.39	191.49	c
40	431.53	209.85	c
80	432.08	213.42	c
120	435.67	217.91	c
160	418.97	200.92	c
200	426.87	213.09	f
240	420.22	204.75	f
280	418.15	195.24	f
320	399.45	186.42	f
360	411.45	197.31	f
400	392.76	203.29	f
440	392.52	201.61	f
480	393.68	202.28	f
520	392.67	196.71	f
560	387.76	204.44	f
600	389.01	203.61	f
640	391.49	219.27	f
680	385.25	223.8	f
720	377.52	236.35	f
760	383.5	231.23	f
800	375.16	231.49	f
840	376.86	232.35	f
880	388.53	222.59	f
920	385.95	234.94	f
960	378.8	244.6	f
1000	371.7	243.71	f
1040	386.06	238.22	f
1080	385.24	242.05	f
1120	386.7	244.58	f
1160	385.68	243.34	f
1200	376.22	232.39	f
1240	374.59	236.44	f
1280	369.89	236.31	f
1320	384.87	239.05	f
1360	382.2	241.98	f
1400	389.22	235.7	f
1440	403.58	236.86	f
*	id=P28	origin=start	destiny=end	motherId=-	ageAtStart=280
0	517.3	107.79	c
40	518.12	101.3	c
80	516.13	110.45	c
120	516.67	102.22	c
160	516.3	101.22	c
200	511.46	100.01	f
240	518.31	103.61	f
280	533.65	99.97	f
320	527.92	107.29	f
360	513.61	101.56	f
400	515.34	118.15	f
440	510.55	105.3	f
480	503.61	100.3	f
520	503.1	99.87	f
560	498.46	105.24	f
600	503.43	94.15	f
640	516.36	102.9	f
680	512.84	108.17	f
720	518.3	114.19	f
760	523.27	120.86	f
800	540.21	121.86	f
840	534.43	121.55	f
880	535.2	131.84	f
920	544.97	134.72	f
960	555.38	127.52	f
1000	552.46	121.63	f
1040	546.75	119.18	f
1080	542.82	112.1	f
1120	545.37	99.5	f
1160	552.64	90.49	f
1200	555.6	93.2	f
1240	564.72	86.95	f
1280	573.69	87.28	f
1320	581.89	82.19	f
1360	583.62	79.64	f
1400	596.01	74.23	f
1440	586.76	72.54	f
*	id=P29	origin=start	destiny=end	motherId=-	ageAtStart=2560
0	403.71	139.71	c
40	402.85	134.36	c
80	406.79	147.1	c
120	404.26	142.25	c
160	411.41	162.8	c
200	410.07	164.75	f
240	409.15	156.94	f
280	412.97	161.2	f
320	405.39	157.99	f
360	410.57	154.74	f
400	402.5	169.44	f
440	391.75	170.85	f
480	392.46	157.52	f
520	383.15	157.46	f
560	379.75	140.51	f
600	373.89	130.78	f
640	377.03	131.13	f
680	384.44	139.4	f
720	394.3	130.11	f
760	387.87	129.8	f
800	381.4	123.74	f
840	370.67	117.7	f
880	376.95	111.93	f
920	373.47	107.9	f
960	384.14	113.42	f
1000	384.99	94.79	f
1040	383.64	85.98	f
1080	387.28	94.82	f
1120	393.08	104.8	f
1160	390	105	f
1200	394.32	97.45	f
1240	385.78	103.09	f
1280	393.32	110.66	f
1320	399.33	112.97	f
1360	394.61	100.47	f
1400	401.32	108.33	f
1440	402.59	120.26	f
*	id=P30	origin=start	destiny=end	motherId=-	ageAtStart=2360
0	188.18	277.45	c
40	182.66	280.53	c
80	170.82	288.69	c
120	180.03	289.85	c
160	181.03	286.67	c
200	174.22	285.12	f
240	167.19	286.41	f
280	171.08	294.89	f
320	178.95	288.23	f
360	177.18	291.09	f
400	173.69	289.35	f
440	179.74	296.11	f
480	181.66	292.06	f
520	170.64	290.53	f
560	164.48	288.58	f
600	170.37	292.56	f
640	165.78	300.59	f
680	165.85	291.88	f
720	174.38	282.9	f
760	179.59	287.37	f
800	176.23	288.68	f
840	181.52	294.85	f
880	197.99	292.98	f
920	205.15	287.57	f
960	215.61	292.31	f
1000	231.46	289.81	f
1040	238.18	276.4	f
1080	240.17	285.82	f
1120	253.88	290.22	f
1160	258.09	286.94	f
1200	248.17	299.12	f
1240	250.7	301.25	f
1280	243.68	303.71	f
1320	251.31	296.3	f
1360	247.35	310.34	f
1400	265.26	318.82	f
1440	261.13	317.89	f
*	id=P31	origin=start	destiny=end	motherId=-	ageAtStart=2480
0	133.34	219.65	c
40	126.8	213.22	c
80	134.7	209.5	c
120	134.33	212.95	c
160	133.79	216.23	c
200	126.37	217.73	f
240	136.89	217.35	f
280	141.46	214.32	f
320	148.64	224.01	f
360	146.43	221.43	f
400	138.98	218.14	f
440	116.34	218.78	f
480	127.35	211.4	f
520	136.42	221.6	f
560	140.86	220.18	f
600	137.07	227.15	f
640	134.87	226.13	f
680	132.77	224.08	f
720	132.14	226.01	f
760	127.3	229.04	f
800	132.63	238.53	f
840	135.69	244.12	f
880	132.6	236.71	f
920	140.86	237.2	f
960	144.2	250.2	f
1000	148.63	259.76	f
1040	149.1	255.88	f
1080	161.04	246.04	f
1120	157.7	249.77	f
1160	158.87	257.15	f
1200	163.25	256.94	f
1240	163.31	254.78	f
1280	165.98	240.71	f
1320	169.05	245.63	f
1360	158.33	256.39	f
1400	161.81	251.96	f
1440	168.07	257.81	f
*	id=P32	origin=start	destiny=end	motherId=-	ageAtStart=1720
0	358.84	342.94	c
40	367.5	336.11	c
80	348.34	344.38	c
120	347.92	346.84	c
160	343.98	341.25	f
200	350.75	333.88	f
240	345.81	334.02	f
280	355.25	323.13	f
320	361.47	323.75	f
360	363.26	306.18	f
400	356.58	313.61	f
440	352.78	308.46	f
480	350.41	317.18	f
520	338.56	318.84	f
560	348.01	315.43	f
600	351.9	319.6	f
640	345.36	313.89	f
680	342.85	325.49	f
720	341.74	322.05	f
760	338.94	318.46	f
800	329.61	316.25	f
840	323.38	321.78	f
880	326.52	322.94	f
920	326.35	326.06	f
960	331.61	320.69	f
1000	334.37	320.81	f
1040	330.18	328.87	f
1080	338.05	340.9	f
1120	337.81	342.16	f
1160	334.23	333.37	f
1200	329.89	329.05	f
1240	328.16	327.31	f
1280	325.31	328.21	f
1320	328.47	324.66	f
1360	334.98	328.04	f
1400	335.33	331.71	f
1440	325.1	328.31	f
*	id=P33	origin=start	destiny=end	motherId=-	ageAtStart=640
0	255.82	587.13	c
40	257.08	588.4	c
80	259.17	592.26	c
120	260.13	587.59	c
160	261.13	579.51	c
200	262.1	571.87	f
240	254.46	563.39	f
280	245.39	578.9	f
320	251.45	581.24	f
360	248.33	567.18	f
400	266.56	560.4	f
440	262.56	560.16	f
480	258.41	553.74	f
520	263.89	551.83	f
560	257.2	559.07	f
600	261.24	562.96	f
640	255.32	561.02	f
680	249.45	575.77	f
720	246.2	568.21	f
760	239.83	566	f
800	237.76	570.67	f
840	243.93	563.55	f
880	249.14	571.77	f
920	245.14	576.86	f
960	234.86	585.75	f
1000	238.3	584.88	f
1040	227.28	578.13	f
1080	223.43	583.05	f
1120	225.46	592.79	f
1160	225.7	597.75	f
1200	225.29	611	f
1240	226.71	604.95	f
1280	225.11	603.43	f
1320	230.07	606.99	f
1360	243.9	605.24	f
1400	242.43	604.93	f
1440	236.19	598.74	f
*	id=P34	origin=start	destiny=end	motherId=-	ageAtStart=1840
0	517.73	477.36	c
40	517.87	473.78	c
80	515.36	467.14	c
120	499.57	465.93	c
160	512.59	465.79	c
200	516.8	468.73	f
240	514.62	473.91	f
280	510.83	474.06	f
320	510.01	483.46	f
360	509.62	468.02	f
400	506.64	465.14	f
440	523.91	471.18	f
480	519.52	464.95	f
520	506.07	466.15	f
560	503.38	459.64	f
600	502.99	472.71	f
640	504.49	448.33	f
680	507.51	458.09	f
720	497.33	461.85	f
760	496.45	459.65	f
800	500.2	445.56	f
840	497.52	441.45	f
880	490.12	449.77	f
920	504.94	455.9	f
960	500.91	451.42	f
1000	498.27	438.14	f
1040	493.18	433.59	f
1080	504.51	438.9	f
1120	513.31	442.15	f
1160	505.27	435.49	f
1200	493.82	442.83	f
1240	498.16	439.35	f
1280	495.29	431.42	f
1320	496.98	434.67	f
1360	500.6	428.71	f
1400	493.08	434.43	f
1440	482.07	441.05	f
*	id=P35	origin=start	destiny=end	motherId=-	ageAtStart=4720
0	175.98	618.5	c
40	166.54	628.4	c
80	165.9	628.08	c
120	167	627.87	c
160	170.27	619.84	c
200	174.09	624.84	f
240	164.01	621.14	f
280	172.66	623.15	f
320	176.93	629.88	f
360	167.15	637.62	f
400	165.94	632.18	f
440	177.42	623.05	f
480	174.05	627.99	f
520	169.59	630.54	f
560	175.7	643.86	f
600	181.16	648.63	f
640	185.21	660.77	f
680	178.06	665.12	f
720	181.51	653.83	f
760	172.6	643.63	f
800	166.2	650.6	f
840	166.45	645.96	f
880	166.92	651.61	f
920	157.39	642.39	f
960	168.98	639.11	f
1000	176.85	636.64	f
1040	194.31	634.87	f
1080	184.29	635.92	f
1120	185.95	626.18	f
1160	182.87	625.76	f
1200	180.22	624.65	f
1240	168.58	624.82	f
1280	162.38	612.4	f
1320	172.22	608.62	f
1360	166.91	607.32	f
1400	156.93	597.65	f
1440	162.48	602.66	f
*	id=P36	origin=start	destiny=end	motherId=-	ageAtStart=3720
0	383.35	370.49	c
40	378.34	374.96	c
80	367.31	369.82	c
120	369.61	380.1	c
160	377.64	380.11	c
200	372.9	377.79	f
240	361.57	370.03	f
280	366.18	364.52	f
320	370.85	374.68	f
360	364.48	362.03	f
400	356.31	359.99	f
440	356.85	355.52	f
480	360.67	358.14	f
520	361.21	369.04	f
560	354.94	365.61	f
600	351.23	365.83	f
640	356.08	375.67	f
680	346.95	371.98	f
720	356.09	361.31	f
760	357.88	369.31	f
800	358.35	368.82	f
840	351.39	363.68	f
880	357.54	352.25	f
920	358.45	348.96	f
960	348.7	361.98	f
1000	343.43	379.53	f
1040	333.62	377.25	f
1080	328.14	372.52	f
1120	332.28	372.09	f
1160	332.86	351.84	f
1200	335.02	355.58	f
1240	329.07	353.86	f
1280	325.74	349.65	f
1320	328.7	344.42	f
1360	342.4	349.28	f
1400	332.81	368.51	f
1440	329.66	368.72	f
*	id=P37	origin=start	destiny=end	motherId=-	ageAtStart=1200
0	252.98	198.67	c
40	249.46	196.25	c
80	245.52	211.3	c
120	236.89	201.65	c
160	238.13	200.43	c
200	242.39	204.01	f
240	258.64	203.59	f
280	250.13	208.93	f
320	243.7	206.42	f
360	242.31	203.44	f
400	229.27	217.21	f
440	224.89	223.24	f
480	234.25	213.17	f
520	226.37	216.11	f
560	227.97	220.86	f
600	220.52	225.88	f
640	211.79	218.34	f
680	209.68	210.14	f
720	214.44	209.12	f
760	226.47	190.41	f
800	234.96	191.44	f
840	231.95	197.05	f
880	233.78	193.12	f
920	243.3	201.83	f
960	243.06	212.84	f
1000	249.81	215.62	f
1040	247.23	218.18	f
1080	249.1	214.05	f
1120	252.37	211.06	f
1160	261.2	209.2	f
1200	245.79	215.47	f
1240	252.84	213.81	f
1280	254.63	208.21	f
1320	239.65	214.81	f
1360	226.17	217.43	f
1400	215.69	220.74	f
1440	228.89	217.66	f
*	id=P38	origin=start	destiny=end	motherId=-	ageAtStart=1520
0	493.6	543.47	c
40	486.16	534.28	c
80	488.78	534.33	c
120	492.68	535.56	c
160	490.48	524.67	c
200	500.57	531.49	f
240	492.97	532.43	f
280	496.94	536.64	f
320	486.32	535.24	f
360	482.85	543.75	f
400	479.88	544.02	f
440	481.97	543.13	f
480	478.6	552.29	f
520	477.08	555.61	f
560	487.97	547.12	f
600	494.04	553.24	f
640	488.34	549.07	f
680	485.63	559.99	f
720	490.55	562.84	f
760	488.79	567.04	f
800	498.16	567.88	f
840	494.75	561.38	f
880	491.8	553.52	f
920	501.41	558.01	f
960	505.4	570.87	f
1000	512.12	577.89	f
1040	499.7	579.68	f
1080	501.31	588.47	f
1120	510.01	593.35	f
1160	516.17	586.91	f
1200	519.18	588.59	f
1240	539.62	582.56	f
1280	550.81	582.03	f
1320	540.09	570.07	f
1360	544.4	561.41	f
1400	541.97	563.94	f
1440	557.63	559.32	f
*	id=P39	origin=start	destiny=end	motherId=-	ageAtStart=3360
0	657.73	649.5	c
40	662.85	649.25	c
80	665.51	658.99	c
120	664.91	668.53	c
160	665.04	666.52	c
200	675.84	662.39	f
240	669.83	652.08	f
280	672.73	652.6	f
320	676.75	654.57	f
360	668.28	645.62	f
400	668.21	661.92	f
440	668.22	656.59	f
480	671.72	655.17	f
520	671.19	663.75	f
560	679.88	672.49	f
600	683.9	661.77	f
640	691.42	675.88	f
680	693.1	666.19	f
720	696.65	666.03	f
760	696.48	660.67	f
800	694.62	664.62	f
840	698.73	678.21	f
880	713.93	674.43	f
920	712.95	679.14	f
960	717.19	689.28	f
1000	701.99	678.55	f
1040	706.85	682.83	f
1080	697.87	683.75	f
1120	703.49	683.4	f
1160	705.3	677.6	f
1200	706.47	684.78	f
1240	704.16	693.73	f
1280	700.77	692.35	f
1320	701.89	688.25	f
1360	701.77	698.27	f
1400	708.62	710.97	f
1440	707.31	708.72	f
*	id=P40	origin=start	destiny=end	motherId=-	ageAtStart=1720
0	367.39	665.1	c
40	367.75	659.59	c
80	364.13	649.61	c
120	361.66	648.19	c
160	357.63	654.26	c
200	350.08	642.29	f
240	338.64	629.46	f
280	328.58	629.74	f
320	329.6	644.29	f
360	319.18	635.91	f
400	321.3	638.25	f
440	317.29	652.12	f
480	317.54	651.24	f
520	317.03	643.55	f
560	317.54	647.75	f
600	317.21	641.07	f
640	332.5	652.56	f
680	329.21	644.9	f
720	322.43	648.84	f
760	317.51	649.24	f
800	324.57	645.01	f
840	316.08	644.87	f
880	322.02	652.35	f
920	315.63	649.86	f
960	324.33	653.02	f
1000	336.32	660.38	f
1040	331.74	661.96	f
1080	336.55	665.16	f
1120	336.76	655.51	f
1160	337.15	652.57	f
1200	342.77	647.27	f
1240	337.24	647.07	f
1280	333.78	651.59	f
1320	331.86	654.17	f
1360	321.37	655.37	f
1400	328.06	660	f
1440	331.78	658.37	f
*	id=P41	origin=start	destiny=end	motherId=-	ageAtStart=3560
0	363.81	339.18	c
40	361.27	349.71	c
80	359.1	350.03	c
120	355.64	347.83	c
160	365.37	336.53	c
200	373.07	330.91	f
240	365.48	324.91	f
280	371.76	332.54	f
320	369.02	324.44	f
360	371.62	337.61	f
400	364.49	343.54	f
440	380.93	343.33	f
480	383.65	348.41	f
520	372.41	358.05	f
560	378.25	367.73	f
600	375.06	369.25	f
640	380.8	376.49	f
680	382.9	379.94	f
720	382.81	377.55	f
760	393.75	381.38	f
800	406.17	386.42	f
840	411.2	392.07	f
880	418.98	395.95	f
920	427.01	405.98	f
960	426.39	402.63	f
1000	423.32	384.37	f
1040	416.7	383.81	f
1080	423.13	388.14	f
1120	424.82	392.44	f
1160	423.8	394.4	f
1200	420.74	394.64	f
1240	415.82	391.3	f
1280	413.15	390.74	f
1320	422.86	389.8	f
1360	423.69	399.05	f
1400	421.96	403.08	f
1440	420.54	401.88	f
*	id=P42	origin=start	destiny=end	motherId=-	ageAtStart=1920
0	590.32	43.64	c
40	589.88	52.38	c
80	601.4	60.9	c
120	607.09	71.94	c
160	615.11	81.13	c
200	606.17	80.76	f
240	596.99	67.59	f
280	590.94	60.86	f
320	590.29	50.99	f
360	603.22	61.13	f
400	607.11	61.34	f
440	600.3	48.55	f
480	608.07	49.59	f
520	595.93	48.29	f
560	594.3	56.81	f
600	585.15	63.07	f
640	593.43	62.43	f
680	595.87	66.29	f
720	585.12	73.98	f
760	591.99	89.02	f
800	585.65	84.97	f
840	576.76	85.17	f
880	574.76	88.25	f
920	574.77	83.78	f
960	571.14	83.89	f
1000	572.21	82.88	f
1040	556.6	86.69	f
1080	552.74	89.52	f
1120	556.87	96.61	f
1160	556	103.49	f
1200	564.14	102.42	f
1240	560.05	99.17	f
1280	553.99	86.1	f
1320	562.89	84.49	f
1360	559.93	103.92	f
1400	561.09	110.22	f
1440	571.35	118.04	f
*	id=P43	origin=start	destiny=end	motherId=-	ageAtStart=1800
0	159.61	457.4	c
40	166.98	463.89	c
80	174.9	469.89	c
120	180.73	475.54	c
160	166.91	480.64	c
200	163.42	468.81	f
240	150.87	482.5	f
280	143.58	490.36	f
320	134.06	485.92	f
360	134.63	473.78	f
400	122.91	483.57	f
440	127.33	482.63	f
480	124.16	473.59	f
520	124.83	476.71	f
560	121.59	465.08	f
600	116.45	477.5	f
640	115.48	476.13	f
680	112.53	473.74	f
720	129.45	472.81	f
760	124.65	470.89	f
800	121.12	469.63	f
840	116.64	467.66	f
880	115.96	467.28	f
920	124.13	468.54	f
960	119.33	478.78	f
1000	130.15	481.75	f
1040	134.83	492.72	f
1080	124.94	494.07	f
1120	113.76	488.39	f
1160	112.97	479.18	f
1200	125.79	476.11	f
1240	109.52	475.85	f
1280	104.44	471.14	f
1320	111.83	468.73	f
1360	105.33	460	f
1400	100.96	450.2	f
1440	98.47	472.09	f
*	id=P44	origin=start	destiny=end	motherId=-	ageAtStart=2600
0	653.84	225.52	c
40	668.07	216.14	c
80	668.15	218.64	c
120	676.19	214.81	c
160	677.3	216.19	c
200	677.83	209.84	f
240	675.83	216.25	f
280	675.61	225.21	f
320	671.29	224.94	f
360	671.07	216.17	f
400	667.33	229.49	f
440	659.02	227.32	f
480	663.87	229.32	f
520	677.75	222.95	f
560	685.18	224.23	f
600	674.95	226.93	f
640	675.42	224.38	f
680	689.01	227.66	f
720	693.69	227.51	f
760	696.08	228.48	f
800	687.13	238.25	f
840	684.37	245.77	f
880	670.65	250.41	f
920	663.01	247.82	f
960	656.66	247.08	f
1000	657.81	234.15	f
1040	660	234.19	f
1080	665.29	236.52	f
1120	675.28	233.86	f
1160	684.82	223.05	f
1200	682.95	212.09	f
1240	689.86	203.85	f
1280	693.36	202.77	f
1320	694.3	194.46	f
1360	705.53	199.01	f
1400	697.08	203.6	f
1440	707.9	202.99	f
*	id=P45	origin=start	destiny=end	motherId=-	ageAtStart=1720
0	60.24	6.22	c
40	59.21	5.14	c
80	68.91	1.74	c
120	62.24	-9.09	c
160	69.37	3.3	c
200	58.7	-0.57000000000005	f
240	46.49	-1.4400000000001	f
280	43.58	-2.84	f
320	51.36	11.58	f
360	60.25	17.85	f
400	47.16	17.47	f
440	48.53	14.25	f
480	57.04	17.69	f
520	62.25	18.7	f
560	68.62	30.9	f
600	75.51	20.8	f
640	77.28	17.95	f
680	82.76	9.75	f
720	75.04	0.34000000000003	f
760	74.58	6.72	f
800	72.12	4.23	f
840	83.79	2.54	f
880	91.54	-0.83000000000004	f
920	93.26	2.0700000000001	f
960	99.09	-6.12	f
1000	93.77	-7.37	f
1040	89.98	-17.24	f
1080	87.51	-9.17	f
1120	85.48	-9.9299999999999	f
1160	85.31	-8.27	f
1200	81.14	-9.4299999999999	f
1240	91.55	4.71	f
1280	103.86	10.87	f
1320	112.87	10.44	f
1360	115.26	12.39	f
1400	120.3	19.34	f
1440	123.3	20.28	f
*	id=P46	origin=start	destiny=end	motherId=-	ageAtStart=1440
0	216.45	499.76	c
40	217.13	502.7	c
80	223.6	498.24	c
120	224.4	503.9	c
160	219.41	495.45	c
200	227.75	488.57	f
240	233.29	500.64	f
280	235.26	493.1	f
320	229.09	504.81	f
360	231.38	502.12	f
400	240.99	512.06	f
440	233.98	522.1	f
480	231.5	522.08	f
520	229.83	523.16	f
560	223.54	520.13	f
600	231.99	513.19	f
640	221.18	523.45	f
680	222.19	519.1	f
720	230.83	519.82	f
760	236.33	514.15	f
800	233.57	522.04	f
840	240.41	515.72	f
880	244.57	514.01	f
920	255.19	510.77	f
960	237.55	511.14	f
1000	229.2	522.87	f
1040	233.43	516.71	f
1080	231.23	521.14	f
1120	226.83	527.85	f
1160	239.86	531.48	f
1200	236.81	544.45	f
1240	236.72	543.91	f
1280	245.53	542.68	f
1320	244.24	542.53	f
1360	248.63	545.9	f
1400	252.38	556.4	f
1440	253.47	550.67	f
*	id=P47	origin=start	destiny=end	motherId=-	ageAtStart=3720
0	552.83	200.92	c
40	555.83	199.21	c
80	565.46	201.79	c
120	566.33	203.02	c
160	558.56	184.91	c
200	576.31	184.61	f
240	581.83	183.98	f
280	586.38	194.33	f
320	588.93	200.26	f
360	589.27	197.6	f
400	589.11	197.5	f
440	589.5	213.59	f
480	595.84	208.01	f
520	595.2	211.54	f
560	598.05	215.37	f
600	601.71	209.1	f
640	600.35	206.07	f
680	603.19	203.21	f
720	593.25	198.05	f
760	584.19	196.55	f
800	572.91	201.18	f
840	567.75	208.03	f
880	569.79	209.86	f
920	570.86	213.57	f
960	574.68	221.04	f
1000	579.19	224.71	f
1040	570	242.88	f
1080	554.91	245.41	f
1120	551.24	232.64	f
1160	546.01	240.2	f
1200	546.27	232.62	f
1240	546.96	233.24	f
1280	531.99	232.06	f
1320	535.34	227.85	f
1360	534.78	229.13	f
1400	523.24	223.67	f
1440	525.27	214.09	f
*	id=P48	origin=start	destiny=end	motherId=-	ageAtStart=1280
0	599.42	30.17	c
40	595.72	24.93	c
80	598.35	30.74	c
120	601.13	33.37	c
160	592.94	33.1	c
200	595.25	34.06	f
240	597.4	40.26	f
280	605.37	38.73	f
320	597.02	41.01	f
360	592.65	36.89	f
400	598.03	38.12	f
440	606.77	30.85	f
480	601.02	19.4	f
520	607.86	14.53	f
560	606.7	18.55	f
600	609.82	26.25	f
640	606.53	27.02	f
680	611.94	28.6	f
720	597.7	27.54	f
760	591.39	17.88	f
800	591.87	14.37	f
840	593.18	22.19	f
880	590.14	16.87	f
920	601.31	17.63	f
960	605.11	22.78	f
1000	603.22	20.78	f
1040	591.44	21.39	f
1080	594.11	18.52	f
1120	581.98	23.29	f
1160	586.38	31.06	f
1200	585.3	36.97	f
1240	595.43	41.54	f
1280	597.03	37.5	f
1320	600.57	36.75	f
1360	593.26	41.86	f
1400	581.63	43.16	f
1440	580.96	39.59	f
*	id=P49	origin=start	destiny=end	motherId=-	ageAtStart=600
0	697.23	474.33	c
40	699.01	472.58	c
80	696.24	476.2	c
120	691.27	485.72	c
160	688.21	477.39	c
200	681.01	473.3	f
240	673.43	473.21	f
280	669.86	458.25	f
320	666.33	452.96	f
360	671.24	444.43	f
400	667.03	446.57	f
440	676.61	443.58	f
480	671.3	441.96	f
520	677.64	440.27	f
560	684.42	426.08	f
600	684.84	426.47	f
640	678.41	419.47	f
680	678.02	428.6	f
720	672.89	429.92	f
760	672.69	436.88	f
800	664.45	427.58	f
840	659.91	428.41	f
880	660.77	424.95	f
920	663.97	409.29	f
960	659.66	399.76	f
1000	667.44	402.14	f
1040	667.16	393.41	f
1080	666.14	393.1	f
1120	668.19	387.56	f
1160	660.34	389.16	f
1200	649.67	389.28	f
1240	654.41	384.49	f
1280	639.46	375.49	f
1320	643.51	374.36	f
1360	652.39	368.98	f
1400	660.98	379.77	f
1440	662.48	375.31	f
*	id=P50	origin=start	destiny=end	motherId=-	ageAtStart=3520
0	215.82	657.66	c
40	226.28	657.88	c
80	212.77	662.58	c
120	210.32	657.26	c
160	208.5	660.35	c
200	209.08	650.5	f
240	212.76	645.01	f
280	215.96	651.94	f
320	217.32	648.56	f
360	213.3	652.53	f
400	211.72	648.8	f
440	209.91	656.76	f
480	206.49	643.68	f
520	198.49	650.59	f
560	195.34	653.61	f
600	196.83	646.64	f
640	191.45	641.79	f
680	198.33	650.89	f
720	207.11	649.05	f
760	221.03	646.18	f
800	224.36	640.37	f
840	217.24	649.57	f
880	214.53	654.13	f
920	219.01	658.26	f
960	230.64	661.34	f
1000	238.99	660.05	f
1040	230.8	638.02	f
1080	232.74	638.86	f
1120	241.97	648.26	f
1160	244.49	649.81	f
1200	254.79	662.05	f
1240	261.65	669.52	f
1280	252.85	675.22	f
1320	258.7	678.01	f
1360	259.73	681.67	f
1400	251.98	681.48	f
1440	255.72	683.09	f
*	id=P51	origin=start	destiny=end	motherId=-	ageAtStart=4320
0	312.6	201.77	c
40	313.17	203.7	c
80	317.11	204.29	c
120	309.33	201.9	c
160	317.31	206.87	c
200	328.21	205.23	f
240	324.06	209.05	f
280	325.29	198.63	f
320	327.26	191.44	f
360	339.12	187.62	f
400	334.1	203.08	f
440	341.59	204.9	f
480	338.29	196.02	f
520	345.3	190.7	f
560	342.01	179.27	f
600	348.96	181.28	f
640	346.82	182.11	f
680	341.65	184.6	f
720	339.54	189.44	f
760	345.31	189.44	f
800	338.57	186.87	f
840	336.95	185.94	f
880	336.77	184.36	f
920	327.75	189.17	f
960	325.3	201.13	f
1000	333.11	206.91	f
1040	323.95	214.51	f
1080	332.34	226.89	f
1120	334.71	231.46	f
1160	338.84	233.61	f
1200	333.47	220.57	f
1240	334.77	223.13	f
1280	336.11	230.72	f
1320	335.05	222.36	f
1360	337.92	222.89	f
1400	341.92	222.96	f
1440	341.1	237.44	f
*	id=P52	origin=start	destiny=end	motherId=-	ageAtStart=4040
0	376.95	207.71	c
40	380.06	211.51	c
80	390.34	203.87	c
120	390.46	194.77	c
160	388.76	212.65	c
200	380.06	207.22	f
240	380.12	195.87	f
280	382.1	199.36	f
320	377.98	194.76	f
360	371.79	197.86	f
400	370.16	211.65	f
440	387.66	216.41	f
480	384.38	212.32	f
520	373.3	206.98	f
560	378.06	202.44	f
600	377.26	195.76	f
640	368.23	201.64	f
680	371.5	198.83	f
720	374.9	194.3	f
760	360.42	191.4	f
800	364.76	194.14	f
840	359.89	203.42	f
880	353.07	187.72	f
920	354.55	190.27	f
960	344.81	198.1	f
1000	346.5	196.29	f
1040	344.82	191.85	f
1080	339.04	185.81	f
1120	334.46	198.46	f
1160	323.25	195.06	f
1200	329.86	192.97	f
1240	330.1	196.5	f
1280	336.53	212.59	f
1320	334.68	214.9	f
1360	333.5	230.83	f
1400	334.68	224.66	f
1440	324.33	219.1	f
*	id=P53	origin=start	destiny=end	motherId=-	ageAtStart=4360
0	334.89	630.79	c
40	342.08	620.16	c
80	351.34	619.87	c
120	348.78	627.05	c
160	352.19	627.44	c
200	345.16	622.54	f
240	347.4	625.86	f
280	344.17	638.97	f
320	339.76	632.13	f
360	337.09	642.18	f
400	341.4	636.52	f
440	332.71	639.24	f
480	340.19	644.26	f
520	331.04	634.79	f
560	337.24	636.6	f
600	336.33	644.98	f
640	349.03	636.87	f
680	351.99	649.72	f
720	354	646.53	f
760	346.69	644.81	f
800	346.71	656.23	f
840	360.02	655.41	f
[truncated: 1,801 more rows]
