# Supplementary material for: A three component model for superdiffusive motion effectively describes migration of eukaryotic cells moving freely or under a directional stimulus
Source: PLoS One. 2022 Aug 2;17(8):e0272259. doi: 10.1371/journal.pone.0272259 (PMC9345344; doi:10.1371/journal.pone.0272259)
Supplement: S1 File — Text files containing information about displacements of experimental and simulated populations used for both preliminary analyses, in “datasets used for preliminary evaluation of cell movement (Tables 1 and 2)”, and further characterization of cell movement, in “further datasets used for cell movement characterization (Figs 2, 4–6; Table 2; S1–S3 Tables; S2 and S3 Figs)”. (ZIP) [file pone.0272259.s007.zip › S1_File/further datasets/simulated/100 cells (9 micron random)/b0 p0/Coords-Vo3siQ.txt]

#	version=2.0	operator=	acqDate=	cellLine=cell	cond=N.T.	type=	well=	ref_angle=	note=Experiment 1	clickId=	date=	acqId=	ps=1	xSize=845	ySize=668	ts=1	unit=um	stackId=	timeInt=	description=
*	id=P1	origin=start	destiny=end	motherId=-	ageAtStart=2720
0	247.18	168.67	c
40	252.72	159.63	c
80	257.14	167.5	c
120	246.67	167.89	c
160	256.1	162.22	c
200	255.32	154.37	f
240	270.57	153.05	f
280	274.24	159.1	f
320	276.38	167.54	f
360	263.05	163.44	f
400	275.66	171.85	f
440	278.35	170.01	f
480	278.98	164.49	f
520	270.52	158.59	f
560	277.45	165.76	f
600	272.39	162	f
640	269.91	156.59	f
680	267.88	153.35	f
720	277.43	143.84	f
760	271.41	140.98	f
800	270.4	138.92	f
840	269.12	145.62	f
880	262.18	131.06	f
920	275.71	130.58	f
960	288.21	125.83	f
1000	300.05	124.01	f
1040	301.53	124.54	f
1080	302.64	119.19	f
1120	304.77	119.17	f
1160	303.84	116.18	f
1200	299.43	119.42	f
1240	296.63	121.48	f
1280	289.41	106.77	f
1320	280.47	104.74	f
1360	294.17	107.37	f
1400	290.79	115.08	f
1440	276.73	109.78	f
*	id=P2	origin=start	destiny=end	motherId=-	ageAtStart=3760
0	809.96	310.38	c
40	817.04	292.52	c
80	807.34	290.95	c
120	804.58	300.23	c
160	791.36	304.2	c
200	788.87	293.37	f
240	784.92	295.44	f
280	782.83	292.38	f
320	774.17	301.71	f
360	764.6	301.35	f
400	774.1	298.23	f
440	771.77	296.76	f
480	776.05	291.65	f
520	780.67	294.21	f
560	771.33	307.36	f
600	764.62	313.11	f
640	763.85	309.09	f
680	749.27	321.09	f
720	748.51	317.51	f
760	748.21	312.39	f
800	762.17	322.46	f
840	765.04	314.36	f
880	770.44	318.93	f
920	763.82	321.69	f
960	756.84	314.97	f
1000	767.74	318.71	f
1040	770.88	322.85	f
1080	770.99	320.16	f
1120	778.22	320.81	f
1160	771.57	337.26	f
1200	769.7	338.97	f
1240	766.73	337.06	f
1280	772.56	333.25	f
1320	780.49	336.35	f
1360	786.84	343.91	f
1400	784.96	347.62	f
1440	787.55	351.6	f
*	id=P3	origin=start	destiny=end	motherId=-	ageAtStart=3360
0	77.22	276.7	c
40	74.86	275.73	c
80	76.66	271.32	c
120	84.21	269.17	c
160	90.26	268.04	c
200	89.65	270.54	f
240	96.1	278.52	f
280	94.39	280.75	f
320	90.32	272.64	f
360	99.55	277.42	f
400	99.47	280.79	f
440	100.47	268.54	f
480	86.7	274.07	f
520	101.84	266.8	f
560	105.36	267.82	f
600	119.66	272.01	f
640	117.45	278.73	f
680	115.6	278.11	f
720	114.71	286.13	f
760	110.74	278.59	f
800	126.51	279.38	f
840	123.3	279.59	f
880	118.32	283.76	f
920	116.16	274.94	f
960	112.81	281	f
1000	108.3	267.02	f
1040	105.94	270.97	f
1080	100.62	270	f
1120	100.48	274.94	f
1160	100.27	277.37	f
1200	106.44	290.43	f
1240	121.53	287.78	f
1280	126.57	279.04	f
1320	127.57	268.49	f
1360	135.35	267.09	f
1400	141.59	269.76	f
1440	144.47	272.42	f
*	id=P4	origin=start	destiny=end	motherId=-	ageAtStart=4760
0	705.87	30.5	c
40	710.48	26.34	c
80	713.74	22.45	c
120	708.94	26.1	c
160	708.28	15.74	c
200	712.61	15.04	f
240	702.96	20.41	f
280	708.93	31.58	f
320	716.13	20.81	f
360	721.59	17.43	f
400	714.96	10.77	f
440	724.28	18.86	f
480	733.96	32.77	f
520	731.01	26.14	f
560	718.49	37.43	f
600	721.16	54.77	f
640	725.4	64.4	f
680	717.79	66.8	f
720	713.95	70.98	f
760	704.57	63.68	f
800	696.53	66.63	f
840	695.1	55.08	f
880	679.67	51.8	f
920	684.05	40.92	f
960	680.02	47.57	f
1000	678.81	53.29	f
1040	681.18	53.78	f
1080	678.28	52.21	f
1120	678.47	51.9	f
1160	674.99	51.07	f
1200	688.69	50.83	f
1240	681.83	38.29	f
1280	678.87	43.45	f
1320	675.07	41.02	f
1360	676.99	34.75	f
1400	669.16	34.6	f
1440	670.69	34.41	f
*	id=P5	origin=start	destiny=end	motherId=-	ageAtStart=200
0	606.59	32.28	c
40	607.62	34.79	c
80	603.39	42.51	c
120	598.47	48.68	c
160	599.45	50.2	c
200	589.46	38.82	f
240	584.74	34.55	f
280	573.94	44.64	f
320	568.85	48.59	f
360	576.67	40.29	f
400	572.55	40.06	f
440	559.14	39.16	f
480	545.63	25.45	f
520	543.6	19.39	f
560	533.39	15.07	f
600	541.6	16.14	f
640	548.45	11.45	f
680	539.74	10.89	f
720	547.27	5.29	f
760	561.58	-0.42999999999995	f
800	555.7	1.87	f
840	547.84	-1.23	f
880	570.44	5.98	f
920	574.15	8.01	f
960	567.86	8.29	f
1000	562.65	9.28	f
1040	567.2	1.7	f
1080	560.12	6.14	f
1120	568.02	14.71	f
1160	563.14	32.09	f
1200	554.02	23.27	f
1240	557.1	23.42	f
1280	567.09	27.24	f
1320	565.53	25.62	f
1360	578.68	28.21	f
1400	580.59	26.63	f
1440	573.88	20.74	f
*	id=P6	origin=start	destiny=end	motherId=-	ageAtStart=1280
0	605.69	403	c
40	596.48	400.01	c
80	595.18	407.49	c
120	595.99	410.27	c
160	589.44	408.18	c
200	595.31	421.79	f
240	588.18	422.81	f
280	585.41	417.93	f
320	581.55	415.4	f
360	580.01	431.77	f
400	576.82	424.75	f
440	575.94	427.02	f
480	579.95	432.57	f
520	579.32	429.67	f
560	576.35	428.68	f
600	578.2	433.37	f
640	572.44	434.21	f
680	562.05	432.69	f
720	574.09	440.9	f
760	581.23	441.96	f
800	574.84	436.12	f
840	572.62	445.56	f
880	565.33	444.62	f
920	567.05	435.79	f
960	565.52	431.19	f
1000	563.09	437.42	f
1040	554.51	448.62	f
1080	562.09	463.45	f
1120	559.8	464.88	f
1160	570.22	474.82	f
1200	567.29	467.83	f
1240	558.78	466.44	f
1280	559.09	467.85	f
1320	547.27	475.92	f
1360	549.23	476.15	f
1400	560.65	475.1	f
1440	545.23	468.42	f
*	id=P7	origin=start	destiny=end	motherId=-	ageAtStart=1320
0	843.92	630.41	c
40	832.84	628.58	c
80	827.82	632.55	c
120	825.24	631.63	c
160	826.64	621.4	f
200	838.12	617.33	f
240	840.46	622.2	f
280	843.91	622.31	f
320	849.39	628.37	f
360	842.32	631.96	f
400	838.17	629.07	f
440	845.26	630.34	f
480	840.47	612.24	f
520	832.52	602.46	f
560	827.15	613.86	f
600	841.51	612.36	f
640	848.04	628.01	f
680	848.88	628.32	f
720	858.16	645.25	f
760	858.59	635.68	f
800	858.61	640.86	f
840	868.62	649.21	f
880	870.33	652.92	f
920	860.28	652.81	f
960	844.82	646.1	f
1000	852.46	663.16	f
1040	854.21	666.88	f
1080	849.33	661.46	f
1120	843.5	663.79	f
1160	835.52	653.03	f
1200	840.33	662.85	f
1240	841.04	653.81	f
1280	849.33	657.56	f
1320	839.11	647.88	f
1360	831.96	651.37	f
1400	829.38	654.05	f
1440	830.96	642.84	f
*	id=P8	origin=start	destiny=end	motherId=-	ageAtStart=1760
0	390.65	578.22	c
40	381.4	577.36	c
80	386.13	587.21	c
120	375.27	596.63	c
160	387.81	600.96	c
200	389.98	605.69	f
240	380.03	619.47	f
280	383.91	623.45	f
320	382.13	634.37	f
360	364.88	640.4	f
400	375.79	638.21	f
440	377.94	617.59	f
480	384.39	614.65	f
520	388.47	605.84	f
560	392.66	600.42	f
600	399.28	601.26	f
640	391.24	591.02	f
680	396.68	588.13	f
720	390.82	586.77	f
760	388.81	587.67	f
800	393.56	575.6	f
840	390.43	576.99	f
880	384.17	585.5	f
920	381.06	595.54	f
960	378.72	587.9	f
1000	385.04	583	f
1040	386.38	597.03	f
1080	393.33	586.58	f
1120	408.79	590.51	f
1160	413.42	584.52	f
1200	400.92	587.9	f
1240	417.16	585.29	f
1280	422.53	590.78	f
1320	423.93	593.07	f
1360	422.56	584.34	f
1400	423.89	588.19	f
1440	435.63	588.41	f
*	id=P9	origin=start	destiny=end	motherId=-	ageAtStart=4360
0	509.56	573.01	c
40	517.91	576.25	c
80	520.63	580.58	c
120	520.12	587.31	c
160	535.94	592.42	c
200	550.2	593.69	f
240	553.32	595.6	f
280	539.84	586.62	f
320	528.24	582.06	f
360	542.68	566.92	f
400	537.12	552.82	f
440	543	552.94	f
480	549.47	550.24	f
520	551.37	556.01	f
560	553.55	567.71	f
600	545.65	570.76	f
640	545.9	573.93	f
680	538.16	572.24	f
720	537.76	571.94	f
760	532.05	576.83	f
800	536.08	577.21	f
840	536.21	572.86	f
880	543.53	581.66	f
920	562.2	583.52	f
960	563.66	577.78	f
1000	558.18	580.82	f
1040	555.67	581.8	f
1080	553.15	586.34	f
1120	547.72	584.05	f
1160	554.68	584.81	f
1200	549.03	584.91	f
1240	539.66	583.7	f
1280	546.99	579.1	f
1320	530.57	579.89	f
1360	531.6	570.5	f
1400	534.29	559.22	f
1440	543.15	572.04	f
*	id=P10	origin=start	destiny=end	motherId=-	ageAtStart=960
0	567.06	189.74	c
40	575.57	176.39	c
80	584.41	181.19	c
120	582.04	172.7	c
160	579.58	181.76	c
200	578.67	172.83	f
240	587.07	191.09	f
280	591.59	190.3	f
320	583.41	192.97	f
360	581.06	180.71	f
400	582.67	177.79	f
440	577.77	169.71	f
480	575.67	170.76	f
520	576.22	161.38	f
560	589.6	164.82	f
600	591.09	160.38	f
640	587.82	160.81	f
680	584.41	162.99	f
720	582.91	156.42	f
760	577.16	160.4	f
800	575.22	161.43	f
840	564.84	151.03	f
880	551.38	166.07	f
920	553.72	175.88	f
960	556.28	163.71	f
1000	554.38	151.95	f
1040	558.44	139.11	f
1080	562.74	138.76	f
1120	560.03	137.03	f
1160	553.66	138.3	f
1200	558.81	135.4	f
1240	562.34	133.74	f
1280	566.22	129.24	f
1320	567.52	148.46	f
1360	566.25	149.8	f
1400	568.3	157.88	f
1440	566.08	157.29	f
*	id=P11	origin=start	destiny=end	motherId=-	ageAtStart=4040
0	109.44	438.24	c
40	114.11	446.2	c
80	114.59	447.81	c
120	115.19	443.64	c
160	119.01	446.69	c
200	128.96	437.74	f
240	133.74	432.27	f
280	130.54	434.3	f
320	121.18	432.46	f
360	114.31	431.71	f
400	107.73	423.38	f
440	119.76	414.16	f
480	111.06	413.49	f
520	114.29	415.9	f
560	108.35	410.89	f
600	107.4	415.79	f
640	109.55	418.94	f
680	110.4	422.86	f
720	113.07	415.96	f
760	111.47	408.7	f
800	118.25	404.1	f
840	98.49	410.49	f
880	89.64	406.16	f
920	78.66	402.95	f
960	72.45	401.92	f
1000	63.43	400.43	f
1040	59.34	398.88	f
1080	59.36	390.88	f
1120	52.22	384.75	f
1160	45.26	382.53	f
1200	56.73	389.22	f
1240	56.15	403.87	f
1280	57.33	398.69	f
1320	79.44	400.57	f
1360	70.72	400.58	f
1400	66.96	394.59	f
1440	70.68	397.59	f
*	id=P12	origin=start	destiny=end	motherId=-	ageAtStart=3160
0	396.61	611.6	c
40	402.24	606.37	c
80	398.69	602.51	c
120	393.66	601.67	c
160	395.63	599.58	c
200	408.13	598.88	f
240	408.44	601.08	f
280	408.09	599.07	f
320	412.51	597.77	f
360	419.43	592.08	f
400	436.45	592.84	f
440	441.39	586.91	f
480	429.94	583.28	f
520	418.97	581.12	f
560	407.04	577.33	f
600	413.86	591.55	f
640	420.31	579.8	f
680	412.31	579.04	f
720	401.84	575.64	f
760	393.72	571.35	f
800	391.78	572.39	f
840	382.95	563.55	f
880	384.26	568.22	f
920	396.97	580.09	f
960	405.8	580.21	f
1000	412.23	584.48	f
1040	411.96	588.24	f
1080	420.58	600.59	f
1120	427.36	591.13	f
1160	438.64	572.64	f
1200	438.51	564.84	f
1240	437.88	567.64	f
1280	437.83	571.52	f
1320	438.85	563.08	f
1360	441.93	574.91	f
1400	442.08	590.76	f
1440	442.61	591.46	f
*	id=P13	origin=start	destiny=end	motherId=-	ageAtStart=1640
0	817.4	504.78	c
40	817.98	504.73	c
80	820.58	506.84	c
120	819.11	493.9	c
160	819.82	483.48	f
200	813.43	478.41	f
240	805.09	467.3	f
280	808.63	459.08	f
320	806.15	462.63	f
360	797.44	457.73	f
400	792.88	461.01	f
440	793.83	466.18	f
480	782.3	466.97	f
520	779.15	476.38	f
560	782.57	477.51	f
600	792.09	482.59	f
640	786.83	479.62	f
680	792.74	489.43	f
720	798.29	483.13	f
760	793.17	483.68	f
800	787.57	479.68	f
840	801.95	484.66	f
880	796.61	491.71	f
920	799.31	510.52	f
960	805.15	516.52	f
1000	794.02	515.9	f
1040	800.91	510.42	f
1080	799.27	514.76	f
1120	803.29	495.84	f
1160	807.31	501.42	f
1200	802.22	500.48	f
1240	795.88	509.07	f
1280	781.86	511.44	f
1320	779.6	506.03	f
1360	783.02	512	f
1400	773.87	522.19	f
1440	775.67	520.37	f
*	id=P14	origin=start	destiny=end	motherId=-	ageAtStart=2120
0	825.85	580.62	c
40	837.09	587.17	c
80	836.9	594.01	c
120	835.64	602.87	c
160	834.8	608.11	c
200	835.03	613.81	f
240	848.17	610.77	f
280	851.47	607.62	f
320	852.68	606.2	f
360	845.83	613.5	f
400	839.85	615.71	f
440	845.17	607.46	f
480	847.73	600.5	f
520	827.78	592.63	f
560	816.91	604.37	f
600	806.14	602.54	f
640	806.48	604.15	f
680	795.93	611.84	f
720	788.56	605.81	f
760	789.06	614.03	f
800	788.76	607.18	f
840	800.65	600.34	f
880	809.33	596.6	f
920	808.56	598.38	f
960	800.59	598.29	f
1000	798.84	605.01	f
1040	795.8	600.96	f
1080	795.58	593.6	f
1120	786.97	594.2	f
1160	784.5	604.14	f
1200	780.22	613.93	f
1240	786.34	616.96	f
1280	788.82	614.2	f
1320	786.62	624.48	f
1360	788.95	617.25	f
1400	775.6	621.87	f
1440	769.86	617.9	f
*	id=P15	origin=start	destiny=end	motherId=-	ageAtStart=2280
0	286.07	49.2	c
40	297.95	39.17	c
80	293.49	36.07	c
120	292.94	42.02	c
160	290.38	44.86	c
200	300.71	48.49	f
240	292.39	43.56	f
280	291.63	50.08	f
320	303.31	47.61	f
360	290.72	33.58	f
400	287.75	38.05	f
440	293.4	40.66	f
480	286.68	52.43	f
520	291.43	60.35	f
560	286.19	52.58	f
600	280.51	55.36	f
640	284.74	41.92	f
680	288.52	33.31	f
720	292.56	45.62	f
760	297.85	36.67	f
800	292.48	40.16	f
840	293.49	33.04	f
880	299.81	35.97	f
920	300.09	41.61	f
960	295.7	40.84	f
1000	295.41	29.31	f
1040	296.7	19.38	f
1080	303.14	25.3	f
1120	311.91	27.68	f
1160	318.82	30.33	f
1200	322.51	34.85	f
1240	322.41	26.07	f
1280	335.74	24.97	f
1320	332.68	28.64	f
1360	321.43	33.02	f
1400	318.04	21.4	f
1440	313.08	16.61	f
*	id=P16	origin=start	destiny=end	motherId=-	ageAtStart=4240
0	488.69	251.42	c
40	489.36	254.49	c
80	512.47	249.87	c
120	509.5	261.38	c
160	499.8	270.56	c
200	505.3	276.1	f
240	497.31	267.77	f
280	494.02	276.85	f
320	484.53	281.34	f
360	493.86	286.52	f
400	503.84	276.72	f
440	503.36	280.39	f
480	502.1	272.72	f
520	508.08	278.39	f
560	504.12	289.6	f
600	497.88	297.06	f
640	492.32	287.86	f
680	498.11	268.28	f
720	502.97	266.42	f
760	509.58	275.23	f
800	509.09	271.96	f
840	498.12	272.21	f
880	494.54	272.32	f
920	493.79	282.29	f
960	511.5	278.86	f
1000	508.42	276.21	f
1040	491.27	273.47	f
1080	495.38	277.71	f
1120	488.15	282.95	f
1160	486.57	280.99	f
1200	490.89	290.93	f
1240	500.63	285.74	f
1280	508.68	285.09	f
1320	510.35	283.6	f
1360	517.93	273.03	f
1400	523.71	261.84	f
1440	528.13	269.57	f
*	id=P17	origin=start	destiny=end	motherId=-	ageAtStart=3160
0	565.62	281.51	c
40	560.64	276.41	c
80	559.83	283.25	c
120	560.25	281.52	c
160	562.72	285.98	c
200	560.04	288.53	f
240	574.73	279.31	f
280	574.09	281.41	f
320	573.14	284.17	f
360	572.44	283.66	f
400	567.76	289.71	f
440	560.66	282.16	f
480	562.69	282.65	f
520	572.81	276.17	f
560	568.92	276.52	f
600	573.36	266.85	f
640	569.57	263.76	f
680	555.67	268.37	f
720	558.43	270.51	f
760	554.49	265.78	f
800	542.03	259.54	f
840	551.91	260.82	f
880	555.35	251.3	f
920	554.14	241.6	f
960	553.76	231.95	f
1000	557.06	246.49	f
1040	545.8	256.01	f
1080	547.27	257.29	f
1120	553.98	256.15	f
1160	560.31	264.71	f
1200	548.11	263.29	f
1240	544.46	263.26	f
1280	551.74	246.84	f
1320	551.56	249.54	f
1360	551.09	242.25	f
1400	557.8	242.42	f
1440	555.4	245.8	f
*	id=P18	origin=start	destiny=end	motherId=-	ageAtStart=4000
0	136.4	173.27	c
40	133.44	182.03	c
80	142.82	182.21	c
120	153.05	197.78	c
160	151.67	199.79	c
200	152.6	200.88	f
240	160.54	200.49	f
280	170.55	197.75	f
320	186.37	199.97	f
360	191.95	191.65	f
400	198.47	191.07	f
440	191.75	193.02	f
480	194.1	197.23	f
520	199.53	197.22	f
560	200.73	195.22	f
600	216.53	189.88	f
640	197.61	184.43	f
680	195.01	180.37	f
720	182.7	180.38	f
760	187.68	177.28	f
800	186.46	185.2	f
840	187.35	179.63	f
880	186.43	188.46	f
920	180.83	186.27	f
960	179.89	184.71	f
1000	186.82	189.1	f
1040	176.28	180	f
1080	177.6	186.96	f
1120	175.85	189.22	f
1160	177.89	202.06	f
1200	177.11	197.71	f
1240	178.11	201.87	f
1280	182.11	213.31	f
1320	190.22	226.16	f
1360	185.98	222.37	f
1400	176.34	218.89	f
1440	178.71	212.94	f
*	id=P19	origin=start	destiny=end	motherId=-	ageAtStart=1480
0	110.07	11.11	c
40	110.39	21.9	c
80	109.08	28.58	c
120	113.56	19.26	c
160	113.19	12.56	c
200	105.82	21.97	f
240	104.9	26.7	f
280	111.12	21.44	f
320	112.35	16.15	f
360	111.57	19.4	f
400	122.22	20.3	f
440	107.86	19.34	f
480	110.28	12.27	f
520	112.3	13.1	f
560	112.09	8.45	f
600	113.2	-10.24	f
640	120.86	-5.9299999999999	f
680	129.37	-22.19	f
720	138.62	-16.47	f
760	138.11	-16.82	f
800	121.72	-9.45	f
840	120.68	-11.87	f
880	128.14	-21.33	f
920	136.09	-17.18	f
960	148.54	-4.71	f
1000	136.96	-1.62	f
1040	129.8	-13.35	f
1080	140.71	-15.09	f
1120	140.95	-5.78	f
1160	145.22	-4.6	f
1200	142.59	1.02	f
1240	143.59	1.34	f
1280	139.93	2.42	f
1320	135.32	-9.4299999999999	f
1360	143.7	-12.26	f
1400	153.49	-17.99	f
1440	144.54	-14.93	f
*	id=P20	origin=start	destiny=end	motherId=-	ageAtStart=120
0	581.39	94.2	c
40	584.34	85.9	c
80	588.69	88.63	c
120	587.15	89.97	c
160	595.48	89.96	c
200	586.83	86.13	f
240	571.31	87.23	f
280	575.29	87.01	f
320	582.71	90.35	f
360	576.82	90.37	f
400	564.28	94.37	f
440	549.07	82.8	f
480	537.17	75.87	f
520	535.18	74.19	f
560	539.47	68.32	f
600	538.93	66.29	f
640	548.48	65.12	f
680	533.68	60.88	f
720	521.37	51.24	f
760	509.47	50.07	f
800	517.16	57.12	f
840	518.15	53.42	f
880	520.57	54.17	f
920	517.91	58.3	f
960	524.55	64.84	f
1000	530.16	56.01	f
1040	527.57	38.2	f
1080	539.4	46.67	f
1120	537.15	52.55	f
1160	541.81	55.57	f
1200	546.96	56.58	f
1240	556.48	71.04	f
1280	559.72	58.53	f
1320	560.16	61.2	f
1360	555.68	59.88	f
1400	556.23	54.8	f
1440	568.53	45.88	f
*	id=P21	origin=start	destiny=end	motherId=-	ageAtStart=4520
0	810.64	396.07	c
40	824.26	401.51	c
80	816.86	391.36	c
120	816.57	393.3	c
160	818.09	390.16	c
200	819.41	398.19	f
240	828.3	398.22	f
280	826.32	387.55	f
320	821.62	383.53	f
360	832.57	385.64	f
400	831.38	385.91	f
440	816.28	386.12	f
480	808.05	378.71	f
520	799	379.98	f
560	795.32	389.28	f
600	800.79	404.18	f
640	801.82	410.26	f
680	798.13	409.24	f
720	802.23	409.15	f
760	806.55	415.2	f
800	810.79	412.4	f
840	812.96	421.96	f
880	821.19	411.96	f
920	821.66	412.47	f
960	811.72	417.43	f
1000	803.27	417.05	f
1040	800.69	431.15	f
1080	798.29	432.36	f
1120	802.09	415.42	f
1160	807.84	413.94	f
1200	802.65	427.89	f
1240	816.51	434.87	f
1280	826.79	428.91	f
1320	825.3	429.5	f
1360	819.34	432.86	f
1400	825.76	433.04	f
1440	819.33	428.19	f
*	id=P22	origin=start	destiny=end	motherId=-	ageAtStart=920
0	202.1	38.2	c
40	202.61	54.24	c
80	208.65	42.47	c
120	200.35	47.53	c
160	198.27	34.74	c
200	197.37	41.47	f
240	206.21	32.21	f
280	204.53	31.93	f
320	199.95	25.34	f
360	188.02	19.11	f
400	199.76	19.67	f
440	188.63	20.61	f
480	186.01	24.14	f
520	179.81	30.14	f
560	185.13	14.1	f
600	193.38	31.98	f
640	194.25	33.5	f
680	193.42	46.21	f
720	185.09	48.45	f
760	175.67	29.56	f
800	175.23	30.76	f
840	165.74	29.66	f
880	158.78	38.31	f
920	152.81	19.44	f
960	159.06	19.76	f
1000	165.48	26.95	f
1040	164.46	12.83	f
1080	177	14.46	f
1120	181.3	33.59	f
1160	193.53	26.79	f
1200	192.69	25.29	f
1240	187.21	26.76	f
1280	191.74	26.68	f
1320	184.91	37.56	f
1360	175.04	40.43	f
1400	169.66	52.52	f
1440	174.64	46.57	f
*	id=P23	origin=start	destiny=end	motherId=-	ageAtStart=3560
0	390.17	197.83	c
40	394.44	190.49	c
80	396.28	192.28	c
120	393.7	193	c
160	390.72	205.9	c
200	397.21	212.56	f
240	397.81	214.97	f
280	393.05	209.79	f
320	375.93	217.08	f
360	384.27	220.29	f
400	375.03	210.54	f
440	380.07	199.03	f
480	374	192.82	f
520	368.13	176.91	f
560	370.49	181.72	f
600	369.27	183.36	f
640	384.4	172.24	f
680	376.95	171.66	f
720	367.36	158.91	f
760	375.41	151.83	f
800	379.99	149.68	f
840	376.26	151.32	f
880	383.31	155.3	f
920	393.52	155.03	f
960	384.64	174.31	f
1000	384.41	186.62	f
1040	381.42	177.88	f
1080	382.46	188.97	f
1120	382.07	184.84	f
1160	386.35	190.02	f
1200	387.81	182.96	f
1240	391.95	176.18	f
1280	381.08	180.56	f
1320	383.17	178.42	f
1360	372.66	189.06	f
1400	376.06	193.09	f
1440	376.98	178.41	f
*	id=P24	origin=start	destiny=end	motherId=-	ageAtStart=3600
0	47.99	629.96	c
40	42.73	624.76	c
80	45.04	617.41	c
120	44.34	601.22	c
160	44.77	604.33	c
200	39.75	601.82	f
240	40.59	601.17	f
280	42.14	606.49	f
320	35.69	606.24	f
360	33.4	616.59	f
400	44.02	620.32	f
440	37.56	612.56	f
480	41.05	614.14	f
520	39.97	611.56	f
560	48.52	620.26	f
600	49.96	621.53	f
640	51.28	621.03	f
680	57.28	626.82	f
720	70.27	623.75	f
760	67.23	620.67	f
800	69.87	625.17	f
840	86.72	624.54	f
880	95.65	624.78	f
920	93.86	631.33	f
960	104.17	632.03	f
1000	97.34	640.38	f
1040	97.05	635.3	f
1080	88.54	642.14	f
1120	95.8	634.05	f
1160	95.7	634.43	f
1200	100.31	646.58	f
1240	93.57	628.07	f
1280	82.3	633.99	f
1320	97.33	644.42	f
1360	106.18	641.25	f
1400	101.88	643.29	f
1440	102.18	654.57	f
*	id=P25	origin=start	destiny=end	motherId=-	ageAtStart=3400
0	711.43	186.83	c
40	714.17	177.36	c
80	717.41	169.34	c
120	715.74	159.76	c
160	714.03	148.43	c
200	716.36	147.38	f
240	719.02	137.6	f
280	711.11	131.25	f
320	705.78	145.15	f
360	694.99	147.28	f
400	704.94	149.58	f
440	710.44	146.79	f
480	708.6	145.4	f
520	711.52	144.47	f
560	709.18	140.42	f
600	697.06	136.9	f
640	693.07	131.72	f
680	687.28	109.97	f
720	687.69	110.21	f
760	673.65	115.59	f
800	667.99	118.72	f
840	666.78	125.14	f
880	669.49	119.02	f
920	660.22	122.3	f
960	656.71	136.12	f
1000	657.42	132.21	f
1040	664.36	122.89	f
1080	662.89	123.4	f
1120	668.61	122.12	f
1160	672.16	117.43	f
1200	668.87	119.57	f
1240	662.43	119.85	f
1280	665.68	118.16	f
1320	653.66	126.97	f
1360	651.63	125.53	f
1400	647.25	132.71	f
1440	648.17	137.24	f
*	id=P26	origin=start	destiny=end	motherId=-	ageAtStart=4160
0	635.18	16.88	c
40	641.13	17.78	c
80	648.95	19.37	c
120	643.76	17.08	c
160	640.83	7.2	c
200	642.99	19.78	f
240	644.97	13.32	f
280	643.41	12.96	f
320	620.96	24.22	f
360	624.83	22.7	f
400	625.71	20.03	f
440	632.68	29.14	f
480	637.41	18.53	f
520	641.83	22.76	f
560	644.04	19.02	f
600	635.56	19.69	f
640	633.43	10.8	f
680	634.36	3.97	f
720	634.45	2.83	f
760	636.77	-11.12	f
800	645.16	-8.77	f
840	658.62	0.84000000000003	f
880	651.22	-12.82	f
920	653.85	-15.34	f
960	657.18	-23.72	f
1000	651.43	-13.83	f
1040	651.27	-10.39	f
1080	634.06	-16.96	f
1120	630.47	-12.73	f
1160	619.84	-2.25	f
1200	631.75	-1.11	f
1240	629.26	-8.64	f
1280	622.83	-7.1900000000001	f
1320	626.15	0.55999999999995	f
1360	627.02	-5.12	f
1400	614.26	-14.36	f
1440	621.24	-11.86	f
*	id=P27	origin=start	destiny=end	motherId=-	ageAtStart=1560
0	67.57	506.22	c
40	63.49	491.86	c
80	51.59	501.01	c
120	64.59	497	c
160	56.15	502.8	c
200	55	495.93	f
240	55.31	488.47	f
280	58.85	484.32	f
320	54.24	476.78	f
360	55.9	474.77	f
400	63.23	464.41	f
440	65.22	458.68	f
480	70.05	454.12	f
520	64.47	466.72	f
560	75.74	451.69	f
600	84.12	445.99	f
640	82.2	453.14	f
680	87.69	461.95	f
720	84.34	461.95	f
760	76.49	464.87	f
800	68.45	454.97	f
840	65.38	463.72	f
880	66.79	470.88	f
920	49.13	460	f
960	44.72	451.52	f
1000	43.13	453.89	f
1040	45.07	453.24	f
1080	37.26	458.53	f
1120	34.98	472.96	f
1160	36.07	473.73	f
1200	44.88	468.54	f
1240	42.32	470.92	f
1280	36.67	480.15	f
1320	53.18	489.3	f
1360	61.26	508.27	f
1400	66.93	515.66	f
1440	59.44	522.86	f
*	id=P28	origin=start	destiny=end	motherId=-	ageAtStart=3040
0	40.11	639.73	c
40	43.26	638.78	c
80	34.89	639.36	c
120	22.08	646.62	c
160	13.48	647.2	c
200	5.55	650.36	f
240	-0.2	652.57	f
280	9.31	643.03	f
320	5.3	638.4	f
360	2.73	628.61	f
400	4.71	626.07	f
440	11.49	638.91	f
480	9.79	643.34	f
520	9.12	648.95	f
560	15.05	650.81	f
600	39.87	655.1	f
640	43.99	653.96	f
680	46.88	648.54	f
720	39.2	639.93	f
760	33.85	636.21	f
800	28.26	628.13	f
840	32.53	622.02	f
880	39.48	637.38	f
920	39.61	627.22	f
960	36.84	626.59	f
1000	38.07	630.76	f
1040	38.71	624.75	f
1080	49.84	623.85	f
1120	50.27	636.91	f
1160	46.21	622.12	f
1200	55.83	616.25	f
1240	59.22	619.56	f
1280	58.1	624.31	f
1320	50.52	622.62	f
1360	53.52	622.58	f
1400	53.05	631.46	f
1440	42.24	631.76	f
*	id=P29	origin=start	destiny=end	motherId=-	ageAtStart=640
0	415.08	643.45	c
40	412.67	659.62	c
80	404.86	651.69	c
120	412.06	644.09	c
160	394.21	648.33	c
200	384.57	646.6	f
240	388.68	656.11	f
280	386.79	650.64	f
320	380.33	661.61	f
360	363.12	660.78	f
400	365.42	659.76	f
440	368.12	660.12	f
480	371.65	649.11	f
520	371.72	633.2	f
560	362.18	634.56	f
600	365.81	632.35	f
640	361.5	637.09	f
680	359.96	636.78	f
720	368.03	638.23	f
760	373.46	641.19	f
800	366.89	650.18	f
840	372.35	658.5	f
880	370.12	668.11	f
920	390.15	667.1	f
960	383.96	663.74	f
1000	382.32	654.71	f
1040	378.7	661.04	f
1080	376.85	650.63	f
1120	366.27	656.22	f
1160	366.54	662.63	f
1200	375.26	661.88	f
1240	368.15	658.84	f
1280	359.8	659.66	f
1320	362.98	657.69	f
1360	357.06	658.62	f
1400	366.61	650.83	f
1440	361.74	649.12	f
*	id=P30	origin=start	destiny=end	motherId=-	ageAtStart=1640
0	156.88	115.9	c
40	160.45	113.11	c
80	162	114.2	c
120	160.75	109	c
160	158.09	106.27	c
200	158.17	112.43	f
240	151.92	111.63	f
280	136.24	116.88	f
320	131.24	106.05	f
360	136.62	116.38	f
400	130.64	121.01	f
440	131.7	132.63	f
480	130.8	124.15	f
520	127.49	124.61	f
560	130.32	127.06	f
600	132.57	132.09	f
640	135.32	138.57	f
680	137.86	130.93	f
720	146.82	142.16	f
760	160.93	147.09	f
800	175.64	138.67	f
840	183.03	133.75	f
880	184.99	136.73	f
920	187.45	130.14	f
960	182.19	136.05	f
1000	191.45	132.39	f
1040	190.32	139.13	f
1080	190.34	137.79	f
1120	174.62	135.88	f
1160	183.28	134.55	f
1200	173.27	128.19	f
1240	174.56	126.52	f
1280	169.46	129.22	f
1320	166.06	141.31	f
1360	177.28	138.67	f
1400	179.57	130.28	f
1440	172.58	139.47	f
*	id=P31	origin=start	destiny=end	motherId=-	ageAtStart=200
0	795.54	146.6	c
40	793.91	156.21	c
80	803.88	156.17	c
120	808.06	162.11	c
160	822.58	165.51	c
200	819.14	162.68	f
240	830.41	167.34	f
280	837.14	180.25	f
320	830.99	174.85	f
360	851.5	179.87	f
400	847.2	178.98	f
440	838.73	184.99	f
480	838.2	182.03	f
520	838.04	186.4	f
560	849.64	182.91	f
600	852.24	184.12	f
640	849.92	180.73	f
680	860.53	185.93	f
720	856.8	173.5	f
760	854.83	169.76	f
800	861.71	174.2	f
840	868.38	169.42	f
880	865.68	173.92	f
920	863.15	178.07	f
960	865.8	183.17	f
1000	857.66	171.84	f
1040	859.61	160.03	f
1080	867.89	168.49	f
1120	867.38	168.33	f
1160	858.69	166.75	f
1200	863.3	162.46	f
1240	860.89	175.48	f
1280	863.17	178.12	f
1320	865.04	161.57	f
1360	881.11	171.03	f
1400	879.22	161.93	f
1440	876.61	160.35	f
*	id=P32	origin=start	destiny=end	motherId=-	ageAtStart=1000
0	390.93	251.47	c
40	390.02	256.88	c
80	383.3	253.49	c
120	391.99	251.39	c
160	399.96	260.08	f
200	402.09	271.72	f
240	415.23	271.84	f
280	408.83	272.89	f
320	414.77	276.03	f
360	407.62	285.4	f
400	398.67	283.65	f
440	410.97	276.96	f
480	417.33	288.9	f
520	408.84	298.28	f
560	406.34	296.87	f
600	399.7	303.96	f
640	411.81	306.87	f
680	417.1	316.19	f
720	424.06	317.67	f
760	432.88	325.55	f
800	437.31	330.79	f
840	447.47	335	f
880	447.07	333.53	f
920	451.87	331.15	f
960	449.57	330.17	f
1000	447.66	330.6	f
1040	452.74	335.09	f
1080	446.11	342.97	f
1120	435.82	339.6	f
1160	440.16	337.69	f
1200	440.4	325.25	f
1240	446.75	315.48	f
1280	439.9	313.13	f
1320	445.48	304.5	f
1360	443.07	305.01	f
1400	440.42	308.64	f
1440	444.41	300.95	f
*	id=P33	origin=start	destiny=end	motherId=-	ageAtStart=600
0	290.71	245.83	c
40	300.88	249.94	c
80	300.62	248.76	c
120	295.45	239.1	c
160	305.08	235.75	c
200	301.76	228.59	f
240	303.11	222.16	f
280	305.22	223.59	f
320	304.74	218.95	f
360	305.82	214.57	f
400	289.98	212.42	f
440	284.21	215.71	f
480	275.9	222.05	f
520	278.97	228.94	f
560	277.63	228.63	f
600	282.48	234.11	f
640	277.23	230.26	f
680	279.77	235.53	f
720	279.78	233.98	f
760	279.02	237.54	f
800	276.87	243	f
840	273.15	247.57	f
880	275.78	249.28	f
920	280.63	247.65	f
960	300.92	248.12	f
1000	303.5	245.66	f
1040	314.99	244.9	f
1080	320.23	247.44	f
1120	307.32	241.7	f
1160	318.38	227.28	f
1200	317.56	214.13	f
1240	321.91	212.45	f
1280	318.74	204.18	f
1320	319.69	203.68	f
1360	318.79	199.25	f
1400	310.58	193.76	f
1440	315.71	188.41	f
*	id=P34	origin=start	destiny=end	motherId=-	ageAtStart=4080
0	304.38	344.33	c
40	290.57	345.38	c
80	294.86	343.07	c
120	300.62	355.76	c
160	301.41	352.64	c
200	301.51	361.32	f
240	297.48	359.88	f
280	298.67	372.25	f
320	297.74	371.39	f
360	280.71	360.82	f
400	287.65	362.96	f
440	292.47	356.11	f
480	286.31	359.74	f
520	290.41	362.85	f
560	285.62	378.23	f
600	275.91	381.08	f
640	275.18	372.62	f
680	271.46	385.88	f
720	276.35	389.76	f
760	285.59	386.66	f
800	282.37	395.96	f
840	282.83	401.54	f
880	280.36	417.97	f
920	284.69	415.66	f
960	287.87	412.92	f
1000	284.6	405.35	f
1040	278.95	402.34	f
1080	279.93	406.29	f
1120	290.66	403.29	f
1160	293.5	403.87	f
1200	306.8	403.37	f
1240	307.3	401.3	f
1280	318.39	401.95	f
1320	308.96	400.52	f
1360	305.33	399.27	f
1400	306.35	399.24	f
1440	313.41	398.61	f
*	id=P35	origin=start	destiny=end	motherId=-	ageAtStart=3360
0	531.59	653.11	c
40	532.86	655.99	c
80	535.28	655.59	c
120	535.41	659.43	c
160	541.29	667.42	c
200	542.21	672.63	f
240	539.83	668.43	f
280	538.11	675.94	f
320	542.88	669.96	f
360	546.73	670.81	f
400	531.5	681.44	f
440	523.79	674.56	f
480	535.47	672.56	f
520	531.54	672.34	f
560	513.34	671.79	f
600	509.3	669.8	f
640	503.83	675.97	f
680	512.67	679.34	f
720	521.62	683.51	f
760	513.08	694.05	f
800	511.24	692.48	f
840	515.04	689.47	f
880	520.44	692	f
920	511.9	699.91	f
960	506.98	702.66	f
1000	502.18	690.67	f
1040	508.13	688.59	f
1080	501.34	686.11	f
1120	501.41	705.81	f
1160	500.39	708.64	f
1200	495.05	705.98	f
1240	495.36	686.94	f
1280	498.75	679.35	f
1320	506.31	664.17	f
1360	501.92	675.44	f
1400	488.69	682.23	f
1440	495.57	688.57	f
*	id=P36	origin=start	destiny=end	motherId=-	ageAtStart=4760
0	291.48	288.2	c
40	279.75	298.49	c
80	283.59	305.35	c
120	291.11	295.53	c
160	271.8	289.47	f
200	282.58	292.65	f
240	292.44	282.98	f
280	294.26	276.41	f
320	294.12	272.92	f
360	306.13	269.63	f
400	304.71	262.22	f
440	307.9	265.1	f
480	307.51	257.11	f
520	308.73	256.95	f
560	317.2	257.75	f
600	304.16	250.04	f
640	302.04	268.67	f
680	305.02	264.09	f
720	298.6	263.28	f
760	298.78	258.02	f
800	285.84	249.97	f
840	286.01	243.11	f
880	281.12	236.31	f
920	283.88	233.47	f
960	277.84	233.45	f
1000	269.38	220.51	f
1040	272.48	215.79	f
1080	263.63	216.5	f
1120	278.13	213.45	f
1160	271.66	207.3	f
1200	285.94	207.01	f
1240	278.12	212.99	f
1280	269.1	216.49	f
1320	251.43	217.7	f
1360	249.04	206.17	f
1400	245.99	199.03	f
1440	250.13	207.68	f
*	id=P37	origin=start	destiny=end	motherId=-	ageAtStart=560
0	367.64	282.16	c
40	369.59	296.83	c
80	378.15	303.33	c
120	371.82	306.6	c
160	369.26	306	c
200	357.65	309.06	f
240	350.49	315.56	f
280	343.38	321.19	f
320	331.15	328.58	f
360	331.12	340.83	f
400	356.46	340.41	f
440	352.26	329.25	f
480	358.99	327.75	f
520	367.8	337.81	f
560	373.65	329.56	f
600	355.84	320.59	f
640	346.54	331.24	f
680	345.83	318.88	f
720	359.65	323.74	f
760	344.99	311	f
800	366.69	317.06	f
840	376.65	313.35	f
880	371.58	310.01	f
920	358.71	302.99	f
960	356.98	308.56	f
1000	352.88	294.15	f
1040	345.04	283.58	f
1080	348.59	272.86	f
1120	344.11	280.94	f
1160	344.53	281.17	f
1200	341.6	283.78	f
1240	334.52	287.03	f
1280	329.69	290.87	f
1320	324.89	290.76	f
1360	334.81	272.75	f
1400	327.77	289.96	f
1440	323.75	288.44	f
*	id=P38	origin=start	destiny=end	motherId=-	ageAtStart=840
0	423.76	83.48	c
40	415.28	82.64	c
80	407.34	85.48	c
120	409.45	86.05	c
160	394.57	104.15	c
200	394.84	97.92	f
240	392.54	93.28	f
280	392.44	88.26	f
320	394.08	85.6	f
360	382.49	87.85	f
400	383.43	92.12	f
440	379.6	102.83	f
480	385.28	98.05	f
520	391.88	98.16	f
560	382.9	89.6	f
600	383.55	83.4	f
640	382.45	85.37	f
680	388.64	87.52	f
720	398.12	68.64	f
760	391.98	72.3	f
800	391.82	72.4	f
840	382.76	76.62	f
880	389.16	69.3	f
920	386.59	68.86	f
960	382.58	74.21	f
1000	386.61	71.42	f
1040	379.68	74.3	f
1080	379.91	80.49	f
1120	372.32	85.31	f
1160	363.02	82.38	f
1200	371.55	75.85	f
1240	362.14	81.58	f
1280	359.69	70.18	f
1320	361.07	67.32	f
1360	368.06	65.2	f
1400	368.9	65.75	f
1440	376.25	67.22	f
*	id=P39	origin=start	destiny=end	motherId=-	ageAtStart=360
0	227.84	295.79	c
40	230.91	289.18	c
80	224.38	295.61	c
120	223.4	287.09	c
160	223.87	287.04	c
200	213.64	303.49	f
240	214.96	299.25	f
280	195.49	287.91	f
320	183.78	287.66	f
360	188.21	288.06	f
400	193.33	289.58	f
440	197.49	293.47	f
480	206.23	285.1	f
520	210.32	282.36	f
560	218	283.6	f
600	227.39	285.53	f
640	222.89	273.65	f
680	223.3	262.25	f
720	213.16	260.35	f
760	221.12	252.03	f
800	219.1	252.28	f
840	216.66	258.27	f
880	218.75	259.92	f
920	231.7	265.54	f
960	232.63	265.48	f
1000	237.06	276.97	f
1040	242.55	282.85	f
1080	250.51	292.11	f
1120	252.13	283.52	f
1160	260.35	283.34	f
1200	254.91	265.68	f
1240	242.46	258.29	f
1280	246.72	257.17	f
1320	249.5	273.5	f
1360	254.73	270.17	f
1400	251.25	282.86	f
1440	266.25	280.46	f
*	id=P40	origin=start	destiny=end	motherId=-	ageAtStart=1400
0	785.11	577.17	c
40	785.13	569.26	c
80	793.92	575.8	c
120	798.94	572.26	c
160	797.16	566.62	c
200	802.78	572.95	f
240	803.63	580.91	f
280	794.3	572.05	f
320	802.72	559.08	f
360	815.28	561.71	f
400	823.12	562.5	f
440	826.23	555.53	f
480	819.05	550.93	f
520	820.95	555.02	f
560	813.98	552.13	f
600	809.65	556.84	f
640	798.21	556.44	f
680	797.35	549.67	f
720	799.19	551.24	f
760	796.9	556.38	f
800	803.57	551.55	f
840	806.87	544.22	f
880	805.71	542.48	f
920	810.33	529.86	f
960	802.27	528.03	f
1000	805.52	523.64	f
1040	814.06	528.31	f
1080	824.3	526.34	f
1120	814.94	517.33	f
1160	805.17	516.7	f
1200	811.27	526.44	f
1240	815.93	516.82	f
1280	829.65	526.12	f
1320	836.01	526.23	f
1360	833.15	530.25	f
1400	835.2	524.59	f
1440	829.93	527.25	f
*	id=P41	origin=start	destiny=end	motherId=-	ageAtStart=3160
0	248.88	197.42	c
40	241.97	208.39	c
80	239.91	200.69	c
120	247.3	206.7	c
160	241.9	209.29	c
200	237.87	191.04	f
240	244.63	190.49	f
280	239.66	188.39	f
320	231.72	187.01	f
360	216.01	190.21	f
400	227.56	196.04	f
440	234.73	198.2	f
480	241.7	203.49	f
520	241.6	206.57	f
560	244.95	214.42	f
600	232.53	209.98	f
640	240.26	211.22	f
680	240.34	207.35	f
720	235.01	204.92	f
760	240.79	207.01	f
800	242.61	194.9	f
840	242.79	196.85	f
880	244.6	201.91	f
920	233.17	197.85	f
960	229.17	195.7	f
1000	218.4	202.86	f
1040	222.71	207.63	f
1080	231.11	208.95	f
1120	232.27	211.76	f
1160	230.23	204.33	f
1200	235.94	208.98	f
1240	243.26	226.01	f
1280	245.61	234.11	f
1320	253.87	226.39	f
1360	252.42	211.43	f
1400	253.91	210.71	f
1440	253.25	208.01	f
*	id=P42	origin=start	destiny=end	motherId=-	ageAtStart=1240
0	101.39	433.22	c
40	92.56	428.84	c
80	85.16	425.57	c
120	93.08	421.53	c
160	96.87	424.99	c
200	101.2	426.93	f
240	102.36	434.16	f
280	90.61	429.13	f
320	91.72	429.72	f
360	91.39	427.89	f
400	91.87	412.81	f
440	84.86	404.43	f
480	78.56	406.11	f
520	85.7	401.76	f
560	81.32	411.09	f
600	88.02	403.15	f
640	76.13	418.47	f
680	79.88	422.66	f
720	69.25	429.95	f
760	62.62	421.79	f
800	53.93	418.31	f
840	54.88	420.99	f
880	65.87	428.87	f
920	67.11	420.4	f
960	62	403.28	f
1000	59.96	399.07	f
1040	73.24	399.87	f
1080	65.5	405.57	f
1120	61.14	400.87	f
1160	72.45	407.5	f
1200	63.95	402.91	f
1240	67.38	410.67	f
1280	61.58	406.55	f
1320	51.92	410.36	f
1360	43.33	402.86	f
1400	44.82	401.3	f
1440	51.5	401.55	f
*	id=P43	origin=start	destiny=end	motherId=-	ageAtStart=1960
0	797.05	554.35	c
40	789.83	555.1	c
80	779.9	546.09	c
120	777.58	546.81	c
160	782.81	554.76	f
200	777.71	548	f
240	761.73	553.21	f
280	757.06	535.81	f
320	746.32	537.35	f
360	726.17	533.51	f
400	723.91	532.05	f
440	722.08	529.61	f
480	726.22	529.47	f
520	724.61	533.83	f
560	724.11	534.71	f
600	731.57	541.07	f
640	736.43	536.32	f
680	735.06	531.39	f
720	732.43	531.56	f
760	739.91	518.83	f
800	741.68	509.43	f
840	734.29	506.23	f
880	735.99	499.91	f
920	740.02	497.27	f
960	726.64	490.81	f
1000	721.79	500.33	f
1040	718.75	489.48	f
1080	722.53	501.36	f
1120	708.35	501.72	f
1160	707.99	494.06	f
1200	701.17	493.76	f
1240	699.33	498.13	f
1280	699.2	491.43	f
1320	697.36	497.21	f
1360	695.35	494.89	f
1400	690.2	491.69	f
1440	688.61	494.77	f
*	id=P44	origin=start	destiny=end	motherId=-	ageAtStart=4680
0	349.39	375.41	c
40	357.44	360.63	c
80	366.99	369.89	c
120	357.58	379.35	c
160	369.93	384.6	c
200	371.99	391.09	f
240	369.7	387.37	f
280	361.27	393.43	f
320	357.19	392.45	f
360	355.43	399.38	f
400	348.44	402.14	f
440	357.17	413.54	f
480	346.57	410.57	f
520	339.11	410.13	f
560	346	404.22	f
600	348.36	395.12	f
640	367.38	388.25	f
680	366.72	381.5	f
720	374.57	376.76	f
760	383.37	371.12	f
800	398.69	365.73	f
840	387.25	363.86	f
880	390.34	361.27	f
920	389.25	369.57	f
960	396.39	370.72	f
1000	403.7	380.54	f
1040	399.83	388.77	f
1080	398.11	385.22	f
1120	400.64	387.02	f
1160	393.35	374.41	f
1200	387.69	371.92	f
1240	390.77	368.46	f
1280	385.15	373.99	f
1320	389.16	378.59	f
1360	377.99	373.11	f
1400	385.61	380.43	f
1440	387.55	375.61	f
*	id=P45	origin=start	destiny=end	motherId=-	ageAtStart=3680
0	180.84	248.43	c
40	177.42	244.41	c
80	182.97	259.94	c
120	182.37	257.77	c
160	184.46	254.78	c
200	181.45	267.83	f
240	182.91	269.97	f
280	182.12	272.76	f
320	177	259.99	f
360	176.27	268.31	f
400	178.34	282.46	f
440	178.34	279.7	f
480	173.42	293.2	f
520	185.61	286.49	f
560	195.39	285.01	f
600	188.4	293.73	f
640	190.12	304.17	f
680	180.56	311.41	f
720	182.73	307.32	f
760	183.69	309.79	f
800	179.73	316.28	f
840	182.42	318.72	f
880	187.51	319.34	f
920	190.67	309.25	f
960	182.04	311.04	f
1000	175.22	301.92	f
1040	177.58	311.46	f
1080	174.62	307.66	f
1120	159.98	313.44	f
1160	160.68	312.43	f
1200	162.08	309.93	f
1240	156.71	312.04	f
1280	162.36	308.87	f
1320	150.55	306.25	f
1360	135.78	305.42	f
1400	130.21	311.18	f
1440	132.38	300.76	f
*	id=P46	origin=start	destiny=end	motherId=-	ageAtStart=1000
0	217.95	573.78	c
40	219.1	579.25	c
80	218.47	576.9	c
120	213.28	568.13	c
160	214.03	571.76	c
200	222.13	573.36	f
240	221.43	581.06	f
280	213.81	585.2	f
320	208.59	579.38	f
360	202.22	580.98	f
400	194.9	579.42	f
440	204.53	577.98	f
480	196.72	571.53	f
520	180.95	568.8	f
560	181.27	567.26	f
600	171.93	573.55	f
640	169.51	571.11	f
680	152.83	570.43	f
720	152.6	568.85	f
760	153.57	573.55	f
800	149.56	569.8	f
840	156.67	559.93	f
880	151.67	555.73	f
920	146.6	556.48	f
960	145.59	563.84	f
1000	151.18	561.59	f
1040	148.4	550.45	f
1080	154.28	540	f
1120	141.68	536.45	f
1160	143.6	534.76	f
1200	147.15	524.01	f
1240	150.13	515.25	f
1280	141.86	510.55	f
1320	152.43	511.88	f
1360	145.93	521.86	f
1400	148.94	523.25	f
1440	158.02	519.66	f
*	id=P47	origin=start	destiny=end	motherId=-	ageAtStart=240
0	316.85	184.18	c
40	308.54	183.54	c
80	315.85	187.82	c
120	306.69	191.79	c
160	307.83	182.61	c
200	294.74	180.89	f
240	288.64	177.49	f
280	288.73	185.3	f
320	279.54	179.38	f
360	262.81	169.85	f
400	273.46	175.22	f
440	274.44	177.26	f
480	270.48	193.15	f
520	271.57	189.85	f
560	263.6	191.62	f
600	262.07	193.78	f
640	260.19	203.67	f
680	261.86	203.59	f
720	261.44	204.01	f
760	270.98	210.64	f
800	276.32	209.11	f
840	265.86	221.55	f
880	257	228.56	f
920	249.03	231.7	f
960	239.59	239.13	f
1000	237.4	239.84	f
1040	230.14	241.22	f
1080	222.36	234.94	f
1120	240.09	239.25	f
1160	252.31	236.32	f
1200	244.2	233.08	f
1240	248.73	227.68	f
1280	256.35	219.66	f
1320	261.01	226.6	f
1360	259.39	222.28	f
1400	265.61	217.08	f
1440	260.86	214.78	f
*	id=P48	origin=start	destiny=end	motherId=-	ageAtStart=4160
0	653.35	181.05	c
40	642.29	181.94	c
80	652.57	189.58	c
120	662.85	184.57	c
160	666.94	180.26	c
200	669.99	167.16	f
240	676.32	158.16	f
280	672.93	167.28	f
320	668.4	168.98	f
360	663.02	159.77	f
400	655.8	155.86	f
440	638.56	160.22	f
480	655.28	175.92	f
520	646.25	182.31	f
560	654.42	172.21	f
600	646.19	172.89	f
640	645.28	171.67	f
680	660.39	168.38	f
720	652.84	174.39	f
760	651.32	161.65	f
800	656.1	167.46	f
840	650.89	163.9	f
880	647.46	172.34	f
920	652.74	180.15	f
960	659.06	184.35	f
1000	656.26	195.74	f
1040	661.55	191.93	f
1080	660.29	195.08	f
1120	662.4	205.82	f
1160	664.92	214.49	f
1200	667.46	221.33	f
1240	669.89	219.28	f
1280	677.95	218.88	f
1320	675.56	221.37	f
1360	680.57	229.73	f
1400	687.84	229.75	f
1440	686.32	236.53	f
*	id=P49	origin=start	destiny=end	motherId=-	ageAtStart=2960
0	302.22	588.21	c
40	302.73	586.06	c
80	313.04	599.84	c
120	321.82	583.05	c
160	315.57	585.56	c
200	311.98	587.19	f
240	321.05	583.07	f
280	316.91	585.46	f
320	318.23	589.16	f
360	312.31	569.63	f
400	309.72	577.62	f
440	314.14	580.21	f
480	320.42	583.99	f
520	322.35	574.99	f
560	323.45	576.75	f
600	319.13	561.61	f
640	315.35	559.56	f
680	323.43	558.87	f
720	337.44	563.3	f
760	342.28	568.82	f
800	336.42	572.57	f
840	345.82	579.86	f
880	351.11	585.14	f
920	343.88	584.97	f
960	329.49	596.02	f
1000	315.54	596.17	f
1040	309.8	594.74	f
1080	309.71	591.88	f
1120	307.02	594.45	f
1160	306.82	591	f
1200	305.79	573.42	f
1240	307.18	577.02	f
1280	322.72	583.99	f
1320	308.18	593.42	f
1360	304.55	591.92	f
1400	303.58	591.73	f
1440	296.41	586.34	f
*	id=P50	origin=start	destiny=end	motherId=-	ageAtStart=1080
0	195	9.86	c
40	200.13	16.23	c
80	193.9	16.88	c
120	193.98	20.09	c
160	198.9	22.57	c
200	217.48	15.84	f
240	216.32	13.7	f
280	221.93	11.47	f
320	216.14	14.54	f
360	213.07	17.95	f
400	201.63	6.78	f
440	210.39	11.91	f
480	211.93	5.48	f
520	219.89	-2.04	f
560	218.26	-7.4	f
600	217.27	-2.89	f
640	205.95	-4.73	f
680	211.87	-5.78	f
720	200.33	1.72	f
760	196.7	0.67999999999995	f
800	187.77	6.12	f
840	193.98	7.26	f
880	205.88	4.04	f
920	207.13	1.66	f
960	210.06	1.3200000000001	f
1000	203.15	8.88	f
1040	207.53	-8.53	f
1080	196.26	-5.84	f
1120	200.67	-7.85	f
1160	193.48	-2.38	f
1200	200.66	-3.74	f
1240	199.14	-12.04	f
1280	198.58	-21.22	f
1320	192.46	-30.23	f
1360	194	-27.24	f
1400	200.76	-34.06	f
1440	188.14	-31.66	f
*	id=P51	origin=start	destiny=end	motherId=-	ageAtStart=2800
0	120.29	297.31	c
40	122.98	288.95	c
80	122.71	299.82	c
120	129.84	301.81	c
160	134	287.97	c
200	140.72	294.27	f
240	129.84	292.59	f
280	114.14	279.65	f
320	118.71	281.3	f
360	122.77	272.05	f
400	130.38	282.06	f
440	132.31	275.31	f
480	139.66	264.49	f
520	141.2	272.05	f
560	135.46	276.9	f
600	126.96	286	f
640	121.96	275.68	f
680	117.8	270.97	f
720	114	261.81	f
760	117.44	273.12	f
800	113.73	264.92	f
840	119.88	255.15	f
880	119.87	258.82	f
920	102.53	260.14	f
960	102.87	248.82	f
1000	118.12	232.48	f
1040	130.1	241.9	f
1080	120.92	243.1	f
1120	131.64	248.91	f
1160	131.47	246.7	f
1200	132.32	253.16	f
1240	135.37	258.8	f
1280	130.59	253.31	f
1320	113.19	239.72	f
1360	112.48	234.11	f
1400	115.18	231.84	f
1440	123.07	227.07	f
*	id=P52	origin=start	destiny=end	motherId=-	ageAtStart=1800
0	476.32	288.56	c
40	476.08	281.51	c
80	464.48	283.04	c
120	474.69	293.69	c
160	460.48	300.01	c
200	461.47	309.36	f
240	464.08	309.28	f
280	461.97	318.32	f
320	454.75	330.13	f
360	461.6	337.35	f
400	461.49	315.42	f
440	453.55	314.08	f
480	453.99	323.5	f
520	447.3	333.71	f
560	450.45	338.03	f
600	442.07	335.96	f
640	439.16	337.38	f
680	448.34	339.09	f
720	445.63	342.85	f
760	438.26	348.85	f
800	445.76	352.19	f
840	440.44	354.09	f
880	439.15	356.09	f
920	440.92	359.01	f
960	435.45	344.93	f
1000	418.09	352.88	f
1040	413.72	349.87	f
1080	403.48	352.58	f
1120	398.15	361.67	f
1160	394.94	375.7	f
1200	388.13	364.27	f
1240	409.35	362.08	f
1280	396.39	361.59	f
1320	398.73	366.02	f
1360	392.27	375.02	f
1400	398.87	376.46	f
1440	398.25	393.19	f
*	id=P53	origin=start	destiny=end	motherId=-	ageAtStart=2840
0	112.58	623.35	c
40	101.89	625.46	c
80	93.35	630.79	c
120	90.34	636.2	c
160	89.73	646.11	c
200	91.64	636.21	f
240	76.68	624.78	f
280	86.65	623.67	f
320	93.37	629.24	f
360	96.16	627.9	f
400	98.05	619.97	f
440	102.83	624.61	f
480	99.99	623.38	f
520	104.72	626.96	f
560	102.14	625.61	f
600	116.1	620.78	f
640	113.33	621.33	f
680	99.15	624.22	f
720	105.04	618.14	f
760	107.38	622.63	f
800	114.67	623.31	f
840	108.24	623.92	f
[truncated: 1,801 more rows]
