# Supplementary material for: A three component model for superdiffusive motion effectively describes migration of eukaryotic cells moving freely or under a directional stimulus
Source: PLoS One. 2022 Aug 2;17(8):e0272259. doi: 10.1371/journal.pone.0272259 (PMC9345344; doi:10.1371/journal.pone.0272259)
Supplement: S1 File — Text files containing information about displacements of experimental and simulated populations used for both preliminary analyses, in “datasets used for preliminary evaluation of cell movement (Tables 1 and 2)”, and further characterization of cell movement, in “further datasets used for cell movement characterization (Figs 2, 4–6; Table 2; S1–S3 Tables; S2 and S3 Figs)”. (ZIP) [file pone.0272259.s007.zip › S1_File/further datasets/simulated/100 cells (9 micron random)/b0 p0/Coords-qENZfO.txt]

#	version=2.0	operator=	acqDate=	cellLine=cell	cond=N.T.	type=	well=	ref_angle=	note=Experiment 1	clickId=	date=	acqId=	ps=1	xSize=845	ySize=668	ts=1	unit=um	stackId=	timeInt=	description=
*	id=P1	origin=start	destiny=end	motherId=-	ageAtStart=1960
0	800.97	467.46	c
40	797.6	453.94	c
80	805.54	454.62	c
120	797.96	447.69	c
160	799.67	437.18	c
200	799.1	433.4	f
240	795.77	427	f
280	798.05	431.17	f
320	810.71	433.47	f
360	794.18	434.46	f
400	802.48	430.35	f
440	801.15	434.3	f
480	806.16	433.24	f
520	815.88	437.63	f
560	809.33	435.26	f
600	810.24	438.53	f
640	810.6	433.13	f
680	810.52	435.92	f
720	817.41	425.74	f
760	829.16	425.85	f
800	845.82	417.46	f
840	853.34	421.13	f
880	847.84	422.07	f
920	851.25	421.84	f
960	843.41	418.94	f
1000	855.7	415.04	f
1040	846.79	416.45	f
1080	843.44	423.28	f
1120	852.84	431.92	f
1160	854.28	427.2	f
1200	862.47	431.88	f
1240	869.67	431.46	f
1280	873.81	442.47	f
1320	867.31	443.4	f
1360	859.32	442.16	f
1400	852.33	454.35	f
1440	849.36	457.96	f
*	id=P2	origin=start	destiny=end	motherId=-	ageAtStart=360
0	434.36	470.01	c
40	443.16	480.37	c
80	446.39	485.87	c
120	453.14	485.42	c
160	452.63	492.25	c
200	453.88	505.3	f
240	458.04	508.33	f
280	458.58	502.76	f
320	455.14	513.03	f
360	448.51	507.79	f
400	461.19	514.47	f
440	463.24	511.04	f
480	458.12	520.17	f
520	459.72	517.05	f
560	461.34	516.36	f
600	472.42	523.97	f
640	467.1	518.3	f
680	470.39	503.38	f
720	464.16	505.29	f
760	470.28	511.35	f
800	469.13	503.64	f
840	461.76	502.43	f
880	463.42	504.63	f
920	464.17	513.09	f
960	459.62	503.33	f
1000	452	508.44	f
1040	443.07	513.17	f
1080	449.1	516.74	f
1120	456.76	533.3	f
1160	462.37	538.21	f
1200	456.71	543.58	f
1240	455.38	529.61	f
1280	453.05	524.29	f
1320	449.63	529.63	f
1360	440.99	536.95	f
1400	436.95	543.08	f
1440	439.29	532.61	f
*	id=P3	origin=start	destiny=end	motherId=-	ageAtStart=3000
0	727.01	184.59	c
40	733.34	178.4	c
80	730.6	175.86	c
120	742.09	175.93	c
160	739.41	185.51	c
200	730.12	182.37	f
240	716.45	171.05	f
280	711.5	177.54	f
320	708.65	176.77	f
360	694.51	161.25	f
400	699.88	172.3	f
440	703.37	163.99	f
480	701.86	160.86	f
520	686.48	158.5	f
560	690.65	147.29	f
600	680.41	145.71	f
640	684.82	148.18	f
680	691.6	148.93	f
720	688.58	155.09	f
760	697.2	158.26	f
800	695.33	158.05	f
840	689.99	166.85	f
880	692.17	161.71	f
920	692.8	162.2	f
960	700.67	169.85	f
1000	706.01	166.77	f
1040	717.65	157.04	f
1080	735.04	155.25	f
1120	737.26	150.86	f
1160	736.95	153.89	f
1200	742.89	144.56	f
1240	738.06	146.28	f
1280	725.85	148.58	f
1320	728.02	140.01	f
1360	740.16	133.41	f
1400	734.85	127.94	f
1440	743.62	136.41	f
*	id=P4	origin=start	destiny=end	motherId=-	ageAtStart=3280
0	208.1	516.57	c
40	196.87	513.33	c
80	191	509.63	c
120	178.56	516.27	c
160	174.88	525.24	c
200	169.25	523.86	f
240	175.31	533.04	f
280	181.65	536.6	f
320	168.56	534.8	f
360	177.96	533.09	f
400	173.06	536.01	f
440	181.15	529.36	f
480	184.06	522.11	f
520	180.93	513.85	f
560	172.83	509.46	f
600	167.32	518.58	f
640	170.57	526.14	f
680	168.67	523.64	f
720	158.73	527.73	f
760	154.36	520.23	f
800	159.45	511.56	f
840	164.57	527.88	f
880	156.43	531.77	f
920	155.45	533.06	f
960	157.37	536.87	f
1000	156.6	522.47	f
1040	144.42	510.3	f
1080	137.01	503.8	f
1120	149.93	503.54	f
1160	151.32	493.13	f
1200	154.46	493.46	f
1240	152.69	486.8	f
1280	155.13	490.06	f
1320	156.51	497.89	f
1360	164.7	494.3	f
1400	160.2	492.05	f
1440	155.32	502.31	f
*	id=P5	origin=start	destiny=end	motherId=-	ageAtStart=3040
0	545.31	9.86	c
40	556.84	12.92	c
80	560.41	20.95	c
120	561.15	20.18	c
160	559.16	32.27	c
200	561.94	32.76	f
240	564.52	43.93	f
280	556.68	59.69	f
320	561.52	59.43	f
360	555.75	52.42	f
400	551.68	52.02	f
440	549.36	46.64	f
480	553.29	47.75	f
520	557.56	35.61	f
560	562.83	44.04	f
600	546.81	42.85	f
640	547.07	42.17	f
680	544.16	39.02	f
720	540.31	44.41	f
760	548.8	57.48	f
800	548.56	60.87	f
840	553.75	63.71	f
880	556.34	69.32	f
920	550.91	78.64	f
960	557.95	85.08	f
1000	565.23	81.56	f
1040	566.01	85.6	f
1080	560.65	82.61	f
1120	570.69	72.64	f
1160	584.06	65.89	f
1200	592.33	66.47	f
1240	600.02	57.72	f
1280	603.38	52.68	f
1320	607.19	62.42	f
1360	596.56	72.4	f
1400	594.23	76.32	f
1440	595.84	66.51	f
*	id=P6	origin=start	destiny=end	motherId=-	ageAtStart=4000
0	29.4	320.59	c
40	35.46	322.29	c
80	30.74	330.11	c
120	40.15	328.7	c
160	38.97	328.65	c
200	48.51	322.52	f
240	55.53	325.91	f
280	49.38	325.68	f
320	58.12	310.51	f
360	48.15	313.36	f
400	46.72	295.95	f
440	39.76	301.41	f
480	31.38	306.98	f
520	31.25	297.58	f
560	25.95	304.01	f
600	28.88	307.84	f
640	36.87	297.89	f
680	41.14	302.51	f
720	47.59	303.57	f
760	49.54	308.26	f
800	44.61	312.88	f
840	43.48	321.09	f
880	25.21	320.28	f
920	37.54	315.18	f
960	31.13	314.66	f
1000	22.46	312.95	f
1040	21.91	301.09	f
1080	32.64	297.33	f
1120	33.84	307.85	f
1160	26.82	307.91	f
1200	21.88	307.72	f
1240	23.85	307.98	f
1280	18.59	313.51	f
1320	20.46	317.8	f
1360	18.06	319.85	f
1400	11.22	320.56	f
1440	22.49	314.69	f
*	id=P7	origin=start	destiny=end	motherId=-	ageAtStart=1640
0	729.44	427.74	c
40	723.81	440.51	c
80	726.46	445.44	c
120	723.99	450.49	c
160	722.05	447.28	c
200	727.78	453	f
240	724.25	444.24	f
280	722.21	438.52	f
320	708.88	438.35	f
360	694.92	439.63	f
400	688.39	440.03	f
440	705.67	443.03	f
480	706.72	451.47	f
520	713.88	449.42	f
560	707.38	444.18	f
600	709.31	455.78	f
640	702.03	456.63	f
680	701.02	447.63	f
720	711.23	449.06	f
760	710.02	435.73	f
800	713.07	426.68	f
840	715.42	429.05	f
880	725.9	433.38	f
920	731.64	425.56	f
960	732.82	421.05	f
1000	728.69	408.38	f
1040	731.37	407.64	f
1080	725.99	412.68	f
1120	727.53	418.34	f
1160	733.52	427.31	f
1200	737.47	427.34	f
1240	733.76	431.63	f
1280	740.47	436.89	f
1320	739.54	441.15	f
1360	741.69	439.45	f
1400	740.19	452.28	f
1440	728.54	447.43	f
*	id=P8	origin=start	destiny=end	motherId=-	ageAtStart=560
0	316.69	212.02	c
40	314.2	213.35	c
80	314.88	229.18	c
120	307.23	228.46	c
160	302.27	226.58	c
200	300.72	242.7	f
240	307.05	242.43	f
280	309.89	248.81	f
320	307.87	245.05	f
360	304.1	254.55	f
400	303.19	259.01	f
440	302.18	268.72	f
480	292.3	271.45	f
520	294.76	270.31	f
560	305.03	271.49	f
600	302.85	274.2	f
640	305.99	272.09	f
680	311.38	279.68	f
720	314.41	282.94	f
760	312.16	291.1	f
800	320.5	296.23	f
840	315.2	312.43	f
880	325.18	307.44	f
920	328.31	306.28	f
960	327.25	304.33	f
1000	323.25	308.23	f
1040	334.67	302.44	f
1080	339.51	300.79	f
1120	352.38	298.06	f
1160	348.96	293.7	f
1200	357.18	304.87	f
1240	364.25	296.2	f
1280	356.41	299.01	f
1320	351.63	297.43	f
1360	359.12	299.64	f
1400	365.19	297.28	f
1440	360.28	290.49	f
*	id=P9	origin=start	destiny=end	motherId=-	ageAtStart=3440
0	681.34	384.66	c
40	677.82	383.9	c
80	671.48	384.54	c
120	684.11	386.56	c
160	681.87	385.83	c
200	691	377.13	f
240	686.79	363.86	f
280	691.07	368.57	f
320	695.96	385.34	f
360	696.69	392.27	f
400	703.9	385.21	f
440	704.5	384.04	f
480	718.73	391.45	f
520	716.57	398.05	f
560	719.47	380.96	f
600	716.84	390.74	f
640	709.61	380.07	f
680	710.65	383.77	f
720	708.26	373.07	f
760	698.7	368.22	f
800	699.49	363.39	f
840	705.1	368.9	f
880	694.16	360.29	f
920	693.86	368.24	f
960	687.98	375.15	f
1000	681.84	373.2	f
1040	679.14	389.47	f
1080	684.49	380.11	f
1120	690.64	379.35	f
1160	690.98	384.89	f
1200	692.69	385.21	f
1240	686.5	398.69	f
1280	688.58	394.05	f
1320	698.4	386.01	f
1360	707.7	386.02	f
1400	703.43	403.79	f
1440	704.65	427.09	f
*	id=P10	origin=start	destiny=end	motherId=-	ageAtStart=920
0	705.06	248.34	c
40	711.7	262.67	c
80	714.14	275.72	c
120	724.68	283.69	c
160	734.64	264.51	c
200	730.55	265.76	f
240	727.45	261.93	f
280	717.15	255.14	f
320	714.45	253.73	f
360	718.89	260.31	f
400	726.83	250.64	f
440	727.46	253.04	f
480	715.05	269.13	f
520	702.24	270.49	f
560	699.25	268.4	f
600	714.35	269.12	f
640	710.85	264.96	f
680	713.51	268.94	f
720	713.49	261.21	f
760	706.74	261.44	f
800	707.23	264.67	f
840	704.93	262.66	f
880	697.83	259.25	f
920	699.56	256.92	f
960	702.11	260.06	f
1000	705.23	255.27	f
1040	704.1	261.05	f
1080	697.59	256.34	f
1120	696.02	248.7	f
1160	709.83	244.01	f
1200	714.94	241.45	f
1240	712.96	249.77	f
1280	715.88	257.33	f
1320	705.34	254.78	f
1360	714.45	266.6	f
1400	716.53	271.52	f
1440	711.12	263.83	f
*	id=P11	origin=start	destiny=end	motherId=-	ageAtStart=400
0	775.98	264.9	c
40	770.46	258.41	c
80	767.17	269.63	c
120	772.28	267.69	c
160	765.61	270.08	c
200	769.36	266.77	f
240	775.41	265.84	f
280	770.81	256.72	f
320	773.92	252.91	f
360	774.37	239.45	f
400	769.49	227.46	f
440	762.78	228.16	f
480	761.34	227.23	f
520	774.56	236.78	f
560	775.74	251.26	f
600	769.1	256.23	f
640	770.42	247.93	f
680	780.25	249.36	f
720	784.82	248.73	f
760	786.5	251.45	f
800	787.98	258.58	f
840	791.6	267.82	f
880	795.41	266.56	f
920	789.41	265.15	f
960	796.82	267.21	f
1000	784.86	280.86	f
1040	794.77	276.13	f
1080	791.93	273.49	f
1120	800.84	284.67	f
1160	801.28	296.93	f
1200	805.01	284.81	f
1240	795.57	282.02	f
1280	792.85	279.45	f
1320	791.91	291.08	f
1360	798.49	294.76	f
1400	806.74	291.05	f
1440	802.42	294.06	f
*	id=P12	origin=start	destiny=end	motherId=-	ageAtStart=1680
0	767.62	409.96	c
40	762.93	406	c
80	765.56	393.34	c
120	766.78	393.8	c
160	765.39	386.11	c
200	773.43	383.8	f
240	769.8	382.07	f
280	757.67	374.87	f
320	770.77	366.03	f
360	765.34	361.31	f
400	765.12	359.27	f
440	760.18	361.09	f
480	752.43	366.58	f
520	751.83	356.2	f
560	752.7	349.63	f
600	757.34	352.97	f
640	762.1	354.09	f
680	753.43	360.01	f
720	759.68	353.8	f
760	765.16	359.91	f
800	765.84	352.4	f
840	780.75	357.87	f
880	777.29	360.14	f
920	767.12	354.4	f
960	770.59	355.85	f
1000	767.94	344.71	f
1040	773.44	342.81	f
1080	771.45	347.3	f
1120	774.16	345.33	f
1160	777.07	346.02	f
1200	778.27	338.15	f
1240	780.86	335.73	f
1280	790.02	336.2	f
1320	797.73	343.93	f
1360	792.26	334.58	f
1400	799.83	329.56	f
1440	791.85	318.49	f
*	id=P13	origin=start	destiny=end	motherId=-	ageAtStart=3920
0	530.96	666.09	c
40	541.19	666.77	c
80	547.26	665.66	c
120	555.61	667.51	c
160	560.48	655.76	c
200	559.81	654.57	f
240	566.33	660	f
280	568.04	661.2	f
320	570.08	666.98	f
360	570.19	662.81	f
400	582.91	650.88	f
440	589.84	648.49	f
480	593.86	650.11	f
520	586.5	655.58	f
560	593.83	653.27	f
600	596.86	658.04	f
640	598.75	657.7	f
680	596.91	656.37	f
720	603.09	664.25	f
760	599.97	658.62	f
800	602.42	657.43	f
840	605.27	659.87	f
880	598	663.87	f
920	606.26	652.2	f
960	619.58	651.28	f
1000	607.79	669.34	f
1040	614.37	666.35	f
1080	606.42	667	f
1120	616.19	669.27	f
1160	614.76	677.78	f
1200	609.86	675.92	f
1240	614.74	676.14	f
1280	616.24	669.82	f
1320	617.09	661.27	f
1360	618.95	659.38	f
1400	621.38	669.24	f
1440	628.35	654.29	f
*	id=P14	origin=start	destiny=end	motherId=-	ageAtStart=1960
0	475.15	132.32	c
40	472.47	137.21	c
80	474.93	139.59	c
120	484.98	133.22	c
160	479.54	119.22	c
200	470.44	122.09	f
240	481.26	118.45	f
280	488.68	115.77	f
320	487.25	119.16	f
360	494.76	131.36	f
400	483.79	129.1	f
440	483.21	141.29	f
480	471.58	134.1	f
520	473.63	149.7	f
560	483.36	148.26	f
600	483.63	133.61	f
640	471.49	136.78	f
680	478.59	133.64	f
720	479.49	140.58	f
760	477.53	141.89	f
800	480.63	136.12	f
840	478.91	139.61	f
880	477.99	140.27	f
920	476.63	144.35	f
960	475.79	144	f
1000	465.96	144.35	f
1040	473.36	149.18	f
1080	473.06	147.86	f
1120	474.7	158.35	f
1160	466.86	155.45	f
1200	465.75	161.15	f
1240	468.46	152.95	f
1280	469.69	160.17	f
1320	457.66	162.57	f
1360	457.35	161.9	f
1400	478.9	152.58	f
1440	494.26	152.88	f
*	id=P15	origin=start	destiny=end	motherId=-	ageAtStart=3560
0	483.61	218.45	c
40	478.76	228.68	c
80	472.44	219.53	c
120	473.03	227.02	c
160	470.35	234.17	c
200	465.15	235.72	f
240	467.89	231.22	f
280	476.82	242	f
320	475.08	259.51	f
360	485	251.81	f
400	493.1	246.66	f
440	491.12	254.31	f
480	489.06	248.09	f
520	482.28	241.63	f
560	482.49	246.81	f
600	481.86	238.5	f
640	482.08	244.4	f
680	473.19	234.89	f
720	480.17	229.47	f
760	465.45	230.7	f
800	466.75	227.45	f
840	463.63	235.06	f
880	454.66	227.1	f
920	451.51	221	f
960	452.38	216.91	f
1000	452.61	234.37	f
1040	452.3	234.11	f
1080	457.51	235.36	f
1120	450.56	229.31	f
1160	445.55	236.96	f
1200	456.92	239.34	f
1240	449.74	234.52	f
1280	457.32	237.15	f
1320	463.91	239.63	f
1360	457.17	241.16	f
1400	453.23	241.97	f
1440	442.38	248.37	f
*	id=P16	origin=start	destiny=end	motherId=-	ageAtStart=2720
0	837.78	327.11	c
40	833.6	325.94	c
80	840.21	327.9	c
120	832.01	331.09	c
160	843.76	324.78	c
200	848.94	320.13	f
240	854.16	318.64	f
280	854.69	317.3	f
320	858.62	315.04	f
360	849.49	317.36	f
400	857.06	312.66	f
440	870.4	316.19	f
480	871.66	321.97	f
520	863.68	322.05	f
560	872.03	307.17	f
600	873.93	308.04	f
640	871.89	316.99	f
680	876.66	309.84	f
720	877.01	302.91	f
760	869.95	289.21	f
800	874.68	294.93	f
840	869.97	290.57	f
880	876.73	296.13	f
920	872.99	294	f
960	872.99	297.39	f
1000	874.8	294.62	f
1040	872.88	288.29	f
1080	875.11	301.1	f
1120	868.09	295.65	f
1160	872.43	311.15	f
1200	858.34	308.1	f
1240	865.24	307.22	f
1280	868.05	311.13	f
1320	854.54	300.47	f
1360	859.59	304.6	f
1400	856.47	304.36	f
1440	854.16	289.88	f
*	id=P17	origin=start	destiny=end	motherId=-	ageAtStart=920
0	822.22	324.26	c
40	831.62	318.64	c
80	834.03	325.39	c
120	836.17	324.16	c
160	840.41	319.14	c
200	837.57	322.02	f
240	846.82	318.22	f
280	850.52	310.39	f
320	841.94	317.24	f
360	838.65	312.63	f
400	835.19	311.62	f
440	841.75	315.86	f
480	845.88	324.97	f
520	849.12	333.86	f
560	864.79	330.3	f
600	861.51	312.62	f
640	866.26	316.67	f
680	875.61	320.69	f
720	875.71	330.13	f
760	865.92	322.4	f
800	859.88	320.83	f
840	855.24	328.82	f
880	867.92	328.8	f
920	869.29	336.42	f
960	876.45	339.18	f
1000	878.87	332.94	f
1040	871.04	328.7	f
1080	866.7	342.45	f
1120	864.77	336.45	f
1160	861.75	333.42	f
1200	858.28	334.92	f
1240	864.08	343	f
1280	867.05	342.94	f
1320	861.53	349.23	f
1360	871.3	348.92	f
1400	869.22	344.83	f
1440	876.72	348.32	f
*	id=P18	origin=start	destiny=end	motherId=-	ageAtStart=4240
0	679.16	99.12	c
40	675.15	104.74	c
80	676.07	103.83	c
120	673.54	117.6	c
160	677.83	112.13	c
200	679.76	114.6	f
240	685.26	104.43	f
280	682.34	88.11	f
320	679.39	89.87	f
360	669.92	99.25	f
400	671.25	92.54	f
440	670.34	96.14	f
480	663.05	101.64	f
520	665.36	101.39	f
560	660.51	99.26	f
600	677.3	101.93	f
640	674.55	88.58	f
680	674.75	92.07	f
720	672.99	88.5	f
760	661.01	87.89	f
800	663.98	94.66	f
840	651.23	99.22	f
880	654.49	100.01	f
920	652.25	91.88	f
960	635.29	93.61	f
1000	633.14	102.05	f
1040	628.66	110.82	f
1080	630.21	106.87	f
1120	631.1	91.2	f
1160	630.82	84.04	f
1200	628.52	80.2	f
1240	631.83	84.33	f
1280	629.98	94.91	f
1320	629.94	105.83	f
1360	625.78	110.68	f
1400	618.21	115.13	f
1440	625.74	120.2	f
*	id=P19	origin=start	destiny=end	motherId=-	ageAtStart=3800
0	191.78	634.48	c
40	194.63	627.62	c
80	214.25	625.14	c
120	215.89	622.34	c
160	227.58	628.31	c
200	227.54	642.87	f
240	225.58	647.41	f
280	218.93	651.23	f
320	218.05	657.08	f
360	219.25	658.83	f
400	231.59	658.31	f
440	228.72	657.28	f
480	229	659.16	f
520	238.25	651.37	f
560	238.19	643.06	f
600	241.93	655.33	f
640	235.99	660.43	f
680	230.55	669.22	f
720	239.38	660.66	f
760	242.24	666	f
800	244.46	674.76	f
840	238.74	674.36	f
880	238.42	663.23	f
920	247.48	662.56	f
960	253.18	657.85	f
1000	252.24	651.67	f
1040	254.56	652.41	f
1080	250.61	643.15	f
1120	254.23	638.94	f
1160	241.59	650.69	f
1200	247.1	649.75	f
1240	242.43	657.25	f
1280	245.6	659.22	f
1320	240.72	672.7	f
1360	236.38	669.2	f
1400	241.66	678.23	f
1440	243.25	669.23	f
*	id=P20	origin=start	destiny=end	motherId=-	ageAtStart=3280
0	63.62	106.96	c
40	55.41	103.86	c
80	55.82	108.31	c
120	63.4	110.58	c
160	50.92	120.15	c
200	57	123.82	f
240	59.79	121.93	f
280	66.9	116.12	f
320	73.68	105.49	f
360	75.25	103.11	f
400	71.77	95.75	f
440	76.58	84.8	f
480	73.31	72.24	f
520	78.83	81.31	f
560	70.39	91.65	f
600	59.53	98.1	f
640	51.55	87.31	f
680	33.23	77.32	f
720	33.76	72.42	f
760	28.4	65.71	f
800	27.23	61.3	f
840	43.51	63.76	f
880	35.24	69.84	f
920	25.47	76.53	f
960	21.07	92.76	f
1000	16.96	90.06	f
1040	-0.08	87.46	f
1080	7.59	90.85	f
1120	7.54	96.15	f
1160	-1.12	104.89	f
1200	1.24	98.72	f
1240	-7.46	109.26	f
1280	-11.11	102.26	f
1320	-7.63	99.39	f
1360	-6.63	102.66	f
1400	2.42	103.61	f
1440	9.91	99.71	f
*	id=P21	origin=start	destiny=end	motherId=-	ageAtStart=600
0	38.52	598.62	c
40	32.3	595.62	c
80	36.15	591.92	c
120	31.42	602.75	c
160	30.53	599.03	c
200	31.63	599.61	f
240	24.47	598.78	f
280	30.9	600	f
320	38.74	596.18	f
360	45.25	594.04	f
400	51.98	593.08	f
440	45.55	592.23	f
480	40.61	592.85	f
520	43.18	588.89	f
560	38.35	595.89	f
600	42.59	601.24	f
640	44.77	596	f
680	36.89	602.22	f
720	31.15	597.82	f
760	31.02	605.75	f
800	37.07	598.19	f
840	31.55	589.17	f
880	25.79	587.38	f
920	25.2	577.63	f
960	31.59	587.05	f
1000	33.55	596.79	f
1040	41.96	596.52	f
1080	34.45	604.28	f
1120	29.76	605.15	f
1160	34.49	610	f
1200	36.52	614.82	f
1240	38.16	609.58	f
1280	45.34	614.46	f
1320	59.22	609.65	f
1360	62.3	604.82	f
1400	56.55	600.37	f
1440	51.29	614.63	f
*	id=P22	origin=start	destiny=end	motherId=-	ageAtStart=1520
0	316.76	65.31	c
40	308.31	81.04	c
80	310.23	85.56	c
120	304.99	94.21	c
160	321.62	92.57	c
200	326.75	101.45	f
240	316.93	98.22	f
280	298.72	100.21	f
320	298.8	106.58	f
360	301.1	118.85	f
400	298.66	127.9	f
440	295.45	120.08	f
480	289.67	125.96	f
520	282.87	132.35	f
560	280.93	131.54	f
600	280.84	119.1	f
640	276.04	108	f
680	296.23	93.68	f
720	286.82	89.62	f
760	281.33	80.08	f
800	273.57	76.62	f
840	273.1	77.66	f
880	267.87	72.49	f
920	283.15	68.56	f
960	288.48	72.85	f
1000	291.37	79.64	f
1040	277.45	75.47	f
1080	270.87	75.38	f
1120	270.97	60.99	f
1160	257.56	70.06	f
1200	259.86	69.72	f
1240	265.57	71.38	f
1280	262.62	76.95	f
1320	260.9	70.67	f
1360	266.93	74.06	f
1400	265.79	86.35	f
1440	268.72	82.71	f
*	id=P23	origin=start	destiny=end	motherId=-	ageAtStart=600
0	377.1	157.07	c
40	363.91	157.94	c
80	367.88	160.29	c
120	376.88	161.18	c
160	383.61	158.05	c
200	383.45	161.93	f
240	386.57	174.2	f
280	373.86	169.34	f
320	362.61	173.93	f
360	368.29	164.1	f
400	359.94	166.08	f
440	348.53	163.29	f
480	361.72	153.5	f
520	360.32	156.03	f
560	367.86	146.15	f
600	381.92	141.31	f
640	372.71	145.58	f
680	378.2	147.06	f
720	374.17	155.52	f
760	366.22	143.49	f
800	359.96	143.3	f
840	348.68	140.15	f
880	336	133.82	f
920	340.52	136.04	f
960	337.23	117.55	f
1000	337.1	118.06	f
1040	341.81	120.51	f
1080	341.89	129.47	f
1120	336.89	124.67	f
1160	348.43	124.64	f
1200	350.98	134.87	f
1240	347.08	128.33	f
1280	348.82	124.87	f
1320	338.19	127.77	f
1360	333.71	122.41	f
1400	322.44	129.98	f
1440	331.56	124.34	f
*	id=P24	origin=start	destiny=end	motherId=-	ageAtStart=2440
0	489.06	476.37	c
40	497.89	473.66	c
80	494.72	484.11	c
120	491.14	477.7	c
160	497.25	474.54	c
200	497.82	487.46	f
240	509.61	488.22	f
280	506.8	488.46	f
320	502.56	478.36	f
360	496.95	486.97	f
400	491.92	491.73	f
440	494.46	495.38	f
480	502.86	502.64	f
520	514.92	495.25	f
560	509.99	491.74	f
600	504.52	490.36	f
640	512.55	497.3	f
680	511.96	496.6	f
720	493.95	498.77	f
760	493.26	498.01	f
800	500.16	503.21	f
840	497.51	500.37	f
880	495.91	501.34	f
920	489.43	494.75	f
960	492.48	492.99	f
1000	478.89	491.74	f
1040	475.74	483.67	f
1080	484.24	495.89	f
1120	483.64	496.68	f
1160	490.26	490.46	f
1200	482.09	485	f
1240	483.84	480.44	f
1280	487.37	483.91	f
1320	489.68	472.17	f
1360	482.84	480.15	f
1400	475.16	472.67	f
1440	465.11	457.83	f
*	id=P25	origin=start	destiny=end	motherId=-	ageAtStart=4520
0	172.48	406.75	c
40	176.6	405.21	c
80	170.64	401.51	c
120	168.6	406.44	c
160	170.75	405.07	c
200	172.31	414.12	f
240	183.38	431.45	f
280	166.12	426.65	f
320	174.61	434.23	f
360	163.76	438.8	f
400	163.98	444.93	f
440	163.87	452.15	f
480	159.93	450.41	f
520	167.43	454.88	f
560	166.86	454.35	f
600	164.92	445.96	f
640	167.32	435.24	f
680	173.78	422.72	f
720	172.78	431.2	f
760	175.33	427.88	f
800	172.64	417.89	f
840	157.79	420.17	f
880	154.54	428.5	f
920	173.45	428.39	f
960	164.47	433.58	f
1000	161.71	445.46	f
1040	156.08	434.88	f
1080	156.26	429.26	f
1120	152.84	409.51	f
1160	161.62	416.72	f
1200	150.59	415.65	f
1240	155.41	422.69	f
1280	157.28	419.59	f
1320	152.08	427.62	f
1360	149.02	413.68	f
1400	157.01	429.08	f
1440	161.26	423.84	f
*	id=P26	origin=start	destiny=end	motherId=-	ageAtStart=2760
0	765.9	590.12	c
40	770.02	593.62	c
80	786.33	585.6	c
120	782.19	591.19	c
160	787.24	599.28	f
200	791.49	589.93	f
240	784.97	585.62	f
280	790.35	589.57	f
320	789.57	575.24	f
360	798.82	579.57	f
400	797.02	581.86	f
440	789.98	579.08	f
480	795.2	573.52	f
520	794.92	572.38	f
560	795.43	572.6	f
600	783.77	566.84	f
640	781.29	573.79	f
680	775	574.46	f
720	773.39	577.7	f
760	770.28	586.6	f
800	771.59	582.87	f
840	779.03	570.94	f
880	786	576.24	f
920	780.48	576.77	f
960	791.41	574.48	f
1000	793.01	580.31	f
1040	807.14	590.01	f
1080	813.01	591.76	f
1120	816.61	595.97	f
1160	816.92	604.87	f
1200	813.25	603.6	f
1240	806.67	606	f
1280	809.16	607.45	f
1320	805.22	611.7	f
1360	822.35	606.2	f
1400	829.81	599.57	f
1440	838.03	601.01	f
*	id=P27	origin=start	destiny=end	motherId=-	ageAtStart=4320
0	1.67	131.29	c
40	-0.8	126.48	c
80	-4.34	129.26	c
120	-1.68	124.91	c
160	1.77	122.67	c
200	2.37	127.15	f
240	0.16	123.14	f
280	-4.48	125.16	f
320	-6.9	144.69	f
360	-8.57	134.13	f
400	-21.5	129.36	f
440	-17.48	121.59	f
480	-10.52	114.05	f
520	-9.88	110.82	f
560	-20.01	113.72	f
600	-24.71	111.38	f
640	-24.78	104.68	f
680	-21.63	93.65	f
720	-27.49	96.95	f
760	-30.29	89.52	f
800	-26.98	83.8	f
840	-35.2	90.32	f
880	-38.24	85.77	f
920	-40.49	82.66	f
960	-34.43	90.84	f
1000	-31.22	91.19	f
1040	-38.71	83.23	f
1080	-33.45	85.79	f
1120	-36.67	91.8	f
1160	-30.94	89.57	f
1200	-33.84	85.69	f
1240	-38.34	87.54	f
1280	-45.5	79.12	f
1320	-51.47	74.71	f
1360	-53.82	75.01	f
1400	-53.76	75.28	f
1440	-49.55	74.21	f
*	id=P28	origin=start	destiny=end	motherId=-	ageAtStart=2720
0	439.9	237.35	c
40	445.43	245.13	c
80	440.82	248.24	c
120	437.9	246.42	c
160	450.61	246.61	c
200	448.67	250.85	f
240	445.06	258.45	f
280	449.33	257.82	f
320	443.81	251.4	f
360	443.35	253.95	f
400	446.24	252.47	f
440	456.84	264.77	f
480	464.54	271.17	f
520	479.43	270.93	f
560	482.37	261.87	f
600	484.12	254.75	f
640	494.86	266.51	f
680	487.53	265.69	f
720	495.54	266.93	f
760	492.33	269.59	f
800	486.93	270.89	f
840	487.29	266.45	f
880	495.92	261.88	f
920	496.47	263.5	f
960	494.57	265.03	f
1000	490.85	268.86	f
1040	492.09	268.28	f
1080	491.6	253.38	f
1120	488.52	248.84	f
1160	493.79	249.64	f
1200	492.7	239.18	f
1240	502.61	230.81	f
1280	492.46	229.2	f
1320	495.41	230.47	f
1360	484.69	230.33	f
1400	489.73	242.18	f
1440	483.2	235.42	f
*	id=P29	origin=start	destiny=end	motherId=-	ageAtStart=3520
0	677.73	605.04	c
40	685.63	612.66	c
80	696.36	623.08	c
120	695.2	630.55	c
160	702.48	622.74	c
200	700.34	631.68	f
240	695.14	634.67	f
280	699.14	640.74	f
320	703.17	645.06	f
360	702.94	635.31	f
400	698.13	647.38	f
440	696.64	657.58	f
480	690.49	652.57	f
520	699.51	656	f
560	698.07	660.3	f
600	700.32	660.44	f
640	701.97	673.11	f
680	702.74	670.91	f
720	697.34	669.32	f
760	694.71	672.24	f
800	692.39	666.12	f
840	692.53	661.51	f
880	692.98	666.11	f
920	700.8	672.64	f
960	711.93	673.34	f
1000	708.57	683.71	f
1040	717.14	692.37	f
1080	717.57	681.24	f
1120	723.52	681.47	f
1160	723.82	680.06	f
1200	735.94	676.59	f
1240	737.62	671.89	f
1280	734.28	666.46	f
1320	734.62	682.1	f
1360	749.76	689.27	f
1400	743.93	695.99	f
1440	743.11	702.43	f
*	id=P30	origin=start	destiny=end	motherId=-	ageAtStart=3320
0	379.07	421.7	c
40	369.46	423.81	c
80	372.11	437.35	c
120	383.8	445.52	c
160	385.48	448.46	c
200	382.93	459.89	f
240	393.41	451.93	f
280	390.28	453.83	f
320	391.89	450.88	f
360	402.28	469.21	f
400	400.77	477.37	f
440	405.47	477.6	f
480	398.45	489.08	f
520	391.85	498.74	f
560	387.61	498.9	f
600	392.95	504.73	f
640	397.41	504.46	f
680	398.4	499.48	f
720	399.11	494.14	f
760	397.14	487.96	f
800	397.32	489.69	f
840	394.86	484.17	f
880	395.87	491.55	f
920	407.6	499.92	f
960	408.12	505.82	f
1000	409.81	518.24	f
1040	405.63	512.91	f
1080	402.85	517.33	f
1120	405.56	505.02	f
1160	403.16	500.36	f
1200	392.64	503.27	f
1240	391.68	509.21	f
1280	403.28	507.28	f
1320	398.4	513.41	f
1360	405.46	504.83	f
1400	406.68	507.67	f
1440	396.26	503.79	f
*	id=P31	origin=start	destiny=end	motherId=-	ageAtStart=880
0	676.78	399.55	c
40	667.79	390.85	c
80	665.21	394.93	c
120	659.34	389.04	c
160	656.92	381.18	c
200	653.68	399.61	f
240	652.51	409.02	f
280	651.03	424.46	f
320	653.5	424.29	f
360	667.86	422.59	f
400	672.99	429.6	f
440	682.52	423.67	f
480	684.65	424.75	f
520	683.91	422.99	f
560	684.49	426.81	f
600	695.76	435.63	f
640	697.13	436.65	f
680	706.99	439.04	f
720	705.34	445.96	f
760	699.58	443.87	f
800	685.25	443.5	f
840	683.27	435.07	f
880	683.78	434.71	f
920	681.86	440.08	f
960	679.92	445.24	f
1000	676.62	451.94	f
1040	684.41	448.34	f
1080	687.16	453.12	f
1120	682.09	456.35	f
1160	676.54	451.84	f
1200	675.02	457.1	f
1240	674.3	450.9	f
1280	673.79	447.66	f
1320	668.3	460.38	f
1360	662.99	461.26	f
1400	668.77	467.83	f
1440	668.2	467.01	f
*	id=P32	origin=start	destiny=end	motherId=-	ageAtStart=2000
0	776.82	157.03	c
40	775.81	165.18	c
80	761.77	168.15	c
120	747.64	169.7	c
160	746.01	163.79	c
200	750.37	163.36	f
240	751.31	161.98	f
280	752.77	158.44	f
320	748.5	152.81	f
360	748.74	141.4	f
400	761.06	139.46	f
440	758.88	141.34	f
480	752.82	135.78	f
520	751.33	152.31	f
560	754.36	154.63	f
600	756.56	157.14	f
640	761.77	155.71	f
680	767.02	165.18	f
720	774.92	164	f
760	760.6	160.83	f
800	751.42	154.44	f
840	751.43	157.36	f
880	749.54	154.27	f
920	752.95	155.38	f
960	755.76	149.46	f
1000	754.8	145.82	f
1040	760.28	158.47	f
1080	757.01	151.87	f
1120	763.22	134.91	f
1160	761.56	136.59	f
1200	765.34	141.3	f
1240	779.25	134.41	f
1280	765.18	143.12	f
1320	768.76	133.27	f
1360	768.02	133.11	f
1400	777.06	138.73	f
1440	780.23	151.75	f
*	id=P33	origin=start	destiny=end	motherId=-	ageAtStart=4560
0	787.13	194.15	c
40	784.56	183.81	c
80	795.96	187.27	c
120	796.11	175.76	c
160	805.25	169.96	c
200	793.84	170.06	f
240	805.56	161.95	f
280	815.39	167.58	f
320	814.72	167.62	f
360	807.89	167.08	f
400	807.18	180.97	f
440	809.55	189.17	f
480	804.1	190.19	f
520	812.27	195.35	f
560	808.73	186.91	f
600	815.87	188.11	f
640	822.31	181.89	f
680	827.72	187.14	f
720	812.93	190.23	f
760	809.73	196.41	f
800	814	205.48	f
840	821.79	195.06	f
880	823.89	209.57	f
920	824.85	192.88	f
960	830.02	198.37	f
1000	839.87	201.96	f
1040	842.4	208.32	f
1080	829.63	207.23	f
1120	832.19	213.83	f
1160	818.7	220.26	f
1200	805.41	206.72	f
1240	809.72	214.06	f
1280	803.69	205.59	f
1320	808.13	190.31	f
1360	811.8	196.24	f
1400	815.71	202.61	f
1440	817.18	213.28	f
*	id=P34	origin=start	destiny=end	motherId=-	ageAtStart=1360
0	516.92	564.19	c
40	516.84	563.23	c
80	523.4	558.87	c
120	505.01	571.32	c
160	504.46	572.61	c
200	505.9	576.01	f
240	504.81	590.68	f
280	500.54	577.76	f
320	490.26	580.96	f
360	478.12	585.22	f
400	478.24	592.7	f
440	465.97	592.99	f
480	466.6	587.12	f
520	471.98	574.09	f
560	467.29	573.9	f
600	466.8	574.88	f
640	463.69	569.98	f
680	452.68	570.29	f
720	456.83	574.29	f
760	444.87	581.41	f
800	431.4	592.6	f
840	428.61	586.49	f
880	429.29	576.45	f
920	422.34	565.13	f
960	430.31	564.83	f
1000	426.35	569.12	f
1040	427.86	572.6	f
1080	422.34	561.03	f
1120	417.83	554.37	f
1160	411.74	556.25	f
1200	409.32	562.77	f
1240	401.01	553.54	f
1280	394.15	555.97	f
1320	379.33	551.45	f
1360	389.61	547.97	f
1400	386.79	548.07	f
1440	387.41	545.37	f
*	id=P35	origin=start	destiny=end	motherId=-	ageAtStart=640
0	654.31	206.15	c
40	650.34	203.25	c
80	657.74	201.12	c
120	658.09	197.34	c
160	654.3	189.34	f
200	650.49	169.73	f
240	647.89	176.83	f
280	643.69	190.17	f
320	642.47	178.91	f
360	646.7	174.55	f
400	647.76	180.07	f
440	637.88	178.07	f
480	633.01	173.41	f
520	625.7	167.65	f
560	633.56	153.44	f
600	644.88	150.74	f
640	645.75	140.9	f
680	646.01	146.92	f
720	643.45	124.74	f
760	628.65	127.89	f
800	635.88	133.33	f
840	623.01	131.49	f
880	629.9	132.22	f
920	615.81	129.36	f
960	633.07	133.02	f
1000	646.54	137	f
1040	638.09	129.41	f
1080	643.83	127.53	f
1120	652.55	134.53	f
1160	665.86	119.07	f
1200	660.78	120.99	f
1240	663.46	120.32	f
1280	661.23	135.77	f
1320	657.32	133.21	f
1360	668.33	131.67	f
1400	668.88	126.61	f
1440	660.37	135.97	f
*	id=P36	origin=start	destiny=end	motherId=-	ageAtStart=2120
0	-3.87	112.17	c
40	3.45	110.5	c
80	3.68	99.88	c
120	-20.21	99.05	c
160	-11.03	113.87	c
200	-4.51	126.84	f
240	1.1	115.39	f
280	0.71	125.87	f
320	-10.09	127.52	f
360	-13.7	131.69	f
400	-5.92	132.18	f
440	-3.58	133.6	f
480	0.43	126.7	f
520	-2.68	124.65	f
560	-3.76	132.07	f
600	-10.28	139.93	f
640	-13.11	138.31	f
680	-8.25	144.33	f
720	-9.05	150.14	f
760	-8.6	170.35	f
800	-2.66	190.27	f
840	1.37	194.54	f
880	6.09	196.97	f
920	16.03	190.46	f
960	5.15	181.9	f
1000	8.37	174.17	f
1040	-3.71	178.62	f
1080	8.08	172.97	f
1120	12.45	176.42	f
1160	12.54	174.79	f
1200	9.39	159.22	f
1240	14.17	158.08	f
1280	10.36	168.39	f
1320	-0.63	170.2	f
1360	-0.99	164.68	f
1400	-2.86	165.84	f
1440	-0.52	169.84	f
*	id=P37	origin=start	destiny=end	motherId=-	ageAtStart=560
0	670.27	412.81	c
40	679.82	404.37	c
80	694.05	400.57	c
120	696.3	398.04	c
160	715.06	393.32	c
200	705.86	391.67	f
240	704.15	399.2	f
280	709.88	397.62	f
320	700.8	387.67	f
360	692.8	383	f
400	694.23	387.39	f
440	692.54	367.04	f
480	685.17	365.29	f
520	697.34	365.59	f
560	692.74	359.27	f
600	698.13	358.86	f
640	707.22	364.28	f
680	699.52	356.58	f
720	704.49	350.85	f
760	694.82	360.05	f
800	694.71	361.14	f
840	690.46	359.36	f
880	685.01	345.66	f
920	673	351.03	f
960	666.38	350.14	f
1000	667.52	348.92	f
1040	653.76	349.2	f
1080	656.79	352.78	f
1120	662.71	354.09	f
1160	672.58	355.08	f
1200	674.33	343.95	f
1240	678.1	340.31	f
1280	685.47	337.17	f
1320	697.33	342.85	f
1360	700.22	343.71	f
1400	710.74	352.06	f
1440	708	354.23	f
*	id=P38	origin=start	destiny=end	motherId=-	ageAtStart=2400
0	621.38	499.04	c
40	618.77	494.54	c
80	615.7	491.18	c
120	596.59	487.47	c
160	586.82	496.73	c
200	586.85	496.62	f
240	577.54	502.62	f
280	576.57	502.1	f
320	584.79	495.62	f
360	574.76	490.43	f
400	576.38	485.44	f
440	571.28	493.33	f
480	571.72	494.93	f
520	567.11	488.59	f
560	561.21	487.39	f
600	575.57	498.59	f
640	582.88	498.54	f
680	575.2	497.52	f
720	575.87	503.35	f
760	584.59	505.65	f
800	591.83	498.24	f
840	600.56	495.15	f
880	605.27	499.12	f
920	607.37	511.85	f
960	626.03	516.29	f
1000	623.36	517.55	f
1040	625.16	520.77	f
1080	626.1	520.77	f
1120	619.76	524.24	f
1160	623.44	522.53	f
1200	622.25	520.56	f
1240	621.37	519.31	f
1280	613.48	516.14	f
1320	620.68	511.27	f
1360	608.71	511.87	f
1400	603.78	508.45	f
1440	598.24	512.45	f
*	id=P39	origin=start	destiny=end	motherId=-	ageAtStart=120
0	121.06	467.92	c
40	123.83	458.86	c
80	123.99	448.14	c
120	115.8	453.58	c
160	115.08	446.03	f
200	115.58	457.21	f
240	115.98	474.85	f
280	114.91	472.42	f
320	116.3	473.6	f
360	121.76	469.66	f
400	118.77	482.39	f
440	110.28	479.85	f
480	101.43	475.26	f
520	100.75	477.05	f
560	96.77	463.57	f
600	88.73	462.36	f
640	97.56	471.47	f
680	105.19	479.1	f
720	107.72	483.49	f
760	102.72	495.82	f
800	94.4	495.41	f
840	96.53	487.36	f
880	108.95	489.74	f
920	116.94	492.47	f
960	104.98	485.28	f
1000	108.06	481.18	f
1040	115.94	472.37	f
1080	106.08	479.41	f
1120	114.29	485.77	f
1160	120.83	490.74	f
1200	130.36	488.28	f
1240	137.18	488.69	f
1280	148.02	485.4	f
1320	145.01	475.01	f
1360	137.55	477.63	f
1400	143.28	471.52	f
1440	146.14	472.97	f
*	id=P40	origin=start	destiny=end	motherId=-	ageAtStart=1360
0	439.43	435.58	c
40	438.1	431.93	c
80	446.19	436.04	c
120	453.44	422.63	c
160	448.92	421.77	c
200	444.88	425.47	f
240	443.23	435.45	f
280	452.11	430.31	f
320	456.2	437.46	f
360	452.11	436.86	f
400	463.03	447.44	f
440	469.12	442.85	f
480	473.03	451.16	f
520	480.51	458.39	f
560	488.16	464.03	f
600	487.58	464.33	f
640	487.04	467.3	f
680	489.92	469.49	f
720	482.83	480.43	f
760	476.7	484.09	f
800	478.7	485.63	f
840	477.1	486.14	f
880	470.42	484.9	f
920	469.89	483.37	f
960	461.65	479.69	f
1000	459.62	474.48	f
1040	456.64	478.54	f
1080	454.77	475.49	f
1120	447.11	472.7	f
1160	451.43	470.43	f
1200	450.07	469.89	f
1240	431.36	472.13	f
1280	422.7	476.44	f
1320	412.63	472.52	f
1360	406.39	472.89	f
1400	404.3	486.89	f
1440	409.08	487.37	f
*	id=P41	origin=start	destiny=end	motherId=-	ageAtStart=680
0	601.41	393.25	c
40	600.16	389.95	c
80	594.31	391.56	c
120	585.56	383.66	c
160	588.59	385.81	c
200	594.11	384.52	f
240	589.39	390.58	f
280	590.7	402.05	f
320	601.32	402.64	f
360	603	400.68	f
400	613.69	404.23	f
440	607.62	400.26	f
480	604.76	384.79	f
520	607.87	380.16	f
560	607.72	376.34	f
600	594.2	375.33	f
640	592.2	372.42	f
680	589.17	357.44	f
720	581.3	370.98	f
760	592.34	364.79	f
800	584.09	372.03	f
840	586.46	381.97	f
880	589.9	376.76	f
920	593.4	370.74	f
960	590.93	358.71	f
1000	592.23	355.35	f
1040	585.97	358.83	f
1080	571.33	352.95	f
1120	574.29	350.26	f
1160	564.79	347.18	f
1200	557.6	347.17	f
1240	553.51	346.82	f
1280	554.06	343.49	f
1320	558.28	340.18	f
1360	556.96	324.25	f
1400	552.57	321.82	f
1440	565.1	312.18	f
*	id=P42	origin=start	destiny=end	motherId=-	ageAtStart=3320
0	397.56	172.34	c
40	386.25	175.68	c
80	385.33	178.62	c
120	374.53	192.46	c
160	384.07	198.68	c
200	375.41	196.16	f
240	377.33	197.51	f
280	382.26	206.32	f
320	377.13	207.6	f
360	386.71	211.5	f
400	384.53	209.82	f
440	386.26	202.57	f
480	383.42	204.03	f
520	384.32	204.12	f
560	374.89	200.89	f
600	379.76	198.9	f
640	390.16	194.94	f
680	389.95	194.61	f
720	387.3	198.89	f
760	401.56	209.74	f
800	395.17	202.05	f
840	386.46	202.75	f
880	390.67	211.95	f
920	375.26	218.58	f
960	379.35	211.6	f
1000	390.79	201.07	f
1040	386.01	207.6	f
1080	383.71	221.44	f
1120	393.5	210.02	f
1160	397.81	214.79	f
1200	387.02	203.63	f
1240	382.48	206.19	f
1280	388.49	200.34	f
1320	399.03	205.97	f
1360	397.48	199.2	f
1400	397.92	208.32	f
1440	390.73	213.51	f
*	id=P43	origin=start	destiny=end	motherId=-	ageAtStart=2040
0	171.83	671.94	c
40	175.79	666.8	c
80	188.53	663.29	c
120	201.23	663.76	c
160	194.35	669.1	c
200	189.72	662.25	f
240	199.19	669.28	f
280	210.71	672.11	f
320	215.11	676.55	f
360	216.64	673.69	f
400	214.47	670.24	f
440	212.69	670.32	f
480	221.61	668.11	f
520	223.82	668.09	f
560	226.18	672.78	f
600	222.26	667.99	f
640	214.79	678.28	f
680	204.32	672.32	f
720	213.52	670.98	f
760	218.94	672.34	f
800	215.19	674.85	f
840	220.61	675.28	f
880	218.07	678.56	f
920	213.85	671.27	f
960	221.99	672.59	f
1000	221.26	668.11	f
1040	225.61	657.55	f
1080	229.24	671.57	f
1120	239.2	668.93	f
1160	253.41	671.02	f
1200	260.5	670.1	f
1240	269.99	686.84	f
1280	256.06	680.19	f
1320	239.46	678.2	f
1360	233.45	671.22	f
1400	237.44	674.25	f
1440	233.92	670.2	f
*	id=P44	origin=start	destiny=end	motherId=-	ageAtStart=3440
0	317.38	673.51	c
40	317.95	675.31	c
80	320.42	670.94	c
120	317.54	678.85	c
160	322.12	686.54	c
200	307.01	688.17	f
240	314.04	683.41	f
280	319.07	701.16	f
320	321.22	705.95	f
360	318.53	718.4	f
400	320.24	709.82	f
440	307.88	703.95	f
480	310.37	690.1	f
520	313.92	682.45	f
560	310.06	675.78	f
600	295.04	679.42	f
640	295.89	682.84	f
680	281.2	677.04	f
720	276.17	677.34	f
760	270.89	677.94	f
800	269.27	680.16	f
840	267.13	656.27	f
880	270.78	659.17	f
920	258.14	640.56	f
960	247.07	639.92	f
1000	248.6	637.85	f
1040	247.3	630.83	f
1080	240.64	627.15	f
1120	251.15	630.13	f
1160	247.73	645.08	f
1200	250.94	648.02	f
1240	255.19	647.64	f
1280	249.42	652.65	f
1320	246.72	653.48	f
1360	245.4	653.57	f
1400	237.85	650.91	f
1440	235.4	656.39	f
*	id=P45	origin=start	destiny=end	motherId=-	ageAtStart=3280
0	104.25	125.1	c
40	107.55	120.64	c
80	106.84	118.72	c
120	107.5	112	c
160	94.74	110.27	c
200	95.96	117.47	f
240	104.92	111.49	f
280	99.35	108.42	f
320	93.9	116.11	f
360	85.52	107.35	f
400	87.47	105.49	f
440	105.47	100.26	f
480	104.69	92.62	f
520	100.04	103.83	f
560	99.46	105.1	f
600	91.51	100.23	f
640	94.1	96.35	f
680	102.14	84.96	f
720	97.9	100.69	f
760	90.93	99.96	f
800	84.29	96.54	f
840	83.48	91.16	f
880	75.71	88.5	f
920	70.32	105.73	f
960	70.12	97.52	f
1000	61.79	86.15	f
1040	60.64	97.34	f
1080	64.09	95.85	f
1120	59.71	90.01	f
1160	61.74	93.18	f
1200	62.2	95.09	f
1240	72.03	89.2	f
1280	79.93	103.54	f
1320	71.77	86.48	f
1360	71.01	68.48	f
1400	61.55	63.43	f
1440	60.4	55.87	f
*	id=P46	origin=start	destiny=end	motherId=-	ageAtStart=2360
0	336.57	58.55	c
40	332.73	58.02	c
80	327.52	62.03	c
120	315.99	60.73	c
160	325.64	61.88	c
200	335.28	72.19	f
240	332.26	74.67	f
280	323.48	81.31	f
320	311.4	79.7	f
360	330.67	84.52	f
400	341.38	82.21	f
440	344.91	82.06	f
480	354.13	80.76	f
520	349.45	74.91	f
560	341.89	60.61	f
600	344.91	68.09	f
640	341.65	60.76	f
680	342.44	60.5	f
720	330.69	66.52	f
760	340.19	66.19	f
800	337.74	80.99	f
840	337.61	72.64	f
880	341.49	82.85	f
920	343.96	75.23	f
960	352.14	65.48	f
1000	351.03	71.12	f
1040	354.31	75.29	f
1080	367.53	85.09	f
1120	366.6	85.22	f
1160	376.63	99.5	f
1200	376.84	99.9	f
1240	366.04	100.81	f
1280	363.52	101.27	f
1320	352.43	94.34	f
1360	343.93	86.62	f
1400	337.4	100.74	f
1440	330.74	104.57	f
*	id=P47	origin=start	destiny=end	motherId=-	ageAtStart=3960
0	190.16	477.33	c
40	185.11	480.53	c
80	191.57	490.43	c
120	196.75	480.78	c
160	198.83	481.3	c
200	204.23	483.33	f
240	195.04	481.09	f
280	199.02	477.45	f
320	191	474.15	f
360	200.61	466.61	f
400	204.79	470.67	f
440	213.46	467.26	f
480	212.38	460.98	f
520	205.26	468.27	f
560	216.37	481.15	f
600	227.05	479.18	f
640	240.7	475.27	f
680	237.68	476.65	f
720	224.37	478.84	f
760	216.8	496.79	f
800	209	494.78	f
840	204.86	482.09	f
880	218.15	475.03	f
920	219.43	465.36	f
960	217.36	458.38	f
1000	227.14	453.58	f
1040	222.23	449.16	f
1080	229.39	434.07	f
1120	230.04	431.79	f
1160	229.97	432.32	f
1200	232.18	437.96	f
1240	237.66	434.05	f
1280	238.31	448.39	f
1320	238.38	442.21	f
1360	249.54	445.2	f
1400	251.25	457.98	f
1440	248.98	454.38	f
*	id=P48	origin=start	destiny=end	motherId=-	ageAtStart=4800
0	593.92	560.92	c
40	576.15	553.83	c
80	583.13	552.55	c
120	569.04	553.35	c
160	568.1	551.55	c
200	566.18	548.11	f
240	570.51	554.48	f
280	561.72	560.5	f
320	560.36	559.23	f
360	559.37	566.46	f
400	552.31	569.03	f
440	541.91	556.65	f
480	542.01	560.97	f
520	526.11	573.27	f
560	522.23	577.17	f
600	520.47	570.55	f
640	514.64	558.82	f
680	525.42	561.55	f
720	528.11	558.95	f
760	531.22	564.69	f
800	525.32	553.72	f
840	520.41	552.45	f
880	509.31	557.27	f
920	506.79	574.46	f
960	509.78	579.56	f
1000	511.08	570.4	f
1040	518.1	573.34	f
1080	509.16	571.42	f
1120	506.25	565.96	f
1160	496.73	574.23	f
1200	493.6	566.92	f
1240	497.22	560.52	f
1280	499.06	571.01	f
1320	493.86	576.02	f
1360	486.27	570.79	f
1400	491.34	581.44	f
1440	498.36	590.25	f
*	id=P49	origin=start	destiny=end	motherId=-	ageAtStart=1360
0	22.14	461.33	c
40	8.05	467.25	c
80	7.95	463.41	c
120	3.72	452.49	c
160	6.96	447.83	c
200	13.94	444.25	f
240	9.08	446.91	f
280	7.19	456.21	f
320	17.31	459.9	f
360	10.18	455.31	f
400	10.93	448.36	f
440	3.63	447.47	f
480	-3.5	452.88	f
520	4.77	440.88	f
560	9.27	434.6	f
600	2.01	424.12	f
640	6.61	420.46	f
680	1.42	415.45	f
720	9.12	423.48	f
760	8.2	417.83	f
800	29.38	422.08	f
840	39.35	415.21	f
880	45.23	423.18	f
920	44.92	420.7	f
960	47.58	409.17	f
1000	54.07	403.99	f
1040	51.25	409.32	f
1080	58.6	414.43	f
1120	58.58	421.56	f
1160	56.93	428.44	f
1200	56.34	421.91	f
1240	57.51	409.46	f
1280	63.34	420.24	f
1320	67.99	415.73	f
1360	64.4	417.47	f
1400	57.81	405.89	f
1440	49.53	403.54	f
*	id=P50	origin=start	destiny=end	motherId=-	ageAtStart=1640
0	262.31	132.25	c
40	259.92	122.02	c
80	265.65	126.53	c
120	266.79	130.77	c
160	266.66	132.15	c
200	264.28	120.77	f
240	264.35	134.23	f
280	258.66	140.81	f
320	257.95	137.94	f
360	256.38	124.75	f
400	272.23	132.53	f
440	277.82	131.78	f
480	280.39	128.31	f
520	293.02	125.72	f
560	291.49	133.48	f
600	286.32	133.29	f
640	290.02	131.54	f
680	288.99	122	f
720	286.63	116.5	f
760	280.28	110.28	f
800	283.82	115.83	f
840	288.92	104.31	f
880	287.18	109.77	f
920	294.63	104.68	f
960	304.22	107.55	f
1000	298.01	107.86	f
1040	295.77	109.9	f
1080	287.45	109.2	f
1120	286.7	116.6	f
1160	288.1	117.44	f
1200	292.5	116.38	f
1240	294.05	111.64	f
1280	297.47	109.23	f
1320	299.78	102.61	f
1360	298.47	91.78	f
1400	293.65	85.85	f
1440	287.41	96.78	f
*	id=P51	origin=start	destiny=end	motherId=-	ageAtStart=4320
0	12.55	456.3	c
40	-3.61	456.29	c
80	12.9	451.31	c
120	14.29	446.35	c
160	26.69	450.01	c
200	29.15	453.74	f
240	28.64	444.72	f
280	20.66	452.51	f
320	22.38	448	f
360	39.91	444.22	f
400	37.68	440.77	f
440	39.26	450.54	f
480	39.82	457.67	f
520	41.68	456.8	f
560	44.99	461.53	f
600	56.37	452.27	f
640	62.31	455.08	f
680	64.28	460.19	f
720	64.08	454.93	f
760	57.87	461.23	f
800	62.01	461.83	f
840	61.2	460.61	f
880	54.48	456.28	f
920	50.65	462.17	f
960	51.01	461.32	f
1000	55.84	465.36	f
1040	59.87	467.53	f
1080	56.7	477.38	f
1120	48.98	473.08	f
1160	37.44	475.36	f
1200	32.5	476.49	f
1240	23.94	468.1	f
1280	30.85	468.69	f
1320	29.48	457.74	f
1360	18.36	466.15	f
1400	26.02	464.18	f
1440	28.74	470.12	f
*	id=P52	origin=start	destiny=end	motherId=-	ageAtStart=760
0	522.51	131.6	c
40	525.11	121.86	c
80	519.48	127.15	c
120	516.85	118.71	c
160	512.61	125.27	c
200	519.25	119.64	f
240	524.46	112.52	f
280	529.31	134.54	f
320	527.5	140.8	f
360	520.85	143.2	f
400	516.05	148.28	f
440	507.75	147.26	f
480	507.46	146.04	f
520	505.59	145.86	f
560	506.64	160.2	f
600	494.73	165.61	f
640	493.25	157.74	f
680	497.95	173.84	f
720	504.8	163.19	f
760	501.68	172.02	f
800	500.89	170.87	f
840	496.52	168.94	f
880	489.93	167.16	f
920	490.31	163.98	f
960	490.68	172.1	f
1000	485.67	168.95	f
1040	484.58	164.44	f
1080	481.47	165.03	f
1120	484.12	168.95	f
1160	491.64	179.1	f
1200	491.69	188.96	f
1240	494.16	188.93	f
1280	498.24	181.49	f
1320	488.51	188.66	f
1360	492.09	185.35	f
1400	490.9	173.95	f
1440	481.88	191.23	f
*	id=P53	origin=start	destiny=end	motherId=-	ageAtStart=1520
0	583.92	436.85	c
40	577.58	448.31	c
80	586.74	441.83	c
120	583.13	438.74	c
160	592.27	433.45	c
200	594.65	439.3	f
240	595.93	441.75	f
280	592.27	445.13	f
320	576.91	443.37	f
360	573.33	445.91	f
400	567.69	437.61	f
440	566.25	429.76	f
480	563.15	439.42	f
520	569.73	437.14	f
560	575.19	444.59	f
600	572.08	453.34	f
640	568.36	458.27	f
680	558.27	458.56	f
720	563.47	447.75	f
760	566.4	436.81	f
800	571.65	436.39	f
840	572.43	435.13	f
[truncated: 1,801 more rows]
