# Supplementary material for: A three component model for superdiffusive motion effectively describes migration of eukaryotic cells moving freely or under a directional stimulus
Source: PLoS One. 2022 Aug 2;17(8):e0272259. doi: 10.1371/journal.pone.0272259 (PMC9345344; doi:10.1371/journal.pone.0272259)
Supplement: S1 File — Text files containing information about displacements of experimental and simulated populations used for both preliminary analyses, in “datasets used for preliminary evaluation of cell movement (Tables 1 and 2)”, and further characterization of cell movement, in “further datasets used for cell movement characterization (Figs 2, 4–6; Table 2; S1–S3 Tables; S2 and S3 Figs)”. (ZIP) [file pone.0272259.s007.zip › S1_File/further datasets/simulated/100 cells (9 micron random)/b8 p12/Coords-QehuCZ.txt]

#	version=2.0	operator=	acqDate=	cellLine=cell	cond=N.T.	type=	well=	ref_angle=	note=Experiment 1	clickId=	date=	acqId=	ps=1	xSize=845	ySize=668	ts=1	unit=um	stackId=	timeInt=	description=
*	id=P1	origin=start	destiny=end	motherId=-	ageAtStart=4400
0	529.13	518.51	c
40	529.39	506.53	c
80	532.36	488.53	c
120	538.89	483.15	c
160	556.88	494.18	c
200	566.37	507.18	f
240	585.77	514.33	f
280	601.67	516.19	f
320	630.62	512.94	f
360	647.72	511.07	f
400	668.47	510.93	f
440	686.45	512.41	f
480	704.32	509.3	f
520	731.83	518.36	f
560	761.07	517.81	f
600	767.37	511.01	f
640	782.48	500.44	f
680	802.1	491.58	f
720	820.9	495.13	f
760	844.84	501.15	f
800	856.93	505.01	f
840	882.36	510.8	f
880	900.6	519.83	f
920	930.49	533.28	f
960	952.53	535.53	f
1000	966.89	540.9	f
1040	993.97	547.65	f
1080	1004.68	559.54	f
1120	1018.97	572.03	f
1160	1034.89	578.82	f
1200	1057.43	574.81	f
1240	1081.72	578.22	f
1280	1106.81	586.12	f
1320	1132.97	576.35	f
1360	1152.91	575.58	f
1400	1166.9	577.76	f
1440	1181	586.95	f
*	id=P2	origin=start	destiny=end	motherId=-	ageAtStart=2680
0	390.53	403.69	c
40	390.43	403.93	c
80	394.98	427.4	c
120	412.87	436.72	c
160	431.55	431.7	c
200	451.17	436.26	f
240	480.17	436.17	f
280	500.51	430.87	f
320	513.31	424.4	f
360	517.88	423.65	f
400	533.41	425.52	f
440	550.65	422.37	f
480	564.81	432.57	f
520	578.57	447.07	f
560	608.41	445.78	f
600	629.59	446.37	f
640	660.71	438.78	f
680	670.55	432.66	f
720	688.79	430.08	f
760	706.57	440.67	f
800	710.85	437.37	f
840	734.84	426.72	f
880	758.98	424.24	f
920	776.79	421.09	f
960	807.3	432.08	f
1000	827.16	429.69	f
1040	842.8	435.38	f
1080	860.94	442.58	f
1120	878.92	445.98	f
1160	905.71	449.1	f
1200	934.67	450.74	f
1240	951.91	449.72	f
1280	974.27	454.34	f
1320	996.85	471.62	f
1360	1014.08	475	f
1400	1032.47	477.17	f
1440	1058.31	477.21	f
*	id=P3	origin=start	destiny=end	motherId=-	ageAtStart=4720
0	489.29	388.54	c
40	501.77	377.04	c
80	517.47	350	c
120	521.51	346.86	c
160	527.39	341.77	f
200	550.87	343.93	f
240	570.4	346.98	f
280	586.95	358.22	f
320	615.17	361.8	f
360	642	352.71	f
400	666.95	352.63	f
440	699.8	354.05	f
480	716.4	356.06	f
520	744.15	350.91	f
560	772.05	352.18	f
600	802.14	360.35	f
640	820.57	358.72	f
680	836.75	348.98	f
720	859.55	338.9	f
760	879.07	321.91	f
800	902.52	328.94	f
840	924.18	342.36	f
880	937.81	354.11	f
920	946.07	349.09	f
960	960.56	345.51	f
1000	978.05	335.81	f
1040	998.83	333.95	f
1080	1025.15	335.94	f
1120	1043.29	338.24	f
1160	1049.62	333.83	f
1200	1079.3	320.44	f
1240	1098.23	313.17	f
1280	1102.77	306.12	f
1320	1119.37	296.62	f
1360	1145.35	289	f
1400	1167.24	292.01	f
1440	1182.67	294.88	f
*	id=P4	origin=start	destiny=end	motherId=-	ageAtStart=640
0	554.09	70.47	c
40	568.93	85.79	c
80	570.58	96.78	c
120	575.72	100.03	c
160	602.81	98.71	c
200	617.07	103.93	f
240	637.96	103.48	f
280	648.31	104.29	f
320	672.52	96.52	f
360	680.75	102.37	f
400	699.02	111.37	f
440	713.97	108.69	f
480	734.06	123.87	f
520	751.86	111.65	f
560	771.56	97.96	f
600	788.65	80.22	f
640	797.37	78.35	f
680	811.08	61.7	f
720	824.16	47.8	f
760	833.91	33.6	f
800	850.94	9.9400000000001	f
840	867.37	-0.30999999999995	f
880	884.24	-13.21	f
920	896.54	-18.66	f
960	918.66	-15.97	f
1000	942.08	-25.47	f
1040	961.97	-32.01	f
1080	979.6	-31.49	f
1120	994.26	-32.02	f
1160	1012.7	-36.9	f
1200	1033.47	-34.48	f
1240	1043.59	-42.11	f
1280	1061.41	-43.37	f
1320	1079.5	-42.93	f
1360	1100.8	-45.85	f
1400	1116.17	-54.9	f
1440	1134.25	-57.46	f
*	id=P5	origin=start	destiny=end	motherId=-	ageAtStart=3080
0	736.13	594.1	c
40	735.94	576.63	c
80	746.36	559.25	c
120	760.09	552.94	c
160	776.58	560.94	c
200	791.84	556.53	f
240	818.92	548.73	f
280	830.12	549.21	f
320	849.93	550.49	f
360	865.53	545.25	f
400	880.83	538.88	f
440	911.19	529.15	f
480	930.15	530.28	f
520	947.12	531.24	f
560	969.55	531.39	f
600	991.68	532.37	f
640	1000.43	528.12	f
680	1003.9	527.34	f
720	1014.59	514.4	f
760	1030.92	493.67	f
800	1045.28	478.8	f
840	1058.69	477.4	f
880	1083.62	484.39	f
920	1098.52	507.73	f
960	1090.63	518.18	f
1000	1100.8	518.97	f
1040	1122.12	523.53	f
1080	1152.98	526.33	f
1120	1171.19	543.96	f
1160	1185.03	559.77	f
1200	1195.88	572.64	f
1240	1214.46	580.07	f
1280	1225.38	587.41	f
1320	1227.01	591.64	f
1360	1231.67	601.98	f
1400	1254.47	609.06	f
1440	1270.38	617.65	f
*	id=P6	origin=start	destiny=end	motherId=-	ageAtStart=600
0	286.61	557.67	c
40	294.69	555.75	c
80	321.34	542.8	c
120	328.45	531.59	c
160	340.23	529.01	c
200	368.17	535.68	f
240	389.02	530.54	f
280	401.67	525.83	f
320	424.78	517.47	f
360	458.61	520.46	f
400	482.44	531.35	f
440	511.78	549.11	f
480	535.81	561.98	f
520	553.62	561.92	f
560	580.02	570.69	f
600	607.09	565.76	f
640	638.02	574.7	f
680	658.25	588.28	f
720	672.09	596.18	f
760	694.33	600.96	f
800	710.89	597.56	f
840	732.29	608.69	f
880	753.44	628.62	f
920	771.48	629.71	f
960	794.79	630.82	f
1000	814.18	623.9	f
1040	836.63	625.26	f
1080	863.61	618.71	f
1120	880.31	615.61	f
1160	899.36	604.2	f
1200	915.45	596.91	f
1240	932.61	595.83	f
1280	950.2	586.86	f
1320	958.4	585.38	f
1360	981.92	581.12	f
1400	1002.29	575.11	f
1440	1017.09	577.74	f
*	id=P7	origin=start	destiny=end	motherId=-	ageAtStart=3320
0	137.93	351.11	c
40	159.02	338.82	c
80	175.3	342.05	c
120	191.03	347.66	c
160	216.06	348.93	c
200	235.58	362.49	f
240	263.04	368.94	f
280	289.83	378.03	f
320	305.17	396.59	f
360	318.27	390.21	f
400	351.73	384.98	f
440	365.01	387.81	f
480	386.06	394.08	f
520	417.74	402.62	f
560	438.69	392.87	f
600	461.49	389.96	f
640	471.45	400.28	f
680	473.82	406.67	f
720	483.92	410.92	f
760	499.79	409.98	f
800	520.42	409.1	f
840	546.91	406.19	f
880	571.92	411.1	f
920	578.3	409.55	f
960	597.66	411.39	f
1000	619.36	407.89	f
1040	638.36	416.78	f
1080	655.14	416.03	f
1120	687.13	412.4	f
1160	716.23	409.84	f
1200	736.46	405.58	f
1240	754.72	407.52	f
1280	773.34	408.04	f
1320	802.56	411.59	f
1360	824.6	399.26	f
1400	853.42	387.67	f
1440	881	387.46	f
*	id=P8	origin=start	destiny=end	motherId=-	ageAtStart=4040
0	196.87	89.02	c
40	201.6	97.56	c
80	199.6	111.99	c
120	214.1	128.82	c
160	219.38	143.5	c
200	223.83	152.94	f
240	239.59	174.53	f
280	254.83	182.71	f
320	267.47	192.74	f
360	290.33	200.58	f
400	317.08	218.69	f
440	338.42	222.1	f
480	357.5	222.64	f
520	379.01	219.68	f
560	390.63	208.6	f
600	392.24	202.66	f
640	408.85	185.95	f
680	428.49	176.13	f
720	436.71	183.28	f
760	442.29	202.81	f
800	438.59	206.42	f
840	436.6	213.04	f
880	426.22	226.76	f
920	434.5	240.6	f
960	448.31	254.85	f
1000	473.91	266.1	f
1040	491.66	263.81	f
1080	511.23	265.62	f
1120	541.27	279.21	f
1160	569.9	286.18	f
1200	602.15	288.69	f
1240	624.1	287.34	f
1280	641.41	296.05	f
1320	655.7	303.85	f
1360	669.8	299.44	f
1400	694.25	299.62	f
1440	706.73	308.53	f
*	id=P9	origin=start	destiny=end	motherId=-	ageAtStart=3000
0	326.54	173.41	c
40	340.84	177.99	c
80	351.11	184.6	c
120	377.43	190.13	c
160	390.23	196.06	c
200	418.76	197	f
240	442.42	187.87	f
280	455.91	173.49	f
320	463.78	174.9	f
360	476.59	171.37	f
400	496.53	169.84	f
440	519.22	173.24	f
480	534.7	176.76	f
520	557.16	179.02	f
560	590.72	186.44	f
600	608.37	191.66	f
640	616.23	201.62	f
680	645.13	198.26	f
720	664.56	202.35	f
760	682.74	193.43	f
800	702.66	188.66	f
840	721.98	193.98	f
880	741.58	184.96	f
920	779.64	190.42	f
960	813.27	200.06	f
1000	830.71	208.37	f
1040	855.31	216.25	f
1080	873.63	213.58	f
1120	901.93	209.06	f
1160	916.94	209.55	f
1200	931.88	199.99	f
1240	950.52	188.63	f
1280	963.23	190.24	f
1320	968.92	202.33	f
1360	980.97	219.42	f
1400	990.47	226.59	f
1440	1009.81	223.48	f
*	id=P10	origin=start	destiny=end	motherId=-	ageAtStart=1360
0	425.3	153.35	c
40	462.15	160.2	c
80	494.13	156.92	c
120	514.19	154.52	c
160	530.3	150.33	c
200	541.84	149.32	f
240	564.59	146.51	f
280	586.78	137.43	f
320	598.69	120.58	f
360	607.64	104.87	f
400	613.83	92.2	f
440	629.4	83.21	f
480	647.05	75.6	f
520	679.38	80.19	f
560	689.52	93.5	f
600	696.74	96.3	f
640	704.66	107.21	f
680	718.23	115.87	f
720	742.07	133.35	f
760	743.53	146.98	f
800	751.9	150.3	f
840	766.28	147.5	f
880	788.74	148.35	f
920	810.22	148.87	f
960	829.83	145.22	f
1000	851.04	143.12	f
1040	865.63	137.86	f
1080	884.88	137.15	f
1120	911.25	132.46	f
1160	931.93	130.89	f
1200	950.21	118.12	f
1240	969.56	121.45	f
1280	997.31	126.22	f
1320	1029.75	134.5	f
1360	1042.82	133.42	f
1400	1053.62	126.49	f
1440	1077.95	105.78	f
*	id=P11	origin=start	destiny=end	motherId=-	ageAtStart=640
0	649.11	648.2	c
40	637.64	661.7	c
80	642.94	670.18	c
120	665.39	688.74	c
160	672.54	688.72	c
200	701.09	689.81	f
240	724.88	682.64	f
280	735.23	683.1	f
320	746.72	685.24	f
360	747.69	685.98	f
400	773.32	692.8	f
440	802.63	686.62	f
480	823.19	692.48	f
520	836.55	694.7	f
560	865.64	704.53	f
600	871.93	705.61	f
640	886.57	688.22	f
680	895.43	685.81	f
720	905.9	673.43	f
760	924.46	665.11	f
800	936.48	658.29	f
840	955.78	664.68	f
880	984.48	663.42	f
920	1001.83	667.57	f
960	1017.1	665.02	f
1000	1046.45	666.99	f
1040	1070.14	679.1	f
1080	1078.22	683.74	f
1120	1097.98	688.48	f
1160	1114.9	700.73	f
1200	1126.71	701.76	f
1240	1146.66	698.07	f
1280	1152.28	699.72	f
1320	1168.54	710.46	f
1360	1184.19	720.07	f
1400	1203.05	726.98	f
1440	1223.75	738.19	f
*	id=P12	origin=start	destiny=end	motherId=-	ageAtStart=3040
0	14.07	425.27	c
40	32.76	417.76	c
80	46.55	417.69	c
120	67.81	419.27	c
160	83.27	411.46	c
200	102.02	390.76	f
240	126.79	387.21	f
280	155.81	382.74	f
320	185.81	394.21	f
360	217.45	394.33	f
400	232.42	410.15	f
440	250.94	429.62	f
480	268.52	426.83	f
520	289.46	421.1	f
560	303.48	430.3	f
600	326.86	450.45	f
640	340.49	472.24	f
680	351.12	488.78	f
720	361.86	495.67	f
760	399.47	496.75	f
800	416.33	495.48	f
840	433.59	479.9	f
880	449.46	468.57	f
920	479.5	465.77	f
960	495.03	480.24	f
1000	517.84	479.71	f
1040	532.35	482.44	f
1080	544.46	486.65	f
1120	564.53	483.63	f
1160	574.66	477.72	f
1200	591.39	460.47	f
1240	601.62	459.48	f
1280	628.88	465.94	f
1320	645.88	477.25	f
1360	669.67	498.59	f
1400	695.62	509.28	f
1440	709.87	517.76	f
*	id=P13	origin=start	destiny=end	motherId=-	ageAtStart=1560
0	411.92	224.13	c
40	415.52	243.1	c
80	427.39	250.72	c
120	434.87	248.74	c
160	450.5	250.49	c
200	466.89	254.87	f
240	493.63	248.18	f
280	503.02	249.09	f
320	529.62	232.44	f
360	550.97	234.46	f
400	567.82	238.86	f
440	591.78	244.17	f
480	613.95	247.84	f
520	642.32	243.03	f
560	667.41	240.64	f
600	694.55	251.48	f
640	713.63	258.55	f
680	753.85	255.5	f
720	782.47	248.89	f
760	789.86	248.35	f
800	824.09	248.47	f
840	848.4	261.16	f
880	864.21	260.17	f
920	878.47	257.04	f
960	902.69	258.18	f
1000	921.19	253.79	f
1040	947.5	243.65	f
1080	979.15	234.43	f
1120	1006.82	230.31	f
1160	1029.62	222.74	f
1200	1042.57	214.97	f
1240	1048.28	208.84	f
1280	1055.47	201.46	f
1320	1058.52	203.56	f
1360	1075.54	209.06	f
1400	1102.06	206.51	f
1440	1125.65	217.22	f
*	id=P14	origin=start	destiny=end	motherId=-	ageAtStart=1880
0	797.12	558.86	c
40	783.75	560.86	c
80	786.31	563.18	c
120	803.25	568.05	c
160	817.56	575.84	c
200	834.25	578.51	f
240	848.1	585.7	f
280	868.09	578.88	f
320	886.39	578.52	f
360	908.31	578.62	f
400	935.27	578.88	f
440	959.88	562.6	f
480	984.18	556.73	f
520	988.48	551.52	f
560	1013.68	545.6	f
600	1044.9	542.88	f
640	1061.77	551.98	f
680	1074.68	554.59	f
720	1100.14	549.65	f
760	1118.33	547.11	f
800	1156.39	553.13	f
840	1182.19	548.23	f
880	1203.06	554.85	f
920	1216.15	560.59	f
960	1240.52	563.51	f
1000	1264.07	566.75	f
1040	1288.99	561.63	f
1080	1306.23	550.1	f
1120	1330.16	541.62	f
1160	1347.65	532.75	f
1200	1370.65	518.46	f
1240	1388.62	509.46	f
1280	1406.34	522.52	f
1320	1436.25	536.45	f
1360	1452.55	539.86	f
1400	1463.81	539.93	f
1440	1476.79	541.5	f
*	id=P15	origin=start	destiny=end	motherId=-	ageAtStart=1480
0	527.92	390.66	c
40	539.81	386.48	c
80	559.34	377.54	c
120	581.1	358.21	c
160	604.17	354.37	c
200	627.61	353.5	f
240	648.7	353.53	f
280	662.58	343.58	f
320	673.02	335.81	f
360	691.16	318.01	f
400	711.58	320.15	f
440	726.61	311.53	f
480	753.94	308.17	f
520	765	306.34	f
560	790.07	307.31	f
600	812.69	313.51	f
640	838.34	319.24	f
680	858.34	326.78	f
720	881.64	322.27	f
760	891.34	311.25	f
800	905.38	305.51	f
840	928.55	297.98	f
880	943.12	290.83	f
920	958.28	296.51	f
960	985.62	297.96	f
1000	1014.42	288.61	f
1040	1040.99	281.48	f
1080	1058.05	273.02	f
1120	1072.64	274.74	f
1160	1093.02	264.6	f
1200	1108.08	263.56	f
1240	1119.74	259.04	f
1280	1135.25	257.44	f
1320	1170.39	250.75	f
1360	1182.98	246.38	f
1400	1188.22	232.65	f
1440	1196.38	212.34	f
*	id=P16	origin=start	destiny=end	motherId=-	ageAtStart=2680
0	565.68	519.49	c
40	576.02	530.08	c
80	599.88	543.68	c
120	634.03	559.18	c
160	651.39	560.76	c
200	687.34	566.2	f
240	717.8	562.82	f
280	741.21	555.21	f
320	752.25	544.27	f
360	771.45	554.37	f
400	780.9	553.34	f
440	793.67	549.42	f
480	811.91	541.5	f
520	836.83	537.94	f
560	853.91	540.66	f
600	861.4	537.32	f
640	873.86	525.17	f
680	876.03	515.41	f
720	892	507.04	f
760	900.73	498	f
800	923.23	494.32	f
840	939.35	487.16	f
880	955.55	475.76	f
920	965.6	469.9	f
960	984.26	463.97	f
1000	1001.64	469.37	f
1040	1018.52	475.47	f
1080	1031.04	481.79	f
1120	1063.67	488.3	f
1160	1085.2	485.56	f
1200	1096.79	477.24	f
1240	1107.56	483.61	f
1280	1127.97	488.89	f
1320	1148.08	493.15	f
1360	1165.37	496.9	f
1400	1187.69	504.05	f
1440	1213.14	512.45	f
*	id=P17	origin=start	destiny=end	motherId=-	ageAtStart=2840
0	509.33	568.8	c
40	522.96	568.51	c
80	536.29	567.8	c
120	551.92	574.13	c
160	574.49	568.53	c
200	593.65	571.58	f
240	624.6	575.45	f
280	645.26	580.93	f
320	670.8	578.55	f
360	697.38	565.83	f
400	712.09	559.28	f
440	732.64	565.58	f
480	757.83	564.68	f
520	781.57	557.45	f
560	800.8	559.99	f
600	827.35	564.55	f
640	832.29	553.05	f
680	843.46	536.52	f
720	847.77	532.4	f
760	862.31	536.2	f
800	883.26	546.05	f
840	897.63	548.43	f
880	920.53	552.48	f
920	934.75	549.28	f
960	944.57	553.3	f
1000	952.79	561.58	f
1040	970.98	556.28	f
1080	998.52	550.88	f
1120	1014.3	554.17	f
1160	1035.83	558	f
1200	1063.56	550.17	f
1240	1068.03	554.43	f
1280	1081.51	570.84	f
1320	1105.11	580.03	f
1360	1117.43	578.26	f
1400	1140.91	573.81	f
1440	1160.02	587.58	f
*	id=P18	origin=start	destiny=end	motherId=-	ageAtStart=3480
0	545.98	547.28	c
40	569.52	546.32	c
80	594.05	547.23	c
120	602.45	548.26	c
160	626.33	552.2	c
200	642.16	561.42	f
240	657.29	558.03	f
280	673.78	548.45	f
320	698.52	538.84	f
360	722.52	541.62	f
400	749.09	561.87	f
440	762.18	592.65	f
480	769.97	604.74	f
520	780.25	615.75	f
560	788.71	622.72	f
600	808.94	626.18	f
640	822.38	639.12	f
680	840	646.39	f
720	862.76	642.61	f
760	862.77	641.3	f
800	857.4	634.29	f
840	867.47	617.76	f
880	877.87	602.42	f
920	888.55	599.41	f
960	912.85	597.89	f
1000	927.41	604.57	f
1040	952.24	616.41	f
1080	955.25	622.81	f
1120	967.67	633.22	f
1160	989.32	649.34	f
1200	1025.92	653.46	f
1240	1031.78	644.64	f
1280	1052.33	638.63	f
1320	1067.31	629.31	f
1360	1090.16	624.96	f
1400	1118.59	615.58	f
1440	1141.9	603.05	f
*	id=P19	origin=start	destiny=end	motherId=-	ageAtStart=1600
0	446.17	488.06	c
40	444.43	491.42	c
80	458.1	511.98	c
120	469.55	518.4	c
160	492.74	538.65	c
200	513.65	539.93	f
240	529.07	537.97	f
280	550.55	539.15	f
320	573.82	548.82	f
360	599.31	554.84	f
400	616.32	554.22	f
440	630.38	565.67	f
480	635.9	572.38	f
520	660.28	571.91	f
560	682.56	576	f
600	715.75	570.27	f
640	734.73	568.85	f
680	762.35	574.69	f
720	770.89	586.55	f
760	786.54	600.56	f
800	806.1	607.1	f
840	835.15	618.02	f
880	859.16	623.52	f
920	869.23	639.63	f
960	892.31	646.06	f
1000	903.33	654.75	f
1040	929.02	655.38	f
1080	947.4	654.2	f
1120	952.56	653.37	f
1160	964.75	664.3	f
1200	974.46	678.95	f
1240	975.04	679.22	f
1280	984.66	688.83	f
1320	997.87	689.57	f
1360	1016.28	691.07	f
1400	1034.72	683.41	f
1440	1055.75	685.22	f
*	id=P20	origin=start	destiny=end	motherId=-	ageAtStart=4440
0	96.54	409.21	c
40	117.15	425.63	c
80	144.25	433.02	c
120	164.28	447.05	c
160	181.76	452.45	c
200	196.89	461.59	f
240	219.03	456.97	f
280	251.29	457.07	f
320	275.66	465.2	f
360	289.28	474.13	f
400	311.06	474.89	f
440	329.02	478.64	f
480	362.16	483.37	f
520	386.54	470.02	f
560	399.6	463.52	f
600	417.56	474.35	f
640	430.64	474.5	f
680	449.13	483.99	f
720	470.16	482.98	f
760	515.43	487	f
800	542.31	488.75	f
840	554.04	498.97	f
880	558.2	522.34	f
920	577.96	528.27	f
960	600.5	535.52	f
1000	630.13	538.72	f
1040	648.75	527.93	f
1080	652.64	521.74	f
1120	650.05	500.62	f
1160	656.6	485.69	f
1200	671.87	469.42	f
1240	696.58	472.47	f
1280	729.88	476.18	f
1320	740.05	485.59	f
1360	756.16	497.98	f
1400	784.67	507.38	f
1440	805.1	498.2	f
*	id=P21	origin=start	destiny=end	motherId=-	ageAtStart=4720
0	329.96	396.1	c
40	344.98	402.89	c
80	364.22	412.99	c
120	384.56	413.81	c
160	410.52	412.69	c
200	429.8	421.4	f
240	440.03	423.06	f
280	454.6	431.89	f
320	479.96	438.39	f
360	506.94	446.78	f
400	524.49	459.58	f
440	546.24	461.81	f
480	574.36	463.3	f
520	589.26	467.62	f
560	612.73	461.89	f
600	639.03	451.53	f
640	659.71	459.33	f
680	679.85	460.94	f
720	706.67	463.71	f
760	713.86	465.06	f
800	738.46	464.71	f
840	761.63	466.19	f
880	785.2	467.48	f
920	807.44	474.57	f
960	830.01	468.34	f
1000	841.37	464.7	f
1040	864.34	460.28	f
1080	881.9	463.1	f
1120	886.92	463.08	f
1160	909.24	471.34	f
1200	921.41	467.32	f
1240	952.72	454.39	f
1280	968.43	440.41	f
1320	989.28	436.62	f
1360	993.98	434.1	f
1400	1009.36	428.08	f
1440	1024.08	423.07	f
*	id=P22	origin=start	destiny=end	motherId=-	ageAtStart=280
0	524.22	313.3	c
40	544.57	314.02	c
80	572.79	296.78	c
120	572.79	286.72	c
160	583.29	276.63	c
200	607.01	275.94	f
240	625.67	269.8	f
280	635.42	264.02	f
320	643.53	269.37	f
360	659.9	279.17	f
400	673.6	289.89	f
440	694.89	300.76	f
480	710.05	305.48	f
520	730.58	313.15	f
560	740.68	317.37	f
600	768.09	332.15	f
640	784.37	352.78	f
680	798.49	362.79	f
720	812.75	357.21	f
760	834.21	353.82	f
800	856.46	353.08	f
840	882.25	357.46	f
880	896.92	362.11	f
920	916.75	361.36	f
960	935.23	351.77	f
1000	945.75	344.2	f
1040	966.22	332.54	f
1080	987.66	325.84	f
1120	1012.54	329.72	f
1160	1045.24	327.31	f
1200	1061.39	325.39	f
1240	1077.32	320.47	f
1280	1097.63	326.76	f
1320	1114.68	322.92	f
1360	1139.3	321	f
1400	1155.9	319.17	f
1440	1179.93	315.19	f
*	id=P23	origin=start	destiny=end	motherId=-	ageAtStart=4400
0	742.67	108.91	c
40	754.42	114.44	c
80	767.45	112.89	c
120	784.85	100.76	c
160	806.86	98.19	c
200	828.25	89.48	f
240	853.99	92.83	f
280	874.82	109.55	f
320	889.94	124.44	f
360	900.67	129.23	f
400	917.59	129.76	f
440	936.87	135.89	f
480	949.43	135.22	f
520	974.56	132.59	f
560	988.35	141.77	f
600	1007.48	146.15	f
640	1027.05	142.63	f
680	1043	142.99	f
720	1066.88	141.73	f
760	1081.55	153	f
800	1105.85	168.44	f
840	1125.45	177.1	f
880	1150.94	186.3	f
920	1172.39	191.26	f
960	1194.96	194.62	f
1000	1211.86	194.4	f
1040	1233.62	191.93	f
1080	1261.17	190.5	f
1120	1282.2	197.81	f
1160	1296.97	210.17	f
1200	1309.67	215.75	f
1240	1324.67	217.99	f
1280	1351.89	223.97	f
1320	1377.05	232.15	f
1360	1409	222.85	f
1400	1438.09	230.49	f
1440	1458	222.35	f
*	id=P24	origin=start	destiny=end	motherId=-	ageAtStart=2480
0	349.64	508.76	c
40	371.82	507.13	c
80	392.93	504.42	c
120	407.28	501.21	c
160	433.59	502.52	c
200	449.61	496.16	f
240	459.89	491.48	f
280	486.19	503.15	f
320	513.92	520.76	f
360	534.92	537.6	f
400	554.58	548.15	f
440	581.56	550.7	f
480	597.92	553.67	f
520	633.76	570.1	f
560	639.43	565.15	f
600	649.79	558.24	f
640	656.11	549.25	f
680	684.32	547.11	f
720	700.4	548.18	f
760	714.88	552.14	f
800	735.98	562.52	f
840	750.17	574.9	f
880	754.44	578.31	f
920	764.6	585.37	f
960	784.94	592.9	f
1000	801.51	610.8	f
1040	813.83	620.19	f
1080	825.56	631.99	f
1120	841.04	653.27	f
1160	854.97	657.71	f
1200	869.54	658.33	f
1240	901.76	657.48	f
1280	932.47	654.84	f
1320	945.07	647.76	f
1360	970.49	633.72	f
1400	989.07	632.79	f
1440	1017.27	630.02	f
*	id=P25	origin=start	destiny=end	motherId=-	ageAtStart=1120
0	502.16	80.01	c
40	499.21	53.87	c
80	507.31	47.23	c
120	507.23	42.66	c
160	514.33	35.49	c
200	527.6	21.34	f
240	545.53	5.58	f
280	566.78	-6.11	f
320	593.86	-9.65	f
360	609.08	-3.3200000000001	f
400	628.67	5.46	f
440	641.94	15.33	f
480	657.23	15.92	f
520	685.42	23.25	f
560	690.49	28.6	f
600	702.02	45.22	f
640	723.57	60.72	f
680	736.8	73.54	f
720	761.04	80.64	f
760	783.85	74.04	f
800	805.5	63.82	f
840	826.47	53.72	f
880	839.77	50.44	f
920	875.41	49.99	f
960	886.87	46.67	f
1000	915.46	38.18	f
1040	938.73	39.33	f
1080	958.82	39.55	f
1120	983.16	42.83	f
1160	998.23	43.38	f
1200	1024.64	48.23	f
1240	1047.7	44.05	f
1280	1070.48	45.39	f
1320	1091.2	43.29	f
1360	1113.12	44.31	f
1400	1134.65	44.14	f
1440	1157.03	54.9	f
*	id=P26	origin=start	destiny=end	motherId=-	ageAtStart=80
0	847.16	436.26	c
40	864.58	440.61	c
80	874.69	443.43	c
120	884.55	444.7	c
160	889.59	453.21	f
200	900.02	458.58	f
240	916.02	463.58	f
280	928.78	475.09	f
320	946.5	479.65	f
360	968.55	472.55	f
400	975.47	471.85	f
440	984.98	473.17	f
480	1007.67	467.08	f
520	1033.21	467.05	f
560	1048.35	454.58	f
600	1057.35	445.17	f
640	1073.39	429.98	f
680	1083.66	423.51	f
720	1100.81	437.67	f
760	1117.28	453.15	f
800	1115.33	460.18	f
840	1133.26	473.85	f
880	1149.85	482.67	f
920	1171.97	481.49	f
960	1201.91	483.39	f
1000	1218.26	482.5	f
1040	1231.39	470.74	f
1080	1255.77	467.08	f
1120	1281.39	473.05	f
1160	1299.54	469.71	f
1200	1322.07	451.25	f
1240	1338.15	433.95	f
1280	1354.88	420.4	f
1320	1362.89	418.05	f
1360	1385.51	409.87	f
1400	1395.27	415.77	f
1440	1415.53	432.96	f
*	id=P27	origin=start	destiny=end	motherId=-	ageAtStart=2160
0	790.14	-1.05	c
40	806.78	12.39	c
80	808.94	18.68	c
120	828.39	18.27	c
160	848.37	13.34	c
200	857.18	13.1	f
240	880.99	9.28	f
280	904.87	16.52	f
320	919.8	13.92	f
360	937.46	26.75	f
400	965.81	25.39	f
440	981.8	21.87	f
480	1000.34	6.88	f
520	1017.82	-6.16	f
560	1030.35	-12.38	f
600	1047.57	-7.89	f
640	1069.08	2.49	f
680	1090.27	0.99000000000001	f
720	1108.03	-10.83	f
760	1118.47	-10.05	f
800	1142.92	-18.31	f
840	1156.77	-12.37	f
880	1179.04	-3.72	f
920	1207.07	5.73	f
960	1232.29	12.25	f
1000	1256.13	28.44	f
1040	1275.41	33.5	f
1080	1299.1	40.14	f
1120	1305.47	52.8	f
1160	1327.45	50.05	f
1200	1349.08	51.21	f
1240	1362.07	39.06	f
1280	1375.52	31.69	f
1320	1392.4	31.08	f
1360	1410.29	25.56	f
1400	1431.63	16.28	f
1440	1443.72	9.72	f
*	id=P28	origin=start	destiny=end	motherId=-	ageAtStart=4240
0	610.32	406.74	c
40	614.12	414.79	c
80	628.28	422.06	c
120	646.33	417.31	c
160	684.53	414.91	c
200	711.8	418.47	f
240	725.85	431.63	f
280	739.52	445.85	f
320	760.8	447.57	f
360	770.87	449.31	f
400	783.99	458.81	f
440	792.75	464.36	f
480	819.83	466.95	f
520	839.84	464.01	f
560	852.16	460.52	f
600	873.96	459.26	f
640	895.63	466.18	f
680	909.67	473.73	f
720	928.82	476.14	f
760	948.01	464.9	f
800	972.38	466.83	f
840	997.13	467.37	f
880	1022.76	465.18	f
920	1044.73	463.06	f
960	1054.62	453.33	f
1000	1076.41	451.59	f
1040	1097.09	444.17	f
1080	1111.6	437.59	f
1120	1128.8	439.53	f
1160	1150.09	439.79	f
1200	1178.48	435.04	f
1240	1212.91	436.57	f
1280	1220.39	438.14	f
1320	1244.68	446.97	f
1360	1259.76	445.58	f
1400	1281.66	452.87	f
1440	1312.98	458.37	f
*	id=P29	origin=start	destiny=end	motherId=-	ageAtStart=2040
0	582.09	213.74	c
40	594.32	203.78	c
80	611.13	212.51	c
120	636.09	218.69	c
160	655.74	209.86	c
200	673.41	212.11	f
240	691.49	215.94	f
280	704.84	223.5	f
320	729.06	224.47	f
360	754.03	231.15	f
400	777.21	227.17	f
440	793.08	231.23	f
480	810.29	243.05	f
520	823.27	253.48	f
560	835.45	250.11	f
600	849.09	244.59	f
640	868.43	237.25	f
680	896.56	231.92	f
720	920.47	231.09	f
760	949.64	212.92	f
800	967.66	203.31	f
840	979.47	187.81	f
880	1006.85	181.78	f
920	1030.64	174.33	f
960	1052.15	181.65	f
1000	1069.36	192.24	f
1040	1092.76	197.79	f
1080	1113.49	189.04	f
1120	1125.66	193.66	f
1160	1150.27	204.12	f
1200	1167.99	203.12	f
1240	1189.44	187.06	f
1280	1195.99	190.02	f
1320	1207.92	196.85	f
1360	1215.76	210.91	f
1400	1236.86	218.19	f
1440	1259.18	211.47	f
*	id=P30	origin=start	destiny=end	motherId=-	ageAtStart=3680
0	459.67	477.78	c
40	455.23	478.98	c
80	457.16	476.63	c
120	472.6	464.29	c
160	499.32	458	c
200	529.06	453.18	f
240	537.16	456.26	f
280	551.19	459.42	f
320	570.3	452.41	f
360	585.69	462.6	f
400	597.04	459.06	f
440	606.46	461.18	f
480	632.73	471.76	f
520	654.71	476.34	f
560	683.94	476.11	f
600	705.9	475.64	f
640	734	480.09	f
680	759.62	478.41	f
720	774.43	472.26	f
760	789.53	463.4	f
800	813.87	448.5	f
840	838.92	445.64	f
880	860.69	457.85	f
920	875.31	456.57	f
960	891.06	461.38	f
1000	908.8	466.12	f
1040	933.98	479.91	f
1080	932.74	487.16	f
1120	931.31	486	f
1160	939.02	482.71	f
1200	958.05	488.1	f
1240	975.79	493.76	f
1280	999.55	499.41	f
1320	1017.4	490.71	f
1360	1031.4	482.4	f
1400	1055.6	477.35	f
1440	1072.69	475.58	f
*	id=P31	origin=start	destiny=end	motherId=-	ageAtStart=1600
0	63.35	507.21	c
40	76.74	522.62	c
80	106.24	535.66	c
120	118.69	535.64	c
160	147.41	535.04	c
200	172.88	531.1	f
240	199.95	533.76	f
280	232.72	531.74	f
320	246.84	530.98	f
360	285.28	525.79	f
400	301.18	520.53	f
440	320.03	514.79	f
480	338.81	501.91	f
520	368.18	510.04	f
560	393.39	499.96	f
600	409.54	491.33	f
640	423.97	495.62	f
680	446.21	501.42	f
720	454.56	508.39	f
760	465.91	520.16	f
800	473.29	533.82	f
840	479.17	548.66	f
880	503.62	560.41	f
920	528.81	566.98	f
960	551.27	574.07	f
1000	570.21	574.49	f
1040	580.99	566.41	f
1080	609.1	545.08	f
1120	637.86	546.22	f
1160	663.23	551.5	f
1200	690.5	558.54	f
1240	702.27	569.81	f
1280	726.12	560.45	f
1320	755.73	541.83	f
1360	762.79	526.46	f
1400	779.83	517.65	f
1440	801.01	511.86	f
*	id=P32	origin=start	destiny=end	motherId=-	ageAtStart=2720
0	432.4	187.69	c
40	445.3	164.76	c
80	452.51	160.75	c
120	477.23	155.55	c
160	503.07	157.23	c
200	534.65	157.44	f
240	562.48	157.87	f
280	576.16	161.8	f
320	588.99	157.65	f
360	606.92	142.43	f
400	635.09	136.41	f
440	651.77	116.18	f
480	672.22	112.87	f
520	694.87	97.06	f
560	720.76	91.37	f
600	742.72	94.73	f
640	763.38	87.23	f
680	794.46	85.84	f
720	817.34	73.74	f
760	837.9	64.23	f
800	856.81	65.25	f
840	876.65	70.88	f
880	902.84	78.74	f
920	924.68	71.63	f
960	956.41	58.44	f
1000	975.37	51.4	f
1040	990.4	44.27	f
1080	991.75	37.61	f
1120	1006.03	26.53	f
1160	1020.08	23.91	f
1200	1038.44	24.6	f
1240	1063.43	19.02	f
1280	1076.61	15.36	f
1320	1099.82	6.37	f
1360	1111.07	3.55	f
1400	1136.67	-0.10000000000002	f
1440	1153.01	6.6900000000001	f
*	id=P33	origin=start	destiny=end	motherId=-	ageAtStart=2560
0	333.01	597.5	c
40	349.17	605.51	c
80	368.45	607.28	c
120	378.39	612.89	c
160	403.79	625.05	c
200	428.49	627.49	f
240	453.74	635.53	f
280	478.45	642.62	f
320	504.56	646.53	f
360	522.9	642.52	f
400	542.74	633.85	f
440	562.19	622.75	f
480	574.1	618.77	f
520	593.81	612.46	f
560	608.86	612.8	f
600	626.08	614.78	f
640	650.73	623.73	f
680	678.47	632.67	f
720	711.18	631.8	f
760	725.09	630.92	f
800	744.95	641.9	f
840	764.42	647.55	f
880	783.79	653.47	f
920	807.26	656.08	f
960	828.71	660.7	f
1000	847.54	676.78	f
1040	865.42	685.46	f
1080	872.38	686.14	f
1120	894.95	690.42	f
1160	915.59	686.61	f
1200	953.98	682.06	f
1240	975.69	676.28	f
1280	992.99	669.81	f
1320	1010.91	669.18	f
1360	1030.48	679.31	f
1400	1040.97	690.52	f
1440	1051.8	698.84	f
*	id=P34	origin=start	destiny=end	motherId=-	ageAtStart=3480
0	710.19	42.01	c
40	708.02	40.41	c
80	716.84	44.6	c
120	740.79	56.96	c
160	770.07	57.97	c
200	789.05	59.99	f
240	809.42	56.68	f
280	823.55	58.72	f
320	842.13	57.47	f
360	869.17	58.69	f
400	896.49	57.47	f
440	922.14	63.31	f
480	929.13	69.06	f
520	941.52	68.72	f
560	965.5	68.15	f
600	988.99	51.37	f
640	994.43	40.74	f
680	1020.13	29.05	f
720	1028.64	31.77	f
760	1044.05	28.76	f
800	1073.41	23.12	f
840	1090.15	4.65	f
880	1100.66	-5.04	f
920	1115.6	-24.53	f
960	1137.26	-34.11	f
1000	1152.65	-41.58	f
1040	1162.28	-59.16	f
1080	1166.31	-79.47	f
1120	1178.85	-92.53	f
1160	1201.38	-99.67	f
1200	1210.64	-104.64	f
1240	1223.1	-118.45	f
1280	1234.83	-119.19	f
1320	1252.68	-111.28	f
1360	1281.56	-96.62	f
1400	1306.47	-91.23	f
1440	1333.4	-101.5	f
*	id=P35	origin=start	destiny=end	motherId=-	ageAtStart=1440
0	341.46	7.21	c
40	353.17	-4.77	c
80	368.74	-5.89	c
120	389.93	-10.71	c
160	412.58	-17.09	c
200	426.77	-22.6	f
240	452.37	-24.8	f
280	474.77	-20.74	f
320	488.89	-11.18	f
360	503.91	-7.42	f
400	518.45	-2.1	f
440	531.06	-2.12	f
480	550.4	-2.3200000000001	f
520	584.48	0.23000000000002	f
560	620.94	3.37	f
600	639.62	2.79	f
640	658.49	10.35	f
680	680.49	11.7	f
720	692.64	10.31	f
760	705.28	7.1	f
800	733.66	0.89999999999998	f
840	760.53	-5.23	f
880	782.54	-18.3	f
920	793.04	-29.56	f
960	801.75	-33.21	f
1000	823.04	-34.26	f
1040	843.89	-28.37	f
1080	875.26	-32.9	f
1120	883.4	-28.72	f
1160	902.46	-20.87	f
1200	919.16	-9.34	f
1240	941.23	10.95	f
1280	947.57	14.54	f
1320	977.47	28.1	f
1360	998.23	41.87	f
1400	1021.25	55.73	f
1440	1034.53	74.19	f
*	id=P36	origin=start	destiny=end	motherId=-	ageAtStart=2800
0	293.03	129.81	c
40	300.56	126.6	c
80	325.38	115.48	c
120	345.7	103.21	c
160	367.42	85.27	c
200	390.12	74.59	f
240	412.26	65.4	f
280	446.19	63.24	f
320	480.76	57.9	f
360	511.63	57.79	f
400	527.74	60.46	f
440	542.27	65	f
480	566.55	68.01	f
520	575.35	69.06	f
560	605.07	77.93	f
600	613.17	77.96	f
640	613.41	83.62	f
680	625.36	88.88	f
720	638.83	95.48	f
760	659.62	113.06	f
800	671.1	129.47	f
840	681.47	143.05	f
880	709.15	158.29	f
920	729.71	164.95	f
960	745.82	159.27	f
1000	778.99	147.56	f
1040	791.17	152.99	f
1080	813.81	159.53	f
1120	820.2	169.99	f
1160	842.13	191.95	f
1200	856.26	203.93	f
1240	863.97	206.13	f
1280	875.68	223.05	f
1320	882.48	239.04	f
1360	889.88	251.55	f
1400	903.39	256.2	f
1440	927.27	271.92	f
*	id=P37	origin=start	destiny=end	motherId=-	ageAtStart=960
0	308.32	27.69	c
40	299.57	13.68	c
80	316.14	18.1	c
120	336.61	13.46	c
160	360.91	15.37	c
200	377.83	11.95	f
240	392.21	1.15	f
280	408.27	-8.92	f
320	434.07	-3.0700000000001	f
360	451.52	-2.41	f
400	466.9	-7.2	f
440	486.84	-1.4	f
480	516.71	-5.54	f
520	534.1	-8.3200000000001	f
560	558.61	-6.39	f
600	588.09	-13.02	f
640	595.05	-17.63	f
680	616.77	-25.16	f
720	650.35	-17.07	f
760	679.07	-24.85	f
800	691.1	-35.26	f
840	713.92	-52.33	f
880	723.46	-55.07	f
920	746.31	-62.28	f
960	777.25	-68.04	f
1000	802.06	-67.89	f
1040	825	-73.04	f
1080	850.67	-78.14	f
1120	868.75	-90.5	f
1160	885.83	-87.51	f
1200	915.85	-81.87	f
1240	931.56	-72.45	f
1280	943.31	-62.57	f
1320	959.84	-55.81	f
1360	970.54	-55.46	f
1400	995.83	-60.59	f
1440	1014.23	-53.87	f
*	id=P38	origin=start	destiny=end	motherId=-	ageAtStart=3560
0	283.9	511.5	c
40	293.91	517.13	c
80	310.66	524.2	c
120	336.08	524.57	c
160	362.92	531.86	c
200	385.43	536.46	f
240	398.74	526.77	f
280	418.69	507.61	f
320	434.92	496.33	f
360	452.76	480.37	f
400	467.22	466.84	f
440	497.32	466.29	f
480	524.4	458.81	f
520	558.75	449.91	f
560	580.92	438.4	f
600	595.56	411.49	f
640	617.76	410.41	f
680	649.27	402.18	f
720	672.05	389	f
760	686.61	374.53	f
800	704.25	387.71	f
840	726.86	399.95	f
880	737.03	406.85	f
920	747.96	411.49	f
960	763.65	407.08	f
1000	788.93	398.22	f
1040	800.11	392.12	f
1080	824.74	384.98	f
1120	844.11	374.31	f
1160	869.9	372.33	f
1200	893.1	379.11	f
1240	904.16	368.9	f
1280	921.1	354.36	f
1320	935.25	343.71	f
1360	952.22	349.74	f
1400	972.97	358.01	f
1440	995.08	362.26	f
*	id=P39	origin=start	destiny=end	motherId=-	ageAtStart=3480
0	671.15	212.88	c
40	692.57	213.06	c
80	704.87	214.49	c
120	727.89	224.08	c
160	733.49	233.45	c
200	742.36	230.01	f
240	765.51	221.93	f
280	789.47	214.3	f
320	798.96	210.46	f
360	807.12	213.05	f
400	825.4	208.5	f
440	855.5	207.79	f
480	868.38	213.61	f
520	888.64	218.85	f
560	907.48	225.12	f
600	917.5	239.88	f
640	939.62	250.58	f
680	954.1	264.36	f
720	964.95	275.74	f
760	980.11	287.58	f
800	995.6	287.74	f
840	1024.61	280.15	f
880	1033.53	275.8	f
920	1052.63	277.9	f
960	1068.06	276.4	f
1000	1081.82	261.39	f
1040	1099.48	257.45	f
1080	1124.11	245.77	f
1120	1144.32	250.29	f
1160	1177.93	262.16	f
1200	1208.12	268.12	f
1240	1238.86	261.18	f
1280	1259.24	253.14	f
1320	1270.78	250.46	f
1360	1295.2	250.71	f
1400	1312.66	258.77	f
1440	1333.5	256.32	f
*	id=P40	origin=start	destiny=end	motherId=-	ageAtStart=3600
0	404.79	419.41	c
40	434.99	436.1	c
80	455.27	453.89	c
120	483.87	467.9	c
160	496.16	485.54	c
200	515.95	502.53	f
240	537.72	513.72	f
280	553.99	521.57	f
320	573.78	518.53	f
360	584.16	520.75	f
400	609.27	516.53	f
440	626.8	509.25	f
480	650.12	497.91	f
520	676.18	495.56	f
560	691.13	491.57	f
600	711.51	477.57	f
640	726.92	475.39	f
680	740.13	483.94	f
720	768.59	496.63	f
760	789.39	513.03	f
800	811.04	523.9	f
840	831.02	520.61	f
880	862.58	504.86	f
920	886.97	486.35	f
960	900.87	471.36	f
1000	921.6	459.27	f
1040	943.56	444.7	f
1080	972.68	427.07	f
1120	1006.36	411.7	f
1160	1039.85	410.38	f
1200	1065.7	414.76	f
1240	1083.04	415.72	f
1280	1102.42	410.44	f
1320	1114.81	402.71	f
1360	1128.94	398.24	f
1400	1147.1	389.95	f
1440	1156.33	384.24	f
*	id=P41	origin=start	destiny=end	motherId=-	ageAtStart=200
0	479.67	373.27	c
40	475.46	370.7	c
80	470.56	359.67	c
120	475.59	351.1	c
160	502.15	342.52	c
200	519.59	346.3	f
240	541.89	349.74	f
280	570.01	349.36	f
320	590.65	337.8	f
360	613.34	344.82	f
400	622.96	341.88	f
440	634.32	340.42	f
480	642.5	351.23	f
520	656.51	356.03	f
560	686.84	358.96	f
600	696.31	358.17	f
640	719.68	361.38	f
680	738.22	362.08	f
720	755.86	370.14	f
760	774.1	368.78	f
800	794.39	358.23	f
840	804.03	354.24	f
880	825.45	348.42	f
920	841.97	348.22	f
960	854.96	347.14	f
1000	887.34	346.66	f
1040	902.17	354.55	f
1080	933.26	370.35	f
1120	960.05	377.72	f
1160	976.15	385.55	f
1200	995.06	403.8	f
1240	1013.56	405.4	f
1280	1035.24	415.05	f
1320	1066.15	440.3	f
1360	1085.59	448.12	f
1400	1092.81	451.1	f
1440	1108.47	453.19	f
*	id=P42	origin=start	destiny=end	motherId=-	ageAtStart=3600
0	628.01	326.77	c
40	636.58	314.99	c
80	658.78	309.37	c
120	672.17	305.13	c
160	695.42	298.75	c
200	713.04	305.11	f
240	725	312.72	f
280	745.42	326.36	f
320	753.73	331.96	f
360	780.15	345.75	f
400	811.23	345.92	f
440	830.1	342.81	f
480	850.09	342.02	f
520	873.48	326.71	f
560	898.27	314.65	f
600	913.97	307.97	f
640	914.92	309.72	f
680	924.67	336.12	f
720	936.94	345.32	f
760	949.09	351.17	f
800	978.35	356.24	f
840	998.26	368.99	f
880	1019.15	377.46	f
920	1030.08	393.4	f
960	1033.48	408.07	f
1000	1060.25	423.43	f
1040	1081.29	417.47	f
1080	1097.61	415.89	f
1120	1122.54	417.67	f
1160	1154.71	412.27	f
1200	1178.06	408.3	f
1240	1198.38	419.73	f
1280	1206.46	412.04	f
1320	1213.73	412.73	f
1360	1235.99	424.26	f
1400	1264.27	439.95	f
1440	1274.18	436.51	f
*	id=P43	origin=start	destiny=end	motherId=-	ageAtStart=1680
0	364.12	375.38	c
40	385.14	388.97	c
80	403.01	399.44	c
120	423.89	403.38	c
160	432.83	402.86	c
200	455.64	407.56	f
240	466.84	416.3	f
280	491.44	427.43	f
320	499.07	427.74	f
360	513.44	426.64	f
400	522.37	416.51	f
440	532.25	412.42	f
480	559.33	412.96	f
520	572.02	425.93	f
560	591	436.34	f
600	595.02	438.74	f
640	621.57	444.7	f
680	637.69	449.76	f
720	655.68	464.49	f
760	686.2	466.19	f
800	712.65	463.69	f
840	741.4	455.53	f
880	761.06	458.27	f
920	788.25	460.28	f
960	802.32	453.25	f
1000	820.96	438.83	f
1040	845.46	438.4	f
1080	856.57	437.92	f
1120	878.31	434.91	f
1160	887.25	436.67	f
1200	906.58	446.4	f
1240	928.18	448.15	f
1280	953.26	451	f
1320	971.27	445.68	f
1360	985.02	425.68	f
1400	996.33	419.72	f
1440	1025.53	410.39	f
*	id=P44	origin=start	destiny=end	motherId=-	ageAtStart=4040
0	766.93	592.49	c
40	781.36	571.78	c
80	794.79	562.76	c
120	824.27	550.11	c
160	843.63	541.39	c
200	855.99	526.43	f
240	863.08	506.11	f
280	867.4	496.82	f
320	883.78	474.84	f
360	901.23	464.34	f
400	929.77	461.46	f
440	951.15	463.33	f
480	970.87	470.17	f
520	985.76	474.78	f
560	1012.54	474.42	f
600	1038.97	477.97	f
640	1050.3	479.35	f
680	1082.5	480.76	f
720	1111.59	480.13	f
760	1118.62	486.3	f
800	1139.27	487.57	f
840	1158.12	492.62	f
880	1183.19	500.3	f
920	1193.16	503.73	f
960	1207.44	510.04	f
1000	1220.78	516.67	f
1040	1231.28	524.97	f
1080	1239.36	524.98	f
1120	1253.18	530.99	f
1160	1276.72	542.22	f
1200	1301.69	547.3	f
1240	1307.72	553.17	f
1280	1302.25	550.51	f
1320	1298.53	529.92	f
1360	1319.77	521.27	f
1400	1334.45	517.91	f
1440	1356.8	508.34	f
*	id=P45	origin=start	destiny=end	motherId=-	ageAtStart=280
0	124.51	359.72	c
40	129.62	373.36	c
80	135.45	380.58	c
120	150.86	383.72	c
160	159.55	378.21	c
200	178.54	370.55	f
240	209.76	375.94	f
280	230.96	376.16	f
320	242.3	385.91	f
360	255.71	396.93	f
400	285.26	409.61	f
440	302.04	425.65	f
480	312.19	437.42	f
520	325.03	455.26	f
560	343.49	463.55	f
600	369.04	482.74	f
640	380.96	490.35	f
680	408.55	496.1	f
720	431	506.46	f
760	445.04	511.89	f
800	462.34	508.54	f
840	485.27	503.19	f
880	509.28	507.92	f
920	526.08	513.82	f
960	542.6	520.21	f
1000	558.98	531	f
1040	576.59	532.07	f
1080	589.29	543.51	f
1120	612.51	545.91	f
1160	644.9	537.08	f
1200	667.35	525.01	f
1240	681.17	517.66	f
1280	694.17	509.35	f
1320	720.96	501.44	f
1360	732.61	508.56	f
1400	755.65	516.55	f
1440	770.46	532.71	f
*	id=P46	origin=start	destiny=end	motherId=-	ageAtStart=2360
0	329.24	499.84	c
40	351.46	491.91	c
80	375.54	482.17	c
120	407.3	477.95	c
160	435.46	474.95	c
200	457.12	473.88	f
240	481.12	477.89	f
280	498.59	473.91	f
320	505.81	478.64	f
360	523.72	489.56	f
400	542.39	498.47	f
440	559.49	496.49	f
480	582.36	495.97	f
520	617.54	497.39	f
560	647.54	490.83	f
600	671.28	492.38	f
640	696.66	499.44	f
680	713.78	501.05	f
720	741.56	498.84	f
760	749.23	507.93	f
800	769.62	511.59	f
840	797.15	513.74	f
880	811.2	513.82	f
920	839.05	519.43	f
960	877.47	517.17	f
1000	903.75	522.01	f
1040	935.03	535.01	f
1080	952.04	543.89	f
1120	975.46	549.57	f
1160	984.22	555.84	f
1200	988.06	559.55	f
1240	1022.23	567.17	f
1280	1066.68	564.15	f
1320	1076.72	562.84	f
1360	1093.96	555.1	f
1400	1114.86	559.35	f
1440	1138.81	558.85	f
*	id=P47	origin=start	destiny=end	motherId=-	ageAtStart=3400
0	608.55	82.65	c
40	624.56	109.97	c
80	653.64	115.64	c
120	672.48	109.7	c
160	691.78	113.11	c
200	711.08	118.42	f
240	727.59	110.79	f
280	742.93	103.39	f
320	745.38	98.26	f
360	756.73	95.11	f
400	769.46	85.75	f
440	776.58	70.76	f
480	773.94	72.21	f
520	774.2	73.63	f
560	779.63	73.93	f
600	800.02	77.09	f
640	808.73	79.02	f
680	824.24	68.23	f
720	839.56	54.34	f
760	850.89	35.2	f
800	870.52	40.6	f
840	890.96	44.41	f
880	912.18	49.79	f
920	926.85	57.59	f
960	934.7	54.45	f
1000	949.47	47.5	f
1040	967.06	53.59	f
1080	988.92	52.77	f
1120	1008.2	62.04	f
1160	1034.5	74.83	f
1200	1058.92	82.27	f
1240	1056.58	96.79	f
1280	1046.04	110.09	f
1320	1046.47	125.36	f
1360	1044.09	146.34	f
1400	1050.22	149.1	f
1440	1070.9	151.71	f
*	id=P48	origin=start	destiny=end	motherId=-	ageAtStart=1600
0	762.73	600.77	c
40	763.54	614.08	c
80	763.01	628.37	c
120	780.39	638.77	c
160	786.28	639.83	c
200	820.85	652.01	f
240	833.68	648.98	f
280	859.4	643.78	f
320	885.86	636.9	f
360	915.08	630.74	f
400	942.67	620.26	f
440	965.28	614.24	f
480	988.56	611.52	f
520	1013.13	616.52	f
560	1045.74	630.48	f
600	1057.65	639.05	f
640	1080.06	644.35	f
680	1092.94	656.1	f
720	1111.17	660.77	f
760	1132.09	662.98	f
800	1145.06	664	f
840	1170.31	657.53	f
880	1180.35	675.95	f
920	1207.65	680.32	f
960	1227.56	677.52	f
1000	1244.3	676.34	f
1040	1259.88	684.17	f
1080	1279.61	692.71	f
1120	1303.55	692.74	f
1160	1321.26	687.32	f
1200	1343.63	672.99	f
1240	1366.56	668.58	f
1280	1389.4	671.99	f
1320	1400.45	680.28	f
1360	1408.3	694.76	f
1400	1425.01	691.13	f
1440	1443.52	682.76	f
*	id=P49	origin=start	destiny=end	motherId=-	ageAtStart=1480
0	20.48	150.21	c
40	34.74	140.62	c
80	43.89	133.23	c
120	54.11	125.16	c
160	58.9	112.61	c
200	77.1	101.73	f
240	85.45	87.48	f
280	93.3	68.3	f
320	99.68	56.24	f
360	114.02	44.22	f
400	119.37	35.44	f
440	124.49	15.98	f
480	123.9	12.27	f
520	134.61	-1.13	f
560	141.53	-7.36	f
600	157.46	-20.26	f
640	174.44	-11.52	f
680	196.51	-3.2	f
720	224.82	2.22	f
760	236.82	-2.3200000000001	f
800	258.39	-13.36	f
840	291.58	-15.88	f
880	322.1	-26.41	f
920	343.21	-25.32	f
960	357.14	-21.04	f
1000	357.26	-17.39	f
1040	354.85	-12.67	f
1080	372.12	1.27	f
1120	384.94	1.9299999999999	f
1160	411.4	14.24	f
1200	436.6	22.39	f
1240	449.51	28.84	f
1280	469.9	41.45	f
1320	490.96	31.98	f
1360	510.42	38.81	f
1400	521.19	42.14	f
1440	534.7	51.57	f
*	id=P50	origin=start	destiny=end	motherId=-	ageAtStart=1080
0	31.05	390.81	c
40	26.49	395.6	c
80	21.65	411.97	c
120	21.91	425.75	c
160	3.9	442.07	c
200	3.75	453.76	f
240	25.87	465.68	f
280	48.66	464.75	f
320	65.89	457.49	f
360	77.83	451.93	f
400	104.06	460.77	f
440	130.34	473.71	f
480	150.27	481.29	f
520	166.4	472.53	f
560	179.53	475.4	f
600	188.19	472.43	f
640	200.85	471.85	f
680	228.18	480.28	f
720	261.73	483.56	f
760	284.06	487.35	f
800	323.92	487.2	f
840	340.53	488.15	f
880	358.14	494.43	f
920	370.18	503.56	f
960	376.71	511.93	f
1000	396.62	522	f
1040	416.08	544.25	f
1080	431	554.93	f
1120	439.98	571.66	f
1160	438.37	587.58	f
1200	456.51	599.8	f
1240	481.51	608.37	f
1280	505.79	616.07	f
1320	512.02	624.89	f
1360	526.56	621.32	f
1400	543.91	621.39	f
1440	551.36	628.55	f
*	id=P51	origin=start	destiny=end	motherId=-	ageAtStart=4240
0	640.04	405.62	c
40	658.2	416.5	c
80	675.38	417.72	c
120	698.59	415.15	c
160	726.29	435.55	c
200	742.35	449.9	f
240	755.64	440.28	f
280	760.43	437.69	f
320	785.43	420.2	f
360	797.88	416.94	f
400	809.2	406.26	f
440	815.89	403.27	f
480	843.55	408.76	f
520	858.4	419.82	f
560	873.92	430.92	f
600	892.28	443.81	f
640	904.24	452.32	f
680	925.05	445.1	f
720	934.28	443.28	f
760	945.73	435.8	f
800	965.1	439.27	f
840	980.51	437.95	f
880	997.27	430.59	f
920	1009.32	432.81	f
960	1029.24	437.59	f
1000	1055.12	446.27	f
1040	1072.75	457.46	f
1080	1097.49	466.42	f
1120	1110.63	459.59	f
1160	1126.75	461.74	f
1200	1160.48	470.75	f
1240	1181.77	466.83	f
1280	1197.47	456.08	f
1320	1215.09	457.63	f
1360	1245.06	463.24	f
1400	1289.47	463.15	f
1440	1297.55	464.48	f
*	id=P52	origin=start	destiny=end	motherId=-	ageAtStart=1200
0	168.36	604.87	c
40	156.4	616.3	c
80	145.33	621.48	c
120	126.79	620.66	c
160	135.29	610.86	c
200	156.51	595.51	f
240	164.73	591.23	f
280	173.44	586.42	f
320	189.79	581.68	f
360	207.26	575.35	f
400	224.98	564.49	f
440	232.21	558.55	f
480	262.68	554.17	f
520	278.49	567.35	f
560	286.14	576.12	f
600	310.34	595.18	f
640	324.81	596.01	f
680	344.88	606.21	f
720	371.64	615.75	f
760	380.9	619.69	f
800	402.98	621.17	f
840	428.51	628.83	f
880	442.46	624.13	f
920	475.59	626.38	f
960	490.74	633.4	f
1000	512.31	626.23	f
1040	516.72	620.16	f
1080	537.42	614.8	f
1120	557.73	617.9	f
1160	568.84	626.91	f
1200	586.59	628.67	f
1240	603.78	625.34	f
1280	629.97	620.91	f
1320	662.43	617.95	f
1360	680.33	612.74	f
1400	690.38	613.83	f
1440	720.77	621.01	f
*	id=P53	origin=start	destiny=end	motherId=-	ageAtStart=1760
0	295.04	326.76	c
40	304.5	334.23	c
80	325.9	345.46	c
120	356.24	366.5	c
160	375.1	377.04	c
200	379.15	382.69	f
240	392.88	388.29	f
280	409.96	389.31	f
320	426.86	376.4	f
360	450.84	350.46	f
400	465.14	337.87	f
440	483.99	330.9	f
480	506.63	329.03	f
520	537.92	325.01	f
560	550.82	323.28	f
600	564.07	335.44	f
640	577.1	341.97	f
680	599.15	345.56	f
720	631.42	354.44	f
760	645.09	355.8	f
800	673.38	357.62	f
840	682.9	358.07	f
[truncated: 1,801 more rows]
