# Supplementary material for: A three component model for superdiffusive motion effectively describes migration of eukaryotic cells moving freely or under a directional stimulus
Source: PLoS One. 2022 Aug 2;17(8):e0272259. doi: 10.1371/journal.pone.0272259 (PMC9345344; doi:10.1371/journal.pone.0272259)
Supplement: S1 File — Text files containing information about displacements of experimental and simulated populations used for both preliminary analyses, in “datasets used for preliminary evaluation of cell movement (Tables 1 and 2)”, and further characterization of cell movement, in “further datasets used for cell movement characterization (Figs 2, 4–6; Table 2; S1–S3 Tables; S2 and S3 Figs)”. (ZIP) [file pone.0272259.s007.zip › S1_File/further datasets/simulated/100 cells (9 micron random)/b8 p12/Coords-R1DeiQ.txt]

#	version=2.0	operator=	acqDate=	cellLine=cell	cond=N.T.	type=	well=	ref_angle=	note=Experiment 1	clickId=	date=	acqId=	ps=1	xSize=845	ySize=668	ts=1	unit=um	stackId=	timeInt=	description=
*	id=P1	origin=start	destiny=end	motherId=-	ageAtStart=1880
0	480.93	223.16	c
40	506.04	220.63	c
80	527.63	215.79	c
120	545.65	213.17	c
160	559.62	214.07	c
200	582.48	207.12	f
240	597.84	207.77	f
280	638.96	191.04	f
320	655.19	182.43	f
360	675.72	174.94	f
400	695.38	163.91	f
440	708.05	155.15	f
480	716	142.54	f
520	733.96	131.7	f
560	761.82	118.16	f
600	768.08	121.61	f
640	790.44	120.41	f
680	813.81	125.44	f
720	837.07	120.27	f
760	853.49	130.9	f
800	864.49	146.38	f
840	892.78	158.62	f
880	916.42	157.44	f
920	950.05	162.06	f
960	980.55	157.97	f
1000	1000.28	165.26	f
1040	1025.32	164.14	f
1080	1043.62	176.21	f
1120	1058.85	188.52	f
1160	1078.56	205.16	f
1200	1100.74	219.21	f
1240	1112.29	226.29	f
1280	1124.21	226.77	f
1320	1132.11	230.29	f
1360	1147.9	234.94	f
1400	1162.18	245.01	f
1440	1186.69	237.19	f
*	id=P2	origin=start	destiny=end	motherId=-	ageAtStart=4240
0	18.61	20.53	c
40	24.84	19.7	c
80	50.02	11.82	c
120	60.22	14.93	c
160	92.46	14.87	c
200	117.63	13.44	f
240	135.6	21.95	f
280	153.12	18.83	f
320	170.76	23.02	f
360	187.23	20.53	f
400	204.54	8.22	f
440	225.63	7.72	f
480	238.48	7.74	f
520	259.32	1.38	f
560	291.45	-13.14	f
600	313.98	-21.24	f
640	332	-35	f
680	338.56	-50.76	f
720	357.63	-69.18	f
760	376.5	-78.4	f
800	390.91	-80.62	f
840	411.38	-85.87	f
880	424.37	-84.86	f
920	439.42	-92.46	f
960	456.07	-108.11	f
1000	464.31	-120.96	f
1040	491.09	-131.52	f
1080	505.71	-133.08	f
1120	531.42	-138.52	f
1160	545.4	-143.56	f
1200	557.12	-156.43	f
1240	562.48	-153.8	f
1280	582.99	-149.29	f
1320	591.43	-137.73	f
1360	597.02	-137.39	f
1400	619.24	-139.58	f
1440	629.01	-148.66	f
*	id=P3	origin=start	destiny=end	motherId=-	ageAtStart=1840
0	480.6	442.73	c
40	491.92	437.8	c
80	510.75	430.84	c
120	521.15	429.64	c
160	541.99	434.71	c
200	558.78	440.58	f
240	579.09	438.63	f
280	593.04	443.63	f
320	619.08	440.17	f
360	633.07	444.88	f
400	645.59	455.45	f
440	667.71	463.88	f
480	685.56	460.86	f
520	700.37	457.82	f
560	717.92	459.9	f
600	733.9	462.73	f
640	751.1	469.9	f
680	772.03	481.6	f
720	793.86	483.73	f
760	814	485.05	f
800	845.85	488.83	f
840	859.28	484.63	f
880	877.94	487.06	f
920	895.74	478.38	f
960	907.38	481.34	f
1000	935.3	488.96	f
1040	949.89	485.89	f
1080	965.73	483.86	f
1120	993.78	483.28	f
1160	1016.34	475.6	f
1200	1025.36	467.69	f
1240	1030.28	463.11	f
1280	1044.77	450.86	f
1320	1063.63	430.39	f
1360	1072.87	409.93	f
1400	1079.3	402.94	f
1440	1093.44	400.03	f
*	id=P4	origin=start	destiny=end	motherId=-	ageAtStart=4680
0	789.36	205.55	c
40	805.6	212.15	c
80	836.6	217.01	c
120	861.48	231.46	c
160	887.55	235.61	c
200	908.05	243.55	f
240	927.23	245.1	f
280	950.56	236.99	f
320	981.15	232.47	f
360	986.21	221.45	f
400	1011	215.22	f
440	1030.69	208.95	f
480	1040.8	204.45	f
520	1060.03	206	f
560	1080.71	213.22	f
600	1100.91	215.91	f
640	1111.44	201.46	f
680	1109.09	180.52	f
720	1108.91	166.39	f
760	1125.33	150.15	f
800	1135.72	153.38	f
840	1162.22	175.95	f
880	1175.97	180.15	f
920	1212.01	194.89	f
960	1249.82	208.29	f
1000	1266.59	228.34	f
1040	1274.93	238.5	f
1080	1290.17	251.3	f
1120	1308	261.53	f
1160	1326.2	263.95	f
1200	1361.41	260.58	f
1240	1393.56	260.02	f
1280	1412.05	258.98	f
1320	1425.78	257	f
1360	1442	264.77	f
1400	1466.54	277.72	f
1440	1483.36	292.47	f
*	id=P5	origin=start	destiny=end	motherId=-	ageAtStart=160
0	469.68	621.85	c
40	502.28	620.8	c
80	523.19	633.81	c
120	538.23	644.64	c
160	552.56	639.36	c
200	560.7	635.43	f
240	574.37	629.23	f
280	581.52	623.11	f
320	601.41	621.71	f
360	615.72	636.39	f
400	639.5	644.26	f
440	660.34	641.38	f
480	686.11	636.16	f
520	716.09	628.07	f
560	738.89	618.21	f
600	761.04	618.19	f
640	789.64	613.91	f
680	795.24	615.03	f
720	817.65	610.55	f
760	850.22	617.06	f
800	862.58	618.97	f
840	878.29	632.33	f
880	891.09	649.52	f
920	902.39	652.61	f
960	911.1	657.46	f
1000	924.65	653.61	f
1040	949.35	664.76	f
1080	986.06	683.13	f
1120	1000.33	687.83	f
1160	1015.59	687.23	f
1200	1028.81	672.24	f
1240	1049.22	657.66	f
1280	1065.74	661.74	f
1320	1074.46	676.5	f
1360	1083.69	677.34	f
1400	1097.17	675.88	f
1440	1121.79	682	f
*	id=P6	origin=start	destiny=end	motherId=-	ageAtStart=3360
0	407.59	659.14	c
40	413.54	674.35	c
80	413.14	676.41	c
120	415.78	685.82	c
160	425.2	688.02	c
200	442.26	684.88	f
240	462.79	684.06	f
280	483.1	685.48	f
320	514.36	693.35	f
360	547.19	697.98	f
400	563.27	694.41	f
440	579.27	695.61	f
480	607.61	696.05	f
520	635.28	683	f
560	642.95	681.48	f
600	667.14	683.21	f
640	675.85	672.43	f
680	692.61	648.69	f
720	708.28	632.91	f
760	724	620.65	f
800	755.49	603.55	f
840	774.33	603.38	f
880	793.51	608.25	f
920	818.15	608.41	f
960	835.42	606.68	f
1000	837.27	611.72	f
1040	852.04	618.91	f
1080	870.64	618.51	f
1120	883.88	611.94	f
1160	907.88	604.91	f
1200	925.55	597.39	f
1240	948.51	585.84	f
1280	960.33	569.96	f
1320	986.18	570.29	f
1360	999.82	565.43	f
1400	1016.41	557.02	f
1440	1040.03	547.93	f
*	id=P7	origin=start	destiny=end	motherId=-	ageAtStart=1920
0	813.37	178.37	c
40	815.65	196.03	c
80	825.93	213	c
120	844.44	228.29	c
160	856.35	231.67	f
200	883.18	242.26	f
240	903.39	240.85	f
280	933.52	234.66	f
320	966.76	230.05	f
360	986.18	228.97	f
400	1006.77	230.57	f
440	1025.36	235.64	f
480	1051.95	236.44	f
520	1074.8	231.82	f
560	1100.53	230.49	f
600	1112.59	243.3	f
640	1126.92	260.19	f
680	1150.35	257.87	f
720	1161.33	255.04	f
760	1179.27	245.08	f
800	1193.24	244.7	f
840	1201.74	243.45	f
880	1219.86	240.18	f
920	1239.93	224.71	f
960	1254.87	211.43	f
1000	1264.02	204.33	f
1040	1280.89	200.12	f
1080	1310.21	195.47	f
1120	1339.84	195.35	f
1160	1361.98	197.46	f
1200	1377.82	196.67	f
1240	1390.47	198.6	f
1280	1419.34	196.38	f
1320	1442.96	204.79	f
1360	1454.95	215.11	f
1400	1469.64	222.34	f
1440	1490.87	237.99	f
*	id=P8	origin=start	destiny=end	motherId=-	ageAtStart=120
0	406.26	649.97	c
40	416.25	653.89	c
80	445.67	669.7	c
120	472.32	680.52	c
160	507.08	684.34	c
200	531.3	687.15	f
240	555.06	684.43	f
280	574.36	683.15	f
320	594.59	680.93	f
360	606.26	682.07	f
400	611.31	682.72	f
440	636.07	691.17	f
480	656.28	699.48	f
520	677.48	700.51	f
560	689.46	703.95	f
600	700.04	701.03	f
640	712.36	704.04	f
680	738.87	708.15	f
720	758.46	707.78	f
760	779.78	708.4	f
800	798.71	709.02	f
840	825.66	716.6	f
880	847.51	719.94	f
920	866.33	710.83	f
960	892.28	700.72	f
1000	923.21	693.68	f
1040	950.59	693.6	f
1080	974.97	700.92	f
1120	991.89	724.26	f
1160	1017.42	737.54	f
1200	1053.44	745.64	f
1240	1072.22	739.19	f
1280	1085.46	746.36	f
1320	1108	748.24	f
1360	1128.61	758.68	f
1400	1147.97	778.35	f
1440	1170.45	790.22	f
*	id=P9	origin=start	destiny=end	motherId=-	ageAtStart=920
0	769.59	393.28	c
40	785.84	393.66	c
80	816.06	398.24	c
120	832.44	392.83	c
160	849.14	392.97	c
200	859.25	394.07	f
240	880.9	397.92	f
280	891.95	399.44	f
320	916.43	393.55	f
360	931.84	390.87	f
400	950.47	384.53	f
440	966.44	376.54	f
480	989.39	360.12	f
520	1002.34	350.33	f
560	1023.28	345.43	f
600	1054.16	335.18	f
640	1070.48	335.33	f
680	1089.13	335.78	f
720	1111.21	326.94	f
760	1135.72	314.71	f
800	1149.04	301.22	f
840	1173.36	300.98	f
880	1194.45	297.62	f
920	1215.64	298.44	f
960	1233.04	291.76	f
1000	1237.25	282.56	f
1040	1244.68	260.15	f
1080	1253.03	241.35	f
1120	1265	223.83	f
1160	1271.2	208.85	f
1200	1280.61	194.8	f
1240	1297.64	180.45	f
1280	1306.07	172.84	f
1320	1336.15	172.09	f
1360	1358.61	167.75	f
1400	1377.65	161.58	f
1440	1399.24	160.82	f
*	id=P10	origin=start	destiny=end	motherId=-	ageAtStart=2800
0	323.8	659.72	c
40	337.62	663.81	c
80	357	670.11	c
120	365.28	678.82	c
160	376.7	678.65	c
200	384.76	678.4	f
240	406.38	673.64	f
280	432.09	666.4	f
320	442.71	671.08	f
360	469.04	671.13	f
400	490.4	673.31	f
440	497.08	677.96	f
480	507.2	689.39	f
520	523.54	701.78	f
560	542.13	705.79	f
600	549.09	720.86	f
640	563.95	715.96	f
680	591.87	711.75	f
720	598.83	709.02	f
760	619.36	694.22	f
800	644.31	686.96	f
840	672.51	681.68	f
880	698.63	675.44	f
920	720.13	665.5	f
960	739.8	658.87	f
1000	757.38	659.88	f
1040	765.71	653.38	f
1080	780.64	654.99	f
1120	802.34	662.98	f
1160	817.6	662.23	f
1200	833.41	666.55	f
1240	850.82	691.28	f
1280	860.32	703.97	f
1320	870.22	707.47	f
1360	892.5	701.81	f
1400	904.11	697.39	f
1440	932.91	689.14	f
*	id=P11	origin=start	destiny=end	motherId=-	ageAtStart=3320
0	219.58	59.14	c
40	227.83	57.95	c
80	254.56	55.6	c
120	281.52	49.88	c
160	303.2	55.26	c
200	329.67	60.6	f
240	336.51	62.27	f
280	366.58	61.2	f
320	383.1	61.75	f
360	409.19	52.9	f
400	446.81	44.62	f
440	473.2	35.93	f
480	491.01	29.35	f
520	528.9	31.25	f
560	545.52	31.65	f
600	571.32	37.51	f
640	583.47	42.45	f
680	594.17	45.98	f
720	607.2	53.49	f
760	616.95	63.67	f
800	637.81	69.61	f
840	651.08	74.2	f
880	665.79	69.65	f
920	689.49	68.56	f
960	708.56	70.79	f
1000	743.31	72.91	f
1040	774.73	70.69	f
1080	791.74	76.22	f
1120	811.01	81.14	f
1160	825.65	89	f
1200	853.43	80.45	f
1240	870.93	82.09	f
1280	890.73	76.77	f
1320	899.92	63.34	f
1360	917.92	44.93	f
1400	933.17	30.94	f
1440	946.47	28.23	f
*	id=P12	origin=start	destiny=end	motherId=-	ageAtStart=3440
0	352.61	652.08	c
40	363.46	662.29	c
80	381.85	681.82	c
120	394.8	689.25	c
160	405.79	679.16	c
200	423.79	668.22	f
240	445.23	658.65	f
280	455.37	653.24	f
320	470.18	638.68	f
360	480.96	633.12	f
400	496.51	643.03	f
440	532.22	649.58	f
480	561.6	654.23	f
520	589.73	657.38	f
560	614.99	659.84	f
600	651.48	663.94	f
640	665.51	661.56	f
680	684.22	653.22	f
720	719.52	644.44	f
760	741.84	640.86	f
800	767.1	636.07	f
840	792.24	648.98	f
880	810.23	644.07	f
920	841.75	640.45	f
960	863.81	632	f
1000	869.27	633.99	f
1040	883.16	615.76	f
1080	895.44	599.88	f
1120	895.49	586.59	f
1160	906.6	584.75	f
1200	936.77	582.83	f
1240	951.61	589.96	f
1280	965.27	609.51	f
1320	987.67	612.68	f
1360	1002.24	616.99	f
1400	1019.13	608.52	f
1440	1047.13	599.77	f
*	id=P13	origin=start	destiny=end	motherId=-	ageAtStart=3160
0	222.26	567.17	c
40	234.43	560.79	c
80	249.08	553.74	c
120	258.25	557.46	c
160	283.32	562.57	c
200	298.77	558.47	f
240	322.2	543.41	f
280	342.4	526.05	f
320	359.6	523.71	f
360	394.7	519.37	f
400	411.25	514.29	f
440	422.91	514.07	f
480	453.85	519.03	f
520	474	532.55	f
560	482.45	524.1	f
600	494.41	512.04	f
640	510.11	510.94	f
680	528.44	501.58	f
720	533.84	494.94	f
760	539.62	491.71	f
800	571.68	488.64	f
840	586.97	471.47	f
880	595.31	464.52	f
920	621.1	465.75	f
960	633.58	467.31	f
1000	645.55	469.43	f
1040	660	469.43	f
1080	677.64	482.76	f
1120	711.6	497.38	f
1160	728.03	503.25	f
1200	749.13	496.96	f
1240	752.11	479.27	f
1280	759.25	470.42	f
1320	774.2	455.4	f
1360	786.48	438.26	f
1400	797.31	434.04	f
1440	823.06	446.24	f
*	id=P14	origin=start	destiny=end	motherId=-	ageAtStart=3640
0	384.78	179.01	c
40	388.19	157.49	c
80	393.88	150.77	c
120	409.04	149.66	c
160	437.39	148.34	c
200	456.18	146.46	f
240	485.34	155.78	f
280	496.14	152.23	f
320	531.98	139.57	f
360	557.62	124.52	f
400	571.39	112.73	f
440	578.97	98.56	f
480	597.66	90.67	f
520	620.1	91.53	f
560	646.08	90.9	f
600	663.23	96.97	f
640	692.2	103.02	f
680	712.47	104.51	f
720	728.45	108.41	f
760	739.35	110.82	f
800	761.67	115.76	f
840	779.32	117.32	f
880	793.32	115.92	f
920	817.07	123.2	f
960	831.33	136.49	f
1000	851.85	144.01	f
1040	862.21	150.1	f
1080	877.04	143.87	f
1120	898.77	138.62	f
1160	919.46	134.58	f
1200	945.03	126.36	f
1240	964.57	126.88	f
1280	984.27	135.67	f
1320	1004.2	138.09	f
1360	1024.59	132.86	f
1400	1034.89	127.12	f
1440	1064.4	119.31	f
*	id=P15	origin=start	destiny=end	motherId=-	ageAtStart=1760
0	791.85	279.53	c
40	802.21	257.66	c
80	819.91	254.9	c
120	832.19	264.72	c
160	841.6	275.1	c
200	864.58	282.16	f
240	876.25	285.99	f
280	895.14	290.13	f
320	907.19	288.13	f
360	915.4	278.49	f
400	948.32	274.05	f
440	968.52	260.14	f
480	988.4	250.82	f
520	1000.34	236.29	f
560	1024.06	223.55	f
600	1048.93	229.72	f
640	1074.77	223.55	f
680	1101.9	217.15	f
720	1117.71	229	f
760	1140.56	237.34	f
800	1156.06	240.65	f
840	1175.23	245.79	f
880	1175.93	255.7	f
920	1185.02	271.89	f
960	1193.68	293.65	f
1000	1207.15	300.74	f
1040	1222.34	302.24	f
1080	1248.23	300.07	f
1120	1273.18	295.26	f
1160	1302.13	285.74	f
1200	1337.94	281.5	f
1240	1369.52	277.98	f
1280	1390.64	267.67	f
1320	1421.93	266.75	f
1360	1451.55	266.01	f
1400	1468.28	268.96	f
1440	1491.76	271.88	f
*	id=P16	origin=start	destiny=end	motherId=-	ageAtStart=80
0	480.64	370.14	c
40	501.93	392.93	c
80	516.1	410.96	c
120	530.99	415.54	c
160	563.78	421.46	c
200	586.23	425.31	f
240	608.71	428.7	f
280	625.4	433.6	f
320	642.77	442.5	f
360	655.75	433.98	f
400	681.24	422.88	f
440	701.57	418.74	f
480	733.1	410.51	f
520	744.93	404.38	f
560	760.68	405.64	f
600	782.26	408.03	f
640	795.77	404.04	f
680	819.31	399.23	f
720	836.16	384.4	f
760	844.87	365.37	f
800	858.1	364.96	f
840	894.15	365.55	f
880	904.97	365.59	f
920	918.28	366.71	f
960	945.24	372.78	f
1000	959.71	367.65	f
1040	970.71	368.56	f
1080	991.64	379.63	f
1120	1018.02	379.08	f
1160	1038.79	370.5	f
1200	1060.63	366.99	f
1240	1090.02	361.02	f
1280	1122.17	362.92	f
1320	1152.7	363	f
1360	1174.06	359.33	f
1400	1191.63	346.83	f
1440	1210.97	339.43	f
*	id=P17	origin=start	destiny=end	motherId=-	ageAtStart=2240
0	209.19	272.14	c
40	241.16	266.26	c
80	263.82	273.04	c
120	271.48	276.89	c
160	279.45	285.19	c
200	291.82	279.24	f
240	324.23	274.49	f
280	345.69	268.52	f
320	369.66	265.17	f
360	384.1	260.91	f
400	401.81	264.03	f
440	424.93	278.25	f
480	447.46	287.94	f
520	457.12	302.17	f
560	476.71	314.11	f
600	502.73	324.22	f
640	517.58	327.81	f
680	531.44	322.7	f
720	550.5	317.49	f
760	574.33	313.04	f
800	584.65	294.13	f
840	604.7	275.68	f
880	618.74	273.33	f
920	644.49	277.9	f
960	667.92	284.65	f
1000	690.61	281.59	f
1040	700.41	273.62	f
1080	720.38	260.06	f
1120	736.94	255.94	f
1160	763.54	257.57	f
1200	785.09	258.71	f
1240	796.61	259.24	f
1280	813.38	255.06	f
1320	839.26	250.72	f
1360	864.78	258.48	f
1400	878.09	275.44	f
1440	897.65	285.19	f
*	id=P18	origin=start	destiny=end	motherId=-	ageAtStart=2120
0	372	122.86	c
40	380.98	115.38	c
80	411.97	104.13	c
120	439.76	101.3	c
160	463.65	93.87	f
200	483.23	78.57	f
240	503.26	74.7	f
280	526.86	57.62	f
320	543.22	59.46	f
360	568.63	51.3	f
400	584.31	40.8	f
440	598.16	33.73	f
480	608.4	23.79	f
520	630.31	23.66	f
560	641.49	25.63	f
600	653.82	29.19	f
640	659.15	38.41	f
680	666.6	44.73	f
720	684.01	48.1	f
760	711.58	48.28	f
800	728.33	47.48	f
840	752.14	50.14	f
880	781.98	63.38	f
920	801.01	64.91	f
960	830.11	76.91	f
1000	851.49	88.65	f
1040	861.05	89.11	f
1080	874.02	93.83	f
1120	899.04	93.35	f
1160	924.32	101.87	f
1200	943.9	106.36	f
1240	958.44	114.95	f
1280	986.97	124.08	f
1320	1010.08	117.92	f
1360	1022.63	116.02	f
1400	1040	109.3	f
1440	1052.46	101.41	f
*	id=P19	origin=start	destiny=end	motherId=-	ageAtStart=40
0	772.12	449.05	c
40	800.97	454.43	c
80	819.44	446.38	c
120	848.25	451.3	c
160	883.44	439.81	c
200	901.77	421.14	f
240	915.16	406.26	f
280	934.87	380.53	f
320	946.92	364.43	f
360	956.5	355.65	f
400	976.72	345.59	f
440	985.5	350.02	f
480	1000.1	353.83	f
520	1007.16	372.51	f
560	1026.97	380.96	f
600	1043.86	380.59	f
640	1056.66	371.17	f
680	1068.03	359.3	f
720	1085.18	355.35	f
760	1099.78	358.32	f
800	1123.02	361.48	f
840	1132.2	360.89	f
880	1146.02	354.02	f
920	1172.77	352.52	f
960	1193.04	352.12	f
1000	1212.68	351.77	f
1040	1237.82	367.21	f
1080	1255.86	371.74	f
1120	1268.52	384.51	f
1160	1290.39	386.82	f
1200	1301.96	395.57	f
1240	1324.8	396.47	f
1280	1353.52	391.28	f
1320	1365.96	397.72	f
1360	1386.87	398.38	f
1400	1419.4	403.25	f
1440	1440.12	402.66	f
*	id=P20	origin=start	destiny=end	motherId=-	ageAtStart=560
0	420.4	353.83	c
40	448.25	350.66	c
80	467.07	347.61	c
120	492.98	354.01	c
160	519.47	348.92	c
200	544.51	343.67	f
240	566.33	338.79	f
280	578.87	329.99	f
320	600.92	319.6	f
360	626.66	310.95	f
400	656.56	320.87	f
440	661.91	321.82	f
480	693.94	329.99	f
520	719.03	330.58	f
560	751.18	334.28	f
600	752.4	337.36	f
640	764.48	359.95	f
680	776.39	370.51	f
720	797.54	389.77	f
760	803.14	402	f
800	825.13	407.71	f
840	849.07	406.43	f
880	879.22	409.1	f
920	896.77	403.12	f
960	927.27	400.8	f
1000	939.53	396.36	f
1040	955.97	388.61	f
1080	975.78	381.5	f
1120	996.29	383.3	f
1160	1015.73	382.01	f
1200	1039.23	386.71	f
1240	1045.54	379.44	f
1280	1056.41	374.98	f
1320	1084.86	368.97	f
1360	1113.81	360.02	f
1400	1135.5	369.36	f
1440	1158.23	374.74	f
*	id=P21	origin=start	destiny=end	motherId=-	ageAtStart=520
0	356.47	25.39	c
40	365.64	31.4	c
80	386.83	36.82	c
120	406.93	42.59	c
160	424.64	38.62	c
200	453.4	37.46	f
240	487.22	32.73	f
280	505.71	29.06	f
320	528.08	25.51	f
360	542.65	19.88	f
400	560.74	7.17	f
440	582.05	-15.62	f
480	593.43	-16.91	f
520	608.11	-12.54	f
560	626.03	4.21	f
600	637.91	12.46	f
640	660.11	12.9	f
680	686.58	27.74	f
720	702.44	38.7	f
760	729.98	45.19	f
800	741.62	51.32	f
840	754.17	50.92	f
880	777.21	48.85	f
920	804.49	43.38	f
960	821.85	42.21	f
1000	827.89	39.74	f
1040	851.18	37.06	f
1080	872.37	28.47	f
1120	885.47	21.36	f
1160	910.3	11.04	f
1200	923.8	-4.22	f
1240	953.03	-8.9299999999999	f
1280	979.36	-10.84	f
1320	997.69	-23.12	f
1360	1017.51	-37.88	f
1400	1039.48	-37.29	f
1440	1057.1	-38.07	f
*	id=P22	origin=start	destiny=end	motherId=-	ageAtStart=4080
0	413.18	411.26	c
40	428.84	404.46	c
80	454.88	393.98	c
120	474.03	389.72	c
160	488.87	378.75	c
200	506.24	370.35	f
240	530.31	362.88	f
280	544.87	360.05	f
320	562.48	353.71	f
360	585.73	352.4	f
400	605.82	347.84	f
440	627.2	339.74	f
480	657.33	336.91	f
520	682.22	333.99	f
560	703.85	330.89	f
600	718.98	320.05	f
640	727.17	316.14	f
680	735.94	304.64	f
720	741.91	293.07	f
760	756.11	276.54	f
800	762.13	265.61	f
840	776.72	250.33	f
880	788.35	241.98	f
920	800.95	229.18	f
960	819.57	226.13	f
1000	843.7	221.92	f
1040	861.71	205.77	f
1080	882.75	209.64	f
1120	897.98	196.14	f
1160	926.64	188.93	f
1200	945.82	182.49	f
1240	976.17	184.96	f
1280	985.7	191.61	f
1320	997.32	185.5	f
1360	1003.28	179.36	f
1400	1020.59	161.42	f
1440	1045.09	151.61	f
*	id=P23	origin=start	destiny=end	motherId=-	ageAtStart=2080
0	615.2	60.16	c
40	637.69	74.65	c
80	654.22	82.49	c
120	677.52	78.39	c
160	696.91	74.53	c
200	716.92	64.15	f
240	734.53	61.28	f
280	763.4	65.94	f
320	779.29	64.54	f
360	785.85	69.31	f
400	797.88	83.51	f
440	811.11	84.81	f
480	827.78	86.57	f
520	853.81	83.34	f
560	870.32	80.24	f
600	883.13	70.3	f
640	913.38	69.44	f
680	936.97	74.14	f
720	974.95	79.28	f
760	999.37	81.65	f
800	1004.78	78.51	f
840	1024.85	77.68	f
880	1052.27	69.89	f
920	1059.5	70.75	f
960	1073.89	69.64	f
1000	1093.61	64.66	f
1040	1123.78	58.78	f
1080	1158.6	49.85	f
1120	1169.81	58.68	f
1160	1181.21	81.98	f
1200	1196.61	78.68	f
1240	1218.83	80.57	f
1280	1235.93	85.65	f
1320	1251.15	85.6	f
1360	1271.32	92.27	f
1400	1289.87	91.26	f
1440	1322.02	81.31	f
*	id=P24	origin=start	destiny=end	motherId=-	ageAtStart=3040
0	384.43	250.9	c
40	399.5	252.72	c
80	421.88	254.76	c
120	435.95	249.96	c
160	452.13	245.55	c
200	471.66	259.01	f
240	498.15	257.94	f
280	519.06	261.79	f
320	543.54	259.06	f
360	560.85	261.59	f
400	579.94	266.69	f
440	599.12	268.62	f
480	621.78	269.83	f
520	646.89	267.42	f
560	664.84	263.81	f
600	681.11	271.08	f
640	707.11	258.08	f
680	731.32	269.2	f
720	754.56	269.92	f
760	776.16	262.86	f
800	806.7	249.52	f
840	832.46	239.43	f
880	855.4	228.16	f
920	863.9	216.12	f
960	878.54	216.88	f
1000	895.74	227.4	f
1040	903.39	240.77	f
1080	916.78	249.42	f
1120	947.13	249.95	f
1160	965.85	246.28	f
1200	981.21	248.46	f
1240	991.04	240.32	f
1280	1008.4	224.06	f
1320	1019.43	228.82	f
1360	1042.76	234.34	f
1400	1055.61	239.61	f
1440	1066.31	244.7	f
*	id=P25	origin=start	destiny=end	motherId=-	ageAtStart=2720
0	309.77	124.84	c
40	323.22	111.26	c
80	338.89	99.47	c
120	357	84.63	c
160	375.79	56.5	c
200	381.75	53.1	f
240	398.05	57.97	f
280	415.09	62.08	f
320	444.22	60.83	f
360	452.43	49.81	f
400	475.52	31.77	f
440	494	22.64	f
480	514.21	24.81	f
520	533.4	30.13	f
560	567.34	37.62	f
600	597.71	30.41	f
640	621.19	22.5	f
680	641.69	16.45	f
720	646.57	11.2	f
760	671.73	9.0599999999999	f
800	689.66	12.26	f
840	712.64	24.28	f
880	732.43	28.21	f
920	763.82	29.68	f
960	775.99	29.27	f
1000	780.62	24.13	f
1040	793.46	15.3	f
1080	810.98	3.5	f
1120	830.43	-0.69000000000005	f
1160	856.02	-14.51	f
1200	875.22	-22.61	f
1240	898.43	-19.74	f
1280	921.34	-18.72	f
1320	945.03	-8.17	f
1360	965.9	5.41	f
1400	987.81	10.85	f
1440	1005.55	20.35	f
*	id=P26	origin=start	destiny=end	motherId=-	ageAtStart=1960
0	558.67	283.65	c
40	581.8	275.7	c
80	598.33	271.39	c
120	613.04	268.62	c
160	640.05	259.94	f
200	659.16	255.91	f
240	683.5	265.35	f
280	699.53	259.8	f
320	708.26	249.37	f
360	724.04	232.12	f
400	740.84	219.21	f
440	758.14	209.59	f
480	772.4	200.79	f
520	783.25	192.35	f
560	794.25	184.78	f
600	809.39	181.63	f
640	817.19	179.51	f
680	842.45	181.74	f
720	854.77	179.47	f
760	885.62	184.52	f
800	902.46	182.06	f
840	924.99	182.78	f
880	939.81	191.41	f
920	959.13	195.54	f
960	985.87	194.05	f
1000	1003.63	203.11	f
1040	1037.55	203.02	f
1080	1050.1	205.36	f
1120	1067.05	211.97	f
1160	1081.21	203.11	f
1200	1087.31	201.2	f
1240	1122.99	204.24	f
1280	1135.58	212.17	f
1320	1150.57	221.78	f
1360	1166.59	230.35	f
1400	1182.91	236.15	f
1440	1200.31	244.38	f
*	id=P27	origin=start	destiny=end	motherId=-	ageAtStart=3440
0	582.14	662.63	c
40	592.03	677.08	c
80	605.07	686.06	c
120	635.9	688	c
160	650.86	686.92	c
200	678.94	700.39	f
240	700.64	705.18	f
280	714.97	713.72	f
320	742.08	713.59	f
360	764.61	716.49	f
400	786.02	711.7	f
440	800.42	711.43	f
480	829.03	714.79	f
520	853.82	712.57	f
560	876.07	712.34	f
600	894.07	717.65	f
640	911.92	717.31	f
680	933.77	721.9	f
720	945.78	717.71	f
760	964.43	717.29	f
800	992.45	727.78	f
840	1018.1	736.53	f
880	1045.4	750.39	f
920	1063.97	750.81	f
960	1084.04	751.61	f
1000	1119.9	744.06	f
1040	1140.57	727.53	f
1080	1161.64	725.33	f
1120	1190.44	717.15	f
1160	1199.24	719.76	f
1200	1225.38	731.3	f
1240	1234.27	746.7	f
1280	1250.62	752.95	f
1320	1277.11	748.73	f
1360	1289.57	750.56	f
1400	1307.21	750.35	f
1440	1333.53	751.01	f
*	id=P28	origin=start	destiny=end	motherId=-	ageAtStart=200
0	530.91	40.95	c
40	546.82	43.65	c
80	571.64	44.93	c
120	590.17	50.11	c
160	613.65	49.27	c
200	621.06	59.98	f
240	643.72	71.73	f
280	659.37	65.61	f
320	691.91	51.05	f
360	707.58	49.7	f
400	725.54	46.26	f
440	737.8	41.97	f
480	768.17	30.62	f
520	790.39	18.5	f
560	818.71	22.36	f
600	830.39	23	f
640	853.2	31.1	f
680	875.57	39.62	f
720	893.86	39.25	f
760	913.33	38.12	f
800	940.99	25.5	f
840	955.57	16.16	f
880	968.06	10.03	f
920	990.76	4.92	f
960	992.92	4.3	f
1000	1018.59	-4.38	f
1040	1043.74	-6.53	f
1080	1055.32	-13.99	f
1120	1068.06	-17.17	f
1160	1093.04	-30.58	f
1200	1114.36	-42.19	f
1240	1134.28	-47.42	f
1280	1151.7	-54.76	f
1320	1169.08	-58.69	f
1360	1187.97	-65.8	f
1400	1203	-69.48	f
1440	1228.75	-72.3	f
*	id=P29	origin=start	destiny=end	motherId=-	ageAtStart=600
0	161.98	641.27	c
40	178.43	653.45	c
80	205.06	659.84	c
120	225.13	663.16	c
160	248.07	654.05	c
200	268.62	641.87	f
240	279.09	627.87	f
280	294.66	614.45	f
320	318.71	604.92	f
360	335.16	602.79	f
400	352.83	605.2	f
440	366.34	623.42	f
480	372.24	634.62	f
520	378	653.32	f
560	379.14	662.42	f
600	401.28	665.53	f
640	437.67	661.49	f
680	458.92	660.85	f
720	481.6	682.43	f
760	488.36	686.75	f
800	502.4	693.55	f
840	522.83	702.38	f
880	541.61	705.05	f
920	553.55	704.64	f
960	574.19	705.35	f
1000	591.66	709.97	f
1040	607.81	717.86	f
1080	625.18	708.29	f
1120	642.7	703.4	f
1160	675.61	706.7	f
1200	699.04	704.15	f
1240	714.39	695.65	f
1280	732.33	688.89	f
1320	747.75	690.99	f
1360	781.7	692.11	f
1400	794.37	681.94	f
1440	809.52	675.41	f
*	id=P30	origin=start	destiny=end	motherId=-	ageAtStart=440
0	550.9	617.4	c
40	560.14	627.76	c
80	583.02	637.53	c
120	597.92	644.83	c
160	620.63	653.12	c
200	650.85	664.26	f
240	667.97	659.34	f
280	677.73	667.84	f
320	689.82	679.53	f
360	711.08	680.09	f
400	723.69	680.55	f
440	738.38	686.3	f
480	760.84	699.28	f
520	770.76	708.3	f
560	784.42	721.49	f
600	789.09	724.95	f
640	805.88	726.26	f
680	826.42	717.17	f
720	844.78	717.69	f
760	859.64	732.04	f
800	881.58	735.31	f
840	911.09	741.46	f
880	943.13	737.69	f
920	979.12	732.73	f
960	992.88	742.86	f
1000	1016.12	757.81	f
1040	1043.78	780.4	f
1080	1061.03	798.83	f
1120	1077.64	809.65	f
1160	1090.83	819.7	f
1200	1109.22	829.67	f
1240	1119.34	833.25	f
1280	1136.08	840.38	f
1320	1161.63	843.91	f
1360	1182.06	849.95	f
1400	1199.18	861.93	f
1440	1222.38	859.24	f
*	id=P31	origin=start	destiny=end	motherId=-	ageAtStart=1120
0	524.75	521.46	c
40	540.42	508.73	c
80	562.03	502.63	c
120	592.26	493.42	c
160	609.59	475.14	c
200	631.51	451.38	f
240	656.97	435.58	f
280	682.23	425.77	f
320	699.65	421.81	f
360	706.57	424.36	f
400	739.31	420.94	f
440	762.09	427.1	f
480	781.32	423.65	f
520	816.42	429.24	f
560	831.83	451.81	f
600	854.94	466.63	f
640	875.6	468.96	f
680	903.29	471.46	f
720	921.09	465.92	f
760	953.65	454.83	f
800	968.13	443.31	f
840	990.91	420.66	f
880	1001.63	412.68	f
920	1033.73	400.55	f
960	1052.15	402.1	f
1000	1076.03	404.49	f
1040	1093.23	405.88	f
1080	1115.08	406.47	f
1120	1124.9	406.7	f
1160	1151.16	398.08	f
1200	1168.73	400.54	f
1240	1204.42	410.99	f
1280	1230.64	420.08	f
1320	1247.1	417.6	f
1360	1271.71	411.84	f
1400	1291.35	397.21	f
1440	1305.57	384.94	f
*	id=P32	origin=start	destiny=end	motherId=-	ageAtStart=400
0	500.52	108.66	c
40	517.4	97.41	c
80	545.01	81.47	c
120	565.15	65.3	c
160	579.91	52.25	c
200	601.7	42.38	f
240	635.46	39.2	f
280	651.21	42.29	f
320	673.23	36.88	f
360	694.81	34.3	f
400	716.69	19.91	f
440	743.6	10.3	f
480	765.56	6.98	f
520	786.2	-8.91	f
560	812.33	-15.96	f
600	828.18	-11.03	f
640	861.41	-2.5	f
680	892.18	-5.33	f
720	906.35	-7.7	f
760	931.98	-22.08	f
800	956.31	-30.86	f
840	971.87	-40.06	f
880	989.03	-45.57	f
920	1004.55	-47.23	f
960	1019.8	-49.31	f
1000	1033.8	-47.14	f
1040	1053.82	-42.12	f
1080	1064.29	-49.47	f
1120	1092.91	-53.72	f
1160	1101.56	-48.8	f
1200	1113.74	-43.1	f
1240	1117.98	-36.43	f
1280	1117.93	-31.33	f
1320	1118.25	-15.59	f
1360	1117.97	-1.14	f
1400	1145.03	13.85	f
1440	1166.47	19.51	f
*	id=P33	origin=start	destiny=end	motherId=-	ageAtStart=4680
0	655.4	660.69	c
40	656.81	649.6	c
80	661.73	641.96	c
120	685.55	633.97	c
160	702.38	636.85	c
200	729.13	632.59	f
240	739.69	627.02	f
280	776.25	627.51	f
320	796.18	621.57	f
360	827.46	624.87	f
400	843.72	632.64	f
440	858.97	636.6	f
480	885.22	648.69	f
520	897.39	647.91	f
560	930.13	650.56	f
600	945.38	654.54	f
640	970.09	651.45	f
680	987.99	660.72	f
720	1015.78	665.6	f
760	1041.59	670.38	f
800	1058.88	677.78	f
840	1079.25	677.9	f
880	1085	674.43	f
920	1104.8	664.5	f
960	1120.4	665.01	f
1000	1145.55	662.23	f
1040	1167.26	662.33	f
1080	1181.23	656.79	f
1120	1200.01	647.77	f
1160	1214.04	644.15	f
1200	1229.85	628.87	f
1240	1245.47	624.66	f
1280	1279.2	622.44	f
1320	1319.03	631.56	f
1360	1334.52	632.82	f
1400	1357.69	635.21	f
1440	1376.03	644.07	f
*	id=P34	origin=start	destiny=end	motherId=-	ageAtStart=1040
0	524.68	215.83	c
40	535.3	221.57	c
80	566.65	234.05	c
120	592.03	238.69	c
160	616.39	236.08	c
200	636.1	237.47	f
240	660.99	234.07	f
280	691.62	222.7	f
320	701.47	233.98	f
360	725.9	251.78	f
400	738.55	257.12	f
440	762.82	257.8	f
480	776.57	263.69	f
520	791.48	260.97	f
560	804.38	257.77	f
600	819.03	251.59	f
640	840.63	255.82	f
680	853.45	253.02	f
720	874.34	240.52	f
760	890.13	240.94	f
800	910.41	240.87	f
840	932.58	244.16	f
880	949.56	244.67	f
920	966.62	239.67	f
960	978.38	228.82	f
1000	992.78	227.82	f
1040	1011.56	245.55	f
1080	1036.11	253.17	f
1120	1062.88	256.68	f
1160	1065.31	259.37	f
1200	1096.25	275.56	f
1240	1116.2	285.07	f
1280	1123.93	290.09	f
1320	1125.47	301.27	f
1360	1140.21	315.36	f
1400	1147.28	335.49	f
1440	1162.95	346.82	f
*	id=P35	origin=start	destiny=end	motherId=-	ageAtStart=440
0	297.25	592.94	c
40	314.88	597.28	c
80	353.22	601.45	c
120	371.16	600.18	c
160	379.89	597.45	c
200	393.02	593.41	f
240	428.78	579.16	f
280	442.64	574.37	f
320	462.15	574.37	f
360	481.97	578.5	f
400	507.24	594.05	f
440	525.62	605.7	f
480	541.1	605.71	f
520	578.55	607.22	f
560	599.59	607.22	f
600	616.2	609.86	f
640	632.73	617.02	f
680	637.44	617.59	f
720	655.56	621.04	f
760	682.6	623.23	f
800	692.74	626.53	f
840	722.29	633.4	f
880	753.96	642.7	f
920	778.46	645.19	f
960	821.12	645	f
1000	849.5	646.8	f
1040	861.69	653.85	f
1080	874.02	664.28	f
1120	896.04	675.97	f
1160	914.64	674.94	f
1200	930.99	671.86	f
1240	952.23	678.64	f
1280	969.32	679.89	f
1320	987.07	681.83	f
1360	1001.91	690.9	f
1400	1022.49	697.76	f
1440	1034.2	699.87	f
*	id=P36	origin=start	destiny=end	motherId=-	ageAtStart=2680
0	133.63	159.5	c
40	165.59	149.35	c
80	187.01	140.27	c
120	206.66	140.9	c
160	224.48	129.72	c
200	241.36	123.21	f
240	256.5	126.08	f
280	274.89	119.93	f
320	295.06	110.47	f
360	316.37	105.28	f
400	322.18	100.11	f
440	341.53	91.6	f
480	357.6	79.53	f
520	366.65	64.49	f
560	372.55	72.93	f
600	374.27	91.89	f
640	386.37	109.79	f
680	405.88	119.42	f
720	422.96	123.76	f
760	443.45	130.44	f
800	453.21	133.06	f
840	477.96	138.71	f
880	510.46	139.06	f
920	531.95	144.07	f
960	563.59	146.43	f
1000	581.01	145.14	f
1040	604.02	138.62	f
1080	616.76	130.35	f
1120	628.51	121.96	f
1160	649.51	125.6	f
1200	671.07	128.39	f
1240	688.16	123.85	f
1280	718.36	116.26	f
1320	719.89	114.89	f
1360	724.93	102.8	f
1400	733.97	103.54	f
1440	755.04	111.73	f
*	id=P37	origin=start	destiny=end	motherId=-	ageAtStart=2040
0	54.24	234.3	c
40	60.12	223.16	c
80	67.91	209.71	c
120	84.63	187.59	c
160	104.07	183.92	c
200	110.97	181.33	f
240	129.78	178.76	f
280	154.66	171.01	f
320	165	163.98	f
360	184.01	160.53	f
400	196.07	155.63	f
440	212.02	159.63	f
480	241.65	164.06	f
520	258	169.62	f
560	274.47	174.15	f
600	298.44	187.08	f
640	334.44	187.42	f
680	350.82	191.8	f
720	362.33	188.53	f
760	378.26	189.57	f
800	395.89	189.96	f
840	411.92	197.66	f
880	437.98	198.37	f
920	458.54	205.59	f
960	480.68	205.69	f
1000	493.62	213.04	f
1040	526.53	222.78	f
1080	558.22	225.57	f
1120	580.56	233.74	f
1160	612.06	240.88	f
1200	627.66	243.78	f
1240	646.07	229.72	f
1280	654.13	222.16	f
1320	675.38	208.12	f
1360	684.46	195.49	f
1400	703.21	181.26	f
1440	725.48	185.47	f
*	id=P38	origin=start	destiny=end	motherId=-	ageAtStart=4440
0	115.7	140.3	c
40	140.07	136.45	c
80	146.82	149.2	c
120	147.22	158.73	c
160	166.63	171.03	c
200	203.26	179.95	f
240	227.62	186.06	f
280	236.19	199.92	f
320	252.78	217.47	f
360	274.95	239.85	f
400	283.36	233.35	f
440	304.67	219.97	f
480	315.34	201.99	f
520	323.11	175.63	f
560	337.64	159.83	f
600	354.69	151.34	f
640	370.8	145.19	f
680	393.48	140.14	f
720	410.98	136.79	f
760	423.48	127.45	f
800	440.9	123.05	f
840	456.97	120.94	f
880	467.89	124.91	f
920	492.95	120.69	f
960	516.09	122.41	f
1000	543.04	130.94	f
1040	569.63	145.02	f
1080	584.33	162.5	f
1120	613.83	181.73	f
1160	620.63	179.36	f
1200	632.14	171.36	f
1240	641.15	169.18	f
1280	661.37	160.14	f
1320	686.28	157.76	f
1360	697.24	156.7	f
1400	718.64	151.86	f
1440	734.86	158.4	f
*	id=P39	origin=start	destiny=end	motherId=-	ageAtStart=2760
0	482.92	295.17	c
40	497.38	280.85	c
80	507.41	279.3	c
120	516.43	277.97	c
160	529.83	277.84	c
200	552.49	291.3	f
240	570.61	289.02	f
280	587.77	277.8	f
320	609.19	265.35	f
360	631.54	253.86	f
400	646.41	246.38	f
440	659.21	228.22	f
480	674.17	221.82	f
520	689.29	204.57	f
560	703.77	182.8	f
600	713	175.59	f
640	728.7	165.52	f
680	746.83	169.98	f
720	756.52	172.41	f
760	789.46	166.42	f
800	807.18	166.67	f
840	828.8	176.8	f
880	848.07	184.72	f
920	883.07	188.27	f
960	901.2	184.1	f
1000	917.2	192.57	f
1040	939.85	196.33	f
1080	967.02	200.38	f
1120	987.54	208.67	f
1160	1005.38	212.55	f
1200	1027.51	215.91	f
1240	1041.34	224.51	f
1280	1052.82	223.38	f
1320	1069.8	223.06	f
1360	1085.51	210.47	f
1400	1110.37	210.76	f
1440	1133.79	207.89	f
*	id=P40	origin=start	destiny=end	motherId=-	ageAtStart=1920
0	350	88.41	c
40	364.9	104.92	c
80	376.21	98	c
120	396.32	99.89	c
160	426.91	102.31	f
200	446.25	102.79	f
240	464.01	109.65	f
280	485.69	122.56	f
320	516.14	123.85	f
360	525.14	114.42	f
400	538.6	102.76	f
440	552.76	85.04	f
480	563.46	83.2	f
520	592.1	98.32	f
560	612.47	110.8	f
600	626.65	114.05	f
640	662.54	126.38	f
680	680.44	126.52	f
720	689.81	124.58	f
760	713.63	107.02	f
800	733.46	110.21	f
840	756.89	109.04	f
880	768.52	105.81	f
920	787.7	96.81	f
960	794.61	90.93	f
1000	802.55	87.93	f
1040	830.02	77.51	f
1080	848.8	70	f
1120	874.18	71.48	f
1160	883.57	66.16	f
1200	898.56	70.41	f
1240	916.06	72.82	f
1280	938.15	72.7	f
1320	959.95	87.65	f
1360	982.78	101.18	f
1400	1007.37	96.91	f
1440	1025.29	103.76	f
*	id=P41	origin=start	destiny=end	motherId=-	ageAtStart=4400
0	263.76	661.83	c
40	269.1	684.78	c
80	264.31	701.27	c
120	274.78	716.05	c
160	303.16	736.53	c
200	322.08	749.82	f
240	330.86	749.99	f
280	360.84	759.32	f
320	386.47	772.08	f
360	401.39	771.36	f
400	416.35	760.27	f
440	439.4	769.38	f
480	466.44	786.99	f
520	474.84	790	f
560	483.33	791.96	f
600	508.42	791.79	f
640	529.7	784.36	f
680	541.87	769.73	f
720	557.49	763.32	f
760	575.96	758.64	f
800	599.54	752.44	f
840	617.89	752.36	f
880	637.07	742.56	f
920	657.27	729.38	f
960	680.77	715.55	f
1000	691.86	700.59	f
1040	713.68	690.52	f
1080	744.66	684.12	f
1120	761.45	681.55	f
1160	792.42	671.82	f
1200	831.05	666.72	f
1240	855.9	671.61	f
1280	875.36	679.04	f
1320	895.48	687.7	f
1360	902.17	686.82	f
1400	932.87	680.22	f
1440	950.89	689.95	f
*	id=P42	origin=start	destiny=end	motherId=-	ageAtStart=3200
0	405.59	19.68	c
40	415.36	45.79	c
80	425.78	47.99	c
120	448.87	47.74	c
160	466.24	32.92	c
200	470.04	22.67	f
240	477.83	11.28	f
280	481.9	-3.13	f
320	490.2	-19.97	f
360	490.44	-27.54	f
400	495.49	-38.38	f
440	515.17	-48.33	f
480	537.36	-42.18	f
520	547.57	-36.03	f
560	562.99	-24.4	f
600	580.76	-5.27	f
640	609.19	7.88	f
680	632.97	9.4299999999999	f
720	644.27	-3.17	f
760	656.77	-14.73	f
800	667.92	-24.31	f
840	690.27	-23.24	f
880	695.39	-26.11	f
920	722.01	-31.62	f
960	748.36	-26.64	f
1000	782.19	-25.44	f
1040	793.29	-13.08	f
1080	823.16	-0.039999999999964	f
1120	844.28	8.25	f
1160	857.95	19.84	f
1200	875.16	34.79	f
1240	885.76	47.41	f
1280	904.09	49.6	f
1320	920.15	54.26	f
1360	945.55	59.71	f
1400	968.54	66.01	f
1440	981.27	73.07	f
*	id=P43	origin=start	destiny=end	motherId=-	ageAtStart=920
0	77.74	597.53	c
40	84.59	566.59	c
80	96.87	560.49	c
120	111.8	545.3	c
160	132.85	540.38	c
200	149.35	544.95	f
240	175.33	549.81	f
280	199.61	561.86	f
320	227.84	566.86	f
360	248.16	567.89	f
400	269.82	551.79	f
440	285.74	538.15	f
480	301.22	525.34	f
520	333.31	508.05	f
560	348.87	521.44	f
600	365.77	535.91	f
640	375.31	533.03	f
680	385.14	533.2	f
720	407.7	533.41	f
760	419.12	549.24	f
800	437.39	556.96	f
840	469.89	560.87	f
880	495.73	568.28	f
920	518.71	555.63	f
960	534.29	566.46	f
1000	549.08	561.96	f
1040	568.82	559.63	f
1080	580.39	558.73	f
1120	591.42	555.46	f
1160	618.78	553.98	f
1200	634.69	547.89	f
1240	653.17	543.92	f
1280	667.53	543.36	f
1320	692.72	539.03	f
1360	709.82	536.09	f
1400	731.78	537.83	f
1440	761.88	532.72	f
*	id=P44	origin=start	destiny=end	motherId=-	ageAtStart=2720
0	787.25	486.54	c
40	787.66	474.34	c
80	793.25	467.71	c
120	807.77	458.98	c
160	816.5	464.18	c
200	836.46	478.87	f
240	850.05	484.68	f
280	858.99	501.79	f
320	877.85	505.06	f
360	911.62	497.69	f
400	927.62	502.95	f
440	938.38	506.52	f
480	965.81	512.72	f
520	995.14	524.95	f
560	1027.63	533.34	f
600	1042.42	534.41	f
640	1067.09	539.9	f
680	1085.15	551.95	f
720	1104.61	560.49	f
760	1130.58	579.51	f
800	1157.04	580.47	f
840	1176.37	578.82	f
880	1202.27	592.36	f
920	1219.09	601.64	f
960	1241.12	607.14	f
1000	1264.08	610.76	f
1040	1291.98	614.77	f
1080	1314.16	615.26	f
1120	1343.16	617.64	f
1160	1366.24	616.61	f
1200	1390.68	607.61	f
1240	1414.28	607.18	f
1280	1432.84	598.3	f
1320	1457.1	603.66	f
1360	1472.43	592.83	f
1400	1501.56	587.24	f
1440	1517.6	600.28	f
*	id=P45	origin=start	destiny=end	motherId=-	ageAtStart=4800
0	125.13	302.72	c
40	135.84	320.31	c
80	140.4	332.66	c
120	160.53	349.28	c
160	177.15	348.38	c
200	185.59	345.76	f
240	204.65	332.61	f
280	226.83	327.49	f
320	246.2	322.14	f
360	251.95	313.71	f
400	279.28	310.64	f
440	298.08	296.72	f
480	323.56	279.05	f
520	346.62	278.25	f
560	369.09	273.48	f
600	399	271.04	f
640	404.76	268.06	f
680	434.77	255.34	f
720	446.81	245.97	f
760	470.3	234.7	f
800	477.29	244.01	f
840	498.47	249.82	f
880	512.77	252.54	f
920	528.68	259.14	f
960	546.66	256.45	f
1000	557.69	253.56	f
1040	575.64	244.53	f
1080	597.48	235.08	f
1120	616.64	227.58	f
1160	634.79	218.34	f
1200	652.95	208.89	f
1240	664.32	196.1	f
1280	680.62	178.61	f
1320	702.61	172.47	f
1360	710.92	170.64	f
1400	738.15	175.71	f
1440	747.36	182.67	f
*	id=P46	origin=start	destiny=end	motherId=-	ageAtStart=1240
0	320.53	180.68	c
40	322.68	195.89	c
80	332.19	196.11	c
120	355.01	196.31	c
160	385.99	197.88	c
200	405.68	200.64	f
240	425.56	217.1	f
280	449.77	221.19	f
320	472.3	217.22	f
360	498.7	211.87	f
400	530.45	216.32	f
440	563.19	219.52	f
480	579.24	220.88	f
520	604.2	218.98	f
560	625.29	221.91	f
600	642.94	214.17	f
640	671.88	196.38	f
680	698.67	190.75	f
720	713.84	174.28	f
760	732.03	160.5	f
800	756.21	156.58	f
840	776.23	152.58	f
880	801.12	154.24	f
920	816.44	149.88	f
960	840.37	140.25	f
1000	860.67	138.58	f
1040	873.73	146.2	f
1080	898.62	143.51	f
1120	920.3	138.55	f
1160	934.97	133.3	f
1200	958.92	125.26	f
1240	980.62	116.53	f
1280	986.12	106.86	f
1320	996.78	97.29	f
1360	1010.75	91.62	f
1400	1023.94	80.35	f
1440	1059.14	73.65	f
*	id=P47	origin=start	destiny=end	motherId=-	ageAtStart=3600
0	671.52	36.82	c
40	695.46	34.94	c
80	726.99	29.24	c
120	748.03	32.69	c
160	765.01	30.18	c
200	796.37	44.8	f
240	818.65	57.53	f
280	841.1	62.8	f
320	862.29	64.17	f
360	877.73	73.67	f
400	892.74	83.64	f
440	896.14	89.6	f
480	912.05	100.26	f
520	927.36	105.82	f
560	951.49	126.06	f
600	971.92	128.92	f
640	980.48	128.61	f
680	1011.89	137.82	f
720	1013.57	148.15	f
760	1025.27	161.53	f
800	1043.48	176.17	f
840	1053.48	193.66	f
880	1073.67	206.05	f
920	1088.26	211.32	f
960	1117.16	224.12	f
1000	1122.11	236.89	f
1040	1133.99	244.88	f
1080	1157.75	250.67	f
1120	1172.05	239.61	f
1160	1185.12	232.22	f
1200	1194.28	219.8	f
1240	1205.25	203.33	f
1280	1215.45	175.14	f
1320	1229.11	156.3	f
1360	1237.08	145.18	f
1400	1254.2	128.01	f
1440	1279.92	123.48	f
*	id=P48	origin=start	destiny=end	motherId=-	ageAtStart=1080
0	500.31	278.55	c
40	520.63	272.3	c
80	536.88	270.1	c
120	546.06	270.89	c
160	567.72	278.86	c
200	578.81	277.35	f
240	604.34	278.71	f
280	629.08	283.46	f
320	645.13	296.67	f
360	660.23	312.88	f
400	676.26	318.73	f
440	698.47	320.62	f
480	709.29	329.01	f
520	729.97	335.19	f
560	735.78	339.71	f
600	737.26	350.82	f
640	753.12	362	f
680	773.82	369.54	f
720	793.71	381.1	f
760	810.96	397.72	f
800	826.19	397.68	f
840	850.02	395.53	f
880	873.52	400.53	f
920	898.14	389.28	f
960	915.3	391.78	f
1000	929.44	386.12	f
1040	961.78	376.01	f
1080	979.96	380.03	f
1120	1000.7	382.51	f
1160	1027.04	384.04	f
1200	1042.9	381.51	f
1240	1051.75	380.38	f
1280	1066.06	392.67	f
1320	1080.51	407	f
1360	1092.41	415.08	f
1400	1095.74	409.34	f
1440	1111.82	396.27	f
*	id=P49	origin=start	destiny=end	motherId=-	ageAtStart=2760
0	815.54	552.49	c
40	823.01	556.74	c
80	846.98	557.02	c
120	866.2	544	c
160	873.53	531.76	c
200	891.62	522.34	f
240	903.73	521.52	f
280	918.53	535.92	f
320	927.16	539.91	f
360	945.35	552.63	f
400	953.68	563.44	f
440	967.69	567.79	f
480	979.15	576.79	f
520	1002.14	585.8	f
560	1018.2	587.81	f
600	1025.69	583.73	f
640	1047.55	579.63	f
680	1064.39	578.93	f
720	1089.62	572.91	f
760	1115.18	574.65	f
800	1136.92	578.92	f
840	1162.96	588.64	f
880	1185.11	590.03	f
920	1202.94	600.67	f
960	1227.42	603.5	f
1000	1251.49	601.37	f
1040	1269.5	599.56	f
1080	1284.71	598.67	f
1120	1306.83	610.88	f
1160	1332.86	614.83	f
1200	1359	627.12	f
1240	1366.66	626.05	f
1280	1395.31	620.7	f
1320	1422.95	616.66	f
1360	1443.78	613.52	f
1400	1464.35	602.05	f
1440	1478.61	592.26	f
*	id=P50	origin=start	destiny=end	motherId=-	ageAtStart=2400
0	222.1	485.26	c
40	234.31	482.89	c
80	250.72	487.33	c
120	270.92	504.44	c
160	281.89	513.19	c
200	311.1	520.98	f
240	324.36	530.4	f
280	330.64	533.11	f
320	353.58	526.99	f
360	364.63	519.11	f
400	372.74	509.2	f
440	382.22	506.03	f
480	387.91	495.75	f
520	405.34	493.81	f
560	417.91	493.64	f
600	447.02	482.74	f
640	468.95	468.15	f
680	490.92	462.01	f
720	508.71	447.34	f
760	524.91	442.95	f
800	532.19	432.96	f
840	557.28	422.22	f
880	577.32	421.92	f
920	589.54	426.36	f
960	603.26	427.93	f
1000	628.78	428.52	f
1040	658.39	431.18	f
1080	683.37	436.69	f
1120	702.91	430.95	f
1160	709.84	424.13	f
1200	721.74	405.48	f
1240	732.08	396.42	f
1280	729.1	380.63	f
1320	727.37	360.52	f
1360	744.96	349.02	f
1400	769.9	321.32	f
1440	781.66	312.48	f
*	id=P51	origin=start	destiny=end	motherId=-	ageAtStart=2480
0	250.65	381.56	c
40	256.58	372.13	c
80	272.27	359	c
120	276.99	364.31	c
160	299.65	372.51	c
200	320.6	385.56	f
240	345.02	402.75	f
280	360.1	407.87	f
320	374.42	403.77	f
360	400.75	392.86	f
400	413.85	395.7	f
440	424.81	393.45	f
480	445.71	390.36	f
520	466.26	385.64	f
560	494.1	372.58	f
600	514.92	354.5	f
640	535.15	340.33	f
680	559.22	342.82	f
720	580.04	344.44	f
760	602.33	343.67	f
800	611.07	351.01	f
840	630.63	363.63	f
880	644.39	369.66	f
920	667.36	371.19	f
960	679.96	365.75	f
1000	692.23	363.45	f
1040	721.11	347.73	f
1080	743.73	342.64	f
1120	755.42	333.45	f
1160	777.46	325.37	f
1200	802.42	318.01	f
1240	797.5	317.92	f
1280	812.84	321.56	f
1320	838.46	331.24	f
1360	858.93	338.72	f
1400	867.74	340.88	f
1440	887.23	340.86	f
*	id=P52	origin=start	destiny=end	motherId=-	ageAtStart=2040
0	43.01	427.89	c
40	62.53	415.23	c
80	76.8	401.39	c
120	94.1	392.62	c
160	120.61	383.29	f
200	135.31	379.41	f
240	168.23	371.12	f
280	186.32	365.24	f
320	213.86	359.8	f
360	223.08	354.46	f
400	257.29	343.85	f
440	272.23	332.22	f
480	294.24	329.66	f
520	309.57	328.06	f
560	314.79	329.93	f
600	332.06	336.65	f
640	359.28	339.71	f
680	389.34	334.94	f
720	402.93	334.32	f
760	415.32	336.55	f
800	419.8	346.65	f
840	439.83	362.51	f
880	467.94	368.19	f
920	481.48	366.89	f
960	504.06	380.17	f
1000	528.17	379.33	f
1040	552.49	384.7	f
1080	586.86	380.95	f
1120	603.65	371.18	f
1160	607.82	381.42	f
1200	612.39	402.01	f
1240	614.93	418.66	f
1280	619.76	442.64	f
1320	629.85	441.66	f
1360	646.39	437.66	f
1400	666.73	439.8	f
1440	684.28	428.72	f
*	id=P53	origin=start	destiny=end	motherId=-	ageAtStart=200
0	14.31	567.09	c
40	13.35	563.29	c
80	25.49	559.81	c
120	61.43	553.39	c
160	75.37	549.99	f
200	101.63	545.17	f
240	122.83	542.85	f
280	127.28	542.12	f
320	143.03	554.11	f
360	154	556.59	f
400	170.06	558.91	f
440	192.17	562.74	f
480	204.82	562.64	f
520	225.52	570.31	f
560	246.24	576.46	f
600	260.14	575.45	f
640	281.69	575.15	f
680	302.42	576.75	f
720	317.68	594.08	f
760	328.82	598.65	f
800	333.76	603.42	f
840	348.37	619.83	f
[truncated: 1,801 more rows]
