# Supplementary material for: A three component model for superdiffusive motion effectively describes migration of eukaryotic cells moving freely or under a directional stimulus
Source: PLoS One. 2022 Aug 2;17(8):e0272259. doi: 10.1371/journal.pone.0272259 (PMC9345344; doi:10.1371/journal.pone.0272259)
Supplement: S1 File — Text files containing information about displacements of experimental and simulated populations used for both preliminary analyses, in “datasets used for preliminary evaluation of cell movement (Tables 1 and 2)”, and further characterization of cell movement, in “further datasets used for cell movement characterization (Figs 2, 4–6; Table 2; S1–S3 Tables; S2 and S3 Figs)”. (ZIP) [file pone.0272259.s007.zip › S1_File/further datasets/simulated/100 cells (9 micron random)/b8 p12/Coords-xu6uaq.txt]

#	version=2.0	operator=	acqDate=	cellLine=cell	cond=N.T.	type=	well=	ref_angle=	note=Experiment 1	clickId=	date=	acqId=	ps=1	xSize=845	ySize=668	ts=1	unit=um	stackId=	timeInt=	description=
*	id=P1	origin=start	destiny=end	motherId=-	ageAtStart=3440
0	461.43	148.9	c
40	468.7	147.28	c
80	490.96	139.23	c
120	512.79	140.62	c
160	524.84	131.02	c
200	542.05	117.83	f
240	564.81	99.63	f
280	570.77	97.68	f
320	578.57	88.54	f
360	612.01	74.3	f
400	631.6	64.48	f
440	648.29	51.08	f
480	663.73	57.26	f
520	688.19	60.2	f
560	709.81	63.26	f
600	721.85	63.18	f
640	745.89	62.8	f
680	776.59	69.25	f
720	796.38	76.56	f
760	819.26	88.76	f
800	836.17	83.71	f
840	864.52	77.23	f
880	881.97	77.98	f
920	900.21	83.92	f
960	918.81	89.34	f
1000	936.37	76.9	f
1040	945.79	64.84	f
1080	966.01	49.39	f
1120	982.37	43.35	f
1160	1001.68	46.56	f
1200	1016.92	42.06	f
1240	1039.36	41.61	f
1280	1059.98	36.43	f
1320	1072.09	31.03	f
1360	1091.14	24.68	f
1400	1119.41	17.32	f
1440	1132.02	15.19	f
*	id=P2	origin=start	destiny=end	motherId=-	ageAtStart=3320
0	749.08	471.71	c
40	746.7	457.62	c
80	749.9	432.24	c
120	760.53	418.35	c
160	788.09	415.52	c
200	802.01	416.89	f
240	827.6	411.5	f
280	843.42	405.93	f
320	872.55	395.17	f
360	896.62	393.19	f
400	907.55	388.59	f
440	928.71	374.5	f
480	937.77	371.63	f
520	959.34	363.16	f
560	982.33	363.78	f
600	995.39	358.82	f
640	1010.88	355.38	f
680	1019.64	369.48	f
720	1036.26	380.55	f
760	1055.43	379.35	f
800	1088.47	379.74	f
840	1106.93	377.15	f
880	1123.89	371.74	f
920	1130.33	364.32	f
960	1145.63	345.16	f
1000	1152.95	336.61	f
1040	1169.8	327.96	f
1080	1189.94	331.55	f
1120	1215.87	324.16	f
1160	1235.87	319.71	f
1200	1257.54	318.42	f
1240	1288.34	318.33	f
1280	1312.85	323.88	f
1320	1325.91	329.35	f
1360	1359.1	329.83	f
1400	1389.96	333.13	f
1440	1410.37	318.06	f
*	id=P3	origin=start	destiny=end	motherId=-	ageAtStart=320
0	286.34	379.89	c
40	296.28	384.33	c
80	309.89	381.3	c
120	326.41	360.59	c
160	345.8	344.95	c
200	368.77	341.46	f
240	395.7	336.41	f
280	407.72	328.24	f
320	420.11	324.5	f
360	429.64	319.56	f
400	454.96	322.57	f
440	475.75	334.64	f
480	496.1	325.74	f
520	509.25	322.52	f
560	541.38	319.77	f
600	566.27	323.18	f
640	583.37	328.86	f
680	607.61	341.13	f
720	620.83	340.97	f
760	636.52	336.12	f
800	656.49	337.13	f
840	684.32	340.64	f
880	701.01	346.45	f
920	718.67	360.66	f
960	744.79	360.64	f
1000	758.12	360.91	f
1040	787.24	353.04	f
1080	800.5	351.2	f
1120	814.09	344.84	f
1160	841.79	343.39	f
1200	875.19	349.27	f
1240	890.31	346.18	f
1280	904.26	333.64	f
1320	912.19	320.2	f
1360	933.62	314.67	f
1400	947.06	310.97	f
1440	955.85	297.43	f
*	id=P4	origin=start	destiny=end	motherId=-	ageAtStart=2280
0	143.13	14.02	c
40	155.77	13.38	c
80	166.39	-6.58	c
120	181.24	-29.65	c
160	197.89	-37.23	c
200	214.72	-41.61	f
240	231.17	-40.34	f
280	247.57	-38.55	f
320	274.32	-42.88	f
360	298.84	-47.25	f
400	310.14	-52.35	f
440	340.19	-58.61	f
480	378.14	-69.25	f
520	400.32	-79.32	f
560	407.26	-84.22	f
600	417.98	-103.52	f
640	424.02	-112.62	f
680	433.23	-134.82	f
720	434.22	-143.13	f
760	443.25	-169.5	f
800	447.59	-180.08	f
840	465.88	-192.33	f
880	492.76	-186.49	f
920	508.6	-181.96	f
960	539.99	-187.25	f
1000	565.89	-190.46	f
1040	581.31	-185.45	f
1080	593.71	-180.39	f
1120	614.86	-179.23	f
1160	636.51	-187.88	f
1200	652.92	-191.18	f
1240	665.63	-183.28	f
1280	685.49	-174.63	f
1320	707.04	-157.71	f
1360	712.21	-145.73	f
1400	718.27	-126.01	f
1440	731.02	-104.29	f
*	id=P5	origin=start	destiny=end	motherId=-	ageAtStart=3080
0	709	575.64	c
40	721.73	555.13	c
80	743.42	545.12	c
120	757.24	545.83	c
160	785.35	545.11	c
200	806.22	540.44	f
240	826.65	531.74	f
280	843.01	536.87	f
320	872.58	528.96	f
360	898.04	513.37	f
400	916.29	513.42	f
440	937.18	514.45	f
480	962.28	522.67	f
520	977.43	533.35	f
560	996.28	546.14	f
600	1019.26	560.16	f
640	1045.94	576.03	f
680	1062.52	585.42	f
720	1087.27	579.84	f
760	1096.43	586.94	f
800	1112.32	595	f
840	1135.14	587.35	f
880	1147.72	585.14	f
920	1160.44	587.75	f
960	1173.09	584.74	f
1000	1187.76	573.56	f
1040	1215.16	565.68	f
1080	1220.71	560.6	f
1120	1250.54	543.61	f
1160	1267.22	536.6	f
1200	1276.13	529.91	f
1240	1301.46	533.4	f
1280	1327.49	525.84	f
1320	1337.7	526.46	f
1360	1352.5	519.66	f
1400	1362.92	521.54	f
1440	1383.04	515.78	f
*	id=P6	origin=start	destiny=end	motherId=-	ageAtStart=4360
0	713.89	265.51	c
40	721.21	265.35	c
80	747.72	274.46	c
120	775.3	277.94	c
160	795.4	291.31	c
200	813.71	302.19	f
240	826.89	320.1	f
280	830	323.6	f
320	850.57	331.63	f
360	867	341.49	f
400	878.37	359.44	f
440	903.02	369.49	f
480	924.9	376.15	f
520	938.45	371.63	f
560	966.61	353.94	f
600	987.31	346.67	f
640	1018.49	339.43	f
680	1035.05	343.92	f
720	1040.71	334.56	f
760	1052.04	320.88	f
800	1069.41	308.52	f
840	1073.93	305.63	f
880	1091.53	297	f
920	1106.34	286.13	f
960	1123.53	285.45	f
1000	1145.63	282.5	f
1040	1158.99	286.71	f
1080	1181.7	288.32	f
1120	1204.91	285.16	f
1160	1239.91	289.24	f
1200	1272.7	299.39	f
1240	1293.45	301.25	f
1280	1310.03	312.07	f
1320	1329.55	307.57	f
1360	1342.43	317.33	f
1400	1366.8	316.24	f
1440	1378.58	322.71	f
*	id=P7	origin=start	destiny=end	motherId=-	ageAtStart=4280
0	507.74	515.72	c
40	534.44	514.02	c
80	550.38	508.96	c
120	572.33	492.28	c
160	581.79	478.97	c
200	583.01	466.71	f
240	604.95	455.3	f
280	625.35	463.39	f
320	649.34	474.05	f
360	675.94	491.19	f
400	696.39	489.76	f
440	712	489.52	f
480	728.03	486.52	f
520	748.85	489.41	f
560	765.55	486.95	f
600	773.67	485.4	f
640	796.18	481.77	f
680	826.29	474.22	f
720	836.17	480.95	f
760	856.62	491.69	f
800	860.18	510.08	f
840	872.82	517.65	f
880	889.17	531.15	f
920	911.1	536.94	f
960	932.65	530.91	f
1000	951.18	526.98	f
1040	968.25	531.76	f
1080	1001.57	527.73	f
1120	1018.32	529.56	f
1160	1047.02	522.48	f
1200	1059.26	502.41	f
1240	1067.76	499.67	f
1280	1079.62	497.49	f
1320	1106.69	507.21	f
1360	1125.54	526.75	f
1400	1157.14	538.82	f
1440	1174.22	541.39	f
*	id=P8	origin=start	destiny=end	motherId=-	ageAtStart=1320
0	853	371.36	c
40	867.79	362.96	c
80	885.1	355.68	c
120	898.09	360.52	c
160	916.23	350.13	c
200	928.96	335.63	f
240	930.63	329.18	f
280	961.08	329.37	f
320	977.27	329.36	f
360	999.46	334.4	f
400	1025.93	346.68	f
440	1041.58	339.52	f
480	1054.67	330.16	f
520	1074.2	319.35	f
560	1095.77	319.48	f
600	1112.05	327.17	f
640	1135.99	330.8	f
680	1164.79	344.76	f
720	1186.97	341.32	f
760	1211.82	346.21	f
800	1230.33	345.86	f
840	1261.48	342.79	f
880	1282.35	331	f
920	1295.76	321.98	f
960	1318.64	325.2	f
1000	1331.42	332.37	f
1040	1340.9	337.06	f
1080	1355.31	336.42	f
1120	1368.55	339.27	f
1160	1396.55	352.02	f
1200	1416.85	357.84	f
1240	1432.34	365.89	f
1280	1447.51	365.71	f
1320	1473.58	364.56	f
1360	1493.42	369.6	f
1400	1511.08	373.99	f
1440	1520.23	369.5	f
*	id=P9	origin=start	destiny=end	motherId=-	ageAtStart=4400
0	130.29	50.92	c
40	122.57	49.99	c
80	118.98	50.31	c
120	117.11	51.04	c
160	108.58	53.55	c
200	107.37	70.56	f
240	113.69	85.66	f
280	123.98	101.23	f
320	138.39	115.77	f
360	147.04	126.59	f
400	153.78	140.17	f
440	159.12	142.96	f
480	180.88	150.13	f
520	199.21	146.81	f
560	216.25	157.92	f
600	229.13	151.85	f
640	252.73	141.1	f
680	271.66	140.91	f
720	287.78	156.83	f
760	301.39	163.65	f
800	308.33	164.67	f
840	336.91	169.96	f
880	345.08	167.57	f
920	364.93	158.9	f
960	393.64	159.66	f
1000	412.81	140.63	f
1040	446.63	127.4	f
1080	469.13	117.62	f
1120	479.54	108.22	f
1160	488.2	111.77	f
1200	501.4	130.37	f
1240	503.52	137.16	f
1280	497.17	157.03	f
1320	499.75	172.85	f
1360	512.28	177.6	f
1400	519.01	178.73	f
1440	522.53	186.47	f
*	id=P10	origin=start	destiny=end	motherId=-	ageAtStart=2960
0	584.79	131.91	c
40	604.77	131.59	c
80	622.19	133.6	c
120	633.02	128.07	c
160	646.78	114.83	c
200	662.45	110.96	f
240	691.86	92.41	f
280	705.37	85.83	f
320	723.54	78	f
360	731.34	77.12	f
400	747.1	78.87	f
440	771.07	71.58	f
480	794.46	58.83	f
520	814.28	48.27	f
560	837.54	52.61	f
600	858.63	68.45	f
640	875.31	66.75	f
680	897.07	65.34	f
720	920.24	53.12	f
760	934.56	47.57	f
800	950.24	37.49	f
840	966.31	28.17	f
880	990.14	15.57	f
920	1003.39	-6.78	f
960	1011.66	-13.62	f
1000	1026.91	-24.66	f
1040	1050	-37.42	f
1080	1080.41	-35.2	f
1120	1098.93	-27.22	f
1160	1120.62	-17.27	f
1200	1139.45	-8.52	f
1240	1157.74	-9.1900000000001	f
1280	1182.95	-8.74	f
1320	1192.56	-13.51	f
1360	1202.28	-30.42	f
1400	1213.88	-34.8	f
1440	1226.68	-34.8	f
*	id=P11	origin=start	destiny=end	motherId=-	ageAtStart=3400
0	486.97	571.15	c
40	512.3	584.5	c
80	535.81	575.62	c
120	561.42	577.04	c
160	592.44	574.23	f
200	611.56	581.86	f
240	635.32	596.36	f
280	658.36	595.88	f
320	673.72	593.47	f
360	687.28	590.22	f
400	708.44	585.5	f
440	733.54	575.19	f
480	743.77	569.27	f
520	759.2	577.51	f
560	778.57	593.57	f
600	795.87	603.89	f
640	818.96	610.53	f
680	837.08	605.7	f
720	853.85	603.27	f
760	870.33	615.14	f
800	894.1	607.09	f
840	911.44	606.25	f
880	920.38	606.11	f
920	933.57	607.8	f
960	951.36	613.78	f
1000	977.12	618.62	f
1040	991.39	627.46	f
1080	1010.78	627.41	f
1120	1025.42	621.49	f
1160	1055.32	618.45	f
1200	1077.36	618.3	f
1240	1106.96	616.94	f
1280	1139.67	616.02	f
1320	1154.81	608.24	f
1360	1181.43	607.58	f
1400	1208.67	588.43	f
1440	1220.17	583.74	f
*	id=P12	origin=start	destiny=end	motherId=-	ageAtStart=1680
0	422.06	539.86	c
40	436.23	536.13	c
80	464.22	540.46	c
120	480.07	544.52	c
160	483.92	555.36	c
200	487.37	565.56	f
240	502.78	575.61	f
280	511.84	567.83	f
320	523.71	557.57	f
360	554.87	553.89	f
400	566.42	555.5	f
440	582.66	560.17	f
480	594.65	556.11	f
520	628.66	554.92	f
560	650.44	547.84	f
600	661.7	549.14	f
640	676.83	549.75	f
680	704.02	544.66	f
720	706.38	545.49	f
760	737.69	557.21	f
800	766.1	556.59	f
840	785.82	565.97	f
880	815.89	567.42	f
920	836.03	563.3	f
960	850.47	560.84	f
1000	886.19	563.94	f
1040	911.8	560.71	f
1080	929.69	557.16	f
1120	948.09	554.35	f
1160	967.97	550.79	f
1200	990.44	534.65	f
1240	1002.06	525.62	f
1280	1017.05	515.53	f
1320	1048.89	513.72	f
1360	1073.67	514.76	f
1400	1090.92	528.68	f
1440	1117.7	542.95	f
*	id=P13	origin=start	destiny=end	motherId=-	ageAtStart=2760
0	531.56	31.84	c
40	559.76	28.98	c
80	570.23	23.43	c
120	592.42	17.84	c
160	612.32	21.46	c
200	639.12	17.9	f
240	659.13	4.34	f
280	689.35	-5.11	f
320	701.49	-15.88	f
360	729.34	-20.97	f
400	745.13	-29.76	f
440	762.91	-34.56	f
480	765.96	-24.73	f
520	783.01	-8.8200000000001	f
560	805.21	4.14	f
600	831.15	8.1900000000001	f
640	847.98	9.4400000000001	f
680	858.06	8.91	f
720	888.2	1.9299999999999	f
760	911.42	5.76	f
800	933.35	19.58	f
840	956.51	27.86	f
880	979.68	34.99	f
920	988.68	34.63	f
960	1008.17	29.77	f
1000	1027.99	12.54	f
1040	1049.31	-6.91	f
1080	1061.64	-9.08	f
1120	1076.69	-13.6	f
1160	1099.44	-5.67	f
1200	1124.83	-0.54999999999995	f
1240	1138.12	7.9400000000001	f
1280	1157.21	17.09	f
1320	1176.05	5.9	f
1360	1194.51	2.9400000000001	f
1400	1217.19	5.1900000000001	f
1440	1234.05	-4.8	f
*	id=P14	origin=start	destiny=end	motherId=-	ageAtStart=4280
0	270.86	374.01	c
40	280.63	357.11	c
80	291.21	362.4	c
120	311.39	372.47	c
160	335.8	392.35	c
200	345.43	396.48	f
240	365.51	410.45	f
280	386.19	422.22	f
320	400.44	426.05	f
360	425.5	433.47	f
400	455.37	444.47	f
440	477.89	461.41	f
480	505.44	468.54	f
520	530.94	475.04	f
560	541.31	475.55	f
600	570.33	479.57	f
640	584.5	462.47	f
680	603.44	446.49	f
720	623.21	441.05	f
760	641.1	433.46	f
800	659.65	430.75	f
840	679.91	423.23	f
880	698.54	420.57	f
920	728.37	412.86	f
960	751.53	403.32	f
1000	767.45	400.9	f
1040	786.88	409.64	f
1080	797.72	421.89	f
1120	795.39	425.58	f
1160	784.81	432.73	f
1200	775.81	434.86	f
1240	769.49	431.44	f
1280	781.46	426.71	f
1320	801.27	418.62	f
1360	824.37	412.71	f
1400	861.25	407.78	f
1440	881.49	420.4	f
*	id=P15	origin=start	destiny=end	motherId=-	ageAtStart=3560
0	769.02	424.78	c
40	777.63	406.38	c
80	796.48	391.72	c
120	805.39	390.67	c
160	823.6	380.04	c
200	850.6	367.7	f
240	867.79	358.52	f
280	888.79	347.71	f
320	915.74	352.44	f
360	949.67	348.05	f
400	982.29	344.72	f
440	1004.7	344.24	f
480	1037.37	346.87	f
520	1066.62	357.91	f
560	1090.06	355.67	f
600	1113.73	361.44	f
640	1136.82	362.65	f
680	1152.56	353.93	f
720	1175.05	351.99	f
760	1197.93	347.68	f
800	1226.32	339.36	f
840	1253.88	334.12	f
880	1281.52	336.14	f
920	1311.14	339.45	f
960	1333.34	333.33	f
1000	1361.91	330.37	f
1040	1378.04	342.4	f
1080	1397.65	358.57	f
1120	1419.61	375.69	f
1160	1442.03	372.6	f
1200	1463.96	374.5	f
1240	1471.83	362.9	f
1280	1496.52	353.12	f
1320	1519.76	345.11	f
1360	1539.26	341.22	f
1400	1556.86	337.13	f
1440	1577.07	330.64	f
*	id=P16	origin=start	destiny=end	motherId=-	ageAtStart=3080
0	638.04	353.95	c
40	633.3	349.16	c
80	630.09	350.02	c
120	629.64	352.2	c
160	640.22	364.79	c
200	660.5	352.55	f
240	678.69	347.95	f
280	689.43	344.57	f
320	709.18	335.34	f
360	727.63	323.36	f
400	751.26	321.91	f
440	774.27	313.32	f
480	788.11	298.51	f
520	813.86	298.57	f
560	845.37	284.81	f
600	857.63	279.83	f
640	885.88	265.78	f
680	912.11	256.7	f
720	939.66	269.05	f
760	967.97	274.54	f
800	998.68	286.43	f
840	1016.17	284.61	f
880	1036.44	298.16	f
920	1061.28	312.42	f
960	1085.93	319.64	f
1000	1100.08	338.31	f
1040	1107.5	352.5	f
1080	1122.58	369.34	f
1120	1139.82	369.57	f
1160	1166.63	361.33	f
1200	1174.75	342.92	f
1240	1178.68	323.7	f
1280	1201.61	312.64	f
1320	1228.96	303.27	f
1360	1243.74	301.39	f
1400	1256.59	291.89	f
1440	1266.16	279.13	f
*	id=P17	origin=start	destiny=end	motherId=-	ageAtStart=2760
0	87.74	204.05	c
40	100.23	178.12	c
80	104.41	174.41	c
120	135.85	170.53	c
160	159.53	174.83	c
200	184.19	173.16	f
240	222.06	181.68	f
280	242.86	187.12	f
320	269.27	193.71	f
360	293.38	194.99	f
400	314.84	194.73	f
440	333.16	200.36	f
480	348.05	209.88	f
520	364.4	220.01	f
560	377.67	222.33	f
600	391.95	228.42	f
640	405.93	235.36	f
680	428.36	233.75	f
720	448.92	233.09	f
760	475.88	240.4	f
800	501.74	236.68	f
840	516.57	236.65	f
880	535.94	226.34	f
920	560.58	222.47	f
960	586.02	214.63	f
1000	601.54	207.67	f
1040	629.11	209.13	f
1080	646.66	207.81	f
1120	666.49	215.72	f
1160	691.86	215.23	f
1200	707.32	221.33	f
1240	721.53	233.26	f
1280	731.23	246.08	f
1320	734.07	264.08	f
1360	743.66	285.03	f
1400	755.34	295.68	f
1440	766.15	312.71	f
*	id=P18	origin=start	destiny=end	motherId=-	ageAtStart=2520
0	657.46	387.5	c
40	673.56	393.49	c
80	691.34	400.93	c
120	703.27	410.77	c
160	724.18	410.83	c
200	745.17	402.08	f
240	762.32	398.56	f
280	775.82	401.69	f
320	786.15	408.34	f
360	807.63	410.88	f
400	830.24	430.19	f
440	846.08	443.71	f
480	873.8	437.73	f
520	899.18	420.14	f
560	911.59	411.31	f
600	913.95	397.95	f
640	921.46	390.51	f
680	941.6	373.22	f
720	967.41	364.69	f
760	978.72	359.62	f
800	999.78	360.29	f
840	1016.07	372.76	f
880	1030.24	376.58	f
920	1041.01	381.88	f
960	1061.78	396.5	f
1000	1075.95	409.49	f
1040	1079.66	417.13	f
1080	1081.91	420.46	f
1120	1098.77	438.29	f
1160	1117.07	444.95	f
1200	1147.92	460.67	f
1240	1165.59	460.61	f
1280	1187.94	449.39	f
1320	1202.96	444.26	f
1360	1215.46	438.37	f
1400	1247.37	435.91	f
1440	1268.47	433.38	f
*	id=P19	origin=start	destiny=end	motherId=-	ageAtStart=1080
0	110.25	46.42	c
40	120.5	30.64	c
80	141.74	23.63	c
120	165.77	22.97	c
160	182.89	16.65	c
200	205.92	21.32	f
240	229.63	34.14	f
280	246.55	38.9	f
320	268.03	32.84	f
360	285.69	20.76	f
400	286.11	14.9	f
440	297.07	-7.03	f
480	307.76	-27.94	f
520	321.51	-45.42	f
560	342.84	-47.13	f
600	358.82	-30.13	f
640	384.48	-29.12	f
680	405.14	-28.95	f
720	427.81	-28.8	f
760	449.28	-37.11	f
800	471.62	-28.83	f
840	475.5	-26.24	f
880	487.51	-30.34	f
920	510.35	-25.13	f
960	533.76	-17.55	f
1000	557.49	-13.75	f
1040	565.09	-5.33	f
1080	581.77	7.08	f
1120	600.25	16.88	f
1160	622.42	19.71	f
1200	646.12	21.23	f
1240	668.62	17.67	f
1280	693.54	7.33	f
1320	711.97	1.53	f
1360	719.27	3.99	f
1400	727.54	19.89	f
1440	745.6	22.1	f
*	id=P20	origin=start	destiny=end	motherId=-	ageAtStart=880
0	377.69	16.48	c
40	387.72	15.29	c
80	409.98	8.08	c
120	437.77	-5	c
160	463.86	-12.61	c
200	479.61	-13.1	f
240	488.87	-5.86	f
280	505.76	3.66	f
320	531.39	7.5599999999999	f
360	544.84	11.36	f
400	562.87	8.3	f
440	585.06	9.88	f
480	602.2	2.63	f
520	623.4	-5.14	f
560	641.21	-8.17	f
600	664.13	-9.12	f
640	683.15	-1.47	f
680	700.74	4.88	f
720	735.77	12.17	f
760	752.56	-3.6	f
800	777.09	-5.47	f
840	806.42	-9.83	f
880	829.6	-13.53	f
920	848.78	0.75	f
960	865.64	5.52	f
1000	888.12	8.75	f
1040	902.27	14.22	f
1080	932.76	16.51	f
1120	959.75	14.17	f
1160	984.79	13.82	f
1200	1014.56	23.15	f
1240	1032.07	12.17	f
1280	1051.54	5.96	f
1320	1081.68	4.41	f
1360	1109.25	11.62	f
1400	1123.44	3.4400000000001	f
1440	1135.58	-12.54	f
*	id=P21	origin=start	destiny=end	motherId=-	ageAtStart=480
0	44.69	518.67	c
40	61.75	533.91	c
80	77.96	539.42	c
120	101.06	543.03	c
160	118.02	537.81	c
200	140.04	522.18	f
240	167.09	518.28	f
280	196.64	507.66	f
320	217.3	507.86	f
360	250.74	515.92	f
400	272.37	508.47	f
440	296.43	513.1	f
480	307.01	513.39	f
520	319.2	512.6	f
560	338.56	505.94	f
600	358.16	511.01	f
640	374.75	518.65	f
680	406.54	525.75	f
720	423.57	538	f
760	446.09	544.62	f
800	473.1	539.77	f
840	488.57	541.03	f
880	511.88	540.64	f
920	530.76	537.29	f
960	556.44	535.71	f
1000	576.19	543.72	f
1040	594.08	539.25	f
1080	614.15	532.22	f
1120	622.46	519.7	f
1160	634.91	510.61	f
1200	650.73	497.41	f
1240	659.43	493.14	f
1280	673.58	496.71	f
1320	701.83	499.72	f
1360	732.53	480.81	f
1400	747.25	478.15	f
1440	755.57	478.83	f
*	id=P22	origin=start	destiny=end	motherId=-	ageAtStart=280
0	475.65	259.65	c
40	482.05	263.38	c
80	500.45	282.16	c
120	513.04	287.14	c
160	532.52	283.21	f
200	559.51	271.31	f
240	590.79	266.2	f
280	618.37	260.67	f
320	641.86	251.99	f
360	659.2	245.31	f
400	684.32	240.23	f
440	706.7	242.17	f
480	734.45	253.35	f
520	766.47	268.82	f
560	782.81	265.95	f
600	794.28	273.06	f
640	810.54	275.51	f
680	836.6	267.06	f
720	865.2	254.33	f
760	878.71	263.25	f
800	904.81	278.09	f
840	917.26	285.16	f
880	941.83	296.86	f
920	955.43	297.6	f
960	978.84	293.05	f
1000	1004.73	289.02	f
1040	1029.52	284.43	f
1080	1041.25	280.57	f
1120	1066.25	285.38	f
1160	1088.25	291.72	f
1200	1113.96	299.93	f
1240	1137.63	302.58	f
1280	1151.52	299.11	f
1320	1170.91	304.76	f
1360	1196.87	320.56	f
1400	1213.91	323.12	f
1440	1227.06	318.97	f
*	id=P23	origin=start	destiny=end	motherId=-	ageAtStart=3840
0	401.08	324.75	c
40	419.96	347.97	c
80	433.44	370.93	c
120	442.44	376.46	c
160	456.01	381.4	c
200	478.02	383.42	f
240	494.92	385.37	f
280	514.59	379.25	f
320	529.69	370.21	f
360	559.34	364.78	f
400	581.99	364.03	f
440	603.76	365.4	f
480	602.3	363.88	f
520	590.92	354.78	f
560	597.17	340.95	f
600	604.89	324.13	f
640	616.38	319.67	f
680	635.91	311.02	f
720	651.06	297.08	f
760	665.26	292.83	f
800	681.78	288.44	f
840	703.44	278.18	f
880	724.8	269.4	f
920	748.82	262.83	f
960	778.12	261.36	f
1000	797.57	253.05	f
1040	817.61	249.08	f
1080	839.17	262.15	f
1120	853.74	265.43	f
1160	856.59	266.34	f
1200	862.41	258.74	f
1240	869.14	248.41	f
1280	869.32	239.63	f
1320	876.54	229.69	f
1360	891.98	217.06	f
1400	911.86	209.81	f
1440	936.21	207.42	f
*	id=P24	origin=start	destiny=end	motherId=-	ageAtStart=3160
0	27.77	236.98	c
40	23.14	230.38	c
80	35.39	209.99	c
120	33.77	205.39	c
160	44.56	183.11	c
200	52.71	170.45	f
240	74.06	156.59	f
280	96.19	149.1	f
320	110.21	137.32	f
360	129.04	120.47	f
400	134.71	115.27	f
440	156.81	102.06	f
480	178.01	103.31	f
520	189.41	114.68	f
560	203.22	135.31	f
600	207.92	141.04	f
640	219.29	145.41	f
680	231.73	152.74	f
720	237.57	162.39	f
760	243.96	175.67	f
800	252.53	191.7	f
840	279.48	188.8	f
880	293.18	189.17	f
920	315.73	185.77	f
960	332.68	178.63	f
1000	365.25	177.71	f
1040	395.51	185.31	f
1080	420.24	199.11	f
1120	452.52	196.21	f
1160	478.4	189.64	f
1200	502.01	188.66	f
1240	520.06	197.34	f
1280	545.7	207.92	f
1320	570.87	221.84	f
1360	593.89	227.34	f
1400	613.08	220.9	f
1440	628.25	218.7	f
*	id=P25	origin=start	destiny=end	motherId=-	ageAtStart=200
0	385.57	203.89	c
40	385.2	215.08	c
80	393.62	229.91	c
120	415.08	235.22	c
160	430.2	241.34	c
200	452.08	255.9	f
240	460.91	259.6	f
280	493.37	253.36	f
320	510.57	252.66	f
360	525.26	256	f
400	541.94	259.58	f
440	574.9	249.11	f
480	603.44	256.05	f
520	627.75	270.2	f
560	642.91	267.96	f
600	671.71	264.24	f
640	698.64	262.42	f
680	722.26	262.69	f
720	742.84	261.42	f
760	768.72	266.5	f
800	805.49	265.99	f
840	815.01	277.65	f
880	834.23	297.57	f
920	854.43	316.82	f
960	873.75	318.96	f
1000	900.39	331.7	f
1040	916.31	333.58	f
1080	932.17	330.38	f
1120	950.7	336.59	f
1160	951.07	336.7	f
1200	977.9	335.09	f
1240	994.64	350.32	f
1280	1024.29	358.66	f
1320	1031.91	371.98	f
1360	1051.43	369.89	f
1400	1068.78	372.41	f
1440	1086.85	385.7	f
*	id=P26	origin=start	destiny=end	motherId=-	ageAtStart=3800
0	377.85	653.44	c
40	372.3	662.37	c
80	376.56	663.24	c
120	391.71	668.03	c
160	416.88	675.72	c
200	455.27	675.72	f
240	481.22	676.28	f
280	500.58	682.45	f
320	526.4	689.15	f
360	547.84	698.78	f
400	560.3	701.62	f
440	583.25	691.55	f
480	591.05	678.43	f
520	601.36	681.92	f
560	638.91	696.37	f
600	659.35	699.46	f
640	689.53	689.55	f
680	693.04	688.95	f
720	699.1	705.35	f
760	724.48	712.88	f
800	745.76	711.11	f
840	762.63	712.14	f
880	785.02	710.32	f
920	801.43	696.29	f
960	824.73	701.69	f
1000	849.6	701.63	f
1040	868.82	706.43	f
1080	886.97	716.91	f
1120	898.49	725.82	f
1160	913.29	735.77	f
1200	932.42	739.63	f
1240	958.79	735.41	f
1280	978.3	725.01	f
1320	994.03	712.55	f
1360	1020.31	705.68	f
1400	1036	701.67	f
1440	1058.02	687.59	f
*	id=P27	origin=start	destiny=end	motherId=-	ageAtStart=2360
0	737.75	15.1	c
40	739.78	1.36	c
80	756.57	-7.4299999999999	c
120	773.33	-10.54	c
160	791.16	-6.28	c
200	814.97	4.33	f
240	830.81	9.59	f
280	849.81	10.02	f
320	867.96	7.99	f
360	886.57	3.78	f
400	906.74	-0.16999999999996	f
440	931.96	-4.8099999999999	f
480	958.99	-7.4400000000001	f
520	982.92	0.16999999999996	f
560	1004.24	-8.29	f
600	1021.58	-20.99	f
640	1032.37	-29.42	f
680	1044.25	-46.53	f
720	1059.01	-52.53	f
760	1079.5	-48.55	f
800	1100.28	-41.82	f
840	1112.6	-42.95	f
880	1138.78	-46.7	f
920	1148.21	-49.59	f
960	1166.77	-54.56	f
1000	1188.47	-50.35	f
1040	1205.23	-46.55	f
1080	1219.13	-52.94	f
1120	1236.56	-53.95	f
1160	1257.12	-65.45	f
1200	1280.16	-72.01	f
1240	1286.01	-87.36	f
1280	1285.61	-99.93	f
1320	1293.96	-104.37	f
1360	1316.72	-106.03	f
1400	1342.99	-103.65	f
1440	1368.22	-99.27	f
*	id=P28	origin=start	destiny=end	motherId=-	ageAtStart=2160
0	157.67	342.07	c
40	161.68	338.38	c
80	184.76	324.82	c
120	192.98	314.03	c
160	208.76	307.38	c
200	222.94	302.38	f
240	240.68	303.1	f
280	265.4	291.04	f
320	280.72	286.58	f
360	299.4	284.86	f
400	328.83	281.17	f
440	359.51	266.57	f
480	385.92	280.19	f
520	409.99	275.61	f
560	425.99	274.29	f
600	448.25	277.98	f
640	464.37	288.01	f
680	472.78	282.55	f
720	485.69	279.71	f
760	503.95	269.78	f
800	529.45	262.43	f
840	565.84	257.94	f
880	588.3	256.33	f
920	601.44	249.69	f
960	619.08	244.77	f
1000	631.32	244.47	f
1040	644.75	237.22	f
1080	673.17	221.81	f
1120	698.58	207.35	f
1160	710.85	187.66	f
1200	727.36	174.61	f
1240	749.65	171.47	f
1280	771.87	179.76	f
1320	793.24	184.03	f
1360	807.63	170.49	f
1400	825.08	165.36	f
1440	844.58	163.7	f
*	id=P29	origin=start	destiny=end	motherId=-	ageAtStart=2720
0	780.51	327.15	c
40	797.1	332.19	c
80	816.69	342.7	c
120	853.5	356.6	c
160	887.5	354.23	c
200	908.55	361.36	f
240	923.3	370.05	f
280	934.56	378.31	f
320	946.9	381.96	f
360	962.07	379.87	f
400	977.8	369.83	f
440	992.38	366.38	f
480	1013.36	366.74	f
520	1039.6	358.1	f
560	1050.15	355.84	f
600	1068.97	357.17	f
640	1074.14	358.89	f
680	1094.76	365.64	f
720	1123.05	378.11	f
760	1136.41	383.68	f
800	1166.3	393.87	f
840	1185.81	400.26	f
880	1211.87	418.43	f
920	1240.23	424.88	f
960	1254.61	423.67	f
1000	1271.09	424.44	f
1040	1281.98	423.28	f
1080	1305.46	413.88	f
1120	1314.83	403.08	f
1160	1344.46	402.48	f
1200	1368.43	400.05	f
1240	1385.34	399.09	f
1280	1419.35	393.37	f
1320	1426.23	399.13	f
1360	1455.54	398.14	f
1400	1469.19	392.65	f
1440	1490.36	391.4	f
*	id=P30	origin=start	destiny=end	motherId=-	ageAtStart=80
0	771.75	99.68	c
40	772.25	90.22	c
80	772.53	88.5	c
120	791.93	75.23	c
160	803.24	72.19	c
200	823.46	67.14	f
240	834.97	61.67	f
280	847.89	45.3	f
320	860.27	43.94	f
360	889.62	38.17	f
400	895.6	32.34	f
440	907.06	21.64	f
480	922.51	19.16	f
520	946.54	16.91	f
560	964.47	11.26	f
600	985.85	7.87	f
640	1010.62	4.89	f
680	1032.87	18.24	f
720	1060.32	24.01	f
760	1089.71	39.22	f
800	1115.94	45.45	f
840	1129.6	54.39	f
880	1139.45	76.28	f
920	1155.61	68.09	f
960	1177.85	54.64	f
1000	1204.06	51.64	f
1040	1219.29	49.52	f
1080	1238.88	42.41	f
1120	1257.49	30.27	f
1160	1264.49	32.08	f
1200	1285.66	34.26	f
1240	1305.49	33.74	f
1280	1327.1	36.6	f
1320	1340.74	47.07	f
1360	1348.85	49.79	f
1400	1377.06	50.86	f
1440	1390.73	55.42	f
*	id=P31	origin=start	destiny=end	motherId=-	ageAtStart=920
0	720.55	226.02	c
40	740.08	233.47	c
80	753.67	235.03	c
120	775.38	233.55	c
160	786.23	233.95	c
200	803.11	243.24	f
240	826.12	256.55	f
280	841.46	254.13	f
320	866.06	243.68	f
360	885.43	243.09	f
400	899.24	239.55	f
440	910.39	224.81	f
480	922.43	209.63	f
520	933.7	203.75	f
560	954.1	214.55	f
600	975.03	214.94	f
640	984.63	218.99	f
680	1015.13	231.32	f
720	1022.66	232.87	f
760	1034.01	240.58	f
800	1056.75	242.95	f
840	1070.79	259.28	f
880	1083.56	264.11	f
920	1111.07	265.54	f
960	1121.82	265.54	f
1000	1147.47	268.13	f
1040	1163.37	284.16	f
1080	1182.1	291.13	f
1120	1200.83	290.67	f
1160	1222.25	290.04	f
1200	1238.12	285.13	f
1240	1239.75	282.52	f
1280	1252.89	272.39	f
1320	1276.13	265.21	f
1360	1294.05	259.42	f
1400	1318.57	263.57	f
1440	1342.61	273.69	f
*	id=P32	origin=start	destiny=end	motherId=-	ageAtStart=2280
0	239.95	28.72	c
40	265.47	14.05	c
80	294.31	10.56	c
120	315.63	5.72	c
160	330.59	9.48	f
200	353.14	11.17	f
240	371.21	10.31	f
280	388.67	-1.52	f
320	412.39	-16.33	f
360	425.3	-21.54	f
400	455.77	-24	f
440	486.72	-11.71	f
480	502.75	-3.58	f
520	517.91	5.8099999999999	f
560	551.15	5.9	f
600	557.73	8.45	f
640	581.35	12.01	f
680	590.29	15.07	f
720	613.12	19.43	f
760	633.4	23.81	f
800	645.83	20.8	f
840	664.41	29.93	f
880	676.47	42.76	f
920	694.76	54.62	f
960	710.11	61.37	f
1000	731.05	72.06	f
1040	751.55	80.86	f
1080	770.76	85.34	f
1120	785.55	89.68	f
1160	801.55	98.79	f
1200	819.61	101.18	f
1240	827.46	95.51	f
1280	843.01	94.24	f
1320	863.59	104.67	f
1360	892.1	102.73	f
1400	898.81	105.81	f
1440	920.15	108.71	f
*	id=P33	origin=start	destiny=end	motherId=-	ageAtStart=3640
0	295.98	663.76	c
40	312.64	689.59	c
80	342.18	711.34	c
120	360.81	708.12	c
160	392.32	716.08	c
200	403.62	730.14	f
240	414.03	727.81	f
280	448.2	728.32	f
320	454.36	719.19	f
360	480.19	718.89	f
400	500.47	717.19	f
440	513.9	716.59	f
480	548.26	708.81	f
520	580	705.84	f
560	604.65	706.44	f
600	628.31	703.59	f
640	648.23	702.12	f
680	663.96	703.3	f
720	687.16	706.55	f
760	707.85	703.9	f
800	719.71	701.67	f
840	744.16	688.51	f
880	765.17	693.8	f
920	777.57	705.83	f
960	801.3	700.94	f
1000	824.93	695.54	f
1040	851.41	682.17	f
1080	866.08	683.73	f
1120	891.43	689.91	f
1160	902.32	679.5	f
1200	919.55	680.33	f
1240	944.09	687.66	f
1280	964.84	678.1	f
1320	989.6	674.1	f
1360	1001.15	665.99	f
1400	1017.37	666.89	f
1440	1036.16	672.28	f
*	id=P34	origin=start	destiny=end	motherId=-	ageAtStart=3280
0	331.12	353.86	c
40	336.68	342.19	c
80	334.85	339.92	c
120	341.45	342.35	c
160	366.27	352.91	c
200	388.52	364.15	f
240	411.19	371.6	f
280	429.27	389.99	f
320	452.93	403.11	f
360	462.85	408.98	f
400	475.86	411.67	f
440	495.33	425.18	f
480	517.56	426.08	f
520	543.03	435.47	f
560	552.67	436.6	f
600	576	420.79	f
640	604.72	405.78	f
680	609.49	401.57	f
720	610.79	391.59	f
760	620.25	384.08	f
800	648	367.54	f
840	656.34	357.99	f
880	673.6	348.28	f
920	682.74	332.4	f
960	696.91	301.08	f
1000	713	287.06	f
1040	720.41	279.77	f
1080	743.34	274.27	f
1120	750.99	261.53	f
1160	773.89	246.74	f
1200	783.41	228.91	f
1240	809.2	222.26	f
1280	828.4	223.18	f
1320	829.88	222.25	f
1360	856.89	214.27	f
1400	871.76	214.74	f
1440	894.22	220.14	f
*	id=P35	origin=start	destiny=end	motherId=-	ageAtStart=4560
0	804.91	137.07	c
40	813.04	148.03	c
80	816.41	156.82	c
120	828.01	162.37	c
160	847.18	155.73	c
200	857.48	167.23	f
240	883.86	185.48	f
280	903.52	190.71	f
320	917.38	194.83	f
360	944.99	199.91	f
400	960.03	191.73	f
440	987.07	191.57	f
480	1006.82	182.32	f
520	1018.76	173.73	f
560	1044.9	162.6	f
600	1064.27	140.77	f
640	1090.46	133.23	f
680	1099.5	130.45	f
720	1118.58	134.79	f
760	1143.01	127.94	f
800	1163.89	123.59	f
840	1184.26	117.82	f
880	1213.93	114.26	f
920	1238.87	107.12	f
960	1256.66	112.66	f
1000	1281.98	110.14	f
1040	1297.88	110	f
1080	1318.46	120.45	f
1120	1342.71	139.17	f
1160	1364.73	150.22	f
1200	1387.37	164.56	f
1240	1413.22	178.41	f
1280	1431.01	184.62	f
1320	1444.35	187.76	f
1360	1451.82	203.51	f
1400	1465.86	211.04	f
1440	1480.16	212.62	f
*	id=P36	origin=start	destiny=end	motherId=-	ageAtStart=3720
0	373.34	16.12	c
40	409.93	22.97	c
80	430.77	19.52	c
120	451.96	26.28	c
160	473.19	21.25	c
200	492.02	11.12	f
240	520.72	7.91	f
280	554.11	7.0599999999999	f
320	570.52	8.9	f
360	583.51	23.96	f
400	593.82	33.07	f
440	609.92	45.37	f
480	622.6	39.18	f
520	640.86	31.21	f
560	679.09	26.78	f
600	707.84	24.1	f
640	726.49	18.72	f
680	750.1	9.89	f
720	775.58	13.69	f
760	788.77	-2.52	f
800	798	-18.57	f
840	826.01	-20.43	f
880	834.95	-15.02	f
920	848.83	-8.1799999999999	f
960	863.01	-0.54999999999995	f
1000	880.93	14.14	f
1040	885.51	18.03	f
1080	887.86	25.16	f
1120	892.64	44.44	f
1160	900.95	64	f
1200	920.55	71.84	f
1240	941.53	80.24	f
1280	958.96	76.2	f
1320	979.26	71.71	f
1360	990.76	75.32	f
1400	995.63	87.55	f
1440	999.39	98.11	f
*	id=P37	origin=start	destiny=end	motherId=-	ageAtStart=2560
0	53.45	28.15	c
40	54.65	51.08	c
80	70.21	65.3	c
120	79.74	75.89	c
160	94.67	77.14	c
200	105	76.66	f
240	121.39	72.17	f
280	156.2	71.87	f
320	172.39	80.45	f
360	188.27	79.79	f
400	199.08	81.9	f
440	222.63	85.55	f
480	234.42	90.18	f
520	259.18	110.44	f
560	280.97	127.78	f
600	292.38	140.97	f
640	308.97	147.22	f
680	332.34	147.65	f
720	347.76	146.61	f
760	373.24	156.72	f
800	393.03	167.44	f
840	413.71	179.98	f
880	423.98	187.85	f
920	439.34	189.43	f
960	455.49	190.59	f
1000	482.11	188.45	f
1040	509.02	174.41	f
1080	518.88	167.27	f
1120	543.05	158.08	f
1160	563.08	138.6	f
1200	594	133.76	f
1240	622.05	128.04	f
1280	632.95	119.59	f
1320	654.49	119.47	f
1360	668.94	109.61	f
1400	682.13	91.53	f
1440	694.38	84.19	f
*	id=P38	origin=start	destiny=end	motherId=-	ageAtStart=3160
0	516.25	308.71	c
40	535.93	304.86	c
80	552.67	295.87	c
120	568.56	281.4	c
160	589.72	277.66	c
200	606.48	275.95	f
240	612.38	266.92	f
280	619.54	263.01	f
320	632.91	260.88	f
360	644.67	271.75	f
400	651.77	265.21	f
440	659.12	249.99	f
480	672.29	250.26	f
520	687.43	258.68	f
560	704.37	266.03	f
600	725.18	277.05	f
640	755.21	282.11	f
680	785.27	280.1	f
720	804.78	284.91	f
760	816.26	283.16	f
800	841.33	270.63	f
840	863.43	261.72	f
880	886.24	247.89	f
920	891.03	241.74	f
960	909.71	230.33	f
1000	916.85	221.23	f
1040	944.82	204.08	f
1080	979.44	203.92	f
1120	996.93	196.55	f
1160	1015.42	181.63	f
1200	1033.14	168.96	f
1240	1057.35	164.29	f
1280	1073.38	163.66	f
1320	1084.27	166.57	f
1360	1115.87	172.98	f
1400	1136.32	186.19	f
1440	1154.43	199.56	f
*	id=P39	origin=start	destiny=end	motherId=-	ageAtStart=1640
0	429.52	242.73	c
40	448.83	236.13	c
80	464.3	224.36	c
120	483.16	224.86	c
160	491.4	228.22	c
200	519.68	223.17	f
240	533.92	219.69	f
280	559.86	216.05	f
320	590.63	210.75	f
360	617.22	208.75	f
400	623.93	211.16	f
440	637.53	213.2	f
480	652.87	218.63	f
520	676.92	226.32	f
560	705.01	230.2	f
600	715.38	241.18	f
640	729.47	238.39	f
680	754.64	232.46	f
720	782.28	237.94	f
760	801.55	235.4	f
800	814.59	227.58	f
840	832.54	226.82	f
880	871.64	229.35	f
920	892.56	233.15	f
960	914.01	230.06	f
1000	937.34	226.69	f
1040	964.36	219.35	f
1080	982.89	206.81	f
1120	989.17	193.95	f
1160	991.8	181.75	f
1200	1001.55	171.93	f
1240	1012.75	168.27	f
1280	1040.1	177.32	f
1320	1074.97	192.65	f
1360	1093.41	195.42	f
1400	1107.41	199.92	f
1440	1120.36	215.17	f
*	id=P40	origin=start	destiny=end	motherId=-	ageAtStart=80
0	181.14	29.22	c
40	190.33	25.36	c
80	215.77	27.88	c
120	241.76	20.46	c
160	255.38	25.21	c
200	287.61	40.62	f
240	308.78	45.12	f
280	329.62	60.21	f
320	336.14	72.22	f
360	348.72	66.58	f
400	368.98	70.64	f
440	371.97	65.82	f
480	377.78	65.51	f
520	399.1	65.35	f
560	409.22	62.68	f
600	428.88	59.53	f
640	448.95	64.24	f
680	463.03	62.27	f
720	480.21	65.95	f
760	518.96	68.35	f
800	544.7	64.01	f
840	561.11	65	f
880	575.09	66.27	f
920	583.18	82.72	f
960	589.21	92.64	f
1000	607.37	93.15	f
1040	624.84	90.04	f
1080	642.74	87.91	f
1120	650.06	81.94	f
1160	660.8	80.78	f
1200	685.12	93.34	f
1240	708.95	95.54	f
1280	725.82	84.37	f
1320	739.08	78.87	f
1360	759.36	75.79	f
1400	774.24	68.36	f
1440	788.45	67.39	f
*	id=P41	origin=start	destiny=end	motherId=-	ageAtStart=3000
0	278.72	249.08	c
40	289.31	264.43	c
80	306.08	269.4	c
120	323.88	281.49	c
160	360.03	290.64	c
200	378.91	296.85	f
240	404.39	299.41	f
280	422.85	284.02	f
320	442.8	273.88	f
360	464.81	273.34	f
400	484.24	275.49	f
440	517.5	272.34	f
480	538.45	271.57	f
520	559.57	264.54	f
560	586.06	266.5	f
600	599.75	277.27	f
640	628.09	284.29	f
680	655.36	278.33	f
720	667.86	281.2	f
760	682.06	286.03	f
800	702.5	281.81	f
840	715.44	279.1	f
880	729.74	277.82	f
920	742.86	283.02	f
960	773.22	273.67	f
1000	782.62	272.86	f
1040	795.36	273.91	f
1080	804.85	277.14	f
1120	823.28	272.7	f
1160	857.55	268.46	f
1200	879.13	264.5	f
1240	895.3	269.02	f
1280	917.98	264.03	f
1320	934.37	253.9	f
1360	937.41	237.76	f
1400	952.92	214.81	f
1440	970.83	215.39	f
*	id=P42	origin=start	destiny=end	motherId=-	ageAtStart=1560
0	837.06	526.2	c
40	841.4	514.21	c
80	856.06	486.01	c
120	868.94	474.98	c
160	879.06	462.84	c
200	898.07	453.28	f
240	922.66	437.38	f
280	938.67	442.6	f
320	966.28	433.35	f
360	986.99	432.57	f
400	1006.71	435.24	f
440	1021.13	442.91	f
480	1033.28	445.19	f
520	1047.21	467.35	f
560	1049.4	470.26	f
600	1058.62	486.73	f
640	1072.85	493.66	f
680	1082.92	493.52	f
720	1107.1	504.05	f
760	1122.13	510.55	f
800	1137.33	509.62	f
840	1155.17	512.14	f
880	1165.68	516.89	f
920	1185.99	524.72	f
960	1203.41	529.51	f
1000	1229.44	531.43	f
1040	1264.98	534.35	f
1080	1283.26	538.1	f
1120	1295.58	544.82	f
1160	1310.66	540.47	f
1200	1324.6	542.13	f
1240	1350.2	548.99	f
1280	1369.68	560.64	f
1320	1390.26	568.26	f
1360	1416.62	568.58	f
1400	1434.58	556.73	f
1440	1448.62	537.61	f
*	id=P43	origin=start	destiny=end	motherId=-	ageAtStart=3120
0	521.46	555.99	c
40	531.8	543.44	c
80	559.81	534.34	c
120	572.26	537.17	c
160	595.46	545.2	c
200	613.43	564.76	f
240	640.59	573.04	f
280	648.47	582.39	f
320	656.56	590.59	f
360	668.98	602.27	f
400	688.28	611.63	f
440	704.35	614.45	f
480	722.94	602.29	f
520	750.61	595.83	f
560	772.7	595.94	f
600	784.39	603.59	f
640	804.92	609.6	f
680	825.06	613.51	f
720	837.72	612.08	f
760	863.67	604.41	f
800	882.63	602.75	f
840	903.2	610.5	f
880	942.34	625.83	f
920	953.94	636.5	f
960	969.05	642.52	f
1000	988.06	651.05	f
1040	1009.6	640.73	f
1080	1028.13	628.42	f
1120	1039.95	608.53	f
1160	1060.73	599.65	f
1200	1096.98	595.23	f
1240	1132.39	590.24	f
1280	1144.06	589.7	f
1320	1166.11	584.81	f
1360	1185.12	576.04	f
1400	1208.3	576.2	f
1440	1217.01	577.31	f
*	id=P44	origin=start	destiny=end	motherId=-	ageAtStart=3200
0	560.12	358.53	c
40	557.21	364.31	c
80	569.49	377.9	c
120	595.88	388.87	c
160	607.55	410.62	c
200	622.39	433.7	f
240	624.99	445.97	f
280	641.67	446.98	f
320	669.36	452.84	f
360	689.33	450.27	f
400	716.98	457.05	f
440	732.89	461.42	f
480	758.49	472.32	f
520	767.12	480.13	f
560	779.22	489.16	f
600	789.33	497.52	f
640	796.12	508.49	f
680	801.9	516.04	f
720	824.46	531.83	f
760	851.54	522.94	f
800	876.91	515.09	f
840	907.84	507.06	f
880	924.66	507.39	f
920	932.99	503.71	f
960	935.44	489.37	f
1000	943.72	473.46	f
1040	955.89	459.85	f
1080	979.43	458.59	f
1120	995.11	455.14	f
1160	1014.28	446.15	f
1200	1018.22	446.91	f
1240	1034.56	449.66	f
1280	1055.21	453.84	f
1320	1066.17	455.47	f
1360	1094.46	456.42	f
1400	1107.01	452.01	f
1440	1141.39	438.39	f
*	id=P45	origin=start	destiny=end	motherId=-	ageAtStart=2800
0	579.85	269.38	c
40	586.82	261.74	c
80	603.36	245.62	c
120	623.91	239.46	c
160	638.9	233.73	c
200	663.88	216.63	f
240	676.55	209.79	f
280	691.21	214.37	f
320	711.44	206.28	f
360	727.23	201.77	f
400	756.98	193.68	f
440	790.42	199.15	f
480	815.91	199.1	f
520	839.74	197.05	f
560	866.81	197.75	f
600	889.1	185.26	f
640	901.21	177.68	f
680	921.9	170.44	f
720	936.96	160.5	f
760	947.1	157.89	f
800	980.16	158.74	f
840	1012.31	149.18	f
880	1025.91	148.33	f
920	1050.46	140.98	f
960	1066.83	141.66	f
1000	1078.46	150.81	f
1040	1091.23	164.57	f
1080	1114.75	179.97	f
1120	1125.47	179.05	f
1160	1147.32	179.57	f
1200	1170.86	166.01	f
1240	1196.27	167.57	f
1280	1222.72	158.43	f
1320	1235.18	166.31	f
1360	1250.85	173.13	f
1400	1261.45	178.15	f
1440	1291.94	190.8	f
*	id=P46	origin=start	destiny=end	motherId=-	ageAtStart=2120
0	239	318.85	c
40	237.09	304.91	c
80	239.81	282.95	c
120	241.96	263.78	c
160	250.73	241.77	c
200	272.69	224.1	f
240	283.52	227.29	f
280	308.79	232.07	f
320	322.09	235.17	f
360	344.16	232.87	f
400	357.28	219.2	f
440	390.86	213.82	f
480	406.88	210.79	f
520	420.98	215.02	f
560	422.91	222.6	f
600	446.92	234.34	f
640	480.21	234.07	f
680	518.32	232.73	f
720	535.92	226.2	f
760	557.8	218.66	f
800	583.43	210.39	f
840	597.97	213.86	f
880	624.91	208.17	f
920	635.46	204.82	f
960	640.35	206.29	f
1000	653.88	211.43	f
1040	677.97	217.11	f
1080	697.82	224.86	f
1120	698.7	229.61	f
1160	718.62	247.97	f
1200	739.19	243.26	f
1240	763.4	247.59	f
1280	786.22	243.31	f
1320	810.38	229.88	f
1360	827.91	220.26	f
1400	837.65	219.98	f
1440	856.3	224.07	f
*	id=P47	origin=start	destiny=end	motherId=-	ageAtStart=1040
0	213.75	284.82	c
40	233.33	280.17	c
80	247.12	271.53	c
120	268.52	276.34	c
160	279.95	275.22	c
200	295.6	275.67	f
240	315.65	264.43	f
280	336.17	258.11	f
320	364.91	260.58	f
360	382.07	263.77	f
400	401.05	269.33	f
440	416.69	269.61	f
480	443.1	268.91	f
520	466.13	263.73	f
560	486.49	261.06	f
600	507.99	266.12	f
640	526.02	265.97	f
680	556.72	276.3	f
720	570.11	281.74	f
760	595.04	268.55	f
800	607.4	256.86	f
840	621.03	253.27	f
880	635.95	249.97	f
920	643.27	254.92	f
960	651.29	263.46	f
1000	652.43	271.57	f
1040	650.55	284.63	f
1080	660.6	289.9	f
1120	673.33	303.3	f
1160	687.86	309.81	f
1200	705.27	316.6	f
1240	718.04	322.79	f
1280	737.4	320.36	f
1320	757.07	308.44	f
1360	765.51	292.74	f
1400	776.98	280.14	f
1440	791.94	278.6	f
*	id=P48	origin=start	destiny=end	motherId=-	ageAtStart=2640
0	407.74	257.22	c
40	430.2	237.42	c
80	455.24	229.69	c
120	485.47	226.33	c
160	495.65	229.44	c
200	509.91	221.64	f
240	529.47	205.23	f
280	542.04	209.75	f
320	568.27	230.04	f
360	588.62	232.64	f
400	604.68	225.22	f
440	631.52	223.98	f
480	636.89	223.4	f
520	660.91	222.42	f
560	690.24	227.99	f
600	707.98	231.64	f
640	728.13	226	f
680	748.46	220.6	f
720	768.32	219.08	f
760	780.13	223.07	f
800	793.26	231.19	f
840	810.63	223.54	f
880	837.06	223.87	f
920	856.87	226.81	f
960	870.19	233.74	f
1000	887.58	245.85	f
1040	905.51	254.43	f
1080	926.84	249.17	f
1120	948.06	256.6	f
1160	961.2	262.58	f
1200	977.19	259.67	f
1240	1004	266.71	f
1280	1026.77	272.79	f
1320	1038.36	275.52	f
1360	1057.76	280.12	f
1400	1069.4	270.01	f
1440	1093.25	261.88	f
*	id=P49	origin=start	destiny=end	motherId=-	ageAtStart=2120
0	529.5	81.98	c
40	536.58	71.13	c
80	561.55	71.6	c
120	573.56	57.41	c
160	586.56	67.82	c
200	596.23	61.74	f
240	627	63.8	f
280	628.43	61.13	f
320	636.63	56.26	f
360	652.93	54.63	f
400	671.2	47.91	f
440	675.98	30.82	f
480	680.71	15.51	f
520	696.56	10.62	f
560	714.08	10.64	f
600	731.72	6.28	f
640	752.28	3.58	f
680	766.9	2.61	f
720	780.71	12.61	f
760	787.47	21.94	f
800	813.17	27.6	f
840	822.68	24.73	f
880	846.88	16.66	f
920	851.45	8.35	f
960	870.04	-5.09	f
1000	884.57	-10.79	f
1040	911.54	-31.77	f
1080	942.94	-48.6	f
1120	955	-53.34	f
1160	971.96	-66.32	f
1200	987.01	-65	f
1240	1009.41	-73.59	f
1280	1022.3	-69.97	f
1320	1042.07	-79.08	f
1360	1065.15	-71.42	f
1400	1083.04	-70.36	f
1440	1091.49	-75.02	f
*	id=P50	origin=start	destiny=end	motherId=-	ageAtStart=40
0	44.83	299.05	c
40	70.94	293.71	c
80	86.05	283.32	c
120	111.06	284.61	c
160	130.36	289.73	c
200	150.43	274	f
240	175.91	269.03	f
280	201.42	272.38	f
320	214.04	280.25	f
360	231.18	276.9	f
400	259.05	278.06	f
440	276.38	283.37	f
480	289.82	290.47	f
520	301.26	290.51	f
560	323.78	277.24	f
600	349.86	268.39	f
640	374.04	265.47	f
680	386.47	261.02	f
720	402.92	243.43	f
760	410.48	239.75	f
800	420.59	246.07	f
840	443.8	247.62	f
880	457.98	242.77	f
920	479.84	231.24	f
960	498.87	214.31	f
1000	511.17	209.84	f
1040	529.13	209.51	f
1080	537.26	204.23	f
1120	565.1	185.43	f
1160	586.08	189.84	f
1200	609.33	192.52	f
1240	629.35	196.67	f
1280	639.49	197.13	f
1320	657.59	207.84	f
1360	679.75	211.79	f
1400	705.18	228	f
1440	726.5	234.24	f
*	id=P51	origin=start	destiny=end	motherId=-	ageAtStart=1080
0	555.34	366.42	c
40	552.12	371.37	c
80	547.57	379.14	c
120	556.3	380.77	c
160	574.43	377.7	c
200	596.52	387.61	f
240	621.39	386.2	f
280	627.12	396.87	f
320	631.88	412.96	f
360	647.12	425.14	f
400	659.86	433.19	f
440	671.26	443.56	f
480	693.42	458.71	f
520	707.49	469.15	f
560	714.08	478.27	f
600	733.27	501.23	f
640	745.17	502.09	f
680	763.58	498.83	f
720	784.37	487.61	f
760	803.53	479.68	f
800	828.78	476.06	f
840	848.75	473.79	f
880	865.94	468.8	f
920	892.68	464.28	f
960	911.21	468.82	f
1000	928.42	473.74	f
1040	951.25	468.95	f
1080	971.27	469.18	f
1120	1004.17	470.1	f
1160	1027.07	474.49	f
1200	1038.3	475.04	f
1240	1057.6	470.8	f
1280	1065.27	482.29	f
1320	1084.75	482.51	f
1360	1100.44	479.79	f
1400	1107.27	468.62	f
1440	1127.14	457.5	f
*	id=P52	origin=start	destiny=end	motherId=-	ageAtStart=4680
0	436.1	196.83	c
40	442.64	209.49	c
80	449.49	217.37	c
120	467.64	228.81	c
160	478.35	224.6	c
200	496.21	219.79	f
240	517.27	216.61	f
280	540.4	214.03	f
320	566.26	211.22	f
360	594.18	213.87	f
400	615.68	215.38	f
440	644.59	226.14	f
480	655.56	238.87	f
520	669.66	247.65	f
560	686.31	253.47	f
600	703	256.57	f
640	722.85	257.25	f
680	745.18	262.99	f
720	765.36	274.92	f
760	776.82	271.17	f
800	800.3	281.76	f
840	827.71	292.34	f
880	842.99	299.21	f
920	850.83	308.36	f
960	862.93	317.08	f
1000	882.64	328.73	f
1040	906.86	322.87	f
1080	925.69	325.13	f
1120	940.41	317.14	f
1160	953.51	316.42	f
1200	975.29	317.69	f
1240	990.11	325.39	f
1280	1002.27	330.61	f
1320	1012.69	335.57	f
1360	1030.03	333.87	f
1400	1046.55	339.01	f
1440	1061.58	329.12	f
*	id=P53	origin=start	destiny=end	motherId=-	ageAtStart=1320
0	370.46	596.51	c
40	394.23	584.91	c
80	415.57	581.63	c
120	442.05	578.49	c
160	464.83	562.56	c
200	489.09	560.25	f
240	512.02	557.85	f
280	536.82	563.19	f
320	548.82	566.19	f
360	567.4	566.34	f
400	590.71	559.71	f
440	614.57	562.9	f
480	631.23	568.93	f
520	638.79	582.26	f
560	650.32	594.06	f
600	669.36	600.95	f
640	692.51	588.43	f
680	700.31	591.47	f
720	707.63	590.6	f
760	722.9	579.22	f
800	757.7	569.42	f
840	766.19	568.39	f
[truncated: 1,801 more rows]
