# Supplementary material for: A three component model for superdiffusive motion effectively describes migration of eukaryotic cells moving freely or under a directional stimulus
Source: PLoS One. 2022 Aug 2;17(8):e0272259. doi: 10.1371/journal.pone.0272259 (PMC9345344; doi:10.1371/journal.pone.0272259)
Supplement: S1 File — Text files containing information about displacements of experimental and simulated populations used for both preliminary analyses, in “datasets used for preliminary evaluation of cell movement (Tables 1 and 2)”, and further characterization of cell movement, in “further datasets used for cell movement characterization (Figs 2, 4–6; Table 2; S1–S3 Tables; S2 and S3 Figs)”. (ZIP) [file pone.0272259.s007.zip › S1_File/further datasets/simulated/100 cells (9 micron random)/b16 p16/Coords-hBFhLm.txt]

#	version=2.0	operator=	acqDate=	cellLine=cell	cond=N.T.	type=	well=	ref_angle=	note=Experiment 1	clickId=	date=	acqId=	ps=1	xSize=845	ySize=668	ts=1	unit=um	stackId=	timeInt=	description=
*	id=P1	origin=start	destiny=end	motherId=-	ageAtStart=600
0	451.14	266.79	c
40	476.32	262.37	c
80	498.05	258.43	c
120	525.54	261.02	c
160	562.87	266.89	c
200	587.42	283.89	f
240	614.13	296.21	f
280	642.25	308.74	f
320	672.92	327.69	f
360	699.7	322.64	f
400	735.85	322.86	f
440	766	317.49	f
480	790.89	313.61	f
520	818.28	305.06	f
560	849.38	308.86	f
600	880.39	309.94	f
640	912.08	313.79	f
680	953.06	321.47	f
720	981.3	324.17	f
760	1000.66	328.02	f
800	1042.77	339.49	f
840	1064.89	347.91	f
880	1094.18	350.71	f
920	1119.97	341.56	f
960	1142.73	336	f
1000	1153.93	338.12	f
1040	1180.89	340.65	f
1080	1219.15	345.43	f
1120	1256.88	358.41	f
1160	1295.59	373.39	f
1200	1316.31	367.17	f
1240	1353.2	365.35	f
1280	1372.35	355.21	f
1320	1397.45	345.16	f
1360	1431.22	334.33	f
1400	1460.07	322.29	f
1440	1503.04	324.49	f
*	id=P2	origin=start	destiny=end	motherId=-	ageAtStart=1240
0	128.54	339.16	c
40	154.95	366.48	c
80	182.59	381.97	c
120	211.59	393.01	c
160	237.42	390.35	f
200	287.46	401.66	f
240	316.56	397.55	f
280	331.37	397.25	f
320	368	390.4	f
360	398.63	397.58	f
400	429.71	397.05	f
440	446.61	394.89	f
480	477.6	396.4	f
520	503.07	383.11	f
560	540.85	359.9	f
600	570.49	342.72	f
640	604.52	344.17	f
680	641.35	342.08	f
720	672.04	348.8	f
760	710.84	349.83	f
800	735.67	351.93	f
840	774.77	363.29	f
880	806.71	379.47	f
920	827.81	373.34	f
960	861.32	363.69	f
1000	898.63	354.54	f
1040	928.27	358.05	f
1080	956.34	360.97	f
1120	993	362.6	f
1160	1035.67	352.04	f
1200	1059.38	338.21	f
1240	1077.16	326.48	f
1280	1109.98	310.12	f
1320	1124.48	295.27	f
1360	1154.36	285.9	f
1400	1184.78	262.76	f
1440	1210.7	248.99	f
*	id=P3	origin=start	destiny=end	motherId=-	ageAtStart=200
0	540.76	134.48	c
40	571.86	145.44	c
80	602.39	154.92	c
120	632.49	160.07	c
160	659.61	153.8	c
200	696.1	140.08	f
240	718.54	141.43	f
280	746.57	144.8	f
320	775.85	157.12	f
360	815.1	171.53	f
400	835.78	188.78	f
440	868.28	197.69	f
480	908.41	208.58	f
520	931.96	221.66	f
560	968.46	244.96	f
600	1004.52	245.24	f
640	1036.39	236.89	f
680	1066.8	234.19	f
720	1099.69	247.26	f
760	1123.61	260.45	f
800	1155.13	270.23	f
840	1187.69	262.22	f
880	1209.93	257.25	f
920	1231.14	250.32	f
960	1263.92	245.13	f
1000	1287.04	240.86	f
1040	1311.1	236.16	f
1080	1343.97	247.18	f
1120	1380.92	261.43	f
1160	1405.33	262.2	f
1200	1433.99	275.05	f
1240	1468.27	285.64	f
1280	1491.41	298.45	f
1320	1519.34	298.34	f
1360	1547.37	294.03	f
1400	1578.17	276.67	f
1440	1618.8	266.25	f
*	id=P4	origin=start	destiny=end	motherId=-	ageAtStart=1360
0	292.13	202.19	c
40	318.8	195	c
80	349.06	187.64	c
120	375.41	173.13	c
160	423.93	177.9	c
200	461.32	181.26	f
240	492.21	187.75	f
280	538.48	181.18	f
320	563.75	183.11	f
360	600.18	177.07	f
400	640.08	176.26	f
440	676.78	172.1	f
480	716.03	165.8	f
520	741.61	172.99	f
560	776.06	186.96	f
600	802.39	198.3	f
640	821.19	215.39	f
680	854.81	217.9	f
720	886	218.5	f
760	922.31	228.63	f
800	968.76	242.32	f
840	995.84	242.03	f
880	1022.79	247.17	f
920	1057.44	261.98	f
960	1093.09	261.51	f
1000	1128.22	261.74	f
1040	1167.62	262.51	f
1080	1203.88	259.31	f
1120	1229.53	265.87	f
1160	1263.35	277.38	f
1200	1292.43	287.69	f
1240	1327.53	273.52	f
1280	1359.24	264.44	f
1320	1378.42	245.14	f
1360	1402.19	242.21	f
1400	1441.1	252.06	f
1440	1464.14	258.77	f
*	id=P5	origin=start	destiny=end	motherId=-	ageAtStart=1960
0	832.9	577.3	c
40	860.94	575.51	c
80	887.89	568.01	c
120	911.67	559.88	c
160	945.58	557.64	c
200	981.05	553.44	f
240	1035.55	549.05	f
280	1073.82	543.31	f
320	1104.32	541.99	f
360	1132.07	546.21	f
400	1171.19	543.72	f
440	1201.47	548.05	f
480	1228.64	547.49	f
520	1260.96	541.88	f
560	1298.1	544.64	f
600	1327.94	545.85	f
640	1355.64	544.97	f
680	1381.13	542.99	f
720	1411.94	541.53	f
760	1434.9	532.38	f
800	1468.86	527.18	f
840	1510.19	526.97	f
880	1532.72	537.47	f
920	1556.64	533.9	f
960	1601.14	528.96	f
1000	1642.21	510.36	f
1040	1676.86	506.55	f
1080	1709.65	513.69	f
1120	1730.83	515.02	f
1160	1775.76	523.57	f
1200	1811.4	520.73	f
1240	1841.09	527.09	f
1280	1876.12	543.72	f
1320	1901.54	554.67	f
1360	1929.11	557.53	f
1400	1957.13	558.71	f
1440	1990.93	543.82	f
*	id=P6	origin=start	destiny=end	motherId=-	ageAtStart=280
0	69.68	525.26	c
40	102.85	520.16	c
80	137.59	529.32	c
120	175.5	534.96	c
160	201.83	543.65	c
200	223.99	545.42	f
240	260.17	545.25	f
280	290.33	544.46	f
320	323.35	542.7	f
360	351.55	543.72	f
400	379.23	526.74	f
440	401.4	518.1	f
480	437.65	515.64	f
520	466.1	513.99	f
560	498.97	506.51	f
600	532.08	490.27	f
640	567.25	495.37	f
680	596.91	498.04	f
720	624.02	497.09	f
760	652.2	501.26	f
800	680.45	499.23	f
840	702.44	502.18	f
880	735.6	484.66	f
920	771.85	478.17	f
960	804.92	470.17	f
1000	843.53	459.3	f
1040	870.78	456.43	f
1080	901.75	459.1	f
1120	929.58	479.56	f
1160	961.08	486.22	f
1200	991.79	488	f
1240	1019.44	478.93	f
1280	1057.23	479.19	f
1320	1087.07	474.64	f
1360	1100.03	468.22	f
1400	1135.38	468.62	f
1440	1176.53	470.62	f
*	id=P7	origin=start	destiny=end	motherId=-	ageAtStart=1360
0	315.33	500.72	c
40	357.93	506.03	c
80	387.52	497.75	c
120	425.94	475.48	c
160	454.78	463.74	c
200	473.48	454.2	f
240	501.46	439.52	f
280	532.96	431.44	f
320	569.47	413.58	f
360	597.88	409.98	f
400	630.62	409.47	f
440	669.53	419.71	f
480	703.75	418.94	f
520	732.03	420.05	f
560	763.68	426.61	f
600	797.86	432.22	f
640	830.43	448.58	f
680	860.45	470.75	f
720	891.23	475.32	f
760	916.75	471.05	f
800	945.97	467.44	f
840	972.48	465.77	f
880	1001.7	453.07	f
920	1024.09	461.88	f
960	1057.13	466.97	f
1000	1098.26	472.62	f
1040	1128.65	470.59	f
1080	1165.56	469.09	f
1120	1204.81	480.26	f
1160	1232.88	489.93	f
1200	1277.96	500.48	f
1240	1304.84	504.09	f
1280	1339.74	504.85	f
1320	1379.56	517.44	f
1360	1411.31	511.11	f
1400	1435.45	513.75	f
1440	1464.36	515.9	f
*	id=P8	origin=start	destiny=end	motherId=-	ageAtStart=2440
0	232.33	286.37	c
40	265.32	294.7	c
80	295.96	303.86	c
120	325.97	308.21	c
160	363.78	323.51	c
200	403.41	349.91	f
240	429.34	355.61	f
280	471.41	359	f
320	505.22	358.99	f
360	533.62	359.59	f
400	566.64	350.69	f
440	590.21	352.36	f
480	626.39	354.19	f
520	668.34	354.83	f
560	693.19	351.66	f
600	729.83	345.86	f
640	757.01	344.54	f
680	800.12	352.11	f
720	816.3	346.9	f
760	838.97	345.55	f
800	884.9	340.92	f
840	920.02	333.66	f
880	947.29	325.79	f
920	985.4	320.96	f
960	1030.01	319.15	f
1000	1069.27	311.58	f
1040	1097.55	306.68	f
1080	1138.91	297.05	f
1120	1183.2	273.72	f
1160	1223.11	261.97	f
1200	1248.35	260.51	f
1240	1281.09	258.3	f
1280	1311.29	257.79	f
1320	1344.73	259.03	f
1360	1366.85	256.01	f
1400	1385.87	258.13	f
1440	1419.48	264.04	f
*	id=P9	origin=start	destiny=end	motherId=-	ageAtStart=3120
0	701.68	570.71	c
40	731.14	574.77	c
80	769.96	576.13	c
120	797.23	576.62	c
160	837.04	582.46	c
200	872.58	574.03	f
240	898.88	565.89	f
280	934.28	562.07	f
320	965.95	553.21	f
360	996.37	541.72	f
400	1027.79	531.19	f
440	1055.88	523.85	f
480	1087.25	524.61	f
520	1127.87	522.84	f
560	1162.1	512.45	f
600	1193.04	512.36	f
640	1213.36	509.06	f
680	1246.89	514.54	f
720	1272.43	512.63	f
760	1303.43	512.99	f
800	1344.84	521.33	f
840	1372.78	525.56	f
880	1400.23	519.67	f
920	1432.91	521.23	f
960	1458.85	526.39	f
1000	1488.38	519.24	f
1040	1505.39	507.39	f
1080	1526.97	490.76	f
1120	1555.64	487.48	f
1160	1587.1	494.87	f
1200	1631.96	498.84	f
1240	1654.71	505.81	f
1280	1683.06	509.31	f
1320	1714.5	517.62	f
1360	1752.48	528.36	f
1400	1777.43	519.05	f
1440	1806.69	516.66	f
*	id=P10	origin=start	destiny=end	motherId=-	ageAtStart=3080
0	725.8	326.77	c
40	722.24	325.46	c
80	728.99	322.03	c
120	748.52	318.33	c
160	777.57	310.25	c
200	820.65	298.36	f
240	839.08	299.46	f
280	864.26	309.45	f
320	900.83	313.72	f
360	932.05	321.62	f
400	973.47	326.68	f
440	1005.11	329.56	f
480	1033.4	332.06	f
520	1069.7	334.42	f
560	1104.76	341.48	f
600	1136.73	352.32	f
640	1172.41	348.51	f
680	1198.3	341.68	f
720	1232.31	332.34	f
760	1261.84	328.56	f
800	1295.65	315.41	f
840	1339.03	310.51	f
880	1369.95	308.37	f
920	1407.68	301.31	f
960	1439.34	294.21	f
1000	1465.02	293.66	f
1040	1509.33	295.8	f
1080	1540.46	296.44	f
1120	1567.43	301.74	f
1160	1604.44	290.95	f
1200	1636.78	276.94	f
1240	1670.57	267.45	f
1280	1684.04	263.86	f
1320	1707.28	263.39	f
1360	1754.46	268.21	f
1400	1794.31	281.42	f
1440	1821.77	287.94	f
*	id=P11	origin=start	destiny=end	motherId=-	ageAtStart=2960
0	380.24	279.85	c
40	407.83	274.9	c
80	440.5	276.65	c
120	480.16	294.01	c
160	504.17	289.51	c
200	540.21	294.96	f
240	572.47	289.53	f
280	597.98	293.26	f
320	640.25	292.05	f
360	672.93	291.81	f
400	715.72	299.92	f
440	744.51	290.93	f
480	775.38	279.78	f
520	807.36	277.46	f
560	835.95	286.89	f
600	873.52	303.96	f
640	901.18	325.76	f
680	937.35	328.86	f
720	970.36	330.49	f
760	1006	338.11	f
800	1038.24	335.85	f
840	1079.63	326.76	f
880	1115.65	311.01	f
920	1143.66	306.76	f
960	1178.28	292.83	f
1000	1205.89	287.92	f
1040	1230.13	285.83	f
1080	1262.9	269.98	f
1120	1289.18	273.73	f
1160	1326.07	279.06	f
1200	1358.49	282.32	f
1240	1386.46	305.49	f
1280	1428.38	312.67	f
1320	1470.44	313.65	f
1360	1490.28	314.68	f
1400	1529.85	305.72	f
1440	1559.74	295.1	f
*	id=P12	origin=start	destiny=end	motherId=-	ageAtStart=2640
0	35.29	412.87	c
40	21.41	422.72	c
80	29.92	438.6	c
120	54.83	438.76	c
160	70.31	436.01	c
200	105.96	434.69	f
240	141.71	441.29	f
280	174.01	436.58	f
320	213.21	446.3	f
360	248.93	453.36	f
400	276.41	440.56	f
440	291.37	440.82	f
480	323.87	432.8	f
520	366.24	422.76	f
560	396.06	416.68	f
600	422.4	412.7	f
640	457.67	406.31	f
680	489.33	408	f
720	527.62	414.23	f
760	544.99	407.76	f
800	578.83	394.03	f
840	609.79	387.53	f
880	636.11	374.42	f
920	658.17	361.15	f
960	685.7	359.62	f
1000	725.59	353.01	f
1040	751.42	350.08	f
1080	777.7	361.51	f
1120	813.52	358.95	f
1160	859.92	354.42	f
1200	894.7	360.74	f
1240	916.69	365.97	f
1280	946.45	354.58	f
1320	974.53	357.64	f
1360	1005.38	357.69	f
1400	1038.71	357.66	f
1440	1070.32	356.88	f
*	id=P13	origin=start	destiny=end	motherId=-	ageAtStart=440
0	783.53	164.71	c
40	821.05	147.46	c
80	860.22	146.12	c
120	892.25	141.05	c
160	921.01	151.31	f
200	956.47	155.29	f
240	987.03	166.22	f
280	1023.04	182.3	f
320	1051.81	186.55	f
360	1081.63	181.53	f
400	1116.59	186.21	f
440	1151.86	200.56	f
480	1185.9	212.81	f
520	1224.09	211.22	f
560	1253.73	209.81	f
600	1281.84	213.42	f
640	1305.8	217.48	f
680	1339.52	219.23	f
720	1376.96	216.91	f
760	1411.63	224.99	f
800	1439.01	223.01	f
840	1469.73	223.21	f
880	1500.04	221.35	f
920	1533.33	229.14	f
960	1570.03	231.46	f
1000	1604.02	224.53	f
1040	1632.41	211.61	f
1080	1654.62	211.1	f
1120	1694.16	227.5	f
1160	1719.97	232.23	f
1200	1745.31	235.64	f
1240	1781.7	234.82	f
1280	1818.07	230.13	f
1320	1852.63	217.94	f
1360	1875.1	214.49	f
1400	1908.71	219.77	f
1440	1933.46	221	f
*	id=P14	origin=start	destiny=end	motherId=-	ageAtStart=3640
0	324.63	565.32	c
40	366.62	577.06	c
80	395.61	584.2	c
120	432.16	591.63	c
160	469.5	591.47	c
200	504.24	592.07	f
240	540.03	590.79	f
280	570.57	584	f
320	597.2	580.74	f
360	632.83	584.01	f
400	667.02	575.44	f
440	701.74	586.18	f
480	735.34	586.68	f
520	768.11	590.66	f
560	793.18	584.41	f
600	815.63	588.53	f
640	849.5	596.12	f
680	894.51	605.94	f
720	916.34	594.72	f
760	940.35	583.41	f
800	969.87	583.88	f
840	997.11	580.07	f
880	1020.91	586.98	f
920	1045.04	601.16	f
960	1080.81	609.64	f
1000	1109.23	613.54	f
1040	1149.72	617.79	f
1080	1191.55	616.53	f
1120	1221.48	611.95	f
1160	1250.87	607.26	f
1200	1276.14	604.44	f
1240	1304.76	604.5	f
1280	1339.32	605.95	f
1320	1380.1	594.59	f
1360	1415.59	579.84	f
1400	1444.65	565.78	f
1440	1484.08	553.73	f
*	id=P15	origin=start	destiny=end	motherId=-	ageAtStart=960
0	286.62	632.42	c
40	316.34	637.58	c
80	339.69	636.19	c
120	382.32	624.41	c
160	412.92	620.39	c
200	449.88	626.9	f
240	471.75	626.25	f
280	508.48	624.04	f
320	545.39	627.27	f
360	581.76	624.84	f
400	607.29	616.47	f
440	632.01	613.4	f
480	670.53	613.15	f
520	703.56	605.15	f
560	742.16	602	f
600	771.61	598.93	f
640	815.36	582.12	f
680	843.86	579.94	f
720	873.8	579.95	f
760	898.25	565.99	f
800	926.08	572.27	f
840	957.93	580.09	f
880	977.81	587.39	f
920	1002.2	606.04	f
960	1025.05	618.36	f
1000	1051.58	622	f
1040	1088.96	625.81	f
1080	1116.39	620.92	f
1120	1150.5	621.26	f
1160	1196.86	614.71	f
1200	1215.94	615.91	f
1240	1251.59	613.43	f
1280	1276.42	609.97	f
1320	1318.09	604.31	f
1360	1366.26	608.5	f
1400	1400.79	623.76	f
1440	1445.01	624.18	f
*	id=P16	origin=start	destiny=end	motherId=-	ageAtStart=520
0	355.08	132.12	c
40	377.34	150.65	c
80	402.04	153.96	c
120	448.94	160.76	c
160	481.43	164.11	f
200	510.8	164.1	f
240	541.71	166.33	f
280	565.05	174.53	f
320	596.88	181.96	f
360	629.15	191.61	f
400	658.35	195.68	f
440	681.18	197.54	f
480	718.27	201.15	f
520	755.46	189.98	f
560	775.66	193.49	f
600	809.71	193.47	f
640	840.13	199.97	f
680	872.15	216.43	f
720	899.1	222.8	f
760	933.98	222.33	f
800	959.14	227.39	f
840	991.98	236.47	f
880	1013.74	244.14	f
920	1057.59	253.5	f
960	1085.58	259.57	f
1000	1124.13	250.02	f
1040	1155.48	252.17	f
1080	1189.39	246.33	f
1120	1222.76	247.89	f
1160	1248.26	264.41	f
1200	1283.26	270.35	f
1240	1313.43	272.47	f
1280	1341.22	280.21	f
1320	1361.35	296.9	f
1360	1396.33	304.26	f
1400	1426.22	304.85	f
1440	1456.81	305.95	f
*	id=P17	origin=start	destiny=end	motherId=-	ageAtStart=80
0	572.13	305	c
40	585.97	313.78	c
80	622.41	325.08	c
120	652.43	329.41	c
160	685.36	320.28	c
200	724.95	318.02	f
240	769.4	324.32	f
280	805.24	322.37	f
320	846.05	328.38	f
360	878.25	328.73	f
400	926.19	334.55	f
440	960.37	334.23	f
480	996.99	334.38	f
520	1019.68	335.53	f
560	1056.63	329.25	f
600	1094.24	326.58	f
640	1130.09	319.49	f
680	1151.49	316.21	f
720	1197.17	317.51	f
760	1223.07	319.61	f
800	1264.93	323.51	f
840	1299.96	332.07	f
880	1317.14	332.37	f
920	1334.85	325.25	f
960	1356.31	318.03	f
1000	1392.13	319.66	f
1040	1420.04	316.26	f
1080	1447.04	295.93	f
1120	1467.46	284.4	f
1160	1494.59	269.61	f
1200	1516.55	262.63	f
1240	1556.86	270.53	f
1280	1585.15	286.39	f
1320	1619.38	287.41	f
1360	1648.07	281.26	f
1400	1678.85	277.47	f
1440	1707.58	275.11	f
*	id=P18	origin=start	destiny=end	motherId=-	ageAtStart=2080
0	332.83	480.41	c
40	366.37	487.02	c
80	409.61	489.29	c
120	447.68	492.86	c
160	484.16	492.44	c
200	513.48	487	f
240	533.95	484.38	f
280	566.82	474.61	f
320	600.07	465.31	f
360	631.07	467.91	f
400	666.84	461.59	f
440	693.38	466.03	f
480	728.84	464.8	f
520	761	458.89	f
560	787.25	441.22	f
600	820.8	422.76	f
640	864.33	412.36	f
680	891.81	410.2	f
720	930.54	425.05	f
760	949.56	434.59	f
800	990.75	459.38	f
840	1017.6	472.78	f
880	1051.35	467.84	f
920	1085.26	469.66	f
960	1116.78	468.69	f
1000	1148.01	469.14	f
1040	1192.48	458.73	f
1080	1215.67	474.24	f
1120	1256.41	485.88	f
1160	1293.26	481.7	f
1200	1323.67	483.74	f
1240	1362.08	500.24	f
1280	1400.86	515.8	f
1320	1428.25	515.04	f
1360	1459.43	520.82	f
1400	1480.13	518.05	f
1440	1526.51	520.63	f
*	id=P19	origin=start	destiny=end	motherId=-	ageAtStart=1280
0	319.53	229.29	c
40	350.31	223.29	c
80	379.98	229.34	c
120	409.43	236.04	c
160	434.49	231.25	c
200	459.14	232.54	f
240	490.91	228.67	f
280	538.98	223.89	f
320	568.09	225.49	f
360	596.8	211.38	f
400	629.92	211.38	f
440	653.51	216.99	f
480	677.63	222.2	f
520	707.61	222.45	f
560	742.72	211.58	f
600	786.04	214.91	f
640	823.57	207.06	f
680	839.37	193.99	f
720	868.8	171.52	f
760	902.65	161.46	f
800	925.27	160.58	f
840	952.44	159.55	f
880	975.93	155.93	f
920	1019.71	156.82	f
960	1053.54	148.44	f
1000	1090.11	149.86	f
1040	1116.99	155.26	f
1080	1143.99	162.66	f
1120	1162.14	164.16	f
1160	1190.82	163.08	f
1200	1235.89	143.17	f
1240	1256.19	129.27	f
1280	1291.8	109.59	f
1320	1320.44	111.2	f
1360	1352.96	107.4	f
1400	1400.31	104.67	f
1440	1423.98	111.11	f
*	id=P20	origin=start	destiny=end	motherId=-	ageAtStart=4240
0	849.59	449.57	c
40	889.59	444.71	c
80	914.64	442.59	c
120	946.39	438.46	c
160	976.22	438.27	c
200	1001.16	426.09	f
240	1034.93	415.52	f
280	1075.82	405.9	f
320	1119.06	393.2	f
360	1143.74	374.84	f
400	1167.96	360.44	f
440	1185.16	347.08	f
480	1221.06	345.54	f
520	1253.2	339.49	f
560	1297.98	325.43	f
600	1324.1	325.99	f
640	1354.09	329.65	f
680	1389.02	328.36	f
720	1426.9	335.29	f
760	1446.65	338.04	f
800	1476.53	346.15	f
840	1523.53	348.42	f
880	1548.93	351.53	f
920	1574.53	354.11	f
960	1622.61	350.09	f
1000	1647.11	357.09	f
1040	1669.87	366.22	f
1080	1702.88	370.37	f
1120	1740.01	368.54	f
1160	1767.37	362.04	f
1200	1800.16	358.99	f
1240	1828.68	359.68	f
1280	1872.17	359.35	f
1320	1907.2	371.07	f
1360	1937.34	376.86	f
1400	1957.77	384.95	f
1440	1984.87	382.23	f
*	id=P21	origin=start	destiny=end	motherId=-	ageAtStart=2680
0	691.72	625.73	c
40	731.36	615.34	c
80	761.57	617.65	c
120	794.77	625.51	c
160	831.48	627.45	c
200	858.19	626.33	f
240	887.15	633.66	f
280	913.06	635.11	f
320	951.79	636.33	f
360	992.74	624.94	f
400	1021.78	635.03	f
440	1052.13	651.03	f
480	1062.17	658.05	f
520	1103.74	675.28	f
560	1137.06	687.93	f
600	1171.37	691.89	f
640	1209.95	697.24	f
680	1235.51	694.06	f
720	1260.09	701.1	f
760	1286.15	714.82	f
800	1328.85	728.59	f
840	1364.86	735.47	f
880	1394.27	748.46	f
920	1422.72	763.35	f
960	1458.43	772.9	f
1000	1482.94	769.33	f
1040	1518.16	760.89	f
1080	1556.41	748.53	f
1120	1590.09	746.63	f
1160	1619.06	749.64	f
1200	1653.92	747.71	f
1240	1685.18	733.73	f
1280	1717.32	721.98	f
1320	1752.09	720.24	f
1360	1784.52	712.73	f
1400	1810.02	704.13	f
1440	1834.71	709.51	f
*	id=P22	origin=start	destiny=end	motherId=-	ageAtStart=2880
0	481.9	615.41	c
40	511.89	636.46	c
80	540.75	650.32	c
120	564.4	649.86	c
160	601.9	648.03	c
200	631.36	653.77	f
240	664.82	655.19	f
280	685.55	657.24	f
320	709.7	656.99	f
360	743.54	644.49	f
400	776.98	632.62	f
440	801.57	627.66	f
480	828.75	627.2	f
520	848.18	623	f
560	880.52	615.33	f
600	918.5	618.69	f
640	941.87	616.05	f
680	980.58	602.76	f
720	1014.54	598.11	f
760	1037.78	609.94	f
800	1053.46	614.5	f
840	1081.86	619.67	f
880	1121.62	608.81	f
920	1161.68	620.74	f
960	1192.49	630.15	f
1000	1220.05	641.45	f
1040	1268.09	644.94	f
1080	1299.49	648.17	f
1120	1328.12	658.77	f
1160	1365.28	674.09	f
1200	1394.07	677.63	f
1240	1426.7	687.17	f
1280	1450.87	691.27	f
1320	1478.75	689.54	f
1360	1518.27	680.19	f
1400	1536.78	668.19	f
1440	1571.3	653.79	f
*	id=P23	origin=start	destiny=end	motherId=-	ageAtStart=1880
0	275.9	147.8	c
40	299.88	170.19	c
80	322.71	180.27	c
120	354.66	180.04	c
160	392.82	174.61	c
200	430.55	167.63	f
240	449.3	165.49	f
280	478.58	157.4	f
320	509.61	152.33	f
360	547.46	149.27	f
400	567.6	155.39	f
440	588.02	166.43	f
480	631.47	169.51	f
520	659.76	172.62	f
560	699.49	170.76	f
600	740.93	163.3	f
640	763.8	162.38	f
680	806.66	148.5	f
720	853.18	142.71	f
760	883.33	140.4	f
800	907.7	135.16	f
840	950.35	128.79	f
880	978.6	125.33	f
920	1013.9	125.15	f
960	1036.77	115.35	f
1000	1073.87	111.39	f
1040	1101.62	103.15	f
1080	1141.29	92	f
1120	1192.66	90.63	f
1160	1226.88	93.11	f
1200	1245.15	93.04	f
1240	1273.29	88.48	f
1280	1310.6	82.2	f
1320	1340.6	85.66	f
1360	1369.31	87.74	f
1400	1401.92	92.9	f
1440	1440.65	98.55	f
*	id=P24	origin=start	destiny=end	motherId=-	ageAtStart=1440
0	607.01	577.93	c
40	632.3	584.69	c
80	661.16	593.15	c
120	709.21	601.33	c
160	744.68	606.37	f
200	788.75	608.84	f
240	830.29	605.29	f
280	862.73	607.67	f
320	891.16	595.97	f
360	928.65	592.91	f
400	962.64	592.25	f
440	993.43	592.63	f
480	1012.14	586.91	f
520	1038.29	590.42	f
560	1074.77	604.82	f
600	1110	620.29	f
640	1132.17	639.67	f
680	1166.14	653.86	f
720	1189.68	662.8	f
760	1211.28	677.52	f
800	1241.53	678.52	f
840	1287.07	672.07	f
880	1305.52	676.44	f
920	1342.03	676.57	f
960	1378.79	678.4	f
1000	1412.06	673.18	f
1040	1437.22	670.33	f
1080	1474.5	661.83	f
1120	1492.34	662.1	f
1160	1518.29	658.22	f
1200	1554.5	660.35	f
1240	1592.16	669.16	f
1280	1625.09	669.7	f
1320	1647.68	675.38	f
1360	1681.75	687.92	f
1400	1718.11	682.86	f
1440	1736.78	674	f
*	id=P25	origin=start	destiny=end	motherId=-	ageAtStart=160
0	839.32	296.76	c
40	876.65	293.4	c
80	901.45	304.66	c
120	934.03	310.14	c
160	950.4	305.6	c
200	983.65	304.44	f
240	1021.34	302.51	f
280	1045.39	311.28	f
320	1082.92	319.32	f
360	1105.43	317.6	f
400	1128.53	333	f
440	1145.1	345.58	f
480	1171.23	350.3	f
520	1194.44	345.66	f
560	1226.36	348.37	f
600	1258.35	346.85	f
640	1289.35	334.72	f
680	1317.3	320.26	f
720	1340.17	306.53	f
760	1361.36	305.59	f
800	1406.89	308.08	f
840	1431.9	308.81	f
880	1467.2	315.15	f
920	1507.26	322.71	f
960	1538.7	328.86	f
1000	1559.08	331.1	f
1040	1591.5	337.7	f
1080	1613.28	339.56	f
1120	1641.89	340.34	f
1160	1677.99	345.48	f
1200	1712.07	350.52	f
1240	1736.19	356.04	f
1280	1765.92	364.9	f
1320	1803.73	375.08	f
1360	1840.26	379.94	f
1400	1872.05	387.24	f
1440	1896.95	384.92	f
*	id=P26	origin=start	destiny=end	motherId=-	ageAtStart=4040
0	563.69	379.6	c
40	580.44	360.89	c
80	604.65	341.58	c
120	635.32	330.68	c
160	663.37	334.84	f
200	698.67	343.32	f
240	729.59	345.17	f
280	760.78	342.06	f
320	794.86	339.15	f
360	828.4	329.84	f
400	863.64	333.97	f
440	894.9	333.67	f
480	930.45	341.12	f
520	969.54	347.24	f
560	1013.25	352.14	f
600	1060.3	354.25	f
640	1092.76	352.93	f
680	1127.63	360.21	f
720	1160.67	369.33	f
760	1202.73	374.02	f
800	1231.15	381.62	f
840	1267.1	391.75	f
880	1284.01	388.77	f
920	1320.43	386.51	f
960	1348.06	390.17	f
1000	1378.69	382.85	f
1040	1411.16	380.22	f
1080	1441.55	371.98	f
1120	1467.76	371.16	f
1160	1503.82	367.87	f
1200	1530.39	365.49	f
1240	1556.28	359.28	f
1280	1578.23	359.89	f
1320	1619.77	362.77	f
1360	1648.85	357.04	f
1400	1682.54	347.77	f
1440	1706.01	344.65	f
*	id=P27	origin=start	destiny=end	motherId=-	ageAtStart=2240
0	116.31	192.69	c
40	140.08	184.38	c
80	170.41	175.34	c
120	204.92	161.95	c
160	223.76	149.4	c
200	257.01	147.5	f
240	282.91	137.62	f
280	316.02	132.01	f
320	342.88	127.02	f
360	364.59	108.66	f
400	375.13	107.17	f
440	398.8	88.17	f
480	419.09	74.1	f
520	464.01	70.01	f
560	485.02	72.27	f
600	517.56	76.03	f
640	546.87	82.9	f
680	575.89	74.26	f
720	588.21	82.94	f
760	633.33	84.02	f
800	660.01	89.47	f
840	685.82	98.86	f
880	725.48	103.77	f
920	766.9	110.01	f
960	783.52	107.73	f
1000	819.52	116.74	f
1040	852.91	129.27	f
1080	890.97	143.43	f
1120	928.15	155.5	f
1160	953.33	162.65	f
1200	991.27	156.39	f
1240	1022.56	150.44	f
1280	1056.05	143.41	f
1320	1084.6	138.87	f
1360	1118.89	126.83	f
1400	1140.06	124.55	f
1440	1169.82	118.78	f
*	id=P28	origin=start	destiny=end	motherId=-	ageAtStart=120
0	687.96	623.72	c
40	716.84	620.96	c
80	750.79	632.29	c
120	792.04	637.24	c
160	836.36	641.91	c
200	866.94	648.88	f
240	901.21	661.87	f
280	926.54	673.81	f
320	972.39	689	f
360	1010.53	689.55	f
400	1043.53	682.2	f
440	1085.58	686.82	f
480	1102.04	690.53	f
520	1129.82	699.5	f
560	1161.85	713.12	f
600	1185.96	714.33	f
640	1219.15	708.56	f
680	1246.34	712.64	f
720	1267.19	719.86	f
760	1301.53	724.25	f
800	1342.91	724.83	f
840	1367.63	728.52	f
880	1408.12	739.65	f
920	1439.76	744.39	f
960	1476.7	741.34	f
1000	1509.44	736.91	f
1040	1544.96	736.54	f
1080	1579.64	741.12	f
1120	1600.32	738.27	f
1160	1627.75	736.76	f
1200	1664.93	733.52	f
1240	1692.91	731.41	f
1280	1731.72	725.89	f
1320	1766.46	726.26	f
1360	1791.52	722.89	f
1400	1831.75	721.35	f
1440	1858.42	732.09	f
*	id=P29	origin=start	destiny=end	motherId=-	ageAtStart=1720
0	390.25	591.02	c
40	410.36	609.65	c
80	442.53	624.7	c
120	474.62	620.48	c
160	520.41	615.81	c
200	549.17	608.63	f
240	579.79	604.78	f
280	612.24	601.36	f
320	649.72	600.48	f
360	682.05	590.85	f
400	720.68	583.63	f
440	745.84	582.08	f
480	788.09	593.21	f
520	825.75	605.98	f
560	863.01	609.07	f
600	896.43	616.21	f
640	925.62	620.7	f
680	962.07	622.3	f
720	995.66	608.65	f
760	1026.32	590.91	f
800	1058.22	591.22	f
840	1098.23	591.28	f
880	1124.9	593.97	f
920	1147.7	598.31	f
960	1191.22	605.85	f
1000	1213	601.43	f
1040	1232.52	596.89	f
1080	1271.34	586.85	f
1120	1299.94	577.57	f
1160	1339.69	577.25	f
1200	1380.31	566.14	f
1240	1417.84	567.49	f
1280	1441.42	558.56	f
1320	1475.3	548.5	f
1360	1505.49	535.07	f
1400	1528.13	535.39	f
1440	1559.89	531.27	f
*	id=P30	origin=start	destiny=end	motherId=-	ageAtStart=3920
0	197.67	143.46	c
40	237.78	145.81	c
80	270.6	148.65	c
120	298.3	157.51	c
160	327.1	155.32	f
200	352.25	155.1	f
240	374.26	142.41	f
280	392.36	126.99	f
320	417.56	123.72	f
360	450.17	125.17	f
400	484.35	123.18	f
440	512.14	131.67	f
480	551.89	138.5	f
520	585.09	144.09	f
560	612.35	137.07	f
600	650.03	142.86	f
640	679.2	151.66	f
680	709.02	136.42	f
720	747.49	129.78	f
760	782.22	121.99	f
800	817.46	124.75	f
840	848.62	114.76	f
880	881.59	103.98	f
920	914.68	98.9	f
960	953.16	98.56	f
1000	996.97	98.87	f
1040	1015.04	93.95	f
1080	1045.28	99.34	f
1120	1063.45	101.28	f
1160	1086.89	109	f
1200	1119.23	118.5	f
1240	1150.81	112.63	f
1280	1176.41	112.53	f
1320	1208.93	118.62	f
1360	1239.14	122.11	f
1400	1275.92	122.96	f
1440	1313.63	134.03	f
*	id=P31	origin=start	destiny=end	motherId=-	ageAtStart=2640
0	190.41	250.06	c
40	217.93	240.18	c
80	260.96	247.93	c
120	298.52	244.11	c
160	327.73	236.69	c
200	367.08	236.09	f
240	396.47	243.3	f
280	443.23	248.07	f
320	479.23	250.95	f
360	511.57	266.89	f
400	552.19	281.44	f
440	573.32	286.12	f
480	604.24	293.94	f
520	625.84	289.8	f
560	653.29	279.9	f
600	689.06	281.45	f
640	728.36	275.41	f
680	764.14	277.63	f
720	786.26	279.75	f
760	807.87	290.21	f
800	836.05	298.64	f
840	869.79	307.72	f
880	895.3	302.66	f
920	935.89	304.17	f
960	976.05	311.3	f
1000	1001.03	305.89	f
1040	1039.55	296.45	f
1080	1070.76	292.49	f
1120	1100.64	300.59	f
1160	1133.28	295.07	f
1200	1163.28	295.89	f
1240	1182.32	289.62	f
1280	1216.03	276.65	f
1320	1243.14	260.14	f
1360	1289.51	244.32	f
1400	1318.86	230.22	f
1440	1352.73	228.25	f
*	id=P32	origin=start	destiny=end	motherId=-	ageAtStart=4560
0	525.09	97.73	c
40	547.35	115.86	c
80	567.79	123.16	c
120	600.32	124.45	c
160	625.14	128.59	c
200	656.56	134.96	f
240	691.24	126.65	f
280	720.87	112.51	f
320	744	94.31	f
360	761.28	75.79	f
400	787.23	68.77	f
440	821.7	49.43	f
480	844.58	51.38	f
520	871.53	52.9	f
560	894.07	53.65	f
600	930.14	53.46	f
640	956.74	53.77	f
680	972.89	56	f
720	999.15	56.96	f
760	1040.34	68.97	f
800	1076.07	72.6	f
840	1105.63	74.33	f
880	1134.61	75.26	f
920	1179.12	67.68	f
960	1215.11	65.05	f
1000	1255.7	64.78	f
1040	1287.45	78.98	f
1080	1321.78	94.4	f
1120	1351.61	102.05	f
1160	1381.07	99.22	f
1200	1423.15	102.64	f
1240	1457.13	111.49	f
1280	1500.78	115.09	f
1320	1538.65	125.73	f
1360	1567.81	146.07	f
1400	1587.85	149.01	f
1440	1601.3	144.42	f
*	id=P33	origin=start	destiny=end	motherId=-	ageAtStart=2760
0	162.75	53.44	c
40	194.52	63.13	c
80	223.95	72.3	c
120	261.79	82.15	c
160	300.51	79.12	c
200	327.44	76.77	f
240	368.06	77.75	f
280	402.75	78.02	f
320	427.23	77.62	f
360	463.99	74.15	f
400	492.13	68.32	f
440	525	66.38	f
480	561.2	58.19	f
520	593.15	47.52	f
560	617.13	33.14	f
600	646.59	23.19	f
640	683.94	28.53	f
680	719.99	23.63	f
720	769.74	18.15	f
760	815.28	3.2	f
800	853.07	-7.38	f
840	895.23	-6.41	f
880	919.12	1.03	f
920	942.34	5.73	f
960	961.19	11.14	f
1000	1005.47	13.06	f
1040	1042.12	16.66	f
1080	1055.93	30.46	f
1120	1088.75	48.25	f
1160	1124.49	64.05	f
1200	1162.32	77.36	f
1240	1182.76	80.65	f
1280	1212.15	86.17	f
1320	1244.1	81.1	f
1360	1273.11	70.43	f
1400	1305.74	81.22	f
1440	1346.3	95.37	f
*	id=P34	origin=start	destiny=end	motherId=-	ageAtStart=480
0	175.09	284.02	c
40	210.97	284.63	c
80	234.84	284.61	c
120	273.12	278	c
160	310.87	277.02	c
200	339.53	289.95	f
240	363.33	298.02	f
280	390.33	296.67	f
320	413.7	303.65	f
360	445.18	312.46	f
400	475.94	316.25	f
440	503.8	319.12	f
480	533.42	310.85	f
520	560.4	316	f
560	599.06	304.4	f
600	634.84	300.84	f
640	651.96	294.18	f
680	697.54	289.84	f
720	737.34	280.67	f
760	769.41	270.78	f
800	816.57	257.47	f
840	847.92	250.86	f
880	878.63	232.03	f
920	896.7	231.94	f
960	922.42	226.67	f
1000	960.2	217.42	f
1040	989.69	208.85	f
1080	1023.48	209.8	f
1120	1052.21	213.5	f
1160	1080.78	221.81	f
1200	1113.08	228.45	f
1240	1151.29	234.32	f
1280	1183.41	233.74	f
1320	1216.88	236.5	f
1360	1251.54	238.84	f
1400	1279.8	242.94	f
1440	1315.37	257.78	f
*	id=P35	origin=start	destiny=end	motherId=-	ageAtStart=4360
0	502.5	564.36	c
40	525.6	546.17	c
80	560.55	538.48	c
120	594.22	535.54	c
160	625	536.44	c
200	658.72	537.16	f
240	690.67	538.5	f
280	715.6	529.86	f
320	738.69	533.01	f
360	775.42	534.49	f
400	803.55	526.78	f
440	836.25	532.84	f
480	878.09	538.09	f
520	900.28	542.61	f
560	924.94	541.62	f
600	950.3	556.24	f
640	990.52	573.47	f
680	1022.15	569.52	f
720	1046.85	556.16	f
760	1074.58	551.69	f
800	1105.08	557.79	f
840	1136.32	563.34	f
880	1168.18	564.81	f
920	1196.92	564.03	f
960	1222.68	572.65	f
1000	1260.12	573.54	f
1040	1303.63	577.99	f
1080	1327.06	578.63	f
1120	1371.72	580.92	f
1160	1403.05	589.44	f
1200	1436.92	595.61	f
1240	1458.61	591.36	f
1280	1496.14	585.27	f
1320	1525.79	582.01	f
1360	1557.57	568.13	f
1400	1576.13	559.49	f
1440	1606.18	545.4	f
*	id=P36	origin=start	destiny=end	motherId=-	ageAtStart=1800
0	771.7	411.18	c
40	795.74	414.08	c
80	822.92	414.29	c
120	851.97	416.98	c
160	892.3	419.48	c
200	924.94	430.39	f
240	953.51	438.14	f
280	993.6	434.96	f
320	1015.34	441.28	f
360	1059.62	445.65	f
400	1092.66	451.78	f
440	1119.8	447.97	f
480	1153.7	437.9	f
520	1186.57	430.05	f
560	1211.94	422.51	f
600	1237.95	419.64	f
640	1272.78	408.98	f
680	1310.43	404.59	f
720	1341.74	408.87	f
760	1353.71	411.43	f
800	1385.16	413.75	f
840	1420.14	420.56	f
880	1448.69	412.58	f
920	1490.29	425.82	f
960	1528.69	424.52	f
1000	1548.5	426.53	f
1040	1573.26	425.67	f
1080	1610.95	423.62	f
1120	1631.47	418.24	f
1160	1652.52	415.46	f
1200	1680.7	419.66	f
1240	1706.12	419.86	f
1280	1730.22	425.53	f
1320	1760.39	422.91	f
1360	1785.62	430.52	f
1400	1822.16	437.61	f
1440	1855.53	445.14	f
*	id=P37	origin=start	destiny=end	motherId=-	ageAtStart=4560
0	171.9	380.53	c
40	204.36	386.43	c
80	227.37	387.44	c
120	266.49	385.59	c
160	302.15	384.27	c
200	327.46	379.74	f
240	358.11	368.37	f
280	403.67	370.98	f
320	422.5	370.01	f
360	448.81	363.9	f
400	479.08	360.4	f
440	512.18	357.01	f
480	555.41	360.31	f
520	591.98	351.28	f
560	626.52	347.1	f
600	654.81	336.52	f
640	685.02	331.86	f
680	728.37	330.93	f
720	764.39	349.28	f
760	802.23	342.59	f
800	842.31	336.34	f
840	889.43	329.47	f
880	912.41	331.8	f
920	942.39	340.56	f
960	976.45	345.8	f
1000	1005.37	343.21	f
1040	1042.66	341.5	f
1080	1085.1	328.63	f
1120	1125.27	327.17	f
1160	1169.7	330.4	f
1200	1202.55	344.64	f
1240	1236.72	341.28	f
1280	1273.51	347.15	f
1320	1316.57	356.89	f
1360	1354.82	368.04	f
1400	1380.68	367.73	f
1440	1403.68	363.06	f
*	id=P38	origin=start	destiny=end	motherId=-	ageAtStart=4600
0	407.43	336.46	c
40	413.78	341.55	c
80	445.92	337.9	c
120	475.82	336.01	c
160	512.33	342.7	c
200	534.83	351.48	f
240	569.41	370.58	f
280	600.06	382.28	f
320	631.35	399.55	f
360	658.37	409.51	f
400	689.35	410.63	f
440	723	425.26	f
480	769.27	426.7	f
520	804.8	428.45	f
560	837.65	419.54	f
600	859.45	412.58	f
640	882.19	403.47	f
680	909.73	391.5	f
720	940.75	374.56	f
760	978.71	380.15	f
800	1012.33	377.87	f
840	1045.11	378.25	f
880	1076.61	362.47	f
920	1109.02	361.1	f
960	1143.01	359.49	f
1000	1168.02	371.44	f
1040	1206.94	377.76	f
1080	1246.16	382.69	f
1120	1280.3	391.67	f
1160	1321.89	385.12	f
1200	1359.59	387.59	f
1240	1389.71	396.37	f
1280	1411.83	397.51	f
1320	1436.26	395.4	f
1360	1477.95	387.13	f
1400	1506.82	377.88	f
1440	1537.81	381.83	f
*	id=P39	origin=start	destiny=end	motherId=-	ageAtStart=1800
0	217.75	521.98	c
40	246.64	498.06	c
80	269.48	464.7	c
120	284.51	450.78	c
160	319.15	432.29	c
200	345.69	435.48	f
240	384.06	442.46	f
280	417.56	447.49	f
320	453.52	460.03	f
360	477.11	456.61	f
400	522.36	459.75	f
440	551.85	454.04	f
480	580.69	451.69	f
520	615.84	452.52	f
560	659.23	463.39	f
600	687.37	472.82	f
640	723.68	497.56	f
680	750.7	500.65	f
720	773.33	500.25	f
760	802.6	498.96	f
800	835.01	484.12	f
840	868.71	480.95	f
880	905.94	489.22	f
920	930.18	486.82	f
960	957.02	499.67	f
1000	979.24	511.06	f
1040	1009.03	510.01	f
1080	1043.89	505.55	f
1120	1079.71	494.5	f
1160	1111.82	483.94	f
1200	1133.85	472.35	f
1240	1174.92	467.73	f
1280	1209.06	460.96	f
1320	1235.41	446.17	f
1360	1266.74	437.69	f
1400	1298.44	433.21	f
1440	1343.14	430.59	f
*	id=P40	origin=start	destiny=end	motherId=-	ageAtStart=1000
0	553.8	528.61	c
40	588.05	513.46	c
80	613.64	503.34	c
120	635.27	503.43	c
160	659.25	500.73	c
200	691.02	510.42	f
240	722.57	512.73	f
280	760.93	525.46	f
320	795.16	529.65	f
360	813.76	520.37	f
400	854.13	509.81	f
440	890.05	518.52	f
480	918.09	514.05	f
520	947.77	523.91	f
560	963.61	523.97	f
600	990.26	510.35	f
640	1010.51	496.2	f
680	1043.53	483.57	f
720	1062.2	481.96	f
760	1087.96	477.29	f
800	1110.32	473.15	f
840	1140.7	459.75	f
880	1179.3	452.27	f
920	1208.53	444.92	f
960	1248.36	434.65	f
1000	1285.86	424.68	f
1040	1327.48	415.73	f
1080	1364.47	403.15	f
1120	1390.64	400.11	f
1160	1419.23	400.65	f
1200	1449.26	410.05	f
1240	1472.67	417.75	f
1280	1503.32	419.92	f
1320	1536.44	434.85	f
1360	1559.18	433.57	f
1400	1590.23	437.37	f
1440	1624.25	441.32	f
*	id=P41	origin=start	destiny=end	motherId=-	ageAtStart=840
0	640.44	465.03	c
40	668.43	469.49	c
80	699.74	482.61	c
120	724.78	484.74	c
160	752.51	492.82	c
200	786.54	504.61	f
240	815.39	516.89	f
280	833.06	526.6	f
320	859.01	542.65	f
360	880.18	547.86	f
400	922.21	550.53	f
440	965.34	556.14	f
480	999.18	562.72	f
520	1029.66	569.96	f
560	1059.89	583.38	f
600	1090.95	586.69	f
640	1128.41	586.79	f
680	1165.25	579.1	f
720	1214.39	573.03	f
760	1248.25	576.09	f
800	1281.49	575.32	f
840	1317.39	576.8	f
880	1346.17	581.24	f
920	1386.14	587	f
960	1418.24	584.95	f
1000	1445.96	567.68	f
1040	1460.78	568.86	f
1080	1493.61	555.72	f
1120	1530.78	557.09	f
1160	1547.25	561.17	f
1200	1581.81	573.12	f
1240	1612.31	569.13	f
1280	1646.13	565.75	f
1320	1693.06	556.42	f
1360	1741.62	562.57	f
1400	1772.9	566.81	f
1440	1811.17	563.66	f
*	id=P42	origin=start	destiny=end	motherId=-	ageAtStart=2240
0	529.74	50.38	c
40	564.79	30.68	c
80	592.62	28.02	c
120	624.31	31.81	c
160	651.29	33.91	c
200	674.5	45.23	f
240	699.39	37.89	f
280	724.17	33.32	f
320	760.81	38.07	f
360	793.94	53.87	f
400	816.86	68.08	f
440	856.94	87.36	f
480	882.53	92.41	f
520	922.51	89.52	f
560	954.03	95.86	f
600	990.47	96.43	f
640	1007.02	92.66	f
680	1038.01	93.05	f
720	1066.05	93.45	f
760	1088.85	97.96	f
800	1122.81	99.12	f
840	1150.87	105.6	f
880	1179.62	115.9	f
920	1194.98	109.21	f
960	1237.02	101	f
1000	1274.92	105.69	f
1040	1306.88	108.72	f
1080	1336.21	106.36	f
1120	1354.9	106.92	f
1160	1384.04	95.7	f
1200	1427.91	86.16	f
1240	1465.32	64.12	f
1280	1488.82	52.9	f
1320	1512.66	47.07	f
1360	1551.53	43.18	f
1400	1589.53	55.45	f
1440	1619.92	54.16	f
*	id=P43	origin=start	destiny=end	motherId=-	ageAtStart=3680
0	30.29	402.11	c
40	64.53	393.67	c
80	84.68	395.32	c
120	125.8	409.38	c
160	160.66	416.15	c
200	190.18	418.69	f
240	222.91	413.33	f
280	240.64	406.99	f
320	280.59	397.61	f
360	296.01	396.04	f
400	320.18	397.13	f
440	349.59	399.49	f
480	367.82	397.06	f
520	408.22	392.35	f
560	440.11	396.17	f
600	481.46	409.42	f
640	520.71	419.56	f
680	558.44	416.52	f
720	592.25	416.98	f
760	617.13	428.85	f
800	638.07	446.11	f
840	662.35	463.32	f
880	695.76	489.7	f
920	719.23	492.1	f
960	760.16	492.59	f
1000	786.53	492.02	f
1040	812.86	486.69	f
1080	836.8	474.37	f
1120	872.45	460.19	f
1160	905.18	455.69	f
1200	940.8	461.06	f
1240	970.98	468.6	f
1280	1001.89	476.71	f
1320	1032.91	472.78	f
1360	1062.86	470.69	f
1400	1093.48	474.52	f
1440	1132.01	473.06	f
*	id=P44	origin=start	destiny=end	motherId=-	ageAtStart=4000
0	817.87	359.2	c
40	860.92	356.98	c
80	889.07	359.27	c
120	924.27	364.27	c
160	960.39	366.79	c
200	999.82	365.42	f
240	1029.11	355	f
280	1054.4	354.17	f
320	1091.92	366.16	f
360	1121.74	375.88	f
400	1148.13	376.87	f
440	1193.39	374.39	f
480	1225.51	381.34	f
520	1256.34	393.35	f
560	1285.79	398.35	f
600	1309.19	399.09	f
640	1333.96	390.67	f
680	1370.98	388.89	f
720	1401.31	402.98	f
760	1426.02	415.51	f
800	1449.72	427.81	f
840	1476.55	432.7	f
880	1506.75	443.63	f
920	1518.47	446.04	f
960	1539.37	456.02	f
1000	1584.19	461.95	f
1040	1630.31	459.5	f
1080	1661.6	468.41	f
1120	1699.05	462.18	f
1160	1736.58	468.6	f
1200	1774.59	466.89	f
1240	1816.54	464.59	f
1280	1832	464.28	f
1320	1864.65	462.51	f
1360	1901.33	457.73	f
1400	1934.93	466.44	f
1440	1961.98	460.58	f
*	id=P45	origin=start	destiny=end	motherId=-	ageAtStart=1760
0	452.04	579.8	c
40	487.21	579.78	c
80	510.09	578.1	c
120	545.37	581.13	c
160	574.13	580.65	c
200	620.56	569.38	f
240	657.92	567.86	f
280	685.42	555.28	f
320	713.82	546.99	f
360	754.13	546.31	f
400	782.03	557.26	f
440	807.83	556.84	f
480	846.03	556.48	f
520	886.89	545.22	f
560	902.95	534.38	f
600	933.86	528.68	f
640	969.53	527.08	f
680	1007.71	527.81	f
720	1037.11	529.24	f
760	1078.62	529.79	f
800	1102.46	522.57	f
840	1145.85	509.77	f
880	1191.6	510.48	f
920	1234.14	502.84	f
960	1272.2	502.38	f
1000	1308	498.16	f
1040	1342.42	501.19	f
1080	1378.36	499.14	f
1120	1410.77	497.22	f
1160	1452.16	506.22	f
1200	1476.55	511.36	f
1240	1502.33	503.41	f
1280	1527.46	490.22	f
1320	1555.5	486.67	f
1360	1583.2	473.3	f
1400	1610.36	476.11	f
1440	1649.16	481.4	f
*	id=P46	origin=start	destiny=end	motherId=-	ageAtStart=1440
0	215.7	176.87	c
40	246.33	177.56	c
80	284.66	186.57	c
120	312.14	199.19	c
160	341.7	204.74	c
200	374.42	213.66	f
240	391.8	220.64	f
280	425.86	222.34	f
320	468.09	219.65	f
360	500.71	211.21	f
400	529.47	215.48	f
440	563.73	211.82	f
480	586.44	214.25	f
520	606.35	212.89	f
560	648.39	203.21	f
600	680.23	216.03	f
640	691.78	212.81	f
680	710.15	199.26	f
720	729.43	195.73	f
760	757.64	187.67	f
800	787.12	184.99	f
840	821.87	194.09	f
880	858.07	189.01	f
920	877.21	195.49	f
960	899.06	199.55	f
1000	927.47	196.02	f
1040	955.12	191.36	f
1080	993.96	189.3	f
1120	1032.28	195.77	f
1160	1072.36	199.02	f
1200	1106.07	196.3	f
1240	1130.58	200	f
1280	1160.75	206.4	f
1320	1197.33	212.38	f
1360	1232.77	220.2	f
1400	1261.04	232.85	f
1440	1302.32	243.73	f
*	id=P47	origin=start	destiny=end	motherId=-	ageAtStart=3880
0	663.1	123	c
40	682.26	121.56	c
80	715.08	120.57	c
120	743.27	125.85	c
160	781.42	116.17	c
200	802.12	100.2	f
240	834.89	89.13	f
280	890.03	83.63	f
320	918.68	72.62	f
360	955.15	64.38	f
400	969.18	67.44	f
440	993.64	78.01	f
480	1018.14	82.32	f
520	1048.47	90.58	f
560	1079.26	104.35	f
600	1119.65	109.8	f
640	1142.7	115.81	f
680	1175.46	129.85	f
720	1203.91	140.08	f
760	1236.64	140.7	f
800	1277.96	141.93	f
840	1304.75	130.52	f
880	1325.95	121.82	f
920	1355.38	112.11	f
960	1389.83	109.66	f
1000	1423.2	117.29	f
1040	1459.82	118.03	f
1080	1486.13	108.98	f
1120	1517.22	81.75	f
1160	1554.21	70.51	f
1200	1588.29	83.96	f
1240	1624.52	90.85	f
1280	1641	100.08	f
1320	1680.19	106.63	f
1360	1713.83	111.58	f
1400	1737.16	110.89	f
1440	1766.74	106.07	f
*	id=P48	origin=start	destiny=end	motherId=-	ageAtStart=2000
0	525.64	47.44	c
40	556.76	56.98	c
80	590.27	54.81	c
120	626.75	45.18	c
160	661.37	32.77	c
200	683.4	18.75	f
240	719.48	14.77	f
280	747.4	7.61	f
320	777.46	8.9299999999999	f
360	795.13	-0.75999999999999	f
400	823.81	-11.47	f
440	848.68	-25.57	f
480	876.36	-41.05	f
520	905.77	-47.19	f
560	939.03	-57.52	f
600	976.06	-60.56	f
640	997.42	-68.6	f
680	1017.06	-71.72	f
720	1036.69	-73.13	f
760	1078.02	-84.73	f
800	1124.59	-89.31	f
840	1159.73	-82.82	f
880	1197.98	-81.81	f
920	1248.33	-71.12	f
960	1268.26	-80.2	f
1000	1303.25	-76.75	f
1040	1327.76	-73.03	f
1080	1359.29	-76.3	f
1120	1393.01	-84.68	f
1160	1428.42	-88.43	f
1200	1455.13	-88.11	f
1240	1493.44	-77.59	f
1280	1533.51	-80.67	f
1320	1574.38	-84.74	f
1360	1599.93	-98.78	f
1400	1623.62	-108.92	f
1440	1653.15	-98.15	f
*	id=P49	origin=start	destiny=end	motherId=-	ageAtStart=4280
0	640.53	168.36	c
40	668.3	171.8	c
80	690.99	167.97	c
120	715.74	159.46	c
160	734.52	152.33	c
200	761.53	154.03	f
240	795.01	159.67	f
280	828.34	153.29	f
320	850.24	150.69	f
360	876.31	148.19	f
400	910.31	140.53	f
440	950.19	137.02	f
480	980.87	138.2	f
520	1012.53	144.68	f
560	1035.67	151.08	f
600	1065.69	158.84	f
640	1096.47	154.59	f
680	1126.1	153.52	f
720	1159.28	171.51	f
760	1200.3	169.21	f
800	1240.7	173.24	f
840	1272.55	169.43	f
880	1309.16	166.64	f
920	1333.3	154.18	f
960	1367.37	145.39	f
1000	1388.11	133.81	f
1040	1407.17	130.89	f
1080	1448.72	129.7	f
1120	1482.28	124.48	f
1160	1513.86	133.81	f
1200	1538.09	145.67	f
1240	1572.83	158.75	f
1280	1602.21	173.77	f
1320	1636.29	186.13	f
1360	1667.38	198.4	f
1400	1699.24	218.18	f
1440	1734.45	228.28	f
*	id=P50	origin=start	destiny=end	motherId=-	ageAtStart=1920
0	442.25	452.69	c
40	480.45	449.27	c
80	513.67	454.49	c
120	548.22	448.45	c
160	575.25	436.59	c
200	600.54	422.25	f
240	614.53	414.32	f
280	624.65	401.6	f
320	667.16	388.05	f
360	696.17	378.06	f
400	733.94	358.32	f
440	756.18	355.34	f
480	792.77	365.85	f
520	824.21	358.48	f
560	846.04	353.21	f
600	886.46	339.91	f
640	927.19	322.18	f
680	973.09	307	f
720	1012.6	307.83	f
760	1048.33	295.13	f
800	1078.51	292.36	f
840	1113.98	291.74	f
880	1154.85	288.45	f
920	1186.45	281.98	f
960	1222.36	266.59	f
1000	1258.56	258.32	f
1040	1283.46	248.66	f
1080	1325.3	244.76	f
1120	1352.08	253.66	f
1160	1369.55	260.83	f
1200	1398.8	273.03	f
1240	1427.63	271.49	f
1280	1457	268.02	f
1320	1484.95	259.64	f
1360	1520.5	255.7	f
1400	1554.01	258.33	f
1440	1597.77	259.58	f
*	id=P51	origin=start	destiny=end	motherId=-	ageAtStart=2840
0	791.28	389.91	c
40	816.4	391.01	c
80	840.22	397.42	c
120	885.46	415.31	c
160	915.73	409.13	c
200	942.84	394.66	f
240	971.58	375.91	f
280	986.23	366.84	f
320	1018.32	363.6	f
360	1050.87	361.55	f
400	1087.59	354.42	f
440	1109.28	347.5	f
480	1148.2	341.29	f
520	1185.51	335.78	f
560	1207.97	326.79	f
600	1235.67	308.72	f
640	1279	305.9	f
680	1293.34	311.24	f
720	1317.67	318.52	f
760	1348.67	330.49	f
800	1388.17	336.54	f
840	1423.38	339.42	f
880	1462.69	334.02	f
920	1501.56	323.76	f
960	1538.59	337.12	f
1000	1579.16	354.14	f
1040	1598.86	353.76	f
1080	1621.19	355.78	f
1120	1648.4	362.53	f
1160	1674.25	368.2	f
1200	1695.48	377.25	f
1240	1738.14	382.63	f
1280	1760.35	382.38	f
1320	1784	383.99	f
1360	1822.68	389.12	f
1400	1846.24	388.96	f
1440	1883.94	396.68	f
*	id=P52	origin=start	destiny=end	motherId=-	ageAtStart=1080
0	610.7	626.68	c
40	623.98	655.42	c
80	642.47	674.32	c
120	664.66	683.65	c
160	702.94	699.7	c
200	735.36	710.56	f
240	777.41	709.94	f
280	797.81	701.41	f
320	829.71	694.64	f
360	858.98	688.13	f
400	885.47	688.44	f
440	906.94	696.94	f
480	931.84	704.47	f
520	971.41	712.08	f
560	1003.37	713.06	f
600	1042.8	719.85	f
640	1078.44	722.9	f
680	1105.79	729.24	f
720	1128.77	729.92	f
760	1165.28	732.11	f
800	1194.98	743.27	f
840	1230.13	741.74	f
880	1276.61	741.67	f
920	1310.68	756.13	f
960	1333.64	759.02	f
1000	1368.87	750.16	f
1040	1395.65	734.78	f
1080	1424.26	729.93	f
1120	1458.48	718.68	f
1160	1489.15	723.06	f
1200	1519.01	714.73	f
1240	1558.97	704.75	f
1280	1603.48	702.18	f
1320	1632.53	706.19	f
1360	1671.87	711.58	f
1400	1706.57	718.07	f
1440	1741.29	714.82	f
*	id=P53	origin=start	destiny=end	motherId=-	ageAtStart=4080
0	711.21	518.99	c
40	742.6	511	c
80	758.76	508.38	c
120	785.15	508.38	c
160	829.85	510.53	f
200	870.22	509.08	f
240	905.68	501.57	f
280	926.25	492.6	f
320	956.71	485.72	f
360	999.94	476.45	f
400	1027.72	477.68	f
440	1067.03	492.45	f
480	1093.65	487.61	f
520	1128.12	486.09	f
560	1150.86	481.46	f
600	1174.92	477.31	f
640	1210.61	479.53	f
680	1236.01	479.36	f
720	1256.12	467.53	f
760	1284.1	467.55	f
800	1317.96	470	f
840	1342.07	474.88	f
[truncated: 1,801 more rows]
