# Supplementary material for: A three component model for superdiffusive motion effectively describes migration of eukaryotic cells moving freely or under a directional stimulus
Source: PLoS One. 2022 Aug 2;17(8):e0272259. doi: 10.1371/journal.pone.0272259 (PMC9345344; doi:10.1371/journal.pone.0272259)
Supplement: S1 File — Text files containing information about displacements of experimental and simulated populations used for both preliminary analyses, in “datasets used for preliminary evaluation of cell movement (Tables 1 and 2)”, and further characterization of cell movement, in “further datasets used for cell movement characterization (Figs 2, 4–6; Table 2; S1–S3 Tables; S2 and S3 Figs)”. (ZIP) [file pone.0272259.s007.zip › S1_File/further datasets/simulated/100 cells (9 micron random)/b16 p16/Coords-0zmq1L.txt]

#	version=2.0	operator=	acqDate=	cellLine=cell	cond=N.T.	type=	well=	ref_angle=	note=Experiment 1	clickId=	date=	acqId=	ps=1	xSize=845	ySize=668	ts=1	unit=um	stackId=	timeInt=	description=
*	id=P1	origin=start	destiny=end	motherId=-	ageAtStart=4520
0	80.07	336.8	c
40	113.15	325.09	c
80	148.03	333.88	c
120	175.02	341.18	c
160	214.99	351.73	c
200	252.85	348.57	f
240	292.74	347.96	f
280	322.34	340.02	f
320	355.81	336.14	f
360	384.43	347.34	f
400	417.59	354.35	f
440	450.88	362	f
480	480.67	367.64	f
520	515.81	378.58	f
560	537.63	383.25	f
600	576.26	384.47	f
640	611.07	388.38	f
680	647.32	396.68	f
720	680.93	398.32	f
760	710.77	400.21	f
800	737.83	391.3	f
840	777.8	389.62	f
880	808.61	397.99	f
920	838.87	413.59	f
960	865.96	421.92	f
1000	886.96	431.75	f
1040	922.46	429.83	f
1080	943.68	430.08	f
1120	981.09	441.17	f
1160	1004.57	449.95	f
1200	1026.92	466.56	f
1240	1045.07	464.1	f
1280	1073.51	468.73	f
1320	1111.26	466.84	f
1360	1145.45	468.22	f
1400	1181.47	471.28	f
1440	1213.92	467.95	f
*	id=P2	origin=start	destiny=end	motherId=-	ageAtStart=1480
0	721.27	250	c
40	732.46	257.72	c
80	760.36	269.64	c
120	787.82	284.43	c
160	813.32	289.46	c
200	840.31	297.31	f
240	860.17	298.68	f
280	896.57	298.23	f
320	925.9	299.79	f
360	963.39	305.76	f
400	995.9	311.69	f
440	1033.9	318.85	f
480	1068.28	309.01	f
520	1107.47	301.43	f
560	1138.11	301.2	f
600	1163.83	310.77	f
640	1204.05	311.92	f
680	1238.67	315.9	f
720	1271.68	309.28	f
760	1313.91	307.62	f
800	1342.57	304.19	f
840	1375.05	307.84	f
880	1406.09	312.55	f
920	1445.43	316.33	f
960	1472.98	325.9	f
1000	1502.21	321.93	f
1040	1543.02	314.3	f
1080	1570.43	315.83	f
1120	1601.89	324.4	f
1160	1633.26	329.51	f
1200	1672.72	330.79	f
1240	1710.94	331.06	f
1280	1754.91	336.93	f
1320	1769.13	350.22	f
1360	1789.31	360.34	f
1400	1821.66	367.6	f
1440	1865.11	369.99	f
*	id=P3	origin=start	destiny=end	motherId=-	ageAtStart=1280
0	629.22	148.37	c
40	648.94	147.59	c
80	681.99	138.6	c
120	698.57	138	c
160	737.03	141.32	c
200	766.5	153.6	f
240	793.92	163.77	f
280	830.23	176.48	f
320	859.26	181.07	f
360	887.04	188.77	f
400	925.4	194.59	f
440	949.44	202.07	f
480	986.65	206.98	f
520	1024.18	206.24	f
560	1069.73	216.76	f
600	1095.51	215.32	f
640	1126.72	207.19	f
680	1144.63	205.23	f
720	1178.74	206.47	f
760	1212.38	201.2	f
800	1241.16	185.63	f
840	1265.17	174.57	f
880	1304.39	167.81	f
920	1342.08	164.87	f
960	1367.12	168.89	f
1000	1408.31	180.38	f
1040	1438.29	185.85	f
1080	1484.44	186.65	f
1120	1507.82	182.8	f
1160	1544.16	187.28	f
1200	1576.13	191.2	f
1240	1597.06	195.54	f
1280	1629.93	200.69	f
1320	1673.44	199.61	f
1360	1702.27	189.02	f
1400	1739.72	175.92	f
1440	1776.84	178.25	f
*	id=P4	origin=start	destiny=end	motherId=-	ageAtStart=880
0	449.72	51.24	c
40	481.37	74.2	c
80	514.26	89.39	c
120	544.08	102.06	c
160	584.98	112.29	c
200	617.21	116.19	f
240	634.13	109.77	f
280	667.62	109.16	f
320	702.46	95.91	f
360	749.28	90.16	f
400	764.8	87.31	f
440	786.72	84.34	f
480	811.99	76.54	f
520	843.3	64.02	f
560	877.43	60.4	f
600	912.42	61.65	f
640	939.08	51.11	f
680	977.44	34.28	f
720	999.53	21.37	f
760	1030.59	11.17	f
800	1066.3	12.42	f
840	1108	0.080000000000041	f
880	1119.48	-3.9400000000001	f
920	1157.27	-9.0700000000001	f
960	1184.89	-16.66	f
1000	1228.61	-18.94	f
1040	1261.78	-23.62	f
1080	1302.74	-42.85	f
1120	1356.56	-46.02	f
1160	1391.92	-40.43	f
1200	1422.02	-36.99	f
1240	1449.53	-27.3	f
1280	1484.54	-20.77	f
1320	1508.71	-21.38	f
1360	1550.54	-20.37	f
1400	1583.61	-28.93	f
1440	1613.57	-31.31	f
*	id=P5	origin=start	destiny=end	motherId=-	ageAtStart=2120
0	217.11	7.67	c
40	250.2	-3.16	c
80	279.99	-0.28999999999996	c
120	313.8	9.26	c
160	343.07	10.58	c
200	387.61	9.42	f
240	420.67	-2.4299999999999	f
280	456.39	-6.64	f
320	488.83	-2.39	f
360	514.76	-9.54	f
400	536.57	-20.56	f
440	569.44	-33.48	f
480	600.85	-26.74	f
520	629.26	-31.57	f
560	661.9	-46.29	f
600	699.71	-50.63	f
640	738.72	-60.25	f
680	778.51	-48.41	f
720	808.7	-31.8	f
760	847.51	-17.22	f
800	885.39	-14.43	f
840	923.95	-10.57	f
880	952.97	-4.89	f
920	986.25	-5.76	f
960	1034.56	8.55	f
1000	1067.11	15.98	f
1040	1094.38	22.54	f
1080	1122.52	25.83	f
1120	1147.5	22.53	f
1160	1182.73	18.41	f
1200	1224.16	20.97	f
1240	1241.77	18.23	f
1280	1275.78	12.94	f
1320	1309.19	15.89	f
1360	1347.28	13.53	f
1400	1378.72	18.59	f
1440	1403.12	20.5	f
*	id=P6	origin=start	destiny=end	motherId=-	ageAtStart=4200
0	354.31	497.43	c
40	382.88	507.76	c
80	419.25	510.54	c
120	444.34	515.97	c
160	477.95	525.85	c
200	514.76	528.65	f
240	544.41	548.13	f
280	571.59	562.3	f
320	612.31	567.91	f
360	630.66	571.32	f
400	654.12	560.26	f
440	668.56	548.24	f
480	697.82	549.57	f
520	725.64	540.85	f
560	764.53	540.52	f
600	783.44	533.37	f
640	818.78	529.98	f
680	853.56	527.03	f
720	880.75	518.38	f
760	908	509.38	f
800	942.58	502.11	f
840	972.85	506.85	f
880	1014.68	502.87	f
920	1031.53	498.65	f
960	1067.56	485.81	f
1000	1088.31	484.52	f
1040	1120.75	489.39	f
1080	1152.95	491.98	f
1120	1186.1	493.89	f
1160	1216.78	496.17	f
1200	1253.37	500.68	f
1240	1276.91	510.21	f
1280	1317.58	516.27	f
1320	1349.77	523.62	f
1360	1389.53	529.77	f
1400	1427.15	534.21	f
1440	1465.51	533.81	f
*	id=P7	origin=start	destiny=end	motherId=-	ageAtStart=4040
0	580.03	361.53	c
40	599.61	364.02	c
80	625.97	369.87	c
120	668.78	371.72	c
160	703.37	384.95	c
200	738.76	386.68	f
240	771.19	387.93	f
280	806.08	384.96	f
320	842.64	390.41	f
360	869.01	383.18	f
400	887.22	378.18	f
440	925.03	375.25	f
480	955.98	372.6	f
520	984.82	386.45	f
560	1012.66	392.48	f
600	1036.95	394.53	f
640	1070.43	395.77	f
680	1096.62	389.79	f
720	1124.62	379.35	f
760	1150.41	376.74	f
800	1181.08	373.86	f
840	1211.94	378.88	f
880	1241.15	376.31	f
920	1282.78	372.43	f
960	1314.8	361.85	f
1000	1349.31	359.19	f
1040	1376.26	355.5	f
1080	1414.11	349.49	f
1120	1451.21	346.15	f
1160	1491.1	345.59	f
1200	1527.36	356.09	f
1240	1556.42	356.22	f
1280	1587.71	350.1	f
1320	1621.38	347.16	f
1360	1653.52	342.86	f
1400	1691.9	329.22	f
1440	1723.45	323.98	f
*	id=P8	origin=start	destiny=end	motherId=-	ageAtStart=680
0	437.09	184.6	c
40	462.74	199.54	c
80	490.39	209.18	c
120	524.65	223.01	c
160	542.86	223.87	c
200	574.35	220.28	f
240	600.68	215.23	f
280	639.25	205.71	f
320	671.64	197.62	f
360	719.92	188.34	f
400	739.28	181.35	f
440	752.41	181.64	f
480	784.83	183.2	f
520	821	177.5	f
560	853.38	163.2	f
600	897	158.61	f
640	931.52	153.43	f
680	973.91	161.62	f
720	999.6	177.3	f
760	1028.58	187.8	f
800	1069.19	198.45	f
840	1101.21	193.89	f
880	1128.78	188.97	f
920	1153.09	190.92	f
960	1190.3	199.74	f
1000	1228.06	190.63	f
1040	1265.5	184.83	f
1080	1284.69	181.46	f
1120	1326.42	179.58	f
1160	1349.81	188.56	f
1200	1377.02	196.16	f
1240	1401.99	203.1	f
1280	1428.21	209.69	f
1320	1462.34	223.06	f
1360	1487.96	224.4	f
1400	1515.97	221.48	f
1440	1541.37	218.65	f
*	id=P9	origin=start	destiny=end	motherId=-	ageAtStart=4600
0	76.46	352.19	c
40	101.03	339.03	c
80	136.47	337.24	c
120	172.46	332.51	c
160	206.26	337.05	c
200	238.2	332.01	f
240	261.54	327.55	f
280	294.18	322.95	f
320	321.38	328.48	f
360	352.5	324.42	f
400	376.9	325.78	f
440	407.88	330.41	f
480	423.3	340.65	f
520	452.65	343.74	f
560	481.88	359.66	f
600	515.39	366.29	f
640	544.97	357.81	f
680	577.21	346.48	f
720	602.76	334.67	f
760	631.75	323.6	f
800	658.19	304.77	f
840	687.76	297.2	f
880	723.71	294.98	f
920	759.04	285.95	f
960	788.97	274.19	f
1000	821.51	274.07	f
1040	864.92	265.29	f
1080	895.91	264.49	f
1120	938.49	265.03	f
1160	973.54	273.64	f
1200	995.98	273.92	f
1240	1029.21	271.63	f
1280	1072.02	259.34	f
1320	1097.49	247.59	f
1360	1129.13	248.5	f
1400	1161.55	237.81	f
1440	1205.11	233.14	f
*	id=P10	origin=start	destiny=end	motherId=-	ageAtStart=3760
0	648.84	606.25	c
40	681.39	599.81	c
80	702.42	602.19	c
120	743.34	612.12	c
160	776.73	615.29	c
200	809.08	619.44	f
240	852.9	631.26	f
280	884.36	629.08	f
320	914.09	621.89	f
360	946.96	616.15	f
400	985.92	607.08	f
440	1026.16	608.81	f
480	1053.75	614.16	f
520	1078.13	616.54	f
560	1102.83	619.02	f
600	1142.49	619.91	f
640	1185.54	629.05	f
680	1213.71	631.61	f
720	1245.23	622.6	f
760	1268.63	614.01	f
800	1302.09	613.03	f
840	1335.29	610.78	f
880	1363.22	614.93	f
920	1405.62	619.99	f
960	1438.17	619.08	f
1000	1469.15	622.25	f
1040	1498.19	632.83	f
1080	1539.32	626.46	f
1120	1571.6	621.09	f
1160	1608.34	626.99	f
1200	1628.93	642.58	f
1240	1660.56	647.47	f
1280	1688.88	635	f
1320	1726.66	616.73	f
1360	1765.84	609.38	f
1400	1812.72	612.81	f
1440	1845.2	614.83	f
*	id=P11	origin=start	destiny=end	motherId=-	ageAtStart=120
0	339.69	556.32	c
40	381.34	560.1	c
80	417.27	574.4	c
120	447.55	575.36	c
160	469.24	564.44	c
200	497.09	554.99	f
240	534.95	558.25	f
280	573.52	568.77	f
320	614.85	574.8	f
360	658.65	567.79	f
400	680.47	560.38	f
440	710.79	553.28	f
480	744.78	541.53	f
520	778.31	528	f
560	804.09	519.36	f
600	829.82	518.5	f
640	872.56	521.1	f
680	901.14	512.96	f
720	926.47	507.16	f
760	945.34	503.66	f
800	969.69	505.71	f
840	1005.66	502.25	f
880	1040.44	496.46	f
920	1073.72	487.73	f
960	1103.75	478.91	f
1000	1128.24	474.61	f
1040	1163.82	463.57	f
1080	1196.09	462.9	f
1120	1233.78	462.46	f
1160	1269.25	450.99	f
1200	1312.98	453.01	f
1240	1347.27	454.46	f
1280	1384	454.66	f
1320	1409.94	453.5	f
1360	1438.95	455.64	f
1400	1474.43	453.11	f
1440	1511.63	445.22	f
*	id=P12	origin=start	destiny=end	motherId=-	ageAtStart=1800
0	292.25	428.66	c
40	316.54	418.88	c
80	337.02	407.86	c
120	372.33	390.33	c
160	407.09	373.71	c
200	442.68	359.28	f
240	474.09	351.88	f
280	500.44	351.16	f
320	531.96	347.35	f
360	560.81	357.79	f
400	591.11	356.87	f
440	617.69	362.83	f
480	637.61	350.84	f
520	668.89	334.98	f
560	702.45	335.97	f
600	734.91	345.01	f
640	765.26	349.27	f
680	787.87	353.32	f
720	814.89	362.59	f
760	836.96	380.22	f
800	879.4	395	f
840	914.31	398.72	f
880	929.25	387	f
920	962.92	379.72	f
960	999.41	370.94	f
1000	1024.34	369.72	f
1040	1041.32	367.88	f
1080	1079.78	366.9	f
1120	1119.31	360.08	f
1160	1139.53	365.4	f
1200	1172.06	381.07	f
1240	1201.94	393.05	f
1280	1223.6	399.45	f
1320	1256.29	396.77	f
1360	1290.48	394.32	f
1400	1332.16	398.6	f
1440	1360.22	406.83	f
*	id=P13	origin=start	destiny=end	motherId=-	ageAtStart=3760
0	622.99	469.88	c
40	653.86	451.31	c
80	673.76	442.02	c
120	708.25	434.99	c
160	734.5	434.98	c
200	761.18	424.12	f
240	791.66	421.93	f
280	832.22	420.15	f
320	866.23	412.59	f
360	902.87	421.58	f
400	927.44	435.74	f
440	957.77	439.37	f
480	980.81	442.33	f
520	1011.33	450.08	f
560	1039.27	456.62	f
600	1065.43	460.78	f
640	1094.31	470.34	f
680	1128.54	471.53	f
720	1160.37	457.17	f
760	1197.1	450.92	f
800	1216.19	450.53	f
840	1247.4	452.75	f
880	1288.03	453.89	f
920	1309.45	468.56	f
960	1329.34	476.98	f
1000	1358.11	485.45	f
1040	1406.33	484.5	f
1080	1432.42	487.37	f
1120	1467.4	490.1	f
1160	1495.24	489.61	f
1200	1532.1	486.8	f
1240	1558.26	479.2	f
1280	1597.97	471.61	f
1320	1620.81	458.31	f
1360	1642.65	458.2	f
1400	1674.05	464.98	f
1440	1713.53	465.19	f
*	id=P14	origin=start	destiny=end	motherId=-	ageAtStart=880
0	547.78	244.86	c
40	573.87	233.73	c
80	611.93	228.32	c
120	640.38	228.57	c
160	672.89	237.94	c
200	698.92	240.87	f
240	722.76	240.07	f
280	746.47	244.2	f
320	764.26	241.87	f
360	792.22	242.66	f
400	816.75	242.23	f
440	840.81	250.28	f
480	863.56	248.02	f
520	893.73	240.66	f
560	932.94	230.82	f
600	956.48	227.84	f
640	987.01	222.51	f
680	1024.61	212.71	f
720	1062.65	217.48	f
760	1094.37	228.4	f
800	1122.33	223.75	f
840	1161.56	222.61	f
880	1200.06	235.95	f
920	1235.75	232.89	f
960	1276.14	240.55	f
1000	1298.09	249.48	f
1040	1316.58	241.76	f
1080	1351.22	228.81	f
1120	1375.27	221.51	f
1160	1410.62	222.09	f
1200	1442.48	220.78	f
1240	1462.72	214.27	f
1280	1481.51	205.18	f
1320	1510.35	202.07	f
1360	1541.66	199.35	f
1400	1570.02	200.56	f
1440	1607.13	205.66	f
*	id=P15	origin=start	destiny=end	motherId=-	ageAtStart=2040
0	524.04	283.67	c
40	567.99	266.67	c
80	594.4	262.56	c
120	634.11	253.22	c
160	670.03	249.65	c
200	712.34	260.34	f
240	734.85	273.19	f
280	756.74	282.97	f
320	788.58	282.97	f
360	822.95	283.33	f
400	845.2	276.37	f
440	892.11	281.94	f
480	923.28	298.4	f
520	950.37	319.19	f
560	983.02	330.31	f
600	1022.26	349.41	f
640	1050.78	362.26	f
680	1094.2	369.51	f
720	1118.93	364.97	f
760	1149.35	362.05	f
800	1181.47	367.67	f
840	1214.39	380.49	f
880	1250.17	388.15	f
920	1292.16	384.77	f
960	1325.84	383.08	f
1000	1356.58	371.31	f
1040	1387.26	365.38	f
1080	1417.06	368.83	f
1120	1440.01	368.78	f
1160	1469.38	371.47	f
1200	1503.12	378.4	f
1240	1543.02	381.94	f
1280	1567.3	389.14	f
1320	1579.26	397.84	f
1360	1616.49	418.19	f
1400	1642.34	418.55	f
1440	1682.24	428.19	f
*	id=P16	origin=start	destiny=end	motherId=-	ageAtStart=640
0	85.65	231.02	c
40	121.08	231.33	c
80	157.13	231.43	c
120	192.71	217.26	c
160	220.56	209.57	c
200	252.99	218.03	f
240	285.23	223.55	f
280	319.13	232.79	f
320	357.19	237.49	f
360	401.74	251.58	f
400	420.22	263.64	f
440	455.44	280.45	f
480	489.35	300.46	f
520	515.52	317.07	f
560	551.07	319.36	f
600	596.05	324.33	f
640	632.03	329.87	f
680	663.58	335.66	f
720	698.77	347.18	f
760	734.37	341.89	f
800	757.76	327.24	f
840	789.48	326.68	f
880	826.98	328.06	f
920	856.73	320.14	f
960	887.99	301.73	f
1000	923.13	301.25	f
1040	942	308.3	f
1080	982.59	319.58	f
1120	1021.28	327.8	f
1160	1056.06	328.91	f
1200	1093.82	337.54	f
1240	1135.51	341.35	f
1280	1157.98	337.65	f
1320	1196.29	333.59	f
1360	1227.42	325.8	f
1400	1265.15	321.4	f
1440	1299.67	324	f
*	id=P17	origin=start	destiny=end	motherId=-	ageAtStart=200
0	52.23	67.53	c
40	83.36	71.72	c
80	106.59	69.44	c
120	147.36	71.45	c
160	185.45	74.09	f
200	216.45	78.37	f
240	227.57	87.61	f
280	275.03	102.44	f
320	303.3	113.12	f
360	334.76	121.54	f
400	374.23	126.3	f
440	406.22	122.49	f
480	419.87	124.75	f
520	439.77	139.66	f
560	462.66	157.64	f
600	490.11	153.78	f
640	532.92	144.21	f
680	560.46	144.12	f
720	592.7	134.25	f
760	627.96	112.86	f
800	653.62	97.25	f
840	681.36	99.12	f
880	712.71	86.61	f
920	751.13	72.57	f
960	785.21	60.42	f
1000	811.33	42.75	f
1040	837.15	27.97	f
1080	883.12	29.53	f
1120	912.85	32.52	f
1160	954.27	38.81	f
1200	984	29.59	f
1240	1015.01	32.44	f
1280	1049.8	26.01	f
1320	1088.29	26.47	f
1360	1123.18	25.68	f
1400	1161.43	23.38	f
1440	1184.38	12.1	f
*	id=P18	origin=start	destiny=end	motherId=-	ageAtStart=600
0	294.82	201.19	c
40	318.93	202.74	c
80	344.64	196.85	c
120	371	200.22	c
160	398.73	188.7	c
200	432.47	186.52	f
240	469.77	179.86	f
280	489.78	175.96	f
320	533.45	174.45	f
360	573.33	174.48	f
400	598.5	175.36	f
440	635.24	172.31	f
480	673.67	160.82	f
520	704.7	165.76	f
560	735.96	161.76	f
600	765.37	153.51	f
640	798.37	150.2	f
680	821.31	154.19	f
720	856.49	154.84	f
760	888.06	166.06	f
800	918.77	156.57	f
840	937.68	154.66	f
880	960.73	150.93	f
920	992.19	139.34	f
960	1028.33	129.77	f
1000	1047.8	128.85	f
1040	1080.36	119.59	f
1080	1111.08	111.51	f
1120	1134.79	106.45	f
1160	1167.82	106.41	f
1200	1207.89	101.58	f
1240	1239.65	107.19	f
1280	1281.33	114.99	f
1320	1314.71	115.7	f
1360	1348.8	124	f
1400	1378.54	135.93	f
1440	1408.7	141.65	f
*	id=P19	origin=start	destiny=end	motherId=-	ageAtStart=1640
0	581.53	129.27	c
40	595.47	145.64	c
80	624.61	150.46	c
120	650.98	155.36	c
160	682.61	151.56	c
200	708.58	150.35	f
240	742.29	152.28	f
280	780.82	150.36	f
320	812.22	159.82	f
360	834.5	163.03	f
400	867.33	160.95	f
440	885.04	165.13	f
480	909.01	181.92	f
520	926.19	177.2	f
560	950.13	165.13	f
600	978.02	161.3	f
640	1004.76	159.26	f
680	1028.02	172.91	f
720	1065.2	190.58	f
760	1091.78	199.17	f
800	1119.47	220.59	f
840	1152.06	229.15	f
880	1179.25	239.64	f
920	1215.95	246.48	f
960	1245.32	248	f
1000	1283.66	247.71	f
1040	1322.55	261.47	f
1080	1359.28	260.6	f
1120	1387.31	250.07	f
1160	1415.99	247.61	f
1200	1443.95	249.07	f
1240	1475.92	251.13	f
1280	1509.15	266.49	f
1320	1531.13	267.02	f
1360	1566.72	270.6	f
1400	1602.1	274.24	f
1440	1629.36	277.69	f
*	id=P20	origin=start	destiny=end	motherId=-	ageAtStart=1160
0	568.84	58.07	c
40	604.6	68.6	c
80	637.23	75.93	c
120	665.18	79.3	c
160	699.41	81.42	c
200	720.93	81.95	f
240	748.09	84.89	f
280	786.99	88.1	f
320	822.93	90.24	f
360	855.2	80.26	f
400	882.12	70.55	f
440	905.58	57.74	f
480	943.75	56.09	f
520	980.08	63.57	f
560	1014.74	66.89	f
600	1050.31	55.79	f
640	1090.5	45.16	f
680	1117.01	27.47	f
720	1146.17	20.32	f
760	1176.52	9	f
800	1199.58	11.69	f
840	1236.95	5.8200000000001	f
880	1273.17	18.04	f
920	1309.18	37.77	f
960	1339.51	46.98	f
1000	1370.47	49.62	f
1040	1409.2	58.31	f
1080	1443.79	63.17	f
1120	1469.87	72.63	f
1160	1505.09	73.25	f
1200	1530.17	77.59	f
1240	1559.77	70.39	f
1280	1587.65	71.97	f
1320	1616.78	76.98	f
1360	1653.68	72.84	f
1400	1677	79.15	f
1440	1720.61	91.75	f
*	id=P21	origin=start	destiny=end	motherId=-	ageAtStart=1920
0	708.84	652.45	c
40	733.23	666.24	c
80	754.85	672.14	c
120	797.77	683.87	c
160	834.14	688.38	c
200	866.1	689.2	f
240	889.31	690.86	f
280	912.96	687.39	f
320	946.1	670.11	f
360	988.6	674.43	f
400	1023.96	680.88	f
440	1062.11	698.43	f
480	1079.58	714.31	f
520	1117.68	714.46	f
560	1151.5	719.96	f
600	1185.82	714.3	f
640	1208.12	715.18	f
680	1237.62	723.99	f
720	1268.68	735.85	f
760	1315.01	734.2	f
800	1350.28	732.85	f
840	1388.7	740.87	f
880	1417.72	738.62	f
920	1447.35	742.85	f
960	1482.53	732.77	f
1000	1513.02	736.08	f
1040	1529.54	739.57	f
1080	1572.34	746.8	f
1120	1610.09	751.6	f
1160	1636.38	755.02	f
1200	1669.65	758.38	f
1240	1710.72	759.72	f
1280	1742.89	759.51	f
1320	1785.86	760.8	f
1360	1827.55	773.78	f
1400	1857.36	778.04	f
1440	1889.59	776.13	f
*	id=P22	origin=start	destiny=end	motherId=-	ageAtStart=4160
0	170.12	353.45	c
40	202.53	365.98	c
80	242.19	375.51	c
120	262.62	374.61	c
160	296.66	381.88	c
200	319.19	392.79	f
240	351.89	397.56	f
280	386.56	400.02	f
320	420.14	403.51	f
360	460.16	395.02	f
400	483.16	385.25	f
440	497.09	377.2	f
480	517.77	372.38	f
520	549.28	368.4	f
560	577.34	379.1	f
600	605.8	392.28	f
640	627	402.2	f
680	655.3	412.52	f
720	692.72	404.6	f
760	720.56	411.31	f
800	751.72	415.9	f
840	782	426.6	f
880	808.32	436.66	f
920	837.23	437.31	f
960	858.87	439.8	f
1000	901.08	446.3	f
1040	933.11	442.39	f
1080	973.69	442.38	f
1120	993.52	446.12	f
1160	1022.11	457.51	f
1200	1040.75	456.28	f
1240	1071.88	458	f
1280	1103.13	457.97	f
1320	1146.29	461.02	f
1360	1175.85	473.13	f
1400	1211.37	477.13	f
1440	1243.28	470.81	f
*	id=P23	origin=start	destiny=end	motherId=-	ageAtStart=3560
0	427.94	164.78	c
40	445.12	146.09	c
80	470.71	128.43	c
120	494.28	113.9	c
160	523.62	113.45	c
200	561.73	106.68	f
240	591.09	111.71	f
280	634.63	115.5	f
320	664.38	127.1	f
360	700.19	133.63	f
400	722.1	140.7	f
440	748.78	130.33	f
480	789.63	123.32	f
520	821.45	113.24	f
560	837	111.76	f
600	873.87	115.51	f
640	893.88	108.24	f
680	920.14	95.15	f
720	961.32	83.3	f
760	1000.47	82.45	f
800	1034.02	83.82	f
840	1071.57	71.82	f
880	1112.66	64.04	f
920	1146.95	63.56	f
960	1185.66	51.95	f
1000	1219.82	54.35	f
1040	1244.48	58.77	f
1080	1275.06	59.65	f
1120	1306.59	65.02	f
1160	1330.7	67.93	f
1200	1367.89	74.26	f
1240	1407.08	77	f
1280	1436.98	72.4	f
1320	1461.41	71.24	f
1360	1490.79	70.92	f
1400	1515.26	73.94	f
1440	1532.19	74.26	f
*	id=P24	origin=start	destiny=end	motherId=-	ageAtStart=4680
0	179.58	314.39	c
40	216.61	322.95	c
80	251.26	322.74	c
120	272.68	330.29	c
160	301.6	342.29	c
200	334.42	350.99	f
240	357.74	338.73	f
280	397.46	336.89	f
320	420.05	333.2	f
360	448.3	328.45	f
400	473.37	322.6	f
440	503.24	329.3	f
480	543.93	329.51	f
520	591.95	328.32	f
560	634.84	316.42	f
600	679.3	313.47	f
640	699.59	303.98	f
680	726.99	313.78	f
720	755.3	308.31	f
760	792.93	296.55	f
800	820.19	291.32	f
840	856.71	281.37	f
880	892.36	288.34	f
920	935.81	296.46	f
960	965.77	298.93	f
1000	1008.83	297.89	f
1040	1044.57	297.15	f
1080	1078.94	298.85	f
1120	1126.32	300.53	f
1160	1149.93	306.23	f
1200	1170.21	302.24	f
1240	1197.98	300.01	f
1280	1236.08	299.24	f
1320	1274.43	295.53	f
1360	1315.82	295	f
1400	1354.86	297.78	f
1440	1387.85	303.71	f
*	id=P25	origin=start	destiny=end	motherId=-	ageAtStart=4520
0	144.15	37.28	c
40	165.53	23.42	c
80	188.53	6.54	c
120	214.58	-11.77	c
160	245.54	-18.89	c
200	285.55	-23.16	f
240	309.53	-20.17	f
280	335.05	-11.18	f
320	367.96	2.39	f
360	403.11	8.4299999999999	f
400	431.77	20.6	f
440	451.53	23.78	f
480	484.11	24.99	f
520	518.44	14.94	f
560	555.84	10.13	f
600	585.21	8.4	f
640	627.34	9.76	f
680	658.97	10.9	f
720	700.28	2.0599999999999	f
760	735.65	1.1	f
800	778.34	11.81	f
840	807.3	18.69	f
880	841.88	14.06	f
920	873.96	2.7	f
960	913.12	-4.58	f
1000	954.63	-4.53	f
1040	995.63	0.22000000000003	f
1080	1023.33	11.36	f
1120	1051.59	17.1	f
1160	1079.43	19.89	f
1200	1105.4	23.36	f
1240	1138.25	20.33	f
1280	1182.22	21.71	f
1320	1213.33	12.33	f
1360	1233.8	8.95	f
1400	1272.3	0.15999999999997	f
1440	1312.33	2.4299999999999	f
*	id=P26	origin=start	destiny=end	motherId=-	ageAtStart=3520
0	521.83	300.06	c
40	535.02	280.89	c
80	557.17	274.68	c
120	587.04	269.36	c
160	624.22	263.86	c
200	662	272.33	f
240	696.77	273.68	f
280	727.79	269.44	f
320	752.49	265.87	f
360	797.72	253.73	f
400	815.08	242.42	f
440	857.37	213.67	f
480	888.7	211.99	f
520	929.07	206.64	f
560	962.51	206.44	f
600	1000.15	204.07	f
640	1018.95	210.21	f
680	1050.24	209.4	f
720	1074.29	203.55	f
760	1108	206.2	f
800	1135.96	214.1	f
840	1160.54	223.59	f
880	1193.5	232.31	f
920	1224.74	225.57	f
960	1257.84	225.92	f
1000	1291.02	226.04	f
1040	1319.78	224.17	f
1080	1352.42	237.98	f
1120	1389.72	244.01	f
1160	1434.98	237.05	f
1200	1473.32	238.7	f
1240	1495.84	228.22	f
1280	1538.21	228.51	f
1320	1567.93	227.69	f
1360	1593.11	234.78	f
1400	1630.69	240.75	f
1440	1666.58	253.09	f
*	id=P27	origin=start	destiny=end	motherId=-	ageAtStart=1320
0	75.75	37.07	c
40	56.54	24.27	c
80	53.06	16.87	c
120	63.66	2.99	c
160	83.59	-4.88	c
200	109.65	-5.04	f
240	135.68	-6.75	f
280	173.6	-9.96	f
320	199.49	0.22000000000003	f
360	217.5	-3.54	f
400	236.83	-6.45	f
440	261.35	-13.92	f
480	305.17	-30.5	f
520	332.9	-39.57	f
560	354.91	-38.56	f
600	381.6	-37.69	f
640	422.56	-41.17	f
680	454.85	-43.81	f
720	479.37	-52.19	f
760	508.46	-64.46	f
800	538.82	-74.6	f
840	563.86	-88.54	f
880	593.18	-107.85	f
920	621.92	-103.15	f
960	643.73	-107.45	f
1000	671.37	-101.34	f
1040	703.74	-100.55	f
1080	732.25	-99.25	f
1120	765.09	-100.89	f
1160	803.24	-102.29	f
1200	841.84	-94.75	f
1240	873.22	-100.03	f
1280	900.24	-102.71	f
1320	930.89	-107.24	f
1360	972.53	-115.78	f
1400	999.38	-122.13	f
1440	1032.38	-120.55	f
*	id=P28	origin=start	destiny=end	motherId=-	ageAtStart=600
0	743.8	105.6	c
40	755.77	95.52	c
80	787.55	86.07	c
120	823.66	76.88	c
160	858.98	71.85	c
200	893.7	69.89	f
240	933.43	69.02	f
280	970.21	65.6	f
320	999.14	58.73	f
360	1042.65	46.78	f
400	1077.31	46.36	f
440	1113.31	44.26	f
480	1145.27	43	f
520	1185.88	44.7	f
560	1203.11	44.24	f
600	1223.47	40.3	f
640	1259.42	34	f
680	1289.78	27.85	f
720	1327.11	26.3	f
760	1361.74	27.79	f
800	1403.96	30.19	f
840	1444.21	42.31	f
880	1479.25	46.96	f
920	1515.43	51.57	f
960	1545.35	54.77	f
1000	1577.14	54.98	f
1040	1609.54	52.37	f
1080	1645.24	44.3	f
1120	1672.94	36.23	f
1160	1706.38	35.75	f
1200	1732.89	39.17	f
1240	1776.8	48.8	f
1280	1807.58	58.52	f
1320	1835.69	71.72	f
1360	1854.19	72.28	f
1400	1888.68	75.4	f
1440	1912.35	62.62	f
*	id=P29	origin=start	destiny=end	motherId=-	ageAtStart=4200
0	201.53	307.09	c
40	221.21	311.75	c
80	249.48	319.21	c
120	284.99	322.95	c
160	305.88	331.7	f
200	342	352.02	f
240	370.2	362.97	f
280	389.39	374.53	f
320	411.63	391.73	f
360	435.03	389.34	f
400	461.36	385.42	f
440	494.78	376.92	f
480	528.88	376.41	f
520	557.42	388.65	f
560	585.72	391.88	f
600	623.48	384.58	f
640	651.35	379.4	f
680	677.76	378.03	f
720	712.74	373.25	f
760	761.16	372.72	f
800	809.57	363.71	f
840	839.13	348.75	f
880	861.84	346.26	f
920	893.7	338.23	f
960	924.79	349.53	f
1000	954.33	357.22	f
1040	987.43	359.06	f
1080	1022.66	376.62	f
1120	1050.92	379.85	f
1160	1084.67	388.16	f
1200	1117.16	388.34	f
1240	1149.48	387.16	f
1280	1192.21	374.58	f
1320	1216.78	355.84	f
1360	1239.17	351.92	f
1400	1266.16	351.12	f
1440	1306.95	340.44	f
*	id=P30	origin=start	destiny=end	motherId=-	ageAtStart=2120
0	373.63	144.14	c
40	399.94	134.5	c
80	420.16	131.03	c
120	450.6	123.96	c
160	477.53	128.36	c
200	509.23	133.46	f
240	539.33	128.19	f
280	571.39	124.84	f
320	602.39	110.94	f
360	640.13	104.9	f
400	676.6	106.06	f
440	698.62	98.79	f
480	733.59	80.22	f
520	764.47	82.82	f
560	794.87	91.96	f
600	822.71	115.47	f
640	837.86	125.54	f
680	878.55	125.62	f
720	911.42	123.48	f
760	955.18	119.68	f
800	994.68	127.81	f
840	1028.15	134.7	f
880	1064.07	132.03	f
920	1105.61	129.41	f
960	1134.07	120.47	f
1000	1158.73	116.45	f
1040	1186.59	121.68	f
1080	1213.43	129.83	f
1120	1232.97	132.87	f
1160	1262.98	129.58	f
1200	1303.99	122.47	f
1240	1333.4	113.32	f
1280	1368.8	116.5	f
1320	1390.51	120.69	f
1360	1426.14	114.14	f
1400	1457.18	108.27	f
1440	1482.95	105.87	f
*	id=P31	origin=start	destiny=end	motherId=-	ageAtStart=160
0	41.56	303.81	c
40	70.1	300.94	c
80	107.41	294.33	c
120	132.81	284	c
160	180.12	269.99	c
200	200.63	263.86	f
240	245.08	267.58	f
280	267.76	269.2	f
320	309.9	258.65	f
360	335.09	251.3	f
400	361.83	255	f
440	391.8	258.09	f
480	419.25	263.76	f
520	451.5	271.82	f
560	483.26	267.14	f
600	511.46	267.68	f
640	556.25	270.78	f
680	579.52	275.33	f
720	608.64	271.85	f
760	645.44	270.56	f
800	675.85	267.38	f
840	711.44	266.45	f
880	749.64	257.35	f
920	778.5	248.16	f
960	804.9	241.11	f
1000	832.46	236.5	f
1040	857.83	236.84	f
1080	892.66	239.48	f
1120	921.08	241.25	f
1160	946.6	240.62	f
1200	975.4	245.36	f
1240	1015.82	240.22	f
1280	1054.42	247.79	f
1320	1092.1	249.83	f
1360	1124.95	247.84	f
1400	1154.62	247.67	f
1440	1183.21	244.98	f
*	id=P32	origin=start	destiny=end	motherId=-	ageAtStart=2800
0	411.71	642.92	c
40	439.92	648.12	c
80	484.81	645.71	c
120	522.05	640.61	c
160	556.04	621.61	c
200	579.71	625.45	f
240	609.85	623.26	f
280	646.45	635.33	f
320	686.15	639.94	f
360	721.83	637.93	f
400	766.41	637.13	f
440	808.76	634.2	f
480	830.38	631.32	f
520	863.53	644.56	f
560	907.02	644.6	f
600	951.18	651.89	f
640	982.97	646.26	f
680	1018.23	636.86	f
720	1059.43	629.43	f
760	1094.44	629.6	f
800	1136.21	622.05	f
840	1167.81	610.09	f
880	1189.71	611.93	f
920	1224.28	614.24	f
960	1253.38	612.95	f
1000	1297.08	615.99	f
1040	1326.07	615.38	f
1080	1346.25	617.48	f
1120	1373.46	603.97	f
1160	1408.38	598.81	f
1200	1447.4	592.39	f
1240	1480.11	584.65	f
1280	1519.59	572.44	f
1320	1564.3	576.14	f
1360	1599.11	574.7	f
1400	1623.57	573.68	f
1440	1657.39	577.65	f
*	id=P33	origin=start	destiny=end	motherId=-	ageAtStart=4720
0	383.97	123.72	c
40	417.29	111.66	c
80	441.08	113.42	c
120	480.16	119.31	c
160	519.75	114.18	c
200	548.64	101.38	f
240	567.26	107.76	f
280	607.63	127.84	f
320	641.65	131.39	f
360	661.63	135.67	f
400	675.06	135.42	f
440	715.69	139.97	f
480	738.69	130.44	f
520	768.13	125.57	f
560	799.29	130.17	f
600	825.09	136.02	f
640	857.43	142.07	f
680	891.93	146.6	f
720	910.49	134.48	f
760	944.85	130.36	f
800	982.22	130.22	f
840	1018.55	123.48	f
880	1044.57	126.7	f
920	1069.41	124.97	f
960	1104.35	111.7	f
1000	1139.38	107.36	f
1040	1176.26	106.5	f
1080	1213.78	109.24	f
1120	1241.42	121.69	f
1160	1271.1	114.77	f
1200	1311.23	110.12	f
1240	1348.61	106.64	f
1280	1383.29	113.29	f
1320	1412.56	129.94	f
1360	1438.89	142.34	f
1400	1458.65	159.55	f
1440	1495.96	162.78	f
*	id=P34	origin=start	destiny=end	motherId=-	ageAtStart=4360
0	679.56	603.18	c
40	701.04	616.04	c
80	723.01	626.68	c
120	754.3	634.78	c
160	779.47	635.5	c
200	815.81	639.26	f
240	848.62	645.51	f
280	881.02	645.75	f
320	908.61	652.05	f
360	939.46	650.36	f
400	975.65	637.52	f
440	1006.12	625.01	f
480	1033.82	607.26	f
520	1063.19	604.27	f
560	1104.74	603.94	f
600	1139.62	610.35	f
640	1166.23	609.37	f
680	1196.75	599.17	f
720	1229.31	604.18	f
760	1263.61	608.05	f
800	1294.73	604.58	f
840	1340.76	604.46	f
880	1379.72	614.39	f
920	1394.52	611.2	f
960	1425.02	608.18	f
1000	1455.95	607.45	f
1040	1485.74	607.69	f
1080	1505.39	591.29	f
1120	1534.15	596.97	f
1160	1559.28	588.6	f
1200	1595.17	567.88	f
1240	1626.78	563.04	f
1280	1664.45	551.98	f
1320	1700.85	550.67	f
1360	1730.36	549.25	f
1400	1765.99	561.27	f
1440	1802.85	576.61	f
*	id=P35	origin=start	destiny=end	motherId=-	ageAtStart=4200
0	534.74	397.61	c
40	545.08	419.35	c
80	569.67	432.11	c
120	593.6	443.24	c
160	637.96	453.76	c
200	674.14	454.38	f
240	687.28	459.74	f
280	716	462.53	f
320	749.74	457.61	f
360	784.68	445.85	f
400	809.87	430.13	f
440	839.25	428.14	f
480	891.7	434.22	f
520	926.16	447.06	f
560	964.28	464.89	f
600	996.38	466.89	f
640	1018.13	466.56	f
680	1038.41	466.88	f
720	1069.88	470.88	f
760	1092.19	473.74	f
800	1117.79	465	f
840	1140.85	468.22	f
880	1173.31	486.1	f
920	1197.46	497.88	f
960	1218.29	499.21	f
1000	1249.55	499.61	f
1040	1285.13	500.99	f
1080	1316.89	488.19	f
1120	1337.65	482.55	f
1160	1360.9	480.77	f
1200	1394.94	469.71	f
1240	1433.51	458.04	f
1280	1468.77	452.58	f
1320	1494.54	453.63	f
1360	1528.98	448.84	f
1400	1565.35	437.04	f
1440	1600.19	443.09	f
*	id=P36	origin=start	destiny=end	motherId=-	ageAtStart=1360
0	68.67	364.05	c
40	94.51	339.33	c
80	108.04	334.33	c
120	127.09	325.76	c
160	157.78	303.27	c
200	183.91	291.59	f
240	203.79	285.97	f
280	234.68	279.94	f
320	271.59	286.45	f
360	304.7	278.35	f
400	344.07	279.33	f
440	367.44	284.59	f
480	408.43	297.27	f
520	453.18	304.35	f
560	474.26	305.32	f
600	506.89	301.33	f
640	540.1	306.08	f
680	565.43	306.36	f
720	599.06	301.95	f
760	632.28	319.4	f
800	668.15	327.69	f
840	698.37	329.74	f
880	731.22	324.25	f
920	774.06	339.23	f
960	815.29	342.25	f
1000	834.46	339.86	f
1040	875.87	347.79	f
1080	903.71	354.66	f
1120	930.01	355.45	f
1160	964.82	349.64	f
1200	997.87	348.54	f
1240	1024.34	340.32	f
1280	1057.6	337.79	f
1320	1082.86	338.63	f
1360	1125.09	337.52	f
1400	1151.73	325.89	f
1440	1179.4	325.73	f
*	id=P37	origin=start	destiny=end	motherId=-	ageAtStart=1440
0	424.58	503.99	c
40	466.53	495.37	c
80	497.08	477.86	c
120	526.04	468.49	c
160	559.26	454.46	c
200	599.03	454.42	f
240	646.05	455.77	f
280	677.59	453.49	f
320	709.25	436.37	f
360	741.95	435.52	f
400	767.89	449.32	f
440	802.13	455.47	f
480	833.56	462.4	f
520	861.41	466.09	f
560	889.46	467.86	f
600	917.93	475.68	f
640	943.44	496.79	f
680	972.72	503.3	f
720	997.89	505.73	f
760	1025.41	507.71	f
800	1052.76	500.91	f
840	1088.8	503.05	f
880	1119.04	510.52	f
920	1146.04	510.24	f
960	1172.32	506.76	f
1000	1200.44	502.26	f
1040	1241.15	490.5	f
1080	1272.12	494.34	f
1120	1283.7	497.47	f
1160	1307.66	515.8	f
1200	1338.91	529.94	f
1240	1363.61	536	f
1280	1391.53	546.93	f
1320	1438.69	541.85	f
1360	1469.49	540.42	f
1400	1503.86	542.95	f
1440	1544.29	558.94	f
*	id=P38	origin=start	destiny=end	motherId=-	ageAtStart=320
0	809.45	28.09	c
40	832.15	25.47	c
80	865.21	15.58	c
120	905.6	3.25	c
160	932.58	-1.62	c
200	972.09	3.61	f
240	1014.96	12.88	f
280	1048.38	18.28	f
320	1088.98	16.7	f
360	1127.05	19.37	f
400	1158.21	20.28	f
440	1185.31	21.8	f
480	1215.11	20.41	f
520	1247.52	20.35	f
560	1287.27	14.48	f
600	1317.24	8.66	f
640	1349.6	-6.04	f
680	1367.1	-20.97	f
720	1395.54	-33.82	f
760	1428.17	-47.79	f
800	1453.79	-56.46	f
840	1476.92	-68.89	f
880	1509.71	-77.75	f
920	1544.6	-74.39	f
960	1585.52	-82.09	f
1000	1616.1	-69.57	f
1040	1638.56	-59.37	f
1080	1675.11	-47.12	f
1120	1702.84	-45.78	f
1160	1734.77	-46.1	f
1200	1761.97	-57.22	f
1240	1790.51	-64.73	f
1280	1817.23	-73.93	f
1320	1845.3	-76.83	f
1360	1882.96	-76.85	f
1400	1903.56	-79.5	f
1440	1946.18	-79.95	f
*	id=P39	origin=start	destiny=end	motherId=-	ageAtStart=2600
0	831.47	583.64	c
40	859.9	582.94	c
80	887.69	595.68	c
120	913.04	598.47	c
160	941.46	604.42	c
200	978.49	601.74	f
240	1014.81	601.06	f
280	1037.01	595.11	f
320	1066.96	595.45	f
360	1110.95	596.17	f
400	1141.4	586.24	f
440	1174.98	586.69	f
480	1211.24	591.03	f
520	1243.05	599.78	f
560	1272.91	603.99	f
600	1301.57	607.89	f
640	1349.9	614.64	f
680	1387.22	609.87	f
720	1423.06	591.19	f
760	1445.34	583.72	f
800	1473.91	571.62	f
840	1501.56	561.79	f
880	1539.28	544.99	f
920	1567.17	533.78	f
960	1591.01	531.61	f
1000	1628.59	532.15	f
1040	1657.28	539.7	f
1080	1687.6	537.51	f
1120	1743.23	534.95	f
1160	1761.43	537.01	f
1200	1791.25	544.71	f
1240	1823.98	556.11	f
1280	1843.84	568.87	f
1320	1881.98	579.5	f
1360	1909.26	578.32	f
1400	1945.8	563.46	f
1440	1976.16	560.64	f
*	id=P40	origin=start	destiny=end	motherId=-	ageAtStart=400
0	433.21	591.67	c
40	464.45	595.66	c
80	498.79	599.15	c
120	540.19	600.74	c
160	559.64	591.04	c
200	580.6	582.74	f
240	614.58	573.01	f
280	644.06	559.88	f
320	665.58	559.41	f
360	697.59	550.15	f
400	726.81	535.52	f
440	763.97	518.52	f
480	799.22	509.86	f
520	826.14	507.91	f
560	858.22	510.53	f
600	894.56	509.59	f
640	919.91	503.34	f
680	950.4	483.55	f
720	975.41	485.24	f
760	999.11	502.79	f
800	1022.23	516.75	f
840	1054.4	519.44	f
880	1071.18	513.3	f
920	1110.65	518	f
960	1141.51	515.59	f
1000	1177.7	503.59	f
1040	1192.21	507.13	f
1080	1227.33	511.57	f
1120	1263.46	525.35	f
1160	1292.51	528.36	f
1200	1321.09	531.5	f
1240	1361.45	534.37	f
1280	1381.13	536.19	f
1320	1401.72	547.3	f
1360	1427.81	555.27	f
1400	1447.54	558.26	f
1440	1471.43	555.3	f
*	id=P41	origin=start	destiny=end	motherId=-	ageAtStart=1640
0	73.01	577.82	c
40	107.09	552.74	c
80	134.52	549.84	c
120	157.38	545.66	c
160	191.13	548.23	c
200	206.88	547.87	f
240	234.35	552.32	f
280	274.24	555.93	f
320	303.91	561.64	f
360	337.98	566.39	f
400	369.66	576.67	f
440	401.14	583.66	f
480	430.33	601.7	f
520	468.31	612.67	f
560	497.43	618.47	f
600	535.59	622.82	f
640	568.46	624.91	f
680	605.2	626.16	f
720	639.01	627.19	f
760	674.47	633.89	f
800	709.89	640.26	f
840	739.55	652.35	f
880	781.47	655.35	f
920	805.47	659.1	f
960	830.4	658.16	f
1000	861.7	668.67	f
1040	895.11	687.16	f
1080	924.33	688.55	f
1120	954.04	696.43	f
1160	981.11	690.28	f
1200	1010.89	687.72	f
1240	1036.99	680.2	f
1280	1072.33	670.02	f
1320	1109.12	669.42	f
1360	1141.59	662.57	f
1400	1161.88	668.78	f
1440	1190.7	681.22	f
*	id=P42	origin=start	destiny=end	motherId=-	ageAtStart=4520
0	578.72	551.51	c
40	617.12	542.8	c
80	643.9	545.93	c
120	674.52	553.46	c
160	708.27	545.27	c
200	731.24	532.06	f
240	766.03	516.25	f
280	799.35	520.31	f
320	828.33	533.94	f
360	855.12	542.94	f
400	870.06	537.36	f
440	896.13	529.71	f
480	928.13	525.42	f
520	953.51	527.09	f
560	988.34	534.31	f
600	1020.96	528.6	f
640	1041.36	521.6	f
680	1073.68	505.51	f
720	1097.38	491.3	f
760	1126.14	495.08	f
800	1171.03	505.01	f
840	1192.35	513.69	f
880	1211.3	524.22	f
920	1239.02	535.26	f
960	1281.48	529.68	f
1000	1313.67	534.24	f
1040	1343.2	526.63	f
1080	1357.45	515.1	f
1120	1380.54	508.12	f
1160	1410	496.39	f
1200	1440.81	485.03	f
1240	1467.3	484.25	f
1280	1500.35	472.73	f
1320	1532.19	472.98	f
1360	1558.93	476.52	f
1400	1587.17	464.05	f
1440	1623.73	467.97	f
*	id=P43	origin=start	destiny=end	motherId=-	ageAtStart=4720
0	33.38	312.96	c
40	61.12	294	c
80	90.09	285.05	c
120	122.42	271.4	c
160	154.32	258.73	c
200	189.46	271.35	f
240	217.66	280.53	f
280	233.73	283.93	f
320	259.17	273.34	f
360	298.73	252.93	f
400	316.14	247.68	f
440	343.87	242.01	f
480	370.06	233.72	f
520	396.75	224.96	f
560	422.66	226.4	f
600	451.79	226.86	f
640	490.96	241.43	f
680	521.19	255.54	f
720	550.69	259.2	f
760	590.79	264.27	f
800	633.14	276.62	f
840	670.91	268.24	f
880	702.94	274.04	f
920	724.97	262.37	f
960	752.46	249.64	f
1000	795.13	240.77	f
1040	825.74	239	f
1080	856.39	237.12	f
1120	886.21	229.85	f
1160	933.48	217.23	f
1200	959.03	210.68	f
1240	987.76	206.14	f
1280	1012.62	194.28	f
1320	1053.16	185	f
1360	1093.68	178.8	f
1400	1121.83	184.51	f
1440	1156.53	198.35	f
*	id=P44	origin=start	destiny=end	motherId=-	ageAtStart=1880
0	832.69	478.13	c
40	856.42	461.44	c
80	899.29	436.52	c
120	931.81	426.48	c
160	950	431.92	c
200	973.9	431.04	f
240	1015.92	420.77	f
280	1050.71	410.93	f
320	1088.44	399.83	f
360	1116.24	396.63	f
400	1157.04	391.68	f
440	1196.87	394.16	f
480	1239.97	392.2	f
520	1268.92	395.19	f
560	1304.64	390.31	f
600	1340.89	379.56	f
640	1390.81	378.65	f
680	1421.11	365.94	f
720	1452.95	359.08	f
760	1487.69	354.49	f
800	1521.11	359.31	f
840	1559.37	373.64	f
880	1584.26	366.16	f
920	1615.53	358.38	f
960	1646.83	358.96	f
1000	1673.08	355.66	f
1040	1701.7	357.63	f
1080	1740.89	361.64	f
1120	1773.14	375.77	f
1160	1806.77	370.15	f
1200	1847.12	375.86	f
1240	1886.59	383.15	f
1280	1924	392.25	f
1320	1969.52	405.71	f
1360	2005.57	411.39	f
1400	2041.51	410.75	f
1440	2070.77	401.79	f
*	id=P45	origin=start	destiny=end	motherId=-	ageAtStart=1800
0	10	400.26	c
40	42.57	389.67	c
80	77.9	387.99	c
120	120.02	387.98	c
160	146.12	378.33	c
200	191.24	370.91	f
240	218.34	368.84	f
280	270.38	353.37	f
320	303.74	346.25	f
360	337.37	345.62	f
400	371.06	341.92	f
440	407.09	324.17	f
480	438.42	302.64	f
520	467.78	291.83	f
560	486.25	276.12	f
600	518.41	264.18	f
640	553.69	272.07	f
680	586.86	255.43	f
720	613.1	260.87	f
760	646.14	259.67	f
800	680.52	258.03	f
840	707.78	249.52	f
880	742.6	251.02	f
920	763.24	266.65	f
960	806.8	274.69	f
1000	836.14	277.6	f
1040	864.87	270.84	f
1080	892.28	263.42	f
1120	925.22	262.11	f
1160	955.03	264.24	f
1200	1005.92	265.47	f
1240	1037.83	264.85	f
1280	1077.51	263.15	f
1320	1109.33	272.94	f
1360	1133.34	279.28	f
1400	1165.46	291.71	f
1440	1188.8	292.78	f
*	id=P46	origin=start	destiny=end	motherId=-	ageAtStart=840
0	36.44	632.67	c
40	55.18	610.8	c
80	75.2	594.87	c
120	111.6	585.75	c
160	140.42	584.91	c
200	159.17	588.54	f
240	193.25	584.05	f
280	236.97	573.62	f
320	278.15	576.06	f
360	311.49	572.26	f
400	343.92	567.44	f
440	387.62	560.27	f
480	412.68	566.39	f
520	442.73	552.05	f
560	486.96	548.79	f
600	516.29	554.29	f
640	550.11	559.21	f
680	574.48	555.68	f
720	598.7	560.45	f
760	623.83	560.13	f
800	662.09	548.84	f
840	704.68	534.61	f
880	741.65	514.13	f
920	773.64	512.75	f
960	801.39	500.23	f
1000	831.89	483.95	f
1040	860.17	486.92	f
1080	895.44	492.2	f
1120	931.16	489.21	f
1160	960.9	499.31	f
1200	989.14	504.37	f
1240	1031.13	515.69	f
1280	1063.58	525.39	f
1320	1084.92	540.1	f
1360	1107.4	551.33	f
1400	1138.77	567.46	f
1440	1161.58	559.37	f
*	id=P47	origin=start	destiny=end	motherId=-	ageAtStart=3840
0	759.15	325.17	c
40	764.08	341.41	c
80	790.55	365.07	c
120	826.08	372.26	c
160	864.8	366.12	c
200	887.14	369.53	f
240	906.62	366.87	f
280	937.6	362.87	f
320	973.41	362.43	f
360	1002.7	361.34	f
400	1025.92	356.41	f
440	1067.92	345.15	f
480	1112.23	351.9	f
520	1133.79	354.54	f
560	1160.19	352.05	f
600	1197.94	341.78	f
640	1223.73	334.56	f
680	1249.88	327.91	f
720	1271.7	327.3	f
760	1319.88	324.33	f
800	1359.68	327.87	f
840	1396.67	339.66	f
880	1439.53	336.16	f
920	1470.26	348.31	f
960	1501.2	351.67	f
1000	1522.96	356.96	f
1040	1546.83	353.23	f
1080	1581.44	347.88	f
1120	1617.49	348.12	f
1160	1662.84	343.5	f
1200	1695.81	347.39	f
1240	1730.79	343.63	f
1280	1761.79	334.69	f
1320	1777.66	330.51	f
1360	1810.6	312.61	f
1400	1834.42	300.5	f
1440	1850.19	299.51	f
*	id=P48	origin=start	destiny=end	motherId=-	ageAtStart=280
0	100.11	450.36	c
40	131.16	453.1	c
80	177.97	458.42	c
120	208.99	461.58	c
160	237.33	457.34	c
200	272.67	465.9	f
240	298.32	476.19	f
280	315.07	480.02	f
320	341.08	487.89	f
360	366.35	491.64	f
400	389.71	492.88	f
440	423.45	485.83	f
480	452.24	478.06	f
520	480.9	470.56	f
560	515.62	465.06	f
600	547.65	469.73	f
640	575.81	462.2	f
680	598.22	449.11	f
720	618.17	442.1	f
760	647.65	436.92	f
800	677.89	441.45	f
840	710.54	438.75	f
880	736.31	431.99	f
920	761.9	421.14	f
960	796.23	423.83	f
1000	832.13	414.43	f
1040	855.78	394.82	f
1080	878.6	380.03	f
1120	907.53	376.11	f
1160	927.33	369.48	f
1200	958.27	367.79	f
1240	1001.72	368.1	f
1280	1036.74	369.07	f
1320	1056.49	367.61	f
1360	1090.94	371.64	f
1400	1116.76	379.27	f
1440	1131.92	382.79	f
*	id=P49	origin=start	destiny=end	motherId=-	ageAtStart=1440
0	286.25	96.54	c
40	302.37	107.08	c
80	332.38	116.24	c
120	371.24	135.58	c
160	404.3	143.46	c
200	433.49	148.36	f
240	442.82	149.61	f
280	460.99	153.32	f
320	492.36	140.89	f
360	511.27	130.65	f
400	542.49	111.93	f
440	572.38	93.46	f
480	597	77.42	f
520	608.98	64.28	f
560	635.88	48.28	f
600	664.07	35.42	f
640	696.16	33.07	f
680	728.18	33.86	f
720	758.78	30.99	f
760	785.01	24.81	f
800	820.19	18.32	f
840	861.92	18.58	f
880	887.19	19.18	f
920	928.14	8.85	f
960	959.03	16.1	f
1000	985.73	19.81	f
1040	1028.32	15.6	f
1080	1069	7.48	f
1120	1100.78	9.48	f
1160	1132.04	20.88	f
1200	1153.87	23.67	f
1240	1179.81	29.76	f
1280	1206.03	36	f
1320	1231.2	45.81	f
1360	1259.82	53.76	f
1400	1277.15	59.08	f
1440	1321.57	57.86	f
*	id=P50	origin=start	destiny=end	motherId=-	ageAtStart=560
0	417.66	45.49	c
40	453.51	63.39	c
80	482.21	70.83	c
120	517.13	81.62	c
160	556.85	86.57	c
200	584.36	96.22	f
240	621.48	102.46	f
280	663.13	105.23	f
320	711.77	101.99	f
360	732.37	91.25	f
400	770.44	85.83	f
440	803.82	90.16	f
480	833.41	79.73	f
520	873.44	73.08	f
560	893.77	74.25	f
600	914.49	68.53	f
640	935.21	62.62	f
680	964.55	49.44	f
720	989.3	43.86	f
760	1020.4	30.06	f
800	1051.34	19.93	f
840	1084.31	10.2	f
880	1121.87	17.17	f
920	1150.44	28.48	f
960	1191.44	39.29	f
1000	1220.18	55.65	f
1040	1251.82	73.8	f
1080	1268.17	82.5	f
1120	1304.17	78.74	f
1160	1343.22	83.31	f
1200	1388.95	82.7	f
1240	1432.42	84.81	f
1280	1460.75	78.37	f
1320	1493.26	65.61	f
1360	1520.69	58.7	f
1400	1535.41	47.76	f
1440	1571.3	28.98	f
*	id=P51	origin=start	destiny=end	motherId=-	ageAtStart=2480
0	241.23	322.12	c
40	271.94	325.24	c
80	298.45	327.46	c
120	325.02	331.2	c
160	362.16	342.3	c
200	390.6	348.39	f
240	401.17	354.32	f
280	441.65	358.61	f
320	474.96	362.49	f
360	521.64	354.74	f
400	554.64	354.21	f
440	588.7	354.99	f
480	628.19	363.64	f
520	659.35	376.12	f
560	684.31	374.09	f
600	708.89	378.95	f
640	757.2	376.98	f
680	802.46	378.35	f
720	848.57	378.53	f
760	876.28	394.5	f
800	899.78	394.25	f
840	931.94	390.42	f
880	980.16	388.71	f
920	1009.06	398.11	f
960	1029.89	406.68	f
1000	1057.62	412.42	f
1040	1086.68	425.44	f
1080	1117.25	435.47	f
1120	1143.88	441.42	f
1160	1175.47	443.25	f
1200	1197.9	453.23	f
1240	1228.94	477.35	f
1280	1260.91	481.5	f
1320	1293.89	476.2	f
1360	1327.89	464.67	f
1400	1358.86	457.44	f
1440	1394.4	456.39	f
*	id=P52	origin=start	destiny=end	motherId=-	ageAtStart=1080
0	321.38	173.52	c
40	316.24	182.14	c
80	325.63	204.08	c
120	335.89	219.64	c
160	352.58	240.75	c
200	383.94	259.8	f
240	424.24	266.25	f
280	456.32	267.32	f
320	491.69	265.11	f
360	514.34	265.03	f
400	553.19	260.2	f
440	578.2	252.96	f
480	610.5	256.32	f
520	649.24	255.27	f
560	690.61	251.15	f
600	710.99	249.02	f
640	747.43	246.51	f
680	785.75	231.07	f
720	826.26	228.86	f
760	867.78	238.5	f
800	898.45	244.3	f
840	925.61	242.38	f
880	959.14	246.52	f
920	993.07	253.07	f
960	1034.91	258.93	f
1000	1067.49	245.8	f
1040	1096.62	241.5	f
1080	1125	245.35	f
1120	1154.07	245.7	f
1160	1192.74	237.91	f
1200	1224.21	222.26	f
1240	1243.49	203.28	f
1280	1261.62	186.96	f
1320	1293.4	167.39	f
1360	1318.13	161.76	f
1400	1344.37	143.94	f
1440	1372.4	137.59	f
*	id=P53	origin=start	destiny=end	motherId=-	ageAtStart=4040
0	661.16	475.17	c
40	694.41	462.55	c
80	729.93	456.2	c
120	774.05	451.01	c
160	802.23	448.54	c
200	835.17	453.02	f
240	867.4	470.59	f
280	898.08	470.44	f
320	929.42	470.7	f
360	959	474.1	f
400	999.82	477.4	f
440	1028.17	461.95	f
480	1064.03	458.9	f
520	1084.6	458.99	f
560	1108.49	463.14	f
600	1134.52	470.66	f
640	1166.69	478.44	f
680	1203.42	482.85	f
720	1236.63	485.26	f
760	1262.82	482.27	f
800	1306.77	478.84	f
840	1343.35	467.79	f
[truncated: 1,801 more rows]
