# Supplementary material for: A three component model for superdiffusive motion effectively describes migration of eukaryotic cells moving freely or under a directional stimulus
Source: PLoS One. 2022 Aug 2;17(8):e0272259. doi: 10.1371/journal.pone.0272259 (PMC9345344; doi:10.1371/journal.pone.0272259)
Supplement: S1 File — Text files containing information about displacements of experimental and simulated populations used for both preliminary analyses, in “datasets used for preliminary evaluation of cell movement (Tables 1 and 2)”, and further characterization of cell movement, in “further datasets used for cell movement characterization (Figs 2, 4–6; Table 2; S1–S3 Tables; S2 and S3 Figs)”. (ZIP) [file pone.0272259.s007.zip › S1_File/further datasets/simulated/100 cells (9 micron random)/b16 p16/Coords-n9Us16.txt]

#	version=2.0	operator=	acqDate=	cellLine=cell	cond=N.T.	type=	well=	ref_angle=	note=Experiment 1	clickId=	date=	acqId=	ps=1	xSize=845	ySize=668	ts=1	unit=um	stackId=	timeInt=	description=
*	id=P1	origin=start	destiny=end	motherId=-	ageAtStart=1600
0	599.45	301.85	c
40	626.5	311.32	c
80	648.87	305.42	c
120	689.3	297.72	c
160	726.11	293.19	c
200	763.01	289.62	f
240	800	285.68	f
280	845.63	292.95	f
320	861.07	295.73	f
360	897.3	301.32	f
400	929.47	302.77	f
440	959.99	301.31	f
480	998.3	287.29	f
520	1034.66	287.84	f
560	1059.26	295.81	f
600	1084.54	299.35	f
640	1122.91	301.48	f
680	1154.69	310.48	f
720	1184.17	320.78	f
760	1211.06	330.07	f
800	1243.34	339.6	f
840	1268.57	346.84	f
880	1311.45	348.82	f
920	1351.46	346.21	f
960	1379.23	338.08	f
1000	1409.66	336.26	f
1040	1444.59	332.36	f
1080	1468.26	335.87	f
1120	1494.38	334.92	f
1160	1531.2	342.77	f
1200	1565.54	347.42	f
1240	1574.85	350.26	f
1280	1610.11	355.47	f
1320	1651.41	364.3	f
1360	1679.87	363.46	f
1400	1719.24	366.34	f
1440	1746.02	373.31	f
*	id=P2	origin=start	destiny=end	motherId=-	ageAtStart=1440
0	433.31	254.59	c
40	450.49	277.92	c
80	495.89	284.39	c
120	520.61	274.93	c
160	554.18	270.25	c
200	581.84	267.51	f
240	624.1	258.41	f
280	661.04	233.73	f
320	676.23	218.21	f
360	710.53	206.2	f
400	738.21	207.84	f
440	776.55	211.72	f
480	791.16	215.31	f
520	826.5	225.62	f
560	841.61	232.93	f
600	871.26	237.22	f
640	901.7	238.2	f
680	931.99	250.56	f
720	964.82	255.71	f
760	994.27	259.76	f
800	1035.7	265.5	f
840	1053.72	272.61	f
880	1079.5	278.82	f
920	1116.4	278.75	f
960	1150.3	283.25	f
1000	1180.16	275.94	f
1040	1215.89	262.42	f
1080	1239.48	248.03	f
1120	1267.08	258.64	f
1160	1303.25	274.67	f
1200	1326.34	281.12	f
1240	1346.01	293.5	f
1280	1368.17	313.34	f
1320	1405.4	328.22	f
1360	1428.43	330.04	f
1400	1462.01	337.59	f
1440	1495.41	342.11	f
*	id=P3	origin=start	destiny=end	motherId=-	ageAtStart=1800
0	453.9	331.06	c
40	486.12	332.78	c
80	508.09	324.29	c
120	533.34	307.32	c
160	561.23	311.26	c
200	580.13	315.47	f
240	610.5	318.95	f
280	637.73	337.95	f
320	664.82	360.05	f
360	700.07	373.67	f
400	729.41	374.38	f
440	762.79	359.57	f
480	787.51	363.19	f
520	822.96	363.37	f
560	857.51	353.82	f
600	879.52	358.58	f
640	915.59	371.62	f
680	958.89	372.51	f
720	989.58	380.06	f
760	1013.08	377.28	f
800	1037.11	371.69	f
840	1073.01	373.37	f
880	1097.66	374.71	f
920	1122.93	373.21	f
960	1160.84	380.13	f
1000	1193.82	377.98	f
1040	1229.24	368.58	f
1080	1255.08	375.88	f
1120	1278.15	367.85	f
1160	1302.8	353.78	f
1200	1336.44	353.28	f
1240	1361.05	350.95	f
1280	1391.24	353	f
1320	1426.65	351.07	f
1360	1452.44	344.28	f
1400	1478.03	342.1	f
1440	1525.77	341.51	f
*	id=P4	origin=start	destiny=end	motherId=-	ageAtStart=1280
0	373.58	187.12	c
40	382.05	169.76	c
80	399.09	168.07	c
120	422.55	162.42	c
160	455.75	160.32	f
200	476.43	165.42	f
240	498.95	164.8	f
280	528.38	174.04	f
320	567.1	179.49	f
360	589.49	180.32	f
400	612.99	177.27	f
440	641.07	162.96	f
480	669.43	155.8	f
520	703.35	146.84	f
560	721.47	129.46	f
600	751.48	112.71	f
640	770.47	102.66	f
680	796.11	90.95	f
720	829.87	64.92	f
760	859.52	44.55	f
800	885.52	38.61	f
840	909.52	27.6	f
880	929.28	18.57	f
920	962.85	2.91	f
960	992.6	-12.61	f
1000	1028.66	-10.05	f
1040	1057.68	-17.54	f
1080	1082.14	-17.72	f
1120	1112.28	-17.79	f
1160	1146.46	-15.93	f
1200	1185.19	-15.3	f
1240	1200.76	-6.71	f
1280	1228.93	-0.39999999999998	f
1320	1266.31	-0.62	f
1360	1319.14	4.36	f
1400	1354.31	4.8099999999999	f
1440	1386.41	-0.11000000000001	f
*	id=P5	origin=start	destiny=end	motherId=-	ageAtStart=360
0	223.95	666.37	c
40	243.21	682.96	c
80	271.04	700.88	c
120	302.41	703.81	c
160	323.97	699.99	c
200	373.45	689.07	f
240	398.58	681.81	f
280	444.25	680.08	f
320	474.67	691.93	f
360	503.55	697.77	f
400	540.02	694.99	f
440	571.15	690.3	f
480	606.87	681.66	f
520	630.97	682.15	f
560	658.33	688.26	f
600	685.02	693.15	f
640	720.48	700.44	f
680	755.73	706.04	f
720	796.51	719.77	f
760	824.21	723.29	f
800	847.11	731.45	f
840	882.8	744.76	f
880	926.94	753.51	f
920	959.07	758.49	f
960	988.14	761.36	f
1000	1018.06	764.01	f
1040	1040.93	767.27	f
1080	1068.03	776.8	f
1120	1087.71	781.77	f
1160	1118.81	773.75	f
1200	1150.72	768.16	f
1240	1188.06	748.67	f
1280	1219.9	737.21	f
1320	1255.17	733.14	f
1360	1288.59	732.5	f
1400	1325.14	741.37	f
1440	1353.81	743.1	f
*	id=P6	origin=start	destiny=end	motherId=-	ageAtStart=1000
0	718.99	369.72	c
40	721.3	385.75	c
80	756.24	389.08	c
120	783.09	398.6	c
160	812.36	405.88	c
200	850.94	405.71	f
240	877.83	407.48	f
280	904.37	413.84	f
320	937.4	411.8	f
360	975.25	404.05	f
400	1011.52	401.28	f
440	1051.82	394.91	f
480	1073.62	388.69	f
520	1102.65	386.24	f
560	1132.55	389.7	f
600	1161.81	390.35	f
640	1190.65	385.58	f
680	1210.14	367.44	f
720	1236.77	353.01	f
760	1260.2	342.01	f
800	1293.27	338.32	f
840	1313.57	337.76	f
880	1333.62	349.09	f
920	1355.26	358.09	f
960	1387.33	365.49	f
1000	1419.01	363.5	f
1040	1434.88	362.82	f
1080	1470.01	356.74	f
1120	1501.98	345.12	f
1160	1526.34	333.91	f
1200	1551.92	322.64	f
1240	1584.38	321.56	f
1280	1616.55	312.95	f
1320	1653	309.71	f
1360	1689.75	310.45	f
1400	1726.81	299.03	f
1440	1753.6	291.19	f
*	id=P7	origin=start	destiny=end	motherId=-	ageAtStart=680
0	193.38	221.24	c
40	228.36	232.7	c
80	261.06	234.21	c
120	285.78	236.79	c
160	318.54	238.41	c
200	356.77	239.02	f
240	388.91	227.76	f
280	410.03	225.34	f
320	435.96	223.79	f
360	478.82	224.01	f
400	522.26	213.8	f
440	556.16	226.97	f
480	575.87	232.85	f
520	602.07	246.54	f
560	639.72	269.78	f
600	667.27	278.84	f
640	695.82	289.66	f
680	725.23	297.63	f
720	752.56	302.93	f
760	798.07	299.34	f
800	833.18	303.17	f
840	865.26	314.48	f
880	888.56	318.24	f
920	935.6	312.97	f
960	978.61	328.38	f
1000	1010.39	332.24	f
1040	1048.26	345.01	f
1080	1078.74	356.24	f
1120	1119.96	367.61	f
1160	1149.11	371.51	f
1200	1185.12	374.06	f
1240	1225.03	370.7	f
1280	1262.43	375.94	f
1320	1300.51	368.54	f
1360	1330.67	368.35	f
1400	1364.66	368.77	f
1440	1389.49	363.18	f
*	id=P8	origin=start	destiny=end	motherId=-	ageAtStart=720
0	426.25	614.96	c
40	451.9	615.72	c
80	485.17	622.68	c
120	510.59	618.08	c
160	545.11	608.57	c
200	579.68	598.53	f
240	613.64	595.24	f
280	634.91	604.41	f
320	671.01	610.05	f
360	702.74	612.12	f
400	738.14	605.48	f
440	785.57	605.87	f
480	819.95	609.51	f
520	835.83	612.7	f
560	870.92	615.67	f
600	900.85	610.91	f
640	923.74	612.19	f
680	945.41	621.75	f
720	971.66	642.25	f
760	999.79	638.97	f
800	1036.53	633.27	f
840	1076.55	627.41	f
880	1104.28	635.42	f
920	1130.03	645.57	f
960	1166.32	647.31	f
1000	1199.75	642.26	f
1040	1238.63	632.05	f
1080	1264.2	620.25	f
1120	1292.2	622.67	f
1160	1320.95	621.9	f
1200	1348.29	623.72	f
1240	1374.49	626.17	f
1280	1410.84	621.97	f
1320	1446.93	618.26	f
1360	1479.99	612.17	f
1400	1509.05	604.31	f
1440	1534.78	599.77	f
*	id=P9	origin=start	destiny=end	motherId=-	ageAtStart=3080
0	382.48	58.58	c
40	409.49	75.3	c
80	442.16	76.63	c
120	485.39	84.14	c
160	514.16	93.45	c
200	549.2	91.08	f
240	577.09	87.63	f
280	608.75	92.7	f
320	646.9	108.31	f
360	668.75	113.11	f
400	696.18	116.89	f
440	730.63	127.59	f
480	775.6	131.76	f
520	820.71	124.72	f
560	857.94	124.61	f
600	883.3	116.12	f
640	901.63	97.29	f
680	940.86	75.37	f
720	972.63	64.82	f
760	1005.04	57.82	f
800	1035.48	48	f
840	1057.59	47.05	f
880	1093.15	51.23	f
920	1123.2	44.43	f
960	1163.39	38.37	f
1000	1198.2	35.72	f
1040	1228.2	29.2	f
1080	1260.39	34.54	f
1120	1301.81	37.48	f
1160	1343.13	37.5	f
1200	1374.19	46.82	f
1240	1398.07	63	f
1280	1440.27	79.69	f
1320	1463.87	84.32	f
1360	1489.97	87.27	f
1400	1529.03	102.45	f
1440	1548.76	93.97	f
*	id=P10	origin=start	destiny=end	motherId=-	ageAtStart=2320
0	149.92	487.36	c
40	168.54	479.01	c
80	197.86	465.74	c
120	235.99	450.25	c
160	259.07	453.69	c
200	282.76	455.93	f
240	314.77	447.5	f
280	346.73	449	f
320	370.62	442.12	f
360	421.47	438.33	f
400	466.95	443.68	f
440	499.46	438.28	f
480	533.81	427.39	f
520	577.97	431.75	f
560	609.05	434.86	f
600	639.05	428.43	f
640	664.83	420.35	f
680	694.23	407.69	f
720	727.83	408.29	f
760	762.09	408.18	f
800	786.96	401.98	f
840	825.05	394.7	f
880	865.79	393.39	f
920	901.08	393.69	f
960	934.78	395.23	f
1000	967.35	391.24	f
1040	992.77	392.5	f
1080	1033.65	377.13	f
1120	1060.96	369.47	f
1160	1079.32	351.93	f
1200	1106.68	355.34	f
1240	1131.38	355.7	f
1280	1164.01	354.55	f
1320	1193.4	346.58	f
1360	1219.7	341.01	f
1400	1258.93	334.22	f
1440	1286.29	327.96	f
*	id=P11	origin=start	destiny=end	motherId=-	ageAtStart=1880
0	666.35	30.48	c
40	699.1	31.37	c
80	725.97	27.78	c
120	759	25.28	c
160	793.58	17.96	c
200	817.81	17.15	f
240	856.32	9.58	f
280	891.09	10.35	f
320	919.64	2.63	f
360	966.06	-6.25	f
400	1000.38	-5.16	f
440	1037.7	3.96	f
480	1072.45	5.85	f
520	1103.59	8.1799999999999	f
560	1133.77	18.85	f
600	1164.4	23.94	f
640	1195.69	16.03	f
680	1220.47	6.46	f
720	1250	1.2	f
760	1289.93	-7.33	f
800	1309.07	-6.5700000000001	f
840	1336.48	-14.59	f
880	1366.52	-26.43	f
920	1388.91	-32.4	f
960	1422.35	-36.02	f
1000	1445.89	-32.71	f
1040	1481.13	-34.4	f
1080	1524.51	-25.7	f
1120	1555.45	-14.86	f
1160	1583.06	-7.5700000000001	f
1200	1611.77	-2.75	f
1240	1646.81	-9.73	f
1280	1674.14	-5.35	f
1320	1698.5	-12.21	f
1360	1731.17	-18.76	f
1400	1764.3	-20.86	f
1440	1786.2	-19.34	f
*	id=P12	origin=start	destiny=end	motherId=-	ageAtStart=4080
0	800.43	47.01	c
40	801.69	54.54	c
80	831.26	70.53	c
120	869.19	79.14	c
160	914.94	79.15	c
200	954.91	77.2	f
240	988.05	71.1	f
280	1019.91	61.38	f
320	1050.96	63.81	f
360	1083.91	67.72	f
400	1121.73	63.94	f
440	1144.38	57.05	f
480	1170.41	59.08	f
520	1208.74	70.74	f
560	1244.71	83.6	f
600	1280.93	94.41	f
640	1306.92	97.28	f
680	1342.52	85.66	f
720	1384.63	78.83	f
760	1418.9	66.37	f
800	1456.37	62.64	f
840	1480.28	68.51	f
880	1500.97	68.42	f
920	1523.77	71.62	f
960	1561.19	76.56	f
1000	1598.55	64.47	f
1040	1634.94	47.44	f
1080	1668.15	32.87	f
1120	1696.27	30.98	f
1160	1742.56	27.78	f
1200	1779.62	35.94	f
1240	1800.97	43.19	f
1280	1838.5	51.76	f
1320	1855.88	48.55	f
1360	1883.2	35.95	f
1400	1915.36	32.82	f
1440	1948.68	37.02	f
*	id=P13	origin=start	destiny=end	motherId=-	ageAtStart=4200
0	124.37	281.05	c
40	164.69	285.28	c
80	202.16	289.29	c
120	247.9	291.94	c
160	275.16	297.99	c
200	304.1	304.44	f
240	338.85	298.74	f
280	363.85	289.02	f
320	402.21	279.64	f
360	430.27	276.81	f
400	464.9	273.72	f
440	499.38	276.2	f
480	538.27	278.19	f
520	572.31	285.5	f
560	610.92	278.91	f
600	636.12	276.14	f
640	667.4	270.6	f
680	695.79	266.64	f
720	725.89	257.28	f
760	756.31	247.78	f
800	781.7	241.01	f
840	796.18	244.54	f
880	829.99	248.04	f
920	866.74	258.05	f
960	909.11	264.92	f
1000	942.36	269.3	f
1040	969.26	276.38	f
1080	1000.25	277.26	f
1120	1024.07	277.67	f
1160	1052.48	285.33	f
1200	1080.78	299.69	f
1240	1098.11	311.06	f
1280	1141.33	320.41	f
1320	1176.03	326.26	f
1360	1219.47	329.27	f
1400	1250.15	330.64	f
1440	1281.15	318.47	f
*	id=P14	origin=start	destiny=end	motherId=-	ageAtStart=440
0	368.12	384.44	c
40	398.08	378.36	c
80	438.67	381.5	c
120	466.35	381.05	c
160	494.3	382.36	c
200	528.71	383.32	f
240	562.21	399.21	f
280	586.16	405.25	f
320	613.77	405.88	f
360	639.36	413.02	f
400	666.79	420.28	f
440	698.55	417.12	f
480	721.67	416.27	f
520	753.37	426.46	f
560	790.7	431.7	f
600	824.41	426.42	f
640	854.51	416.83	f
680	875.84	412.92	f
720	901.16	404.58	f
760	921.1	399.08	f
800	950.37	406.64	f
840	980.35	404.19	f
880	1008.1	394.44	f
920	1036.27	383.56	f
960	1068.66	380.6	f
1000	1101.8	380.65	f
1040	1130.45	371.25	f
1080	1168.99	368.32	f
1120	1207.21	361.76	f
1160	1243	366.19	f
1200	1273.29	368.08	f
1240	1312.45	347.64	f
1280	1331.22	338.73	f
1320	1366.63	339.55	f
1360	1400.75	345.23	f
1400	1444.96	354.51	f
1440	1484.38	361.76	f
*	id=P15	origin=start	destiny=end	motherId=-	ageAtStart=720
0	709.33	123.82	c
40	743.5	120.71	c
80	775.47	109.49	c
120	799.23	103.88	c
160	841.37	111.7	c
200	887.23	104.21	f
240	916.42	101.61	f
280	950.12	92.96	f
320	988.32	82.81	f
360	1020.51	92.23	f
400	1050.47	103.98	f
440	1072.28	117.5	f
480	1092.34	113.14	f
520	1127.52	106.42	f
560	1163.11	102.42	f
600	1181.66	85.19	f
640	1223.71	72.72	f
680	1260.36	54.9	f
720	1283.72	40.34	f
760	1309.97	26.91	f
800	1339.16	17.67	f
840	1368.22	1.09	f
880	1400.47	0.83000000000004	f
920	1442.13	-2.1	f
960	1483.02	0.87	f
1000	1515.71	4.6	f
1040	1539.74	-5.54	f
1080	1574.74	2.22	f
1120	1603.89	3.65	f
1160	1642	7.28	f
1200	1675.24	8.92	f
1240	1696.57	2.15	f
1280	1733.9	-0.59000000000003	f
1320	1765.03	-8.67	f
1360	1792.87	-10.97	f
1400	1819.55	-17.17	f
1440	1854.15	-17.13	f
*	id=P16	origin=start	destiny=end	motherId=-	ageAtStart=2080
0	303.96	310.22	c
40	314.71	296.54	c
80	342.47	278.24	c
120	369.92	268.92	c
160	396.33	253.58	c
200	424.64	245.26	f
240	453.97	240.68	f
280	492.56	242.49	f
320	538.01	241.19	f
360	564.41	233.06	f
400	594.37	234.97	f
440	616.6	237.94	f
480	646.8	245.85	f
520	672.16	241.39	f
560	689.95	235.36	f
600	718.14	233.01	f
640	751.72	230.4	f
680	781.59	243.41	f
720	818.84	260.15	f
760	849.28	262.57	f
800	868.4	256.45	f
840	901.16	256.87	f
880	941.04	250.6	f
920	963.28	252.38	f
960	995.51	249.75	f
1000	1017.09	247.84	f
1040	1059.2	238.39	f
1080	1075.38	236.91	f
1120	1116.04	227.57	f
1160	1159.74	222.29	f
1200	1176.83	219.79	f
1240	1210.28	219.92	f
1280	1250.87	221.07	f
1320	1290.75	217.4	f
1360	1322.46	209.92	f
1400	1353.4	209.2	f
1440	1385.47	202.04	f
*	id=P17	origin=start	destiny=end	motherId=-	ageAtStart=2320
0	312.8	102.75	c
40	320.49	113.78	c
80	341.25	129.22	c
120	374.1	158.88	c
160	407	170.7	c
200	426.71	174.11	f
240	451.93	171.79	f
280	483.47	151.97	f
320	514.38	136.58	f
360	537.81	131.11	f
400	570.74	126.92	f
440	608.68	140.58	f
480	640.91	163.01	f
520	679	163.79	f
560	706.05	165.09	f
600	739.47	152.16	f
640	768.41	155.74	f
680	802.26	149.38	f
720	830.42	167.91	f
760	855.63	172.49	f
800	884.73	166.02	f
840	921.45	168.53	f
880	950.41	176.16	f
920	987.97	179.81	f
960	1024.6	179.45	f
1000	1051.96	168.43	f
1040	1088.93	160.44	f
1080	1120.16	155.74	f
1120	1164.04	157.19	f
1160	1201.34	151.73	f
1200	1238.76	142.7	f
1240	1272.05	157.06	f
1280	1302.96	171.23	f
1320	1328.65	185.42	f
1360	1366.85	208.14	f
1400	1387.69	226.35	f
1440	1430.09	245.99	f
*	id=P18	origin=start	destiny=end	motherId=-	ageAtStart=2760
0	142.47	81.96	c
40	165.47	98.07	c
80	185.02	115.04	c
120	226.71	117.51	c
160	243.53	127.59	c
200	261.03	128.25	f
240	286.37	125.36	f
280	312.89	130.49	f
320	349.18	131.12	f
360	382.18	136.37	f
400	409.89	140.15	f
440	428.66	146.36	f
480	464.07	149.31	f
520	491.58	166.95	f
560	514.52	176.4	f
600	552.91	174.9	f
640	591.26	177.75	f
680	635.27	179.9	f
720	669.17	177.97	f
760	711.45	178.29	f
800	742.94	185.08	f
840	790.2	186.87	f
880	822.86	194.55	f
920	838.91	210.71	f
960	865.5	238.99	f
1000	898.42	244.78	f
1040	935.27	247.47	f
1080	974.3	262.91	f
1120	1005.28	260.22	f
1160	1033.21	264.94	f
1200	1073.81	284.07	f
1240	1105.18	284.9	f
1280	1138.92	278.97	f
1320	1172.52	288.55	f
1360	1196.85	286.9	f
1400	1225.56	287.4	f
1440	1260.3	297.72	f
*	id=P19	origin=start	destiny=end	motherId=-	ageAtStart=1040
0	346.73	296.25	c
40	396.56	302.34	c
80	424.27	303.75	c
120	452.2	294.98	c
160	485.41	287.78	c
200	524.45	266.39	f
240	565.07	254.49	f
280	597.73	242.4	f
320	627.67	233.18	f
360	653.2	226.57	f
400	685.72	225.28	f
440	720.88	224.2	f
480	740.51	214.69	f
520	763.55	193.19	f
560	808.32	174.51	f
600	824.1	174.68	f
640	854.69	186.6	f
680	888.6	202.28	f
720	912.79	213.4	f
760	947.74	208.19	f
800	977.55	204.2	f
840	1000.85	206.5	f
880	1018.52	195.43	f
920	1040.18	189.14	f
960	1068.13	180.72	f
1000	1092.69	176.21	f
1040	1122.27	174.3	f
1080	1165.83	161.02	f
1120	1201.3	153.48	f
1160	1242.27	152.22	f
1200	1263.11	149.66	f
1240	1290.31	150.16	f
1280	1323.57	145.82	f
1320	1362.33	143.55	f
1360	1398.65	148.07	f
1400	1437.3	156.99	f
1440	1475.45	162.5	f
*	id=P20	origin=start	destiny=end	motherId=-	ageAtStart=1880
0	509.18	275.49	c
40	520	278.49	c
80	562.4	294.92	c
120	598.5	296.95	c
160	633.5	289.17	c
200	654.33	281.35	f
240	675.79	274.32	f
280	705.37	263.33	f
320	737.01	255.77	f
360	769.87	254.77	f
400	790.86	250.23	f
440	819.12	263.2	f
480	845.41	269.45	f
520	887.71	268.89	f
560	928.46	255.8	f
600	962.98	248.87	f
640	1007.26	246.09	f
680	1034.7	239.57	f
720	1072.03	232.1	f
760	1105	230.99	f
800	1136.51	230.76	f
840	1176.04	233.04	f
880	1205.4	247.46	f
920	1217.4	250.8	f
960	1254.25	263.27	f
1000	1285.21	270.76	f
1040	1309.53	277.75	f
1080	1342.05	276.04	f
1120	1367.25	282.15	f
1160	1389.72	279.88	f
1200	1426.97	282.5	f
1240	1463.79	283.06	f
1280	1496.43	273.9	f
1320	1523.66	270.12	f
1360	1551.17	268.98	f
1400	1596.65	257.06	f
1440	1614.6	263.25	f
*	id=P21	origin=start	destiny=end	motherId=-	ageAtStart=2040
0	527.2	375.93	c
40	564.08	376.62	c
80	606.53	375.41	c
120	645.62	382.47	c
160	682.66	391.83	c
200	725.83	396.17	f
240	754.99	402.48	f
280	783.78	411.19	f
320	798.56	420.31	f
360	834.75	424.99	f
400	852.69	425.86	f
440	891.42	424.9	f
480	925.12	431.89	f
520	955.4	438.64	f
560	992.01	436.42	f
600	1011.49	434.02	f
640	1051.4	439.57	f
680	1075.21	440.58	f
720	1103.26	431.22	f
760	1137.97	428.95	f
800	1170.88	425.13	f
840	1200.74	422.82	f
880	1237.03	418.11	f
920	1267.99	419.24	f
960	1295.61	429.64	f
1000	1327.58	435.02	f
1040	1369.06	447.07	f
1080	1390.02	456.71	f
1120	1430.17	459.38	f
1160	1460.91	460.43	f
1200	1476.97	464.32	f
1240	1511.48	462.65	f
1280	1542.92	453.22	f
1320	1565.77	444.29	f
1360	1598.32	438.63	f
1400	1638.89	428.92	f
1440	1664.25	423.25	f
*	id=P22	origin=start	destiny=end	motherId=-	ageAtStart=4720
0	109.56	112.18	c
40	139.37	86.24	c
80	158.3	72.24	c
120	188.46	62.68	c
160	221.04	49.96	c
200	259.71	39.76	f
240	289.17	25.93	f
280	308.38	27.57	f
320	340.96	21.65	f
360	368.23	19.69	f
400	405.21	17.31	f
440	445.25	25.29	f
480	467.2	31.28	f
520	497.67	44.61	f
560	526.52	46.82	f
600	560.39	49.74	f
640	579.32	46.3	f
680	622.33	41.04	f
720	659.31	39.84	f
760	700.92	37.7	f
800	723.69	24.11	f
840	758.24	16.14	f
880	801.35	6.91	f
920	848.69	20.27	f
960	873.28	14.8	f
1000	903.83	14.85	f
1040	934.22	10.31	f
1080	973.99	7.88	f
1120	997.98	1.0599999999999	f
1160	1029.83	10.75	f
1200	1054.04	24.52	f
1240	1090.51	32.91	f
1280	1128.44	30.87	f
1320	1153.99	33.32	f
1360	1178.16	39.4	f
1400	1209.54	41.64	f
1440	1255.09	44.49	f
*	id=P23	origin=start	destiny=end	motherId=-	ageAtStart=4680
0	127.03	302.44	c
40	137.03	328.43	c
80	155.12	330.85	c
120	176.01	338.03	c
160	208.87	348.85	c
200	239.87	354.49	f
240	276.59	360.96	f
280	326.16	359.98	f
320	362.58	356.18	f
360	386.05	345.62	f
400	415.51	345.01	f
440	461.8	355.27	f
480	494.67	349.91	f
520	520.58	340.73	f
560	549.56	336.28	f
600	585.93	337.78	f
640	621.13	346.94	f
680	650.64	339	f
720	682.22	337.83	f
760	719.31	344.23	f
800	743.45	338.08	f
840	793.37	319.75	f
880	829.12	322.49	f
920	865.77	323.77	f
960	886.22	321.75	f
1000	921.86	324.75	f
1040	955.43	334.64	f
1080	988.35	329.49	f
1120	1013.55	331.25	f
1160	1043.86	338.64	f
1200	1067.6	354.04	f
1240	1106.89	357.91	f
1280	1144.8	354.95	f
1320	1179.23	368.09	f
1360	1209.68	378.06	f
1400	1241.93	381.49	f
1440	1278.59	391.67	f
*	id=P24	origin=start	destiny=end	motherId=-	ageAtStart=640
0	741.24	282.58	c
40	766.15	281.78	c
80	793.05	285.75	c
120	825.97	276.14	c
160	848.88	261.49	c
200	877.8	260.7	f
240	898.18	266.17	f
280	919.3	268.75	f
320	946.34	260.92	f
360	981.43	251.89	f
400	1019.36	242.5	f
440	1038.63	236.34	f
480	1081.67	238.98	f
520	1113.38	228.06	f
560	1147.85	217.09	f
600	1173.35	202.88	f
640	1217.92	190.19	f
680	1247	175.67	f
720	1267.42	171.84	f
760	1288.55	165.13	f
800	1304.73	158.57	f
840	1332.84	156.41	f
880	1346.36	162.99	f
920	1368.82	178.27	f
960	1398.2	195.09	f
1000	1425.56	189.15	f
1040	1466.34	186	f
1080	1508.04	180.8	f
1120	1539.66	169.11	f
1160	1576.99	164.24	f
1200	1613.08	171.26	f
1240	1651.89	170.73	f
1280	1690.85	164.19	f
1320	1714.76	163.01	f
1360	1732.89	163.54	f
1400	1772.6	157.13	f
1440	1802.73	163.26	f
*	id=P25	origin=start	destiny=end	motherId=-	ageAtStart=4520
0	453.92	638.46	c
40	482.15	625.82	c
80	513.76	617.19	c
120	534.81	623.94	c
160	556.31	625.09	c
200	579.61	616.27	f
240	604.16	603.68	f
280	644.4	602.53	f
320	665.78	593.82	f
360	708.99	597.96	f
400	747.05	594.37	f
440	778.26	593.66	f
480	820.56	597.77	f
520	858.52	601.99	f
560	880.93	604.02	f
600	922.06	600.69	f
640	966.26	600.78	f
680	991.46	600.37	f
720	1031.56	596.34	f
760	1062.83	588.82	f
800	1103.22	577.61	f
840	1139.96	570.07	f
880	1170.39	572.32	f
920	1208.25	560.26	f
960	1236.44	569.43	f
1000	1272.36	583.07	f
1040	1287.07	598.45	f
1080	1313.57	608.36	f
1120	1345.45	608.8	f
1160	1368.53	625.33	f
1200	1412.38	641.27	f
1240	1446.67	647.78	f
1280	1467.87	654.75	f
1320	1499.82	666.96	f
1360	1537.5	668.79	f
1400	1574.96	674.89	f
1440	1608.71	676.59	f
*	id=P26	origin=start	destiny=end	motherId=-	ageAtStart=3800
0	748.41	485.45	c
40	771.84	468.7	c
80	797.04	467.97	c
120	829.38	474.3	c
160	853.35	485.99	c
200	876.22	488.01	f
240	915.48	497.41	f
280	948.27	504.98	f
320	977.31	516.87	f
360	1012.08	522.64	f
400	1034.83	527.63	f
440	1074.51	532.11	f
480	1104.64	537.18	f
520	1140.88	537.35	f
560	1166.73	534.34	f
600	1201.05	529.93	f
640	1233.84	521.38	f
680	1261.39	519.53	f
720	1286.26	521.62	f
760	1320.11	534.79	f
800	1365.64	530.61	f
840	1400.11	526.05	f
880	1425.91	525.25	f
920	1448.91	535.49	f
960	1478.95	549	f
1000	1505.59	561.38	f
1040	1534.4	578.29	f
1080	1545.77	585.6	f
1120	1565.06	600.42	f
1160	1594.22	611.18	f
1200	1625.38	603.4	f
1240	1653.88	604.14	f
1280	1688.95	600.23	f
1320	1716.43	601.8	f
1360	1738.95	593.13	f
1400	1775.51	578.63	f
1440	1802.32	570.82	f
*	id=P27	origin=start	destiny=end	motherId=-	ageAtStart=200
0	860.01	131.94	c
40	895.29	141.23	c
80	922.35	137.34	c
120	955.97	125.69	c
160	993.22	117.83	c
200	1013.54	101.64	f
240	1038.39	95.53	f
280	1064.51	86.35	f
320	1107.67	92.84	f
360	1137.69	82.75	f
400	1166.59	79.08	f
440	1196.61	67.59	f
480	1232.31	56.19	f
520	1270.94	44.97	f
560	1312.49	43.74	f
600	1337.29	43.63	f
640	1374.8	38.19	f
680	1411.89	39.5	f
720	1448.13	36.27	f
760	1472.17	37.3	f
800	1503.47	36.32	f
840	1552.76	38.55	f
880	1578.92	31.98	f
920	1610.61	34.09	f
960	1638.02	37.06	f
1000	1675.05	40.25	f
1040	1695.79	48.99	f
1080	1737.97	60.68	f
1120	1772.39	61.96	f
1160	1810.77	60.62	f
1200	1838.08	68.27	f
1240	1871.13	70.13	f
1280	1915.7	82.1	f
1320	1947.65	80.01	f
1360	1971.67	78.83	f
1400	2000.79	80.93	f
1440	2028.56	84.63	f
*	id=P28	origin=start	destiny=end	motherId=-	ageAtStart=3320
0	203.6	603.92	c
40	242.95	605.8	c
80	283.54	605.12	c
120	316.26	611.65	c
160	344.23	610.78	c
200	373.75	602.16	f
240	406.76	586.2	f
280	443.93	572.43	f
320	480.82	578.24	f
360	516.52	584.33	f
400	547.06	581.41	f
440	578.33	579.88	f
480	606.11	576.34	f
520	643.1	576.04	f
560	665.53	573.52	f
600	697.06	574.99	f
640	728.74	578.98	f
680	766.01	578.53	f
720	805.57	576.45	f
760	831.77	578.2	f
800	863.48	584.97	f
840	891.94	590.76	f
880	911.48	589.8	f
920	932.77	585.49	f
960	956.85	589.2	f
1000	987.28	579.26	f
1040	1007.99	572.76	f
1080	1036.46	569.43	f
1120	1062.47	574.65	f
1160	1097.14	587.41	f
1200	1126.59	591.5	f
1240	1166.87	602.89	f
1280	1192.28	602.23	f
1320	1223.56	597.62	f
1360	1265.65	594.99	f
1400	1293.62	595.02	f
1440	1316.1	594.82	f
*	id=P29	origin=start	destiny=end	motherId=-	ageAtStart=1200
0	323.4	256.25	c
40	359.85	262.41	c
80	387.06	258.94	c
120	417.7	263.56	c
160	451.64	264.46	c
200	492.04	273.5	f
240	532.88	271.31	f
280	570.67	271.96	f
320	601.33	280.95	f
360	634.25	290.75	f
400	666.38	288.31	f
440	696.48	291.06	f
480	729.08	280.84	f
520	755.44	267.97	f
560	780.37	264.34	f
600	795.74	271.47	f
640	828.83	273.38	f
680	864.67	264.56	f
720	894.6	262.88	f
760	912.84	253.03	f
800	943.51	238.52	f
840	963.46	230.58	f
880	984.09	231.76	f
920	1006.56	231.05	f
960	1033.46	226.56	f
1000	1067.68	222.87	f
1040	1103.82	225.11	f
1080	1142.22	237.88	f
1120	1169.15	239.71	f
1160	1200.41	244.68	f
1200	1233.99	257.38	f
1240	1265.89	255.48	f
1280	1299.07	257.29	f
1320	1320.48	261.89	f
1360	1345.02	272.82	f
1400	1368.77	271.92	f
1440	1403.33	274.99	f
*	id=P30	origin=start	destiny=end	motherId=-	ageAtStart=3880
0	448.23	569.99	c
40	467.15	579.94	c
80	487.5	581.18	c
120	525.78	580.46	c
160	551.54	583.18	c
200	583.72	580.16	f
240	618.01	574.77	f
280	657.32	564.43	f
320	685.25	552.04	f
360	719.66	542.87	f
400	744.28	542.45	f
440	771.27	540.32	f
480	817.61	545.99	f
520	851.08	547.71	f
560	879.93	543.7	f
600	917.19	537.38	f
640	942.96	536.31	f
680	973.79	525.48	f
720	996.2	519.15	f
760	1023.66	517.73	f
800	1065.89	510.67	f
840	1098.26	504.29	f
880	1137.39	477.47	f
920	1163.86	469.03	f
960	1218.25	462.83	f
1000	1245.13	465.76	f
1040	1264.97	470.61	f
1080	1305.89	473.19	f
1120	1342.09	480.58	f
1160	1368.06	475.16	f
1200	1415.1	479.77	f
1240	1451.54	480.02	f
1280	1475.04	486.23	f
1320	1509.05	485.62	f
1360	1534.7	478.38	f
1400	1567.39	469.21	f
1440	1595.96	455.68	f
*	id=P31	origin=start	destiny=end	motherId=-	ageAtStart=1880
0	357.31	72.92	c
40	370.76	58.59	c
80	398.91	35.3	c
120	426.33	28.97	c
160	446.59	26.25	c
200	484.55	24	f
240	509.84	21.11	f
280	545.26	16.17	f
320	574.79	1.01	f
360	598.49	-10.12	f
400	611.09	-8.96	f
440	640.18	-16.21	f
480	672.7	-29.84	f
520	697.23	-43.2	f
560	724.43	-47.72	f
600	754.62	-55.44	f
640	792.82	-55.45	f
680	815	-53.33	f
720	838.77	-60.19	f
760	872.66	-77.8	f
800	893.89	-88.52	f
840	915.76	-108.06	f
880	938.07	-115.33	f
920	972.59	-125.25	f
960	995.34	-131.85	f
1000	1028.47	-139.02	f
1040	1062.94	-133.93	f
1080	1099.48	-123.46	f
1120	1128.22	-116.51	f
1160	1159.4	-115.24	f
1200	1189.23	-112.64	f
1240	1221.63	-116.11	f
1280	1241.92	-103.7	f
1320	1265.65	-84.38	f
1360	1297.57	-70.66	f
1400	1341.28	-73	f
1440	1359.23	-60.86	f
*	id=P32	origin=start	destiny=end	motherId=-	ageAtStart=2680
0	589.97	111.44	c
40	605.98	94.43	c
80	626.56	80.31	c
120	656.28	78.85	c
160	701.49	81.22	c
200	726.15	98.62	f
240	755.73	104.85	f
280	791.15	107.06	f
320	819.54	120.8	f
360	848.96	130.77	f
400	888.5	136.85	f
440	915.76	134.69	f
480	940.67	130.37	f
520	976.13	120.82	f
560	1018.94	101.05	f
600	1040.65	100.31	f
640	1079.9	93.99	f
680	1116.27	88.28	f
720	1132.66	91.22	f
760	1156.48	107.16	f
800	1188.27	114.71	f
840	1212.81	113.75	f
880	1250.64	119.73	f
920	1286.85	119.91	f
960	1317.81	118.85	f
1000	1350.64	118.3	f
1040	1369.59	111.9	f
1080	1399.95	103.56	f
1120	1440.83	92.39	f
1160	1482.43	89.27	f
1200	1514.74	92.37	f
1240	1542.61	82.6	f
1280	1577.45	83.16	f
1320	1608.78	83.24	f
1360	1655.32	85.86	f
1400	1676.89	76.65	f
1440	1700.39	74.38	f
*	id=P33	origin=start	destiny=end	motherId=-	ageAtStart=2600
0	621.75	113.37	c
40	635.92	91.3	c
80	664.53	68.47	c
120	685.09	57.01	c
160	713.23	47.8	c
200	750.33	36.13	f
240	783.48	25.39	f
280	803.14	20.23	f
320	827.84	22.07	f
360	869.02	21.1	f
400	877.91	20.52	f
440	904.73	14.27	f
480	938.39	1.9400000000001	f
520	960.92	-9.45	f
560	977.56	-17.21	f
600	1000.24	-18.08	f
640	1039.42	-21.7	f
680	1083.57	-24.34	f
720	1124.84	-12.6	f
760	1166.48	-10.75	f
800	1196.86	7	f
840	1214.58	19.46	f
880	1251.97	14.12	f
920	1284.16	13.65	f
960	1329.95	3.7	f
1000	1370.25	-8.13	f
1040	1394.22	-16.38	f
1080	1419.94	-23.83	f
1120	1448.57	-19.79	f
1160	1475.81	-20.1	f
1200	1520.83	-18.66	f
1240	1549.5	-21.12	f
1280	1575.66	-24.24	f
1320	1607.86	-34.26	f
1360	1637.15	-30.77	f
1400	1669.82	-30.76	f
1440	1716.43	-22.31	f
*	id=P34	origin=start	destiny=end	motherId=-	ageAtStart=1880
0	614.98	590.57	c
40	637.13	580.08	c
80	663.72	584.55	c
120	701.42	602.12	c
160	731.66	611.68	c
200	753.43	604.13	f
240	791.88	606.72	f
280	826.97	617.45	f
320	851.34	627.59	f
360	883.73	642.94	f
400	906.95	646.03	f
440	943.2	656.31	f
480	978.84	663.38	f
520	1001.36	673.13	f
560	1024.82	672.93	f
600	1065.65	686.45	f
640	1092.39	691.73	f
680	1125.48	695.63	f
720	1146.65	688.58	f
760	1180.88	682.95	f
800	1208.21	680.68	f
840	1230.16	679.84	f
880	1262.74	676.16	f
920	1306.65	680.08	f
960	1346.74	690.25	f
1000	1365.07	684.2	f
1040	1415.89	682.66	f
1080	1448.24	680.27	f
1120	1477.32	681.58	f
1160	1500.81	686.63	f
1200	1529.81	708.29	f
1240	1552.56	706.94	f
1280	1594.23	706.54	f
1320	1619.94	700.06	f
1360	1640.58	700.23	f
1400	1682.8	695.89	f
1440	1709.7	692.28	f
*	id=P35	origin=start	destiny=end	motherId=-	ageAtStart=3840
0	351.06	471.03	c
40	364.14	458.25	c
80	390.69	442.7	c
120	423.38	442.16	c
160	465.53	434.59	c
200	486.09	441.93	f
240	508.27	453.69	f
280	549.02	467.71	f
320	578.3	480.19	f
360	612.85	486.75	f
400	653.34	499.77	f
440	696.48	500.72	f
480	732.08	502.9	f
520	767.11	514.06	f
560	797.66	506.36	f
600	826.93	500.43	f
640	851.37	491.78	f
680	872.76	482.34	f
720	908.45	477.19	f
760	936.45	468.01	f
800	957.19	466.35	f
840	984.08	471.8	f
880	1019.75	473.24	f
920	1055.1	466.18	f
960	1080.49	457.57	f
1000	1108.46	451.56	f
1040	1154.71	439.65	f
1080	1185.34	438.18	f
1120	1215.55	436.12	f
1160	1252.29	442.84	f
1200	1280.61	446.93	f
1240	1312.92	454.28	f
1280	1360.38	458.32	f
1320	1398.2	467.77	f
1360	1424.96	478.56	f
1400	1451.38	484.63	f
1440	1489.41	494.93	f
*	id=P36	origin=start	destiny=end	motherId=-	ageAtStart=2480
0	650.42	671.44	c
40	686.5	684.14	c
80	713.53	685.44	c
120	741.28	685.81	c
160	774.59	689.47	c
200	804.92	694.12	f
240	844.44	700.22	f
280	879.94	709.33	f
320	915.34	723.88	f
360	947.21	719.72	f
400	986.06	719.36	f
440	1027.36	714.44	f
480	1062.73	710.09	f
520	1096.03	699.53	f
560	1135.72	690.78	f
600	1164.18	683.85	f
640	1200.86	693.1	f
680	1233.63	705.3	f
720	1256.03	710.73	f
760	1288.07	714.5	f
800	1320.85	716.71	f
840	1343.26	717.48	f
880	1375.75	719.59	f
920	1410.15	720.28	f
960	1439.09	724.16	f
1000	1470.26	709.03	f
1040	1501.29	703.62	f
1080	1536.65	696.31	f
1120	1568.46	690.34	f
1160	1597.77	692.14	f
1200	1621.8	690.43	f
1240	1647.07	684.21	f
1280	1677.32	686.49	f
1320	1718.26	674.13	f
1360	1759.79	677.53	f
1400	1795.19	676.93	f
1440	1832.48	690.57	f
*	id=P37	origin=start	destiny=end	motherId=-	ageAtStart=2520
0	640.22	110.36	c
40	655.8	123.08	c
80	690.97	130.53	c
120	719	124.27	c
160	758.26	124.96	c
200	792.12	123.69	f
240	835.07	129.53	f
280	870.02	139.07	f
320	897.2	144.5	f
360	924.02	149.41	f
400	963.36	158.87	f
440	993.48	165.4	f
480	1030.5	162.92	f
520	1057.12	161.53	f
560	1090.88	172.24	f
600	1125.8	164.04	f
640	1165.32	169.57	f
680	1189.33	176.86	f
720	1216.29	173.64	f
760	1253.82	163.98	f
800	1274.45	168.82	f
840	1293.89	176.81	f
880	1323.36	172.99	f
920	1368.09	170.42	f
960	1396.17	180.78	f
1000	1441.37	206.28	f
1040	1473.25	220.61	f
1080	1496.79	228.18	f
1120	1527.84	231.67	f
1160	1561.44	236.59	f
1200	1592.39	233.06	f
1240	1617.52	234.52	f
1280	1649.44	236.85	f
1320	1678.32	231.87	f
1360	1699.01	223.71	f
1400	1731.94	220.36	f
1440	1762.9	216.71	f
*	id=P38	origin=start	destiny=end	motherId=-	ageAtStart=4320
0	697.98	99.97	c
40	723.26	113.98	c
80	766.85	106.57	c
120	808.21	102.06	c
160	835.96	96.53	c
200	863.37	93.55	f
240	892.6	96.16	f
280	925.73	95.73	f
320	963.17	95.01	f
360	992.51	98.35	f
400	1031.16	107.35	f
440	1055.01	110.29	f
480	1075.1	111.15	f
520	1103.36	111.97	f
560	1126.79	117.2	f
600	1157.49	111.96	f
640	1197.61	93.81	f
680	1221.83	87.44	f
720	1254.99	90.7	f
760	1279.21	104.15	f
800	1307.08	111.88	f
840	1346.71	127.67	f
880	1376.63	140.61	f
920	1404.74	140.26	f
960	1434.78	147.13	f
1000	1468.47	154.61	f
1040	1496.4	156.17	f
1080	1533.97	154.94	f
1120	1560.78	160	f
1160	1588.86	156.39	f
1200	1623.78	147.22	f
1240	1660.2	133.59	f
1280	1699.41	132.38	f
1320	1732.23	129.52	f
1360	1772.77	120.99	f
1400	1806.78	122.99	f
1440	1837.22	126.59	f
*	id=P39	origin=start	destiny=end	motherId=-	ageAtStart=4800
0	346.84	225.09	c
40	370.7	203.21	c
80	407.58	202.61	c
120	430.81	209.65	c
160	463.95	211.93	f
200	502.1	221.69	f
240	529.88	223.54	f
280	563.48	218.3	f
320	587.87	218.03	f
360	617.56	222.59	f
400	649.84	233.45	f
440	673.2	239.78	f
480	704.22	239.25	f
520	741.32	232.03	f
560	777.22	229.97	f
600	821.32	218.39	f
640	859.14	214.28	f
680	881.81	208.8	f
720	920.08	206.37	f
760	947.29	200.33	f
800	960.33	188.5	f
840	985.69	169.32	f
880	1019.03	164.47	f
920	1053.15	167.24	f
960	1093.42	174.17	f
1000	1130.11	178.59	f
1040	1155.68	177.98	f
1080	1191.09	180.71	f
1120	1222.04	198.61	f
1160	1266.85	211.52	f
1200	1295.65	200.72	f
1240	1346.07	203.83	f
1280	1379.11	206.06	f
1320	1412.2	213.06	f
1360	1447.58	221.87	f
1400	1480.27	229.07	f
1440	1512.03	233.45	f
*	id=P40	origin=start	destiny=end	motherId=-	ageAtStart=4160
0	381.59	60.05	c
40	368.59	76.51	c
80	371.16	94.68	c
120	389.96	118.68	c
160	416.92	135.31	c
200	446.81	129.67	f
240	475.52	127.56	f
280	510.44	129.54	f
320	544.13	136.33	f
360	566.7	141.19	f
400	586.91	139.95	f
440	637.73	137.07	f
480	666.63	135.53	f
520	699.81	138.22	f
560	733.63	151.55	f
600	756.47	166.3	f
640	785.78	176.45	f
680	819	178.44	f
720	837.66	187.9	f
760	872.88	190.4	f
800	907.59	202.88	f
840	937.59	206.22	f
880	959.65	205.96	f
920	995.55	207.58	f
960	1035.35	214.26	f
1000	1067.91	205.19	f
1040	1105.73	197.82	f
1080	1133.75	204.62	f
1120	1174.77	206.95	f
1160	1214.76	205.62	f
1200	1249.38	203.21	f
1240	1281.03	210.01	f
1280	1313.22	202.31	f
1320	1360.18	184.02	f
1360	1389.99	171.29	f
1400	1421.87	168.91	f
1440	1450.08	162.85	f
*	id=P41	origin=start	destiny=end	motherId=-	ageAtStart=1360
0	546.68	467.65	c
40	544.49	478.85	c
80	564.79	495.33	c
120	595.35	505.57	c
160	635.17	512.37	c
200	663.37	522.16	f
240	683.76	531.17	f
280	713.77	541.13	f
320	740.18	552.61	f
360	771.06	556.97	f
400	798.79	566.97	f
440	822.12	561.26	f
480	856.2	562.79	f
520	888.73	564.01	f
560	914.29	574.3	f
600	952.8	570.65	f
640	987.36	579.17	f
680	1035.09	583	f
720	1067.2	590.72	f
760	1092.68	601.06	f
800	1128.56	593.02	f
840	1153.17	590.61	f
880	1179.99	573.99	f
920	1202.15	563.77	f
960	1225.37	549.55	f
1000	1254.97	533.48	f
1040	1279.36	535.24	f
1080	1310.82	541.21	f
1120	1335.01	546.3	f
1160	1364.46	554.63	f
1200	1399.19	557.89	f
1240	1422.45	563.8	f
1280	1462.08	566.86	f
1320	1487.77	578.27	f
1360	1524.08	581.53	f
1400	1559.11	572.12	f
1440	1584.94	565.93	f
*	id=P42	origin=start	destiny=end	motherId=-	ageAtStart=3880
0	196.62	246.25	c
40	236.67	239.75	c
80	275.99	236.97	c
120	308.31	222.18	c
160	338.39	220.89	c
200	379.66	223.5	f
240	412.55	222.27	f
280	440.8	228.38	f
320	464.16	223.93	f
360	481.54	213.99	f
400	505.16	202.19	f
440	540.25	191.18	f
480	577.46	197.61	f
520	611.06	190.67	f
560	636.96	185.94	f
600	664.49	184.53	f
640	685.04	173.28	f
680	722.3	161.93	f
720	759.99	159.61	f
760	790.51	157.94	f
800	821.51	164.99	f
840	848.97	166.51	f
880	886.73	162.8	f
920	921.55	171.81	f
960	944.57	178.96	f
1000	969.72	176.92	f
1040	1009.2	179.24	f
1080	1037.01	169.83	f
1120	1064.29	164.93	f
1160	1087.87	159.73	f
1200	1119.39	169.25	f
1240	1141.55	164.61	f
1280	1161.32	159.65	f
1320	1194.58	154.2	f
1360	1214.04	143.32	f
1400	1251.75	131.11	f
1440	1284.85	119.42	f
*	id=P43	origin=start	destiny=end	motherId=-	ageAtStart=3800
0	87.74	420.25	c
40	112.22	434.9	c
80	147.1	445.53	c
120	176.99	446.81	c
160	203.05	441.61	c
200	228.33	438.68	f
240	262.15	441.14	f
280	287.14	431.97	f
320	329.49	430.21	f
360	364.15	420.2	f
400	387.87	408.99	f
440	427.93	410.14	f
480	468.29	408.76	f
520	503.77	405.94	f
560	537.61	417.96	f
600	558.91	422.99	f
640	595.86	421.48	f
680	628.04	418.64	f
720	651.96	408.56	f
760	687.61	410.21	f
800	721.73	423.83	f
840	742.6	422.15	f
880	774.05	434.72	f
920	793.5	447.2	f
960	809.84	454.06	f
1000	842.48	461.24	f
1040	865.61	477.05	f
1080	882.97	483	f
1120	913.96	486.5	f
1160	945.21	491.67	f
1200	976.68	491.69	f
1240	1015.72	495.53	f
1280	1048.49	502.65	f
1320	1088.22	516.87	f
1360	1112.07	512.02	f
1400	1145.05	509.69	f
1440	1187.92	508.59	f
*	id=P44	origin=start	destiny=end	motherId=-	ageAtStart=2960
0	619.91	364.21	c
40	643.37	379.79	c
80	667.27	392.26	c
120	693.41	405.74	c
160	729.83	403.11	c
200	757.28	414.65	f
240	789.19	413.47	f
280	824.04	407	f
320	840.34	401.47	f
360	866.19	390.69	f
400	897.23	381.14	f
440	923.23	379.8	f
480	964.54	367.85	f
520	1003.21	370.07	f
560	1023.66	371.66	f
600	1071.52	362.15	f
640	1110.39	346.97	f
680	1141.87	337.88	f
720	1160.8	335.42	f
760	1192.49	334.58	f
800	1223.24	328.9	f
840	1254.61	324.16	f
880	1277.01	322.04	f
920	1302.66	311.39	f
960	1339.25	315.13	f
1000	1375.26	319.79	f
1040	1418.26	313.03	f
1080	1459.69	309.16	f
1120	1483.26	307.17	f
1160	1504.43	300.41	f
1200	1538.64	290.36	f
1240	1569.83	295.06	f
1280	1593.03	300.28	f
1320	1637.31	312.42	f
1360	1662.88	302.75	f
1400	1694.78	306.3	f
1440	1738.36	304.49	f
*	id=P45	origin=start	destiny=end	motherId=-	ageAtStart=840
0	43.25	483.97	c
40	79.04	485.05	c
80	111.38	491.48	c
120	136.64	488.84	c
160	165.36	476.86	c
200	199.33	466.09	f
240	218.07	457.77	f
280	252.33	443.91	f
320	280.54	439.55	f
360	309.55	449.43	f
400	339.99	449.85	f
440	382.49	444.16	f
480	413.71	446.04	f
520	463.13	441.19	f
560	499.28	451.22	f
600	518.91	451.73	f
640	564	452.52	f
680	602.54	442.93	f
720	629.91	428.81	f
760	655.88	421.27	f
800	674.99	425.71	f
840	698.22	427.6	f
880	729.9	426.15	f
920	754.43	421.26	f
960	781.04	421.01	f
1000	814.84	414.74	f
1040	853.5	402.57	f
1080	886.7	406.01	f
1120	923.78	406.68	f
1160	953.76	406.31	f
1200	994.4	411.97	f
1240	1024.11	420.87	f
1280	1062.06	430.78	f
1320	1093.19	434.99	f
1360	1127.8	431.81	f
1400	1158.4	432.04	f
1440	1190.13	428.83	f
*	id=P46	origin=start	destiny=end	motherId=-	ageAtStart=1400
0	582.91	370.17	c
40	611.15	371.84	c
80	626.28	379.99	c
120	660.19	385.93	c
160	682.18	388.55	c
200	728.33	386.84	f
240	761.56	386.65	f
280	799.32	383.68	f
320	824.25	393.5	f
360	855.79	385.5	f
400	879.09	378.45	f
440	907.13	354.6	f
480	934.1	337.08	f
520	963.09	326.93	f
560	1008.93	323.37	f
600	1035.39	326.21	f
640	1075.64	326.8	f
680	1098.98	332.69	f
720	1121.39	346.76	f
760	1159.15	357.47	f
800	1188.8	365.05	f
840	1209.45	365.31	f
880	1248.67	367.61	f
920	1281.62	362.08	f
960	1307.02	353.63	f
1000	1333.22	358.12	f
1040	1357.04	353.44	f
1080	1392.32	345.86	f
1120	1431.22	339.92	f
1160	1470.45	344.81	f
1200	1488.18	348.85	f
1240	1513.38	354.6	f
1280	1543.28	350.32	f
1320	1575.9	351.19	f
1360	1616.1	358.6	f
1400	1646.42	359.09	f
1440	1674.66	371.12	f
*	id=P47	origin=start	destiny=end	motherId=-	ageAtStart=2600
0	150.54	456.61	c
40	194.82	458.28	c
80	225.27	468.35	c
120	253.9	469.67	c
160	300.37	458.75	f
200	338.38	460.04	f
240	377.67	464.03	f
280	412.09	455.92	f
320	432.49	458.89	f
360	461.12	457.5	f
400	495.58	449.74	f
440	524.91	443.61	f
480	558.28	431.39	f
520	578.59	427.08	f
560	607.66	418.12	f
600	634.11	404.04	f
640	672.07	399.83	f
680	702.76	400.17	f
720	729.87	398.31	f
760	771.61	417.1	f
800	804.47	445.16	f
840	817.6	459.39	f
880	844.43	474.28	f
920	868.2	478.92	f
960	902.83	477.48	f
1000	940.91	475.25	f
1040	966.5	474.14	f
1080	990.98	476.26	f
1120	1026.12	472.89	f
1160	1052.25	474.45	f
1200	1089.96	467.81	f
1240	1131.93	466.98	f
1280	1169.71	476.27	f
1320	1206.46	482.62	f
1360	1249.21	496.24	f
1400	1274.87	513.95	f
1440	1299.54	517.17	f
*	id=P48	origin=start	destiny=end	motherId=-	ageAtStart=3040
0	204.41	76.54	c
40	224.9	62.71	c
80	256.73	50.09	c
120	283.59	46.71	c
160	324.97	50.96	c
200	364.09	50.99	f
240	395.48	51.2	f
280	428.13	57.26	f
320	456.23	66.13	f
360	491.47	69.44	f
400	527.15	84.33	f
440	551.96	84.95	f
480	587.51	84.9	f
520	621.24	81	f
560	654.9	75.82	f
600	670.78	73.09	f
640	687.1	73.61	f
680	721.14	72.24	f
720	755.5	83.25	f
760	776.92	91.06	f
800	810.73	96.48	f
840	838.61	86.52	f
880	876.11	93.67	f
920	901.09	100.32	f
960	920.78	97.82	f
1000	963.03	97.66	f
1040	983.9	97.87	f
1080	1023.6	103.25	f
1120	1057.19	110.85	f
1160	1098.47	113.06	f
1200	1117.87	101.2	f
1240	1160.02	97.55	f
1280	1189.52	104.83	f
1320	1213.53	109.7	f
1360	1245.61	118.93	f
1400	1271.5	121.71	f
1440	1311.44	128.6	f
*	id=P49	origin=start	destiny=end	motherId=-	ageAtStart=2040
0	142.72	43.44	c
40	168.63	59.26	c
80	192.06	59.13	c
120	218.59	54.71	c
160	246.01	57.16	c
200	270.42	64.1	f
240	308.65	68.51	f
280	341.15	75.02	f
320	374.09	73.48	f
360	398.18	81.48	f
400	429.78	83.38	f
440	469.05	78.35	f
480	490.25	78.67	f
520	514.95	79.47	f
560	541.27	76.2	f
600	574.92	62.99	f
640	605.37	51.81	f
680	635.78	42.5	f
720	653.73	26.31	f
760	677.51	11.94	f
800	708.16	-0.44000000000005	f
840	743.95	12.18	f
880	776.5	23.85	f
920	796.16	22.71	f
960	824.32	22.73	f
1000	857.7	24.78	f
1040	898.59	31.86	f
1080	924.61	34.3	f
1120	951.36	37.21	f
1160	976.77	34.37	f
1200	1008.63	26.17	f
1240	1044.15	18.99	f
1280	1068.71	14.75	f
1320	1093.57	19.59	f
1360	1119.31	15	f
1400	1165.08	2.14	f
1440	1197.66	-13.67	f
*	id=P50	origin=start	destiny=end	motherId=-	ageAtStart=1520
0	834.57	304.62	c
40	859.37	318.99	c
80	881.05	328.68	c
120	907.74	332.57	c
160	931.26	344.11	c
200	951.57	347.14	f
240	981.27	356.67	f
280	1003.54	362.72	f
320	1048.9	367.81	f
360	1086.97	373.91	f
400	1123.15	379.36	f
440	1160.21	384.55	f
480	1191.89	393.04	f
520	1214.58	399.5	f
560	1248.86	401.44	f
600	1292.5	402.04	f
640	1326.99	398.83	f
680	1354.73	389.09	f
720	1381.86	391.85	f
760	1406.82	414.82	f
800	1431.37	430.02	f
840	1476.18	432.92	f
880	1504.94	443.38	f
920	1551.64	436.73	f
960	1581.22	433.41	f
1000	1614.38	434.16	f
1040	1654.49	439.1	f
1080	1685.23	438.53	f
1120	1713.19	439.77	f
1160	1742.45	445.89	f
1200	1789.45	444.18	f
1240	1818.23	456.38	f
1280	1844.6	467.1	f
1320	1873.27	476.25	f
1360	1904.16	478.03	f
1400	1945.36	479.25	f
1440	1981.54	481.21	f
*	id=P51	origin=start	destiny=end	motherId=-	ageAtStart=600
0	205.46	213.06	c
40	216.93	214.89	c
80	252.69	232.89	c
120	267.49	234.65	c
160	305.65	249.87	c
200	340.21	251.97	f
240	379.88	257.47	f
280	413.58	260.19	f
320	440.69	259.1	f
360	475.22	248.89	f
400	519.46	236.66	f
440	545.61	231.8	f
480	577.87	228.54	f
520	607.07	223.08	f
560	646.4	234.07	f
600	681.03	235.46	f
640	714.61	237.8	f
680	757.74	231.84	f
720	786.82	228.02	f
760	826.73	222.32	f
800	851.31	230.34	f
840	879.3	241.56	f
880	913.95	253.43	f
920	953.69	272.39	f
960	1002.21	273.65	f
1000	1050.4	279.6	f
1040	1081.8	283.47	f
1080	1111.51	281.6	f
1120	1150.36	267.27	f
1160	1177.34	264.41	f
1200	1201.39	257.88	f
1240	1225.32	252.23	f
1280	1264.65	249.57	f
1320	1303.17	238.96	f
1360	1337.27	236.82	f
1400	1367.44	230.09	f
1440	1393.91	229.18	f
*	id=P52	origin=start	destiny=end	motherId=-	ageAtStart=3640
0	514.31	29.41	c
40	548.69	30.6	c
80	568.89	28.41	c
120	599.03	44.2	c
160	638.07	52.63	c
200	664.97	56.31	f
240	693.59	52.08	f
280	735.23	39.05	f
320	767.64	39.61	f
360	806.06	36.47	f
400	838.83	29.57	f
440	865.28	33.39	f
480	897.27	37.92	f
520	914.96	21.37	f
560	951.42	11.32	f
600	975.09	8.55	f
640	1009.27	15.23	f
680	1050.42	12.27	f
720	1071.71	5.26	f
760	1114.35	9.0700000000001	f
800	1145.78	17.92	f
840	1175.71	25.72	f
880	1205.3	26.72	f
920	1229.57	31.31	f
960	1263.5	47.06	f
1000	1299.38	61.21	f
1040	1326.04	58.9	f
1080	1361.56	64.94	f
1120	1395.3	60.45	f
1160	1417.08	50.43	f
1200	1446.61	38.77	f
1240	1477.84	29.36	f
1280	1511.99	29.9	f
1320	1528.13	32.73	f
1360	1564.12	36.36	f
1400	1592.81	34.67	f
1440	1627.05	34.73	f
*	id=P53	origin=start	destiny=end	motherId=-	ageAtStart=1520
0	499.82	413.97	c
40	516.36	427.89	c
80	546.53	434.03	c
120	561.17	434.84	c
160	589.23	438.96	f
200	634.21	443.56	f
240	666.76	453.26	f
280	694.48	470.07	f
320	723.1	481.48	f
360	759.69	500.37	f
400	791.14	508.6	f
440	828.15	523.44	f
480	859.65	534.34	f
520	904.18	529.66	f
560	932.77	526.36	f
600	964.38	520.62	f
640	990.17	510.65	f
680	1029.69	498.19	f
720	1074.46	486	f
760	1101.54	477.14	f
800	1147.46	461.22	f
840	1182.34	470.83	f
[truncated: 1,801 more rows]
