# Supplementary material for: A three component model for superdiffusive motion effectively describes migration of eukaryotic cells moving freely or under a directional stimulus
Source: PLoS One. 2022 Aug 2;17(8):e0272259. doi: 10.1371/journal.pone.0272259 (PMC9345344; doi:10.1371/journal.pone.0272259)
Supplement: S1 File — Text files containing information about displacements of experimental and simulated populations used for both preliminary analyses, in “datasets used for preliminary evaluation of cell movement (Tables 1 and 2)”, and further characterization of cell movement, in “further datasets used for cell movement characterization (Figs 2, 4–6; Table 2; S1–S3 Tables; S2 and S3 Figs)”. (ZIP) [file pone.0272259.s007.zip › S1_File/further datasets/simulated/100 cells (9 micron random)/b0 p16/Coords-BuuJeV.txt]

#	version=2.0	operator=	acqDate=	cellLine=cell	cond=N.T.	type=	well=	ref_angle=	note=Experiment 1	clickId=	date=	acqId=	ps=1	xSize=845	ySize=668	ts=1	unit=um	stackId=	timeInt=	description=
*	id=P1	origin=start	destiny=end	motherId=-	ageAtStart=3880
0	19.99	591.25	c
40	18.16	601.04	c
80	16.67	603.14	c
120	8.59	629.93	c
160	5.21	637.03	c
200	-4.92	650.97	f
240	-12.36	667.56	f
280	-12.15	689.39	f
320	-8.56	700.63	f
360	-8.68	713.15	f
400	-6.49	735.44	f
440	-3.32	747.09	f
480	2.6	767.71	f
520	-3.95	797.88	f
560	-19.15	818.43	f
600	-21.8	842.73	f
640	-23.1	859.7	f
680	-22.15	877.59	f
720	-31.01	884.16	f
760	-44.66	886.5	f
800	-59.66	892.93	f
840	-70.05	890.45	f
880	-89.29	877.01	f
920	-96.54	865.05	f
960	-109.01	847.76	f
1000	-115.1	831.57	f
1040	-125.86	805.1	f
1080	-140.62	788.39	f
1120	-155.54	780.7	f
1160	-176.2	773.32	f
1200	-189.13	772.28	f
1240	-215.09	764.21	f
1280	-229.16	764.16	f
1320	-244.81	769.34	f
1360	-263.23	778.46	f
1400	-290.27	777.9	f
1440	-314.59	785.57	f
*	id=P2	origin=start	destiny=end	motherId=-	ageAtStart=240
0	285.12	142.33	c
40	285.51	129.63	c
80	283.18	118.22	c
120	285.07	94.18	c
160	285.22	79.07	c
200	275.79	67.27	f
240	265.5	55.13	f
280	253.14	45.46	f
320	241.28	31.1	f
360	216.3	22.82	f
400	204.27	11.57	f
440	190.48	0.35000000000002	f
480	187.49	-0.019999999999982	f
520	179.3	0.13	f
560	169.72	-0.029999999999973	f
600	148.08	3.42	f
640	136.24	13.16	f
680	128.91	29.28	f
720	126.44	44.58	f
760	120.85	65.04	f
800	124.63	76.22	f
840	131.93	92.22	f
880	142.46	99.67	f
920	168.63	106.17	f
960	187.62	119.24	f
1000	202.46	140.72	f
1040	202.61	146.64	f
1080	195.19	167.55	f
1120	196.6	187.39	f
1160	198.78	211.34	f
1200	196.67	235.19	f
1240	197.01	239.61	f
1280	196.42	261.52	f
1320	196.18	279.21	f
1360	191.26	298.57	f
1400	199.9	303.79	f
1440	203.95	321.37	f
*	id=P3	origin=start	destiny=end	motherId=-	ageAtStart=3080
0	620.95	389.52	c
40	610.32	384.71	c
80	599.13	376.35	c
120	594.31	360.92	c
160	597.01	337.45	c
200	586.98	325.57	f
240	581.84	328.62	f
280	567.62	332.81	f
320	546.65	352.54	f
360	538.41	359.86	f
400	515.63	367.42	f
440	506.37	372.05	f
480	501.35	386.69	f
520	494.21	395.08	f
560	493.48	405.26	f
600	487.45	410.21	f
640	466.57	424.13	f
680	444.61	442.68	f
720	436.55	455.13	f
760	421.26	475.04	f
800	418.39	492.61	f
840	422.2	503.85	f
880	441.41	528.07	f
920	451.03	536.96	f
960	452.3	559.36	f
1000	456.59	584.96	f
1040	470.88	599.51	f
1080	482.96	624.69	f
1120	483.97	632.95	f
1160	492.6	641.84	f
1200	490.81	650.77	f
1240	486.32	658.43	f
1280	481.4	665.17	f
1320	474.87	677.93	f
1360	461.32	693.22	f
1400	445.56	684.56	f
1440	442.58	669.52	f
*	id=P4	origin=start	destiny=end	motherId=-	ageAtStart=280
0	802.03	505.22	c
40	802.97	478.39	c
80	802.99	459.28	c
120	809	439.38	c
160	819.29	423.72	c
200	828.21	407.84	f
240	832.64	396.61	f
280	843.06	381.46	f
320	846.08	360.89	f
360	846.41	351.85	f
400	845.96	346.18	f
440	847.66	316.14	f
480	862.28	302.04	f
520	878.47	294.73	f
560	885.31	286.41	f
600	908.12	271.98	f
640	929.91	271.34	f
680	940.4	271.42	f
720	953.38	277.21	f
760	960.87	274.35	f
800	969.13	272.77	f
840	990.37	286.96	f
880	1009.52	297.66	f
920	1034.09	309	f
960	1041.06	319.5	f
1000	1055.96	330.88	f
1040	1070.99	335.22	f
1080	1089.46	337.79	f
1120	1106.34	336.7	f
1160	1121.41	335.68	f
1200	1146.34	321.94	f
1240	1156.5	317.68	f
1280	1163.13	306.53	f
1320	1179.12	284.91	f
1360	1194.11	269.49	f
1400	1199.29	256	f
1440	1210.75	236.56	f
*	id=P5	origin=start	destiny=end	motherId=-	ageAtStart=3120
0	456.87	317.86	c
40	448.58	331.9	c
80	442.37	343.65	c
120	436.8	354.03	c
160	436	368.09	c
200	422.54	393.96	f
240	409.84	409.33	f
280	399.03	420.16	f
320	384.83	427.9	f
360	375.74	438.19	f
400	354.93	462.06	f
440	357.37	472.2	f
480	366.73	488.63	f
520	379.99	498.39	f
560	396.65	503.45	f
600	415.52	503.2	f
640	437.72	503.19	f
680	462.61	516.08	f
720	471.09	519.61	f
760	474.32	514.25	f
800	477.27	499.89	f
840	479.51	478.39	f
880	482.4	473.04	f
920	481.26	464.35	f
960	476.13	459.66	f
1000	463.66	457.43	f
1040	449.93	460.56	f
1080	435.56	453.51	f
1120	423.94	446.79	f
1160	403.31	433.42	f
1200	395.53	412.99	f
1240	397.54	397.95	f
1280	403.41	371.56	f
1320	404.01	366	f
1360	413.51	344.51	f
1400	414.03	343.15	f
1440	417.15	324.01	f
*	id=P6	origin=start	destiny=end	motherId=-	ageAtStart=3320
0	179.25	99.65	c
40	193.94	94.51	c
80	208.41	91.21	c
120	217.11	87.12	c
160	234.33	84.41	c
200	236.61	79.52	f
240	254.4	55.58	f
280	261.52	31.94	f
320	263.56	11.05	f
360	259.44	-19.62	f
400	269.63	-33.32	f
440	280.75	-48.36	f
480	294.23	-56.91	f
520	302.89	-63.5	f
560	311.75	-77.19	f
600	320.29	-92.46	f
640	324.71	-102.39	f
680	330.16	-110.53	f
720	344.49	-122.98	f
760	357.45	-122.24	f
800	373.68	-125.32	f
840	398.56	-132.84	f
880	419.86	-142.7	f
920	430.19	-144.21	f
960	449.57	-147.9	f
1000	457.04	-156.06	f
1040	471.65	-164.91	f
1080	486.04	-177.57	f
1120	490.71	-191.6	f
1160	480.5	-204.97	f
1200	462.1	-216.05	f
1240	442.08	-225.88	f
1280	433.31	-222.41	f
1320	415.14	-211.27	f
1360	410.81	-211.38	f
1400	399.56	-203.32	f
1440	381.04	-199.58	f
*	id=P7	origin=start	destiny=end	motherId=-	ageAtStart=4760
0	433.13	405.32	c
40	424.05	417.68	c
80	402.77	432.99	c
120	392.73	449.12	c
160	373.65	459.3	c
200	362.14	449.73	f
240	345.41	443.31	f
280	322.27	424.24	f
320	316.31	419.97	f
360	305.73	410.17	f
400	292.43	400.37	f
440	276.16	388.8	f
480	263.1	392.39	f
520	250.26	401.78	f
560	238.52	412.18	f
600	217.42	426.13	f
640	209.04	437.41	f
680	198.66	459.92	f
720	204.09	462.13	f
760	206.88	478.58	f
800	220.85	505.45	f
840	223.64	518.33	f
880	225.48	524.03	f
920	245.93	533.68	f
960	260.91	543.94	f
1000	276.14	537.35	f
1040	281.27	521.63	f
1080	279.06	510.44	f
1120	282.34	508.37	f
1160	305.32	492.14	f
1200	322.65	491.34	f
1240	352.91	499.7	f
1280	365.09	499.6	f
1320	381.55	503.15	f
1360	397.62	505.3	f
1400	416.98	499.13	f
1440	437.38	496.12	f
*	id=P8	origin=start	destiny=end	motherId=-	ageAtStart=3760
0	594.28	271.1	c
40	607.08	250.58	c
80	611.31	231.05	c
120	617.27	206.36	c
160	627	197.09	c
200	618.1	181.95	f
240	607.69	161.62	f
280	595.4	150.42	f
320	595.52	143.66	f
360	595.12	126.14	f
400	582.96	114.07	f
440	574.16	88.82	f
480	574.11	73.66	f
520	575.92	39.8	f
560	578.26	13.91	f
600	570.72	10.34	f
640	550.25	-4.67	f
680	544.11	-23.49	f
720	540.9	-44.79	f
760	525.51	-61.16	f
800	507.78	-90.29	f
840	486.62	-110.94	f
880	472.93	-122.65	f
920	461.78	-140.33	f
960	449.06	-154.38	f
1000	441.22	-171.82	f
1040	435.87	-190.36	f
1080	424.67	-196.96	f
1120	411.97	-198.94	f
1160	385.26	-193.91	f
1200	365.1	-185.58	f
1240	355.98	-181.71	f
1280	339.72	-168.65	f
1320	311.3	-172.61	f
1360	291.43	-173.23	f
1400	268.72	-161.98	f
1440	262.54	-152.97	f
*	id=P9	origin=start	destiny=end	motherId=-	ageAtStart=2160
0	687.49	522.54	c
40	685.81	530.46	c
80	676.9	528.23	c
120	655.54	522.26	c
160	647.65	515.29	c
200	638.42	511.75	f
240	609.21	507.81	f
280	605.19	513.69	f
320	591.89	526.68	f
360	582.12	532.85	f
400	572.81	543.88	f
440	559.59	557.64	f
480	561.39	570.27	f
520	565.9	576.72	f
560	577.51	579.33	f
600	596.81	585.84	f
640	613.55	599.42	f
680	621.64	614.85	f
720	628.47	634.12	f
760	638.86	656.2	f
800	648.43	667.72	f
840	653.09	673.72	f
880	666.03	691.37	f
920	674.15	702.57	f
960	676.49	710.41	f
1000	676.34	731.51	f
1040	681.39	745.19	f
1080	677.24	748.72	f
1120	666.26	753.3	f
1160	645.95	765.4	f
1200	631.92	778.66	f
1240	620.04	778.67	f
1280	601.12	780.9	f
1320	592.94	791.63	f
1360	582.22	816.82	f
1400	577.44	826.45	f
1440	564.88	846.55	f
*	id=P10	origin=start	destiny=end	motherId=-	ageAtStart=2360
0	504.49	624.15	c
40	486.13	627.87	c
80	468.28	628.17	c
120	453.15	619.83	c
160	447.23	602.01	c
200	429.15	577.59	f
240	417.08	573.52	f
280	398.5	566.73	f
320	393.3	560.25	f
360	383.32	549.44	f
400	387.23	520.45	f
440	386.45	506.38	f
480	381.51	494.41	f
520	374.63	475.16	f
560	372.37	450.72	f
600	378.68	441.8	f
640	381.61	428.85	f
680	387.24	413.67	f
720	399.89	400.94	f
760	433.26	390.44	f
800	442.5	401.47	f
840	448.82	405.77	f
880	457.33	406.04	f
920	477.3	419.05	f
960	483.81	440.36	f
1000	480.09	448.41	f
1040	488.39	461.95	f
1080	488.11	491.91	f
1120	492.27	492.62	f
1160	514.93	495.34	f
1200	535.55	485.88	f
1240	552.52	486.4	f
1280	582.57	478.1	f
1320	588.04	472.58	f
1360	602.99	465.1	f
1400	614.31	463.9	f
1440	625.9	454.99	f
*	id=P11	origin=start	destiny=end	motherId=-	ageAtStart=3120
0	255.37	99.77	c
40	260.44	116.39	c
80	265.87	116.55	c
120	278.57	110.11	c
160	298.22	95.55	c
200	318.85	95.95	f
240	343.96	105.93	f
280	359.51	110.17	f
320	377.62	117.38	f
360	403.92	130.34	f
400	429.76	143.73	f
440	444.4	158.44	f
480	462.04	161.57	f
520	477.61	170.94	f
560	496.05	173.89	f
600	515.64	175.71	f
640	543.08	182.61	f
680	550.52	201.99	f
720	565.68	216.41	f
760	572.32	238.91	f
800	573.41	248.84	f
840	566.78	265.38	f
880	559.2	276.24	f
920	553.57	291.2	f
960	567.14	304.69	f
1000	575.85	317.17	f
1040	580.94	339.11	f
1080	580.42	354.32	f
1120	578.32	373.73	f
1160	579.19	371.92	f
1200	571.99	346.37	f
1240	569.96	345.21	f
1280	545.33	329.4	f
1320	532.89	325.99	f
1360	512.75	327.12	f
1400	498.52	322.78	f
1440	479.43	324.62	f
*	id=P12	origin=start	destiny=end	motherId=-	ageAtStart=2960
0	504.27	101.79	c
40	479.64	100.82	c
80	479.68	109.57	c
120	478.09	124.09	c
160	485.51	134.66	c
200	502.4	151.19	f
240	531.58	160.69	f
280	553.45	173.13	f
320	562.52	179.73	f
360	568.2	180.94	f
400	577.21	181.63	f
440	584.82	187.94	f
480	600.69	208.5	f
520	621.59	224.71	f
560	644.38	237.7	f
600	661.17	243.39	f
640	680.37	246.16	f
680	689.93	250.25	f
720	709.52	260.8	f
760	722.48	267.9	f
800	741.29	276.05	f
840	749.52	292.07	f
880	748.13	296.97	f
920	741.69	314.77	f
960	734.13	320.58	f
1000	707.48	322.84	f
1040	686.83	321.15	f
1080	672.54	318.74	f
1120	659.12	324.91	f
1160	620.27	326.64	f
1200	619.07	322.63	f
1240	613.51	306.19	f
1280	606.53	294.49	f
1320	609.79	272.9	f
1360	612.43	264.57	f
1400	617.49	255.84	f
1440	630.96	251.91	f
*	id=P13	origin=start	destiny=end	motherId=-	ageAtStart=80
0	148.43	186.61	c
40	165.52	192.95	c
80	171.33	200.8	c
120	190.29	220.8	c
160	205.44	234.2	f
200	223.66	245.17	f
240	233.69	260.34	f
280	235.18	273.92	f
320	252.09	296	f
360	261.42	311.46	f
400	268.17	316.8	f
440	274.88	330.55	f
480	288.58	340.71	f
520	303.81	350.33	f
560	330.04	365.22	f
600	338.48	384.26	f
640	338.91	405.54	f
680	351.61	424.15	f
720	347.7	434.4	f
760	340	444.24	f
800	331.43	463.92	f
840	341.94	477.77	f
880	356.83	488.24	f
920	364.84	502	f
960	374.01	514.66	f
1000	378.03	529.78	f
1040	369.82	537.34	f
1080	367.73	539.35	f
1120	346.33	556.91	f
1160	333.49	561.22	f
1200	316.42	561.87	f
1240	289.29	560.23	f
1280	274.15	549.83	f
1320	249.52	553.4	f
1360	235.92	559.08	f
1400	214.36	560.66	f
1440	202.3	564.49	f
*	id=P14	origin=start	destiny=end	motherId=-	ageAtStart=1480
0	12.48	459.15	c
40	-9.53	438.75	c
80	-17.39	427.72	c
120	-30.67	422.22	c
160	-53.31	401.79	c
200	-64.44	392.04	f
240	-78.87	378.63	f
280	-100.32	377.45	f
320	-129.07	381.14	f
360	-137.89	379.38	f
400	-152.47	376.44	f
440	-164.59	379.98	f
480	-179.95	383.84	f
520	-198.69	396.43	f
560	-206.08	408.55	f
600	-206.05	413.76	f
640	-207.79	434.09	f
680	-198.51	468.42	f
720	-191.63	489.3	f
760	-190.75	510.04	f
800	-197.82	521.23	f
840	-194.81	523.83	f
880	-179.54	530.86	f
920	-166.18	539.44	f
960	-148.08	539.19	f
1000	-130.72	533.75	f
1040	-118.57	528.41	f
1080	-95.97	529.65	f
1120	-81.04	526.41	f
1160	-70.03	526.12	f
1200	-50.22	532.93	f
1240	-40.71	530.48	f
1280	-18.98	518.54	f
1320	-14.35	511.7	f
1360	-16.08	510.54	f
1400	-37.16	498.8	f
1440	-53.26	492.8	f
*	id=P15	origin=start	destiny=end	motherId=-	ageAtStart=3960
0	394.2	304.37	c
40	385.9	313.85	c
80	369.42	317.41	c
120	359.75	323.66	c
160	335.08	344.04	c
200	317.5	351.66	f
240	297.55	351.47	f
280	279.75	353.63	f
320	270.3	359.08	f
360	251.44	367.19	f
400	238.02	377.97	f
440	219.97	384.2	f
480	207.42	387.53	f
520	182.01	387.98	f
560	159.71	382.71	f
600	140.42	390.56	f
640	133.33	401.2	f
680	130.78	407.91	f
720	125.28	429.99	f
760	104.03	455.81	f
800	99.73	477.9	f
840	104.84	499.52	f
880	109.58	523.26	f
920	113.07	545.49	f
960	104.12	564.69	f
1000	90.86	593.34	f
1040	80.86	604.39	f
1080	64.55	622.29	f
1120	50.81	645.52	f
1160	35.34	659.57	f
1200	18.23	667.81	f
1240	8.88	685.26	f
1280	-2.22	692.84	f
1320	-12.76	699.51	f
1360	-30.23	702	f
1400	-33.79	697.93	f
1440	-36.79	694.4	f
*	id=P16	origin=start	destiny=end	motherId=-	ageAtStart=3000
0	458.67	322.21	c
40	462.08	302.17	c
80	462.48	286.49	c
120	461.56	268.82	c
160	447.44	243.96	c
200	436.65	244.94	f
240	416.96	235.2	f
280	421.48	237.62	f
320	423.91	255.92	f
360	423.86	273.82	f
400	417.36	280.63	f
440	406.89	290.22	f
480	398.46	309.78	f
520	402.36	325.11	f
560	412.37	342.03	f
600	424.6	353.41	f
640	446.02	362.03	f
680	450.23	368.79	f
720	457.87	384.84	f
760	456.4	392.53	f
800	448.12	413.88	f
840	437.89	428.93	f
880	410.46	438.64	f
920	398.86	442.5	f
960	380.12	452.74	f
1000	374.6	466.17	f
1040	358.56	480.35	f
1080	350.15	488.63	f
1120	339.12	494.64	f
1160	323.79	502.42	f
1200	307.39	516.09	f
1240	290.6	528.63	f
1280	276.91	537.99	f
1320	266.01	545.32	f
1360	262.44	554.34	f
1400	259.31	564.26	f
1440	257.12	571.57	f
*	id=P17	origin=start	destiny=end	motherId=-	ageAtStart=1280
0	591.72	100.82	c
40	576.89	110.14	c
80	563.6	125.94	c
120	561.29	148.21	c
160	550.8	180.64	c
200	552.58	192.85	f
240	559.29	199.02	f
280	568.18	206.58	f
320	585.29	220.22	f
360	611	225.8	f
400	618.01	228.24	f
440	647.22	233.87	f
480	672.76	247.3	f
520	697	256.04	f
560	713.13	248.64	f
600	731.95	237.24	f
640	749.34	220.98	f
680	766.44	203.92	f
720	781.72	196.85	f
760	792.25	195.27	f
800	808.5	198.37	f
840	832.24	201.9	f
880	846.88	213.27	f
920	861.92	224.13	f
960	880.17	240.6	f
1000	886.66	239.32	f
1040	900.68	233.17	f
1080	925.16	227.01	f
1120	936.81	237.73	f
1160	945.71	230.73	f
1200	958.9	229.81	f
1240	982.11	226.21	f
1280	995.2	227.16	f
1320	1005.58	236.95	f
1360	1012.91	247.17	f
1400	1023.81	249.08	f
1440	1038.3	257.69	f
*	id=P18	origin=start	destiny=end	motherId=-	ageAtStart=1560
0	197.18	367.57	c
40	185.54	373.49	c
80	168.33	377.01	c
120	158.24	381.12	c
160	132.12	386.37	c
200	119.66	390.15	f
240	104.37	386.11	f
280	84.88	377.17	f
320	65.12	361.35	f
360	62.81	352.19	f
400	48.49	345.49	f
440	36.61	322.98	f
480	27.73	316.89	f
520	16.37	312.27	f
560	-5.62	306.77	f
600	-21.31	300.67	f
640	-35.22	288.39	f
680	-43.93	260.48	f
720	-46.35	254.3	f
760	-62.94	246.8	f
800	-84.97	240.18	f
840	-106.18	254.82	f
880	-112.18	246.47	f
920	-128.74	232.71	f
960	-139.89	228.34	f
1000	-153.37	235.19	f
1040	-164.94	252.47	f
1080	-171.47	266.87	f
1120	-183.72	275.31	f
1160	-183.74	280.44	f
1200	-182.46	301.45	f
1240	-184.68	314.15	f
1280	-186.06	321.03	f
1320	-192.07	330.78	f
1360	-202.57	354.51	f
1400	-206.86	358.91	f
1440	-223.23	359.23	f
*	id=P19	origin=start	destiny=end	motherId=-	ageAtStart=320
0	238.07	519.46	c
40	230.64	503.38	c
80	224.54	479.02	c
120	222.25	460.71	c
160	223.23	443.8	c
200	223.75	422.95	f
240	221.28	405.96	f
280	226.15	397.66	f
320	241.03	384.06	f
360	245.8	377.26	f
400	239.82	361.43	f
440	222.46	342.25	f
480	205.95	325.69	f
520	199.97	317.6	f
560	187.95	309.8	f
600	175.17	306.49	f
640	152.88	303.69	f
680	143.63	292.31	f
720	132.98	288.56	f
760	122.12	279.72	f
800	119.05	279.35	f
840	96.33	271.06	f
880	93.47	264.83	f
920	85.92	260.39	f
960	79.39	244.8	f
1000	64.03	228.72	f
1040	53.77	223.31	f
1080	37.11	220.12	f
1120	23.74	226.23	f
1160	7.93	230.58	f
1200	-8.51	232.38	f
1240	-31.51	235.13	f
1280	-38.53	227.9	f
1320	-38.2	208.71	f
1360	-28.69	181.4	f
1400	-25.63	157	f
1440	-14.5	152.84	f
*	id=P20	origin=start	destiny=end	motherId=-	ageAtStart=2400
0	584	105.8	c
40	609.43	110.26	c
80	614.7	102.72	c
120	623.88	91.15	c
160	633.75	80.93	c
200	643.15	72.11	f
240	658.21	63.3	f
280	669.61	68.48	f
320	683.48	85.1	f
360	694.16	98.86	f
400	695.76	109.13	f
440	703.14	125.46	f
480	709.85	137.17	f
520	729.57	154.59	f
560	732.29	161.68	f
600	736.25	174.27	f
640	749.93	180.71	f
680	762.9	190.77	f
720	769.1	207.31	f
760	790.9	217.62	f
800	804.34	235.58	f
840	811.13	244.18	f
880	825.72	253.73	f
920	828.25	250.79	f
960	845.56	232.61	f
1000	852.72	223.44	f
1040	872.97	217.07	f
1080	893.85	210.88	f
1120	899.56	206.36	f
1160	911.51	188.17	f
1200	911.92	176.02	f
1240	920.07	169.49	f
1280	939.51	168.27	f
1320	953.6	168.5	f
1360	962.67	181.82	f
1400	973.16	182.06	f
1440	1000.79	175.02	f
*	id=P21	origin=start	destiny=end	motherId=-	ageAtStart=4040
0	603.74	67.08	c
40	589.52	52.28	c
80	580.84	24.67	c
120	573.9	4.83	c
160	571.73	-13.21	c
200	566.17	-24.78	f
240	550.74	-45.25	f
280	543.08	-60.14	f
320	533.45	-73.14	f
360	539.27	-80.56	f
400	557.57	-79.56	f
440	564.35	-83.3	f
480	583.47	-89.98	f
520	593.04	-105.74	f
560	604.17	-123.46	f
600	629.37	-141.24	f
640	641.26	-151.5	f
680	649.39	-171.87	f
720	656.53	-184.02	f
760	668.99	-193.2	f
800	692.27	-196.02	f
840	718.02	-198.68	f
880	742.26	-197.66	f
920	755.93	-199.58	f
960	777.52	-201.16	f
1000	787.57	-206.25	f
1040	805.75	-222.93	f
1080	803.65	-229.13	f
1120	790.84	-248.85	f
1160	771.2	-254.43	f
1200	751.74	-263.04	f
1240	736.85	-271.36	f
1280	720.8	-272.12	f
1320	700.27	-271.29	f
1360	686.31	-268.8	f
1400	668.64	-268.93	f
1440	650.18	-273.35	f
*	id=P22	origin=start	destiny=end	motherId=-	ageAtStart=600
0	576.04	515.12	c
40	570.9	532.8	c
80	569.06	563.39	c
120	570.07	578.65	c
160	566.4	592.93	c
200	553.79	617.78	f
240	556.16	618.93	f
280	570.37	623.51	f
320	591.12	638.85	f
360	613.7	650.61	f
400	628.89	668.05	f
440	639.64	677.96	f
480	644.2	686.32	f
520	655.22	709.01	f
560	667.19	730.88	f
600	672.09	756.7	f
640	668.66	770.96	f
680	660.5	781.71	f
720	641.75	810.99	f
760	634.54	817.42	f
800	617.94	829.58	f
840	600.72	838.12	f
880	582.33	842.77	f
920	564.49	843.98	f
960	546.27	845.32	f
1000	527.66	850.13	f
1040	514.81	857.33	f
1080	504.58	851.81	f
1120	484.37	842.12	f
1160	466.2	831.12	f
1200	466.81	823.08	f
1240	456.92	803.72	f
1280	449.88	776.85	f
1320	447.53	763.17	f
1360	450.19	743.83	f
1400	449.19	715.94	f
1440	449.74	703.28	f
*	id=P23	origin=start	destiny=end	motherId=-	ageAtStart=3240
0	222.93	417.79	c
40	204.75	443.54	c
80	198.17	457.7	c
120	191.71	469.04	c
160	177.76	490.83	c
200	161.83	493.67	f
240	146.72	505.01	f
280	128.82	524.26	f
320	125.86	550.26	f
360	121.24	562.32	f
400	117.84	571.95	f
440	102.43	570.82	f
480	82.83	565.45	f
520	63.42	555.97	f
560	39.24	540	f
600	27.02	538.32	f
640	8.62	534.84	f
680	0.19	517.61	f
720	1.52	501.66	f
760	7.79	488.51	f
800	16.97	466.38	f
840	25.97	452.97	f
880	35.19	435.4	f
920	52.25	415.76	f
960	57.44	398.36	f
1000	60.66	372.31	f
1040	65.15	358.81	f
1080	58	355.71	f
1120	32.52	349.65	f
1160	31.97	346.85	f
1200	27.84	312.32	f
1240	16.75	288.56	f
1280	12.42	269.59	f
1320	15.86	259.9	f
1360	18.37	252.38	f
1400	19.05	229.72	f
1440	6.57	220.86	f
*	id=P24	origin=start	destiny=end	motherId=-	ageAtStart=1120
0	690.4	582.26	c
40	691.26	572.07	c
80	691.69	559.91	c
120	692.41	545.04	c
160	706.54	508.95	c
200	706.9	483.62	f
240	715.23	471.37	f
280	713.44	446.09	f
320	705.15	428.66	f
360	699.92	409.4	f
400	691.19	395.95	f
440	695.09	379.45	f
480	693.27	366.36	f
520	700.05	358.9	f
560	712.54	336	f
600	720.73	330.21	f
640	717.27	331.57	f
680	689.77	324.18	f
720	679.47	315.58	f
760	678.88	311.84	f
800	676.32	289.89	f
840	682.78	258.27	f
880	687.37	234.91	f
920	691.35	214.56	f
960	700.31	212.94	f
1000	727.26	202.81	f
1040	739.95	196.96	f
1080	765.47	192.2	f
1120	782.59	205.11	f
1160	795.78	194.6	f
1200	800.09	188.8	f
1240	813.6	180.57	f
1280	827.82	178.12	f
1320	834.04	180.46	f
1360	834.32	190.58	f
1400	832.83	215.87	f
1440	837.09	232.89	f
*	id=P25	origin=start	destiny=end	motherId=-	ageAtStart=480
0	507.89	378.69	c
40	499.73	377.71	c
80	489.92	384.72	c
120	468.31	388.82	c
160	443.52	398.21	c
200	437.18	407.81	f
240	417.13	426.77	f
280	395.72	432	f
320	379.1	436.97	f
360	366.42	451.47	f
400	360.08	476.75	f
440	366.25	489.74	f
480	380.08	515.1	f
520	390.26	530.42	f
560	403.4	552.5	f
600	403.31	560.42	f
640	385.32	577.43	f
680	372.62	591.78	f
720	355.65	607.32	f
760	347.57	619.87	f
800	336.35	630.26	f
840	324.7	648.98	f
880	311.62	668.89	f
920	307.08	677.65	f
960	286.47	680.41	f
1000	265.75	688.2	f
1040	242.63	694.08	f
1080	233.23	698.33	f
1120	203.71	705.16	f
1160	197	719.15	f
1200	190.75	728.86	f
1240	184.62	740.41	f
1280	171.22	760.75	f
1320	160.78	771.91	f
1360	147.26	794.83	f
1400	137.48	804.52	f
1440	121.04	817.02	f
*	id=P26	origin=start	destiny=end	motherId=-	ageAtStart=2720
0	179.69	32.15	c
40	198.53	14.49	c
80	198.36	2.8200000000001	c
120	202.44	-17.61	c
160	203.73	-23.26	c
200	213.42	-38.29	f
240	219.81	-44.68	f
280	232.04	-56.37	f
320	241.69	-54.93	f
360	250.88	-61.79	f
400	264.1	-75.69	f
440	279.98	-82.42	f
480	280.33	-76.44	f
520	272.91	-57.68	f
560	261.9	-43.16	f
600	249.01	-31.11	f
640	239.92	-31.1	f
680	235.3	-50.77	f
720	238.15	-67.47	f
760	232.18	-89.03	f
800	223.71	-98.72	f
840	217.51	-113.74	f
880	214.54	-139.38	f
920	216.75	-158.86	f
960	217.58	-168.91	f
1000	219.75	-180.16	f
1040	235.1	-188.67	f
1080	244.66	-198.75	f
1120	260.31	-203.87	f
1160	279.5	-206.42	f
1200	294.35	-200.53	f
1240	316.31	-186.41	f
1280	327.68	-174.28	f
1320	332.35	-147.38	f
1360	322.92	-145.25	f
1400	309.2	-134.45	f
1440	306.69	-125.96	f
*	id=P27	origin=start	destiny=end	motherId=-	ageAtStart=4240
0	261.55	133.7	c
40	262.97	140.63	c
80	255.53	159.45	c
120	253.39	189.03	c
160	248.06	193.55	c
200	231.18	216.22	f
240	228.99	231.5	f
280	223.63	256.04	f
320	229.01	277.77	f
360	224.27	295.26	f
400	225.38	308.64	f
440	223.42	324.29	f
480	215.79	340.36	f
520	215.49	346.36	f
560	227.6	359.12	f
600	226.65	361.19	f
640	222.04	364.61	f
680	207.71	376.36	f
720	203.32	393.67	f
760	191.76	400.71	f
800	183.5	390.74	f
840	181.71	394.13	f
880	172.71	414.18	f
920	160.88	432.91	f
960	166.21	447.39	f
1000	174.21	461.13	f
1040	177.65	472.26	f
1080	179.48	485.55	f
1120	190.02	497.06	f
1160	191.45	507.84	f
1200	182.29	520.89	f
1240	163.27	540.77	f
1280	145.28	549.4	f
1320	122.75	557.21	f
1360	110.69	567.32	f
1400	103.31	572.12	f
1440	95.81	579.47	f
*	id=P28	origin=start	destiny=end	motherId=-	ageAtStart=280
0	647.21	374.18	c
40	639.28	382.69	c
80	633.33	406.28	c
120	632.13	408.45	c
160	635.79	429.38	c
200	643.42	443.89	f
240	645.18	456.16	f
280	652.36	472.31	f
320	651.95	482.35	f
360	638.83	505.52	f
400	619.16	522.82	f
440	600.42	538.06	f
480	592.09	555.54	f
520	594.43	570.19	f
560	595.55	587.03	f
600	591.45	613.22	f
640	584.92	627.79	f
680	577.36	649.78	f
720	581.93	670.5	f
760	584.99	674.1	f
800	597.6	686.57	f
840	612.81	695.33	f
880	624.92	702.63	f
920	630.98	711.63	f
960	653.49	733.03	f
1000	670.26	745.96	f
1040	683.77	761.17	f
1080	699.66	779.42	f
1120	699.93	792.37	f
1160	688.7	806.49	f
1200	673.17	817.13	f
1240	667.64	823.55	f
1280	659.78	844.86	f
1320	651.99	872.04	f
1360	645.45	880.48	f
1400	628.51	903.39	f
1440	626.95	912.8	f
*	id=P29	origin=start	destiny=end	motherId=-	ageAtStart=1880
0	470.47	136.09	c
40	484.08	123.83	c
80	486.79	111.32	c
120	497.19	91.68	c
160	493.17	89.77	c
200	483.72	84.21	f
240	462.85	80.58	f
280	454.64	71.5	f
320	439.2	56.23	f
360	434.07	34.79	f
400	426.17	24.27	f
440	426.33	27.16	f
480	425.87	50.81	f
520	427.6	78.68	f
560	427.49	97.36	f
600	434.27	116.26	f
640	431.66	129.36	f
680	433.59	160.58	f
720	439.73	171.31	f
760	448.45	174.38	f
800	454.91	185.22	f
840	468.03	199.94	f
880	471.42	211.94	f
920	479.01	229.56	f
960	493.87	243.34	f
1000	503.54	264.02	f
1040	507.23	276.1	f
1080	519.82	290.18	f
1120	529.75	299.81	f
1160	522.98	319.36	f
1200	515.87	335.19	f
1240	513.67	351.76	f
1280	495.65	368.21	f
1320	467.92	381.45	f
1360	462.98	386.93	f
1400	452.09	407.46	f
1440	429.63	420.51	f
*	id=P30	origin=start	destiny=end	motherId=-	ageAtStart=2960
0	631.49	661.89	c
40	615.96	658.47	c
80	591.75	661.12	c
120	568.63	667.04	c
160	551.45	667.71	c
200	533.27	677.24	f
240	515.14	697.55	f
280	501.97	702.48	f
320	496.92	711.99	f
360	480.24	737.46	f
400	477.45	746.42	f
440	483.87	760.44	f
480	496.43	777.24	f
520	511.03	776.02	f
560	518.34	768.94	f
600	527.43	760.69	f
640	536.97	765.17	f
680	545.79	787.4	f
720	554.41	805.52	f
760	560.95	814.73	f
800	563.72	815.52	f
840	584.6	818.81	f
880	588.17	823.42	f
920	591.78	838.45	f
960	599.04	856.19	f
1000	609.27	867.14	f
1040	619.14	879.37	f
1080	628.53	902.18	f
1120	636.04	918.16	f
1160	642.8	935.67	f
1200	662.76	942.6	f
1240	674.1	941.14	f
1280	683.18	946.78	f
1320	708.26	963.84	f
1360	728.02	976.02	f
1400	740.15	984.45	f
1440	748.33	984.37	f
*	id=P31	origin=start	destiny=end	motherId=-	ageAtStart=3360
0	313.44	449.44	c
40	323.39	448.96	c
80	353.47	437.52	c
120	358.24	431.43	c
160	370.06	426.54	c
200	385.19	416.04	f
240	394.85	416.91	f
280	416.32	408.91	f
320	436.54	390.07	f
360	441.47	382.12	f
400	444.45	364.06	f
440	439.35	354.23	f
480	421.68	345.54	f
520	396.46	344.71	f
560	380.36	339.34	f
600	372.08	337.09	f
640	365.99	322.82	f
680	358.95	307.61	f
720	347.49	288.08	f
760	348.41	277.41	f
800	346.59	252.91	f
840	338.95	250.87	f
880	324.16	250.38	f
920	306.16	255.16	f
960	279.77	255.51	f
1000	265.54	249.79	f
1040	246.59	242.23	f
1080	231.99	233.37	f
1120	221.44	229.12	f
1160	210.1	221.34	f
1200	198.67	219.34	f
1240	174.66	220.75	f
1280	155.51	233.34	f
1320	137.95	234.49	f
1360	123.31	242.67	f
1400	114.6	233.58	f
1440	106.59	207.78	f
*	id=P32	origin=start	destiny=end	motherId=-	ageAtStart=4640
0	422.25	640.8	c
40	413.72	663.64	c
80	405.91	686.82	c
120	402.17	702.29	c
160	399.76	717.18	c
200	413.1	743.42	f
240	422.79	756.7	f
280	429.4	775.16	f
320	429.31	783.35	f
360	449.43	804.81	f
400	457.23	809.3	f
440	469.46	823.7	f
480	485.4	831.19	f
520	505.78	832.25	f
560	525.38	827.41	f
600	528.05	820.19	f
640	530.6	804.16	f
680	539.54	782.99	f
720	543.38	766.77	f
760	552.64	757.51	f
800	565.4	747.57	f
840	590.09	737.2	f
880	610.65	751.6	f
920	628.21	764.2	f
960	637.94	769.62	f
1000	649.12	778.89	f
1040	659.76	788.15	f
1080	673.76	795.4	f
1120	686.46	800.11	f
1160	698.23	812.54	f
1200	707.24	825.11	f
1240	700.2	838.21	f
1280	689.36	848.1	f
1320	666.69	860.34	f
1360	662.47	856.25	f
1400	643.78	854.91	f
1440	624.6	833.31	f
*	id=P33	origin=start	destiny=end	motherId=-	ageAtStart=3120
0	163.22	170.56	c
40	146.24	176.14	c
80	129.16	184.92	c
120	112.24	189.04	c
160	104.47	193.73	c
200	100.78	208.96	f
240	86.76	221.23	f
280	67.91	234.54	f
320	54.25	256.86	f
360	48.34	266.09	f
400	43.4	265.76	f
440	30.59	255.32	f
480	11.93	244.46	f
520	0.75	244.39	f
560	-19.89	242.7	f
600	-36.75	237.58	f
640	-44.93	238.4	f
680	-50.06	240.55	f
720	-64.46	241.48	f
760	-79.45	244.79	f
800	-104.72	245.54	f
840	-105.64	240.25	f
880	-109.06	222.45	f
920	-107.69	198.66	f
960	-117.06	173.61	f
1000	-125.64	161.41	f
1040	-125.68	143.36	f
1080	-134.94	129.02	f
1120	-143.46	115.05	f
1160	-160.9	87.17	f
1200	-166.38	77.12	f
1240	-167.93	55.34	f
1280	-161.46	34.28	f
1320	-160.47	5.9400000000001	f
1360	-160.69	-11.39	f
1400	-163.29	-22.25	f
1440	-168.34	-26.82	f
*	id=P34	origin=start	destiny=end	motherId=-	ageAtStart=1280
0	428.03	342.66	c
40	411.01	349.45	c
80	393.29	353.22	c
120	382.76	354.22	c
160	357.86	355.96	c
200	341.79	360.29	f
240	318.65	377.82	f
280	299.53	386.02	f
320	281.78	386.36	f
360	262.07	388.31	f
400	267.07	388.58	f
440	274.51	399.29	f
480	278.91	412.75	f
520	282.03	441.08	f
560	287.24	455.97	f
600	298.61	477.36	f
640	302.32	503.34	f
680	305.71	520.92	f
720	316.82	529.09	f
760	323.04	552.24	f
800	315.23	567.25	f
840	303.42	594.19	f
880	295.51	613.09	f
920	287.38	625.88	f
960	270.73	635.28	f
1000	269.88	641.91	f
1040	265.44	648.14	f
1080	257.55	659.88	f
1120	241.7	667.84	f
1160	226.76	673.94	f
1200	209.87	672.69	f
1240	185.09	671.24	f
1280	169.67	663.55	f
1320	166.92	644.39	f
1360	171.3	623.08	f
1400	179.43	605.35	f
1440	192.89	590.48	f
*	id=P35	origin=start	destiny=end	motherId=-	ageAtStart=1960
0	792.14	567.05	c
40	780.52	584.38	c
80	769.52	601.56	c
120	763.82	603.83	c
160	741.23	612.78	c
200	726.97	607.72	f
240	718.63	605.2	f
280	703.32	614.33	f
320	685.64	634.58	f
360	674.94	635.8	f
400	661.91	644.85	f
440	632.46	655.36	f
480	624.35	652.71	f
520	600.48	654.64	f
560	589.3	665.27	f
600	579.79	684.32	f
640	588.62	699.15	f
680	599.56	716.82	f
720	610.74	746.91	f
760	614.6	761.71	f
800	612.78	763.12	f
840	602	773.84	f
880	594.4	788.48	f
920	590.74	799.92	f
960	588.02	822.97	f
1000	592.03	836.68	f
1040	591.8	858.66	f
1080	591.35	866.83	f
1120	596.94	889.07	f
1160	598.14	909.92	f
1200	611.96	922.44	f
1240	620.73	927.78	f
1280	632.07	943.59	f
1320	648.79	941.6	f
1360	655.79	948.49	f
1400	663.99	953.63	f
1440	685.03	958.09	f
*	id=P36	origin=start	destiny=end	motherId=-	ageAtStart=3840
0	285.55	209.37	c
40	309.83	193.85	c
80	317.76	183.71	c
120	326.61	162.96	c
160	322.74	144.48	c
200	318.81	121.4	f
240	329.9	96.4	f
280	341.39	91.68	f
320	364.71	105.59	f
360	385.7	113.58	f
400	394.96	128.26	f
440	396.11	150.14	f
480	406.25	175.4	f
520	417.86	197.31	f
560	428.64	214.48	f
600	446.27	221.71	f
640	464.19	222	f
680	471.78	210.83	f
720	478.18	191.58	f
760	487.42	182.7	f
800	503.24	167.78	f
840	515.06	156.28	f
880	536.05	137.35	f
920	539.61	130.25	f
960	545.97	117.9	f
1000	550.5	102.72	f
1040	551.03	99.57	f
1080	548.22	84.36	f
1120	557.07	59.51	f
1160	560.84	32.84	f
1200	543.35	16.95	f
1240	515.48	-7.6	f
1280	494.6	-16.83	f
1320	478.63	-26.6	f
1360	460.22	-28.09	f
1400	431.52	-30.59	f
1440	411.19	-31.92	f
*	id=P37	origin=start	destiny=end	motherId=-	ageAtStart=40
0	45.81	657.41	c
40	56.84	643.61	c
80	75.65	627.29	c
120	83.94	624.72	c
160	106.35	629.51	c
200	114.22	639.27	f
240	113.06	644.03	f
280	103.09	651.59	f
320	100.17	659	f
360	94.02	669.99	f
400	76.69	677.78	f
440	66.53	671.58	f
480	50.23	663.44	f
520	48.78	663.85	f
560	40.62	669.46	f
600	32.13	667.72	f
640	16.17	672.12	f
680	5.57	666.15	f
720	-11.42	657.51	f
760	-34.8	636.26	f
800	-58.38	620.64	f
840	-85.45	620.4	f
880	-100.83	632.66	f
920	-110.3	644.27	f
960	-107.1	649.1	f
1000	-111.52	668.21	f
1040	-115.58	680.84	f
1080	-121.08	707.97	f
1120	-120.26	718.13	f
1160	-113.13	727.41	f
1200	-108.01	738.79	f
1240	-87.8	743.76	f
1280	-79.16	743.03	f
1320	-59.73	740.63	f
1360	-55.16	746.66	f
1400	-37.9	749.03	f
1440	-16.04	754.23	f
*	id=P38	origin=start	destiny=end	motherId=-	ageAtStart=4200
0	795.47	460.42	c
40	809.6	475.94	c
80	813.6	485.91	c
120	829.36	505.29	c
160	830.11	514.39	c
200	819.98	529.9	f
240	808.47	548.71	f
280	795.23	567.02	f
320	783.39	578.13	f
360	779.3	586.99	f
400	780.24	594.22	f
440	785.98	612.79	f
480	804.18	634.31	f
520	819.69	652.77	f
560	833.88	664.39	f
600	839.71	668.45	f
640	848.56	686.11	f
680	864.76	699.08	f
720	876	701.03	f
760	890.35	704.46	f
800	914.19	715.19	f
840	938.07	722.59	f
880	946.65	722.74	f
920	960.97	725.3	f
960	979.46	721.29	f
1000	986.76	718.01	f
1040	992.93	704.08	f
1080	1013.38	685.27	f
1120	1018.76	679.01	f
1160	1038.14	660.27	f
1200	1039.99	647.2	f
1240	1035.87	626.54	f
1280	1028.43	620.85	f
1320	1024.48	610.93	f
1360	1025.16	602.37	f
1400	1043.18	573.04	f
1440	1058.92	570.45	f
*	id=P39	origin=start	destiny=end	motherId=-	ageAtStart=720
0	351.64	174.34	c
40	366.43	171.65	c
80	380.77	165.68	c
120	400.11	166.39	c
160	410	166.44	c
200	421.42	174.1	f
240	457.31	181.08	f
280	459.3	190.56	f
320	456.79	207.77	f
360	446.4	219.01	f
400	442.81	240.88	f
440	435.43	254.72	f
480	420.87	276.73	f
520	408.17	292.31	f
560	394.68	297.78	f
600	383.37	299.04	f
640	367.81	298.8	f
680	344.42	294.81	f
720	314.09	285.55	f
760	304.68	271.25	f
800	291.79	266.51	f
840	281.05	257.24	f
880	257.22	242.1	f
920	240.03	240.81	f
960	224	237.09	f
1000	205.53	218.89	f
1040	197.33	223.06	f
1080	180.53	234.13	f
1120	158.95	245.34	f
1160	142.79	249.66	f
1200	122.46	254.96	f
1240	112.04	257.72	f
1280	101.32	253.2	f
1320	94.8	238.02	f
1360	94.58	224.36	f
1400	97.25	213.14	f
1440	95.78	194.46	f
*	id=P40	origin=start	destiny=end	motherId=-	ageAtStart=400
0	366.88	679.24	c
40	366.39	692.31	c
80	355.29	720.63	c
120	357.12	741.21	c
160	368.48	758.88	c
200	390.94	772.58	f
240	403.78	776.8	f
280	421.48	777.06	f
320	423.24	788.56	f
360	426.7	801.88	f
400	430.95	814.5	f
440	446.34	834.65	f
480	452.58	855.05	f
520	458.72	874.69	f
560	457.65	893.18	f
600	451.31	923.92	f
640	443.26	943.35	f
680	443.42	957.76	f
720	447.91	974.59	f
760	454.59	980.7	f
800	465.06	998.44	f
840	465.56	1000.06	f
880	462.78	1012.95	f
920	451.28	1032.68	f
960	448.4	1056.87	f
1000	452.2	1065.03	f
1040	458.76	1077.75	f
1080	471.02	1092.67	f
1120	484.17	1106.93	f
1160	491.29	1122.68	f
1200	485.63	1125.4	f
1240	465.14	1138.47	f
1280	446.24	1138.98	f
1320	429.42	1152.76	f
1360	420.02	1167.3	f
1400	410.55	1189.73	f
1440	406.21	1214.87	f
*	id=P41	origin=start	destiny=end	motherId=-	ageAtStart=520
0	137.13	236.44	c
40	141.66	226.49	c
80	147.04	215.39	c
120	152.37	203.09	c
160	160.8	206.19	c
200	152.16	213.86	f
240	139.8	224.33	f
280	141.14	235.15	f
320	138.92	235.04	f
360	107.63	241.41	f
400	88.87	245.52	f
440	76.33	248.51	f
480	60.17	254.41	f
520	35.12	256.64	f
560	19.52	255.66	f
600	18.04	259.41	f
640	7.88	268.19	f
680	3.42	282.55	f
720	-9.8	300.5	f
760	-10.28	317.1	f
800	-7.09	340.52	f
840	4.49	357.32	f
880	12.01	374.53	f
920	14.5	388.29	f
960	6.18	393.65	f
1000	-2.96	400.97	f
1040	-8.34	407.95	f
1080	0.64	418.71	f
1120	9.18	439.11	f
1160	8.88	454.8	f
1200	16.51	453.8	f
1240	33.48	440	f
1280	56.35	427.8	f
1320	63.38	416.76	f
1360	65.98	396.88	f
1400	72.25	374.37	f
1440	77.08	362.72	f
*	id=P42	origin=start	destiny=end	motherId=-	ageAtStart=1560
0	788.46	341.41	c
40	774.38	330.83	c
80	768.96	316.16	c
120	757.45	307.86	c
160	744.35	305.38	c
200	731.81	298.97	f
240	720.9	294.34	f
280	708.5	290.87	f
320	675.29	284.5	f
360	654.46	276.69	f
400	634.32	272.48	f
440	612.01	266.38	f
480	605.51	248.85	f
520	592.5	237.07	f
560	577.11	226.65	f
600	563.59	217.4	f
640	548.69	200.27	f
680	542.05	186.23	f
720	544.39	174.72	f
760	543.36	163.42	f
800	545.96	147.32	f
840	529.05	131.98	f
880	522.79	112.79	f
920	505.14	90.06	f
960	485.9	76.8	f
1000	474.63	69.91	f
1040	452.26	50.77	f
1080	436.02	48.5	f
1120	425.99	42.6	f
1160	420.98	42.84	f
1200	392.56	60.52	f
1240	375.48	64.24	f
1280	355.73	84.47	f
1320	341.56	95.8	f
1360	328.49	99.29	f
1400	320.28	108.87	f
1440	315.5	112.88	f
*	id=P43	origin=start	destiny=end	motherId=-	ageAtStart=920
0	383.1	190.42	c
40	380.5	164.22	c
80	377.18	155.67	c
120	370.05	140.78	c
160	357.12	119.73	c
200	345.15	115.67	f
240	327.67	115.7	f
280	305.11	118.58	f
320	280.85	123.6	f
360	264.04	108.91	f
400	246.89	95.69	f
440	244.49	79.74	f
480	232.59	68.71	f
520	219.71	50.39	f
560	211.21	32.81	f
600	207.54	20.03	f
640	215.1	13.7	f
680	227.25	7.85	f
720	231.65	-1.3200000000001	f
760	240.81	-14.67	f
800	251.84	-32.11	f
840	261.51	-38.64	f
880	268.21	-45.23	f
920	270.08	-52.7	f
960	282.65	-66.07	f
1000	291.26	-69.98	f
1040	292.29	-70.9	f
1080	302.56	-82.4	f
1120	320.02	-108.8	f
1160	318.59	-121.1	f
1200	313.27	-138.66	f
1240	302.81	-160.7	f
1280	295.06	-172.54	f
1320	290.14	-201.83	f
1360	291.03	-209.94	f
1400	289.94	-230.05	f
1440	293.59	-247.97	f
*	id=P44	origin=start	destiny=end	motherId=-	ageAtStart=2480
0	774.74	29.06	c
40	759.46	27.68	c
80	750.86	28.56	c
120	736.36	37.47	c
160	713.56	50.1	c
200	697.39	60.6	f
240	694.2	69.72	f
280	684.42	94.4	f
320	679.78	97.27	f
360	676.47	103.67	f
400	673.85	118.5	f
440	664.25	126.67	f
480	647.66	125.32	f
520	622.65	112.23	f
560	617.3	95.11	f
600	619.61	77.82	f
640	625.02	61.62	f
680	632.64	48.27	f
720	646.15	22.34	f
760	657.23	5.96	f
800	667.13	-9.1900000000001	f
840	687.02	-13.45	f
880	693.65	-22.09	f
920	720.71	-32.67	f
960	742.84	-32.9	f
1000	757.94	-41.57	f
1040	764.38	-36.78	f
1080	759.14	-36.33	f
1120	741.51	-33.22	f
1160	724.78	-31.02	f
1200	702.71	-26.6	f
1240	686.54	-21.8	f
1280	673.28	-15.57	f
1320	654.28	-5.64	f
1360	640.89	8.96	f
1400	622.17	22.87	f
1440	607.37	37.67	f
*	id=P45	origin=start	destiny=end	motherId=-	ageAtStart=560
0	398.78	194.93	c
40	393.27	179.68	c
80	383.46	153.7	c
120	391.74	129.02	c
160	397.16	118.53	c
200	395.94	101.42	f
240	397.48	88.56	f
280	406.81	78.44	f
320	420.23	70.01	f
360	431.63	51.75	f
400	448.28	43.42	f
440	461.62	39.62	f
480	464.86	50.59	f
520	466.22	67.11	f
560	455.58	95.06	f
600	446.2	107.8	f
640	442.47	114.69	f
680	426.77	119.75	f
720	410.58	116.57	f
760	413.35	122.79	f
800	417.63	135.18	f
840	422.17	156.22	f
880	433.59	170.04	f
920	442.96	180.09	f
960	458.63	186.87	f
1000	475.23	195.85	f
1040	475.16	198	f
1080	472.03	195.64	f
1120	461.23	188.77	f
1160	449.77	175.9	f
1200	449.95	157.14	f
1240	459.45	141.51	f
1280	465.03	134.34	f
1320	474.25	126.16	f
1360	495.08	110.42	f
1400	513.23	102.98	f
1440	534.72	104.6	f
*	id=P46	origin=start	destiny=end	motherId=-	ageAtStart=4760
0	850	95.97	c
40	867.67	87	c
80	880.17	76.82	c
120	885.92	61.23	c
160	895.71	49.63	c
200	904.57	38.39	f
240	909.76	13.56	f
280	917.45	-5.8200000000001	f
320	922.47	-11.92	f
360	930.53	-32.63	f
400	939.14	-41.97	f
440	947.3	-37.21	f
480	965.95	-30.97	f
520	981.69	-36.34	f
560	993.22	-37.75	f
600	1003.3	-27.49	f
640	1014.72	-18.55	f
680	1032.12	-14.83	f
720	1044.71	-12.5	f
760	1053.96	-11.12	f
800	1062.98	-12.77	f
840	1087.17	-15.14	f
880	1090.26	-19.15	f
920	1104.25	-36.16	f
960	1112.79	-51.54	f
1000	1128.58	-72.39	f
1040	1144.46	-77.93	f
1080	1151.16	-80.33	f
1120	1174.27	-97.22	f
1160	1193.86	-112.84	f
1200	1198.98	-125.15	f
1240	1191.45	-150.75	f
1280	1181.28	-163.18	f
1320	1170.41	-186.81	f
1360	1165.6	-200.35	f
1400	1159.28	-213.27	f
1440	1150.18	-236.72	f
*	id=P47	origin=start	destiny=end	motherId=-	ageAtStart=3120
0	33.11	336.13	c
40	46.63	338.37	c
80	72.67	344.91	c
120	86.43	347.24	c
160	104.72	352.82	c
200	129.24	354.02	f
240	142.35	361.05	f
280	159.88	368.61	f
320	169.48	381.89	f
360	185.53	393.03	f
400	201.83	384.21	f
440	213.8	379	f
480	236.38	377.35	f
520	244.13	377.24	f
560	266.66	377.62	f
600	271.54	364.19	f
640	276.04	347.65	f
680	298.62	335.42	f
720	325.31	327.68	f
760	349.74	319.4	f
800	375.16	324.56	f
840	394.18	331.4	f
880	398.9	340.66	f
920	414.92	344.1	f
960	430.94	343.61	f
1000	441.08	363.95	f
1040	447.82	382.52	f
1080	449.52	391.72	f
1120	459.89	409.5	f
1160	467.33	431.33	f
1200	482.33	446.01	f
1240	488.12	460.12	f
1280	496.06	486.46	f
1320	499.12	496.33	f
1360	496.42	507.82	f
1400	480.94	528.45	f
1440	464.53	543.58	f
*	id=P48	origin=start	destiny=end	motherId=-	ageAtStart=3560
0	767.29	495.9	c
40	754.2	481.95	c
80	744.73	460.91	c
120	750.1	428.98	c
160	745.32	405.98	f
200	738.33	398.21	f
240	726.88	379.12	f
280	715.21	363.68	f
320	694.73	341.75	f
360	682.17	323.21	f
400	673.91	311.77	f
440	665.54	306.8	f
480	655.07	302.05	f
520	649.97	290.48	f
560	654.92	265.27	f
600	659.04	246.93	f
640	664.81	241.78	f
680	678.01	236.5	f
720	684.78	227.99	f
760	687.27	214.3	f
800	685.58	203.81	f
840	674.27	187.33	f
880	665.69	170.6	f
920	656.77	161.87	f
960	646.59	161.94	f
1000	630.44	169.31	f
1040	605.96	179.15	f
1080	598.37	189.7	f
1120	588.74	205.94	f
1160	578.17	221.83	f
1200	571.9	225.71	f
1240	556.26	243.62	f
1280	534.3	253.45	f
1320	521.55	264.63	f
1360	503.35	270.69	f
1400	493.59	279.68	f
1440	481.9	303.26	f
*	id=P49	origin=start	destiny=end	motherId=-	ageAtStart=4280
0	227.7	380.89	c
40	240.6	383.53	c
80	265.82	388.6	c
120	284.84	387.71	c
160	292.8	383.67	c
200	307.55	376.72	f
240	314.44	355.46	f
280	310.15	332.84	f
320	316.51	323.68	f
360	313.82	306.26	f
400	316.74	284.43	f
440	313.31	264.84	f
480	319.92	246.45	f
520	316.01	226.12	f
560	315.82	214.92	f
600	322.31	196.94	f
640	334.22	187.9	f
680	350.69	181.14	f
720	367.15	183.1	f
760	381.34	193.85	f
800	406.16	202.32	f
840	422.46	218.67	f
880	431.81	224.48	f
920	444.7	232.52	f
960	470.41	243.91	f
1000	484.91	250.86	f
1040	501.7	255.24	f
1080	516.39	256.38	f
1120	531.5	256.87	f
1160	560.48	261.97	f
1200	583.44	271.61	f
1240	599.2	268.49	f
1280	611.5	268.96	f
1320	619.16	270.8	f
1360	627.78	272.13	f
1400	641.42	275.77	f
1440	647.58	275.62	f
*	id=P50	origin=start	destiny=end	motherId=-	ageAtStart=1160
0	598.09	557.9	c
40	599.84	584.51	c
80	591.73	595.69	c
120	577.02	608.32	c
160	571.82	612.52	c
200	553.47	620.76	f
240	553.71	637.94	f
280	547.32	658.89	f
320	554.08	680.48	f
360	556.49	697.28	f
400	556	712.66	f
440	542.94	720.53	f
480	529.42	734.78	f
520	528.1	755.11	f
560	524.33	774.49	f
600	506.47	785.57	f
640	498.93	786.14	f
680	480.41	787.43	f
720	459.59	784.57	f
760	442.85	793.51	f
800	426.88	809.56	f
840	415.09	821.42	f
880	396.88	835.34	f
920	377.03	849.11	f
960	361.85	858.3	f
1000	346.42	871.9	f
1040	326.48	890.48	f
1080	311.58	898.02	f
1120	286.96	910.76	f
1160	273.75	912.08	f
1200	253.59	907.77	f
1240	237.25	907.32	f
1280	220.54	915.08	f
1320	205.51	927.69	f
1360	189.23	927.42	f
1400	176.37	930.46	f
1440	165.82	926.26	f
*	id=P51	origin=start	destiny=end	motherId=-	ageAtStart=4040
0	518.89	671.14	c
40	527.68	681.79	c
80	535.61	692.09	c
120	537.74	707.71	c
160	543.65	728.36	c
200	554.45	748.23	f
240	563.38	765.16	f
280	573.25	761.25	f
320	572.05	759.12	f
360	558.08	755.36	f
400	551.91	749.72	f
440	545.58	737.68	f
480	547.83	723.39	f
520	558.68	716.22	f
560	580.12	708.99	f
600	593.82	701.85	f
640	603.35	685.74	f
680	613.72	673.27	f
720	632.95	661.71	f
760	641.81	642.78	f
800	644.07	641.92	f
840	651.78	642.09	f
880	672.38	633.67	f
920	675.46	625.88	f
960	685.59	606.69	f
1000	685.77	590.41	f
1040	681.62	574.06	f
1080	689.66	568.31	f
1120	687.42	569.84	f
1160	665.99	578.19	f
1200	649.43	583.42	f
1240	627.03	589.83	f
1280	604.08	582.92	f
1320	598.06	580.49	f
1360	593.04	576.09	f
1400	577.53	560.84	f
1440	569.05	552.59	f
*	id=P52	origin=start	destiny=end	motherId=-	ageAtStart=3960
0	756.6	228.93	c
40	783.05	231.45	c
80	801.62	220.76	c
120	800.05	210.51	c
160	788.67	203.52	c
200	769.1	193.36	f
240	755.44	181.14	f
280	733.96	177.36	f
320	716.01	178.87	f
360	691.69	181.01	f
400	680.4	183.72	f
440	661.42	189.41	f
480	649.96	192.9	f
520	622.77	203.05	f
560	600.92	205.88	f
600	590.95	195.61	f
640	588.54	175.69	f
680	579.9	166.16	f
720	556.77	143.63	f
760	546.55	125.9	f
800	530.79	105.28	f
840	532.56	96.57	f
880	527.35	67.17	f
920	531.95	58.57	f
960	531.27	45.41	f
1000	530.51	36.01	f
1040	528.67	28.37	f
1080	532.19	12.42	f
1120	530.22	-15.82	f
1160	521.95	-28.02	f
1200	497.71	-30.67	f
1240	493.24	-30.11	f
1280	478.38	-25.73	f
1320	464.03	-23.85	f
1360	446.01	-25.1	f
1400	425.22	-14.08	f
1440	428.55	-4.0700000000001	f
*	id=P53	origin=start	destiny=end	motherId=-	ageAtStart=3120
0	44.48	112.7	c
40	55.54	87.15	c
80	68.73	72.89	c
120	78.9	64.57	c
160	94.98	58.27	c
200	110.17	60.93	f
240	127.85	66.93	f
280	147.67	82.84	f
320	160.47	104.19	f
360	160.18	117.92	f
400	158.02	142.85	f
440	153.67	156.27	f
480	159.95	169.32	f
520	169.87	185.85	f
560	171.34	202.15	f
600	175.31	211.16	f
640	194.48	223.5	f
680	208.14	226.47	f
720	227.48	229.25	f
760	238.22	225.24	f
800	251.09	218.37	f
840	272.43	205.08	f
[truncated: 1,801 more rows]
