# Supplementary material for: A three component model for superdiffusive motion effectively describes migration of eukaryotic cells moving freely or under a directional stimulus
Source: PLoS One. 2022 Aug 2;17(8):e0272259. doi: 10.1371/journal.pone.0272259 (PMC9345344; doi:10.1371/journal.pone.0272259)
Supplement: S1 File — Text files containing information about displacements of experimental and simulated populations used for both preliminary analyses, in “datasets used for preliminary evaluation of cell movement (Tables 1 and 2)”, and further characterization of cell movement, in “further datasets used for cell movement characterization (Figs 2, 4–6; Table 2; S1–S3 Tables; S2 and S3 Figs)”. (ZIP) [file pone.0272259.s007.zip › S1_File/further datasets/simulated/100 cells (9 micron random)/b0 p16/Coords-yGu1yg.txt]

#	version=2.0	operator=	acqDate=	cellLine=cell	cond=N.T.	type=	well=	ref_angle=	note=Experiment 1	clickId=	date=	acqId=	ps=1	xSize=845	ySize=668	ts=1	unit=um	stackId=	timeInt=	description=
*	id=P1	origin=start	destiny=end	motherId=-	ageAtStart=2920
0	292.84	95.05	c
40	288.01	92.86	c
80	273.1	92.57	c
120	264.28	92.62	c
160	240.9	89.64	c
200	227.65	77.91	f
240	203.65	75.08	f
280	185.44	63.75	f
320	169.84	58.39	f
360	152.23	65.46	f
400	131.48	72.83	f
440	123.91	73.95	f
480	119.06	69.67	f
520	119.03	60.92	f
560	109.82	45.82	f
600	92.92	38.28	f
640	77.1	42.67	f
680	71.33	46.49	f
720	53.58	43.11	f
760	39.15	34.75	f
800	32.85	19.4	f
840	33.48	10.26	f
880	41.45	-5.91	f
920	52.84	-5.88	f
960	67.41	-0.26999999999998	f
1000	100.55	10.73	f
1040	123.29	10.86	f
1080	136.25	17.66	f
1120	159.85	27.37	f
1160	175.62	25.51	f
1200	204.6	29.5	f
1240	227.39	31.43	f
1280	242.75	36.67	f
1320	258.29	40.91	f
1360	271.11	64.57	f
1400	284.28	64.09	f
1440	286.3	60.93	f
*	id=P2	origin=start	destiny=end	motherId=-	ageAtStart=3720
0	116.28	487.4	c
40	121.04	465.29	c
80	136.59	443.4	c
120	151.64	431.78	c
160	162.84	420.73	c
200	170.1	406.14	f
240	181.29	381.01	f
280	192.17	362.46	f
320	207.69	347.41	f
360	209.93	340.63	f
400	211.52	330.36	f
440	212.9	302.94	f
480	208.7	297.3	f
520	198.51	282.13	f
560	200.53	281.7	f
600	210.6	276.19	f
640	230.11	259.72	f
680	237.6	251.86	f
720	241.39	237.91	f
760	256.68	221.21	f
800	261.25	212.82	f
840	261.74	203.95	f
880	264.75	191.67	f
920	270.31	165.07	f
960	276.43	141.37	f
1000	274.15	138.23	f
1040	255.68	111.97	f
1080	239.93	96.08	f
1120	220.44	74.87	f
1160	221.57	66.34	f
1200	221.69	47.24	f
1240	233.24	28	f
1280	249.2	13.75	f
1320	253.47	-3.85	f
1360	247.6	-15.71	f
1400	237.67	-33.67	f
1440	231.18	-51.97	f
*	id=P3	origin=start	destiny=end	motherId=-	ageAtStart=3920
0	77.5	640.61	c
40	70.98	644.23	c
80	44.65	646.06	c
120	21.33	643.89	c
160	4.24	639.75	c
200	-13.24	646.4	f
240	-30.53	633.07	f
280	-40.65	637.34	f
320	-56.89	640.79	f
360	-68.54	639.9	f
400	-88.93	640.91	f
440	-111.78	646.48	f
480	-131.41	654.19	f
520	-133.24	658.33	f
560	-130.4	672.53	f
600	-114.25	686.79	f
640	-96.91	703.74	f
680	-74.93	716.29	f
720	-47.77	721.49	f
760	-32.53	723.99	f
800	-7.75	726.94	f
840	19.46	730.94	f
880	36.2	726.74	f
920	49.31	713.9	f
960	68.3	712.09	f
1000	87.86	709.15	f
1040	98.02	709.25	f
1080	119.34	716.43	f
1120	135.48	724.81	f
1160	150.63	727.14	f
1200	160.27	731.4	f
1240	181.56	745.16	f
1280	201.57	753.29	f
1320	222.9	751.71	f
1360	231.84	758.23	f
1400	244.34	772.62	f
1440	263.57	796.94	f
*	id=P4	origin=start	destiny=end	motherId=-	ageAtStart=1000
0	593.53	114.73	c
40	577.77	115.92	c
80	564.21	107.02	c
120	548.49	103.78	c
160	531.77	85.1	c
200	521.67	68.13	f
240	512.59	69.12	f
280	500.12	67.06	f
320	472.78	67.2	f
360	451.16	67.4	f
400	444.13	63.15	f
440	431.18	45.51	f
480	410.5	26.83	f
520	406.31	23.83	f
560	394.27	12.78	f
600	370.94	4.58	f
640	367.84	9.9299999999999	f
680	363.36	16.33	f
720	370.96	26.62	f
760	386.61	42.54	f
800	401.86	52.86	f
840	410.81	49.43	f
880	434.32	51.19	f
920	446.57	53.63	f
960	455.27	58.31	f
1000	453.65	75.48	f
1040	450.62	74.35	f
1080	446.82	72.11	f
1120	434.83	63.46	f
1160	415.72	47.69	f
1200	411.82	46.04	f
1240	397.69	40.08	f
1280	380.73	41.66	f
1320	365.95	47.1	f
1360	334.71	53.82	f
1400	320.55	47.72	f
1440	301.31	33.66	f
*	id=P5	origin=start	destiny=end	motherId=-	ageAtStart=960
0	260.68	470.06	c
40	259.2	490.16	c
80	267.64	497.46	c
120	266.42	519.01	c
160	259.7	538.54	c
200	250.51	551.26	f
240	243.6	564.9	f
280	239.94	578.72	f
320	236.05	590.06	f
360	221.93	606.44	f
400	200.17	616.58	f
440	175.23	626.02	f
480	151.67	645.32	f
520	141.34	646.89	f
560	124.12	658.43	f
600	113.06	667	f
640	108.54	679.68	f
680	95.2	689.54	f
720	85.5	700.94	f
760	77.54	709.09	f
800	66.08	715.5	f
840	54.13	735.34	f
880	35.62	737.63	f
920	24.11	745	f
960	4.49	756.15	f
1000	-4.87	771.61	f
1040	-11.37	779.16	f
1080	-32.36	786.12	f
1120	-49.07	795.04	f
1160	-56.1	802.78	f
1200	-64.24	797.6	f
1240	-83.02	786.74	f
1280	-97.78	765.15	f
1320	-110.87	748.97	f
1360	-109.85	735.57	f
1400	-112.79	714.23	f
1440	-121.04	697.39	f
*	id=P6	origin=start	destiny=end	motherId=-	ageAtStart=2240
0	663.22	71.32	c
40	668.81	75.16	c
80	694.98	75.91	c
120	710.69	62.46	c
160	726.76	44.7	c
200	738.27	36.32	f
240	761.04	32.95	f
280	777.16	31.53	f
320	803.03	39.85	f
360	810.6	46.76	f
400	827.77	59.69	f
440	840.75	57.97	f
480	855.13	62.36	f
520	874.4	71.87	f
560	891.71	79.92	f
600	911.66	98.68	f
640	935.99	103.98	f
680	949.6	113.98	f
720	952.74	123.68	f
760	958.43	133.39	f
800	975.65	148.15	f
840	988.9	162.6	f
880	1000.93	171.08	f
920	1018.43	186.75	f
960	1033.7	184.55	f
1000	1054.16	187.61	f
1040	1062.88	202.37	f
1080	1065.04	226.5	f
1120	1075.99	233.87	f
1160	1085.73	252.44	f
1200	1087.12	265.06	f
1240	1094.02	268.57	f
1280	1106.81	279.9	f
1320	1119.83	297.27	f
1360	1123.28	318.25	f
1400	1121.88	341.11	f
1440	1125.98	338.77	f
*	id=P7	origin=start	destiny=end	motherId=-	ageAtStart=760
0	108.25	513.41	c
40	92.97	508.93	c
80	81.77	497.7	c
120	60.24	484.93	c
160	41.42	471.12	c
200	28.6	452.99	f
240	21.3	445.29	f
280	7.06	436.92	f
320	-13.18	429.6	f
360	-31.79	413.34	f
400	-49.17	397.73	f
440	-63.7	376.23	f
480	-84.28	369.39	f
520	-107.94	357.72	f
560	-117.27	354.33	f
600	-134.88	346.01	f
640	-158.51	345.08	f
680	-168.4	341.37	f
720	-178.6	342.88	f
760	-190.11	343.87	f
800	-203.53	339.33	f
840	-217.41	335.48	f
880	-242.33	334.84	f
920	-255.96	328.92	f
960	-262.8	342.02	f
1000	-266.35	357.12	f
1040	-277.98	376.64	f
1080	-291.62	399.34	f
1120	-308.36	419.05	f
1160	-320.4	423.25	f
1200	-337.89	425	f
1240	-352.3	429.55	f
1280	-357.85	430.89	f
1320	-373.33	434.53	f
1360	-389.21	436.33	f
1400	-394.84	436.19	f
1440	-419.84	436.48	f
*	id=P8	origin=start	destiny=end	motherId=-	ageAtStart=2920
0	89.51	83.18	c
40	88.19	72.89	c
80	86.04	58.64	c
120	79.23	51.05	c
160	70.04	46.64	f
200	42.57	35.99	f
240	28.61	38.03	f
280	6.58	32.82	f
320	-7.22	32.21	f
360	-14.48	28.41	f
400	-24.19	16.04	f
440	-34.29	4.47	f
480	-46.96	4.64	f
520	-70.89	-2.34	f
560	-79.49	-18.14	f
600	-84.11	-35.72	f
640	-88.46	-48.56	f
680	-100.2	-62.41	f
720	-111.64	-59.85	f
760	-121.48	-37.84	f
800	-115.03	-16.78	f
840	-112.03	6.66	f
880	-117.95	23.43	f
920	-132.4	49.64	f
960	-141.94	62.29	f
1000	-137.89	68.36	f
1040	-129.47	88.44	f
1080	-137.05	110.83	f
1120	-145.46	131.01	f
1160	-139.04	153.29	f
1200	-146.15	170.93	f
1240	-144.09	179.42	f
1280	-151.91	197.72	f
1320	-157.19	203.7	f
1360	-169.05	209.19	f
1400	-173.03	221.98	f
1440	-188.82	244.13	f
*	id=P9	origin=start	destiny=end	motherId=-	ageAtStart=2800
0	245.07	-9.14	c
40	256.69	-31.4	c
80	266.67	-46.46	c
120	282.39	-60.91	c
160	285.28	-77.38	c
200	280.45	-95.72	f
240	281.35	-109.89	f
280	288.97	-133.52	f
320	293.48	-140.66	f
360	304.13	-157.72	f
400	320.51	-166.7	f
440	331.87	-164.55	f
480	362.36	-149.68	f
520	362.45	-135.82	f
560	366.14	-122.4	f
600	370.25	-117.33	f
640	377.19	-87.54	f
680	374.17	-62.45	f
720	379.04	-52.01	f
760	387.5	-46.02	f
800	401.36	-44.99	f
840	417.79	-39.48	f
880	441.99	-40.81	f
920	455.06	-45.49	f
960	463.94	-59	f
1000	473.22	-83.17	f
1040	488.18	-104.75	f
1080	495.53	-117.55	f
1120	497.37	-128.04	f
1160	503.69	-143.1	f
1200	506	-160.3	f
1240	500.2	-177.87	f
1280	499.9	-190.17	f
1320	504.05	-202.72	f
1360	517.46	-212.08	f
1400	526.82	-219.4	f
1440	551.59	-232.22	f
*	id=P10	origin=start	destiny=end	motherId=-	ageAtStart=1840
0	495.75	148.49	c
40	518.35	167.7	c
80	528.28	174.71	c
120	542.52	184.63	c
160	558.34	199.99	c
200	568.05	211.42	f
240	579.15	224.21	f
280	590.08	233.58	f
320	595.14	242.34	f
360	603.33	260.3	f
400	614.76	281.03	f
440	615.42	287.05	f
480	615.51	310.46	f
520	618.38	314.67	f
560	632.97	326.98	f
600	654.1	325.15	f
640	667.93	330.88	f
680	684.08	340.77	f
720	704.01	343.91	f
760	720.09	347.37	f
800	738.61	352.45	f
840	744.57	363.95	f
880	732.41	375.13	f
920	724.46	398.33	f
960	720.64	409.14	f
1000	726.99	428.07	f
1040	735.43	451.34	f
1080	737.3	459.47	f
1120	741.94	469.07	f
1160	754.12	489.42	f
1200	750.53	499.45	f
1240	744.29	507.46	f
1280	734.34	514.2	f
1320	728.56	521.66	f
1360	712.94	536.97	f
1400	701.74	543.06	f
1440	681.06	537.8	f
*	id=P11	origin=start	destiny=end	motherId=-	ageAtStart=440
0	16.08	588.74	c
40	30.63	577.44	c
80	43.19	554.52	c
120	39.33	544.99	c
160	25.92	534.57	c
200	11.11	528.66	f
240	-18.75	522.07	f
280	-38.71	514.38	f
320	-44.72	508.75	f
360	-66.72	502.8	f
400	-79.75	496.45	f
440	-96.08	477.62	f
480	-109.99	461.8	f
520	-119.22	443.88	f
560	-135.67	423.5	f
600	-133.45	409.74	f
640	-125.12	382.34	f
680	-108.24	352.89	f
720	-102.67	345.23	f
760	-101.87	341.58	f
800	-94.57	320.97	f
840	-88.05	307.69	f
880	-84.78	287.72	f
920	-82.54	280.54	f
960	-73.96	269.28	f
1000	-67.1	265.83	f
1040	-59.85	259.29	f
1080	-46.83	242.59	f
1120	-41.26	215.51	f
1160	-39.46	194.39	f
1200	-44.82	173.88	f
1240	-26.86	145.33	f
1280	-23.55	126.15	f
1320	-13.97	113.92	f
1360	-3.12	110.79	f
1400	14.47	103.37	f
1440	30.72	99.55	f
*	id=P12	origin=start	destiny=end	motherId=-	ageAtStart=3320
0	303.74	414	c
40	307.22	395.82	c
80	304.07	391.28	c
120	296.63	376.76	c
160	279.83	365.67	c
200	266.31	357.3	f
240	265.05	360.77	f
280	247.85	372.37	f
320	237.76	373.3	f
360	226.48	371.14	f
400	200.74	365.66	f
440	193.13	359.12	f
480	194.52	353.83	f
520	195.49	344.42	f
560	204.45	318.18	f
600	206.94	300.63	f
640	199.6	285.5	f
680	196.2	267.31	f
720	199.55	251.43	f
760	210.6	230.25	f
800	216.56	225.85	f
840	206.87	216.59	f
880	195.24	199.72	f
920	191.71	181.66	f
960	175.63	163.22	f
1000	164.53	154.48	f
1040	149.31	157.89	f
1080	141.32	162.45	f
1120	128.17	181.88	f
1160	121.07	194.73	f
1200	106.41	193	f
1240	95.73	198.4	f
1280	78.93	207.05	f
1320	72.16	222.47	f
1360	68.37	239.68	f
1400	67.99	261.67	f
1440	73.98	266.73	f
*	id=P13	origin=start	destiny=end	motherId=-	ageAtStart=2560
0	805.32	131.28	c
40	806.72	141.78	c
80	799.1	152.8	c
120	797.16	156.33	c
160	788.77	160.22	c
200	784.15	159.53	f
240	781.17	153.81	f
280	776.53	143.44	f
320	764.32	125.76	f
360	758.37	118.45	f
400	758.29	100.75	f
440	756.74	91.75	f
480	755.92	76.43	f
520	742.71	62.8	f
560	743.72	45.08	f
600	745.51	23.16	f
640	754.46	9.64	f
680	763.44	-1.34	f
720	767.39	-20.27	f
760	765.3	-37.53	f
800	765.91	-60.92	f
840	763.64	-80.52	f
880	761.74	-96.45	f
920	769.04	-101.68	f
960	774.85	-118.54	f
1000	784.23	-127.62	f
1040	808.69	-139.12	f
1080	831.54	-142.79	f
1120	845.23	-148.45	f
1160	850.75	-142.66	f
1200	867.88	-124.02	f
1240	878.22	-115.53	f
1280	894.14	-106.51	f
1320	912.53	-95.19	f
1360	921.97	-90.56	f
1400	938.14	-81.39	f
1440	954.77	-72.67	f
*	id=P14	origin=start	destiny=end	motherId=-	ageAtStart=960
0	146.92	290.94	c
40	136.06	279.76	c
80	115.6	279.11	c
120	95.36	286.22	c
160	73.5	294.58	c
200	57.9	294.65	f
240	30.52	301.1	f
280	10.64	295.78	f
320	-8.83	292.28	f
360	-22.83	272.39	f
400	-39.48	250.6	f
440	-51.97	229.76	f
480	-59.73	216.69	f
520	-74.02	210.59	f
560	-96.17	217.99	f
600	-113.46	227	f
640	-116.73	225.85	f
680	-134.24	215.98	f
720	-146.1	204.28	f
760	-155.94	200.19	f
800	-173.15	190.19	f
840	-183.87	184.08	f
880	-193.99	168.36	f
920	-205.74	151.83	f
960	-212.06	139.13	f
1000	-209.87	128.7	f
1040	-215.02	116.53	f
1080	-236.77	99.98	f
1120	-243.7	86.71	f
1160	-249.01	69.94	f
1200	-246.91	45.06	f
1240	-236.8	32.08	f
1280	-236.11	14.9	f
1320	-228.56	3.2	f
1360	-220.59	-9.95	f
1400	-213.51	-17.66	f
1440	-198.03	-24.01	f
*	id=P15	origin=start	destiny=end	motherId=-	ageAtStart=2920
0	518.34	131.47	c
40	498.92	138.19	c
80	489.2	150.14	c
120	464.65	156.56	c
160	446.68	147.62	c
200	433.33	140.02	f
240	415.09	129.37	f
280	405.87	123.07	f
320	387.1	118.81	f
360	364.54	112.04	f
400	339.91	116.35	f
440	327.63	122.2	f
480	319.08	119.4	f
520	319.41	130.91	f
560	312.01	149.38	f
600	316.76	163.95	f
640	322.36	172.97	f
680	346.37	186.37	f
720	366.77	198.8	f
760	369.86	194.38	f
800	390.41	176.88	f
840	394.9	156.15	f
880	408.15	151.92	f
920	416.24	158.83	f
960	447.54	174.39	f
1000	456.67	175.98	f
1040	475.44	181.51	f
1080	489.34	186.49	f
1120	510.18	192.55	f
1160	511.46	200.99	f
1200	519.33	220.02	f
1240	525.04	234.79	f
1280	520.99	260.74	f
1320	508.92	280.52	f
1360	500.55	282.74	f
1400	471.12	287.15	f
1440	465.45	288.29	f
*	id=P16	origin=start	destiny=end	motherId=-	ageAtStart=680
0	720.9	-2.11	c
40	744.58	6.55	c
80	771.72	24.22	c
120	784.31	31.99	c
160	805.67	37.59	c
200	828.09	44.24	f
240	837.97	50.99	f
280	840.84	69.57	f
320	848.4	87.39	f
360	859.41	110.38	f
400	870.21	115.33	f
440	884.98	112.86	f
480	915.59	113.87	f
520	918.73	113.5	f
560	930.9	118.83	f
600	948.68	123.69	f
640	969.55	134.84	f
680	990.01	147.58	f
720	1009.48	137.31	f
760	1020.73	141.09	f
800	1023.63	149.89	f
840	1027.31	157.32	f
880	1021.47	178.61	f
920	1010.9	198.53	f
960	993.76	214.93	f
1000	971.69	241.29	f
1040	965.95	252.73	f
1080	965.76	266.02	f
1120	967.7	277.65	f
1160	965.98	289.92	f
1200	955.98	297.7	f
1240	949.13	301.06	f
1280	940.27	305.58	f
1320	920.01	291.1	f
1360	906.39	275.06	f
1400	897.79	253.31	f
1440	885.94	233.21	f
*	id=P17	origin=start	destiny=end	motherId=-	ageAtStart=2040
0	560.38	6.4	c
40	568.25	1.46	c
80	579.44	-8.5	c
120	592.14	-26.1	c
160	590.47	-45.09	c
200	591.12	-75.56	f
240	588.57	-87.5	f
280	587.31	-96.25	f
320	587.52	-115.13	f
360	578.65	-145.23	f
400	584.29	-163.82	f
440	582.06	-182.3	f
480	575.42	-197.54	f
520	568.84	-209.12	f
560	569.84	-225.69	f
600	569.18	-252.05	f
640	581.03	-254.95	f
680	598.96	-249.66	f
720	617.66	-242.72	f
760	645.7	-236.97	f
800	661.75	-234.86	f
840	682.64	-221.48	f
880	702.26	-218.17	f
920	722.15	-224.06	f
960	743.85	-230.97	f
1000	756.2	-246.88	f
1040	764.2	-258.48	f
1080	780.37	-287.57	f
1120	793.31	-307.68	f
1160	801.85	-332.85	f
1200	801.39	-345.19	f
1240	806.71	-376.29	f
1280	814.76	-385.97	f
1320	823.89	-420.21	f
1360	819.67	-442.37	f
1400	818.37	-462.39	f
1440	810.98	-472.32	f
*	id=P18	origin=start	destiny=end	motherId=-	ageAtStart=480
0	169.25	144.22	c
40	147.79	141.65	c
80	136.32	135.68	c
120	124.89	126.42	c
160	110.54	123.83	c
200	95.34	117.36	f
240	89.04	116.21	f
280	80.07	131.79	f
320	68.6	157.41	f
360	74.32	170.86	f
400	80.28	174.08	f
440	84.31	181.91	f
480	88.75	199.95	f
520	77.13	211.37	f
560	58.62	236.88	f
600	42.78	250.02	f
640	35.65	250.57	f
680	21.3	248.56	f
720	-6.84	248.31	f
760	-29	252.33	f
800	-41.88	256.72	f
840	-51.19	271.29	f
880	-52.04	298.15	f
920	-47.62	318	f
960	-37.23	342.92	f
1000	-28.35	349.95	f
1040	-15.69	359.47	f
1080	-16.83	364.62	f
1120	-16.03	386.08	f
1160	-21.31	398.3	f
1200	-19.3	415.12	f
1240	-26.89	416.81	f
1280	-43.05	425.32	f
1320	-59.65	424.79	f
1360	-63.48	438.69	f
1400	-61.11	444.11	f
1440	-53.49	437.18	f
*	id=P19	origin=start	destiny=end	motherId=-	ageAtStart=40
0	28.46	20.87	c
40	23.04	-8.61	c
80	20.91	-16.94	c
120	19.12	-19.99	c
160	10.31	-41.68	c
200	5.11	-64.78	f
240	-4.54	-81.8	f
280	-7.66	-91.02	f
320	-22.37	-112.4	f
360	-33.04	-135.52	f
400	-43.99	-157.68	f
440	-57.08	-191.87	f
480	-55.6	-189.02	f
520	-56.48	-158.63	f
560	-55	-149.46	f
600	-41.58	-135.64	f
640	-25.98	-127.04	f
680	-12.33	-124.19	f
720	16.22	-126.29	f
760	37.51	-127.67	f
800	58.53	-125.95	f
840	81.56	-133.24	f
880	95.06	-144.19	f
920	109.52	-153.64	f
960	115.86	-158.93	f
1000	127.6	-162.42	f
1040	152.71	-161.36	f
1080	176.31	-159.59	f
1120	190.98	-156.28	f
1160	200.84	-161.99	f
1200	218.96	-164.31	f
1240	226.61	-160.16	f
1280	241.3	-145.05	f
1320	254.37	-131.48	f
1360	264.02	-123.36	f
1400	278.42	-108.85	f
1440	295.45	-91.22	f
*	id=P20	origin=start	destiny=end	motherId=-	ageAtStart=200
0	523.52	448.53	c
40	529.5	447.37	c
80	549.22	452.41	c
120	564.6	457.72	c
160	574.89	465.29	c
200	587.13	468.9	f
240	604.79	482.24	f
280	608.58	496	f
320	600.8	523.17	f
360	584.22	548.15	f
400	570.07	554.23	f
440	546.87	564.33	f
480	521.59	563.93	f
520	507.73	572.3	f
560	496.1	583.33	f
600	492.53	584.73	f
640	478.66	590.42	f
680	458.13	596.09	f
720	449.81	603.91	f
760	437.1	624.87	f
800	421.41	636.27	f
840	405.08	642.9	f
880	397.53	649.2	f
920	385.79	658.52	f
960	367.27	665.65	f
1000	360.46	657.85	f
1040	347.4	655.04	f
1080	341.95	633.67	f
1120	324.56	623.24	f
1160	321.17	596.13	f
1200	306.49	581.4	f
1240	302.92	564.89	f
1280	296.47	555.17	f
1320	295.43	542.57	f
1360	291.33	532.01	f
1400	291.61	519.38	f
1440	289.46	500.11	f
*	id=P21	origin=start	destiny=end	motherId=-	ageAtStart=4120
0	245.17	398.86	c
40	252.64	389.13	c
80	262.39	372.75	c
120	270.9	361.62	c
160	293.12	345.6	c
200	303.73	338.91	f
240	304.95	337.09	f
280	310.03	318.87	f
320	323.91	308.33	f
360	335.92	308.08	f
400	348.4	311.98	f
440	348.2	315.71	f
480	341.44	339.53	f
520	347.66	360.24	f
560	350.02	381.84	f
600	349.41	396.36	f
640	345.74	406.91	f
680	342.56	429.14	f
720	342.4	437.35	f
760	340.66	446.01	f
800	330.74	464.72	f
840	326.73	477.45	f
880	321.9	486.2	f
920	312.34	495.13	f
960	309.06	503.97	f
1000	311.94	527.95	f
1040	322	542.92	f
1080	321.71	567.24	f
1120	306.65	587.01	f
1160	301.22	597.58	f
1200	282.64	610.42	f
1240	266.14	613.75	f
1280	245.21	612.56	f
1320	228.49	609.22	f
1360	212.74	608.8	f
1400	207.4	611.39	f
1440	192.73	618.09	f
*	id=P22	origin=start	destiny=end	motherId=-	ageAtStart=1920
0	215.95	404.92	c
40	215.77	429.24	c
80	216.97	441.88	c
120	211.91	459.87	c
160	215.96	456.17	c
200	227.15	441.99	f
240	233.07	432.23	f
280	253.61	422.65	f
320	275.24	402.49	f
360	285.46	376.66	f
400	284.18	365.19	f
440	285.29	336.87	f
480	291.13	316.95	f
520	295.56	307.21	f
560	311.86	291.01	f
600	322.3	288.3	f
640	344.1	275.97	f
680	365.65	271.24	f
720	377.4	275.01	f
760	393.95	294.35	f
800	409.84	321.4	f
840	409.11	340.88	f
880	403.38	356.99	f
920	402.38	376.89	f
960	385.84	404.05	f
1000	371.76	431.43	f
1040	383.03	460.62	f
1080	390.89	476.22	f
1120	387.54	486.95	f
1160	383.12	489.46	f
1200	381.71	498.94	f
1240	372.44	516.84	f
1280	363.84	521.69	f
1320	351.87	527.39	f
1360	340.52	546.38	f
1400	331.92	564.82	f
1440	338.08	582.14	f
*	id=P23	origin=start	destiny=end	motherId=-	ageAtStart=4160
0	523.51	456.92	c
40	539.75	455.03	c
80	548.01	466.06	c
120	550.94	469.14	c
160	564.16	477.89	c
200	572.5	504.31	f
240	574.16	509.87	f
280	586.2	520.89	f
320	599.51	529.51	f
360	615.28	537.21	f
400	634.99	533.3	f
440	663.45	534.89	f
480	692.53	537.81	f
520	716.02	541.34	f
560	743.37	555.1	f
600	767.69	562.19	f
640	773.51	574.81	f
680	777.66	597.05	f
720	781	621.66	f
760	785.79	636.72	f
800	794.91	642	f
840	796.86	651.59	f
880	791.7	667.41	f
920	794.32	672.75	f
960	801.22	680.9	f
1000	822.43	698.18	f
1040	841.3	701.37	f
1080	863.38	706.01	f
1120	882.41	709.79	f
1160	897.11	717.18	f
1200	906.11	712.11	f
1240	921.93	695.41	f
1280	930.76	690.89	f
1320	947.38	696.25	f
1360	954.03	698.76	f
1400	973.41	688.33	f
1440	991.53	685.35	f
*	id=P24	origin=start	destiny=end	motherId=-	ageAtStart=3880
0	255.64	80.42	c
40	272.99	87.19	c
80	278.72	93.76	c
120	291.16	111.12	c
160	307.12	120.25	c
200	326.57	113.62	f
240	346.25	103.6	f
280	358.71	93.09	f
320	372.09	84.97	f
360	389	93.9	f
400	406.67	107.55	f
440	426.32	122.77	f
480	436.62	133.31	f
520	444.97	148.6	f
560	445.25	158.98	f
600	436.02	176.57	f
640	424.7	180.57	f
680	402.91	185.02	f
720	387.71	177.59	f
760	375.52	163.7	f
800	366.06	148.77	f
840	341.64	141.89	f
880	325.91	126.58	f
920	318.94	122.88	f
960	307.61	108.35	f
1000	293.76	94.96	f
1040	278.72	86.89	f
1080	264.52	86.81	f
1120	261.34	80.04	f
1160	246	64.11	f
1200	248.64	61.87	f
1240	265.97	63.1	f
1280	284.11	62.8	f
1320	295.9	58.66	f
1360	314.37	65.41	f
1400	331.79	70.86	f
1440	344.28	77.07	f
*	id=P25	origin=start	destiny=end	motherId=-	ageAtStart=1880
0	274.66	75.02	c
40	275.62	66.2	c
80	265.77	48.61	c
120	258.56	36.77	c
160	243.08	35.06	c
200	221.02	27.01	f
240	211.34	27.77	f
280	205.19	22.83	f
320	184.82	5.1	f
360	174.39	2.0700000000001	f
400	165.9	-1.13	f
440	148.95	0.24000000000001	f
480	135.48	-8.89	f
520	135.43	-12.93	f
560	141.17	-26.53	f
600	149.37	-42.12	f
640	147.6	-46.61	f
680	139.97	-46.3	f
720	119.06	-48.1	f
760	103.48	-55.98	f
800	91.42	-69.06	f
840	83.65	-76.34	f
880	68.39	-91.5	f
920	62.43	-107.66	f
960	42.62	-116.7	f
1000	21.79	-118.71	f
1040	0.06	-125.65	f
1080	-18.19	-132.45	f
1120	-29.81	-130.47	f
1160	-37.51	-132.54	f
1200	-47.21	-138.24	f
1240	-66.77	-135.38	f
1280	-90.01	-133.95	f
1320	-110.22	-132.66	f
1360	-126.04	-119.45	f
1400	-136.36	-114.79	f
1440	-158.23	-113.04	f
*	id=P26	origin=start	destiny=end	motherId=-	ageAtStart=4640
0	583.39	424.79	c
40	596.59	405.06	c
80	603.35	405.94	c
120	627.32	403.67	c
160	649	418.61	c
200	659.98	432.99	f
240	668.5	446.71	f
280	683.59	463.25	f
320	685.56	480.83	f
360	690.71	490.8	f
400	694.87	497.17	f
440	693.73	508.97	f
480	691.63	542.68	f
520	674.47	565.81	f
560	650.17	569.76	f
600	639.28	570.43	f
640	620.51	574.75	f
680	589.15	567.88	f
720	565.79	563.14	f
760	552.18	553.06	f
800	534.3	530.26	f
840	523.98	521.82	f
880	494.25	518.92	f
920	480.63	507.82	f
960	464.66	498.08	f
1000	443.62	496.32	f
1040	436.34	484.38	f
1080	421.74	470.09	f
1120	402.4	450.13	f
1160	392.65	458.62	f
1200	370.45	457.38	f
1240	351.08	465.55	f
1280	337.7	473.22	f
1320	325.52	488.46	f
1360	314.82	504.21	f
1400	300.48	525.99	f
1440	284.96	533.35	f
*	id=P27	origin=start	destiny=end	motherId=-	ageAtStart=80
0	801.02	658.2	c
40	786.82	658.34	c
80	780.5	657.35	c
120	764.96	662.85	c
160	739.77	665.63	c
200	731.92	663.86	f
240	711.01	658.37	f
280	702.43	640.51	f
320	696.25	638.64	f
360	673.11	650.36	f
400	654.04	653.73	f
440	633.6	656.62	f
480	621.13	656.13	f
520	604.66	652.71	f
560	585.42	647.56	f
600	571.51	655.62	f
640	567.63	649.14	f
680	543.98	628.77	f
720	530.09	618.14	f
760	516.95	612.86	f
800	490.05	617.68	f
840	473.41	615.62	f
880	454.47	627.71	f
920	449.8	639.2	f
960	432.45	651.07	f
1000	418.85	649.84	f
1040	411.91	649.63	f
1080	395.19	650.02	f
1120	383.43	651.85	f
1160	366.39	658.91	f
1200	360.82	673.97	f
1240	347.75	689.78	f
1280	347.74	701.65	f
1320	341.1	703.06	f
1360	321.24	705.84	f
1400	307.86	713.93	f
1440	293.01	730.14	f
*	id=P28	origin=start	destiny=end	motherId=-	ageAtStart=3920
0	561.52	66.6	c
40	554.25	88.7	c
80	551.19	103.94	c
120	556.73	129.18	c
160	568.21	147.06	c
200	575.41	160.78	f
240	603.89	164.51	f
280	619.42	164.69	f
320	636.82	167.79	f
360	661.73	169.27	f
400	683.54	179.69	f
440	691.5	181.28	f
480	703.23	186.59	f
520	715.2	197.75	f
560	716.64	203.95	f
600	723.99	206.23	f
640	737.84	204.95	f
680	741.29	199.44	f
720	738.11	180.16	f
760	740.96	156.84	f
800	751.08	133.89	f
840	765.04	128.51	f
880	799.32	133.99	f
920	808.06	145.79	f
960	820.09	153.56	f
1000	826.94	165.42	f
1040	828.27	173.27	f
1080	819.3	184.55	f
1120	813.12	199.54	f
1160	798.85	214.75	f
1200	775.84	233.27	f
1240	775.38	235.58	f
1280	760.75	261.53	f
1320	741.13	273.09	f
1360	717.48	280.43	f
1400	699.24	287.54	f
1440	690.61	291.7	f
*	id=P29	origin=start	destiny=end	motherId=-	ageAtStart=1800
0	717.84	112.05	c
40	699.99	124.43	c
80	687.06	125.05	c
120	673.96	135.38	c
160	664.64	160.94	c
200	656.99	172.31	f
240	647.22	181.65	f
280	641.65	185.16	f
320	635.24	181.44	f
360	623.04	174.13	f
400	613.09	168.06	f
440	600.08	162.84	f
480	588.48	143.96	f
520	585.29	126.24	f
560	576.48	105.27	f
600	569.71	80.62	f
640	575.18	64.01	f
680	576.75	49.67	f
720	573.03	31.87	f
760	576.47	11.75	f
800	582	7.39	f
840	598.38	3.97	f
880	622.5	-0.59000000000003	f
920	637.89	1.4299999999999	f
960	652.02	-6.96	f
1000	671.66	-14.18	f
1040	691.15	-13.32	f
1080	713.18	-26.27	f
1120	718.35	-17.46	f
1160	726.96	7.5700000000001	f
1200	728.08	32.39	f
1240	714.85	42.77	f
1280	709.19	43.1	f
1320	685.6	41.61	f
1360	670.15	37.46	f
1400	652.68	36.68	f
1440	641.94	38.56	f
*	id=P30	origin=start	destiny=end	motherId=-	ageAtStart=1760
0	391.16	319.57	c
40	382.44	312.84	c
80	377.27	300.7	c
120	375.28	294.18	c
160	369.01	277.24	c
200	356.27	258.69	f
240	353.41	244.22	f
280	363.82	230.02	f
320	378.4	214.08	f
360	380.34	207.11	f
400	388.87	193.62	f
440	392.71	173.36	f
480	391.4	172.27	f
520	374.74	175.01	f
560	346.48	182.25	f
600	341.38	187.88	f
640	328.8	203.99	f
680	305.57	213.11	f
720	287.69	221.75	f
760	273.52	224.98	f
800	260.32	238.12	f
840	242.01	252.42	f
880	234.98	266.23	f
920	236.73	270.23	f
960	239.53	287.27	f
1000	248.06	296.15	f
1040	245.67	298.34	f
1080	225.43	296.27	f
1120	215.06	302.6	f
1160	208.3	321.3	f
1200	210.12	325.95	f
1240	212.22	337.36	f
1280	220.88	354.91	f
1320	215.35	363.13	f
1360	208.13	366.41	f
1400	190.4	373.6	f
1440	162.98	384.54	f
*	id=P31	origin=start	destiny=end	motherId=-	ageAtStart=2320
0	581.53	483.08	c
40	589.22	494.6	c
80	590.42	497.56	c
120	595.74	519.57	c
160	587.07	548.72	c
200	572.56	567.04	f
240	578.7	573.09	f
280	594.56	584.44	f
320	605.73	590.37	f
360	612.61	606.05	f
400	631.89	614.09	f
440	644.97	621.9	f
480	661.91	616.74	f
520	682.22	616.92	f
560	692.27	622.13	f
600	723.98	625.74	f
640	740.74	621.57	f
680	764.99	605.58	f
720	777.87	595.77	f
760	800.45	591.47	f
800	813.8	592.36	f
840	827.23	600.61	f
880	836.3	602.85	f
920	860.58	592.23	f
960	865.99	583.69	f
1000	872.84	575.61	f
1040	882.59	553.16	f
1080	888.23	541.82	f
1120	904.1	529.05	f
1160	906.19	515.03	f
1200	909.1	504.85	f
1240	917.18	495.53	f
1280	925.19	475.91	f
1320	921.75	458.42	f
1360	920.87	440.71	f
1400	924.29	420.79	f
1440	926.7	405.92	f
*	id=P32	origin=start	destiny=end	motherId=-	ageAtStart=4520
0	417.06	436.33	c
40	413.34	419.17	c
80	392.95	407.73	c
120	368.8	402.24	c
160	333.83	400.59	c
200	319.48	398.49	f
240	307.2	393.42	f
280	287.89	388.11	f
320	272.94	371.75	f
360	246.11	362.39	f
400	232.25	365.08	f
440	220.54	366.9	f
480	211.22	362.15	f
520	194.66	356.53	f
560	170	339.17	f
600	150.54	325.64	f
640	133.71	308.86	f
680	133.27	289.96	f
720	122.89	287.72	f
760	104.91	278.01	f
800	84.67	280.39	f
840	77.81	280.44	f
880	59.6	280.77	f
920	52.63	278.95	f
960	44.29	285.24	f
1000	25.32	289.29	f
1040	6.55	287.21	f
1080	-17.26	280.85	f
1120	-48	282.51	f
1160	-78.17	277.04	f
1200	-102.82	270.52	f
1240	-119.58	266.01	f
1280	-138.98	269.29	f
1320	-153.66	278.93	f
1360	-156.01	286.3	f
1400	-159.15	297.07	f
1440	-167.89	315.72	f
*	id=P33	origin=start	destiny=end	motherId=-	ageAtStart=2600
0	237.41	165.08	c
40	232.61	159.31	c
80	216.3	137.69	c
120	194.91	124.07	c
160	184.62	117.15	c
200	174.47	104.27	f
240	157.04	81.89	f
280	161.54	67.91	f
320	165.39	55.38	f
360	182.91	36.96	f
400	194.87	25.44	f
440	198.17	12.69	f
480	214.07	-10.17	f
520	231.28	-30.17	f
560	239.04	-30.69	f
600	249.75	-32.4	f
640	262.03	-28.58	f
680	274.33	-21.39	f
720	294.96	-13.48	f
760	315.83	-3.96	f
800	337.41	6.8	f
840	344.63	16.6	f
880	367.13	22.7	f
920	385	30.27	f
960	405.92	36.91	f
1000	428.87	53.37	f
1040	445.28	60.06	f
1080	455.94	62.72	f
1120	469.53	63.2	f
1160	488.9	64.17	f
1200	498.76	71.01	f
1240	494.87	74.44	f
1280	494.03	89.57	f
1320	499.22	117.9	f
1360	507.02	138.36	f
1400	514.78	149.09	f
1440	526.29	169.62	f
*	id=P34	origin=start	destiny=end	motherId=-	ageAtStart=680
0	78.59	426.17	c
40	59.98	418.94	c
80	38.8	414.15	c
120	23.69	399.28	c
160	22.91	382.53	c
200	16.2	361.16	f
240	25.64	354.73	f
280	38.34	348.16	f
320	64.07	341.08	f
360	71.93	332.88	f
400	89.18	310.79	f
440	106.99	297.25	f
480	116.54	296.55	f
520	123.57	288.12	f
560	141.59	278.09	f
600	154.26	269.01	f
640	163.1	264.91	f
680	175.23	256.44	f
720	181.36	246.6	f
760	204.17	217.95	f
800	207.79	202.46	f
840	221.68	188.46	f
880	232.28	183.47	f
920	240.84	175.44	f
960	252.17	165.94	f
1000	275.92	158.5	f
1040	283.4	148.71	f
1080	292.82	117.43	f
1120	276.58	103.79	f
1160	272.63	93.12	f
1200	266.18	72.35	f
1240	257.26	58.65	f
1280	254.89	50.27	f
1320	239.05	33.43	f
1360	232.92	20.13	f
1400	223.88	17.31	f
1440	202.82	20.12	f
*	id=P35	origin=start	destiny=end	motherId=-	ageAtStart=3080
0	544.36	177.31	c
40	530.69	176.51	c
80	509.34	176.32	c
120	493.91	176.48	c
160	483.2	166.65	c
200	470.05	149.2	f
240	465.2	141.79	f
280	458.96	128.25	f
320	446.5	121.46	f
360	438.09	107.53	f
400	425.09	82.7	f
440	423.44	69.6	f
480	423.8	49.49	f
520	424.44	33.97	f
560	432.18	32.06	f
600	443.32	33.04	f
640	450.32	37.48	f
680	476.75	50.2	f
720	481.12	56.64	f
760	490.78	75.66	f
800	500.11	90.19	f
840	501.87	109.79	f
880	495.99	120.2	f
920	474.06	140.85	f
960	472.04	143.26	f
1000	466.54	160.41	f
1040	457.07	173.82	f
1080	453.32	180.47	f
1120	444.14	195.57	f
1160	438.87	207.49	f
1200	448.08	219.45	f
1240	454.78	229.32	f
1280	469.4	243.92	f
1320	478.89	253.88	f
1360	491.76	267.64	f
1400	497.39	281.15	f
1440	516.25	292.08	f
*	id=P36	origin=start	destiny=end	motherId=-	ageAtStart=120
0	571.13	38.26	c
40	593.38	25.71	c
80	592.82	7.54	c
120	590.75	-16.68	c
160	589.3	-35.29	f
200	591.89	-45.52	f
240	596.24	-66.86	f
280	612.05	-79.74	f
320	630.94	-90.82	f
360	659.9	-94.09	f
400	684.52	-92.85	f
440	700.37	-95.74	f
480	728	-103.48	f
520	734.18	-108.6	f
560	740.84	-118.61	f
600	753.73	-141.48	f
640	754.42	-159.97	f
680	746.77	-176.27	f
720	741.11	-198.33	f
760	735.71	-214.85	f
800	728.67	-224.12	f
840	724.45	-239.48	f
880	713.41	-243.05	f
920	708.56	-237.89	f
960	692.39	-229.42	f
1000	691.37	-216.39	f
1040	689.97	-195.03	f
1080	690.52	-189.89	f
1120	715.06	-181.37	f
1160	723.86	-176.11	f
1200	745.2	-159.41	f
1240	765.07	-151.66	f
1280	778.15	-141.93	f
1320	773.22	-134.73	f
1360	768.2	-113.36	f
1400	780.61	-104.81	f
1440	795.76	-90.63	f
*	id=P37	origin=start	destiny=end	motherId=-	ageAtStart=360
0	95.24	41.76	c
40	103.37	20.65	c
80	108.32	-7.09	c
120	116.54	-18.85	c
160	123.23	-33.94	c
200	128.85	-43.47	f
240	128.6	-52.52	f
280	120.1	-83.56	f
320	116.98	-87.57	f
360	101.99	-110.06	f
400	88.84	-139.93	f
440	82.89	-158.19	f
480	83.45	-165.47	f
520	78.31	-177	f
560	73.68	-189.91	f
600	79.86	-194.29	f
640	89.66	-213.12	f
680	100.75	-227.76	f
720	110.5	-220.77	f
760	126.61	-221.74	f
800	131.25	-220.75	f
840	139.25	-213.25	f
880	154.58	-202.24	f
920	166.72	-195.82	f
960	185.24	-185.94	f
1000	194.81	-177.6	f
1040	204.83	-148.67	f
1080	216.98	-136.94	f
1120	235.35	-111.57	f
1160	233.48	-97.75	f
1200	225.64	-84.33	f
1240	226.42	-68.8	f
1280	229.02	-51.45	f
1320	227.42	-44.27	f
1360	219.37	-16.78	f
1400	205.65	-3.52	f
1440	197.07	14.75	f
*	id=P38	origin=start	destiny=end	motherId=-	ageAtStart=3240
0	272.48	178.97	c
40	259.19	159.96	c
80	266.57	156.69	c
120	274.31	146.52	c
160	294.25	131.22	c
200	293.53	131.35	f
240	281.41	141.74	f
280	268.68	152.97	f
320	259.87	173.29	f
360	257.61	187.22	f
400	253.77	202.91	f
440	256.34	221.2	f
480	255.24	244.8	f
520	260.83	256.31	f
560	276.89	271.91	f
600	277.9	282.38	f
640	282.45	304.64	f
680	295.07	320.74	f
720	300.1	322.35	f
760	315.09	330.44	f
800	327.3	336.07	f
840	345.84	346.14	f
880	370.64	342.22	f
920	386.27	341	f
960	407.75	347.04	f
1000	435.25	345.22	f
1040	454.54	336.9	f
1080	476.13	326.89	f
1120	497.86	314.67	f
1160	503.42	302.6	f
1200	517.12	274.7	f
1240	526	247.3	f
1280	518.39	230.32	f
1320	498.79	222.61	f
1360	479.49	205.39	f
1400	460.46	188.6	f
1440	443.72	168.02	f
*	id=P39	origin=start	destiny=end	motherId=-	ageAtStart=520
0	215.95	265.69	c
40	224.2	274.95	c
80	224.11	287.15	c
120	222.05	303.87	c
160	225.74	314.01	c
200	219.65	336.92	f
240	213.37	349.92	f
280	212.19	373.9	f
320	206.44	386.36	f
360	190.52	413.21	f
400	188.11	418.97	f
440	184.8	427.94	f
480	184.14	447.53	f
520	175.98	465.15	f
560	166.48	473.07	f
600	158.17	481.26	f
640	146.23	498.35	f
680	126.6	506.93	f
720	115.48	507.84	f
760	99.32	509.46	f
800	89.81	507.31	f
840	57.98	494.43	f
880	41.54	498.4	f
920	37.84	493.44	f
960	28.24	486.83	f
1000	30.21	488.7	f
1040	41.7	506.16	f
1080	55.9	520.71	f
1120	65.69	532.97	f
1160	76.75	551.78	f
1200	85.29	558.23	f
1240	93.09	562.01	f
1280	108.98	574.57	f
1320	117.24	571.08	f
1360	138.44	547.03	f
1400	154.21	544.94	f
1440	174.93	548.14	f
*	id=P40	origin=start	destiny=end	motherId=-	ageAtStart=4440
0	495.04	282.87	c
40	492.93	267.51	c
80	486.9	247.49	c
120	467.1	237.6	c
160	452.33	227.29	c
200	443.11	227.82	f
240	427.66	231.7	f
280	411.62	228.21	f
320	394.61	236.6	f
360	371.83	246.96	f
400	357.03	251.63	f
440	338.85	254.67	f
480	330.96	251.11	f
520	314.47	237.17	f
560	305.23	217.14	f
600	282.12	205.23	f
640	275.32	194.38	f
680	260.7	182.2	f
720	248.24	176.44	f
760	240.11	167.93	f
800	231.25	152.34	f
840	229.28	141.43	f
880	231.08	123.02	f
920	240.13	112.74	f
960	248.78	103.89	f
1000	262.81	95.43	f
1040	273.18	89.7	f
1080	284.11	84	f
1120	306.08	75.94	f
1160	313.2	85.67	f
1200	319.68	99.25	f
1240	331.32	95.61	f
1280	350.96	101.02	f
1320	381.09	93.48	f
1360	400.69	85.13	f
1400	413.39	82.77	f
1440	427.67	93.58	f
*	id=P41	origin=start	destiny=end	motherId=-	ageAtStart=4400
0	400.24	507.52	c
40	405.42	523.53	c
80	404.7	535.84	c
120	401.51	547.96	c
160	401.49	557.19	c
200	398.32	558.83	f
240	375.58	559.06	f
280	360.02	568.96	f
320	353.11	582.79	f
360	329.77	598.89	f
400	312.13	610.91	f
440	309.61	611.93	f
480	288.03	626.62	f
520	268.2	635.02	f
560	241.49	642.22	f
600	216.6	640.04	f
640	195.02	630.18	f
680	167.89	625.46	f
720	166.98	619.58	f
760	151	599.56	f
800	150.41	578.42	f
840	151.9	568.25	f
880	160.45	561.14	f
920	170.28	558.43	f
960	191.86	548.03	f
1000	209.73	535.58	f
1040	214.7	516.91	f
1080	217.38	497.96	f
1120	224.95	483.35	f
1160	236.22	474.69	f
1200	243.04	464.97	f
1240	254.26	447.16	f
1280	262.07	420.57	f
1320	265.6	403.59	f
1360	266.4	391.34	f
1400	263.86	368.62	f
1440	255.17	351.61	f
*	id=P42	origin=start	destiny=end	motherId=-	ageAtStart=1000
0	755.23	352.22	c
40	772.22	327.74	c
80	780.15	313.63	c
120	801.47	308.4	c
160	813.24	314.93	c
200	827.79	316.54	f
240	848.05	319.56	f
280	856.65	319.48	f
320	869.48	310.18	f
360	878.05	297.2	f
400	887.2	279.6	f
440	876.73	268.41	f
480	856.53	260.07	f
520	850.83	261.73	f
560	828.92	255.41	f
600	799.29	258.03	f
640	786.91	249.79	f
680	774.92	242.07	f
720	762.38	235.4	f
760	757.86	233.11	f
800	732.54	207.42	f
840	711.8	193.29	f
880	699.6	185.3	f
920	684.61	180.72	f
960	665.82	165.59	f
1000	663.96	153.38	f
1040	675.55	126.89	f
1080	689.32	100.41	f
1120	698.56	90.7	f
1160	707.48	84.09	f
1200	723.77	75.64	f
1240	729.93	64.01	f
1280	732.84	51.34	f
1320	731.35	37.32	f
1360	734.22	32.85	f
1400	742.54	13.02	f
1440	747.3	6.33	f
*	id=P43	origin=start	destiny=end	motherId=-	ageAtStart=1560
0	230.91	294.92	c
40	214.26	295.96	c
80	191.97	293.15	c
120	174.3	293.48	c
160	156.83	297.61	c
200	138.81	303	f
240	134.47	311.33	f
280	122.28	309.85	f
320	90.05	309.02	f
360	63.16	313.82	f
400	61.03	309.5	f
440	53.14	290.16	f
480	45.33	273.37	f
520	44.16	257.68	f
560	31.41	255.65	f
600	16.8	269.14	f
640	-1.4	273.16	f
680	-13.66	256.74	f
720	-28.4	239.8	f
760	-33.62	215.86	f
800	-43.65	192.52	f
840	-62.27	179	f
880	-85.91	167.44	f
920	-114.07	159.88	f
960	-132.92	147.91	f
1000	-157.05	129.91	f
1040	-178.06	130.98	f
1080	-175.2	126.48	f
1120	-165.41	116.82	f
1160	-162.76	109.17	f
1200	-163.21	91.23	f
1240	-163.95	86.9	f
1280	-167.7	70.7	f
1320	-162.74	50.28	f
1360	-163.87	31.54	f
1400	-158.88	22.38	f
1440	-146.85	14.85	f
*	id=P44	origin=start	destiny=end	motherId=-	ageAtStart=4680
0	316.35	586.78	c
40	327.57	602.54	c
80	340.81	605.76	c
120	356.07	609.09	c
160	366.07	618.75	c
200	371.99	617.29	f
240	392.18	624.13	f
280	401.07	621.35	f
320	413.29	612.81	f
360	420.37	591.77	f
400	437.09	580.94	f
440	447.06	573.19	f
480	471.91	566	f
520	493.51	563.45	f
560	502.74	561.72	f
600	509.1	551.25	f
640	516.85	531.03	f
680	516.96	514.27	f
720	531.14	495.13	f
760	534.4	484.3	f
800	542.61	478.14	f
840	543.09	465.18	f
880	539.13	442.72	f
920	530.07	425.33	f
960	535.84	411.08	f
1000	540.29	399.47	f
1040	537.92	385.08	f
1080	535.08	369.98	f
1120	529.3	336.18	f
1160	523.26	325.41	f
1200	515.51	312.9	f
1240	490.1	301.02	f
1280	485.44	284.97	f
1320	482.19	252.6	f
1360	462.89	247.42	f
1400	439.37	239.78	f
1440	413.61	224.44	f
*	id=P45	origin=start	destiny=end	motherId=-	ageAtStart=4160
0	360.93	107.34	c
40	340.46	128.54	c
80	322.63	131.69	c
120	311.94	131.28	c
160	303.47	128.37	c
200	283.56	116.63	f
240	265.64	104.42	f
280	245.19	92.41	f
320	244.97	86.19	f
360	243.98	82.97	f
400	242.32	67.83	f
440	238.57	57.6	f
480	232.19	43.27	f
520	216.78	31.37	f
560	218.36	25.83	f
600	229.42	2.42	f
640	242.51	-4.3	f
680	248.06	-13.26	f
720	261.16	-24.41	f
760	275.48	-26.89	f
800	287.52	-29.83	f
840	314.97	-30.9	f
880	323.77	-25.02	f
920	356.21	-14.94	f
960	381.34	1.27	f
1000	385.36	24.07	f
1040	390.6	41.85	f
1080	396.35	53.31	f
1120	397.61	58.18	f
1160	400.69	90.78	f
1200	409.94	94.61	f
1240	417.13	100.52	f
1280	431.66	110.22	f
1320	452.82	121.02	f
1360	477.08	134.62	f
1400	494.91	146.9	f
1440	513.09	159.79	f
*	id=P46	origin=start	destiny=end	motherId=-	ageAtStart=4520
0	571.01	613.5	c
40	588.29	629.47	c
80	600.59	635.2	c
120	621.01	641.31	c
160	630.44	646.45	c
200	646.27	666.41	f
240	656.29	682.18	f
280	667.38	700.9	f
320	668.01	717.79	f
360	667.37	725.39	f
400	667.34	743.36	f
440	666.32	764.89	f
480	668.75	774.01	f
520	664.24	793.32	f
560	656.44	831.42	f
600	668.26	840.95	f
640	679.12	853.03	f
680	694.37	877.27	f
720	697.28	899.82	f
760	711.82	914.48	f
800	716.08	916.31	f
840	720.04	915.81	f
880	733.79	913.15	f
920	747.02	898.26	f
960	764.59	881.97	f
1000	777.67	876.57	f
1040	787.95	875.99	f
1080	805.36	870.73	f
1120	819.5	861.67	f
1160	849.08	852.5	f
1200	859.64	847.51	f
1240	874.96	847.76	f
1280	900.85	842.25	f
1320	922.6	827.9	f
1360	941.07	821.39	f
1400	956	801.64	f
1440	966.45	799.72	f
*	id=P47	origin=start	destiny=end	motherId=-	ageAtStart=2520
0	107.89	559.96	c
40	82.24	567.86	c
80	60.87	563.97	c
120	46.59	565.29	c
160	29.95	562.71	c
200	12.45	567.66	f
240	-9.33	565.84	f
280	-18.95	551.77	f
320	-26.29	531.43	f
360	-27.24	530.96	f
400	-33.28	527.71	f
440	-40.81	520.26	f
480	-58.74	515.28	f
520	-68.87	512.92	f
560	-89.65	507.03	f
600	-106.06	504.88	f
640	-117.81	490.2	f
680	-129.62	495.61	f
720	-157.3	505.9	f
760	-159.27	508.17	f
800	-166.11	521.52	f
840	-173.26	531.42	f
880	-176.85	547.06	f
920	-187.25	567.25	f
960	-195.72	582.55	f
1000	-191.05	593.56	f
1040	-185.15	612.13	f
1080	-178.48	620.04	f
1120	-165.06	630.82	f
1160	-165.48	643.85	f
1200	-159.69	665.24	f
1240	-152.45	676.62	f
1280	-155.19	687.13	f
1320	-161.11	690.46	f
1360	-180.72	700.18	f
1400	-198.26	700.92	f
1440	-213.92	698.52	f
*	id=P48	origin=start	destiny=end	motherId=-	ageAtStart=480
0	360.51	370.19	c
40	362.68	358.22	c
80	366.58	349.81	c
120	369.55	338.48	c
160	382.54	325.65	c
200	410.59	320.33	f
240	412.21	307.88	f
280	429.44	293.81	f
320	439.5	300.75	f
360	444.93	300.26	f
400	464.73	287.96	f
440	466.2	270.21	f
480	462.92	247.25	f
520	461.69	246.74	f
560	439.82	243.46	f
600	429.3	242.21	f
640	410.9	239.45	f
680	388.35	229.8	f
720	374.88	233.5	f
760	357.6	243.36	f
800	339.31	252.56	f
840	333.23	267.77	f
880	339.02	283.71	f
920	350.9	293.01	f
960	364.45	305.69	f
1000	365.58	315.74	f
1040	361.94	340.91	f
1080	342.97	355.8	f
1120	327.86	365.45	f
1160	311.98	370.77	f
1200	297.78	368.93	f
1240	287.53	368.15	f
1280	268.63	367.82	f
1320	258.35	373.59	f
1360	249.73	384.62	f
1400	235.1	394.64	f
1440	224.25	414.15	f
*	id=P49	origin=start	destiny=end	motherId=-	ageAtStart=680
0	722.9	317.81	c
40	717.15	323.14	c
80	693.55	332.35	c
120	678.25	337.94	c
160	665.14	342.16	c
200	653.96	341.08	f
240	636.03	341.56	f
280	637.05	337.55	f
320	637.76	322.35	f
360	635.87	311.56	f
400	626.24	286.19	f
440	607.51	266.9	f
480	580.57	259.84	f
520	572.46	250.54	f
560	546.54	234.62	f
600	533.14	218.08	f
640	525.51	208.21	f
680	521.46	185.3	f
720	508.84	162.62	f
760	509.24	144.7	f
800	510.55	125.67	f
840	508.57	107.58	f
880	499.01	93.96	f
920	496.5	69.58	f
960	497.57	47.9	f
1000	493.49	34.71	f
1040	492.8	24.16	f
1080	498.03	5.7	f
1120	490.19	-20.28	f
1160	469.3	-30.29	f
1200	446.43	-40.68	f
1240	443.75	-44.33	f
1280	420.91	-51.18	f
1320	402.7	-54.19	f
1360	387.34	-66.52	f
1400	379.72	-78.69	f
1440	367.98	-98.04	f
*	id=P50	origin=start	destiny=end	motherId=-	ageAtStart=3720
0	622.74	329.52	c
40	613.21	342.15	c
80	603.21	345	c
120	567.56	357.86	c
160	550.1	359.1	c
200	535.72	350.88	f
240	510.2	331.75	f
280	501.63	326.16	f
320	484.7	314.01	f
360	475.34	317.04	f
400	451.63	326.47	f
440	436.38	334.6	f
480	412.88	337.61	f
520	401.24	328.2	f
560	373.52	331.99	f
600	353.55	334.67	f
640	333.51	329.15	f
680	317.64	328.83	f
720	300.76	325.11	f
760	294.36	325.84	f
800	289.75	334.28	f
840	286.84	349.15	f
880	281.78	366.61	f
920	280.63	387.46	f
960	277.71	426.23	f
1000	272.87	449.32	f
1040	262.77	464.32	f
1080	265.2	479.6	f
1120	260.78	492.58	f
1160	258.18	516.11	f
1200	250.8	530.16	f
1240	250.6	543.6	f
1280	253.53	555.24	f
1320	244.86	573.58	f
1360	236.51	589.99	f
1400	233.84	608.35	f
1440	223.22	621.24	f
*	id=P51	origin=start	destiny=end	motherId=-	ageAtStart=3200
0	197.29	425.54	c
40	185.14	439.41	c
80	192.22	454.84	c
120	188.88	480.76	c
160	182.93	500.42	f
200	174.2	516.05	f
240	182.46	526.35	f
280	186.05	533.32	f
320	189.49	553.75	f
360	180.84	569.75	f
400	189.47	588.02	f
440	192.4	613.61	f
480	173.89	629.49	f
520	156.43	641.39	f
560	156.05	655.21	f
600	151.9	675.63	f
640	144.37	705.64	f
680	135.95	714.29	f
720	115.78	733.66	f
760	107.76	741.21	f
800	104.94	749.51	f
840	94.59	753.76	f
880	77.48	751.43	f
920	54.74	748.43	f
960	47.14	743.51	f
1000	20.5	742.6	f
1040	15.5	744.84	f
1080	5.94	766.11	f
1120	10.8	795.49	f
1160	19.16	820.65	f
1200	12.74	824.91	f
1240	11.39	839.76	f
1280	10.74	861.74	f
1320	2.88	879.93	f
1360	-0.69	897.71	f
1400	0.38	924.6	f
1440	4.47	929.28	f
*	id=P52	origin=start	destiny=end	motherId=-	ageAtStart=2240
0	397.33	462.51	c
40	380.67	480.89	c
80	363.37	501.44	c
120	354.58	522.01	c
160	340.34	535.29	c
200	329.52	554.68	f
240	327.16	570.34	f
280	325.28	598.86	f
320	313.4	617.39	f
360	292.51	629.81	f
400	282.56	642.61	f
440	280.48	664.96	f
480	280.45	672.81	f
520	278.91	696.84	f
560	281.52	704.53	f
600	277.26	710.25	f
640	267.64	728.3	f
680	255.43	745.44	f
720	247.37	738.69	f
760	231.43	731.48	f
800	221.68	719.24	f
840	212.77	700.96	f
880	200.02	700.73	f
920	182.07	699.69	f
960	170.51	705.41	f
1000	148.11	709.21	f
1040	139.45	705.11	f
1080	125.52	696.95	f
1120	107.99	687.67	f
1160	87.88	658.94	f
1200	76.13	639.54	f
1240	59.15	631.06	f
1280	46.08	626.26	f
1320	19.96	629.8	f
1360	15.59	637.4	f
1400	8.66	645.1	f
1440	1.28	671.41	f
*	id=P53	origin=start	destiny=end	motherId=-	ageAtStart=2320
0	266.22	138.83	c
40	271.22	148.08	c
80	276.47	154.86	c
120	289.39	157.43	c
160	298.7	164.67	c
200	309.91	164.2	f
240	321.24	166.72	f
280	338.88	163.58	f
320	350.76	157.06	f
360	366.35	157.24	f
400	378.54	159.62	f
440	386.59	159.83	f
480	401.56	144.19	f
520	409.89	118.14	f
560	407.95	99.39	f
600	416.09	84.59	f
640	428.66	80.18	f
680	443.38	78.81	f
720	456.58	90.35	f
760	467.39	94.5	f
800	472.89	113.66	f
840	478.36	120.3	f
[truncated: 1,801 more rows]
