# Supplementary material for: A three component model for superdiffusive motion effectively describes migration of eukaryotic cells moving freely or under a directional stimulus
Source: PLoS One. 2022 Aug 2;17(8):e0272259. doi: 10.1371/journal.pone.0272259 (PMC9345344; doi:10.1371/journal.pone.0272259)
Supplement: S1 File — Text files containing information about displacements of experimental and simulated populations used for both preliminary analyses, in “datasets used for preliminary evaluation of cell movement (Tables 1 and 2)”, and further characterization of cell movement, in “further datasets used for cell movement characterization (Figs 2, 4–6; Table 2; S1–S3 Tables; S2 and S3 Figs)”. (ZIP) [file pone.0272259.s007.zip › S1_File/further datasets/simulated/100 cells (9 micron random)/b0 p16/Coords-oC12iZ.txt]

#	version=2.0	operator=	acqDate=	cellLine=cell	cond=N.T.	type=	well=	ref_angle=	note=Experiment 1	clickId=	date=	acqId=	ps=1	xSize=845	ySize=668	ts=1	unit=um	stackId=	timeInt=	description=
*	id=P1	origin=start	destiny=end	motherId=-	ageAtStart=3000
0	140.01	166.42	c
40	151.29	170.07	c
80	175.92	179.03	c
120	187.42	193.82	c
160	191.06	212.12	c
200	193.75	233.64	f
240	192.25	245.61	f
280	199.5	257.77	f
320	205.68	273.17	f
360	209	288.1	f
400	207.53	302.8	f
440	213.01	326.36	f
480	227.69	336.85	f
520	233.51	346.51	f
560	230.55	360.95	f
600	227.81	366.43	f
640	218.37	380.97	f
680	208.76	391.89	f
720	204.17	400.11	f
760	198.04	408.6	f
800	180.89	422.55	f
840	160.88	426.29	f
880	144.78	425.55	f
920	135.31	416.13	f
960	126.66	402.09	f
1000	111.67	378.99	f
1040	100.72	365.22	f
1080	95.47	353.24	f
1120	97.24	336.47	f
1160	107.11	319.25	f
1200	114.21	312.6	f
1240	127.83	307.42	f
1280	151.55	304.71	f
1320	163.68	285.99	f
1360	175.41	266.23	f
1400	186.85	249.32	f
1440	189.26	237.94	f
*	id=P2	origin=start	destiny=end	motherId=-	ageAtStart=600
0	593.13	197.12	c
40	596.65	171.12	c
80	605.72	164.88	c
120	612.36	149.02	c
160	626.33	133.95	f
200	622.49	127.59	f
240	618.75	118.75	f
280	611.79	100.86	f
320	617.14	89.79	f
360	610.56	65.21	f
400	611.21	64.03	f
440	623.05	56.92	f
480	631.76	57.2	f
520	641.76	68.97	f
560	649.77	85.27	f
600	656.79	97.54	f
640	667.14	124.73	f
680	674.06	148.68	f
720	677.96	159.63	f
760	690.32	177.3	f
800	696.66	188.24	f
840	700.48	216.81	f
880	709.42	227.2	f
920	710.33	232.65	f
960	704.16	246.58	f
1000	698.97	256.77	f
1040	693.04	266.2	f
1080	696.44	276.34	f
1120	701.64	297.56	f
1160	704.4	308.37	f
1200	704.1	333.32	f
1240	689.75	342.69	f
1280	669.51	347.73	f
1320	661.66	352.23	f
1360	654.94	366.55	f
1400	640.67	376.46	f
1440	622.48	371.89	f
*	id=P3	origin=start	destiny=end	motherId=-	ageAtStart=320
0	321.71	351.26	c
40	342.87	347.01	c
80	362.64	353.07	c
120	391.03	371.44	c
160	407.88	370.93	c
200	421.51	361.56	f
240	436.76	364.46	f
280	452.6	369.78	f
320	460.99	389.36	f
360	468.64	395.87	f
400	481.62	417.95	f
440	486.43	431.26	f
480	483.26	446.82	f
520	487.79	473.33	f
560	490.06	486.45	f
600	494.51	496.62	f
640	500.07	508.8	f
680	512.51	526.15	f
720	519.75	537.41	f
760	539.59	551.66	f
800	548.22	552.44	f
840	550.4	546.46	f
880	548.72	531.25	f
920	540.19	518.84	f
960	536.79	512.96	f
1000	538.45	504.07	f
1040	537.87	492.04	f
1080	531.15	472	f
1120	532.23	461.07	f
1160	537.68	441.84	f
1200	543.42	421.85	f
1240	560.51	403.03	f
1280	582.01	392.77	f
1320	585.99	386.57	f
1360	596.28	383.9	f
1400	608.8	396.54	f
1440	616.55	404.38	f
*	id=P4	origin=start	destiny=end	motherId=-	ageAtStart=4360
0	205.01	205.03	c
40	186.64	211.48	c
80	168.7	222.74	c
120	159.76	239.62	c
160	145.02	253.69	c
200	123.39	261.48	f
240	123.72	273.49	f
280	120.94	291.04	f
320	125.36	304.67	f
360	146.97	314.88	f
400	159.71	321.82	f
440	169.81	331.06	f
480	181.06	345.1	f
520	205.54	354.57	f
560	220.78	354.89	f
600	235.88	351.56	f
640	252.18	349.99	f
680	287.82	353.05	f
720	310.02	363.93	f
760	326.02	357.17	f
800	333.1	364.09	f
840	344.63	388.67	f
880	359.48	399.44	f
920	382.15	405.27	f
960	409.3	403.97	f
1000	419.21	403.98	f
1040	425.01	400.43	f
1080	430.55	389.81	f
1120	433.7	374.79	f
1160	439.46	356.7	f
1200	451.92	322.74	f
1240	465.51	289.37	f
1280	462.91	264.67	f
1320	465.01	262.79	f
1360	467.01	250.73	f
1400	461.44	240.23	f
1440	446.51	215.63	f
*	id=P5	origin=start	destiny=end	motherId=-	ageAtStart=640
0	550.2	111.81	c
40	539.47	92.49	c
80	541.37	75.87	c
120	541.54	65.52	c
160	540.51	57.93	c
200	527.64	36.66	f
240	522.81	25.47	f
280	522.67	20.46	f
320	511.93	7.42	f
360	495.51	-8.21	f
400	484.11	-19.44	f
440	482.8	-36.78	f
480	479.04	-49.61	f
520	469.44	-64.67	f
560	457.37	-82.62	f
600	441.07	-95.77	f
640	425.15	-92.94	f
680	403.5	-86.79	f
720	381.93	-71.18	f
760	373	-62.8	f
800	356.18	-56.3	f
840	336.52	-36.57	f
880	329.52	-20.42	f
920	317.31	-16.48	f
960	305.17	-14.46	f
1000	276.77	-13.42	f
1040	262.59	-16.15	f
1080	241.32	-22.61	f
1120	227.58	-29.48	f
1160	201.97	-38.74	f
1200	187.7	-48.11	f
1240	175.25	-56.93	f
1280	161.54	-64.12	f
1320	153.1	-71.57	f
1360	138.55	-86.29	f
1400	124.38	-97.72	f
1440	117.78	-110.98	f
*	id=P6	origin=start	destiny=end	motherId=-	ageAtStart=880
0	132.69	239.05	c
40	112.21	246.31	c
80	96.94	250.73	c
120	88.59	259.62	c
160	90.29	273.65	c
200	84.85	280.14	f
240	77.88	297.98	f
280	75.89	316.99	f
320	67.31	326.36	f
360	58.46	337.6	f
400	46.89	364.92	f
440	45.42	386.33	f
480	46	401.77	f
520	51.03	417.86	f
560	56.22	439.64	f
600	65.75	444.28	f
640	74.65	451.08	f
680	83.53	466.99	f
720	86.8	486.73	f
760	89.14	507.59	f
800	89.14	525.99	f
840	93.25	544.84	f
880	105.37	568.64	f
920	106.46	574.88	f
960	109.34	578.96	f
1000	125.66	588.82	f
1040	130.37	590.83	f
1080	154.63	605.43	f
1120	162.55	621.24	f
1160	158.55	629.22	f
1200	143.95	645.19	f
1240	139	651.65	f
1280	136.11	669.62	f
1320	132.3	688.5	f
1360	125.28	710.01	f
1400	140.08	723.91	f
1440	150.58	728.7	f
*	id=P7	origin=start	destiny=end	motherId=-	ageAtStart=3240
0	17.65	591.48	c
40	5.36	570.21	c
80	-12.84	553.08	c
120	-34.58	540.97	c
160	-39.68	538.29	c
200	-62.93	531.75	f
240	-84.26	529.32	f
280	-100.27	531.14	f
320	-123.03	537.54	f
360	-123.56	535.14	f
400	-125.64	524.02	f
440	-122.37	508.1	f
480	-116.4	502.34	f
520	-115.07	500.45	f
560	-117.19	499.14	f
600	-147.93	486.82	f
640	-170.95	492.21	f
680	-171.85	497.29	f
720	-180.12	515.63	f
760	-183.77	533.51	f
800	-178.94	543.82	f
840	-175.57	555.99	f
880	-172.94	581.5	f
920	-158.21	590	f
960	-143.94	601.94	f
1000	-134.42	628.55	f
1040	-125.98	632.57	f
1080	-120.41	637.91	f
1120	-108.86	641.23	f
1160	-85.42	653.36	f
1200	-72.52	666.47	f
1240	-63.94	671.06	f
1280	-51.45	682.68	f
1320	-37.18	692.53	f
1360	-25.84	691.69	f
1400	-11.25	688.4	f
1440	3.28	694.07	f
*	id=P8	origin=start	destiny=end	motherId=-	ageAtStart=4560
0	442.33	147.51	c
40	430.29	165.29	c
80	427	176.31	c
120	426.28	187.66	c
160	422.91	210.81	c
200	423.69	232.77	f
240	413.76	260.85	f
280	419.85	281.97	f
320	426.32	297.44	f
360	436.85	311.14	f
400	449.7	333.53	f
440	455.71	338.13	f
480	479.19	353.88	f
520	481.61	359.99	f
560	483.38	369.74	f
600	487.51	375.49	f
640	485.92	391.58	f
680	474.83	403.54	f
720	466.94	405.55	f
760	448.67	415.8	f
800	441.25	423.84	f
840	426.1	451.93	f
880	411.87	473.45	f
920	417.24	492.28	f
960	427.53	507.74	f
1000	434.25	531.06	f
1040	437.41	547.26	f
1080	442.56	567.17	f
1120	438.04	582.94	f
1160	427.04	591.09	f
1200	418.65	608.04	f
1240	419.6	625.89	f
1280	418.81	643.41	f
1320	431.65	642.56	f
1360	445.24	637.44	f
1400	457.16	629.2	f
1440	487.59	620.08	f
*	id=P9	origin=start	destiny=end	motherId=-	ageAtStart=2880
0	286.41	371.44	c
40	266.36	370.52	c
80	250.77	371.42	c
120	234.11	375.18	c
160	220.57	373.43	c
200	208.17	357.02	f
240	191.7	339.08	f
280	176.59	327.57	f
320	155.73	327.3	f
360	143.06	328.19	f
400	129.95	326.88	f
440	109.97	323.12	f
480	97.87	318.14	f
520	93.78	310.37	f
560	72.45	305.54	f
600	45.9	304.93	f
640	38.55	304.12	f
680	21.91	296.67	f
720	-3.65	294.35	f
760	-20.61	301.91	f
800	-33.35	313.05	f
840	-41.12	335.76	f
880	-34.52	368.58	f
920	-26.98	390.4	f
960	-19.45	409.47	f
1000	-20.59	414.76	f
1040	-21.78	438.62	f
1080	-14.82	458.1	f
1120	-7.85	468.41	f
1160	-6.68	484.85	f
1200	0.98	503.19	f
1240	7.56	513.08	f
1280	13.99	519.82	f
1320	19.31	529.42	f
1360	10.88	546.37	f
1400	11.36	557.74	f
1440	3.46	571.63	f
*	id=P10	origin=start	destiny=end	motherId=-	ageAtStart=3400
0	103.63	211.41	c
40	93.3	224.43	c
80	92.81	241.36	c
120	90.05	258.83	c
160	90.29	262.66	c
200	87.6	288.43	f
240	75.41	313.93	f
280	71.43	327.23	f
320	69.44	341.14	f
360	68.72	350.21	f
400	61.41	367.31	f
440	49.05	382.18	f
480	40.12	398.19	f
520	51.74	405.47	f
560	68.12	414.89	f
600	82.21	411.34	f
640	115.52	416.96	f
680	109.42	418.1	f
720	86.88	424.67	f
760	69.18	447.4	f
800	66.49	447.33	f
840	57.36	444.67	f
880	49.94	446.65	f
920	26.86	450.33	f
960	4.46	458.24	f
1000	-15.73	455.45	f
1040	-36.63	442.74	f
1080	-50.61	433.76	f
1120	-66.96	420.81	f
1160	-79.44	413.29	f
1200	-90.03	400.18	f
1240	-103.7	382.23	f
1280	-116.31	361.56	f
1320	-123.12	346.5	f
1360	-126.18	316.83	f
1400	-132.48	302.43	f
1440	-135.88	293.06	f
*	id=P11	origin=start	destiny=end	motherId=-	ageAtStart=2200
0	783.82	191.51	c
40	757.15	168.58	c
80	743	152.99	c
120	727.1	139.9	c
160	723.72	134.64	c
200	714.2	119.62	f
240	695.34	120.08	f
280	677.44	137.68	f
320	670.17	168.23	f
360	671.45	184.49	f
400	668.22	188.1	f
440	661.65	183.17	f
480	644.71	171.88	f
520	621.34	166.82	f
560	594.52	160.73	f
600	577.54	160.45	f
640	545.5	158.14	f
680	534.47	169.21	f
720	528.39	157.29	f
760	510.33	149.29	f
800	485.74	140.86	f
840	475.86	131.21	f
880	468.29	111.4	f
920	464	103.37	f
960	460.66	78.03	f
1000	449.2	57.87	f
1040	441.56	48.06	f
1080	437.37	38.94	f
1120	419.43	17.32	f
1160	391.21	-0.67999999999995	f
1200	373.9	-9.76	f
1240	354.18	-1.54	f
1280	328.25	-1.24	f
1320	321.92	-10.48	f
1360	311.41	-17.13	f
1400	309.53	-34.52	f
1440	297.75	-48.07	f
*	id=P12	origin=start	destiny=end	motherId=-	ageAtStart=3840
0	406.37	302.54	c
40	391.63	322.59	c
80	374.76	348.74	c
120	362.46	371.82	c
160	355.99	381.16	f
200	343.25	377.81	f
240	327.25	359.39	f
280	325.63	348.65	f
320	312.44	323.07	f
360	298.94	325.32	f
400	288.01	339	f
440	264.41	348.62	f
480	237.46	361.7	f
520	232.47	367.99	f
560	224.25	379.46	f
600	208.08	395.81	f
640	196.68	405.81	f
680	188.39	408.1	f
720	178.32	413.23	f
760	166.06	422.05	f
800	156.03	424.71	f
840	138.1	419.24	f
880	124.49	429.05	f
920	118.95	435.27	f
960	103.66	449.58	f
1000	92.71	464.19	f
1040	93.6	482.36	f
1080	98.6	496.88	f
1120	94.97	508.4	f
1160	86.24	525.79	f
1200	80.61	547.42	f
1240	81.16	573.89	f
1280	80.96	594.39	f
1320	63.26	612.03	f
1360	48.71	616.58	f
1400	21.46	618.11	f
1440	6.96	619.48	f
*	id=P13	origin=start	destiny=end	motherId=-	ageAtStart=3800
0	509.27	288.31	c
40	521.16	287.99	c
80	539.81	281.27	c
120	558.32	277.58	c
160	575.31	272.4	f
200	588.27	261.52	f
240	596.81	253.09	f
280	596.47	245.14	f
320	597.55	229.59	f
360	609.15	209.05	f
400	614.05	202.43	f
440	625.07	191.65	f
480	639.69	182.13	f
520	650.85	177.35	f
560	659.09	164.51	f
600	673.56	146.79	f
640	687.4	136.24	f
680	705.02	131.26	f
720	724.28	130.71	f
760	737.56	134.08	f
800	748.36	130.95	f
840	770.4	124.1	f
880	787.14	124.59	f
920	803.88	123.2	f
960	815.17	134.83	f
1000	822.97	146.89	f
1040	835.8	154.24	f
1080	850.91	169.2	f
1120	882.94	184.45	f
1160	903.38	185.31	f
1200	931.63	176.52	f
1240	950.48	169.56	f
1280	960.81	158.5	f
1320	970.98	147.77	f
1360	977.66	138.97	f
1400	992.87	130.97	f
1440	1010.26	121.96	f
*	id=P14	origin=start	destiny=end	motherId=-	ageAtStart=3880
0	424.58	32.44	c
40	420.42	39.65	c
80	409.41	57.98	c
120	414.1	76.82	c
160	414.31	94.35	c
200	410.93	119.47	f
240	424.91	131.28	f
280	445.98	143.62	f
320	472.63	156.89	f
360	487.3	161.07	f
400	497.95	170.88	f
440	519.9	179.51	f
480	523.07	184.2	f
520	535.2	198.23	f
560	558.88	200.14	f
600	579.54	198.73	f
640	596.61	189	f
680	605.43	177.68	f
720	607.36	161.9	f
760	609.28	152.37	f
800	615.12	131.51	f
840	606.59	115.37	f
880	589.01	102.72	f
920	567.52	92.65	f
960	565.99	80.15	f
1000	573.15	62.61	f
1040	587.35	56.57	f
1080	600.92	46.74	f
1120	628.39	43.15	f
1160	662.44	49.15	f
1200	686.24	53.95	f
1240	711.25	61.53	f
1280	717.94	59.19	f
1320	740.32	50.49	f
1360	760.85	54.41	f
1400	780.71	48.98	f
1440	794.67	39.9	f
*	id=P15	origin=start	destiny=end	motherId=-	ageAtStart=2680
0	127.44	499.33	c
40	102.41	506.56	c
80	94.35	511.6	c
120	85.01	520.04	c
160	72.3	522.56	c
200	50.34	539.31	f
240	33.31	557.31	f
280	26.12	572.06	f
320	9.42	586.61	f
360	-6.55	599.63	f
400	-25.4	607.18	f
440	-38.08	610.7	f
480	-56.57	614.61	f
520	-84.58	626.92	f
560	-89.78	626.89	f
600	-101.93	619.28	f
640	-109.92	619.21	f
680	-122.9	615.34	f
720	-132.9	608.5	f
760	-133.35	595.99	f
800	-144.68	584.15	f
840	-150.03	581.35	f
880	-170.43	570.83	f
920	-191.42	565.83	f
960	-197.89	572.02	f
1000	-203.43	584.23	f
1040	-209.4	599.25	f
1080	-200.4	616.54	f
1120	-193.01	630.52	f
1160	-189.01	637.18	f
1200	-183.64	646.11	f
1240	-172.61	654.86	f
1280	-176.52	667.45	f
1320	-168.3	679.12	f
1360	-152.54	677.68	f
1400	-129.17	678.26	f
1440	-112.04	680.83	f
*	id=P16	origin=start	destiny=end	motherId=-	ageAtStart=1640
0	245.77	452.5	c
40	246.2	456.54	c
80	239.68	472.23	c
120	235.5	480.74	c
160	221.51	495.34	c
200	208.15	498.59	f
240	198.14	502.23	f
280	175.33	503.3	f
320	155.16	497.08	f
360	130.34	493.54	f
400	113.8	502.47	f
440	105.77	514.56	f
480	98.35	534.91	f
520	98.34	535.61	f
560	97.53	553.13	f
600	88.85	568.08	f
640	75.49	590.48	f
680	77.19	595.08	f
720	68.64	614.3	f
760	66.23	636.59	f
800	67.03	657.46	f
840	74.53	675.86	f
880	74.04	700.72	f
920	62.37	723.25	f
960	50.78	731.2	f
1000	39.91	731.84	f
1040	34.04	731.83	f
1080	30.17	730.37	f
1120	27.26	721.13	f
1160	33.32	697.7	f
1200	31.34	686.21	f
1240	23.33	667.66	f
1280	10.13	656.68	f
1320	5.15	642.34	f
1360	6.32	623.63	f
1400	-2.77	618.64	f
1440	-18.23	619.94	f
*	id=P17	origin=start	destiny=end	motherId=-	ageAtStart=1880
0	1.52	0.97000000000003	c
40	-10.65	-10.05	c
80	-21.57	-22.63	c
120	-40.65	-44.34	c
160	-48.18	-59.22	c
200	-64.01	-65.19	f
240	-73.72	-70.72	f
280	-91.59	-87.5	f
320	-88.5	-95.43	f
360	-74.22	-100.07	f
400	-63.22	-111.46	f
440	-58.6	-130.82	f
480	-54.11	-147.3	f
520	-39.49	-148.71	f
560	-20.06	-146.3	f
600	4.21	-152.7	f
640	18.64	-161.25	f
680	29.75	-173.96	f
720	41.64	-190.5	f
760	57.75	-205.01	f
800	79.42	-206.44	f
840	99.15	-214.49	f
880	98.06	-217.27	f
920	98.3	-233.71	f
960	99.01	-244.36	f
1000	84.88	-263.97	f
1040	81.23	-286.8	f
1080	71.8	-290.7	f
1120	54.02	-305.93	f
1160	35.04	-314.87	f
1200	23.93	-326.12	f
1240	22.75	-329.09	f
1280	7.93	-328.74	f
1320	-3.12	-329.89	f
1360	-15.86	-326.79	f
1400	-22.83	-318.28	f
1440	-40.22	-305.16	f
*	id=P18	origin=start	destiny=end	motherId=-	ageAtStart=3400
0	23.18	405.78	c
40	37.44	386.99	c
80	47.88	371.66	c
120	49.32	358.26	c
160	49.63	350.73	c
200	43.05	339.26	f
240	37.78	326.65	f
280	38.13	296.22	f
320	40.07	281.13	f
360	40.48	267.12	f
400	52.47	246.38	f
440	63.2	245.73	f
480	76.96	236.1	f
520	95.18	222.19	f
560	102.52	210.49	f
600	121.9	190.42	f
640	125.13	190.74	f
680	137.25	196.39	f
720	166.63	213.65	f
760	170.93	228.39	f
800	176.64	234.19	f
840	182.04	246.99	f
880	199.11	262.89	f
920	209.56	277.25	f
960	224.68	292.61	f
1000	246.54	302.08	f
1040	264.48	304.18	f
1080	278.57	319.26	f
1120	289.16	327.51	f
1160	295.93	337.48	f
1200	324.38	354.56	f
1240	328.42	368.13	f
1280	332.31	401.29	f
1320	341.76	426.64	f
1360	357.37	447.11	f
1400	368.84	456.9	f
1440	382.21	474.56	f
*	id=P19	origin=start	destiny=end	motherId=-	ageAtStart=3560
0	413.3	487.38	c
40	430.35	476.08	c
80	441.91	468.22	c
120	455.71	459.03	c
160	459.14	451.21	c
200	471.66	448.99	f
240	492.05	449.51	f
280	511.58	453	f
320	519.83	461.31	f
360	543.2	465.77	f
400	544.25	456.39	f
440	550.15	451.54	f
480	565.02	445.66	f
520	590.84	435.7	f
560	603.82	434.69	f
600	628.53	436.8	f
640	645.82	443.19	f
680	651.04	447.31	f
720	656.68	456.6	f
760	660.25	475.68	f
800	657.62	490.2	f
840	647.21	505.58	f
880	651.27	517.76	f
920	659.66	532.44	f
960	673.24	555.41	f
1000	690.58	574.8	f
1040	694.96	586.48	f
1080	702.79	604.85	f
1120	705.94	633.63	f
1160	710.62	641.21	f
1200	722.6	658.36	f
1240	739.77	673.39	f
1280	769.44	671.9	f
1320	790.35	673.39	f
1360	808.9	675.9	f
1400	831.17	678.34	f
1440	844.04	663.53	f
*	id=P20	origin=start	destiny=end	motherId=-	ageAtStart=1640
0	56.87	601.45	c
40	40.97	619.8	c
80	41.56	635.63	c
120	30.57	641.59	c
160	23.78	644.69	f
200	19.83	654.05	f
240	11.39	671.21	f
280	-2.56	689.78	f
320	-16.86	713.97	f
360	-18.97	716.71	f
400	-29.7	728.54	f
440	-45.08	734.87	f
480	-57.39	750.93	f
520	-74.73	760.01	f
560	-92.68	770.41	f
600	-97.06	776.74	f
640	-115.13	801.87	f
680	-119.54	803.17	f
720	-128.97	815.28	f
760	-148.9	842.3	f
800	-164.6	857.72	f
840	-178.26	883.86	f
880	-181.4	897.91	f
920	-196.03	916.59	f
960	-210.25	917.57	f
1000	-224.97	915.85	f
1040	-247.41	910.29	f
1080	-251.63	895.19	f
1120	-267.9	882.17	f
1160	-283.47	879.99	f
1200	-299.96	878.25	f
1240	-312	876.8	f
1280	-328.34	879.55	f
1320	-347.58	887.29	f
1360	-356.73	889.04	f
1400	-375.01	900.91	f
1440	-390.86	917.85	f
*	id=P21	origin=start	destiny=end	motherId=-	ageAtStart=360
0	46.31	494.12	c
40	33.84	487.74	c
80	15.52	482	c
120	-5.08	490.23	c
160	-24.98	511.35	c
200	-33.47	521.3	f
240	-39.74	535.83	f
280	-47.38	544.55	f
320	-48.57	569.98	f
360	-49.96	588.44	f
400	-50.8	605.1	f
440	-48.3	624.95	f
480	-49.93	650.94	f
520	-54.14	662.38	f
560	-43.79	673.09	f
600	-32.46	678.95	f
640	-6.33	680.83	f
680	9.57	676.8	f
720	18.1	681.36	f
760	28.75	681.75	f
800	46.33	688.22	f
840	62.11	677.33	f
880	78.2	672.78	f
920	85.47	662.33	f
960	101.56	658.18	f
1000	121.02	654.33	f
1040	130.71	659.43	f
1080	136.99	668.97	f
1120	149.51	681.03	f
1160	160.49	696.16	f
1200	162.96	706.37	f
1240	168.76	723.36	f
1280	172.87	743.13	f
1320	187.31	745.99	f
1360	208.7	749	f
1400	229.01	750.98	f
1440	232.34	748.06	f
*	id=P22	origin=start	destiny=end	motherId=-	ageAtStart=3360
0	674.82	618.89	c
40	680.19	634.04	c
80	682.1	640.99	c
120	681.84	655.03	c
160	693.88	670.31	c
200	707.88	685.44	f
240	711.53	689.22	f
280	713.85	700.15	f
320	719.32	717.26	f
360	728.26	732.78	f
400	724.9	744.96	f
440	704.49	758.57	f
480	688.25	758.38	f
520	675.25	775.1	f
560	661.52	797.34	f
600	654.13	819.27	f
640	637.22	831.36	f
680	624.13	844.25	f
720	614.19	859.78	f
760	611.49	875.07	f
800	595.88	881.41	f
840	586.76	885.73	f
880	584.72	883	f
920	567.12	857.36	f
960	568.06	837.98	f
1000	572.34	837.8	f
1040	588.57	828.93	f
1080	595.78	825.83	f
1120	611.17	819.6	f
1160	625.67	824.01	f
1200	626.75	835.73	f
1240	631.57	851.85	f
1280	625.64	857.22	f
1320	619.91	874.17	f
1360	606.8	883.55	f
1400	579.01	891.28	f
1440	574.93	894.26	f
*	id=P23	origin=start	destiny=end	motherId=-	ageAtStart=3360
0	299.09	472.36	c
40	301.33	484.65	c
80	311.3	496.66	c
120	323.5	511.57	c
160	338.86	514.41	c
200	362.85	531.46	f
240	373.42	548.38	f
280	391.48	559.09	f
320	407.68	562.28	f
360	423.25	562.42	f
400	434.39	573.72	f
440	436.69	581	f
480	445.53	601.99	f
520	465.7	623.51	f
560	485.13	634.69	f
600	489.86	632.87	f
640	503.48	628.58	f
680	521.8	609.31	f
720	536.04	603.49	f
760	543.17	603.07	f
800	572.32	616.76	f
840	572.96	629.69	f
880	581.22	648.66	f
920	590.56	671.26	f
960	602.73	676.3	f
1000	616.77	671.36	f
1040	636.32	655.54	f
1080	667.51	644.93	f
1120	680.22	639.33	f
1160	696.86	633.66	f
1200	715.13	635.95	f
1240	732.8	630.13	f
1280	744.24	643.09	f
1320	761.71	649.51	f
1360	788.23	664.8	f
1400	802.75	678.36	f
1440	811.2	685.66	f
*	id=P24	origin=start	destiny=end	motherId=-	ageAtStart=4400
0	765.49	193.99	c
40	782.84	188.01	c
80	789.14	186.73	c
120	808.28	189.49	c
160	824.65	186.73	c
200	849.45	175.56	f
240	872.51	170.35	f
280	878.33	165.84	f
320	900.46	153.18	f
360	909.49	137.02	f
400	916.08	116.13	f
440	905.47	113.58	f
480	888.86	110.15	f
520	880.59	101.21	f
560	866.43	79.77	f
600	852.96	67.7	f
640	857.1	66.8	f
680	878.85	67.98	f
720	898.63	66.44	f
760	926.14	62.84	f
800	940.11	53.74	f
840	953.69	51.38	f
880	973.97	54.15	f
920	987.71	61.56	f
960	1005.81	58.33	f
1000	1023.66	50.38	f
1040	1032.25	45.98	f
1080	1039.83	49.72	f
1120	1071.89	56.82	f
1160	1090.17	70.88	f
1200	1108.16	93.07	f
1240	1111.5	103.21	f
1280	1121.66	117.52	f
1320	1127.34	137.85	f
1360	1125.82	151.68	f
1400	1111.73	151.49	f
1440	1096.95	151.98	f
*	id=P25	origin=start	destiny=end	motherId=-	ageAtStart=2240
0	651.89	652.47	c
40	649.74	644.72	c
80	647.31	624.54	c
120	639.79	616.56	c
160	627.63	606.95	c
200	613.18	592.73	f
240	607.73	574.35	f
280	603.94	568.44	f
320	596.02	539.54	f
360	582.57	518.63	f
400	566.2	496.53	f
440	541.48	492.06	f
480	528.9	488.43	f
520	509.78	478.82	f
560	501.07	467.7	f
600	479.51	461.63	f
640	456.28	464.49	f
680	444.79	465.06	f
720	430.52	471.26	f
760	407.01	475.33	f
800	391.8	475.46	f
840	387.99	474.17	f
880	375.56	472.39	f
920	363.87	461.88	f
960	341.79	449.29	f
1000	316.97	435.59	f
1040	288.79	419.13	f
1080	268.59	408.05	f
1120	256.99	408.94	f
1160	231.98	418.84	f
1200	223.3	416.61	f
1240	199.81	416.21	f
1280	187.96	420.41	f
1320	178.09	427.59	f
1360	164.5	439.71	f
1400	144.83	454.76	f
1440	125.96	463.64	f
*	id=P26	origin=start	destiny=end	motherId=-	ageAtStart=4480
0	351.46	208.75	c
40	356.22	228.79	c
80	362.79	253.4	c
120	360.46	275.25	c
160	359.67	302.58	c
200	371.48	324.57	f
240	380.22	344.45	f
280	383.34	356.35	f
320	384.65	370.19	f
360	386.21	395.24	f
400	399.18	420	f
440	394.03	445.5	f
480	390.82	465.62	f
520	389.77	485.73	f
560	389.7	501.1	f
600	387.51	507.79	f
640	390.94	527.9	f
680	384.73	546.9	f
720	379.53	562.58	f
760	381.2	580.8	f
800	368.02	584.63	f
840	352.97	581.54	f
880	336.22	583.12	f
920	315.7	572.8	f
960	305.18	568.19	f
1000	288.55	558.58	f
1040	275.38	560.77	f
1080	251.57	567.59	f
1120	249.01	564.91	f
1160	238.66	540.37	f
1200	235.19	528.92	f
1240	219.71	510.69	f
1280	217.45	501.02	f
1320	218.17	485.65	f
1360	202.05	467.53	f
1400	189.36	454.51	f
1440	175.15	460.63	f
*	id=P27	origin=start	destiny=end	motherId=-	ageAtStart=2560
0	601.92	62.46	c
40	573.9	72.56	c
80	568.46	70.53	c
120	549.56	61.59	c
160	532.3	44.51	c
200	524.52	34.22	f
240	502.56	7.1	f
280	499.4	-4.17	f
320	495.27	-20.71	f
360	505.4	-39.09	f
400	528.37	-39.85	f
440	544.54	-47.08	f
480	561.41	-46.53	f
520	575.03	-40.67	f
560	587.6	-44.91	f
600	593.14	-52.49	f
640	604.48	-66.82	f
680	605.89	-81.21	f
720	611.16	-89.93	f
760	620.01	-107.63	f
800	623.94	-111.34	f
840	631.1	-125.29	f
880	640.97	-141.26	f
920	649.59	-150.78	f
960	663.93	-154.79	f
1000	666.02	-165.41	f
1040	687.29	-185.98	f
1080	707.93	-204.04	f
1120	717.82	-214.09	f
1160	744.01	-221.73	f
1200	762.17	-236.61	f
1240	783.63	-237.73	f
1280	788.86	-248.34	f
1320	803.2	-263.05	f
1360	818.97	-274.6	f
1400	821.32	-267.03	f
1440	834.28	-266.76	f
*	id=P28	origin=start	destiny=end	motherId=-	ageAtStart=4400
0	209.16	437.38	c
40	199.28	432.51	c
80	193.8	419.69	c
120	197.87	402.59	c
160	212.22	392.17	c
200	232.43	385.29	f
240	246.42	382.33	f
280	266.2	378.76	f
320	287.9	365.69	f
360	299.08	356.81	f
400	316.4	345.13	f
440	326.84	354.69	f
480	336.37	366.38	f
520	345.13	368.95	f
560	363.81	369.92	f
600	380.3	369.3	f
640	389.32	365.66	f
680	390.32	357.29	f
720	406.72	341.27	f
760	418.85	329.75	f
800	436.64	338.9	f
840	446.11	357.16	f
880	441.7	353.94	f
920	429.05	349.14	f
960	420.22	348.45	f
1000	396.61	347.54	f
1040	378.44	345.38	f
1080	364.03	353.18	f
1120	348.18	358.71	f
1160	328.63	362.19	f
1200	304.8	365.13	f
1240	292.7	377.4	f
1280	286.24	389.24	f
1320	277.51	402.31	f
1360	289.23	400.62	f
1400	298.84	398.11	f
1440	320.23	407.67	f
*	id=P29	origin=start	destiny=end	motherId=-	ageAtStart=2560
0	431.87	168.41	c
40	450.56	179.48	c
80	457.65	175.12	c
120	470.43	173.68	c
160	487.65	176.02	c
200	502.6	181.84	f
240	514.21	177.97	f
280	531.26	167.26	f
320	546.57	157.2	f
360	555.12	140.94	f
400	567.42	125.51	f
440	576.3	109.59	f
480	578.35	103.23	f
520	584.86	97.24	f
560	595.9	81.97	f
600	620.58	72.13	f
640	637.02	70.78	f
680	656.1	84.96	f
720	672.89	93.41	f
760	676.95	91.04	f
800	685.56	77	f
840	701.53	54.06	f
880	713.26	29.44	f
920	723.79	7.91	f
960	719.18	-12.43	f
1000	705.03	-37.72	f
1040	694.79	-53.42	f
1080	685.96	-57.52	f
1120	676.51	-58.48	f
1160	659.26	-62.21	f
1200	642.56	-72.04	f
1240	628.81	-73.34	f
1280	619.15	-74.49	f
1320	613.89	-79.97	f
1360	612.39	-93.49	f
1400	600.27	-111.96	f
1440	594.64	-125.11	f
*	id=P30	origin=start	destiny=end	motherId=-	ageAtStart=1880
0	239.35	223.47	c
40	224.93	227.73	c
80	212.8	236.97	c
120	201.62	249.83	c
160	180.82	271.81	c
200	164.25	275.6	f
240	140.2	280.07	f
280	138.15	279.72	f
320	124.97	284.71	f
360	112.39	289.2	f
400	91.03	298.66	f
440	69.02	302.63	f
480	46.29	316.42	f
520	38.81	320.28	f
560	22.84	331.3	f
600	0.99	345.12	f
640	3.83	351.8	f
680	4.93	361.88	f
720	-1.37	376.91	f
760	-13.92	395.7	f
800	-27.18	412.98	f
840	-39.38	430.86	f
880	-48.7	447.58	f
920	-54.07	467.16	f
960	-52.5	492.76	f
1000	-37.1	503.89	f
1040	-30.38	522.07	f
1080	-19.47	549.9	f
1120	-24.45	571.72	f
1160	-36.87	584.49	f
1200	-65.78	592.64	f
1240	-84.45	604.54	f
1280	-105.07	616.28	f
1320	-114.23	623.66	f
1360	-135.14	641.68	f
1400	-149.66	652.11	f
1440	-152.84	666.34	f
*	id=P31	origin=start	destiny=end	motherId=-	ageAtStart=3920
0	0.82	274.36	c
40	-18.43	265.4	c
80	-27.97	264.56	c
120	-43.6	266.56	c
160	-59.56	268.25	c
200	-77.2	268.13	f
240	-101.14	273.47	f
280	-117.65	270.45	f
320	-129.49	274.47	f
360	-153.38	275.63	f
400	-161.49	284.67	f
440	-174.73	305.41	f
480	-178.99	320.24	f
520	-187.87	327.68	f
560	-194.81	330.08	f
600	-205.72	337.12	f
640	-219.55	349.79	f
680	-239.28	358.11	f
720	-246.72	368.31	f
760	-250.66	392.72	f
800	-265.21	401.59	f
840	-273.76	411.3	f
880	-278.83	420.31	f
920	-285.58	429.93	f
960	-282.24	441.65	f
1000	-290.8	465.42	f
1040	-289.48	486.09	f
1080	-285.1	494.66	f
1120	-271.16	508.41	f
1160	-255.24	506.76	f
1200	-241.55	506.91	f
1240	-228.82	496.53	f
1280	-205.32	487.79	f
1320	-178.71	470.59	f
1360	-169.04	462.21	f
1400	-161.43	450.23	f
1440	-147.06	437.82	f
*	id=P32	origin=start	destiny=end	motherId=-	ageAtStart=4600
0	16.71	666.33	c
40	28.95	682.5	c
80	54.7	693.18	c
120	67.73	693.35	c
160	87.2	698.25	c
200	107.56	710.71	f
240	127.4	714.17	f
280	141.86	723.66	f
320	152.06	719.15	f
360	162.34	723.21	f
400	174.07	728.52	f
440	175.21	755.33	f
480	172.2	782.76	f
520	179.97	805.35	f
560	194.37	821.26	f
600	217.63	836.48	f
640	228.79	847.73	f
680	242.72	865.69	f
720	260.58	891.61	f
760	271.24	898.15	f
800	293.76	901.76	f
840	308.96	900.5	f
880	330.69	912.33	f
920	334.04	919.01	f
960	331.47	946.95	f
1000	323.73	961.42	f
1040	310.91	981.91	f
1080	302.83	996.86	f
1120	296.92	1029.04	f
1160	277.45	1045.25	f
1200	253.97	1054.08	f
1240	233.11	1075.14	f
1280	217.21	1082.78	f
1320	192.83	1077.95	f
1360	170.71	1082.06	f
1400	155.2	1084.8	f
1440	135.14	1086.52	f
*	id=P33	origin=start	destiny=end	motherId=-	ageAtStart=3960
0	474.09	621.66	c
40	467.89	592.11	c
80	464.6	584.58	c
120	455.52	567.24	c
160	452.17	546.35	c
200	453.62	535.55	f
240	456.28	502.19	f
280	452.62	492.08	f
320	448.19	472.48	f
360	446.8	462.71	f
400	448.99	456.23	f
440	455.78	442.59	f
480	458.52	423.25	f
520	465.73	416.97	f
560	487.72	400.77	f
600	491.96	379.33	f
640	504.45	366.59	f
680	506.73	356.83	f
720	508.51	339.94	f
760	506.21	311.83	f
800	516.42	305.62	f
840	521.5	304.18	f
880	536.16	290.86	f
920	550.15	283.41	f
960	559.29	274.22	f
1000	566.54	269.6	f
1040	579.47	262.47	f
1080	595.14	243.86	f
1120	608.76	234.68	f
1160	626.61	219.8	f
1200	633.43	210.86	f
1240	655.18	207.76	f
1280	664.29	209.34	f
1320	681.19	213.45	f
1360	691.12	218.57	f
1400	700.05	237.79	f
1440	709.45	261.81	f
*	id=P34	origin=start	destiny=end	motherId=-	ageAtStart=1800
0	348.46	624.2	c
40	339.51	611.18	c
80	326.2	612.81	c
120	310.96	616.12	c
160	297.77	631.8	c
200	294.68	651.51	f
240	294.6	671.37	f
280	300.81	686.46	f
320	304	704.13	f
360	314.99	713.24	f
400	337.52	738.5	f
440	351.46	750.35	f
480	357.22	753.51	f
520	367.5	763.66	f
560	376.44	774.89	f
600	384.14	777.67	f
640	391.77	767.17	f
680	396.77	744.97	f
720	404.46	729.8	f
760	414.77	717.42	f
800	413.5	703.03	f
840	425.18	684.24	f
880	427.67	663.27	f
920	428.99	643.91	f
960	437.46	613.74	f
1000	450.54	609.74	f
1040	471.71	613.38	f
1080	497.35	607.13	f
1120	510.92	595.87	f
1160	542.45	567.75	f
1200	549.2	544.38	f
1240	553.11	519.84	f
1280	556.28	506.42	f
1320	549.97	498.32	f
1360	548.98	491.98	f
1400	554.02	486.1	f
1440	560.36	488.6	f
*	id=P35	origin=start	destiny=end	motherId=-	ageAtStart=1560
0	246.88	345.71	c
40	246.76	360.78	c
80	243.03	378.51	c
120	226.43	401.15	c
160	209.87	413.68	c
200	199.02	421.02	f
240	188.51	440.41	f
280	178.85	450.28	f
320	157.28	461.18	f
360	149.31	471.31	f
400	135.5	474.1	f
440	115	472.6	f
480	105.3	477.66	f
520	88.27	495.82	f
560	76.9	501.71	f
600	67.84	511.54	f
640	51.3	524.99	f
680	37.86	539.95	f
720	28.76	544.08	f
760	11.08	539.45	f
800	-10.99	537.85	f
840	-18.78	545.61	f
880	-22.49	549.58	f
920	-25.1	560.04	f
960	-25.66	568.52	f
1000	-16.99	580.5	f
1040	-14.35	602.21	f
1080	-16.71	621.92	f
1120	-7.33	641.2	f
1160	1.11	651.21	f
1200	20.83	665.93	f
1240	34.29	676.64	f
1280	46.18	696.28	f
1320	58.24	710.1	f
1360	71.49	718.14	f
1400	89.48	725.13	f
1440	107.3	719.53	f
*	id=P36	origin=start	destiny=end	motherId=-	ageAtStart=4080
0	145.36	422.43	c
40	176.52	411.74	c
80	193.7	413.51	c
120	219.7	410.94	c
160	227.96	414.98	f
200	239.45	414.74	f
240	258.33	406.88	f
280	279.62	412.65	f
320	283.65	414.21	f
360	287.03	422.15	f
400	288.24	443.65	f
440	285.78	457.44	f
480	285.37	459.51	f
520	275.41	462.53	f
560	247.46	455.71	f
600	231.72	455.41	f
640	207.67	455.24	f
680	204.51	461.09	f
720	189.55	476.59	f
760	169.92	482.96	f
800	152.45	488.45	f
840	133.72	488.94	f
880	126.64	482.6	f
920	128.59	483.65	f
960	141.41	484.84	f
1000	162.28	486.46	f
1040	177.5	500.03	f
1080	200.45	516.5	f
1120	209.6	516.29	f
1160	220.82	521.64	f
1200	226.77	526.65	f
1240	233.78	525.08	f
1280	261.03	520.75	f
1320	282.78	509.22	f
1360	293.03	506.98	f
1400	317.1	493.76	f
1440	326.91	488.46	f
*	id=P37	origin=start	destiny=end	motherId=-	ageAtStart=4800
0	657.11	46.96	c
40	674.13	53.34	c
80	692.86	46.69	c
120	700.1	35.83	c
160	717.32	28.62	c
200	724.32	18.94	f
240	743.96	5	f
280	758.34	-10.06	f
320	778.74	-34.67	f
360	783.25	-42.72	f
400	793.23	-59.78	f
440	805.59	-60.74	f
480	826.03	-63.91	f
520	842.23	-71.3	f
560	853.67	-85.78	f
600	873.4	-83.8	f
640	895.53	-82.99	f
680	917.1	-92.06	f
720	932.66	-88.42	f
760	944.58	-87.93	f
800	964.32	-76.95	f
840	965.04	-73.79	f
880	975.7	-60.24	f
920	987.87	-47.88	f
960	1000.72	-33.18	f
1000	1011.2	-24.14	f
1040	1004.99	-14.21	f
1080	1001.36	1.03	f
1120	990.4	13.12	f
1160	977.93	25.75	f
1200	978.08	32.03	f
1240	977.37	48.81	f
1280	981.62	64.9	f
1320	985.11	94.33	f
1360	976.41	121.64	f
1400	978.63	141.65	f
1440	984.55	157.21	f
*	id=P38	origin=start	destiny=end	motherId=-	ageAtStart=80
0	397.95	586.38	c
40	382.31	570.55	c
80	383.42	563.25	c
120	388.66	541.63	c
160	385.64	525.88	f
200	386.7	502.93	f
240	380.51	492.03	f
280	374.45	483.96	f
320	382.04	455.95	f
360	383.04	448.16	f
400	397.64	428.96	f
440	414.19	412.42	f
480	440.59	399.69	f
520	447.54	395.91	f
560	456.03	407.92	f
600	472.6	415.16	f
640	485.29	420.55	f
680	499.98	432.71	f
720	513.75	445.83	f
760	538.75	448.09	f
800	563.94	450.42	f
840	580.32	451.89	f
880	586.35	449.37	f
920	603.47	439	f
960	623.53	430.57	f
1000	624.76	425.25	f
1040	629.77	399.44	f
1080	633.96	385.63	f
1120	628.52	367.87	f
1160	632.96	344.94	f
1200	631.71	320.06	f
1240	626.41	301.59	f
1280	612.91	283.01	f
1320	604.66	268.58	f
1360	589.13	243.17	f
1400	580.26	233.12	f
1440	561.94	230.17	f
*	id=P39	origin=start	destiny=end	motherId=-	ageAtStart=1120
0	226.77	427.58	c
40	246.65	424.07	c
80	264.05	415.91	c
120	282.64	411.7	c
160	303.97	417.8	c
200	334.27	408.34	f
240	348.12	412.17	f
280	359.18	415.09	f
320	377.92	417.51	f
360	393.52	419.98	f
400	402.45	418.28	f
440	414.72	411.83	f
480	430.56	406.53	f
520	450.75	390.05	f
560	468.74	383.41	f
600	480.03	385.17	f
640	488.58	384.46	f
680	514.07	378.47	f
720	522.23	369.04	f
760	530.75	367.62	f
800	545.86	371.18	f
840	565	360.78	f
880	569.88	355.92	f
920	580.75	342.2	f
960	585.12	337.29	f
1000	601.1	336.38	f
1040	622.31	342.44	f
1080	648.65	339.97	f
1120	674.36	327.39	f
1160	697.26	319.24	f
1200	707.8	313.44	f
1240	726.65	297.85	f
1280	731.8	284.5	f
1320	741.94	259.24	f
1360	746.78	239.67	f
1400	750.84	221.07	f
1440	742.57	215.09	f
*	id=P40	origin=start	destiny=end	motherId=-	ageAtStart=2320
0	705.12	657.18	c
40	720.34	644.68	c
80	729.99	633.19	c
120	750	618.53	c
160	775.59	599.66	f
200	800.44	581.22	f
240	818.82	586.27	f
280	824	603.81	f
320	828.14	622.4	f
360	847.17	646.47	f
400	855.1	671.81	f
440	859.32	691.93	f
480	867.65	712.53	f
520	859.56	732.87	f
560	846.85	753.25	f
600	840.32	764.77	f
640	829.03	773.27	f
680	816.48	792.4	f
720	814.82	806.79	f
760	807.44	819.33	f
800	796.51	828.21	f
840	787.76	833.17	f
880	770.13	839.06	f
920	743.98	848.62	f
960	726.99	843.59	f
1000	715.78	840.3	f
1040	696.03	836.3	f
1080	678.37	839.13	f
1120	676.02	837.77	f
1160	659.85	836.97	f
1200	646.89	835.72	f
1240	625.37	829.45	f
1280	606.68	813.32	f
1320	579.88	798.97	f
1360	569.12	781.23	f
1400	556.72	767.87	f
1440	538.77	754.5	f
*	id=P41	origin=start	destiny=end	motherId=-	ageAtStart=240
0	334.96	497.84	c
40	337.99	482.42	c
80	335.81	457.67	c
120	341.37	445.07	c
160	356.58	432.84	c
200	368.14	424.23	f
240	386.25	405.51	f
280	401.62	389.64	f
320	408.69	379.75	f
360	419.16	352.98	f
400	411	343.11	f
440	406.81	331.37	f
480	396.54	321.57	f
520	384.35	304.65	f
560	379.77	292.42	f
600	380.37	277.23	f
640	364.71	263.38	f
680	347.81	256.6	f
720	333.6	246.15	f
760	322.86	222.08	f
800	314.44	194.58	f
840	316.67	177.91	f
880	321.46	166.69	f
920	328.54	156.13	f
960	328.76	142.28	f
1000	322.29	121.94	f
1040	313.97	111.25	f
1080	299.92	99.38	f
1120	294.64	88.77	f
1160	278.57	66.48	f
1200	250.77	42.22	f
1240	249.5	38.63	f
1280	243.27	21.82	f
1320	235.23	5.59	f
1360	225.51	-4	f
1400	218.33	-13.72	f
1440	211.54	-24.26	f
*	id=P42	origin=start	destiny=end	motherId=-	ageAtStart=120
0	614.66	596.53	c
40	632.3	590.18	c
80	638.8	581.12	c
120	654.67	562.51	c
160	656	547.16	c
200	655.36	527.41	f
240	648.35	520.05	f
280	643.84	513.04	f
320	639.73	507.33	f
360	626.42	496.52	f
400	618.72	473.57	f
440	617.96	464.75	f
480	622.28	465	f
520	647.6	468.9	f
560	679.69	482.72	f
600	697.66	493.46	f
640	710.87	504.88	f
680	726.33	513.94	f
720	741.8	532.46	f
760	750.25	541.86	f
800	768.32	545.5	f
840	777.85	557.18	f
880	789.98	577.08	f
920	794.76	594.72	f
960	796.86	610.58	f
1000	803.76	618.98	f
1040	803.88	625.67	f
1080	813.38	642.88	f
1120	828.1	649	f
1160	845.23	663.59	f
1200	855.9	666.7	f
1240	862.74	674.74	f
1280	874.29	685.56	f
1320	881.97	700.97	f
1360	887.47	716.59	f
1400	892.35	736.33	f
1440	886.14	755.25	f
*	id=P43	origin=start	destiny=end	motherId=-	ageAtStart=3280
0	113.66	13.41	c
40	102.43	-5.83	c
80	105.78	-21.96	c
120	118.95	-33.86	c
160	128.77	-44.09	c
200	144.97	-62	f
240	153.8	-80.85	f
280	165.87	-93.38	f
320	178.43	-93.59	f
360	186.91	-100.67	f
400	195.5	-118.17	f
440	196.4	-138.05	f
480	203.35	-148.08	f
520	209	-158.98	f
560	211.8	-173.45	f
600	220.47	-188.31	f
640	249.69	-194.96	f
680	261.94	-178.01	f
720	278.51	-162.99	f
760	283.28	-148.53	f
800	283.61	-131.6	f
840	284.88	-112.85	f
880	301.79	-103.27	f
920	320.62	-90.26	f
960	324.72	-67.93	f
1000	329.47	-38.45	f
1040	345.35	-21.36	f
1080	355.78	-11.2	f
1120	374.53	5.87	f
1160	395.01	26.94	f
1200	408.13	37.48	f
1240	432.72	51.06	f
1280	435.41	64.39	f
1320	440.56	70.39	f
1360	449.54	93.99	f
1400	456.09	121.15	f
1440	454.17	138.41	f
*	id=P44	origin=start	destiny=end	motherId=-	ageAtStart=2400
0	375.74	212.06	c
40	371.9	198.64	c
80	365.35	184.09	c
120	361.71	169.21	c
160	367.63	145.36	c
200	372.94	131.94	f
240	389.24	118.39	f
280	393.57	111.67	f
320	392.43	101.94	f
360	384.01	78.64	f
400	370.86	61.18	f
440	359	46.88	f
480	349.32	32.67	f
520	345.28	21.99	f
560	338.56	17.69	f
600	315.4	1.8099999999999	f
640	296.56	-3.55	f
680	279.98	-11.59	f
720	274.84	-12.94	f
760	255.6	-5.0599999999999	f
800	241.33	-4.37	f
840	234.89	-12.56	f
880	227.9	-19.97	f
920	210.06	-30.39	f
960	200.18	-33.57	f
1000	185.58	-38.39	f
1040	178.89	-49.5	f
1080	171.34	-53.96	f
1120	165.33	-72.84	f
1160	164.57	-87.93	f
1200	149.15	-107.67	f
1240	139.63	-125.8	f
1280	124.14	-128.01	f
1320	107.55	-128.64	f
1360	99.86	-132.46	f
1400	94.35	-130.75	f
1440	70.27	-114.33	f
*	id=P45	origin=start	destiny=end	motherId=-	ageAtStart=2560
0	626.3	199.09	c
40	646.52	208.99	c
80	659.78	217.58	c
120	679.86	225.89	c
160	706.04	246.05	f
200	722.21	266	f
240	733.53	276.5	f
280	742.68	289.46	f
320	750.72	297.97	f
360	762.17	305.86	f
400	771.82	314.13	f
440	788.88	321.36	f
480	800.86	335.92	f
520	810.71	344.71	f
560	822.3	348.82	f
600	832.09	339.31	f
640	848.15	329.54	f
680	858.92	324.29	f
720	865.74	320.21	f
760	880.38	303.73	f
800	901.94	289.23	f
840	907.67	265.89	f
880	909.28	248.78	f
920	912.77	231.8	f
960	913.28	207.2	f
1000	917.22	181.08	f
1040	914.5	157.25	f
1080	904.05	149.49	f
1120	894.6	141.68	f
1160	885.82	137.98	f
1200	867.26	140.06	f
1240	851.25	136.57	f
1280	826.74	127.28	f
1320	808.42	119.31	f
1360	789.08	103.36	f
1400	779.09	88.06	f
1440	773.98	80.24	f
*	id=P46	origin=start	destiny=end	motherId=-	ageAtStart=920
0	292.04	165.5	c
40	298.26	180.52	c
80	294.17	209.34	c
120	298.9	225.58	c
160	308.16	247.35	c
200	322.95	265.79	f
240	328.37	269.17	f
280	337.33	265.25	f
320	344.65	257.95	f
360	345.11	234.13	f
400	352.46	211.12	f
440	352.36	194.21	f
480	362.85	184.36	f
520	367.52	179.45	f
560	371.46	171.32	f
600	373.08	159.39	f
640	375.15	147.46	f
680	371.83	128.84	f
720	374.25	120.08	f
760	366.75	115.35	f
800	348.4	117.43	f
840	333.14	114.07	f
880	318.25	107.02	f
920	311.9	105.19	f
960	295.6	103.7	f
1000	273.71	100.37	f
1040	251.67	97.72	f
1080	246.07	91.55	f
1120	228.41	70.24	f
1160	211.12	59.2	f
1200	193.6	51.87	f
1240	187.4	52.05	f
1280	168.61	52.13	f
1320	151.11	52.58	f
1360	135.88	47.84	f
1400	124.25	53.16	f
1440	105.59	69.04	f
*	id=P47	origin=start	destiny=end	motherId=-	ageAtStart=1320
0	261.98	455.86	c
40	272.47	473.43	c
80	273.74	475.36	c
120	282.48	489.33	c
160	291.74	509.49	c
200	302.03	526.67	f
240	316.75	535.48	f
280	320.28	543.18	f
320	319.27	562.9	f
360	314.54	574.77	f
400	309.8	592.56	f
440	303.66	602.3	f
480	298.66	625.97	f
520	304.27	631.79	f
560	314.59	639.32	f
600	322.4	653.63	f
640	328.1	661.77	f
680	327.85	675.56	f
720	333.55	692.13	f
760	347.34	699.21	f
800	355.57	704.62	f
840	377.47	719.71	f
880	396.47	729.64	f
920	408.76	739.6	f
960	422.39	749.62	f
1000	433.32	763.67	f
1040	438.64	768.29	f
1080	448.85	783.23	f
1120	464.17	792.85	f
1160	483.36	810.81	f
1200	500.42	817.1	f
1240	504.68	818.76	f
1280	505.31	832.19	f
1320	517.19	834.53	f
1360	536.69	844.68	f
1400	547.05	844.06	f
1440	554.72	845.27	f
*	id=P48	origin=start	destiny=end	motherId=-	ageAtStart=1640
0	641.9	72.38	c
40	628.69	52.48	c
80	616.73	38.72	c
120	601.18	31.45	c
160	580.06	28.58	c
200	560.23	22.64	f
240	551.14	33.5	f
280	540.54	44.45	f
320	533.85	65.75	f
360	513.16	72.85	f
400	495.41	80.23	f
440	486.46	84.74	f
480	464.31	89.79	f
520	434.39	88.01	f
560	425.48	80.19	f
600	417.57	84.79	f
640	406.44	82.46	f
680	387.22	75.2	f
720	370.42	72.18	f
760	355.95	65.44	f
800	335.6	46.85	f
840	315.86	44.14	f
880	284.31	41.91	f
920	270.47	33.62	f
960	254.37	19.32	f
1000	252.46	1.35	f
1040	258.1	-20.91	f
1080	259.18	-44.45	f
1120	263.87	-75.05	f
1160	254.9	-86.55	f
1200	250.64	-103.02	f
1240	253.42	-114.92	f
1280	258.38	-140.76	f
1320	275.56	-168.13	f
1360	284.23	-196.01	f
1400	290.38	-213.03	f
1440	282.6	-237.32	f
*	id=P49	origin=start	destiny=end	motherId=-	ageAtStart=2280
0	314.83	561.86	c
40	320.1	576.51	c
80	336.9	580.27	c
120	353.04	581.67	c
160	381.8	567.72	f
200	395	559.58	f
240	414	541.64	f
280	427.07	531.4	f
320	449.25	501.18	f
360	465.32	493.58	f
400	489.48	482.64	f
440	492.95	487.83	f
480	498.47	506.4	f
520	500.01	517.25	f
560	499.43	543.5	f
600	514.09	565.44	f
640	532.54	596.84	f
680	548.42	606.43	f
720	552.12	620.65	f
760	545.6	643.18	f
800	551.86	656.54	f
840	559.3	665.36	f
880	568.48	684.65	f
920	568.04	706.1	f
960	581.89	722.79	f
1000	581.72	736.65	f
1040	589.09	766.96	f
1080	594.9	782.85	f
1120	597.18	794.68	f
1160	596.13	809.48	f
1200	598.12	836.98	f
1240	578.64	861.38	f
1280	576.44	862.61	f
1320	558.64	867.76	f
1360	556.06	868.16	f
1400	543.39	867.29	f
1440	524.2	857.95	f
*	id=P50	origin=start	destiny=end	motherId=-	ageAtStart=3640
0	738.86	202.53	c
40	717.44	191.37	c
80	699.81	182.08	c
120	695.36	176	c
160	692.9	159.49	c
200	684.07	135.3	f
240	676.01	119.29	f
280	681.53	108.66	f
320	679.95	97.39	f
360	679	73.63	f
400	680.27	61.99	f
440	681.56	48.04	f
480	681.67	39.09	f
520	684.7	19.28	f
560	682.26	4.51	f
600	686.23	-9.49	f
640	691.47	-24.73	f
680	694.45	-45.54	f
720	708.17	-55.9	f
760	729.73	-60.2	f
800	735.54	-68.73	f
840	745.61	-81.5	f
880	755.89	-100.05	f
920	766.78	-110.08	f
960	787.11	-117.48	f
1000	798.69	-130.82	f
1040	810.57	-137.8	f
1080	831.17	-140	f
1120	845.41	-144.15	f
1160	870.61	-143.42	f
1200	886.45	-141.65	f
1240	906.7	-130.76	f
1280	918.09	-138.34	f
1320	929.97	-153.37	f
1360	950.22	-173.3	f
1400	958.72	-186.21	f
1440	959.54	-193.35	f
*	id=P51	origin=start	destiny=end	motherId=-	ageAtStart=2600
0	575.74	629.28	c
40	555.23	624.76	c
80	538.15	626.81	c
120	506.38	637.84	c
160	502.42	642.77	c
200	493.89	653.1	f
240	476.64	654.47	f
280	459.51	651.03	f
320	443.41	653.04	f
360	418.69	656.66	f
400	415.98	656.75	f
440	392.71	646.11	f
480	374.78	638.3	f
520	364.38	616.07	f
560	355.41	612.04	f
600	341.38	604.14	f
640	330.9	597.63	f
680	319.77	593.69	f
720	285.7	580	f
760	274.59	570.19	f
800	260.21	556.48	f
840	233.89	540.05	f
880	226.74	529.61	f
920	218.04	517.21	f
960	210.52	503.83	f
1000	206.35	505.7	f
1040	191.76	503.45	f
1080	179.92	494.89	f
1120	182.02	482.13	f
1160	179.57	463.58	f
1200	184.81	440.62	f
1240	180.79	423.81	f
1280	177.06	405.15	f
1320	168.62	402.53	f
1360	150.86	401.95	f
1400	126.12	393.57	f
1440	112.8	368.74	f
*	id=P52	origin=start	destiny=end	motherId=-	ageAtStart=480
0	52.87	357.67	c
40	60	375.29	c
80	70.92	382.95	c
120	80.77	386.4	c
160	94.02	403.03	c
200	110.49	422.66	f
240	117.18	428.17	f
280	126.19	432.16	f
320	140.9	455.72	f
360	146.89	454.5	f
400	160.34	461.89	f
440	173.67	476.38	f
480	171.44	477.98	f
520	157.54	482.67	f
560	144.6	499.73	f
600	134.32	515.38	f
640	138.45	519.37	f
680	159.34	538.34	f
720	174.5	556.13	f
760	184.66	569.36	f
800	185.68	577.32	f
840	188.36	591.7	f
880	175.03	609.68	f
920	160.2	634.62	f
960	157.12	650.22	f
1000	159.46	669.73	f
1040	152.55	690.25	f
1080	149.93	703.8	f
1120	154.69	714.83	f
1160	171.48	731.78	f
1200	172.58	742.95	f
1240	179.14	763.49	f
1280	194.1	778.71	f
1320	201.19	791.53	f
1360	212.41	804.78	f
1400	228.97	833.45	f
1440	233.9	844.54	f
*	id=P53	origin=start	destiny=end	motherId=-	ageAtStart=1560
0	837.14	301.63	c
40	827.18	290.85	c
80	821.95	279.22	c
120	829.54	273.58	c
160	840.56	261.75	c
200	846.54	249.81	f
240	855.2	218.24	f
280	861.6	209.02	f
320	871.48	188.03	f
360	880.84	167.27	f
400	885.57	151.39	f
440	892.85	132.97	f
480	884.77	133.78	f
520	874.12	135.01	f
560	858.37	139.48	f
600	844.18	152.53	f
640	829.87	168.56	f
680	829.01	174.18	f
720	815.61	185.89	f
760	789.25	196.44	f
800	766.45	197.28	f
840	743.06	198.4	f
[truncated: 1,801 more rows]
