# Supplementary material for: A three component model for superdiffusive motion effectively describes migration of eukaryotic cells moving freely or under a directional stimulus
Source: PLoS One. 2022 Aug 2;17(8):e0272259. doi: 10.1371/journal.pone.0272259 (PMC9345344; doi:10.1371/journal.pone.0272259)
Supplement: S1 File — Text files containing information about displacements of experimental and simulated populations used for both preliminary analyses, in “datasets used for preliminary evaluation of cell movement (Tables 1 and 2)”, and further characterization of cell movement, in “further datasets used for cell movement characterization (Figs 2, 4–6; Table 2; S1–S3 Tables; S2 and S3 Figs)”. (ZIP) [file pone.0272259.s007.zip › S1_File/further datasets/simulated/30 cells (9 micron random)/b12 p12/Coords-et1KAH.txt]

#	version=2.0	operator=	acqDate=	cellLine=cell	cond=N.T.	type=	well=	ref_angle=	note=Experiment 1	clickId=	date=	acqId=	ps=1	xSize=845	ySize=668	ts=1	unit=um	stackId=	timeInt=	description=
*	id=P1	origin=start	destiny=end	motherId=-	ageAtStart=2000
0	71.79	155.6	c
40	67.67	145.92	c
80	70.05	128.25	c
120	97.68	124.52	c
160	122.8	130.43	c
200	141.65	127.16	f
240	169.54	115.5	f
280	190.83	119.8	f
320	213.55	121.2	f
360	230.55	120.81	f
400	259.55	115.97	f
440	289.16	107.47	f
480	313.75	95	f
520	331.76	100.49	f
560	355.76	109.63	f
600	374.52	130.6	f
640	381.41	147.95	f
680	388.75	157	f
720	393.92	155.84	f
760	406.09	145.97	f
800	418.34	138.17	f
840	423.8	129.67	f
880	449.29	131.3	f
920	475.61	143.85	f
960	512.47	149.41	f
1000	550.01	140.87	f
1040	570.4	139.94	f
1080	595.92	140.52	f
1120	617	141.07	f
1160	641.68	131.19	f
1200	668.87	125.05	f
1240	703.07	121.91	f
1280	724.6	120.52	f
1320	737	110.35	f
1360	755.66	100.1	f
1400	774.45	88.98	f
1440	801.85	77.53	f
*	id=P2	origin=start	destiny=end	motherId=-	ageAtStart=2360
0	487.13	220.41	c
40	506.77	222.73	c
80	510.51	221.32	c
120	540.84	215.4	c
160	566.78	217.28	c
200	592.49	220.62	f
240	614.28	221.83	f
280	650.05	232.86	f
320	671.18	225.81	f
360	687.59	218.93	f
400	703.54	206.09	f
440	711.69	200.76	f
480	727.62	199.09	f
520	750.19	204.42	f
560	779.8	192.94	f
600	802.14	183.21	f
640	813.43	176.79	f
680	830.51	172.95	f
720	853.96	170.94	f
760	874.02	170.4	f
800	899.73	167.39	f
840	915.81	160.2	f
880	944.41	147.96	f
920	971.57	140.88	f
960	984.3	143.38	f
1000	1007.68	149.06	f
1040	1033.17	153.02	f
1080	1059.78	151.49	f
1120	1085.3	158.21	f
1160	1112.19	164	f
1200	1143.09	175.34	f
1240	1161.38	187.33	f
1280	1185.96	190.79	f
1320	1207.89	198.35	f
1360	1231.75	208.05	f
1400	1252.01	197.87	f
1440	1267.45	185.33	f
*	id=P3	origin=start	destiny=end	motherId=-	ageAtStart=4560
0	758.89	317.25	c
40	797.49	308.88	c
80	825.51	311.82	c
120	849.83	315.03	c
160	874.83	322.4	c
200	895.95	319.54	f
240	919.72	320.96	f
280	938.29	335.02	f
320	950.4	334.57	f
360	974.66	328.4	f
400	1008.03	332.65	f
440	1028.3	330.41	f
480	1051.54	332.56	f
520	1067.14	332.88	f
560	1096.68	333.98	f
600	1118.27	339.09	f
640	1146.47	335.7	f
680	1165.68	336.64	f
720	1188.13	339.77	f
760	1222.57	330.37	f
800	1245.56	315.36	f
840	1263.8	320.61	f
880	1281.45	322.14	f
920	1311.82	317.88	f
960	1340.39	325.92	f
1000	1359.69	328.76	f
1040	1383.29	329.58	f
1080	1405.73	338.64	f
1120	1434.41	333.22	f
1160	1470.14	333.73	f
1200	1503.13	342.49	f
1240	1539.27	334.29	f
1280	1570.9	335.53	f
1320	1598.64	326.62	f
1360	1621.46	329.37	f
1400	1643.87	335.99	f
1440	1651.74	331.13	f
*	id=P4	origin=start	destiny=end	motherId=-	ageAtStart=960
0	608.25	209.88	c
40	631.85	190.26	c
80	675.08	179.57	c
120	682.8	181.64	c
160	708.95	189.13	c
200	727.38	201.5	f
240	740.44	203.68	f
280	763.84	207.49	f
320	787.43	208.66	f
360	809.72	214.39	f
400	846.14	207.24	f
440	865.79	216.65	f
480	891	220.86	f
520	913.49	225.85	f
560	930.33	230.37	f
600	960.97	222.53	f
640	988.06	236.59	f
680	1013.16	246.54	f
720	1033.34	257.05	f
760	1040.16	258.01	f
800	1062.46	262.11	f
840	1082.88	261.4	f
880	1109.72	264.35	f
920	1133.02	263.41	f
960	1158.31	250.87	f
1000	1176.5	254.49	f
1040	1209.39	266.68	f
1080	1243.61	279.44	f
1120	1264.96	283.57	f
1160	1290.42	290.81	f
1200	1311.86	301.27	f
1240	1344.5	305.01	f
1280	1362.12	299.78	f
1320	1395.49	293.03	f
1360	1430.38	292.41	f
1400	1472.98	297.58	f
1440	1496.38	297.97	f
*	id=P5	origin=start	destiny=end	motherId=-	ageAtStart=4640
0	234.43	-11.86	c
40	261.05	-9.6900000000001	c
80	290.27	-13.6	c
120	309.32	-6.45	c
160	340.04	-5.6799999999999	c
200	365.11	-6.27	f
240	394.93	-13	f
280	407.83	-28.01	f
320	429.73	-50.91	f
360	444.33	-59.52	f
400	462.07	-72.97	f
440	474.07	-90.67	f
480	503.34	-101.94	f
520	513.04	-104.52	f
560	547.32	-113.43	f
600	582.11	-110	f
640	609.84	-113.04	f
680	636.85	-114.06	f
720	672.57	-114.61	f
760	694.04	-113.52	f
800	722.06	-108.52	f
840	741.28	-110.99	f
880	770.72	-112.49	f
920	788	-119.34	f
960	815.38	-113.36	f
1000	835.57	-115.96	f
1040	864.92	-117.26	f
1080	903.05	-122.42	f
1120	928.32	-126.91	f
1160	947.95	-122.53	f
1200	976.86	-121.34	f
1240	1001.73	-124.2	f
1280	1025.27	-120.12	f
1320	1059.79	-121.07	f
1360	1086.3	-130.05	f
1400	1105.54	-130.48	f
1440	1119.54	-136.07	f
*	id=P6	origin=start	destiny=end	motherId=-	ageAtStart=3840
0	787.38	340.92	c
40	804.84	342.49	c
80	833.55	339.57	c
120	846.7	329.42	c
160	852.78	326.08	c
200	875.91	322.24	f
240	898.3	314.16	f
280	921.17	316.72	f
320	943.83	313.77	f
360	973.46	302.87	f
400	994.32	295.73	f
440	1030.21	288.88	f
480	1052.61	283.9	f
520	1072.92	284.01	f
560	1100.89	294.18	f
600	1132.77	306.98	f
640	1154.3	316.08	f
680	1171.85	325.29	f
720	1192.63	326.56	f
760	1217.34	321.22	f
800	1255.2	307.36	f
840	1269.83	301.07	f
880	1289.75	296.85	f
920	1316.55	290.49	f
960	1342.79	290.9	f
1000	1370.92	280.23	f
1040	1398.84	263.13	f
1080	1410.57	256.02	f
1120	1431.84	248.37	f
1160	1448.78	246.31	f
1200	1475.37	239.09	f
1240	1491.08	242.89	f
1280	1521.83	241.47	f
1320	1546.92	251.58	f
1360	1568.49	249.3	f
1400	1594.35	247.14	f
1440	1603.2	251.59	f
*	id=P7	origin=start	destiny=end	motherId=-	ageAtStart=1600
0	33.87	99.73	c
40	58.71	99.91	c
80	87.52	105.49	c
120	103.67	98.97	c
160	125.31	111.92	c
200	149.52	115.56	f
240	162.13	122.13	f
280	179.9	135.78	f
320	196.06	140.8	f
360	221.93	134.75	f
400	247.39	123.73	f
440	274.41	135.72	f
480	298.6	149.91	f
520	306.78	170.36	f
560	332.05	181.57	f
600	353.4	177.37	f
640	376.74	173.71	f
680	396.62	180.86	f
720	426.19	189.09	f
760	459.33	193.16	f
800	477.53	187.85	f
840	499	175.48	f
880	530.52	171	f
920	548.73	167.49	f
960	571.81	160.48	f
1000	595.05	157.14	f
1040	625.19	167.58	f
1080	646.89	166.84	f
1120	671.5	167.2	f
1160	702.8	164.27	f
1200	731.95	149.35	f
1240	752.14	140.89	f
1280	774.51	132.17	f
1320	802.23	132.17	f
1360	826.89	131.63	f
1400	849.65	139.69	f
1440	878.12	150.47	f
*	id=P8	origin=start	destiny=end	motherId=-	ageAtStart=2320
0	367.81	51.92	c
40	386.07	45.07	c
80	415.76	36.97	c
120	437.53	31.33	c
160	445.1	26.47	c
200	472.66	8.42	f
240	487.41	2.35	f
280	513.63	-5.78	f
320	551.35	-16.07	f
360	576.59	-13.85	f
400	590.93	-12.69	f
440	621.02	-5.85	f
480	637.71	-12.51	f
520	654.18	-18.42	f
560	682.53	-30.16	f
600	705.02	-42.55	f
640	727.9	-57.35	f
680	769.07	-76.3	f
720	788.45	-91.39	f
760	810.84	-109.71	f
800	828.71	-125.14	f
840	858.93	-135.1	f
880	876.1	-134.26	f
920	899.08	-141.7	f
960	920.51	-159.38	f
1000	938.99	-172.79	f
1040	969.35	-177.45	f
1080	990.02	-184.01	f
1120	1016.31	-186.37	f
1160	1040.09	-199.51	f
1200	1065.34	-210.97	f
1240	1102.97	-229.89	f
1280	1140.54	-228.61	f
1320	1171.65	-233.64	f
1360	1201.98	-227.49	f
1400	1227.8	-213.85	f
1440	1253.07	-211.92	f
*	id=P9	origin=start	destiny=end	motherId=-	ageAtStart=4360
0	590.81	59.12	c
40	616.33	47.92	c
80	626.77	47.9	c
120	644.48	53.09	c
160	665.88	62.6	c
200	683.77	62.36	f
240	703.86	57.49	f
280	730.46	57.02	f
320	763.58	51.5	f
360	790.37	47.45	f
400	806.45	52.79	f
440	829.64	50.27	f
480	852.61	57.28	f
520	884.2	45.83	f
560	907.49	46.48	f
600	929.26	34.54	f
640	946.67	21.82	f
680	966.52	26.59	f
720	995.13	38.79	f
760	1011.84	41.56	f
800	1048.88	39.26	f
840	1057.53	35.16	f
880	1079.53	23.91	f
920	1099.8	20.76	f
960	1120.51	15.09	f
1000	1133.67	9.3099999999999	f
1040	1154.53	6.01	f
1080	1170.98	8.22	f
1120	1187.99	14.49	f
1160	1218.56	20.11	f
1200	1228.83	15.9	f
1240	1256.52	13.17	f
1280	1278.71	0.70000000000005	f
1320	1310.67	-5.8200000000001	f
1360	1329.53	-5.54	f
1400	1361.44	-4.34	f
1440	1388.54	1.16	f
*	id=P10	origin=start	destiny=end	motherId=-	ageAtStart=1000
0	527.55	517.66	c
40	544.51	532.49	c
80	557.18	542.9	c
120	569.26	564.81	c
160	604.73	574.12	c
200	623.49	580.04	f
240	656.18	569.91	f
280	681.76	562.51	f
320	716.28	560.68	f
360	741.18	557.59	f
400	774.46	557.18	f
440	816.78	558.05	f
480	844.07	568.94	f
520	857.84	574.11	f
560	880.91	581.48	f
600	901.9	587.97	f
640	932.6	596.03	f
680	956.4	599.7	f
720	985.1	592.83	f
760	1007.61	592.49	f
800	1041.67	592.24	f
840	1067.47	586.89	f
880	1099.67	585.47	f
920	1125.11	595.85	f
960	1142.4	606.27	f
1000	1168.97	607.6	f
1040	1184.16	608.8	f
1080	1198.78	614.98	f
1120	1222.95	617.92	f
1160	1246.06	621.65	f
1200	1265.84	621.24	f
1240	1289.17	616.17	f
1280	1316.03	613.9	f
1320	1336.83	608.28	f
1360	1362.56	598.85	f
1400	1385.43	586.84	f
1440	1405.61	577.05	f
*	id=P11	origin=start	destiny=end	motherId=-	ageAtStart=4000
0	362.53	7.3099999999999	c
40	395.1	5.39	c
80	408.28	4.88	c
120	440.48	9.99	c
160	464.58	21.39	c
200	477.98	41.14	f
240	506.01	64.27	f
280	532.19	67.42	f
320	556.03	73.29	f
360	572.4	91.81	f
400	594.63	105.52	f
440	617.06	112.51	f
480	637.29	112.74	f
520	659.83	107.85	f
560	674.76	103.15	f
600	697.8	102.04	f
640	734.47	106.22	f
680	758.43	97.52	f
720	775.6	105.35	f
760	793.3	116.64	f
800	807.3	117.52	f
840	817.24	122.98	f
880	834.86	122.54	f
920	852.88	118.68	f
960	882.17	121.47	f
1000	895.65	129.88	f
1040	918.2	133.1	f
1080	935.34	146.56	f
1120	950.38	147.53	f
1160	976.01	145.29	f
1200	991.4	144.15	f
1240	1007.37	145.25	f
1280	1033.71	151.28	f
1320	1052.86	156.95	f
1360	1066.74	156.96	f
1400	1099.44	168.03	f
1440	1120.5	170.65	f
*	id=P12	origin=start	destiny=end	motherId=-	ageAtStart=680
0	275.56	440.12	c
40	280.41	434.22	c
80	303.5	433	c
120	333.89	424.16	c
160	366.19	406.62	c
200	398.76	413.31	f
240	430.57	420.28	f
280	450.57	427.03	f
320	471.42	438.17	f
360	484.79	438.74	f
400	499.45	449.43	f
440	514.42	449.54	f
480	532.86	453.48	f
520	558.75	452.45	f
560	586.02	457.72	f
600	615.31	462.2	f
640	635.86	461.18	f
680	660.71	454.72	f
720	676.54	458.29	f
760	709.54	455.16	f
800	729.08	448.42	f
840	757.16	444.05	f
880	773.59	450.88	f
920	803.26	456.03	f
960	820.47	465.48	f
1000	839.91	465.87	f
1040	862.75	469.95	f
1080	885.59	467.83	f
1120	908.3	475.34	f
1160	932.51	482.02	f
1200	949.78	491.53	f
1240	965.28	491.82	f
1280	992.08	498.51	f
1320	1021.49	498.83	f
1360	1050.07	507.36	f
1400	1067.76	503.99	f
1440	1083.23	509.1	f
*	id=P13	origin=start	destiny=end	motherId=-	ageAtStart=560
0	43.07	288.02	c
40	56.48	298.48	c
80	78.83	313.41	c
120	91.85	323.38	c
160	112.71	336.16	c
200	131.51	342.23	f
240	155.32	342.24	f
280	178.51	352.59	f
320	193.66	363.36	f
360	217.92	375.25	f
400	240.47	373.18	f
440	249.56	377.74	f
480	271.87	369.93	f
520	295.73	364.2	f
560	318.82	357.61	f
600	337.64	354.73	f
640	369.64	360.15	f
680	388.98	350.84	f
720	415.56	332.63	f
760	431.96	316.54	f
800	446.42	305.53	f
840	451.16	306.15	f
880	478.6	305.35	f
920	508.66	317.12	f
960	536.13	325.56	f
1000	552.53	338.58	f
1040	573.33	347.68	f
1080	592.23	360.78	f
1120	614.1	374.26	f
1160	636.19	372.64	f
1200	669.56	369.7	f
1240	677.04	371.62	f
1280	705.48	377.28	f
1320	734.26	370.59	f
1360	762.4	377.07	f
1400	787.99	381.63	f
1440	817.19	380.18	f
*	id=P14	origin=start	destiny=end	motherId=-	ageAtStart=1960
0	458.47	623.33	c
40	468.5	613.1	c
80	481.21	602.68	c
120	503.75	594.81	c
160	521.78	600.3	c
200	540.52	605.71	f
240	570.22	602.97	f
280	592.43	616.93	f
320	609.83	625.46	f
360	634.27	638.09	f
400	651.92	650.94	f
440	694.18	657.37	f
480	717.31	671.16	f
520	740.81	671.26	f
560	765.98	669.69	f
600	793.09	667.17	f
640	811.83	668.85	f
680	840.74	663.97	f
720	876.96	661.35	f
760	901.39	656.65	f
800	926.26	658.58	f
840	944.04	647.71	f
880	970.48	631.33	f
920	994.63	627.45	f
960	1026.83	617.51	f
1000	1047.35	628.32	f
1040	1081.33	642.81	f
1080	1102.72	648.08	f
1120	1122.9	648.89	f
1160	1148.45	651.87	f
1200	1161.57	656.99	f
1240	1184.42	652.69	f
1280	1208.15	651.42	f
1320	1236.47	638.03	f
1360	1258.48	634.38	f
1400	1282.91	636.43	f
1440	1315.35	643.31	f
*	id=P15	origin=start	destiny=end	motherId=-	ageAtStart=2440
0	792.35	117.54	c
40	803.3	110.46	c
80	829.39	105.84	c
120	855.23	94.29	c
160	877.64	109.38	c
200	889.89	112.29	f
240	908.04	109.07	f
280	943.24	101.85	f
320	956.3	103.22	f
360	962.88	105.67	f
400	989.25	121.31	f
440	1024.22	120.71	f
480	1054.36	123.66	f
520	1078.61	129	f
560	1110.55	136.17	f
600	1131.16	134.09	f
640	1154.84	134.55	f
680	1171.76	144.58	f
720	1194.94	163.97	f
760	1214.97	180.12	f
800	1244.45	174.8	f
840	1256.62	185.07	f
880	1281.92	180	f
920	1305.81	174.86	f
960	1327.57	174.93	f
1000	1347.41	184.62	f
1040	1377.61	184.99	f
1080	1404.87	171.82	f
1120	1413.22	168.03	f
1160	1435.46	168.65	f
1200	1449.88	163.31	f
1240	1484.7	168.18	f
1280	1500.01	170.96	f
1320	1511.86	170.07	f
1360	1540.12	166.47	f
1400	1559.37	176.97	f
1440	1574.02	179.35	f
*	id=P16	origin=start	destiny=end	motherId=-	ageAtStart=840
0	385.22	650.33	c
40	411.87	657.98	c
80	439.14	673.7	c
120	462.31	687.9	c
160	498.24	683.04	c
200	520.32	672.94	f
240	544.39	665.65	f
280	576.04	682.52	f
320	597.91	696.63	f
360	608.78	712.65	f
400	626.71	712.13	f
440	644.13	714.83	f
480	669.47	715.84	f
520	695.16	705.59	f
560	712.99	704.31	f
600	734.8	705.17	f
640	765.26	686.41	f
680	791.37	677.38	f
720	813.24	667.36	f
760	840.77	658.35	f
800	869.56	656.35	f
840	888.05	664.48	f
880	909.76	665.86	f
920	924.25	660.8	f
960	944.82	660.6	f
1000	952.97	658.75	f
1040	974.96	656.63	f
1080	1010.97	646.36	f
1120	1024.12	644.7	f
1160	1048.6	637.98	f
1200	1073.38	654.2	f
1240	1099.73	664.65	f
1280	1115.34	674.93	f
1320	1128.85	674.44	f
1360	1152.99	677.28	f
1400	1179.98	671.87	f
1440	1196.83	675.69	f
*	id=P17	origin=start	destiny=end	motherId=-	ageAtStart=2640
0	500.44	-2.17	c
40	523.27	-9.1900000000001	c
80	545.95	-0.21000000000004	c
120	559.64	-1.41	c
160	578.6	0.59000000000003	c
200	598.6	-6.45	f
240	630.83	-6.26	f
280	655.12	-9.3099999999999	f
320	677.99	-15.27	f
360	704.42	-18.93	f
400	712.33	-27.73	f
440	728.77	-31.61	f
480	754.56	-20.44	f
520	774.9	-17.17	f
560	799.69	-20.24	f
600	812.78	-31.61	f
640	831.11	-45.18	f
680	849.88	-54.36	f
720	867.52	-59.65	f
760	877.86	-60.86	f
800	900	-72.84	f
840	918.76	-77.35	f
880	937.43	-76.05	f
920	969.74	-76.03	f
960	984.91	-63.77	f
1000	1014.76	-65.07	f
1040	1039.53	-62.38	f
1080	1071.33	-66.12	f
1120	1096.09	-59.84	f
1160	1123.95	-50.97	f
1200	1152.33	-38.95	f
1240	1178.04	-30.66	f
1280	1212.96	-14.29	f
1320	1229.3	-3.12	f
1360	1260.78	1.16	f
1400	1285.69	6.5	f
1440	1299.12	2.91	f
*	id=P18	origin=start	destiny=end	motherId=-	ageAtStart=1520
0	604.79	367.43	c
40	622.22	363.18	c
80	643.32	362.94	c
120	663.15	363.74	c
160	686.7	368.75	c
200	706.63	367.41	f
240	726.08	352.22	f
280	743.48	342.86	f
320	761.92	319.85	f
360	778.29	307.44	f
400	808.59	304.49	f
440	844.56	320.59	f
480	873.28	327.55	f
520	897.75	320.56	f
560	933.1	328.63	f
600	959.62	342.86	f
640	978.02	354.82	f
680	999.36	355.86	f
720	1014.15	361.45	f
760	1045.06	377.05	f
800	1077.06	388.7	f
840	1103.63	393.3	f
880	1137.45	408.62	f
920	1168.42	398.98	f
960	1199.33	394.09	f
1000	1236.16	400.55	f
1040	1261.72	402.55	f
1080	1286	391.06	f
1120	1292.78	381.04	f
1160	1303.62	368.85	f
1200	1331.76	349.85	f
1240	1355.34	336.18	f
1280	1367.08	332.71	f
1320	1376.04	331.43	f
1360	1396.24	334.95	f
1400	1423.79	336.39	f
1440	1448.47	335.31	f
*	id=P19	origin=start	destiny=end	motherId=-	ageAtStart=4000
0	460.24	410.05	c
40	482.54	419.92	c
80	501.17	422.24	c
120	524.22	424.54	c
160	526.65	427.31	c
200	533.83	430.67	f
240	557.49	420.97	f
280	590.71	417.58	f
320	606.78	415.28	f
360	627.39	420.7	f
400	653.48	441.74	f
440	666.49	439.51	f
480	688.67	453.83	f
520	712.13	459.44	f
560	729.36	472.33	f
600	762.06	471.49	f
640	781.45	467.01	f
680	811.14	470.04	f
720	839.05	475.08	f
760	856.69	478.67	f
800	883.57	488.17	f
840	903.49	481.77	f
880	921.49	486.48	f
920	946.45	493.32	f
960	970.03	495.1	f
1000	992.92	496.89	f
1040	1027.02	490.95	f
1080	1051.02	484.54	f
1120	1069.45	471.71	f
1160	1094.98	457	f
1200	1118.45	457.62	f
1240	1141.79	445.21	f
1280	1161.94	436.58	f
1320	1166.86	415.51	f
1360	1181.5	405.21	f
1400	1217.94	390.56	f
1440	1237.75	379.43	f
*	id=P20	origin=start	destiny=end	motherId=-	ageAtStart=520
0	95.87	148.12	c
40	118.52	141.39	c
80	156.61	141.84	c
120	181.52	142.76	c
160	209.65	138.61	c
200	238.51	134.86	f
240	266.06	138.88	f
280	290.02	147.1	f
320	315.59	144.36	f
360	344.66	139.63	f
400	358.64	134.04	f
440	377.91	123.83	f
480	392.07	123.76	f
520	411.42	113.38	f
560	430.46	106.11	f
600	461.32	96.14	f
640	487.58	83.73	f
680	513.41	74.55	f
720	536.57	65.41	f
760	569.12	56.28	f
800	589.12	39.51	f
840	611.55	36.94	f
880	639.18	36.16	f
920	660.02	38.83	f
960	689.09	49.27	f
1000	717.38	56.77	f
1040	739.91	57.08	f
1080	762.93	57.31	f
1120	792.89	48.36	f
1160	819.8	47.39	f
1200	842.27	43.41	f
1240	863.24	32.27	f
1280	888.6	13.07	f
1320	918.99	3.53	f
1360	932.52	-5.8200000000001	f
1400	948.5	-6.09	f
1440	969.21	-5.11	f
*	id=P21	origin=start	destiny=end	motherId=-	ageAtStart=3720
0	363.99	655.12	c
40	395.54	656.33	c
80	413.41	670.32	c
120	456.37	678.36	c
160	490.84	677.9	c
200	516.81	688.54	f
240	533.54	698.74	f
280	538.4	704.76	f
320	561.68	706.72	f
360	592.38	695.05	f
400	623.19	689.39	f
440	641.98	685.83	f
480	674.89	688.63	f
520	697.59	697.69	f
560	728.8	705.53	f
600	753.39	702.4	f
640	777.79	694.59	f
680	793.22	686.02	f
720	814.02	670.18	f
760	850.55	670.06	f
800	876.15	663.51	f
840	905.7	673.66	f
880	941.51	687.95	f
920	962.09	692.05	f
960	977.7	703.41	f
1000	1000.03	716.15	f
1040	1032.79	724.14	f
1080	1057.94	738.14	f
1120	1071.61	739.79	f
1160	1093.04	742.97	f
1200	1105.1	764.03	f
1240	1137.83	774.75	f
1280	1176.46	779.38	f
1320	1206.64	779.54	f
1360	1223.5	789.77	f
1400	1249.98	786.64	f
1440	1271.96	775.63	f
*	id=P22	origin=start	destiny=end	motherId=-	ageAtStart=640
0	206.78	383.61	c
40	205.5	378.19	c
80	209.12	358.84	c
120	222.91	343.25	c
160	242.59	333.27	c
200	267.47	332.33	f
240	276.44	325.81	f
280	287.03	311.15	f
320	287.76	306.58	f
360	294.69	289.94	f
400	310.52	281.45	f
440	324.12	273.78	f
480	350.2	280.62	f
520	384.63	269.78	f
560	390.21	272.33	f
600	409.95	287.68	f
640	427.84	292.93	f
680	442.71	306.21	f
720	475.34	315.89	f
760	500.31	323.48	f
800	537.43	322.87	f
840	566.57	317.52	f
880	590.83	305.3	f
920	607.1	306.71	f
960	622.08	313.04	f
1000	651.75	327.38	f
1040	675.67	336.11	f
1080	695.3	335.99	f
1120	725.84	333.13	f
1160	751.24	328.14	f
1200	761.07	328.3	f
1240	788.22	317.77	f
1280	808.3	306.9	f
1320	825.38	303.65	f
1360	845.83	296.07	f
1400	863.88	298.53	f
1440	894.04	298.51	f
*	id=P23	origin=start	destiny=end	motherId=-	ageAtStart=600
0	756.3	209.92	c
40	772.02	210.2	c
80	795.37	220.7	c
120	812.97	232.32	c
160	825.99	236.76	c
200	855.92	244.65	f
240	880.12	238.37	f
280	901.36	247.6	f
320	927.35	247.95	f
360	953.67	250.63	f
400	977.76	246.68	f
440	1002.52	258.1	f
480	1023.41	261.96	f
520	1047.33	260.1	f
560	1066.63	250.7	f
600	1085.71	248.52	f
640	1111.34	231.01	f
680	1138.95	221.33	f
720	1164.34	210.07	f
760	1190.57	199.76	f
800	1211.04	201.01	f
840	1237.78	194.61	f
880	1264.94	202.48	f
920	1285.98	200.42	f
960	1313.76	215.37	f
1000	1337.16	219.45	f
1040	1365.27	224.56	f
1080	1393.91	226.62	f
1120	1414.67	231.43	f
1160	1443.81	236.74	f
1200	1466.41	253.51	f
1240	1478.99	254.29	f
1280	1500.04	264.75	f
1320	1523.67	276.96	f
1360	1558.52	277.05	f
1400	1585.56	266.42	f
1440	1607.49	245.73	f
*	id=P24	origin=start	destiny=end	motherId=-	ageAtStart=3360
0	270.71	305.24	c
40	276.76	325.63	c
80	301.82	344.36	c
120	314.55	347.41	c
160	339.98	336.36	c
200	370.63	339.97	f
240	388.17	333.62	f
280	410.2	335.52	f
320	445.49	340.6	f
360	463.23	354.07	f
400	489.46	363.91	f
440	506.16	372.69	f
480	526.36	374.51	f
520	542.44	377.97	f
560	574.71	374.23	f
600	601.76	373.76	f
640	626.99	374.3	f
680	652.68	383.73	f
720	669.8	387.47	f
760	686.39	397.13	f
800	707.01	396	f
840	734.51	402.04	f
880	754.64	400.32	f
920	762.21	406.65	f
960	767.47	414.84	f
1000	797.45	425.86	f
1040	806.28	423.1	f
1080	825	419.29	f
1120	846.29	411.93	f
1160	866.26	406.85	f
1200	904.74	395.83	f
1240	931.46	399.37	f
1280	949.59	410.64	f
1320	960.42	419.27	f
1360	976.02	438.62	f
1400	1002.34	456.53	f
1440	1026.41	443.92	f
*	id=P25	origin=start	destiny=end	motherId=-	ageAtStart=2640
0	494.28	41.77	c
40	507.86	40.46	c
80	525.03	27.34	c
120	555.79	21.01	c
160	575.23	22.19	c
200	593.58	23	f
240	612.93	19.4	f
280	630.68	18.91	f
320	651.74	23.1	f
360	661.95	21.31	f
400	688.67	9.75	f
440	713.2	3.11	f
480	722.57	0.49000000000001	f
520	750.76	-4.47	f
560	779.66	-2.14	f
600	788.03	0.28999999999996	f
640	810.61	2.11	f
680	830.46	2.21	f
720	847.72	3.8200000000001	f
760	878.57	8.66	f
800	903.8	4.25	f
840	934.21	5.39	f
880	962	-3.71	f
920	984.41	-6.96	f
960	1009.47	-12.92	f
1000	1040.49	-18.33	f
1040	1071.82	-17.96	f
1080	1094.14	-24.69	f
1120	1121.01	-25.97	f
1160	1148.09	-25.48	f
1200	1165.69	-25.93	f
1240	1188.78	-16.04	f
1280	1210.85	-17.39	f
1320	1231.64	-9.17	f
1360	1253.63	-8.53	f
1400	1282.99	-18.83	f
1440	1307.12	-19.64	f
*	id=P26	origin=start	destiny=end	motherId=-	ageAtStart=360
0	677.2	3.3200000000001	c
40	704.36	12.29	c
80	736.28	6.72	c
120	773.72	11.13	c
160	797.4	3.86	c
200	821.54	3.38	f
240	842.55	14.66	f
280	873.11	23.24	f
320	887.85	27.59	f
360	906.44	49.01	f
400	925.68	63.87	f
440	944.21	56.01	f
480	970.04	63.05	f
520	1004.35	64.66	f
560	1031.03	68.99	f
600	1049.16	72.61	f
640	1062.16	66.91	f
680	1089.69	57.92	f
720	1108.69	61.36	f
760	1148.08	60.61	f
800	1181.43	62.55	f
840	1202.52	56.81	f
880	1238.19	42.83	f
920	1262.59	31.03	f
960	1296.88	25.45	f
1000	1319.14	34.33	f
1040	1332.84	30.29	f
1080	1368.95	22.11	f
1120	1393.51	3.9299999999999	f
1160	1415.98	7.11	f
1200	1445.25	2.36	f
1240	1457.23	5.55	f
1280	1478.32	-2.49	f
1320	1501.76	3.2	f
1360	1530.65	-5.47	f
1400	1548.25	-3.52	f
1440	1562.66	-8.2	f
*	id=P27	origin=start	destiny=end	motherId=-	ageAtStart=280
0	792.41	572.41	c
40	832.64	572.39	c
80	844.7	564.98	c
120	872.64	553.07	c
160	896.13	552.37	f
200	909.04	542.66	f
240	937.79	539.2	f
280	958.54	552.05	f
320	976.29	566.63	f
360	992.11	566.12	f
400	1015.07	572.84	f
440	1047.23	571.5	f
480	1082.84	569.5	f
520	1110.87	572.92	f
560	1139.29	561.92	f
600	1168.11	572.15	f
640	1177.77	576.96	f
680	1206.5	575.06	f
720	1224.66	559.56	f
760	1244.47	545.81	f
800	1269.28	541.81	f
840	1307.72	543.01	f
880	1329.8	558.12	f
920	1357.34	553.56	f
960	1389.48	536.54	f
1000	1410.81	532.66	f
1040	1429.16	530.79	f
1080	1455.37	534.6	f
1120	1472.86	536.89	f
1160	1493.38	545.34	f
1200	1510.09	557.11	f
1240	1539.24	580.94	f
1280	1554.73	592.23	f
1320	1578.82	594.59	f
1360	1599.23	603.9	f
1400	1625.29	609.22	f
1440	1657.81	607.76	f
*	id=P28	origin=start	destiny=end	motherId=-	ageAtStart=2120
0	299.03	24.67	c
40	326.7	20.21	c
80	352.55	27.49	c
120	373.66	33.43	c
160	395.15	40.8	c
200	420.15	32.63	f
240	452.67	23.49	f
280	474.05	16.65	f
320	489.6	10.41	f
360	507.07	-9.55	f
400	523.79	-35.44	f
440	528.34	-37.41	f
480	547.52	-40.8	f
520	582.16	-53.19	f
560	617.02	-54.9	f
600	635.27	-48.34	f
640	658.63	-39.72	f
680	682.01	-30.41	f
720	709.95	-46.06	f
760	735.69	-52.82	f
800	748.37	-56.12	f
840	775.74	-70.36	f
880	794.55	-75.86	f
920	823.26	-88.2	f
960	842.83	-93.09	f
1000	853.96	-86.15	f
1040	881.55	-73.39	f
1080	906.84	-80.56	f
1120	938.47	-89.1	f
1160	966.59	-106.47	f
1200	981.44	-107.89	f
1240	1009.12	-109.7	f
1280	1045.86	-117.75	f
1320	1071.99	-129.96	f
1360	1103.97	-136.98	f
1400	1130.21	-135.21	f
1440	1151.18	-141.61	f
*	id=P29	origin=start	destiny=end	motherId=-	ageAtStart=1360
0	620.22	108.22	c
40	639.96	118.03	c
80	660.22	120.8	c
120	671.52	129.01	c
160	688.63	135.52	c
200	704.82	147.1	f
240	723.29	152.35	f
280	748.67	150.94	f
320	773.49	147.59	f
360	795.68	154.75	f
400	807.66	158.72	f
440	836.7	171.02	f
480	855.23	176.21	f
520	881.36	183.52	f
560	915.53	191.33	f
600	942.81	195.8	f
640	978.54	213.06	f
680	1018.5	214.36	f
720	1041.59	210.31	f
760	1056.31	209.46	f
800	1084.26	218.75	f
840	1105.2	222.79	f
880	1125.15	218.59	f
920	1150.6	222.87	f
960	1174.06	215.79	f
1000	1192.45	205.47	f
1040	1221.42	210.2	f
1080	1252.23	210.96	f
1120	1274.23	218.09	f
1160	1296.53	229.57	f
1200	1331.28	232.77	f
1240	1355.81	231.27	f
1280	1377.43	230.28	f
1320	1394.92	241.56	f
1360	1422.75	249.58	f
1400	1445.58	257.85	f
1440	1468.41	257.63	f
*	id=P30	origin=start	destiny=end	motherId=-	ageAtStart=4520
0	31.76	217.21	c
40	46.03	211.53	c
80	70.94	205	c
120	95.28	193.11	c
160	119	195.62	c
200	139.32	190.54	f
240	156.26	190.53	f
280	172.04	194.94	f
320	202.27	193.24	f
360	232.17	190.53	f
400	245.13	189.93	f
440	273.76	189.9	f
480	290.47	200.01	f
520	312.43	194.73	f
560	342.59	192.36	f
600	360.57	202.39	f
640	386.61	210.49	f
680	415.49	213.92	f
720	434.85	223.77	f
760	444.18	219.58	f
800	463.57	206.65	f
840	481.84	189.2	f
880	501.69	175.17	f
920	527.08	165.65	f
960	540.36	147.36	f
1000	559.88	138.02	f
1040	583.45	129.81	f
1080	614.86	126.07	f
1120	632.08	120.29	f
1160	658.23	123.91	f
1200	687.63	130.18	f
1240	714.85	129.08	f
1280	739.2	133.88	f
1320	751.78	141.58	f
1360	778.45	139.92	f
1400	797.2	144.98	f
1440	820.7	163.41	f
