# Supplementary material for: A three component model for superdiffusive motion effectively describes migration of eukaryotic cells moving freely or under a directional stimulus
Source: PLoS One. 2022 Aug 2;17(8):e0272259. doi: 10.1371/journal.pone.0272259 (PMC9345344; doi:10.1371/journal.pone.0272259)
Supplement: S1 File — Text files containing information about displacements of experimental and simulated populations used for both preliminary analyses, in “datasets used for preliminary evaluation of cell movement (Tables 1 and 2)”, and further characterization of cell movement, in “further datasets used for cell movement characterization (Figs 2, 4–6; Table 2; S1–S3 Tables; S2 and S3 Figs)”. (ZIP) [file pone.0272259.s007.zip › S1_File/further datasets/simulated/30 cells (9 micron random)/b12 p12/Coords-N4Exv4.txt]

#	version=2.0	operator=	acqDate=	cellLine=cell	cond=N.T.	type=	well=	ref_angle=	note=Experiment 1	clickId=	date=	acqId=	ps=1	xSize=845	ySize=668	ts=1	unit=um	stackId=	description=
*	id=P1	origin=start	destiny=end	motherId=-	ageAtStart=120
0	757.64	65.09	v:0.5;t:f;sf:1;nr:4.01;cr:8.03;verts:39.65,1.83|1.47,9.25|-16.7,0.09|-2.74,-8.96|-0.65,-9.35;
40	779.6	66.43	v:0.5;t:f;sf:1;nr:4.06;cr:8.12;verts:17.69,3.17|-20.5,10.6|-22.62,-8|-11.49,-11.9|40.11,-1.66;
80	803.62	65.22	v:0.5;t:f;sf:1;nr:4.1;cr:8.2;verts:25.72,3.62|7.88,3.84|-6.33,1.95|5.15,-7.09|16.1,-2.87;
120	825.13	59.12	v:0.5;t:f;sf:1;nr:4.14;cr:8.27;verts:34.13,22.7|-13.63,-2.25|-16.35,-13.18|-5.41,-8.97|4.21,-2.47;
160	843.69	53.45	v:0.5;t:f;sf:1;nr:4.17;cr:8.33;verts:15.57,17.02|-26.95,18.17|-14.35,-8.15|-16.74,-27.86|28.51,-16.77;
200	879.33	51.91	v:0.5;t:f;sf:1;nr:4.19;cr:8.38;verts:0.36,0.14|-30.92,2.16|-7.13,-18.3|11.11,-28.93;
240	907.03	40.31	v:0.5;t:f;sf:1;nr:4.22;cr:8.43;verts:10.33,2.58|-8.04,6.99|-10.07,3.47|22.21,-25.13;
280	920.39	36.55	v:0.5;t:f;sf:1;nr:4.24;cr:8.48;verts:8.24,19.41|-20.62,4.38|-21.4,3.22|-23.43,-0.3|28.95,-30.66;
320	951.87	33.16	v:0.5;t:f;sf:1;nr:4.27;cr:8.53;verts:14.43,11.28|4.74,17.69|-12.02,13.82|-3.89,-33.7|14.63,-11.02;
360	975.51	35.82	v:0.5;t:f;sf:1;nr:4.29;cr:8.59;verts:-9.21,13.93|-24,13|27.26,-8.86|28.51,-3;
400	994.88	35.98	v:0.5;t:f;sf:1;nr:4.32;cr:8.65;verts:30.49,30.23|-19.92,-0.35|7.9,-8.69|9.14,-2.83|17.91,-8.73;
440	1019.21	28.79	v:0.5;t:f;sf:1;nr:4.36;cr:8.71;verts:25.87,9.85|6.16,23.04|-15.19,-10.02|-16.43,-15.88|-6.43,-15.92;
480	1054.58	20.38	v:0.5;t:f;sf:1;nr:4.39;cr:8.78;verts:17.62,17.62|6.03,24.18|-22.59,10.53|-9.51,1.43|0.22,0.45;
520	1085.64	16.05	v:0.5;t:f;sf:1;nr:4.41;cr:8.81;verts:-0.77,8.83|-13.44,13.29|-1.69,-8.7|1.69,-8.7|36.09,-24.96;
560	1101.18	13.08	v:0.5;t:f;sf:1;nr:4.42;cr:8.85;verts:39.77,18.98|-16.3,5.86|-17.22,-11.67|-13.84,-11.67|0.58,-11.09;
600	1131.68	0.87	v:0.5;t:f;sf:1;nr:4.44;cr:8.88;verts:9.27,6.77|-8.07,16.54|-13.24,-18.38|2.56,-18.22;
640	1159.6	-3.38	v:0.5;t:f;sf:1;nr:4.46;cr:8.91;verts:-14.93,13.93|-18.65,2.52|-20.41,-0.71|12,-16.52|35.07,-5.59;
680	1183.23	-4.3	v:0.5;t:f;sf:1;nr:4.47;cr:8.94;verts:11.44,-6.52|0.51,0.06|-11,1.74|-11.63,-17.45|3.44,-10.59;
720	1218.53	-11.74	v:0.5;t:f;sf:1;nr:4.49;cr:8.97;verts:-2.99,18.91|-16.58,9.57|-7.98,-12.29|18.65,4.31;
760	1237.38	-20.1	v:0.5;t:f;sf:1;nr:4.5;cr:9;verts:-5.98,19.57|-21.84,10.54|-19.35,-6.66|40.9,-18.47|20.41,-1.43;
800	1263.54	-13.73	v:0.5;t:f;sf:1;nr:4.56;cr:9.13;verts:9.85,1.04|9.18,3.71|-5.75,4.95|-27.94,7.04|14.74,-12.09;
840	1274.04	-8.27	v:0.5;t:f;sf:1;nr:4.63;cr:9.27;verts:-0.65,6.49|-1.32,9.17|-16.25,10.41|4.23,-6.64|33.41,-31.08;
880	1293.44	-9.61	v:0.5;t:f;sf:1;nr:4.71;cr:9.41;verts:-20.72,7.82|-20.06,5.15|-36.31,8.38|-15.17,-7.98|46.29,-2.34;
920	1337.86	-1.02	v:0.5;t:f;sf:1;nr:4.77;cr:9.54;verts:25.04,16.89|-25.34,16.45|-29.98,-3.68|0.54,-0.07|1.87,6.25;
960	1355.73	-1.47	v:0.5;t:f;sf:1;nr:4.83;cr:9.67;verts:7.17,16.45|-16,5.8|-17.33,-0.52|-9.43,-17.02|47.09,-7.58;
1000	1380.97	2.67	v:0.5;t:f;sf:1;nr:4.9;cr:9.8;verts:21.85,-3.44|-5.59,31.7|-18.06,20.59|1.68,-32.15|9.04,-37.6;
1040	1412.74	-8.55	v:0.5;t:f;sf:1;nr:4.94;cr:9.87;verts:-6.46,48.59|-9.92,-14.67|-6.06,-18.65|7.66,-18.05|14.34,-13.37;
1080	1451.75	-25.82	v:0.5;t:f;sf:1;nr:4.96;cr:9.92;verts:10.74,29.49|-27.87,14.86|-2.19,-31.31|24.39,-19.75;
1120	1478.86	-35.67	v:0.5;t:f;sf:1;nr:4.98;cr:9.96;verts:15.79,12.34|3.57,7.52|-16.38,19.64|15.12,-13.15;
1160	1502.04	-36.16	v:0.5;t:f;sf:1;nr:4.99;cr:9.98;verts:-7.38,11.84|-19.6,7.02|-7.5,-7|-8.05,-13.64|39.28,-6.62;
1200	1519.38	-39.93	v:0.5;t:f;sf:1;nr:4.99;cr:9.98;verts:47.46,15.34|-24.73,8.08|-32.91,0.57|-24.85,-10.76|21.94,-10.39;
1240	1540.11	-38.41	v:0.5;t:f;sf:1;nr:5;cr:9.99;verts:3.94,13.72|-2.48,14.06|-7.98,11.84|1.21,-8.87|11.35,-48.62;
1280	1554.71	-40.1	v:0.5;t:f;sf:1;nr:5;cr:9.99;verts:-10.67,12.03|-17.08,12.37|-22.59,10.15|-13.39,-10.56|48.94,-10;
1320	1575.01	-30.62	v:0.5;t:f;sf:1;nr:5;cr:10;verts:14.22,20.3|-43.49,-24.61|-20.55,-13.86|28.65,-0.52|24.54,3.45;
1360	1589.89	-26.44	v:0.5;t:f;sf:1;nr:5;cr:10;verts:13.76,3.66|9.66,7.63|8.55,23.48|-0.66,24.48|-17.85,-46.69;
1400	1628.29	-27.74	v:0.5;t:f;sf:1;nr:5;cr:10;verts:-0.57,-0.1|-21.92,5.47|-28.73,6.33|-24.63,2.37|-18.73,-12.64;
1440	1646.16	-22.73	v:0.5;t:f;sf:1;nr:5;cr:10;verts:23.77,20.66|-27.55,15.27|-30.28,8.68|-18.44,4.9|19.97,-45.83;
*	id=P2	origin=start	destiny=end	motherId=-	ageAtStart=720
0	591.36	168.64	v:0.5;t:f;sf:1;nr:3.93;cr:7.85;verts:-1.07,8.7|-8.77,0|2.12,-8.51|21.91,-21.97;
40	616.84	188.01	v:0.5;t:f;sf:1;nr:3.97;cr:7.94;verts:26.36,-3.7|-3.57,-2.59|-8.98,-13.34|-5.99,-25.93;
80	641.2	196.36	v:0.5;t:f;sf:1;nr:4;cr:8.01;verts:37.69,12.4|2,4.64|-11.04,11.84|-8.09,-14.02|-2.53,-15.99;
120	657.85	194.83	v:0.5;t:f;sf:1;nr:4.03;cr:8.07;verts:21.04,10.88|-14.65,3.12|6.28,-23.44|19.35,-25.53;
160	683.54	189.49	v:0.5;t:f;sf:1;nr:4.06;cr:8.12;verts:8.5,14.17|-1.91,8.25|-4.65,5.53|-0.44,-8.46;
200	704.45	197.98	v:0.5;t:f;sf:1;nr:4.09;cr:8.17;verts:33.24,23.33|-24.91,3.06|-21.36,0.04|-23.73,-8.17|-5.65,-24.45;
240	719.04	213.96	v:0.5;t:f;sf:1;nr:4.11;cr:8.22;verts:8.75,2.68|5.25,7.5|-8.08,4.3|-20.23,-8.48|39.92,-8.72;
280	743.63	239.3	v:0.5;t:f;sf:1;nr:4.13;cr:8.26;verts:24.92,4.84|15.33,16.61|16.32,19.45|-28.56,-16.25|-16.32,-19.45;
320	763.16	243.43	v:0.5;t:f;sf:1;nr:4.15;cr:8.29;verts:5.39,8.97|-3.21,23.58|-4.2,20.75|-9.77,23.03|5.08,-40.97;
360	770.48	245.48	v:0.5;t:f;sf:1;nr:4.17;cr:8.33;verts:-2.18,41.41|-1.93,11.03|-13.56,-12.21|13.77,-11.97|16.8,-7.13;
400	785.12	240.06	v:0.5;t:f;sf:1;nr:4.19;cr:8.37;verts:36.13,20.76|7.24,5.07|-16.58,5.61|-0.87,-17.39|2.15,-12.55;
440	815.35	234.15	v:0.5;t:f;sf:1;nr:4.21;cr:8.41;verts:5.9,14.84|-22.99,-0.85|-2.45,-9.83|41.55,-5.12|10.13,-0.18;
480	829.49	226.73	v:0.5;t:f;sf:1;nr:4.23;cr:8.46;verts:0.18,0.45|-8.24,7.43|-15.84,-7.05|-16.59,-17.25|-4.01,-7.59;
520	850.75	225.88	v:0.5;t:f;sf:1;nr:4.25;cr:8.51;verts:40.62,11.82|-18.67,14.58|-21.07,-0.4|-1.24,-23.66|21.81,-9.26;
560	873.17	235.28	v:0.5;t:f;sf:1;nr:4.28;cr:8.56;verts:27.22,-0.88|16.81,3.57|7.8,-15.32|12.37,-11.94|13.36,-10.82;
600	891.17	241.43	v:0.5;t:f;sf:1;nr:4.31;cr:8.62;verts:9.21,5.27|-1.19,9.73|-4.65,-4.66|-10.2,-9.16|8.63,-20.15;
640	913.84	250.82	v:0.5;t:f;sf:1;nr:4.34;cr:8.69;verts:5.99,20.89|-13.46,14.66|-14.03,-10.76|3.4,-21.46|42.06,-9.45;
680	948.82	242.54	v:0.5;t:f;sf:1;nr:4.38;cr:8.76;verts:19.51,8.28|19.21,8.96|-21.49,17.62|-1.11,-21.16|7.08,-17.73;
720	984.63	232.67	v:0.5;t:f;sf:1;nr:4.42;cr:8.84;verts:31.39,30.53|-16.6,-0.91|-16.3,-1.59|-14.27,-10.75|-1.87,-17.77;
760	1019.4	241.17	v:0.5;t:f;sf:1;nr:4.45;cr:8.89;verts:5.01,8.34|0.01,11.59|-6.75,6.99|-7.87,5.72|-3.33,-9.14;
800	1042.49	255.74	v:0.5;t:f;sf:1;nr:4.47;cr:8.94;verts:24.5,18.46|-22.07,21.31|-25.73,16.71|-16.36,-23.28|29.01,-9.99;
840	1070.02	257.28	v:0.5;t:f;sf:1;nr:4.49;cr:8.98;verts:14.75,10.72|-3.03,20.01|-16.79,-7.13|1.47,-8.44|18.45,-40.71;
880	1091.79	257.25	v:0.5;t:f;sf:1;nr:4.51;cr:9.02;verts:10.95,0.19|44.75,3.74|-7.02,10.7|-20.3,-8.47|9.49,-5.48;
920	1123.04	258.45	v:0.5;t:f;sf:1;nr:4.53;cr:9.05;verts:13.5,4.94|-0.29,0.3|-21.76,-4.28|-7.14,-26.65;
960	1141.29	247.35	v:0.5;t:f;sf:1;nr:4.55;cr:9.09;verts:22.28,28.55|-24.05,1.26|-18.55,-10.81|-4.75,-6.17|4.18,-23.72;
1000	1169.77	237.17	v:0.5;t:f;sf:1;nr:4.57;cr:9.13;verts:8.58,4.18|7.42,6.01|-6.63,6.87|20.56,-30;
1040	1204.28	238.18	v:0.5;t:f;sf:1;nr:4.61;cr:9.22;verts:9.84,0.69|2.22,9.61|-7.09,6.85|-25.93,5.19|30.28,-20.43;
1080	1218.06	246.54	v:0.5;t:f;sf:1;nr:4.66;cr:9.31;verts:-3.94,9.05|-11.56,17.97|-20.87,15.21|25.08,-27.02|16.5,-12.06;
1120	1241.22	247.47	v:0.5;t:f;sf:1;nr:4.71;cr:9.41;verts:16.42,10.26|-0.13,23.84|-6.66,-11.13|1.92,-26.09;
1160	1277.85	236.92	v:0.5;t:f;sf:1;nr:4.76;cr:9.52;verts:8.58,19.27|-20.93,2.57|-20.2,-0.29|-2.57,-20.93|37.64,-1;
1200	1300.31	234.24	v:0.5;t:f;sf:1;nr:4.82;cr:9.65;verts:26.66,16.66|-9.71,29.89|-13.89,16.59|-6.95,-37.46|15.18,-3.68;
1240	1330.13	231.95	v:0.5;t:f;sf:1;nr:4.89;cr:9.78;verts:30.29,-6.44|-3.16,14.36|-4.53,6.7|15.01,-27.09;
1280	1351.72	227.49	v:0.5;t:f;sf:1;nr:4.92;cr:9.84;verts:47.76,10.44|-24.75,9.91|-26.12,2.25|-4.41,-12.13|8.71,-10.89;
1320	1360.34	213.63	v:0.5;t:f;sf:1;nr:4.95;cr:9.89;verts:-2.47,49.14|-13.04,-25.99|0.08,-24.76|12.96,-17.83|15.03,-16.12;
1360	1388.12	206.17	v:0.5;t:f;sf:1;nr:4.97;cr:9.93;verts:-14.82,-25.29|-12.74,-23.58|-0.26,-1.08|2.87,-11.52|6.81,-9.72;
1400	1418.32	207.15	v:0.5;t:f;sf:1;nr:4.99;cr:9.97;verts:39.25,30.43|-23.39,-8.75|-27.33,-10.54|10.04,-1.95|10.22,-0.36;
1440	1437.62	215.01	v:0.5;t:f;sf:1;nr:5;cr:10.01;verts:24.13,18.18|-9.08,7.51|-9.26,5.91|-23.14,-32.48;
*	id=P3	origin=start	destiny=end	motherId=-	ageAtStart=800
0	581.99	170.56	v:0.5;t:f;sf:1;nr:4.01;cr:8.01;verts:7.82,-3.48|-1.07,4.56|-8.3,2.07|12.72,-29.03;
40	594.91	174.77	v:0.5;t:f;sf:1;nr:4.05;cr:8.11;verts:11.97,19.92|-13.99,8.77|-21.22,6.28|-5.1,0.72|13.93,-37.57;
80	620.06	173.6	v:0.5;t:f;sf:1;nr:4.09;cr:8.19;verts:-1.01,19.26|-13.18,18.75|-19.24,-1.35|8.46,-17.34|36.69,-17.22;
120	644.25	175.64	v:0.5;t:f;sf:1;nr:4.13;cr:8.27;verts:-10.18,39.66|-15.73,-15.3|12.5,-15.18|22.14,-15.5|22.67,-14.72;
160	665.68	178.93	v:0.5;t:f;sf:1;nr:4.17;cr:8.34;verts:-23.28,-16.91|-0.3,-0.37|-8.94,-11.89|0.7,-12.21|1.23,-11.43;
200	691.23	182.27	v:0.5;t:f;sf:1;nr:4.2;cr:8.4;verts:1.8,9.25|-1.31,9.33|-9.01,-2.75|29.18,-16.14;
240	716.34	188.65	v:0.5;t:f;sf:1;nr:4.23;cr:8.46;verts:-2.4,9.62|-2.57,9.58|4.08,-9.76|11.49,-7.59;
280	734.85	199.37	v:0.5;t:f;sf:1;nr:4.26;cr:8.52;verts:9.55,-1.86|9.2,3.17|-7.03,3.13|23.45,-13.54;
320	746.77	200.49	v:0.5;t:f;sf:1;nr:4.29;cr:8.57;verts:-1.91,5.39|-2.71,4.29|-18.95,4.26|16.85,-5.48;
360	777.37	202.7	v:0.5;t:f;sf:1;nr:4.32;cr:8.63;verts:-3.44,17.67|-13.68,3.2|-13.75,-3.27|8.73,-15.75;
400	795.58	198.79	v:0.5;t:f;sf:1;nr:4.35;cr:8.69;verts:4.8,19.26|-21.65,13.77|-19.84,-0.69|-9.48,-19.66|40.33,-15.34;
440	822.09	189.71	v:0.5;t:f;sf:1;nr:4.37;cr:8.73;verts:11.31,29.46|-34.68,2.42|15.3,-27.6|31.55,-0.55;
480	848.14	186.57	v:0.5;t:f;sf:1;nr:4.38;cr:8.76;verts:42.83,8.43|-26.23,10.6|-27.77,-5.4|25.84,-11.51|5.49,-3.69;
520	878.05	184.66	v:0.5;t:f;sf:1;nr:4.39;cr:8.79;verts:12.93,6.52|-3.27,26.61|-24.41,-5.6|-4.06,-13.42|33.21,-28.58;
560	897.07	184.53	v:0.5;t:f;sf:1;nr:4.41;cr:8.81;verts:27.15,22.33|-6.1,6.38|-8.03,-7.23|1.88,-10.65;
600	918.69	185.46	v:0.5;t:f;sf:1;nr:4.42;cr:8.83;verts:5.53,23.27|-18.82,-17.55|-9.56,-15.3|23.68,-10.05;
640	944.08	188.24	v:0.5;t:f;sf:1;nr:4.43;cr:8.85;verts:13.24,32.75|-9.33,-1.48|-1.71,-7.27|2.13,-9.21|4.14,-8.49;
680	970.87	197.71	v:0.5;t:f;sf:1;nr:4.43;cr:8.87;verts:-2.05,8.88|-22.65,0.97|-24.67,0.26|42.55,-12.14|8.84,-2.21;
720	986.92	203.57	v:0.5;t:f;sf:1;nr:4.44;cr:8.89;verts:1.46,9.2|-18.1,14.75|-7.2,3.66|-8.06,-4.66|31.14,-31.57;
760	1003.27	219.03	v:0.5;t:f;sf:1;nr:4.46;cr:8.91;verts:22,5.08|-43.13,10.73|-22.09,4.69|13.59,-18.03|14.79,-16.12;
800	1016.47	225.46	v:0.5;t:f;sf:1;nr:4.47;cr:8.93;verts:8.8,11.51|11.3,26.18|0.39,-11.6|7.01,-17.35;
840	1034.52	242.01	v:0.5;t:f;sf:1;nr:4.48;cr:8.95;verts:43.14,11.55|-17.66,4.95|-11.03,-0.79|-8.88,-2.72|3.18,-8.73;
880	1049.06	244.47	v:0.5;t:f;sf:1;nr:4.49;cr:8.98;verts:38.44,22.96|-25.57,1.67|-23.43,-0.26|-11.37,-6.27|17.34,-7.72;
920	1069.12	252.58	v:0.5;t:f;sf:1;nr:4.5;cr:9;verts:20.21,20.92|9.95,27.33|4.55,28.73|0.45,-0.26|27.96,-8.02;
960	1096.36	254.23	v:0.5;t:f;sf:1;nr:4.51;cr:9.03;verts:37.55,24.82|-7.03,22.58|-26.79,1.4|7.88,-40.56|0.72,-6.36;
1000	1119.68	257.43	v:0.5;t:f;sf:1;nr:4.56;cr:9.13;verts:19.97,4.98|-4.63,20.05|-15.29,13.77|-22.6,-3.17|21.11,-39.89;
1040	1137.76	258.38	v:0.5;t:f;sf:1;nr:4.62;cr:9.25;verts:7.48,5.85|1.89,5.93|-5.71,7.58|-6.94,6.48|2.02,-36.46;
1080	1170.34	266.13	v:0.5;t:f;sf:1;nr:4.68;cr:9.36;verts:19.43,32.33|-34.46,15.34|-14.78,-25.63|24.75,-28.47|35.22,-13.52;
1120	1200.89	271.14	v:0.5;t:f;sf:1;nr:4.74;cr:9.47;verts:29.32,23.3|-19.82,10.99|-20.19,10.29|-5.8,-23.46|4.67,-8.51;
1160	1228.44	262.99	v:0.5;t:f;sf:1;nr:4.79;cr:9.58;verts:-0.55,-0.02|1.77,15.16|-28.19,11.39|-22.88,-16.66|6.84,-29.62;
1200	1256.12	250.54	v:0.5;t:f;sf:1;nr:4.84;cr:9.68;verts:17.27,31.16|17.27,31.16|-34.07,10.42|-25.91,2.71|24.15,-41.35;
1240	1278.33	242.47	v:0.5;t:f;sf:1;nr:4.89;cr:9.78;verts:-4.94,23.09|-4.94,23.09|-10.33,-0.72|-0.18,-10.36|36.39,-31.92;
1280	1305.86	248.83	v:0.5;t:f;sf:1;nr:4.92;cr:9.83;verts:23.77,20.37|7.2,31.17|-27.71,-4|22.22,-23.01;
1320	1334.59	240.9	v:0.5;t:f;sf:1;nr:4.94;cr:9.87;verts:-4.96,12.44|-20.86,20.86|0.51,-29.5|0.44,-0.11;
1360	1347.58	220.9	v:0.5;t:f;sf:1;nr:4.95;cr:9.9;verts:32.65,37.02|-17.43,10.47|-17.95,-7.56|-12.55,-20.11|19.55,-5.61;
1400	1366.98	209.23	v:0.5;t:f;sf:1;nr:4.96;cr:9.93;verts:13.24,25.36|5.96,19.38|-6.24,-9.99|1.23,-11.72;
1440	1375.96	201.75	v:0.5;t:f;sf:1;nr:4.98;cr:9.95;verts:28.3,14.44|4.27,17.87|-3.02,11.89|-15.22,-17.48|-7.74,-19.21;
*	id=P4	origin=start	destiny=death	motherId=-	ageAtStart=720
0	83.98	658.92	v:0.5;t:f;sf:1;nr:3.92;cr:7.83;verts:11.91,13.22|-1.56,12.58|1.76,-6.08|15.56,-8.63;
40	104.26	650.65	v:0.5;t:f;sf:1;nr:3.96;cr:7.92;verts:35.56,16.39|-8.38,4.95|-21.84,4.31|-18.52,-14.35|-4.72,-16.9;
80	124.93	646.83	v:0.5;t:f;sf:1;nr:4;cr:8.01;verts:-29.15,9.47|27.57,-28.42|-24.48,18.44|14.9,12.57|-4.79,30.27;
120	145.21	636.83	v:0.5;t:f;sf:1;nr:4.05;cr:8.1;verts:-0.39,-0.25|-5.39,2.57|-15.53,-7.24|-0.3,-17.13|14.53,-9.08;
160	175.26	623.15	v:0.5;t:f;sf:1;nr:4.1;cr:8.2;verts:5.47,8.43|-0.82,10.59|6.32,-7.81|6.32,-7.81;
200	212.56	608.16	v:0.5;t:f;sf:1;nr:4.14;cr:8.28;verts:2.94,8.09|-4.43,7.38|-7.73,3.77|-8.31,2.23|20.13,-35.7;
240	246.97	598.93	v:0.5;t:f;sf:1;nr:4.18;cr:8.36;verts:14.49,8.37|-12.44,11.2|-15.91,5.17|-15.91,-5.17|30.89,-27.59;
280	260.15	592.64	v:0.5;t:f;sf:1;nr:4.21;cr:8.43;verts:5.43,17.75|-16.54,29.07|-1.94,-18.46|0.32,-18.56|17.44,-6.35;
320	275.32	579.41	v:0.5;t:f;sf:1;nr:4.24;cr:8.49;verts:8,2.91|18.82,19.32|-9.74,4.52|2.28,-19.58;
360	302.14	569.91	v:0.5;t:f;sf:1;nr:4.27;cr:8.54;verts:-18.83,-6.59|0.29,-0.26|-14.18,-9.93|10.18,-14.01;
400	312.7	571.06	v:0.5;t:f;sf:1;nr:4.29;cr:8.59;verts:36.5,22.15|-10.26,0.9|-30.09,-10.95|-29.69,-12|-0.38,-12.85;
440	337.17	568.79	v:0.5;t:f;sf:1;nr:4.32;cr:8.63;verts:12.03,19.88|-3.84,7.87|-3.98,7.8|-8.65,-33.24|-0.31,-8.75;
480	372.61	566.74	v:0.5;t:f;sf:1;nr:4.34;cr:8.67;verts:4.67,-7.77|8.95,1.42|-5.82,-6.94|10.07,33.02;
520	403.61	581.29	v:0.5;t:f;sf:1;nr:4.36;cr:8.71;verts:26.65,9.7|-16.43,30.56|-18.98,21.08|-11.54,-25.91|26.48,-10.16;
560	410.01	583.37	v:0.5;t:f;sf:1;nr:4.37;cr:8.75;verts:8.79,0.46|20.25,11.79|-5.3,7.03|-3.63,-27.65;
600	424.48	595.25	v:0.5;t:f;sf:1;nr:4.39;cr:8.78;verts:5.78,23.66|-5.69,12.33|-11.05,16.39|-18.11,-15.78|37.19,-23.01;
640	454.48	602.63	v:0.5;t:f;sf:1;nr:4.41;cr:8.81;verts:25.77,17.38|1.08,31.06|-28.71,-20.22|7.19,-15.63|31.07,-0.54;
680	475.13	613.04	v:0.5;t:f;sf:1;nr:4.42;cr:8.85;verts:10.43,9.87|15.09,23.82|-13.46,-5.22|5.44,-10.68;
720	501.05	615.39	v:0.5;t:f;sf:1;nr:4.44;cr:8.88;verts:2.69,8.8|-4.32,8.12|-15.49,12.21|-20.47,-8.33|42.79,-11.19;
760	525.11	618.04	v:0.5;t:f;sf:1;nr:4.45;cr:8.91;verts:2.23,31.88|-21.38,11.44|-29.63,-11.97|18.72,-8.54|0.47,-0.2;
800	560.24	622.91	v:0.5;t:f;sf:1;nr:4.47;cr:8.94;verts:28.58,21.28|-16.4,-3.67|-27.88,-17.42|31.9,-7.95;
840	580.78	619.22	v:0.5;t:f;sf:1;nr:4.48;cr:8.96;verts:28.14,-3.95|25.54,12.46|8.04,17.6|-43.32,-10.95|11.35,-11.63;
880	611.18	616.74	v:0.5;t:f;sf:1;nr:4.49;cr:8.98;verts:39.33,21.45|-4.85,9.98|-19.04,-14.11|-2.25,-6.43|4.71,-7.83;
920	636.63	625.4	v:0.5;t:f;sf:1;nr:4.5;cr:9;verts:14.8,11.98|11.98,14.8|-17.26,8.05|-20.75,0.82|19.9,-40.25;
960	658.4	621.4	v:0.5;t:f;sf:1;nr:4.54;cr:9.09;verts:16.55,32.47|-34.85,10.66|-9.79,10.79|-6.97,7.98|0.12,-0.51;
1000	684.99	624.46	v:0.5;t:f;sf:1;nr:4.59;cr:9.18;verts:36.33,-1.24|25.54,17.23|-26.48,2.55|-0.54,-30.8;
1040	707.66	627.36	v:0.5;t:f;sf:1;nr:4.64;cr:9.28;verts:13.66,1.66|2.87,20.13|-13.36,-19.33|0,-27.54;
1080	737.48	630.75	v:0.5;t:f;sf:1;nr:4.69;cr:9.39;verts:18.86,-1.65|3.29,18.64|-16.87,8.59|-16.16,5.05|20.71,-30.8;
1120	761.94	629.01	v:0.5;t:f;sf:1;nr:4.74;cr:9.49;verts:-6.79,20.89|-14.98,16.07|-21.17,16.9|-5.6,-3.39|37.14,-28.71;
1160	782.17	632.47	v:0.5;t:f;sf:1;nr:4.79;cr:9.59;verts:33.86,-1.18|27.75,19.43|23.1,24.78|-25.83,0.07|-14.12,-35.23;
1200	803.3	637.76	v:0.5;t:f;sf:1;nr:4.85;cr:9.69;verts:12.73,4.11|0.34,-0.28|-22.1,-3.9|-13.81,-17.68;
1240	831.78	643.34	v:0.5;t:f;sf:1;nr:4.9;cr:9.79;verts:-28.14,5.3|26.63,-40.5|-15.76,9.69|30.53,-4.29|2.15,30.75;
1280	851.96	653.44	v:0.5;t:f;sf:1;nr:4.94;cr:9.88;verts:-10.16,40.76|-24.09,34.41|-35.62,-22.26|0.5,-0.27|10.35,5.81;
*	id=P5	origin=start	destiny=end	motherId=-	ageAtStart=240
0	396.99	649.73	v:0.5;t:f;sf:1;nr:3.96;cr:7.91;verts:-24.87,3.49|32.46,-21.82|-2.17,9.73|25.11,0.44|-15.11,20.05;
40	413.38	646.24	v:0.5;t:f;sf:1;nr:4;cr:8;verts:8.72,-3.05|-0.33,0.32|-15.57,9.73|-18.55,6.24|2.87,-18.14;
80	425.01	645.91	v:0.5;t:f;sf:1;nr:4.05;cr:8.09;verts:14.33,37.36|-11.96,-0.02|-2.91,-3.39|-8.76,-18.47|1.76,-25.15;
120	442.53	646.54	v:0.5;t:f;sf:1;nr:4.09;cr:8.17;verts:9.14,13.55|-20.43,-2.76|25.63,-19.76|13.71,-8.9;
160	463.1	658.36	v:0.5;t:f;sf:1;nr:4.12;cr:8.25;verts:0.02,-0.38|-6.86,2.92|9.72,-16.84|5.06,-7.93;
200	489.8	669.81	v:0.5;t:f;sf:1;nr:4.16;cr:8.32;verts:31.05,11.17|-21.63,3.52|-16.97,-5.39|-19.36,-18.06|26.38,-2.31;
240	510.37	675.04	v:0.5;t:f;sf:1;nr:4.19;cr:8.38;verts:10.48,16.39|-26.9,20.27|-31.65,-11.52|0.43,-0.22|5.81,2.92;
280	540.6	674.8	v:0.5;t:f;sf:1;nr:4.22;cr:8.45;verts:17.33,38.15|-24.42,2.68|-3.28,-26.7|1.88,-26.84|10.08,-24.94;
320	559.8	674.94	v:0.5;t:f;sf:1;nr:4.25;cr:8.51;verts:2.78,8.07|-7.73,-3.6|-3.6,-7.73|26.74,-3.91;
360	586.98	692.44	v:0.5;t:f;sf:1;nr:4.28;cr:8.57;verts:16.84,4.47|-0.44,13.58|-5.37,-8.59|9.82,-2.45;
400	606.18	709.21	v:0.5;t:f;sf:1;nr:4.31;cr:8.62;verts:5.11,9.61|-2.36,21.25|-9.38,14.33|-4.77,-9.78|14.53,-40.29;
440	635.81	710.37	v:0.5;t:f;sf:1;nr:4.34;cr:8.68;verts:7.29,16.38|-7.29,16.38|-6.43,-16.74|0.05,0.4;
480	665.65	713.23	v:0.5;t:f;sf:1;nr:4.36;cr:8.72;verts:28.71,5.06|22.66,18.35|-4.56,28.8|-29,3.05|8.11,-33.75;
520	707.51	707	v:0.5;t:f;sf:1;nr:4.38;cr:8.76;verts:9.8,4.57|-19.2,12.12|-10.03,4.05|-13.14,-1.16|32.1,-29.51;
560	731.7	717.15	v:0.5;t:f;sf:1;nr:4.4;cr:8.8;verts:33.92,27.71|-14.39,14.72|-25.03,-9.61|-11.33,-24.29|7.9,-19.36;
600	770.3	719.36	v:0.5;t:f;sf:1;nr:4.42;cr:8.83;verts:14.36,22.98|-4.24,26.76|-19.81,-18.48|10.52,-33.58;
640	795.8	714.02	v:0.5;t:f;sf:1;nr:4.43;cr:8.86;verts:7.34,27.39|5.41,27.83|-11.14,17.63|-28.31,-1.48|26.16,-35.58;
680	823.55	713.27	v:0.5;t:f;sf:1;nr:4.45;cr:8.9;verts:0.02,28.37|-17.86,2.83|13.85,-11.62|18.01,-1.58;
720	851.85	720.32	v:0.5;t:f;sf:1;nr:4.46;cr:8.93;verts:35.23,5.05|-10.28,5.48|-14.44,-4.57|26.11,-5.55;
760	889.57	729.31	v:0.5;t:f;sf:1;nr:4.48;cr:8.96;verts:16.18,10.5|4.34,18.79|-2.5,14.03|-11.61,3.43|-10.44,-43.41;
800	917.52	727.37	v:0.5;t:f;sf:1;nr:4.49;cr:8.99;verts:11.19,0.39|4.38,10.31|-4.56,-10.23|10.39,-20.45;
840	947.11	736.64	v:0.5;t:f;sf:1;nr:4.51;cr:9.02;verts:-3.09,12.39|-18.4,9.67|-12.72,-1.11|-19.2,-11.17|42.72,-13.98;
880	963.87	736.36	v:0.5;t:f;sf:1;nr:4.52;cr:9.05;verts:17.77,13.88|-19.85,12.1|-17.9,-4.55|-3.53,-22.27|3.92,-22.21;
920	992.37	741.37	v:0.5;t:f;sf:1;nr:4.54;cr:9.07;verts:9.04,-3.47|5.83,7.73|-8.38,4.84|8.58,-35.16;
960	1003.46	738.25	v:0.5;t:f;sf:1;nr:4.55;cr:9.1;verts:-5.27,4.61|-3.32,10.85|-19.48,1.71|-2.05,-6.6|43.68,-12.28;
1000	1022.32	728.13	v:0.5;t:f;sf:1;nr:4.56;cr:9.12;verts:18.89,5.42|0.5,0.16|-22.17,0.73|-24.12,-5.51|-20.91,-16.71;
1040	1038.25	713.42	v:0.5;t:f;sf:1;nr:4.61;cr:9.23;verts:20.77,2.92|17.79,11.12|-21.87,8.19|-15.44,-14.56;
1080	1064.21	693.2	v:0.5;t:f;sf:1;nr:4.67;cr:9.35;verts:4.72,8.88|3.15,36.78|-8.16,-9.1|-5.18,-17.3|9.98,-1.23;
1120	1093.29	680.2	v:0.5;t:f;sf:1;nr:4.74;cr:9.49;verts:23.54,0.82|35.14,12.79|-23.5,-1.64|-24.37,-4.13|-19.1,-14.23;
1160	1113.74	674.27	v:0.5;t:f;sf:1;nr:4.82;cr:9.64;verts:33.63,33.46|22.08,28.26|14.69,6.87|3.09,-5.1|23.06,-27.48;
1200	1140.74	672.19	v:0.5;t:f;sf:1;nr:4.91;cr:9.81;verts:-4.91,26.18|-12.31,4.79|36.61,-12.12|34.24,-7.28;
1240	1154.07	666.93	v:0.5;t:f;sf:1;nr:4.95;cr:9.89;verts:-18.24,20.92|-25.64,-0.47|23.28,-17.38|20.9,-12.54|49.04,-1.92;
1280	1181.45	651.38	v:0.5;t:f;sf:1;nr:4.97;cr:9.95;verts:39.42,-3.41|-9.96,-5.08|-0.39,-11.17|-6.48,-28.09;
1320	1205.9	631.5	v:0.5;t:f;sf:1;nr:5;cr:9.99;verts:30.16,24.42|-17.01,34.88|-36.23,13.91|0.2,-0.54|14.97,-23.29;
1360	1223.62	622.31	v:0.5;t:f;sf:1;nr:5.01;cr:10.02;verts:26.98,16.21|12.44,15.23|-17.52,-9.73|0.01,0.46;
1400	1242.74	616.3	v:0.5;t:f;sf:1;nr:5.02;cr:10.05;verts:7.85,10.21|-6.68,9.22|-30.34,-7.56|-19.11,-5.54|0.43,-0.39;
1440	1275.82	606.96	v:0.5;t:f;sf:1;nr:5.03;cr:10.07;verts:21.75,25.03|-32.75,-5.19|-18.39,-9.24|11.34,-31.16;
*	id=P6	origin=start	destiny=end	motherId=-	ageAtStart=160
0	622.53	272.23	v:0.5;t:f;sf:1;nr:3.94;cr:7.88;verts:12.5,36.88|-22.27,-0.39|-15.74,-8.77|1.17,-22.24|13.71,-17.55;
40	635.49	265.51	v:0.5;t:f;sf:1;nr:3.99;cr:7.97;verts:0.59,8.41|-8.39,-0.88|5.13,-15.3|4.34,-7.23;
80	660.3	267.51	v:0.5;t:f;sf:1;nr:4.03;cr:8.06;verts:31.65,24.21|-20.46,-5.23|-19.68,-13.31|7.44,-5.21|8.02,-4.27;
120	678.16	265.8	v:0.5;t:f;sf:1;nr:4.08;cr:8.15;verts:40.2,3.07|-6.45,5.23|-8.06,2.01|-9.84,-5.98|-10.42,-6.92;
160	703.41	273.27	v:0.5;t:f;sf:1;nr:4.12;cr:8.24;verts:14.95,10.54|-14.67,20.19|-24.49,4.76|-24.89,1.74|25.6,-31.74;
200	726.58	275.89	v:0.5;t:f;sf:1;nr:4.16;cr:8.33;verts:3.25,8.46|-4.12,8.08|-8.23,13.15|-8.96,1.42|24.07,-33.45;
240	744.74	290.99	v:0.5;t:f;sf:1;nr:4.21;cr:8.41;verts:10.2,1.62|7.7,4.13|1.26,10.25|5.92,-18.35;
280	759.07	297.99	v:0.5;t:f;sf:1;nr:4.25;cr:8.49;verts:-4.13,8.62|-6.63,11.13|-13.07,17.25|-8.41,-11.34|31.21,-12.59;
320	776.87	298.71	v:0.5;t:f;sf:1;nr:4.28;cr:8.56;verts:12.71,17.64|-21.93,9.33|-10.2,3.51|-10.51,-2.43|13.41,-11.87;
360	805.7	299.96	v:0.5;t:f;sf:1;nr:4.31;cr:8.63;verts:21.76,26.44|-16.12,18.89|-15.42,-10.62|8.47,-18.16|17.52,-9.71;
400	848.67	301.86	v:0.5;t:f;sf:1;nr:4.34;cr:8.69;verts:8.97,8.97|0.23,0.44|-1.33,12.61|-1.55,12.59|-5.76,11.3;
440	872.08	319.78	v:0.5;t:f;sf:1;nr:4.37;cr:8.73;verts:-4.57,25.93|-26.29,-1.38|-25.43,-6.81|-21.02,-15.84|42.23,-10.18;
480	897.98	323.66	v:0.5;t:f;sf:1;nr:4.39;cr:8.77;verts:15.99,9.99|-4.56,18.3|-24.7,-24.7|16.33,-6.31|18.3,-4.56;
520	923.53	328.24	v:0.5;t:f;sf:1;nr:4.4;cr:8.81;verts:-9.56,14.57|-19.24,-4.8|-9.22,-1.73|-7.25,0.02|-0.43,0.27;
560	950.52	320.44	v:0.5;t:f;sf:1;nr:4.42;cr:8.84;verts:25.3,21.23|7.99,32.05|-27.49,-22.04|33.01,1.15|32.85,3.45;
600	975.73	309.82	v:0.5;t:f;sf:1;nr:4.44;cr:8.88;verts:8.81,25.59|-1.58,-11.48|7.81,-9.47|7.65,-7.17;
640	1004.14	305.87	v:0.5;t:f;sf:1;nr:4.45;cr:8.91;verts:41.29,16.27|-2.58,12.15|-20.76,-11.11|-20.6,-13.41|12.27,-1.94;
680	1023.94	296.36	v:0.5;t:f;sf:1;nr:4.47;cr:8.93;verts:21.49,6.75|11.35,26.14|-22.38,2.64|15.94,-22.76;
720	1048.47	291.38	v:0.5;t:f;sf:1;nr:4.48;cr:8.96;verts:14.42,26.02|7.2,28.87|0.03,0.51|-13.19,21.17|-14.88,25.77;
760	1061.57	284.28	v:0.5;t:f;sf:1;nr:4.49;cr:8.98;verts:1.33,18.92|-5.9,21.77|-9,-1.59|-13.06,-6.59|17.05,-31.52;
800	1082.1	278.41	v:0.5;t:f;sf:1;nr:4.5;cr:9;verts:1.49,28.52|-19.2,13.05|-3.48,-28.35|0.16,0.38;
840	1101.67	287.92	v:0.5;t:f;sf:1;nr:4.51;cr:9.02;verts:9.14,-6.4|-7.89,7.89|-19.41,9.9|20.58,-29.55;
880	1120.7	283.47	v:0.5;t:f;sf:1;nr:4.56;cr:9.12;verts:30.16,19.84|-13.14,17.44|-9.88,-10.86|-10.25,-19.28|3.79,-21.51;
920	1140.17	290.55	v:0.5;t:f;sf:1;nr:4.62;cr:9.24;verts:21.61,29.41|-7.16,5.8|-15.68,-14.43|-5.8,-7.16|3.45,-8.54;
960	1155.59	281.68	v:0.5;t:f;sf:1;nr:4.68;cr:9.37;verts:45.7,6.71|6.19,20.54|-22.58,-3.07|-21.22,-16.03|-11.97,-17.41;
1000	1175.32	267.99	v:0.5;t:f;sf:1;nr:4.76;cr:9.52;verts:-15.55,34.1|-2.16,-11.13|9.29,-6.5|25.97,-6.97;
1040	1201.98	263.25	v:0.5;t:f;sf:1;nr:4.84;cr:9.68;verts:-0.69,-11.72|7.07,-7.85|-17.38,-11.25|-8.96,-5.6|35.4,31.83;
1080	1221.98	259.45	v:0.5;t:f;sf:1;nr:4.93;cr:9.86;verts:-0.48,48.39|-20.69,-15.52|-12.92,-11.65|-15.67,-17.41|21.56,-9.15;
1120	1261.75	245.14	v:0.5;t:f;sf:1;nr:4.97;cr:9.93;verts:-8.77,48.49|-15.86,-17.01|9.09,-21.41|11.63,-20.14|19.28,-13.01;
1160	1300.18	250.78	v:0.5;t:f;sf:1;nr:4.99;cr:9.98;verts:30.04,11.53|-31.08,8.33|-31.08,-8.33|-19.15,-7.36|-0.13,-0.56;
1200	1331.32	258.87	v:0.5;t:f;sf:1;nr:5.01;cr:10.02;verts:11.64,6.99|-1.1,19.63|-13.41,-2.12|-10.55,-8.55|13.5,-37.59;
1240	1348.96	247.89	v:0.5;t:f;sf:1;nr:5.03;cr:10.05;verts:2.68,25.52|-18.73,8.64|-17.5,-18.76|-6,-3.99|20.07,-45.92;
1280	1368.6	248.87	v:0.5;t:f;sf:1;nr:5.04;cr:10.07;verts:30.69,25.97|-25.63,-3.01|-6.43,-11.6|13.27,0|12.87,3.21;
1320	1390.02	244.44	v:0.5;t:f;sf:1;nr:5.05;cr:10.09;verts:9.26,21.54|-7.34,7.34|-8.55,-1.22|-8.16,-4.43|6.83,-39.7;
1360	1429.39	234.83	v:0.5;t:f;sf:1;nr:5.05;cr:10.11;verts:29.17,27.9|7.41,9.83|-10.77,-5.97|-3.6,-11.77;
1400	1454.37	232.07	v:0.5;t:f;sf:1;nr:5.06;cr:10.13;verts:4.18,25.14|-17.58,7.07|-3.04,-21.62|0.03,0.47;
1440	1487.35	225.05	v:0.5;t:f;sf:1;nr:5.07;cr:10.15;verts:-12.56,38.51|-0.36,-10.42|3.05,-9.98|8.85,-5.53;
*	id=P7	origin=start	destiny=end	motherId=-	ageAtStart=520
0	791.3	162.48	v:0.5;t:f;sf:1;nr:3.91;cr:7.83;verts:1.42,16.18|-7.37,14.47|-14.56,0.48|-9.78,-12.97|34.7,-17.08;
40	814.25	159.54	v:0.5;t:f;sf:1;nr:3.96;cr:7.92;verts:-0.06,0.45|-6.87,-25.64|11.63,-23.85|12.87,-23.21|11.74,-20.02;
80	840.67	141.76	v:0.5;t:f;sf:1;nr:4;cr:8;verts:8.42,8.72|-12.05,1.27|-10.29,-12.54|8.42,-8.72;
120	854.31	135.71	v:0.5;t:f;sf:1;nr:4.04;cr:8.09;verts:-5.22,-14.76|-0.51,2.7|-0.56,16.16|-5.22,2.67;
160	887.47	133.57	v:0.5;t:f;sf:1;nr:4.08;cr:8.16;verts:11.27,27.89|-25.78,15.49|-3.67,-29.86|3.19,-40.31|29.97,2.62;
200	905.13	134.87	v:0.5;t:f;sf:1;nr:4.12;cr:8.24;verts:12.3,3.92|2.61,16.45|-5.15,15.84|-14.97,-7.3|9.06,-31.38;
240	928.43	128.03	v:0.5;t:f;sf:1;nr:4.16;cr:8.33;verts:18.24,36.97|-20.7,9.6|-11,-2.93|-28.64,-21.58|25.8,-24.91;
280	942.62	123.3	v:0.5;t:f;sf:1;nr:4.2;cr:8.4;verts:-0.71,10.13|-1.96,4.02|6.53,-7.78|8.8,-5.08;
320	965.45	125.2	v:0.5;t:f;sf:1;nr:4.23;cr:8.47;verts:34.5,23.98|8.2,5.12|-14.03,-3.19|-16.3,-5.89|-0.17,-9.66;
360	986.04	131.8	v:0.5;t:f;sf:1;nr:4.26;cr:8.53;verts:8.34,3.54|-12.4,11.73|-8.34,3.54|-20.76,-3.05|41.1,-10.19;
400	1014.32	144.69	v:0.5;t:f;sf:1;nr:4.29;cr:8.59;verts:14.48,16.34|6.83,19.84|-17.79,-11.12|12.82,2.7;
440	1041.12	153.26	v:0.5;t:f;sf:1;nr:4.32;cr:8.65;verts:4.91,7.56|-13.98,11.27|7.96,-4.23|29.65,-17.35;
480	1059.77	160.29	v:0.5;t:f;sf:1;nr:4.35;cr:8.71;verts:-13.73,14.59|-10.68,2.8|-17.64,0|11.01,-10.33|34.54,-1.89;
520	1081.85	162.55	v:0.5;t:f;sf:1;nr:4.38;cr:8.77;verts:12.45,0.37|9.83,27|0,28.73|-11.08,-8.07|1,-34.81;
560	1112.59	176.62	v:0.5;t:f;sf:1;nr:4.4;cr:8.8;verts:0.48,0.16|29.4,10.7|-18.29,14.44|-30.72,-5.97|2.18,-31.22;
600	1142.43	181.42	v:0.5;t:f;sf:1;nr:4.42;cr:8.83;verts:-0.44,15.5|-7.37,16.56|-12.59,-13.04|34.12,-8.65;
640	1163.66	185.79	v:0.5;t:f;sf:1;nr:4.43;cr:8.85;verts:-1.02,19.4|-16.11,-10.86|18.48,-6|28.19,1.9;
680	1191.09	203.13	v:0.5;t:f;sf:1;nr:4.44;cr:8.88;verts:28.57,11.54|0.76,19.24|-8.96,11.34|-16.38,-23.12|14.47,-27.21;
720	1216.83	215.7	v:0.5;t:f;sf:1;nr:4.45;cr:8.9;verts:2.83,24.11|-10.54,16.87|-13.56,14.54|-11.27,-14.64|29.59,-33.09;
760	1239.23	219.47	v:0.5;t:f;sf:1;nr:4.46;cr:8.92;verts:13.76,29.52|-1.7,32.53|-27,18.21|-10.06,-30.98|30.16,-32.72;
800	1265.5	207.51	v:0.5;t:f;sf:1;nr:4.47;cr:8.94;verts:30.51,12.33|25.21,21.15|-12.5,17.56|-30.06,-13.39|1.68,-35.63;
840	1289.82	205.01	v:0.5;t:f;sf:1;nr:4.48;cr:8.95;verts:6.19,9.82|0.89,18.65|-0.94,18.03|-3.44,17.72|-4.19,-44.48;
880	1310.37	203.97	v:0.5;t:f;sf:1;nr:4.48;cr:8.97;verts:-19.67,17.61|-14.36,8.79|-9.49,4.63|-9.79,-3.96|41.43,-16.94;
920	1336.16	206.22	v:0.5;t:f;sf:1;nr:4.49;cr:8.98;verts:-19.39,31.03|-20.93,19.63|15.65,-14.69|29.6,-21.51|31.36,-18.85;
960	1363.31	218.55	v:0.5;t:f;sf:1;nr:4.5;cr:9;verts:4.91,34.96|-11.51,-2.36|2.44,-9.18|13.29,-42.91|4.21,-6.52;
1000	1385.88	222.31	v:0.5;t:f;sf:1;nr:4.51;cr:9.02;verts:14.61,15.67|-18.36,-2.76|-20.13,-5.42|-18.55,-10.71|44.58,-6.17;
1040	1411.09	230.72	v:0.5;t:f;sf:1;nr:4.52;cr:9.04;verts:19.37,2.24|-4.87,21.09|-8.11,20.07|-10.6,24.08|-14.7,-42.63;
1080	1433.01	222.92	v:0.5;t:f;sf:1;nr:4.53;cr:9.05;verts:20.09,20.79|-7.9,4.56|-2.55,-5.56|8.13,-4.14;
1120	1463.64	225.39	v:0.5;t:f;sf:1;nr:4.53;cr:9.07;verts:-10.53,23.26|-22.49,-1.67|38.23,-24.23|10.99,-4.22|11.25,3.44;
1160	1498.56	226.19	v:0.5;t:f;sf:1;nr:4.54;cr:9.09;verts:31.14,32.97|-23.67,4.24|-23.93,-3.42|3.31,-23.43|7.57,-7.31;
1200	1517.48	222.33	v:0.5;t:f;sf:1;nr:4.55;cr:9.1;verts:29.11,12.35|28.89,12.86|7.11,30.81|-11.36,-11.17|-0.36,-0.38;
1240	1537.87	222.45	v:0.5;t:f;sf:1;nr:4.56;cr:9.12;verts:8.71,12.48|8.49,12.98|-4.55,10.23|-20.75,-0.26|28.96,-35.11;
1280	1573.42	229.98	v:0.5;t:f;sf:1;nr:4.57;cr:9.14;verts:10.63,17.01|-17.71,9.42|0.29,0.31|16.63,-11.22;
1320	1589.49	239.27	v:0.5;t:f;sf:1;nr:4.58;cr:9.15;verts:-5.44,26.3|-15.78,9.6|-10.6,-0.18|-10.49,-1.47|27.62,-36.38;
1360	1605.09	234.25	v:0.5;t:f;sf:1;nr:4.63;cr:9.26;verts:45.22,7.08|-2.9,10.12|-26.19,-5.21|-26.09,-6.5|-4.28,-9.62;
1400	1616.1	233.98	v:0.5;t:f;sf:1;nr:4.69;cr:9.38;verts:18.53,14.76|-20.11,30.97|-13.91,9.84|-15.29,-9.89|3.86,-36.73;
1440	1642.35	227.74	v:0.5;t:f;sf:1;nr:4.77;cr:9.53;verts:6.55,33.71|-34.26,2.4|-7.72,8.53|0.41,0.15;
*	id=P8	origin=start	destiny=end	motherId=-	ageAtStart=440
0	401.13	51.27	v:0.5;t:f;sf:1;nr:3.92;cr:7.84;verts:20.26,-13.16|0.13,-0.43|5.84,-23.44|-7.39,-15.73|-8.26,-22.7;
40	416.53	30.99	v:0.5;t:f;sf:1;nr:3.97;cr:7.93;verts:0.7,10.01|-5.46,8.41|-8.94,4.55|-9.49,3.27|21.97,-32.45;
80	439.47	20.33	v:0.5;t:f;sf:1;nr:4.02;cr:8.03;verts:11.18,16.57|7.81,18.4|13.37,-14.85|26.97,-16.7;
120	449.25	0.19000000000005	v:0.5;t:f;sf:1;nr:4.07;cr:8.14;verts:1.31,25.67|-8.24,0.72|-7.99,-2.14|7.44,-3.63;
160	467.62	-12.59	v:0.5;t:f;sf:1;nr:4.13;cr:8.26;verts:32,6.07|-17.06,12.89|-6.02,-7.7|-10.93,-16.41|-2.86,-9.35;
200	488.47	-22.92	v:0.5;t:f;sf:1;nr:4.19;cr:8.38;verts:24.84,8.55|-21.26,15.44|-26.13,-2.75|31.65,-26.54|11.15,-4.26;
240	516.98	-21.26	v:0.5;t:f;sf:1;nr:4.25;cr:8.51;verts:23.93,34.41|-3.67,10.21|-9.74,-1.2|-17.36,-2.6|3.14,-24.88;
280	538.69	-22.07	v:0.5;t:f;sf:1;nr:4.31;cr:8.63;verts:23.66,12.58|18.28,19.6|16.5,21.12|-27.18,-1.42|-1.4,-26.76;
320	551.2	-19.97	v:0.5;t:f;sf:1;nr:4.37;cr:8.73;verts:-15.37,15.86|-17.81,12.47|11.15,14.67|5.76,21.69|3.98,23.21;
360	586.46	-19.67	v:0.5;t:f;sf:1;nr:4.4;cr:8.79;verts:-1.22,11.64|-11.31,3.03|-0.61,-11.69|26.7,-8.26;
400	617.13	-23.44	v:0.5;t:f;sf:1;nr:4.42;cr:8.84;verts:35.03,3.04|-15.81,9.88|-3.96,-12.02|15.27,-10.69;
440	642.24	-24.01	v:0.5;t:f;sf:1;nr:4.44;cr:8.88;verts:16.12,23.02|-9.84,-11.26|7.05,2.3|28,2.45;
480	665.08	-11.85	v:0.5;t:f;sf:1;nr:4.45;cr:8.91;verts:25.74,10.92|5.15,14.61|-9.1,-26.44|10.17,-15.07;
520	688.1	-9.5700000000001	v:0.5;t:f;sf:1;nr:4.47;cr:8.94;verts:2.72,13.21|-1.75,9.91|-17.86,16.89|-12.85,-12.78|39.7,-20.19;
560	719.08	5.98	v:0.5;t:f;sf:1;nr:4.48;cr:8.96;verts:8.72,-4.64|0.06,0.51|-21.09,-26.04|-18.25,-28.1|12.01,-31.28;
600	749.66	4.96	v:0.5;t:f;sf:1;nr:4.49;cr:8.99;verts:9.46,3.07|30.69,18.52|-9.94,-0.35|-21.87,-5.66|7.03,-7.03;
640	772.39	10.4	v:0.5;t:f;sf:1;nr:4.5;cr:9.01;verts:8.32,6.27|7.97,23.96|-13.26,8.51|-15.69,-1.6|9.9,-43.82;
680	796.44	14.08	v:0.5;t:f;sf:1;nr:4.51;cr:9.02;verts:-15.73,9.95|-8.03,4.64|8.26,-4.21|32.3,-15.94;
720	820.62	9.97	v:0.5;t:f;sf:1;nr:4.52;cr:9.04;verts:-26.18,36.74|-15.92,-8.32|8.12,-20.05|23.13,-20.83|29.06,-11.16;
760	855.38	20.12	v:0.5;t:f;sf:1;nr:4.57;cr:9.14;verts:31.19,0|10.99,14.9|-5.69,-1|-11.68,-28.91;
800	885.1	23.29	v:0.5;t:f;sf:1;nr:4.63;cr:9.26;verts:-18.73,18.07|-9.49,-8.85|-2.33,-18.57|12.82,-2.03;
840	900.28	25.65	v:0.5;t:f;sf:1;nr:4.71;cr:9.41;verts:42.33,18.79|-9.11,3.14|-9.56,1.17|-24.67,-6.49|-17.51,-16.21;
880	928.36	24.47	v:0.5;t:f;sf:1;nr:4.8;cr:9.59;verts:14.25,17.61|0.32,0.44|-32.69,-12.55|-30.02,-18.04|6.08,-34.49;
920	939.78	25.37	v:0.5;t:f;sf:1;nr:4.9;cr:9.81;verts:42.11,12.88|2.83,18.5|-11.1,1.33|-0.43,-0.11;
960	969.19	16.46	v:0.5;t:f;sf:1;nr:4.95;cr:9.9;verts:27.24,28.23|-26.58,9.6|-20.8,-10.6|17.07,-15.92|12.7,3.97;
1000	989.6	18.92	v:0.5;t:f;sf:1;nr:4.98;cr:9.97;verts:39.48,1.38|-7.7,6.43|-31.45,3.83|-3.33,-13.46;
1040	1009.62	14.15	v:0.5;t:f;sf:1;nr:5.01;cr:10.02;verts:19.46,-3.39|0.51,0.26|-27.72,1.66|-34.45,-6.07|-23.35,-18.23;
1080	1033.59	9.58	v:0.5;t:f;sf:1;nr:5.03;cr:10.05;verts:45.24,21.46|-10.38,0.91|-23.46,-4.31|-4.51,-7.96|1.63,-10.29;
1120	1064.68	11.08	v:0.5;t:f;sf:1;nr:5.04;cr:10.08;verts:21.26,-5.3|14.15,22.96|-17.95,12.57|-21.79,-2.29|-6.04,-39.75;
1160	1083.5	20.6	v:0.5;t:f;sf:1;nr:5.05;cr:10.1;verts:35.68,-0.62|-1.25,35.66|-34.91,-7.42|31.69,-24.93|35.6,-2.49;
1200	1101.87	23.16	v:0.5;t:f;sf:1;nr:5.06;cr:10.12;verts:17.31,1.94|19.83,29.4|-39.6,-8.07|13.32,-22.37|17.23,0.07;
1240	1120.48	14.53	v:0.5;t:f;sf:1;nr:5.07;cr:10.14;verts:1.22,20.77|-1.3,-6.69|-1.38,-8.55|40.07,5.82;
1280	1138.46	26.4	v:0.5;t:f;sf:1;nr:5.08;cr:10.15;verts:10.5,-0.92|22.08,17.68|-19.28,5.18|-19.36,3.31|-0.07,-40.55;
1320	1166.59	37.39	v:0.5;t:f;sf:1;nr:5.08;cr:10.17;verts:9.01,6.07|3.89,10.14|-6.05,28.67|-17.63,10.07|18.89,-35.95;
1360	1186.35	47.41	v:0.5;t:f;sf:1;nr:5.09;cr:10.18;verts:26.48,18.54|-15.86,20.16|-3.23,-40.53|-0.87,-25.93;
1400	1212.89	65.96	v:0.5;t:f;sf:1;nr:5.1;cr:10.19;verts:19.25,7.78|-20.31,4.32|-20.75,0.72|-27.41,-7.37|50.05,-9.21;
1440	1240.2	79.66	v:0.5;t:f;sf:1;nr:5.1;cr:10.2;verts:22.74,4.49|-8.06,21.47|-12.83,-4.67|25.11,-20.81;
*	id=P9	origin=start	destiny=end	motherId=-	ageAtStart=880
0	117.89	439.04	v:0.5;t:f;sf:1;nr:3.97;cr:7.95;verts:0,25.21|-15.87,19.59|-22.26,11.84|-0.04,-9.96|0.28,-0.35;
40	133.76	424.19	v:0.5;t:f;sf:1;nr:4.01;cr:8.03;verts:31.75,1.54|26.08,10.54|-15.87,10.36|-15.59,-15.21;
80	152.45	409.96	v:0.5;t:f;sf:1;nr:4.05;cr:8.11;verts:5.16,7.94|7.15,-6.21|13.06,-12.69|7.4,-3.69|20.54,-0.62;
120	164.2	393.39	v:0.5;t:f;sf:1;nr:4.09;cr:8.18;verts:8.8,-17.19|10.54,-12.83|-6.58,-8.62|-4.35,-20.26|-4.59,-22.78;
160	183.88	385.67	v:0.5;t:f;sf:1;nr:4.13;cr:8.26;verts:-8.73,4.84|-9.5,3.09|-0.36,-0.3|-8.18,-5.73|-9.14,-20.55;
200	194.08	386.81	v:0.5;t:f;sf:1;nr:4.18;cr:8.36;verts:-0.48,0.03|-10.56,0.84|-18.93,5.98|-19.69,4.23|-18.38,-4.58;
240	218.4	393.16	v:0.5;t:f;sf:1;nr:4.23;cr:8.46;verts:6.35,41.29|-15.99,15.44|-5.38,-21.57|7.97,-20.75|15.99,-15.44;
280	240.76	412.19	v:0.5;t:f;sf:1;nr:4.29;cr:8.58;verts:3.3,8.16|-6.37,3.59|-14.39,-1.72|-7.62,-4.4|41.36,-8.89;
320	261.93	417.73	v:0.5;t:f;sf:1;nr:4.35;cr:8.69;verts:-21.52,28.56|-17.88,13.7|-35.76,0|38.07,-19.72|20.19,-3.35;
360	281.3	409.43	v:0.5;t:f;sf:1;nr:4.38;cr:8.75;verts:-3.24,30.85|-5.36,34.35|-5.92,-30.45|0.82,-11.64|13.11,-28.12;
400	314.85	411.11	v:0.5;t:f;sf:1;nr:4.4;cr:8.81;verts:43.74,1.62|5.38,21.57|-19.06,11.45|-17.03,-14.29|3.48,-21.96;
440	344.14	410.63	v:0.5;t:f;sf:1;nr:4.43;cr:8.85;verts:14.45,1.13|-11.65,1.22|6.03,-10.04|22.78,-26.86;
480	378.8	408.3	v:0.5;t:f;sf:1;nr:4.45;cr:8.89;verts:9.47,17.82|-2.11,20.07|-17.3,10.39|-20.21,-1.19|23.94,-37.22;
520	401.97	409.99	v:0.5;t:f;sf:1;nr:4.47;cr:8.93;verts:3.48,28.34|-13.7,19.51|-25.87,12.07|-27.58,-7.39|35.42,-26.88;
560	426.81	411.13	v:0.5;t:f;sf:1;nr:4.48;cr:8.97;verts:-4.26,18.45|-18.01,5.85|7.7,-17.3|8.89,-16.72|33.3,-12.95;
600	447.08	405.1	v:0.5;t:f;sf:1;nr:4.5;cr:9;verts:23.51,38.18|-15.95,16.51|-12.57,-23.33|-11.38,-22.75|13.03,-18.98;
640	475.8	421.41	v:0.5;t:f;sf:1;nr:4.55;cr:9.09;verts:10.6,4.94|-8.27,8.27|-8.96,7.52|-15.69,-2.67|35.88,-27.16;
680	501.26	427.87	v:0.5;t:f;sf:1;nr:4.59;cr:9.18;verts:36.17,3.76|-14.86,11.41|-28.98,7.76|29.11,-7.26;
720	525.67	429.76	v:0.5;t:f;sf:1;nr:4.64;cr:9.27;verts:11.75,5.64|-12.16,8.86|-10.55,0.55|4.69,-5.37;
760	553.17	433.62	v:0.5;t:f;sf:1;nr:4.68;cr:9.36;verts:-15.75,9.51|-22.81,-1.51|45.42,-9.34|-19.16,4.42|19.47,2.74;
800	573.44	433.55	v:0.5;t:f;sf:1;nr:4.73;cr:9.45;verts:30.56,24.74|-17.24,35.34|-0.28,-0.33|0.69,-39.31;
840	608.9	424.74	v:0.5;t:f;sf:1;nr:4.77;cr:9.54;verts:0.51,9.72|-4.91,15.94|0.68,-9.71|18.64,-15.42;
880	646.99	411.75	v:0.5;t:f;sf:1;nr:4.81;cr:9.62;verts:11.6,16.56|5.23,19.53|-14.79,-13.79|-14.3,-14.3|0.55,-24.41;
920	677.93	418.73	v:0.5;t:f;sf:1;nr:4.85;cr:9.7;verts:-7.78,6.3|-9.75,-2.25|-9.28,-3.75|-7.89,-6.16|38.49,0.86;
960	716.29	420.24	v:0.5;t:f;sf:1;nr:4.89;cr:9.77;verts:20.1,19.41|5.33,27.43|-11.77,-21.87|6.29,-27.23|19.41,-20.1;
1000	742.58	415.43	v:0.5;t:f;sf:1;nr:4.91;cr:9.82;verts:38.91,3.86|6.4,30.12|-6.19,14.6|-30.41,-4.82|-6.88,-24.92;
1040	758.3	414.17	v:0.5;t:f;sf:1;nr:4.92;cr:9.85;verts:23.57,31.4|-21.91,13.34|-22.47,-4.78|0.8,-22.95|23.19,2.6;
1080	785.92	404.51	v:0.5;t:f;sf:1;nr:4.94;cr:9.87;verts:-2.11,49.19|-4.04,21.74|-4.43,-7.06|-5.61,-20.93|11.8,-18.17;
1120	801.52	390.18	v:0.5;t:f;sf:1;nr:4.95;cr:9.9;verts:45.54,19.07|12.4,15.87|-19.64,7.4|-20.03,-21.39|-1.41,-20.1;
1160	816.05	390.29	v:0.5;t:f;sf:1;nr:4.96;cr:9.93;verts:28.03,14.76|11.34,21.33|-15.93,-19.98|-5.02,-23.63;
1200	828.57	393.7	v:0.5;t:f;sf:1;nr:4.98;cr:9.95;verts:15.51,18.17|-1.18,24.74|0.16,-0.43|10.31,-4.16;
1240	854.81	401.79	v:0.5;t:f;sf:1;nr:4.99;cr:9.98;verts:-10.73,26.26|-26.07,7.67|-15.93,3.93|37.05,-33.23|10.06,1.96;
1280	876.09	406.71	v:0.5;t:f;sf:1;nr:5.01;cr:10.01;verts:2.74,25.41|-7.72,6.48|-11.21,6.87|-1.05,-10.03|4.58,-8.98;
1320	884.99	411.22	v:0.5;t:f;sf:1;nr:5.02;cr:10.04;verts:-16.62,10.99|-20.11,11.38|-9.95,-5.52|-4.32,-4.47|48.88,-10.85;
1360	909.23	402.83	v:0.5;t:f;sf:1;nr:5.04;cr:10.08;verts:18.7,27.73|1.17,33.43|-32.59,7.52|18.63,-46.64|23.24,-24.06;
1400	928.09	399.6	v:0.5;t:f;sf:1;nr:5.05;cr:10.11;verts:42.78,26.61|-0.16,24.5|-30.96,-5.46|-5.46,-30.96|4.37,-27.29;
1440	944.8	405.78	v:0.5;t:f;sf:1;nr:5.07;cr:10.14;verts:39,10.66|1.9,11.98|-11.66,3.34|-10.29,-6.43|-12.33,-21.12;
*	id=P10	origin=start	destiny=end	motherId=-	ageAtStart=200
0	115.43	151.66	v:0.5;t:f;sf:1;nr:3.91;cr:7.81;verts:-30.7,23.38|0.56,-8.01|2.75,-7.54|6.06,-5.27|7.63,2.48;
40	125.57	157.39	v:0.5;t:f;sf:1;nr:3.95;cr:7.9;verts:-2.51,8.21|-7.4,-1.82|-9.58,-2.28|26.94,-15.85;
80	138.14	166.08	v:0.5;t:f;sf:1;nr:3.99;cr:7.98;verts:-15.08,16.9|-19.96,6.88|-22.15,6.41|33.88,-20.31|14.37,-7.15;
120	148.48	164.86	v:0.5;t:f;sf:1;nr:4.03;cr:8.06;verts:0.57,16.27|-5.57,15.3|-16.24,1.14|4.03,-8.37|30.64,-25.58;
160	173.9	164.99	v:0.5;t:f;sf:1;nr:4.07;cr:8.14;verts:17.34,-1.52|-0.46,0.04|-21.39,-8.24|11.87,-12.73|12.94,-11.65;
200	193.42	168.87	v:0.5;t:f;sf:1;nr:4.11;cr:8.21;verts:40.51,3.81|7.97,1.99|-19.98,3.92|-6.58,-7.77|-7.64,-8.85;
240	204.33	173.3	v:0.5;t:f;sf:1;nr:4.14;cr:8.28;verts:-0.64,9.09|-2.94,6.42|-2.77,0.54|-17.49,-3.34|-18.56,-4.42;
280	241.93	177.38	v:0.5;t:f;sf:1;nr:4.17;cr:8.34;verts:24.12,-12.83|25.5,-9.79|-0.17,0.45|-12.83,-24.12|7.07,-26.39;
320	272.3	172.43	v:0.5;t:f;sf:1;nr:4.19;cr:8.39;verts:29.01,29.93|-17.34,-5.97|-11.54,-14.25|-6.25,-17.78|-4.86,-14.74;
360	293.39	164.22	v:0.5;t:f;sf:1;nr:4.22;cr:8.43;verts:7.91,21.72|3.63,17.06|-8.65,10.67|2.43,-17.27;
400	310.41	161.96	v:0.5;t:f;sf:1;nr:4.24;cr:8.48;verts:41.61,6.76|-9.11,19.47|-13.39,14.81|-24.35,-17.69|-14.59,-19.53;
440	326.9	149.69	v:0.5;t:f;sf:1;nr:4.26;cr:8.53;verts:25.22,10|-2.57,9.58|-7.49,-6.51|-6.24,-7.71|-3.07,-9.43;
480	363.24	136	v:0.5;t:f;sf:1;nr:4.29;cr:8.58;verts:40.33,13.85|-7.98,4.42|-8.4,3.57|-11.12,-3.69|-3.42,-8.46;
520	384.96	133.16	v:0.5;t:f;sf:1;nr:4.32;cr:8.64;verts:18.62,11.01|0.62,17.84|-11.94,13.27|-12.62,-12.62|10.28,-41.66;
560	406.83	127.45	v:0.5;t:f;sf:1;nr:4.35;cr:8.69;verts:-2.37,33.87|-21.25,12.13|-33.33,6.48|0.26,-0.43|-3.25,5.3;
600	428	135.96	v:0.5;t:f;sf:1;nr:4.37;cr:8.75;verts:42.16,10.56|-20.91,8.08|-18.89,-4.71|-13.28,-14.24|-11.45,-15.75;
640	459.53	139.16	v:0.5;t:f;sf:1;nr:4.4;cr:8.8;verts:8.67,1.69|8.57,2.14|10.63,13.76|-8.3,3.02|-17.14,-30.5;
680	477.37	150.69	v:0.5;t:f;sf:1;nr:4.43;cr:8.85;verts:-11.6,19.32|-9.27,13.67|-9.17,13.21|-3.06,17.34|-7.21,25.29;
720	508.62	166.03	v:0.5;t:f;sf:1;nr:4.44;cr:8.89;verts:0.25,0.45|-20.55,-17.25|-10.48,-24.7|-4.66,-26.42|-4.2,-26.5;
760	532.6	170.25	v:0.5;t:f;sf:1;nr:4.46;cr:8.92;verts:9.05,7.33|-23.73,4.66|-10.37,-5.29|10.55,-4.92|43.93,-6.73;
800	566.2	166.14	v:0.5;t:f;sf:1;nr:4.47;cr:8.94;verts:43.83,8.17|25.17,11.21|-24.55,3.22|-23.05,-9.03|10.33,-10.84;
840	584.55	162.45	v:0.5;t:f;sf:1;nr:4.48;cr:8.97;verts:6.83,7.52|-1.79,11.31|-11.88,-8.58|-8.01,-14.53;
880	607.74	160.31	v:0.5;t:f;sf:1;nr:4.5;cr:8.99;verts:26.13,13.89|-16.37,5.38|-24.99,9.17|-27.81,-10.12|43.15,-12.2;
920	638.22	148.82	v:0.5;t:f;sf:1;nr:4.51;cr:9.02;verts:0.13,0.5|-4.34,2.4|-25.84,-21.68|9.3,-32.42|12.68,-23.7;
960	666.12	146.08	v:0.5;t:f;sf:1;nr:4.52;cr:9.05;verts:31.17,32.6|10.45,32.17|-30.66,-14.3|-8.18,-32.82|4.71,-33.5;
1000	705.74	147.93	v:0.5;t:f;sf:1;nr:4.53;cr:9.07;verts:-9.29,7.79|-12.11,-0.42|-7.95,-9.15|21.02,-9.73;
1040	731.99	140.7	v:0.5;t:f;sf:1;nr:4.55;cr:9.09;verts:16.47,22.67|-4.73,35.97|-18.01,-21.47|-5.24,-16.95|21.78,-17.64;
1080	756.4	133.55	v:0.5;t:f;sf:1;nr:4.56;cr:9.11;verts:10.9,20.56|-7.93,15.53|-2.62,-24.78|1.24,-11.75|2.46,-11.56;
1120	789.73	120.56	v:0.5;t:f;sf:1;nr:4.57;cr:9.13;verts:12.2,20.31|-12.91,19.87|-22.43,7.57|14.29,-33.54|21.81,-9.26;
1160	810.54	122.04	v:0.5;t:f;sf:1;nr:4.58;cr:9.15;verts:39.68,22.61|-8.61,21.79|-27.09,-24.39|1,-7.78|34.85,-10.66;
1200	828.31	124.26	v:0.5;t:f;sf:1;nr:4.59;cr:9.17;verts:-0.48,-0.22|-29.11,-0.51|-16.77,-5.56|25.46,-14.11|17.09,-8.44;
1240	864.78	117.65	v:0.5;t:f;sf:1;nr:4.6;cr:9.2;verts:15.24,43.27|-27.65,-4.88|-19.38,-15.04|-11.01,-20.72|25.65,-11.42;
1280	896.68	114.66	v:0.5;t:f;sf:1;nr:4.66;cr:9.33;verts:28.96,16.05|-24.99,21.72|-6.25,-14.41|8.54,-35.78;
1320	927.78	114.62	v:0.5;t:f;sf:1;nr:4.74;cr:9.48;verts:-2.15,16|-7.87,18.55|-7.87,18.55|-19.9,-3.15|37.03,-28.36;
1360	947.48	114.52	v:0.5;t:f;sf:1;nr:4.83;cr:9.67;verts:20,2.1|19.42,-5.2|2.8,19.91|-21.85,15.91|9.37,-46.49;
1400	972.34	112.41	v:0.5;t:f;sf:1;nr:4.92;cr:9.84;verts:4.83,8.71|-22.06,17.8|-7.4,-6.66|-5.43,-7.32|38.24,-29.55;
1440	994.01	101.3	v:0.5;t:f;sf:1;nr:4.96;cr:9.92;verts:34.22,19.49|8.75,22.79|-24.38,-1.28|5.08,-23.88;
*	id=P11	origin=start	destiny=end	motherId=-	ageAtStart=160
0	390.16	504.28	v:0.5;t:f;sf:1;nr:3.89;cr:7.79;verts:1.64,23.48|-8.05,22.12|-0.32,-0.31|9.53,7.28|20.98,10.69;
40	406.01	518.16	v:0.5;t:f;sf:1;nr:3.94;cr:7.89;verts:16.46,11.53|-6.32,21.16|-16.17,13.56|-19.9,2.8|13.34,-36.59;
80	425.93	519.14	v:0.5;t:f;sf:1;nr:3.99;cr:7.99;verts:17.53,11.82|-3.45,12.51|-14.69,-15.21|-2.43,-31.46;
120	458.19	537.85	v:0.5;t:f;sf:1;nr:4.04;cr:8.08;verts:8.95,30.67|-13.38,11.63|-3.69,-17.34|6.64,-16.44|10.42,-14.35;
160	484.89	539.26	v:0.5;t:f;sf:1;nr:4.09;cr:8.18;verts:36.83,16.65|-17.97,2.21|-17.41,-4.99|-16.28,-12.94|-11.15,-14.27;
200	508.78	541.24	v:0.5;t:f;sf:1;nr:4.14;cr:8.27;verts:12.95,18.63|-0.9,25.76|-6.67,24.89|-15.51,-20.58|13.03,-38.78;
240	529.8	559.28	v:0.5;t:f;sf:1;nr:4.18;cr:8.35;verts:-24.29,14.02|-3.33,-1.24|-8,-20.74|-6.79,-27.21|-6.79,-27.21;
280	549.51	564.01	v:0.5;t:f;sf:1;nr:4.21;cr:8.42;verts:17.67,-1.24|-14.51,10.16|-15.92,7.76|-23.04,3.49|31.46,-11.27;
320	567.89	557.78	v:0.5;t:f;sf:1;nr:4.24;cr:8.49;verts:10.6,14.58|-0.94,18|-23.79,-12.67|-0.71,-7.46|13.09,-17.49;
360	593.2	550.34	v:0.5;t:f;sf:1;nr:4.27;cr:8.55;verts:23.36,35.42|-14.72,7.15|-22.11,-13.29|21.88,-13.67|25.78,-0.9;
400	608.59	547.01	v:0.5;t:f;sf:1;nr:4.3;cr:8.6;verts:10.39,-4.23|-0.23,-0.44|-14.8,-15.87|-5.25,-21.06|6.49,-17;
440	633.52	543.68	v:0.5;t:f;sf:1;nr:4.32;cr:8.64;verts:8.81,32.88|-31.1,13.85|-25.15,-3.78|-14.54,-7.57|0.35,-0.35;
480	653.83	545.65	v:0.5;t:f;sf:1;nr:4.34;cr:8.68;verts:0.46,0.2|-24.2,24.2|-19.96,1.63|-33.59,-6.53|-8.28,-33.2;
520	684.03	544.98	v:0.5;t:f;sf:1;nr:4.36;cr:8.71;verts:1.43,27.31|-23.92,-13.26|-23.92,-13.26|27.1,6.12;
560	696.6	540.95	v:0.5;t:f;sf:1;nr:4.37;cr:8.74;verts:14.53,2.09|16.46,8.38|-11.14,23.28|-16.74,-7.81|29.92,-31.66;
600	717.04	529.74	v:0.5;t:f;sf:1;nr:4.38;cr:8.76;verts:43.63,2.12|-7.13,5.77|-8.94,-2.06|-3.98,-2.83|-5.9,-9.12;
640	744.69	521.65	v:0.5;t:f;sf:1;nr:4.39;cr:8.78;verts:-2.95,9.08|-5.34,7.92|-8.1,-5.06|0.2,0.35;
680	760.33	511.39	v:0.5;t:f;sf:1;nr:4.4;cr:8.8;verts:9.31,1.81|42.06,12.57|-18.59,-1.18|-20.98,-2.34|-15.44,-9.9;
720	778.86	493.57	v:0.5;t:f;sf:1;nr:4.41;cr:8.82;verts:12.59,13.04|-25.17,12.64|-13.04,-12.59|-9.22,-16.01|23.53,-5.25;
760	802.68	491.96	v:0.5;t:f;sf:1;nr:4.42;cr:8.84;verts:11.03,15.75|-11.23,11.42|2.81,-35.17|7.51,-17.7;
800	832.96	483.7	v:0.5;t:f;sf:1;nr:4.43;cr:8.86;verts:16.46,29.69|-19.25,7.5|18.89,-12.47|33.76,-3.55;
840	851.11	475.03	v:0.5;t:f;sf:1;nr:4.44;cr:8.88;verts:28.82,9.36|-1.69,21.02|-33.24,-12.3|0.74,-21.14|15.61,-12.22;
880	875.26	463.49	v:0.5;t:f;sf:1;nr:4.45;cr:8.89;verts:4.67,-2.18|11.03,26.18|-8.54,-23.76|-5.05,-18.86;
920	914.48	457.9	v:0.5;t:f;sf:1;nr:4.45;cr:8.91;verts:-1.48,35.54|-2.55,12|-8.83,-8.52|12.15,-1.71;
960	932.14	458.38	v:0.5;t:f;sf:1;nr:4.46;cr:8.92;verts:20.33,-2.5|-6.33,19.48|-20.21,12.48|-5.51,-1.23|24.24,-26.11;
1000	963.95	467.44	v:0.5;t:f;sf:1;nr:4.47;cr:8.93;verts:41.85,15.42|-11.48,6.57|-8.57,4|-6.33,-7.03|-7.57,-17.04;
1040	968.88	467.99	v:0.5;t:f;sf:1;nr:4.47;cr:8.94;verts:-0.48,-0.18|-13.5,4.54|-16.41,7.11|-11.26,-6.48|-12.5,-16.5;
1080	992.63	457.65	v:0.5;t:f;sf:1;nr:4.48;cr:8.95;verts:33.19,-2.32|31.98,9.17|-24.33,22.69|-24.24,-10.51|5.96,-35.28;
1120	1016.45	448.15	v:0.5;t:f;sf:1;nr:4.48;cr:8.96;verts:27.5,22.95|-22.44,17.53|-6.41,-27.74|9.38,-11.83|8.17,-0.34;
1160	1032.3	430.13	v:0.5;t:f;sf:1;nr:4.49;cr:8.97;verts:11.65,4.93|1.11,28.66|-12.45,-24.44|-7.68,-18.36|-5.7,-26.83;
1200	1042.54	401.9	v:0.5;t:f;sf:1;nr:4.49;cr:8.99;verts:26.27,36.38|4.82,27.31|-9.13,0.44|-14.69,-23.52|1.41,-23.3;
1240	1068.53	392.83	v:0.5;t:f;sf:1;nr:4.5;cr:9;verts:27.68,22.93|-21.28,7.74|-7.74,-21.28|8.85,-20.84;
1280	1098.64	386.79	v:0.5;t:f;sf:1;nr:4.5;cr:9.01;verts:17.18,-6.67|-10.01,-1.77|1.06,-10.11|2.11,-9.94;
1320	1099.23	389.26	v:0.5;t:f;sf:1;nr:4.51;cr:9.02;verts:-19.56,30.26|-10.6,0.7|0.47,-7.64|1.52,-7.48|16.59,-4.2;
1360	1116.77	396.03	v:0.5;t:f;sf:1;nr:4.51;cr:9.03;verts:-21.03,18.28|-0.52,-0.06|-16.02,-0.7|-17.07,-0.87|-15.58,-23.1;
1400	1127.88	396.52	v:0.5;t:f;sf:1;nr:4.52;cr:9.04;verts:11.05,4.92|6.11,10.14|2.93,-11.74|4.73,-11.14;
1440	1158.43	408.67	v:0.5;t:f;sf:1;nr:4.53;cr:9.05;verts:5.16,20.7|-19.5,17.07|-25.83,1.01|-3.34,-21.07|42.51,-15.35;
*	id=P12	origin=start	destiny=end	motherId=-	ageAtStart=320
0	761.65	214.93	v:0.5;t:f;sf:1;nr:3.94;cr:7.88;verts:-10.95,-22.46|24.44,5.2|9.14,3.93|19.96,23.9|-21.85,-12.11;
40	761.99	215.72	v:0.5;t:f;sf:1;nr:3.98;cr:7.96;verts:8.79,4.72|-3.6,8.48|-7.55,-5.29|3.69,-31.29;
80	781.31	222.62	v:0.5;t:f;sf:1;nr:4.02;cr:8.05;verts:-4.03,11.08|-10.52,11.62|-6.18,-2.53|5.35,-10.5;
120	805.76	234.3	v:0.5;t:f;sf:1;nr:4.06;cr:8.12;verts:8.35,6.3|3.23,9.95|-19.1,1.17|28.81,-14.34;
160	827.89	240.59	v:0.5;t:f;sf:1;nr:4.1;cr:8.19;verts:15.64,7.97|-3.65,-17.16|6.69,-8.04|24.52,-8.65;
200	851.14	237.95	v:0.5;t:f;sf:1;nr:4.13;cr:8.27;verts:-7.62,5.32|-20.32,18.95|-16.57,-10.69|1.26,-11.3|40.01,-8.81;
240	892.79	251.05	v:0.5;t:f;sf:1;nr:4.17;cr:8.33;verts:-4.64,7.14|-1.64,4.29|6.88,0.85|8.1,2.63;
280	914.04	253.02	v:0.5;t:f;sf:1;nr:4.2;cr:8.4;verts:24.1,8.3|3.75,4.14|-13.15,4.61|-14.36,2.82|-22.88,6.26;
320	932.53	261.19	v:0.5;t:f;sf:1;nr:4.23;cr:8.47;verts:8.99,16.91|5.61,16.47|-14.74,12.32|-18.73,-3.98|27.97,-31.32;
360	961.05	272.85	v:0.5;t:f;sf:1;nr:4.27;cr:8.54;verts:6.81,16.05|5.39,16.58|-7.77,25.95|-0.55,-19.67|9.75,-14.46;
400	985.41	289.29	v:0.5;t:f;sf:1;nr:4.3;cr:8.6;verts:-7.17,8.25|-14.61,1.98|-24.91,-3.23|10.5,-3.01|42.65,-1.59;
440	1006.66	298.83	v:0.5;t:f;sf:1;nr:4.33;cr:8.67;verts:9.4,-1.66|21.4,7.96|-6.01,7.42|-10.75,6.53|-20.2,-27.86;
480	1028.49	297.59	v:0.5;t:f;sf:1;nr:4.36;cr:8.73;verts:15.04,31.23|-0.43,6.72|-12.42,-2.9|-8.63,-25.07;
520	1060.29	306.83	v:0.5;t:f;sf:1;nr:4.4;cr:8.79;verts:16.16,7.88|14.9,10.05|3.4,-10.92|8.16,-16.02;
560	1073.21	316.07	v:0.5;t:f;sf:1;nr:4.42;cr:8.83;verts:3.24,17.13|1.98,19.3|-9.52,-1.68|-4.76,-6.77|20.89,-38.68;
600	1102.63	323.22	v:0.5;t:f;sf:1;nr:4.43;cr:8.87;verts:26.68,13.6|6.1,34.81|-27.96,-10.73|-6.74,-29.18|-2.61,-29.83;
640	1132.69	325.52	v:0.5;t:f;sf:1;nr:4.45;cr:8.9;verts:13.97,24.2|-3.38,15.9|-25.52,11.36|-27.11,6.76|22.52,-38.2;
680	1163.38	325.16	v:0.5;t:f;sf:1;nr:4.47;cr:8.93;verts:16.5,31.56|3.01,8.75|-9.26,0.16|0.32,-9.25;
720	1186.32	325.08	v:0.5;t:f;sf:1;nr:4.48;cr:8.97;verts:2.79,8.58|-4.91,7.57|-19.93,8.68|-22.62,-9.33|44.29,-5.87;
760	1209.51	317.35	v:0.5;t:f;sf:1;nr:4.53;cr:9.07;verts:19.63,13.24|-1.65,23.62|-20.4,0.85|2.3,-35.8|21.09,-13.6;
800	1235.18	312.96	v:0.5;t:f;sf:1;nr:4.6;cr:9.2;verts:32.98,15.11|-4.61,9.45|-6.04,8.85|-7.44,7.44|-4.58,-17.99;
840	1256.07	304.98	v:0.5;t:f;sf:1;nr:4.67;cr:9.34;verts:12.09,7.13|-8.31,21.64|-25.5,1.48|-26.93,0.88|29.26,-35.47;
880	1288.51	308.78	v:0.5;t:f;sf:1;nr:4.74;cr:9.49;verts:0.52,0.13|-18.32,35.95|-20.35,10.93|-39.31,-9.08|-20.17,-34.94;
920	1313.8	303.18	v:0.5;t:f;sf:1;nr:4.81;cr:9.63;verts:10.42,28.62|-13.35,27.37|-24.77,-5.46|18.72,-33.01|30.23,-3.71;
960	1333.95	293.67	v:0.5;t:f;sf:1;nr:4.88;cr:9.76;verts:-9.72,19.11|-21.11,3.34|-20.74,-5.17|10.09,-13.22|47.94,-4.29;
1000	1351.7	279.54	v:0.5;t:f;sf:1;nr:4.94;cr:9.88;verts:44.59,19.77|-1.54,21.99|-27.48,4.97|-7.67,-27.36|8.26,-20.44;
1040	1369.63	273.72	v:0.5;t:f;sf:1;nr:4.97;cr:9.93;verts:49.36,1.16|3.55,9.74|0.36,10.36|-19.47,16.18|-9.68,-26.25;
1080	1392.59	255.04	v:0.5;t:f;sf:1;nr:4.98;cr:9.95;verts:45.29,20.38|2.07,10.63|-22.6,-8.32|-19.41,-8.94|2.07,-10.63;
1120	1414.84	244.76	v:0.5;t:f;sf:1;nr:4.98;cr:9.97;verts:48.35,11.82|23.04,10.1|-8.54,6.2|-20.18,0.35|-20.18,-20.9;
1160	1439.28	241.07	v:0.5;t:f;sf:1;nr:4.99;cr:9.98;verts:23.91,8.13|-1.4,6.41|-32.5,23.1|15.21,-31.18;
1200	1473.1	239.81	v:0.5;t:f;sf:1;nr:4.99;cr:9.98;verts:10.91,6.05|-9.83,7.68|-9.91,6.87|-10.75,-7.44;
1240	1497.34	240.77	v:0.5;t:f;sf:1;nr:4.99;cr:9.99;verts:25.93,18.66|-13.33,7|-10.74,5.95|-10.3,-6.69|2.13,-12.09;
1280	1530.18	240.8	v:0.5;t:f;sf:1;nr:4.99;cr:9.99;verts:9.93,4.21|-2.97,10.37|-6.91,18.68|-5.16,-39.61;
1320	1564.28	242.82	v:0.5;t:f;sf:1;nr:4.99;cr:9.99;verts:31.45,4.42|-6.06,31.18|-24.17,6.24|-25.03,-19.55|48.79,-10.66;
1360	1597.41	248.21	v:0.5;t:f;sf:1;nr:4.99;cr:9.99;verts:4.95,47.09|-10.19,-17.74|15.65,-5.27|46.13,-10.65;
1400	1629.81	251.7	v:0.5;t:f;sf:1;nr:5;cr:9.99;verts:9.86,48.96|-16.74,-1.78|-4.54,-19.66|-0.7,-20.17|13.74,-7.17;
1440	1659.26	253.87	v:0.5;t:f;sf:1;nr:5;cr:9.99;verts:-20.4,45.59|-15.71,-4.99|4.28,-27.04|20.34,-18.32|25.72,-9.36;
*	id=P13	origin=start	destiny=end	motherId=-	ageAtStart=240
0	238.6	545.77	v:0.5;t:f;sf:1;nr:3.96;cr:7.93;verts:7.97,29.74|3.22,30.62|-12.52,-28.13|25.02,-1.59;
40	262.35	536.39	v:0.5;t:f;sf:1;nr:4.01;cr:8.01;verts:8.66,3.32|5.71,7.31|-1.39,-4.02|1.26,-10.97;
80	286.2	543.31	v:0.5;t:f;sf:1;nr:4.05;cr:8.1;verts:16.36,3.18|-18.13,14.24|-15.19,10.25|-22.58,-4.04|34.27,-20.74;
120	310.57	540.04	v:0.5;t:f;sf:1;nr:4.09;cr:8.19;verts:-1.87,8.79|-5.03,7.45|-8.02,-0.1|5.25,-20.05;
160	331.86	554.76	v:0.5;t:f;sf:1;nr:4.14;cr:8.28;verts:14.55,24.21|-1.48,28.21|-7.79,27.15|-16.05,-5.33|6.65,-40.39;
200	357.95	557.3	v:0.5;t:f;sf:1;nr:4.19;cr:8.39;verts:13.18,21.94|-16.79,19.32|-25.56,1.34|13.56,-21.71|31.47,-26.93;
240	376.42	563.63	v:0.5;t:f;sf:1;nr:4.24;cr:8.49;verts:2.89,13.43|-0.97,27.91|-11.36,-25.51|-4.91,-15.38;
280	401.59	554.75	v:0.5;t:f;sf:1;nr:4.29;cr:8.58;verts:15.69,9.8|-15.34,10.34|-8.4,-20.03|15.86,-9.53;
320	428.35	543.84	v:0.5;t:f;sf:1;nr:4.34;cr:8.68;verts:9.29,6.03|27.02,33.35|-11.07,-1.1|-10.9,-20.43|-1.16,-11.01;
360	452.08	537.22	v:0.5;t:f;sf:1;nr:4.37;cr:8.74;verts:34.32,26.6|-19.81,8|-21.35,0.75|-14.45,-0.59|10.68,-18.5;
400	471.86	524.22	v:0.5;t:f;sf:1;nr:4.39;cr:8.78;verts:34.6,4.91|14.54,13.6|-16.66,13.02|-11.2,-17.93;
440	490.86	507.18	v:0.5;t:f;sf:1;nr:4.41;cr:8.81;verts:17.4,12.18|-21.19,-1.48|15.6,-12.13|33.15,-11.56;
480	523.52	496.77	v:0.5;t:f;sf:1;nr:4.42;cr:8.84;verts:21.46,20.01|-15.26,1.76|0.49,-21.98|21.57,-18.16;
520	539.38	500.06	v:0.5;t:f;sf:1;nr:4.44;cr:8.87;verts:-0.27,-0.31|5.6,23.31|-15.37,-18.68|5.71,-14.86;
560	557.75	499.06	v:0.5;t:f;sf:1;nr:4.45;cr:8.9;verts:-12.78,22.3|-26.29,5.59|-18.65,-1.31|-12.67,-15.87|40.21,-18.71;
600	580.96	490.97	v:0.5;t:f;sf:1;nr:4.46;cr:8.92;verts:25.45,19.88|-15.16,28.52|-25.1,20.32|0.35,-0.21;
640	598.59	486.34	v:0.5;t:f;sf:1;nr:4.47;cr:8.94;verts:7.82,15.25|1.83,11.54|-11.05,3.8|-17.27,-4.84|26.51,-23.88;
680	625.26	481.52	v:0.5;t:f;sf:1;nr:4.52;cr:9.04;verts:24.1,18.83|-18.84,10.44|-24.84,6.72|-29.09,-9.45|36.11,-26.37;
720	643.34	479.4	v:0.5;t:f;sf:1;nr:4.57;cr:9.14;verts:0.31,-0.28|-9.68,23.96|-15.55,-20.64|2.7,-25.7;
760	685.92	481.88	v:0.5;t:f;sf:1;nr:4.62;cr:9.24;verts:4.84,14.17|-9.98,2.67|-10.25,-1.26|9.2,4.69;
800	704.56	479.49	v:0.5;t:f;sf:1;nr:4.67;cr:9.34;verts:-5.34,8.54|-13.8,11.78|-9.44,2.29|0.88,-10.03|27.35,-11.25;
840	727.9	490.61	v:0.5;t:f;sf:1;nr:4.72;cr:9.43;verts:7.17,6.69|-1.36,9.71|-8.58,4.75|-22.47,1.09|27.87,-24.86;
880	754.76	503.02	v:0.5;t:f;sf:1;nr:4.76;cr:9.52;verts:23.47,5.68|-19.69,19.09|1.02,-12.46|20.33,-1.42;
920	771.48	512.98	v:0.5;t:f;sf:1;nr:4.8;cr:9.61;verts:6.75,15.65|-15.71,-2.49|-1.06,-10.04|37.18,-8.27;
960	789.12	528.44	v:0.5;t:f;sf:1;nr:4.84;cr:9.69;verts:19.55,7.18|-18.69,5.42|-11.91,0.21|26.94,-27.41;
1000	812.37	542.74	v:0.5;t:f;sf:1;nr:4.88;cr:9.77;verts:-3.7,21.49|-19.32,10.71|0.39,-22.08|3.69,-13.11|35.3,-15.99;
1040	844.78	550.44	v:0.5;t:f;sf:1;nr:4.91;cr:9.81;verts:48.25,7.5|6.28,9.31|-28.72,-5.42|-0.59,-11.22|2.88,-8.3;
1080	862.87	552.75	v:0.5;t:f;sf:1;nr:4.92;cr:9.85;verts:-11.81,11.63|-8.75,5.26|-15.2,-5.98|-18.67,-8.9|48.94,-3.35;
1120	887.51	546.75	v:0.5;t:f;sf:1;nr:4.94;cr:9.87;verts:0.23,39.39|-8.33,24.21|-10.41,-23.39|24.3,-9.35;
1160	906.54	546.8	v:0.5;t:f;sf:1;nr:4.95;cr:9.9;verts:3.53,20.03|-30.94,-6.42|5.27,-9.3|17.44,-10.48|20.29,1.42;
1200	918.03	549.61	v:0.5;t:f;sf:1;nr:4.96;cr:9.92;verts:-7.96,22.84|-6.22,-6.49|7.51,-24.2|5.94,-7.67;
1240	954.81	543.57	v:0.5;t:f;sf:1;nr:4.97;cr:9.94;verts:13.54,19.33|-11.49,29.58|-19.1,-13.87|13.54,-19.33|23.24,-4.1;
1280	976.11	536.28	v:0.5;t:f;sf:1;nr:4.98;cr:9.96;verts:19.57,34.59|-7.77,12.04|-7.77,-26.63|1.94,-11.39|11.53,-5.13;
1320	992.9	544.66	v:0.5;t:f;sf:1;nr:4.99;cr:9.98;verts:7.7,36.23|-36.58,5.79|-14.85,-3.01|-5.26,3.25|0.37,-0.44;
1360	1014.32	554.57	v:0.5;t:f;sf:1;nr:5;cr:9.99;verts:45.78,19.81|-26.68,13.16|-21.05,9.47|-19.91,-10.58|-5.83,-21.78;
1400	1044.4	546.9	v:0.5;t:f;sf:1;nr:5.01;cr:10.01;verts:21.27,2.24|15.7,12.14|8.01,19.83|-21.06,-3.71|-0.05,-39.98;
1440	1063.39	544.76	v:0.5;t:f;sf:1;nr:5.02;cr:10.03;verts:50.02,2.04|-3.29,10|-10.97,17.69|-28.35,25.53|-13.67,-35.61;
*	id=P14	origin=start	destiny=end	motherId=-	ageAtStart=800
0	783.86	626.42	v:0.5;t:f;sf:1;nr:4.01;cr:8.03;verts:9.19,-2.81|1.08,8.42|-9.19,2.81|10.45,-29.98;
40	806.6	619.88	v:0.5;t:f;sf:1;nr:4.06;cr:8.12;verts:30.39,26.23|-21.66,1.88|-13.71,-9.25|-13.55,-9.35|11.28,-12.1;
80	837.78	620.72	v:0.5;t:f;sf:1;nr:4.1;cr:8.2;verts:6.08,15.05|-15.82,-3.65|-19.9,-11.26|-12.96,-9.77|-0.34,-0.33;
120	865.14	613.41	v:0.5;t:f;sf:1;nr:4.14;cr:8.28;verts:17.44,27.78|-21.28,7.74|-17,5.52|-3.1,-17.61|11.01,-14.09;
160	890.66	609.57	v:0.5;t:f;sf:1;nr:4.18;cr:8.37;verts:7.14,40.8|-14.51,-17.92|6.1,-6.32|8.7,-1.22|8.75,-0.77;
200	902.74	604.79	v:0.5;t:f;sf:1;nr:4.22;cr:8.45;verts:-12.08,16.03|-5.99,-11.1|-3.39,-6.01|-3.34,-5.55|-0.4,0.26;
240	930.03	603.75	v:0.5;t:f;sf:1;nr:4.26;cr:8.52;verts:-12.39,11.97|-15.74,-7.01|10.61,-13.58|13.2,-11.07|40.18,-12.98;
280	956.63	597.77	v:0.5;t:f;sf:1;nr:4.29;cr:8.59;verts:18.46,38.38|-14.55,9.81|-15.99,-19.55|-13.4,-17.05|13.58,-18.96;
320	989.09	609.21	v:0.5;t:f;sf:1;nr:4.33;cr:8.65;verts:0.52,-9.86|-2.22,-5.32|-7.89,-5.94|-9.54,-2.56|-18.88,-7.52;
360	1017.1	613.44	v:0.5;t:f;sf:1;nr:4.36;cr:8.72;verts:4.55,25.82|-18.54,18.54|-3.17,-43.15|1.37,-26.18|25.44,6.34;
400	1025.41	615.45	v:0.5;t:f;sf:1;nr:4.39;cr:8.78;verts:0.93,17.76|-17.03,14.43|-6.94,-24.18|15.56,-8.62;
440	1040.92	624.46	v:0.5;t:f;sf:1;nr:4.42;cr:8.84;verts:8.58,3.12|-0.32,9.13|-8.69,2.82|0.98,-35.11;
480	1066.56	628.67	v:0.5;t:f;sf:1;nr:4.44;cr:8.88;verts:17.05,5.87|-5.87,17.05|-17.06,7.33|11.71,-33.36;
520	1082.73	631.28	v:0.5;t:f;sf:1;nr:4.45;cr:8.9;verts:27.87,5.47|0.88,8.49|-6.23,-7.97|-2.96,-9.68;
560	1112.83	633.04	v:0.5;t:f;sf:1;nr:4.46;cr:8.93;verts:21.83,15.86|-2.23,7.22|-13.9,23.13|-26.65,-4.22|25.39,-36.58;
600	1138.91	634.2	v:0.5;t:f;sf:1;nr:4.48;cr:8.95;verts:19.66,4.54|2.46,20.03|-4.25,17.02|-25.82,-12.23|11.28,-16.73;
640	1157.21	628.84	v:0.5;t:f;sf:1;nr:4.48;cr:8.97;verts:0.5,0.13|-15.83,14.67|-22.55,11.66|-31.99,-11.01|-7.01,-22.09;
680	1189.75	616.67	v:0.5;t:f;sf:1;nr:4.49;cr:8.99;verts:15.84,9.52|-15.84,9.52|-17.76,5.09|-18.48,0|29.04,-34.18;
720	1214.99	622.89	v:0.5;t:f;sf:1;nr:4.5;cr:9;verts:0.17,9.7|-9.4,15.74|-8.14,-5.29|2.51,-9.38|37.62,-24.58;
760	1234.43	610.7	v:0.5;t:f;sf:1;nr:4.51;cr:9.02;verts:19.27,30.43|-19.28,-2.49|-11.22,-3.01|-6.99,-9.28|8.77,-7.62;
800	1265.27	607.03	v:0.5;t:f;sf:1;nr:4.52;cr:9.04;verts:-2.88,18.18|1.22,-5.93|18.12,-3.2|18.27,2.24;
840	1296.24	610.62	v:0.5;t:f;sf:1;nr:4.53;cr:9.06;verts:18.13,21.61|-0.38,0.36|-12.7,5.83|-12.84,0.39|-27.59,-5.86;
880	1310.66	603.7	v:0.5;t:f;sf:1;nr:4.54;cr:9.08;verts:3.71,14.69|-27.12,-1.09|-14.8,-6.56|-28.56,-15.18|44.52,-8.36;
920	1344.96	606.72	v:0.5;t:f;sf:1;nr:4.59;cr:9.18;verts:9.21,19.75|-3.27,11.44|13.71,-16.93|10.21,-5.34|20.95,-6.01;
960	1361.4	613.4	v:0.5;t:f;sf:1;nr:4.65;cr:9.3;verts:-7.23,26.43|-19.71,18.12|-6.23,1.35|-2.73,-10.25|28.2,-36.21;
1000	1388.33	631.95	v:0.5;t:f;sf:1;nr:4.72;cr:9.44;verts:7.02,6.1|-15.47,18.1|1.28,-17.66|6.91,-6.22|7.89,-4.93;
1040	1413.87	636.23	v:0.5;t:f;sf:1;nr:4.8;cr:9.6;verts:-18.52,10.38|-17.65,-0.65|-18.62,-1.95|-24.26,-13.39|46.75,-6.49;
1080	1434.33	642.79	v:0.5;t:f;sf:1;nr:4.89;cr:9.78;verts:26.28,0.08|7.83,6.34|-30.72,0.07|4.89,-8.82;
1120	1479.27	661.38	v:0.5;t:f;sf:1;nr:4.93;cr:9.87;verts:22.09,-4.29|20.05,10.22|-18.65,18.66|-22.5,0|5.01,-38.81;
1160	1490.74	663.53	v:0.5;t:f;sf:1;nr:4.97;cr:9.93;verts:10.62,-2.14|20.7,1.08|8.58,12.37|-0.09,-0.56|7.09,-19.48;
1200	1527.09	665.78	v:0.5;t:f;sf:1;nr:4.99;cr:9.99;verts:-25.73,0.11|18.65,-46.04|-15.66,3.34|29.15,6.2|15.35,25.55;
1240	1541.64	667.39	v:0.5;t:f;sf:1;nr:5.01;cr:10.03;verts:0.8,27.16|-5.12,10.5|-10.41,-5.31|16.19,-36.52;
1280	1562.75	662.41	v:0.5;t:f;sf:1;nr:5.03;cr:10.06;verts:-20.31,22.18|-5.19,10.64|-26.23,5.52|39.65,-6.14;
1320	1587.43	667.33	v:0.5;t:f;sf:1;nr:5.05;cr:10.09;verts:14.96,-1.22|2.43,11.42|-11.67,0.2|13.92,-37.77;
1360	1619.73	670.53	v:0.5;t:f;sf:1;nr:5.05;cr:10.1;verts:10.43,-2.79|-1.32,10.72|-17.33,1.97|17.8,-26.94;
1400	1648.44	675.55	v:0.5;t:f;sf:1;nr:5.05;cr:10.11;verts:-0.04,0.58|-18.28,2.23|-10.92,-21.92|-14.12,-36.78|28.81,-26.87;
1440	1666.23	683.09	v:0.5;t:f;sf:1;nr:5.06;cr:10.11;verts:1.14,32.73|-2.85,32.63|-17.82,8.12|21.67,-45.66|11.03,-19.33;
*	id=P15	origin=start	destiny=end	motherId=-	ageAtStart=480
0	737.92	496.83	v:0.5;t:f;sf:1;nr:3.97;cr:7.93;verts:26.41,28.96|-13.08,-1.17|-7.45,-6.25|8.58,-4.56|8.66,-4.41;
40	773.68	487.91	v:0.5;t:f;sf:1;nr:3.98;cr:7.96;verts:2.46,8.04|-9.35,20.04|-4.94,-6.8|3.69,-7.56|22.44,-32.69;
80	799.31	485.06	v:0.5;t:f;sf:1;nr:4.01;cr:8.02;verts:2.08,7.77|-23.17,5.19|-7.4,-3.14|-5.06,-6.25|38.04,-11.78;
120	823.89	486.82	v:0.5;t:f;sf:1;nr:4.04;cr:8.08;verts:-9.04,3.29|-9.15,2.97|-0.45,-0.78|13.46,-10.02;
160	856.22	484	v:0.5;t:f;sf:1;nr:4.08;cr:8.15;verts:19.68,25.65|-2.37,9.49|-3.66,9.07|-18.87,-12.84|-1.36,-9.68;
200	873.04	492.71	v:0.5;t:f;sf:1;nr:4.11;cr:8.23;verts:22.19,23.91|14.19,19.53|-21.11,-11.7|12.79,-20.47;
240	897.58	504.92	v:0.5;t:f;sf:1;nr:4.15;cr:8.3;verts:30.07,4.23|15.18,26.3|-40.93,-4.16|-11.75,-8.26|16.09,-25.75;
280	916.6	511.45	v:0.5;t:f;sf:1;nr:4.19;cr:8.38;verts:33.21,-0.2|11.05,10.76|-14.94,-8.98|-2.93,-19.22;
320	939.62	502.21	v:0.5;t:f;sf:1;nr:4.23;cr:8.45;verts:18.42,27.99|-11.97,1.52|-8.47,-3.42|5.24,-7.48|10.19,-9.43;
360	961.77	485.91	v:0.5;t:f;sf:1;nr:4.26;cr:8.53;verts:15.14,10.21|6.54,17.05|-3.73,11.69|-18.26,-0.32|0.51,-33.81;
400	992.16	464.98	v:0.5;t:f;sf:1;nr:4.3;cr:8.6;verts:24.8,19.37|-8.14,30.4|-23.85,-3.88|-15.26,-10.71|11,-41.2;
440	1006.43	468.72	v:0.5;t:f;sf:1;nr:4.34;cr:8.68;verts:10.52,23.11|-2.34,8.72|-9.03,0.32|-4.95,-27.08|-0.32,-9.03;
480	1031.83	469.91	v:0.5;t:f;sf:1;nr:4.37;cr:8.75;verts:9.44,30.86|2.81,32.15|-29.48,13.13|13.64,-29.25|25.56,-35.05;
520	1058.34	474.72	v:0.5;t:f;sf:1;nr:4.41;cr:8.81;verts:11.22,30.82|-21.52,24.75|-30.41,12.29|-32.19,-6.26|0.35,-0.36;
560	1073.43	476.72	v:0.5;t:f;sf:1;nr:4.44;cr:8.88;verts:19.47,20.4|-14.74,1.64|6.92,-5.6|8.85,-0.93;
600	1105.71	488.85	v:0.5;t:f;sf:1;nr:4.47;cr:8.94;verts:16.97,26.13|-23.42,11.2|-25.36,6.53|-27.25,-15.11|36.9,-24.67;
640	1118.94	493.73	v:0.5;t:f;sf:1;nr:4.5;cr:9;verts:9.64,-4.5|9.87,3.99|-3.99,9.87|-12.34,-33.57;
680	1144.83	486.45	v:0.5;t:f;sf:1;nr:4.53;cr:9.06;verts:18.08,31.14|-16.02,-3.29|-16.24,-11.77|19.27,-3.75;
720	1164.88	482.08	v:0.5;t:f;sf:1;nr:4.56;cr:9.13;verts:-1.97,26.77|-2.01,18.46|-0.79,-8.12|1.09,-10.37;
760	1188.7	486.16	v:0.5;t:f;sf:1;nr:4.59;cr:9.19;verts:11.16,2.78|39.27,23.23|-24.6,-4.03|-22.73,-6.28|0.8,-11.47;
800	1224.29	500.97	v:0.5;t:f;sf:1;nr:4.63;cr:9.25;verts:-17.36,23.73|7.78,-7.01|10.4,1.28|8.98,5.39;
840	1254.52	506.26	v:0.5;t:f;sf:1;nr:4.66;cr:9.31;verts:-21.25,10.68|-19.83,6.56|-22.44,-1.72|-8.05,-7.78|46.22,-1.79;
880	1281.66	519.03	v:0.5;t:f;sf:1;nr:4.68;cr:9.37;verts:18.77,6.1|19.08,10.98|0.04,5|10.46,-16.74|12.95,-14.9;
920	1314.07	544.8	v:0.5;t:f;sf:1;nr:4.71;cr:9.43;verts:16.6,13.44|-19.46,10.88|-21.95,9.04|-20.73,5.17|22.19,-41.25;
960	1350.94	556.34	v:0.5;t:f;sf:1;nr:4.74;cr:9.48;verts:42.29,20.79|-21.85,8.83|-20.61,-11.42|-20.61,-11.42|-6.89,-22.53;
1000	1375.54	551.16	v:0.5;t:f;sf:1;nr:4.77;cr:9.54;verts:8.54,-4.73|8.78,-4.28|17.69,15.62|-4.43,8.7|-18.19,-33.28;
1040	1403.17	546.09	v:0.5;t:f;sf:1;nr:4.8;cr:9.61;verts:46.15,12.15|-9.94,10.54|-18.86,-9.36|-19.09,-9.81|8.18,-5.95;
1080	1417.37	552.92	v:0.5;t:f;sf:1;nr:4.83;cr:9.67;verts:17.52,11.82|-6.01,0.89|-38.01,-5.68|21.14,0;
1120	1446.5	562.04	v:0.5;t:f;sf:1;nr:4.86;cr:9.73;verts:-11.61,20.94|-7.99,9.12|-24.72,1.26|24.84,-6.66;
1160	1456.09	554.72	v:0.5;t:f;sf:1;nr:4.89;cr:9.79;verts:45.07,18.31|-21.2,13.62|-17.59,1.8|-31.58,-8.46|15.25,-13.98;
1200	1483.5	545.73	v:0.5;t:f;sf:1;nr:4.92;cr:9.85;verts:-0.24,-0.38|2.34,14.79|-9.83,-11.3|-12.15,-22.97;
1240	1512.62	543.74	v:0.5;t:f;sf:1;nr:4.95;cr:9.91;verts:36.53,14.77|-29.36,-2.37|-22.54,-4.79|-13.55,-18.65|21.92,-7.12;
1280	1532.63	542.64	v:0.5;t:f;sf:1;nr:4.99;cr:9.97;verts:16.52,13.67|-33.02,18.3|21.66,-30.93|24.35,-31.28;
1320	1562.73	534.53	v:0.5;t:f;sf:1;nr:5.02;cr:10.03;verts:7.86,11.66|-13.58,5.56|2.44,-13.85|20.35,-34.3;
1360	1587.42	541.24	v:0.5;t:f;sf:1;nr:5.04;cr:10.09;verts:46.19,19.53|-16.84,18.36|-8.35,7.52|-22.26,-7.14|-4.35,-27.6;
1400	1613.66	547.02	v:0.5;t:f;sf:1;nr:5.07;cr:10.15;verts:17.36,12.15|-12.75,16.92|-10.59,-18.35|38.34,-12.6;
1440	1632.99	556.31	v:0.5;t:f;sf:1;nr:5.1;cr:10.2;verts:19.01,-3.31|10.21,-4.76|-9.65,-5.8|6.77,-15.18;
*	id=P16	origin=start	destiny=end	motherId=-	ageAtStart=200
0	298.44	203.19	v:0.5;t:f;sf:1;nr:3.95;cr:7.9;verts:-33.09,-20.73|-2.63,13.19|22.08,10.3|24.27,-2.12|21.1,-12.18;
40	308.89	211.52	v:0.5;t:f;sf:1;nr:3.97;cr:7.94;verts:10.65,-3.84|13.82,6.21|11.63,18.63|-19.76,2.43|-2.53,-31.51;
80	323.06	212.13	v:0.5;t:f;sf:1;nr:4;cr:7.99;verts:-0.35,6.82|-2.54,19.24|-3.52,-3.24|-11.63,-14.89|14.66,-7.01;
120	345.12	209.67	v:0.5;t:f;sf:1;nr:4.03;cr:8.07;verts:7.82,7.55|-10.08,4.07|-22.41,4.36|-7.39,-9.47|39.93,-1.78;
160	359.2	217.13	v:0.5;t:f;sf:1;nr:4.07;cr:8.14;verts:10.33,22.15|-6.26,15.01|-21.47,-2.01|-10.33,-22.15|39.62,-7.52;
200	379.26	210.32	v:0.5;t:f;sf:1;nr:4.11;cr:8.23;verts:-9.73,15.34|-8.83,0.93|-8.65,-2|9.06,5.64;
240	406.1	200.43	v:0.5;t:f;sf:1;nr:4.16;cr:8.31;verts:17.13,9.49|26.68,19.26|-17.77,-4.24|-1.71,-19.51;
280	434.09	192.42	v:0.5;t:f;sf:1;nr:4.2;cr:8.4;verts:8.78,-1.87|3.65,8.2|-1.31,11.25|-15.57,-21.57;
320	452.1	193.55	v:0.5;t:f;sf:1;nr:4.24;cr:8.49;verts:-14.35,9.33|-19.32,12.38|-8.42,2.9|-9.22,-0.74|39.3,-14.84;
360	474.1	183.96	v:0.5;t:f;sf:1;nr:4.29;cr:8.58;verts:12.13,12.13|5.58,16.21|-3.86,16.71|-8.47,-32.88|8.05,-15.14;
400	500.59	190.93	v:0.5;t:f;sf:1;nr:4.33;cr:8.66;verts:17.46,1.22|15.45,8.21|-14.36,19.1|-18.44,-8.17|23.85,-24.67;
440	529.45	187.05	v:0.5;t:f;sf:1;nr:4.38;cr:8.75;verts:9.48,29.17|-23.5,19.72|-13.41,4.33|-11.4,-2.67|0.2,-0.46;
480	563.68	186.88	v:0.5;t:f;sf:1;nr:4.42;cr:8.84;verts:20.87,28.1|-8.79,1.55|-8.02,-3.91|0.93,-8.88|4.19,-7.88;
520	597.96	196.25	v:0.5;t:f;sf:1;nr:4.46;cr:8.92;verts:7.15,22.02|-21.61,8.3|-11.72,-13.78|12.94,-19.19;
560	619.1	199.86	v:0.5;t:f;sf:1;nr:4.5;cr:9;verts:15.25,26.42|-16.62,25.59|-24.99,-17.5|-8.2,-15.59|33.39,-29.58;
600	634.38	204.2	v:0.5;t:f;sf:1;nr:4.54;cr:9.09;verts:36.78,25.97|-3.47,8.6|-8.54,-3.62|-23.48,-11.25|2.24,-9;
640	666.91	208.42	v:0.5;t:f;sf:1;nr:4.58;cr:9.17;verts:17.31,31.96|2.09,19.88|-17.65,-9.38|18.66,-7.16;
680	700.99	206.65	v:0.5;t:f;sf:1;nr:4.62;cr:9.24;verts:-11.51,14.73|-16.81,8.2|-17.34,-7|-15.41,-8.94|44.87,-9.35;
720	716.43	200.58	v:0.5;t:f;sf:1;nr:4.66;cr:9.32;verts:8.58,-5.79|11.13,-4.79|-10.23,-1.62|-9.73,-3.54;
760	735.81	210.17	v:0.5;t:f;sf:1;nr:4.7;cr:9.39;verts:-1.59,30.43|-8.25,4.8|-10.8,3.8|-29.92,-5.82|20.4,-21.75;
800	752.75	210.67	v:0.5;t:f;sf:1;nr:4.73;cr:9.46;verts:41.95,21.13|-25.19,5.3|-27.73,4.3|-28.03,-4.94|3.47,-21.25;
840	777.27	208.69	v:0.5;t:f;sf:1;nr:4.77;cr:9.53;verts:0.12,0.42|9.7,36.2|-20.96,-31.07|2.61,-37.39;
880	798.71	195.89	v:0.5;t:f;sf:1;nr:4.8;cr:9.6;verts:14.21,3.28|-11.74,23.4|-14.55,1.02|-21.33,-12.38|26.37,-27.55;
920	819.74	179.02	v:0.5;t:f;sf:1;nr:4.83;cr:9.67;verts:14.26,35.67|-10.2,1.25|-6.81,-13.59|3,-9.83|8.52,-5.75;
960	850.53	185.31	v:0.5;t:f;sf:1;nr:4.87;cr:9.74;verts:-14.77,15.84|-0.53,0.16|-21.65,0.76|-22.27,0.55|-27.79,-3.53;
1000	877.13	180.35	v:0.5;t:f;sf:1;nr:4.9;cr:9.8;verts:48.65,1.69|-12.89,15.36|-27.13,-4.8|-18.18,-8.48|-12.62,-15.59;
1040	903.83	182.79	v:0.5;t:f;sf:1;nr:4.93;cr:9.87;verts:10.92,24.53|0.21,0.53|23.26,-13.43|24.72,-10.49|21.95,4.13;
1080	925.24	194.55	v:0.5;t:f;sf:1;nr:4.96;cr:9.93;verts:0.54,15.9|-18.86,15.27|-21.2,12.29|-16.55,-17.75|47.41,-13.63;
1120	944.67	195.75	v:0.5;t:f;sf:1;nr:4.99;cr:9.99;verts:11.15,-1.97|-3.5,10.76|-18.89,17.1|-10.7,3.68|28.63,-27.52;
1160	964.48	198.1	v:0.5;t:f;sf:1;nr:5.02;cr:10.05;verts:23.56,0.82|-23.31,13.11|-8.67,0.38|31.32,-6.4;
1200	972.6	200.57	v:0.5;t:f;sf:1;nr:5.05;cr:10.11;verts:23.2,-3.94|15.45,3.29|-9.05,5.23|21.18,-34.16;
1240	989.39	194.33	v:0.5;t:f;sf:1;nr:5.08;cr:10.16;verts:30.55,21.39|-25.84,-1.01|-31.74,-6.22|36.93,-5.19;
1280	1010.22	185.35	v:0.5;t:f;sf:1;nr:5.11;cr:10.22;verts:41.01,-3.59|9.72,12.41|-16.86,27.81|-23.02,-34.13|16.1,-14.17;
1320	1035.73	184.9	v:0.5;t:f;sf:1;nr:5.14;cr:10.27;verts:48.14,17.14|-15.8,11.96|-24.89,-5.75|-9.42,-14.63|15.49,-4.04;
1360	1065.44	177.8	v:0.5;t:f;sf:1;nr:5.16;cr:10.33;verts:27.34,-5.81|-0.49,27.94|-14.21,-11.13|-16.08,-37.82;
1400	1096.05	167.13	v:0.5;t:f;sf:1;nr:5.19;cr:10.38;verts:-9.94,50.68|-6.05,-11.87|-3.45,-12.87|-3.27,-16.48|11.3,-7.06;
1440	1119.27	159.41	v:0.5;t:f;sf:1;nr:5.22;cr:10.43;verts:31.06,27.57|-6.19,8.84|-9.26,5.56|-11.92,-14.78|4.39,-9.86;
*	id=P17	origin=start	destiny=end	motherId=-	ageAtStart=440
0	146.05	652.88	v:0.5;t:f;sf:1;nr:3.96;cr:7.92;verts:24.76,3.92|1.3,9.23|-6.21,-3.12|-5.48,-7.54|-4.8,-7.99;
40	156.01	644.72	v:0.5;t:f;sf:1;nr:4.01;cr:8.01;verts:24.1,40.99|-8.66,1.07|-16.17,-11.28|-15.44,-15.7|-14.76,-16.15|14.79,-4.24;
80	184.83	624.12	v:0.5;t:f;sf:1;nr:4.05;cr:8.1;verts:3.11,39.95|-3.4,27.68|-4.72,20.39|-13.52,-24.39|20.39,-19.02;
120	204.44	624.01	v:0.5;t:f;sf:1;nr:4.09;cr:8.19;verts:12.01,30.11|-9.04,-3.11|-8.02,-5.21|0.79,-19.13|9.49,-1.17;
160	238.12	636.11	v:0.5;t:f;sf:1;nr:4.14;cr:8.27;verts:20.47,23.55|-11.18,29.13|-30.14,8.08|5.95,-30.63|26.22,-31.45;
200	269.4	637.09	v:0.5;t:f;sf:1;nr:4.17;cr:8.34;verts:8.69,30.29|-20.25,24.14|-31.34,-3.29|-6.01,-30.93|39.19,-13.2;
240	292.05	643.49	v:0.5;t:f;sf:1;nr:4.21;cr:8.41;verts:-27.01,19.61|-16.8,8.93|8.34,-17.1|16.53,-6.8;
280	306.32	658.47	v:0.5;t:f;sf:1;nr:4.24;cr:8.48;verts:18.66,0.65|-15.29,10.71|-5.92,-2.12|5.43,-33.2;
320	315.96	654.32	v:0.5;t:f;sf:1;nr:4.27;cr:8.55;verts:18.32,38.22|-15.56,-6.27|-2.06,-9.7|9.02,-3.5|9.43,-3.07;
360	342.4	650.35	v:0.5;t:f;sf:1;nr:4.31;cr:8.62;verts:4.04,9.52|3.87,9.59|-2.92,0.35|-17.01,-7.03|-17.42,-7.47;
400	353.53	646.89	v:0.5;t:f;sf:1;nr:4.35;cr:8.7;verts:20.78,37.77|-7.26,6.12|-7.09,6.05|-14.05,-3.11|11.46,-17.65;
440	356.86	643.87	v:0.5;t:f;sf:1;nr:4.39;cr:8.78;verts:23.12,36.84|-10.59,3.1|-10.42,3.03|-17.38,-6.13|8.13,-20.67;
480	375.98	641.55	v:0.5;t:f;sf:1;nr:4.41;cr:8.83;verts:16.1,22.16|0.33,0.23|-10.99,-22.98|25.4,-10.26;
520	401.94	648.79	v:0.5;t:f;sf:1;nr:4.43;cr:8.87;verts:4.08,-19.17|2.73,-19.41|15.23,12.33|4.41,19.1|-22.62,-37.91;
560	434.75	653.28	v:0.5;t:f;sf:1;nr:4.45;cr:8.9;verts:42.29,13.35|-17.57,16.83|-17.04,5.54|-14.12,-11.03|12.44,-12.89;
600	450.74	651.2	v:0.5;t:f;sf:1;nr:4.47;cr:8.93;verts:10.66,43.22|-2.81,8.64|-5.08,-7.53|-3.55,-14.97|4.81,-7.7;
640	488.42	646.19	v:0.5;t:f;sf:1;nr:4.48;cr:8.96;verts:-1.49,9.44|9.44,-1.49|-7.92,5.34|23.78,-26.66;
680	500.02	649.32	v:0.5;t:f;sf:1;nr:4.49;cr:8.98;verts:33.04,30.23|-13.1,12.56|-19.52,8.47|-17.65,-13.79|12.18,-23.53;
720	531.94	650.24	v:0.5;t:f;sf:1;nr:4.5;cr:9.01;verts:29.13,21.03|-14.1,36.73|-38.34,8.85|-1.37,-39.32|39.34,-0.69;
760	563.2	645.79	v:0.5;t:f;sf:1;nr:4.52;cr:9.04;verts:8.07,-5.14|-2.13,16.58|-6.46,35.45|-5.74,-18.78|12.36,-15.26;
800	582.91	649.19	v:0.5;t:f;sf:1;nr:4.53;cr:9.07;verts:18.42,22.29|-20.51,20.51|-11.63,-1.74|-7.35,-11.86|15.8,-24.33;
840	612.31	656.75	v:0.5;t:f;sf:1;nr:4.59;cr:9.19;verts:30,9.75|22.91,17.8|-29.45,11.31|22.31,-22.31;
880	626.93	653.45	v:0.5;t:f;sf:1;nr:4.67;cr:9.34;verts:15.39,6.45|14.01,12.18|8.3,14.5|0.12,-18.82|7.7,-25.61;
920	649.74	657.2	v:0.5;t:f;sf:1;nr:4.76;cr:9.52;verts:55.17,9.84|-8.81,15.93|-7.42,10.2|-14.52,18.25|-22.7,-15.07|-15.12,-21.86;
960	680.46	654.17	v:0.5;t:f;sf:1;nr:4.85;cr:9.71;verts:24.45,6.81|8.53,9.11|-6.75,-6.99|1.35,-9.62;
1000	695.47	657.17	v:0.5;t:f;sf:1;nr:4.89;cr:9.79;verts:9.44,9.8|-6.48,12.1|-21.76,-3.99|-13.66,-6.62|43.6,-21.32;
1040	726.17	647.58	v:0.5;t:f;sf:1;nr:4.92;cr:9.85;verts:10.16,31.28|-11.79,30.7|-27.58,17.91|-21.26,0.21|-0.04,0.56;
1080	758.32	629.86	v:0.5;t:f;sf:1;nr:4.94;cr:9.89;verts:26.77,12.48|-19.76,21.95|-21.99,13.56|-27.38,11.06|11.44,-47.88;
1120	776.42	614.48	v:0.5;t:f;sf:1;nr:4.96;cr:9.92;verts:2.02,20.15|-9.74,2.61|8.67,-2.9|9.93,1.75;
1160	793.83	611.17	v:0.5;t:f;sf:1;nr:4.97;cr:9.94;verts:-15.39,16.83|-27.15,-0.7|-7.48,-1.56|-8.75,-6.21|47.93,-12.69;
1200	825.36	617.38	v:0.5;t:f;sf:1;nr:4.98;cr:9.96;verts:16.4,-6.48|1.15,49.7|-28.33,-17.7|5.8,-32.9|21.92,-25.21;
1240	835.9	618.41	v:0.5;t:f;sf:1;nr:4.99;cr:9.98;verts:21.15,6.47|-0.44,-0.15|11.38,-24.18|5.86,-5.45;
1280	865.57	620.23	v:0.5;t:f;sf:1;nr:5;cr:10;verts:35.1,35.5|-8.51,8.29|-23.8,-3.63|-18.29,-22.35|8.04,-18.93;
1320	887.99	621.08	v:0.5;t:f;sf:1;nr:5.01;cr:10.02;verts:-24.95,43.34|-14.38,-18.08|11.61,-30.25|19.5,-25.88|31.3,-8.39;
1360	914.49	622.95	v:0.5;t:f;sf:1;nr:5.02;cr:10.04;verts:10.85,10.11|14.51,28.6|-7,-24.01|4.8,-6.52;
1400	932.65	617.79	v:0.5;t:f;sf:1;nr:5.03;cr:10.05;verts:0.11,40.15|-7.31,4.96|-13.35,-11.68|21.77,-23.35;
1440	959.06	616.7	v:0.5;t:f;sf:1;nr:5.03;cr:10.07;verts:25.81,24.07|5.52,34.85|-19.73,-29.25|-10.63,-38.78;
*	id=P18	origin=start	destiny=end	motherId=-	ageAtStart=840
0	425.64	117.29	v:0.5;t:f;sf:1;nr:3.91;cr:7.82;verts:10.71,37.09|-4.92,7.29|-18.75,-8.74|0.36,-20.69|15.38,-13.84;
40	451.84	129.2	v:0.5;t:f;sf:1;nr:3.95;cr:7.91;verts:19.09,24.76|6.11,15.91|-10.83,-1.94|2.37,-16.87;
80	473.92	133.89	v:0.5;t:f;sf:1;nr:4;cr:8;verts:4.93,39.23|-19.71,-12.19|-11.97,-17.1|-1.82,-20.8|17.1,-11.97;
120	502.79	140.5	v:0.5;t:f;sf:1;nr:4.05;cr:8.09;verts:20.2,-3.4|-3.67,26.15|-11.76,-5.36|-23.73,-11.57|-12.4,-23.31;
160	525.45	149.17	v:0.5;t:f;sf:1;nr:4.1;cr:8.19;verts:5.96,7.36|-2.46,5.27|-7.85,5.3|-9.47,0.17|11.39,-30.31;
200	541.15	147.75	v:0.5;t:f;sf:1;nr:4.15;cr:8.3;verts:-10.85,25.56|-9.74,5.94|-23.55,3.88|-18.16,3.85|29.68,-28.22;
240	566.46	148.14	v:0.5;t:f;sf:1;nr:4.21;cr:8.42;verts:5.53,31.39|1.11,31.85|-24.05,20.91|-31.05,7.17|0.27,-0.4;
280	584.89	143.16	v:0.5;t:f;sf:1;nr:4.28;cr:8.57;verts:41.08,9.29|-6.19,7.12|-9.26,1.8|-18.16,-5.37|-5.28,-7.82;
320	594.53	134.4	v:0.5;t:f;sf:1;nr:4.37;cr:8.74;verts:39.99,15.36|-6.09,7.52|-15.82,-1.65|-18.89,-6.97|-14.91,-16.59;
360	616.29	119.21	v:0.5;t:f;sf:1;nr:4.46;cr:8.92;verts:9.19,-2.12|-7.12,6.19|-9.44,0.16|-9.37,-15.24;
400	631.34	110.47	v:0.5;t:f;sf:1;nr:4.5;cr:9.01;verts:30.96,32.1|-22.17,-2.56|-24.48,-8.58|-5.85,-10.87|18.03,-7.28;
440	650.29	102.29	v:0.5;t:f;sf:1;nr:4.54;cr:9.07;verts:12.01,23.92|-28.41,-4.86|-0.92,-15.46|17.3,-5.62|18.06,-2.22;
480	674.11	93.56	v:0.5;t:f;sf:1;nr:4.56;cr:9.13;verts:-11.82,15.19|-13.97,13.49|-5.77,-10.94|-6.52,-14.35|27.81,-8.34;
520	690.89	84.25	v:0.5;t:f;sf:1;nr:4.58;cr:9.17;verts:40.32,21.36|-8.17,18.34|-18.48,-7.84|-17.56,-9.73|11.03,-17.65;
560	727.96	76.71	v:0.5;t:f;sf:1;nr:4.6;cr:9.21;verts:0.34,0.4|3.26,13.82|-30.43,-4.82|-14.46,-27.2|8.49,-29.61;
600	745.97	77.12	v:0.5;t:f;sf:1;nr:4.66;cr:9.31;verts:34.19,30.81|-14.76,14.23|-17.67,0.82|-28.1,-10.79|25.8,-15.5;
640	771.94	72.75	v:0.5;t:f;sf:1;nr:4.72;cr:9.44;verts:8.22,26.45|1.95,27.87|-2.76,-46.48|-0.16,-19.87|3.4,-27.73;
680	795.26	78.99	v:0.5;t:f;sf:1;nr:4.79;cr:9.58;verts:22.63,17.05|18.59,21.38|-23.49,-13.63|0.16,0.41;
720	814.65	91.18	v:0.5;t:f;sf:1;nr:4.87;cr:9.74;verts:7.03,28.18|-19.23,12.59|-27.11,-10.41|-17.48,-23.19|46.75,-10.53;
760	834.99	98.3	v:0.5;t:f;sf:1;nr:4.95;cr:9.9;verts:38.4,29.92|-20.53,2.16|-20.11,-4.64|0.36,-20.64|26.41,-3.4;
800	852.73	106.99	v:0.5;t:f;sf:1;nr:4.99;cr:9.97;verts:8.67,5.29|5.48,19.52|-20.67,-2.17|19.88,-6.08;
840	874.45	98.4	v:0.5;t:f;sf:1;nr:5.01;cr:10.02;verts:23.22,32.43|-16.23,10.93|-13.05,-3.3|-1.84,-14.67|9.24,-28.45;
880	912.54	89.22	v:0.5;t:f;sf:1;nr:5.03;cr:10.06;verts:29.74,15.15|0.42,0.19|-26.65,-20.08|15.15,-29.74;
920	937.86	76.09	v:0.5;t:f;sf:1;nr:5.04;cr:10.09;verts:13.73,35.78|4.01,38.11|-24.9,-12.94|-13.73,-35.78|29.86,-12.03;
960	969.69	67.18	v:0.5;t:f;sf:1;nr:5.06;cr:10.11;verts:39.18,31.76|3.61,14.49|-14.28,-4.36|-8.78,-12.08|-1.97,-20.93;
1000	993.03	54.03	v:0.5;t:f;sf:1;nr:5.07;cr:10.13;verts:15.85,18.6|-19.73,1.33|16.3,-27.95|10.22,-8.58;
1040	1019.74	53.21	v:0.5;t:f;sf:1;nr:5.07;cr:10.14;verts:-17.22,28.66|-10.87,17.78|-33.19,4.08|-16.49,-9.4|49.31,-11.63;
1080	1041.55	46.88	v:0.5;t:f;sf:1;nr:5.07;cr:10.15;verts:48.68,14.19|-2.74,26.02|-24.74,8.52|-5.89,-25.49|10.64,-23.9;
1120	1066.83	46.99	v:0.5;t:f;sf:1;nr:5.08;cr:10.15;verts:23.41,14.31|24.09,23.26|17.25,28.7|-27.96,-29.42|-14.63,-23.79;
1160	1097.67	51.33	v:0.5;t:f;sf:1;nr:5.08;cr:10.15;verts:-6.75,27.6|-7.43,18.64|-21.14,17.12|-27,3.32|40.25,-30.92;
1200	1120.52	73.6	v:0.5;t:f;sf:1;nr:5.08;cr:10.15;verts:-14.68,37.86|-9.12,-7.13|-5.25,-10.31|3.19,-11.13|17.39,-8.64;
1240	1142.38	76.58	v:0.5;t:f;sf:1;nr:5.08;cr:10.15;verts:-0.27,-0.52|-4.47,-5.66|-18.67,-8.15|-27.12,-7.34|16.12,-18.54;
1280	1170.12	75.95	v:0.5;t:f;sf:1;nr:5.08;cr:10.15;verts:22.67,45.43|-33.56,4.12|-28,-1.14|-11.61,-19.17|24.32,-23.49;
1320	1192.57	74.3	v:0.5;t:f;sf:1;nr:5.08;cr:10.15;verts:18.08,11.3|12.08,38.78|-19.63,-8.33|1.87,-25.14|7.99,-19.77;
1360	1218.49	76.61	v:0.5;t:f;sf:1;nr:5.08;cr:10.16;verts:-0.57,-0.14|-7.84,13.61|-17.94,-17.46|6.56,-37.2|32.38,-19.46;
1400	1255.56	80.97	v:0.5;t:f;sf:1;nr:5.08;cr:10.16;verts:-13.95,38.15|-4.69,-15.09|7.88,-8.75|9.99,-6.24|10.92,-4.41;
1440	1277.65	73.13	v:0.5;t:f;sf:1;nr:5.08;cr:10.16;verts:-22.42,-11.92|-5.48,-4.05|-11.17,-12.25|-12.1,-14.08|-14.21,-16.59;
*	id=P19	origin=start	destiny=end	motherId=-	ageAtStart=120
0	676.24	278.04	v:0.5;t:f;sf:1;nr:3.99;cr:7.99;verts:6.5,7.22|-7.1,6.62|-9.24,3|-17.34,-1.96|32.57,-22.3;
40	692.64	263.8	v:0.5;t:f;sf:1;nr:4.04;cr:8.08;verts:0.43,8.13|-5.34,6.15|-9.9,-7.02|18.48,-17.65;
80	704.59	260.4	v:0.5;t:f;sf:1;nr:4.08;cr:8.17;verts:29.22,27.89|-11.53,4.73|-17.3,2.75|-21.86,-10.42|6.53,-21.05;
120	718.6	261.85	v:0.5;t:f;sf:1;nr:4.13;cr:8.26;verts:40.53,5.03|-10.69,15.84|-18.82,3.32|-18.97,-2.33|-7.48,-19.59;
160	738.23	266.67	v:0.5;t:f;sf:1;nr:4.17;cr:8.34;verts:21.47,-3.79|20.48,7.46|20.9,9.85|0.36,0.31|10.23,-19.25;
200	753.59	273.14	v:0.5;t:f;sf:1;nr:4.21;cr:8.42;verts:6.11,2.68|5.12,13.92|5.53,16.31|-15,6.78|-5.13,-12.78|26.7,-17.69;
240	770.37	287.78	v:0.5;t:f;sf:1;nr:4.25;cr:8.49;verts:-10.67,17.33|-21.9,1.86|-2.07,-9.72|9.92,-3.04|40.91,-9.88;
280	808.68	295.19	v:0.5;t:f;sf:1;nr:4.28;cr:8.56;verts:20.34,27.21|-9.77,0|-9.73,-0.85|-9.69,-1.19|5.03,-8.37;
320	840.6	289.65	v:0.5;t:f;sf:1;nr:4.31;cr:8.62;verts:9.31,19.08|-11.58,21.66|-15.78,-14.21|-15.78,-14.21|24.68,-34.98;
360	868.22	295.68	v:0.5;t:f;sf:1;nr:4.34;cr:8.68;verts:32.91,10.35|-8.02,6.27|-9.3,4.14|-6.68,-7.68;
400	889.19	290.07	v:0.5;t:f;sf:1;nr:4.37;cr:8.73;verts:9.32,0.98|11.94,4.74|-3.05,8.86|-18.25,-20.94;
440	910.82	287.68	v:0.5;t:f;sf:1;nr:4.39;cr:8.77;verts:25.91,13.78|-9.69,2.35|-24.69,6.47|-12.31,-1.41|2.02,-43.62;
480	936.38	280.81	v:0.5;t:f;sf:1;nr:4.4;cr:8.81;verts:3.11,9.04|0.83,9.52|0.36,6.9|-6.02,-7.43|16.37,-15.36;
520	951.63	271.88	v:0.5;t:f;sf:1;nr:4.42;cr:8.84;verts:-14.41,0.6|-12.13,0.11|-14.89,-2.03|-1.45,-4.5|1.13,-24.29;
560	968.44	258.52	v:0.5;t:f;sf:1;nr:4.43;cr:8.87;verts:33.69,28.61|-1.48,21.16|-1.48,21.16|-18.26,-17.85|-1.11,-21.19;
600	984.49	266.53	v:0.5;t:f;sf:1;nr:4.45;cr:8.9;verts:38.93,21.25|3.59,8.88|-6.16,7.34|-17.16,-13.18|7.23,-6.28;
640	996.59	268.3	v:0.5;t:f;sf:1;nr:4.46;cr:8.92;verts:-8.52,10.65|-18.26,9.11|-18.77,7.21|-4.87,-4.51|40.7,-17.96;
680	999.89	262.25	v:0.5;t:f;sf:1;nr:4.47;cr:8.94;verts:44.14,6.32|-11.81,4.6|-21.56,3.06|-22.07,1.16|-8.17,-10.56;
720	1027.6	258.75	v:0.5;t:f;sf:1;nr:4.48;cr:8.95;verts:16.43,2.82|3.13,19.77|-27.39,8.21|-2.44,-19.87|16.98,-10.61;
760	1056.87	256.01	v:0.5;t:f;sf:1;nr:4.48;cr:8.97;verts:38.36,23.06|-12.84,0.08|-21.37,-16.7|-12.29,-13.35|27.12,0.47;
800	1084.28	246.72	v:0.5;t:f;sf:1;nr:4.49;cr:8.98;verts:10.95,13.77|0,10.49|-9.43,-4.6|7.23,-35.12;
840	1110.96	245.96	v:0.5;t:f;sf:1;nr:4.55;cr:9.09;verts:10.69,26.67|-15.72,13.01|-1.35,-19.35|10.56,-16.26;
880	1132.55	232.77	v:0.5;t:f;sf:1;nr:4.61;cr:9.22;verts:-6.8,6.57|-10.9,13.48|-9.43,0.66|-7.45,-5.82|-0.51,0.11;
920	1153.09	227.94	v:0.5;t:f;sf:1;nr:4.68;cr:9.35;verts:45.85,4.78|-20.88,3.68|-27.34,1.74|-21.05,-4.72|21.09,-2.22;
960	1176.13	226.58	v:0.5;t:f;sf:1;nr:4.75;cr:9.49;verts:22.81,3.43|1.84,10.41|-27.63,-11.52|-2.56,-10.25|10.47,-1.47;
1000	1207.3	219.66	v:0.5;t:f;sf:1;nr:4.81;cr:9.62;verts:13.48,27.64|-15.38,26.63|-20.7,-8.39|-8.36,-3.49|0.23,-0.49;
1040	1232.69	220.34	v:0.5;t:f;sf:1;nr:4.87;cr:9.74;verts:47.46,7.68|7.13,8.2|-25.15,0.19|-6.84,-8.44|9.31,-5.6;
1080	1255.76	228.95	v:0.5;t:f;sf:1;nr:4.9;cr:9.8;verts:7.61,6.39|-15.95,16.8|-8.85,4.51|-13.76,3.01|26.23,-41.04;
1120	1268.88	233.29	v:0.5;t:f;sf:1;nr:4.92;cr:9.84;verts:-5.5,10.73|-7.63,23.49|-21.97,8.86|-26.88,7.35|31.84,-37.25;
1160	1298.57	235.99	v:0.5;t:f;sf:1;nr:4.94;cr:9.87;verts:9.32,19.11|7.27,19.98|-15.29,14.77|-20.63,-5.14|31.19,-38.06;
1200	1323.74	228.47	v:0.5;t:f;sf:1;nr:4.95;cr:9.9;verts:10.74,5.24|-15.85,11.59|-17.9,12.45|-8.88,-7.99|42.45,-25.19;
1240	1347.6	237.44	v:0.5;t:f;sf:1;nr:4.96;cr:9.92;verts:27.35,41.25|-13.12,14.21|-22.95,5.3|-2.87,-23.38|18.6,-16.22;
1280	1357.86	239.64	v:0.5;t:f;sf:1;nr:4.97;cr:9.94;verts:-15.35,32.91|-23.38,16.4|-13.13,-21.19|8.33,-14.03|48.67,-9.61;
1320	1379.07	242.77	v:0.5;t:f;sf:1;nr:4.98;cr:9.96;verts:28.16,16.26|-7.31,31.68|-12.88,-10.89|-28.87,-40.47|27.45,-6.48;
1360	1396.05	250.64	v:0.5;t:f;sf:1;nr:4.99;cr:9.98;verts:15.57,13.19|5.52,11.83|10.47,1.39|12.93,1.82;
1400	1424.44	251.68	v:0.5;t:f;sf:1;nr:5;cr:10.01;verts:-12.82,14.22|-22.87,12.86|-15.47,2.85|-17.92,2.43|43.25,-24.94;
1440	1443.06	254.3	v:0.5;t:f;sf:1;nr:5.01;cr:10.03;verts:-5.68,10.69|-10.27,6.42|-10.27,6.42|-11.8,-2.72|36.18,-17.13;
*	id=P20	origin=start	destiny=end	motherId=-	ageAtStart=880
0	725.86	496.8	v:0.5;t:f;sf:1;nr:3.93;cr:7.87;verts:-2.07,29.55|-24.27,16.99|-26.85,-12.52|-7.08,-19.2|0.2,-0.4;
40	750.4	480.97	v:0.5;t:f;sf:1;nr:3.98;cr:7.95;verts:24.52,30.76|-28.44,4.51|-28.79,0.5|-20.01,-20.72|18.51,-22.06;
80	762.92	483.05	v:0.5;t:f;sf:1;nr:4.01;cr:8.03;verts:19.36,18.06|-19.68,17.72|-23.38,-12.43|5.99,-19.98|38.21,-10.98;
120	793.47	486.38	v:0.5;t:f;sf:1;nr:4.05;cr:8.1;verts:-3.54,20.08|-15.62,13.11|15.88,-27.92|7.67,-7.66|15.39,-13.38;
160	802.96	486.15	v:0.5;t:f;sf:1;nr:4.09;cr:8.17;verts:5.36,-4.17|-1.59,8.19|-1.83,-7.88|5.89,-13.6;
200	813.19	483.62	v:0.5;t:f;sf:1;nr:4.13;cr:8.25;verts:24.18,22|-11.82,5.66|-12.06,-10.41|-4.86,-6.7|-4.33,-16.13;
240	841.4	489.22	v:0.5;t:f;sf:1;nr:4.17;cr:8.34;verts:8.76,3.19|7.82,5.08|-26.13,3.77|5.61,-7.45|9.3,-0.65;
280	871.32	489.62	v:0.5;t:f;sf:1;nr:4.22;cr:8.43;verts:41.69,0.37|-22.11,5.48|-21.17,3.59|-20.63,-0.25|8.09,-5.46;
320	884.88	497.81	v:0.5;t:f;sf:1;nr:4.26;cr:8.53;verts:20.74,6|1.1,10.48|-6.34,-8.42|-2.37,-10.27;
360	904.64	506.8	v:0.5;t:f;sf:1;nr:4.31;cr:8.63;verts:9.57,4.88|3.14,10.28|0.98,14.99|-22.13,-1.28|25.24,-22.95;
400	931.44	519.32	v:0.5;t:f;sf:1;nr:4.36;cr:8.72;verts:27.65,14.7|-5.97,30.74|-17.23,17.4|-1.56,-10.43|-0.05,-0.49;
440	956.15	535.3	v:0.5;t:f;sf:1;nr:4.41;cr:8.81;verts:26.82,22.31|-4.22,26.62|-16.96,-20.94|21.52,-16.22;
480	979.06	539.41	v:0.5;t:f;sf:1;nr:4.43;cr:8.86;verts:21.99,-3.09|27.07,7.86|-20.59,-8.32|-1.39,-12.11;
520	999.61	531.11	v:0.5;t:f;sf:1;nr:4.45;cr:8.9;verts:2.12,9.96|-7.16,16.67|-0.71,-10.16|6.53,-0.44;
560	1027.12	524.32	v:0.5;t:f;sf:1;nr:4.46;cr:8.93;verts:26.87,35.46|-25.4,3.18|-20.98,-7.22|-7.61,-20.9|12.12,-18.66;
600	1062.48	516.37	v:0.5;t:f;sf:1;nr:4.48;cr:8.96;verts:35.57,-3.27|23.86,20.74|-30.53,-8.18|-10.29,-29.89;
640	1091.36	507.43	v:0.5;t:f;sf:1;nr:4.49;cr:8.98;verts:40.79,18.48|-5.02,11.8|-22.39,-0.39|-16.38,-15.27|6.69,-12.21;
680	1115.71	510.66	v:0.5;t:f;sf:1;nr:4.5;cr:9;verts:10.04,43.77|-20.3,-5.44|-17.66,-8.98|-6.14,-20.1|18.01,-10.82;
720	1133.2	512.45	v:0.5;t:f;sf:1;nr:4.55;cr:9.1;verts:39.39,21.77|-14.62,13.63|-14.13,-14.13|-4.83,-19.39|0.52,-9.03;
760	1160.69	518.07	v:0.5;t:f;sf:1;nr:4.6;cr:9.2;verts:16.96,7.55|15.39,10.38|-26.96,-3.41|33.17,-14.96;
800	1185.72	509.14	v:0.5;t:f;sf:1;nr:4.65;cr:9.29;verts:3.82,29.18|-8.08,-1.38|8.14,-23.9|18.12,-5.54;
840	1196.96	512.47	v:0.5;t:f;sf:1;nr:4.69;cr:9.38;verts:34.96,12.6|-3.69,10.13|-19.31,1.94|-3.1,-20.57|6.88,-2.21;
880	1214.02	520.47	v:0.5;t:f;sf:1;nr:4.74;cr:9.47;verts:17.9,20.6|-20.75,18.13|-10.18,5.79|-20.16,-12.57|23.95,-40.33;
920	1229.19	537.88	v:0.5;t:f;sf:1;nr:4.78;cr:9.57;verts:8.78,-22.92|31.75,-2.22|13.45,28.85|-9.31,30.44|-38.86,-27.08;
960	1249.93	537.36	v:0.5;t:f;sf:1;nr:4.83;cr:9.66;verts:26.17,8|1.62,30.58|-19.01,-19.69|-11.96,-23.44|11.01,-2.74;
1000	1279.57	548.89	v:0.5;t:f;sf:1;nr:4.88;cr:9.76;verts:34.6,8.63|-3.47,19.53|-18.64,8.78|-13.75,-27.7|32.32,-15.07;
1040	1305.27	555.26	v:0.5;t:f;sf:1;nr:4.93;cr:9.86;verts:20.72,33.08|8.9,15|6.62,-8.69|15.17,-13.19;
1080	1331.8	559.11	v:0.5;t:f;sf:1;nr:4.95;cr:9.91;verts:-17.63,18.85|-19.45,8.66|-19.91,-4.85|-11.36,-9.35|46.15,-17.29;
1120	1364.67	562.98	v:0.5;t:f;sf:1;nr:4.96;cr:9.93;verts:8.28,23.97|-5.07,9.53|-7.77,7.5|13.28,-13.41;
1160	1383.68	564.78	v:0.5;t:f;sf:1;nr:4.97;cr:9.94;verts:-10.73,25.77|-24.09,11.33|-26.78,9.3|-5.74,-11.62|42.93,-24.91;
1200	1421.59	569.09	v:0.5;t:f;sf:1;nr:4.97;cr:9.95;verts:7.89,9.08|-19.32,16.56|5.02,-20.59|8.94,-8.05|9.48,-7.4;
1240	1449.83	566.37	v:0.5;t:f;sf:1;nr:4.98;cr:9.95;verts:-4.05,11.75|-20.35,6.36|-18.77,-10.12|-19.31,-10.76|49.26,-6.79;
1280	1478.38	572.61	v:0.5;t:f;sf:1;nr:4.98;cr:9.95;verts:14.95,19.13|3.47,15.93|-23.83,-4.63|20.72,-0.55;
1320	1501.17	575.51	v:0.5;t:f;sf:1;nr:4.98;cr:9.95;verts:-7.84,22.03|-19.32,18.83|-22.63,-12.55|-15.57,-20.67|49.27,-6.98;
1360	1516.76	569.67	v:0.5;t:f;sf:1;nr:4.98;cr:9.96;verts:37.32,-10.7|34.28,-18.23|29.74,24.96|-23.43,16.19|-30.91,-39.01;
1400	1536.61	562.84	v:0.5;t:f;sf:1;nr:4.98;cr:9.96;verts:9.89,18.12|-6.2,10.33|-30.71,8.49|14.42,-25.06;
1440	1565.04	564.54	v:0.5;t:f;sf:1;nr:4.98;cr:9.96;verts:32.47,14.46|-18.54,19.82|-29.47,-19.88|-14,-23.36|48.12,-12.75;
*	id=P21	origin=start	destiny=end	motherId=-	ageAtStart=720
0	522.84	288.3	v:0.5;t:f;sf:1;nr:3.92;cr:7.83;verts:3.48,16.35|-10.06,13.35|-15.71,5.72|21.32,-32.29|12.9,-11.7;
40	528.24	261.99	v:0.5;t:f;sf:1;nr:3.96;cr:7.92;verts:18.39,34.58|-15.47,-12.97|-1.93,-9.97|-1.1,-7.83|6.23,-4.87;
80	538.77	255.44	v:0.5;t:f;sf:1;nr:4;cr:8.01;verts:23.47,31.92|-8.11,-5.68|-11.63,-14.38|-12.46,-16.51|-4.29,-11.42;
120	572.47	250.14	v:0.5;t:f;sf:1;nr:4.05;cr:8.09;verts:25.06,9.12|9.99,24.72|-39.63,-5.69|17.14,-20.43|26.34,-4.17;
160	583.94	256.06	v:0.5;t:f;sf:1;nr:4.09;cr:8.17;verts:13.59,15.04|0.46,-0.09|2.7,-8.82|5.67,-14.51|14.87,1.75;
200	613.51	262.12	v:0.5;t:f;sf:1;nr:4.12;cr:8.25;verts:-2.7,8.83|-14.7,7.81|-9.15,1.29|-1.76,-9.07|30.37,-12.11;
240	635.58	263.89	v:0.5;t:f;sf:1;nr:4.16;cr:8.31;verts:32.48,3.41|22.38,24.23|-30.49,-11.7|5.67,-32.16|8.3,-10.34;
280	663.58	268.04	v:0.5;t:f;sf:1;nr:4.19;cr:8.38;verts:39.98,11.38|4.48,7.57|-31.88,1.67|-19.7,-6.19|30.69,-8.8;
320	693.06	268.52	v:0.5;t:f;sf:1;nr:4.22;cr:8.45;verts:10.51,11.86|-10.23,22.97|-6.11,-32.97|1.21,-8.32;
360	710.66	264.22	v:0.5;t:f;sf:1;nr:4.25;cr:8.51;verts:30.62,29.1|-8.65,16.26|-7.09,7.56|-16.38,-12.62|10.03,-15.44;
400	736.72	261.92	v:0.5;t:f;sf:1;nr:4.28;cr:8.56;verts:-8.76,-1.23|1.08,8.78|0.92,8.8|-16.77,-21.44|-16.03,-17.74;
440	753.11	253.88	v:0.5;t:f;sf:1;nr:4.31;cr:8.61;verts:1.72,9.78|-15.47,0.76|-15.31,0.74|0.52,-9.92|34.21,-1.48;
480	773.33	251.86	v:0.5;t:f;sf:1;nr:4.33;cr:8.66;verts:-18.92,35.58|-18.5,7.75|-19.7,-11.94|38.7,-18.87|13.99,-3.51;
520	794.97	255.94	v:0.5;t:f;sf:1;nr:4.36;cr:8.71;verts:0.31,-0.39|-7.66,0.58|-11.41,-0.8|6.88,-9.13|17.05,-14.79;
560	804.88	254.16	v:0.5;t:f;sf:1;nr:4.38;cr:8.76;verts:23.97,34.27|-17.56,-1.2|-21.31,-2.58|-9.59,-2.17|-3.02,-10.91|7.15,-16.57;
600	826.68	258.23	v:0.5;t:f;sf:1;nr:4.4;cr:8.8;verts:40.31,17.17|-6.81,5.52|-24.82,-6.85|-14.65,-12.51|-0.92,-8.72;
640	837.53	267.23	v:0.5;t:f;sf:1;nr:4.42;cr:8.84;verts:3.86,9.55|-17.66,14.52|-11.77,0.29|-25.51,-3.5|39.09,-20.24;
680	857.01	277.78	v:0.5;t:f;sf:1;nr:4.44;cr:8.87;verts:0.17,9.54|-15.63,20.1|-7.42,6.01|0.68,-22.62|19.6,-9.69;
720	879.51	274.68	v:0.5;t:f;sf:1;nr:4.45;cr:8.9;verts:0.51,0.08|-22.33,6.44|-33.65,5.33|-33.44,-6.5|-2.9,-12.79;
760	902.73	280.24	v:0.5;t:f;sf:1;nr:4.47;cr:8.94;verts:10.49,43.26|-22.71,5.64|-33.28,8.92|-4.8,-34.12|27.15,-21.21;
800	931.41	286.31	v:0.5;t:f;sf:1;nr:4.48;cr:8.97;verts:16.79,10.9|3.59,6.58|-1.52,-15.14|9.7,-17.51;
840	965.82	285.24	v:0.5;t:f;sf:1;nr:4.5;cr:9;verts:-12.86,17.71|-13.47,17.25|-17.62,9.84|-20.69,-7.13|42.55,-14.16;
880	982.16	298.4	v:0.5;t:f;sf:1;nr:4.52;cr:9.03;verts:26.98,3.31|-23.3,14|-24.84,-11.06|0.52,0.04|26.21,-1.01;
920	1015.54	300.71	v:0.5;t:f;sf:1;nr:4.53;cr:9.06;verts:4.34,44.96|-6.4,5.62|-7.17,1.3|-10.57,-18.31|13.87,-15.95;
960	1035.16	310.58	v:0.5;t:f;sf:1;nr:4.55;cr:9.09;verts:19.93,-2.8|20.12,0.35|-12.29,-8.34|-13.98,-14.48;
1000	1055.49	313.9	v:0.5;t:f;sf:1;nr:4.56;cr:9.12;verts:19.22,28.49|-6.56,33.74|-17.18,-29.76|-0.1,-0.41;
1040	1075.46	323.58	v:0.5;t:f;sf:1;nr:4.63;cr:9.25;verts:-2.85,8.76|-5.54,7.36|-20.07,9.27|-9.21,0.16|39.9,-22.05;
1080	1091.17	339.82	v:0.5;t:f;sf:1;nr:4.7;cr:9.4;verts:7.57,8.12|-10.93,-1.93|-28.28,-8.75|24.2,-5.82;
1120	1111.35	354.19	v:0.5;t:f;sf:1;nr:4.77;cr:9.53;verts:23.4,-40.73|-12.61,22.49|27.62,-25.76|4.02,8.56|-1.32,37.75;
1160	1125.38	363.51	v:0.5;t:f;sf:1;nr:4.83;cr:9.65;verts:-11.12,23.84|-10.01,17.88|-36.05,12.42|13.59,-16.44|26.31,0;
1200	1157.77	375.67	v:0.5;t:f;sf:1;nr:4.88;cr:9.76;verts:24.39,41.64|-6.08,12.16|-18.8,-4.28|-27.77,-12.37|21.5,-21.5;
1240	1175.67	377.95	v:0.5;t:f;sf:1;nr:4.93;cr:9.86;verts:-6.33,29.79|-23.99,14.44|3.59,-19.22|0.25,-0.38;
1280	1215.63	368.65	v:0.5;t:f;sf:1;nr:4.96;cr:9.91;verts:29.49,13.75|0.03,0.57|-10.05,-30.94|13.23,-29.72|21.34,-24.55;
1320	1239.42	358.71	v:0.5;t:f;sf:1;nr:4.98;cr:9.96;verts:-11.36,28.12|-28.12,11.36|-23.76,-9.37|44.05,-22.71|5.7,3.81;
1360	1261.84	348.09	v:0.5;t:f;sf:1;nr:4.99;cr:9.97;verts:38.44,10.39|-8.27,7.18|-16.72,-6.81|-10.08,-4.28|7.88,-7.61;
1400	1273.79	342.96	v:0.5;t:f;sf:1;nr:4.99;cr:9.98;verts:26.5,5.26|46.48,18.05|-20.21,2.05|-22.03,-9.41|-4.07,-12.74;
1440	1298.98	343.5	v:0.5;t:f;sf:1;nr:5;cr:9.99;verts:10.38,-0.18|7.84,6.81|1.31,5.8|-14.85,-37.07;
*	id=P22	origin=start	destiny=end	motherId=-	ageAtStart=880
0	703.04	295.81	v:0.5;t:f;sf:1;nr:3.99;cr:7.99;verts:36.15,15.92|-19.09,18.44|-26.44,-2.31|-13.14,-15.19|19.41,-18.1;
40	721.46	286.53	v:0.5;t:f;sf:1;nr:4.01;cr:8.02;verts:17.73,6.63|8.03,3.57|-12.97,-15.82|5.53,-6.83;
80	744.38	281.26	v:0.5;t:f;sf:1;nr:4.04;cr:8.08;verts:25.25,4.63|12.04,12.91|-5.19,1.37|-14.89,-1.69|-17.39,-12.1;
120	758.72	283.45	v:0.5;t:f;sf:1;nr:4.07;cr:8.14;verts:16.6,-1.16|10.91,6.82|-2.3,15.09|-19.54,3.55|14.44,-28.9;
160	778.7	291.94	v:0.5;t:f;sf:1;nr:4.11;cr:8.21;verts:6.08,-3.1|-3.38,7.33|-9.07,15.31|-5.54,-20.41;
200	814.3	289.38	v:0.5;t:f;sf:1;nr:4.14;cr:8.29;verts:28.28,15.04|-12.51,29.48|-30.46,-9.9|-9.9,-30.46|36.4,-19.01;
240	841.57	292.12	v:0.5;t:f;sf:1;nr:4.18;cr:8.36;verts:-30.23,13.61|1.98,-28.27|9.13,-16.27|25.69,-11.98|1.01,17.78;
280	861.24	300.88	v:0.5;t:f;sf:1;nr:4.22;cr:8.44;verts:14.44,9.22|3.24,9.41|-8.94,-4.36|-10.54,-7.51;
320	883.01	316.14	v:0.5;t:f;sf:1;nr:4.26;cr:8.51;verts:-29.83,29.83|-20.87,4.06|14.23,-15.8|18.6,-10.31|21,-3.33;
360	897.47	335.61	v:0.5;t:f;sf:1;nr:4.29;cr:8.58;verts:8.33,-15.04|16.88,3.28|4.14,9.16|6.55,16.14|-25.29,-34.22;
400	912.11	341.62	v:0.5;t:f;sf:1;nr:4.33;cr:8.65;verts:2.23,9.29|-8.1,22.16|-10.5,15.17|-6.31,-9.02|23.38,-35.97;
440	938	343.23	v:0.5;t:f;sf:1;nr:4.36;cr:8.72;verts:7.87,5.51|-5.91,7.57|-7.02,6.55|19.96,-28.26;
480	970.17	347.12	v:0.5;t:f;sf:1;nr:4.39;cr:8.78;verts:-7.93,4.22|-24.3,9.4|2.63,-8.59|8.33,-3.36|43.33,-4.76;
520	1002.14	333.48	v:0.5;t:f;sf:1;nr:4.42;cr:8.85;verts:0.21,0.46|10.55,30.64|-24.09,-21.69|-7.84,-31.45|11.36,-18.4;
560	1029.59	338.04	v:0.5;t:f;sf:1;nr:4.45;cr:8.91;verts:44.18,1.98|-4.23,19.9|-19.24,6.62|-16.09,-13.84|-5.61,-19.56;
600	1059.87	331.43	v:0.5;t:f;sf:1;nr:4.48;cr:8.96;verts:6.09,9.74|4.86,10.41|-22.71,2.05|5.57,-10.05|13.91,-4.63;
640	1101.58	330.07	v:0.5;t:f;sf:1;nr:4.51;cr:9.02;verts:15.94,16.51|6.71,21.95|-19.67,11.82|-12.5,-19.25|28.1,-34.92;
680	1117.78	326.41	v:0.5;t:f;sf:1;nr:4.55;cr:9.09;verts:-0.25,12.85|-9.49,18.28|-9.57,1.86|3.17,-9.21|27.09,-36.08;
720	1139.06	323.71	v:0.5;t:f;sf:1;nr:4.58;cr:9.16;verts:17.9,4.13|10,15.4|-21.54,10.15|-18.11,-11.91|33.21,-31.05;
760	1168.5	329.55	v:0.5;t:f;sf:1;nr:4.62;cr:9.23;verts:1.93,45.77|-11.55,9.97|-20.23,10.75|3.77,-25.21|18.53,-13.46;
800	1192.63	340.8	v:0.5;t:f;sf:1;nr:4.65;cr:9.3;verts:29.59,35.44|-8.96,6.04|-5.59,-2.21|-20.36,-13.96|8.51,-6.65;
840	1227.31	364.18	v:0.5;t:f;sf:1;nr:4.69;cr:9.37;verts:8.08,-5.66|7.09,6.85|-9.48,2.72|7.46,-28.82;
880	1234.7	353.44	v:0.5;t:f;sf:1;nr:4.72;cr:9.44;verts:11.42,35.71|-16.87,-8.02|-7.45,-6.71|0.69,-16.39|5.89,-8.11;
920	1255.71	341.85	v:0.5;t:f;sf:1;nr:4.75;cr:9.5;verts:20.17,10.72|1.59,22.79|-9.59,24.12|-15.12,-19.7|9.63,-46.2;
960	1273.18	335.1	v:0.5;t:f;sf:1;nr:4.78;cr:9.57;verts:-0.18,0.52|-15.88,16.03|-25.41,-12.95|-12.95,-25.41|22.16,-17.94;
1000	1294.68	324.37	v:0.5;t:f;sf:1;nr:4.82;cr:9.63;verts:28.34,38.55|-8.35,5.42|-21.68,-10.21|-1.73,-9.8|0.66,-28.67;
1040	1322.02	327.72	v:0.5;t:f;sf:1;nr:4.85;cr:9.7;verts:9.79,0.86|0.86,9.79|-9.05,3.84|12.2,-36.55;
1080	1350.29	326.22	v:0.5;t:f;sf:1;nr:4.88;cr:9.76;verts:4.43,10.44|-27.41,8.29|-18.48,-0.64|-7.44,-8.56|46.32,-14.31;
1120	1369.33	332.81	v:0.5;t:f;sf:1;nr:4.91;cr:9.82;verts:-14.61,17.02|0.45,-0.01|7.11,-9.79|27.27,-7.73;
1160	1379.59	328.63	v:0.5;t:f;sf:1;nr:4.94;cr:9.87;verts:15.48,19.79|-24.87,12.85|-9.81,-4.19|-3.15,-13.97|17.02,-11.91;
1200	1397.56	313.01	v:0.5;t:f;sf:1;nr:4.96;cr:9.93;verts:42.69,24.78|-26.12,16.32|-24.92,-18.1|-18.96,-24.27|-0.95,-27.53;
1240	1426.29	302.7	v:0.5;t:f;sf:1;nr:4.99;cr:9.98;verts:13.29,2.34|13.96,14.47|11.45,7.15|-5.06,12.52|-20.04,-45.41;
1280	1457.91	292.9	v:0.5;t:f;sf:1;nr:5.02;cr:10.03;verts:47.64,14.85|-17.66,4.67|-20.17,-2.64|-18.33,-7.45|0,-9.98;
1320	1496.91	285.16	v:0.5;t:f;sf:1;nr:5.04;cr:10.08;verts:9.46,5.68|8.63,7.11|-10.37,-3.77|-3.71,-20.21;
1360	1530.56	294.02	v:0.5;t:f;sf:1;nr:5.07;cr:10.14;verts:-25.02,15.96|-24.19,14.54|-12.61,1.55|7.11,-10.53|38.94,-10.54;
1400	1551.73	293.33	v:0.5;t:f;sf:1;nr:5.09;cr:10.19;verts:13.78,48.77|-8.61,6.26|-14.06,-11.22|2.75,-10.28|17.77,-11.23;
1440	1573.06	291.59	v:0.5;t:f;sf:1;nr:5.12;cr:10.24;verts:11.36,2.41|0.57,0.15|-29.94,4.52|-18.58,-12.02|-3.57,-12.97;
*	id=P23	origin=start	destiny=end	motherId=-	ageAtStart=240
0	267.77	470.21	v:0.5;t:f;sf:1;nr:3.95;cr:7.9;verts:15.73,2.49|8.2,13.65|-10.05,-17.27|-0.96,-21.79;
40	280.97	457.88	v:0.5;t:f;sf:1;nr:3.99;cr:7.99;verts:24.16,7.45|-6.16,16.92|-5,1.32|-12.28,-13.17|2.52,-9.84;
80	300.95	440.05	v:0.5;t:f;sf:1;nr:4.04;cr:8.08;verts:-11.94,38.12|-9.75,-15.01|-6.12,-16.82|4.18,-10.38|17.83,-1.56;
120	319.77	424.18	v:0.5;t:f;sf:1;nr:4.09;cr:8.17;verts:5.34,25.13|-23.82,9.62|-0.99,-17.43|3.6,-40.24|25.5,3.13;
160	348.68	403.88	v:0.5;t:f;sf:1;nr:4.14;cr:8.28;verts:39.2,11.57|2.56,8.36|-23.58,4.83|-3.42,-17.17|3.56,-7.99;
200	365.27	395.81	v:0.5;t:f;sf:1;nr:4.2;cr:8.39;verts:22.62,3.5|22.46,14.06|-14.02,0.29|-13.02,-16.07;
240	387.22	394.43	v:0.5;t:f;sf:1;nr:4.26;cr:8.51;verts:2.27,18.49|0.5,12.69|-3.55,18.29|-16.6,-8.46|24.26,-23.2;
280	409.01	400.48	v:0.5;t:f;sf:1;nr:4.31;cr:8.63;verts:7.7,36.21|-18.08,-38.52|13.27,34.56|2.48,-17.15|23.3,28.77;
320	440.79	405.44	v:0.5;t:f;sf:1;nr:4.37;cr:8.73;verts:30.52,-1.07|-30.24,4.25|10.03,-14.54|28.69,-10.44;
360	455.42	413.97	v:0.5;t:f;sf:1;nr:4.39;cr:8.79;verts:2.14,9.27|-20.07,-9.84|-4.6,-6.01|14.06,-1.91;
400	474.76	426.73	v:0.5;t:f;sf:1;nr:4.42;cr:8.83;verts:-5.28,10.85|-9.2,16.61|-23.94,6.75|-15.74,-10.62|43.7,-4.68;
440	481.36	435.67	v:0.5;t:f;sf:1;nr:4.43;cr:8.87;verts:35.95,25.65|-11.88,19.79|-22.34,-1.67|-33.06,-4.65|20.56,-26.31;
480	513.86	447	v:0.5;t:f;sf:1;nr:4.45;cr:8.89;verts:26.88,10.86|-26.52,23.55|-11.95,-14.98|14.93,-24.85|15.36,-24.58;
520	523.42	452.95	v:0.5;t:f;sf:1;nr:4.46;cr:8.92;verts:17.32,16.81|20.5,29.07|-21.5,-9.03|5.81,-18.63;
560	548.77	466.9	v:0.5;t:f;sf:1;nr:4.47;cr:8.94;verts:7.02,8.66|-3.63,10.54|-11.15,0|-19.55,-4.68|19.07,-21.24;
600	577.56	468.29	v:0.5;t:f;sf:1;nr:4.48;cr:8.96;verts:44.54,3.85|24.19,2.54|-21.78,10.05|-23.7,5.47|-9.72,-19.85;
640	600.03	467.32	v:0.5;t:f;sf:1;nr:4.49;cr:8.99;verts:30.55,-4.84|22.08,2.88|25.41,36.92|-30.7,-3.77|-4.3,-30.63;
680	627.96	458.84	v:0.5;t:f;sf:1;nr:4.5;cr:9.01;verts:10.97,34.23|-5.85,-5.6|2.62,-13.32|14.97,-17.23;
720	661.43	455.11	v:0.5;t:f;sf:1;nr:4.51;cr:9.03;verts:7.69,17.28|-13.83,-12.9|1.21,-11.74|11.64,-14.9;
760	686.34	460.03	v:0.5;t:f;sf:1;nr:4.55;cr:9.11;verts:34.83,9.51|7.14,8.51|-23.7,-6.82|-8.98,-6.53|-13.27,-9.98;
800	699.52	464.55	v:0.5;t:f;sf:1;nr:4.6;cr:9.2;verts:21.65,14.02|-6.04,13.02|-22.16,-2.01|-26.44,-5.47|15.67,-32.89;
840	732.95	467	v:0.5;t:f;sf:1;nr:4.65;cr:9.3;verts:15.87,10.7|-11.77,16.48|-19.14,-0.33|18.48,-31.84|17.75,-7.17;
880	751.1	471.62	v:0.5;t:f;sf:1;nr:4.7;cr:9.4;verts:2.04,46.45|-2.28,15.32|-9.12,-7.93|0.33,-27.22|6.58,-10.14;
920	781.5	484.19	v:0.5;t:f;sf:1;nr:4.74;cr:9.49;verts:-0.18,10.24|-0.89,10.2|-0.47,0.28|-9.56,3.67|-23.82,2.43;
960	808.44	481.35	v:0.5;t:f;sf:1;nr:4.79;cr:9.58;verts:15.29,15.29|-27.11,7.4|-21.51,-2.26|-27.4,-2.56|37.21,-29.42;
1000	829.33	488.09	v:0.5;t:f;sf:1;nr:4.84;cr:9.67;verts:-5.6,22.03|-0.39,0.22|0,-29.89|16.32,-22.68;
1040	849.31	484.31	v:0.5;t:f;sf:1;nr:4.88;cr:9.76;verts:30.43,37.59|-20.37,-3.57|-14.34,-16.5|-11.91,-18.33|-3.67,-26.47;
1080	863.75	483.48	v:0.5;t:f;sf:1;nr:4.92;cr:9.85;verts:39.82,0|39.72,2.78|0.56,0.05|-36.09,16.83|-24.52,-31.38;
1120	896.06	478.63	v:0.5;t:f;sf:1;nr:4.95;cr:9.89;verts:9.72,3.48|3.92,10.2|7.51,-4.85|8.84,-6.42|7.41,-2.07;
1160	927.11	460.95	v:0.5;t:f;sf:1;nr:4.96;cr:9.92;verts:46.24,17.52|-22.46,32.08|-27.13,-7.47|-21.33,-14.2|8.14,-38.31;
1200	954.47	457.55	v:0.5;t:f;sf:1;nr:4.97;cr:9.95;verts:18.89,14.11|0.08,-0.45|-14.85,-14.34|-7.73,-19.14;
1240	973.59	451.1	v:0.5;t:f;sf:1;nr:4.99;cr:9.97;verts:-0.24,7.67|11.34,34.91|-36.51,-3.84|-19.04,-6.9|36.03,-34.29;
1280	999.43	456.93	v:0.5;t:f;sf:1;nr:4.99;cr:9.98;verts:7.17,6.93|-8.17,5.72|-26.07,13.5|-9.93,-0.87|43.5,-24.36;
1320	1025.11	462.4	v:0.5;t:f;sf:1;nr:4.99;cr:9.99;verts:19.33,46|-18.51,12.4|-17.81,-30.85|-11.6,-33.69|17.81,-18.89;
1360	1045.92	467.84	v:0.5;t:f;sf:1;nr:4.99;cr:9.99;verts:7.63,10.13|-21.18,14.31|-3,-13.45|8.97,-8.97|11.4,-5.56;
1400	1069.75	461.05	v:0.5;t:f;sf:1;nr:5;cr:9.99;verts:-1.71,49.91|-16.19,3.33|-12.43,-12.35|-14.86,-15.76|26.97,-16.21;
1440	1091.09	452.3	v:0.5;t:f;sf:1;nr:5;cr:9.99;verts:12.84,18.33|3.18,39.84|-15.26,-16.37|-9.81,-20.11|5.63,-24.95;
*	id=P24	origin=start	destiny=end	motherId=-	ageAtStart=600
0	398.01	371.4	v:0.5;t:f;sf:1;nr:3.97;cr:7.94;verts:23.05,10.75|-35.29,17.19|4.42,-25.05|21.57,-13.48|25.29,-2.66;
40	425.83	372.32	v:0.5;t:f;sf:1;nr:4.02;cr:8.03;verts:35.21,18.35|-4.77,11.67|-17.56,-1.54|-6.25,-12.56|3.36,-17.31;
80	462.91	368.27	v:0.5;t:f;sf:1;nr:4.06;cr:8.13;verts:8.59,-4.19|0.33,9.56|-1.87,14.31|-3.11,9.04|13.3,-22.01;
120	492.17	359.69	v:0.5;t:f;sf:1;nr:4.11;cr:8.21;verts:12.91,29.83|-23.04,-9.78|25.03,0|22.5,10.97;
160	515.22	364.15	v:0.5;t:f;sf:1;nr:4.15;cr:8.29;verts:1.98,4.46|-0.56,15.43|-10.26,5|-6.05,-9.68|10.04,-24.28;
200	549.75	369.25	v:0.5;t:f;sf:1;nr:4.18;cr:8.37;verts:34.02,23.72|11.36,19.68|-22.72,0.4|-12.71,-18.84|7.77,-21.35;
240	571.38	375.91	v:0.5;t:f;sf:1;nr:4.22;cr:8.43;verts:25.48,16.54|17.83,19.98|-29.48,-7.35|30.3,2.12;
280	585.93	377	v:0.5;t:f;sf:1;nr:4.24;cr:8.49;verts:15.76,3.21|10.93,17.64|3.28,21.07|-20.8,-26.56|2.91,-9.52;
320	611.31	384.76	v:0.5;t:f;sf:1;nr:4.27;cr:8.54;verts:41.41,9.27|-9.62,10.97|-14.96,12.55|-22.47,-1.76|0.34,-19.52;
360	627.8	368.95	v:0.5;t:f;sf:1;nr:4.29;cr:8.58;verts:35.33,11.48|8.65,41.81|-33.38,-16.28|5.81,-36.69|20.23,-31.15;
400	646.26	367.36	v:0.5;t:f;sf:1;nr:4.31;cr:8.63;verts:16.87,9.89|13,13.46|7.61,17.1|-0.98,18.69|-20.83,-37.53;
440	672.8	358.86	v:0.5;t:f;sf:1;nr:4.33;cr:8.67;verts:-13.55,4.96|-18.93,8.6|-32.6,-0.57|-9.67,1.39|0.49,-0.08;
480	701.9	356.01	v:0.5;t:f;sf:1;nr:4.35;cr:8.7;verts:27.03,-3.8|-24.56,35.69|-5.68,-26.7|13.65,-23.64|15.66,-22.36;
520	726.94	352.77	v:0.5;t:f;sf:1;nr:4.36;cr:8.73;verts:17.9,4.46|2.89,18.22|-16.01,-22.79|1.98,-7.03;
560	753.48	357.39	v:0.5;t:f;sf:1;nr:4.38;cr:8.75;verts:0.38,0.33|-8.63,9.08|-24.55,-2.41|-26.84,-13.67|-0.53,-30.11;
600	775.89	356.8	v:0.5;t:f;sf:1;nr:4.39;cr:8.78;verts:43.09,7.71|-21.08,18.98|-22.03,-0.26|-11.99,-25.71|21.08,-18.98;
640	804.79	354.85	v:0.5;t:f;sf:1;nr:4.4;cr:8.8;verts:8.76,-4.27|14.18,5.76|-0.68,-9.72|-11.58,-19.26|-7.83,-20.93;
680	819.07	349.76	v:0.5;t:f;sf:1;nr:4.41;cr:8.82;verts:31.09,31.13|6.33,7.55|-8.17,-5.51|-14.96,-14.81|-5.52,-9.36;
720	854.76	345.06	v:0.5;t:f;sf:1;nr:4.42;cr:8.84;verts:-14.23,10.72|-15.87,8.09|13.45,-11.69|-0.35,-0.21;
760	877.75	349.12	v:0.5;t:f;sf:1;nr:4.43;cr:8.85;verts:37.33,23.65|-23.33,3.85|-9.54,-7.63|-0.59,-11.21|8.72,-7.06;
800	902.66	342.86	v:0.5;t:f;sf:1;nr:4.43;cr:8.87;verts:19.45,29.6|12.41,17.38|-4.85,-8.75|9.34,-3.59;
840	925.09	343.98	v:0.5;t:f;sf:1;nr:4.44;cr:8.88;verts:8.82,3.74|-10.02,18.5|-5.63,7.75|-13.1,-2.46|33.9,-28.59;
880	937.13	345.45	v:0.5;t:f;sf:1;nr:4.45;cr:8.9;verts:0.49,0.15|-3.21,5.21|-17.66,9.22|-25.13,-0.99|-15.24,-23.47;
920	957.72	336.1	v:0.5;t:f;sf:1;nr:4.45;cr:8.91;verts:41.46,16.11|9.72,7.06|-23.81,-4.14|-20.11,-9.19|-5.64,-10.6;
960	977.8	335.01	v:0.5;t:f;sf:1;nr:4.46;cr:8.92;verts:17.01,6.87|21.39,15.01|-2.87,18.12|-10.36,5.96|7.86,-43.84;
1000	1008.66	326.91	v:0.5;t:f;sf:1;nr:4.46;cr:8.93;verts:44.19,5.91|-9.47,6.92|-13.85,-1.23|-16.49,-7.69|-15.43,-9.64;
1040	1043.02	326.16	v:0.5;t:f;sf:1;nr:4.47;cr:8.93;verts:8.92,-0.16|9.83,5.17|-13.25,-12.59|2.91,-8.44;
1080	1065.38	340.04	v:0.5;t:f;sf:1;nr:4.47;cr:8.94;verts:-12.54,19.04|-13.44,13.72|-19.46,5.43|-11.13,2.98|34.99,-27.76;
1120	1074.8	360.16	v:0.5;t:f;sf:1;nr:4.47;cr:8.95;verts:11.94,13.88|-29.49,10.73|25.57,-7.64|31.37,0.55;
1160	1078.75	381.06	v:0.5;t:f;sf:1;nr:4.48;cr:8.95;verts:19.85,-0.69|21.63,13.27|-25.28,-13.45|8.08,-18.15;
1200	1093.6	394.94	v:0.5;t:f;sf:1;nr:4.48;cr:8.96;verts:9.54,34.53|4.99,13.19|-6.04,-8.01|7.57,-6.58;
1240	1122.3	409.88	v:0.5;t:f;sf:1;nr:4.49;cr:8.97;verts:2.73,8.91|-21.12,8.36|-9.32,-0.16|-8.58,-3.64|38.78,-22.47;
1280	1142.49	412.72	v:0.5;t:f;sf:1;nr:4.49;cr:8.98;verts:7.96,5.37|-17.47,11.75|-9.35,-2.16|0.17,-9.6|39.43,-21.39;
1320	1161.33	409.09	v:0.5;t:f;sf:1;nr:4.49;cr:8.99;verts:31.47,32.03|1.77,20.22|-10.88,1.73|-18.67,-13.23|10.15,-17.58;
1360	1183.07	393.72	v:0.5;t:f;sf:1;nr:4.5;cr:9;verts:9.73,16.67|-19.66,11.96|-22,10.26|12.86,-20.58;
1400	1197.11	393.15	v:0.5;t:f;sf:1;nr:4.5;cr:9.01;verts:37.21,25.29|-4.31,16.1|-35.71,-3.75|-1.18,-21.15|15.74,-32.27;
1440	1222.42	399.23	v:0.5;t:f;sf:1;nr:4.51;cr:9.01;verts:22.84,19.85|18.21,24.17|-30.24,1.06|-24.79,-17.36|38.94,-22.62;
*	id=P25	origin=start	destiny=end	motherId=-	ageAtStart=320
0	511.85	306.27	v:0.5;t:f;sf:1;nr:4.02;cr:8.03;verts:5.9,17.12|-3.91,10.27|-21.77,-13.12|14.65,-10.64|16.14,-8.22;
40	530.88	308.88	v:0.5;t:f;sf:1;nr:4.06;cr:8.12;verts:25.34,4.29|-13.14,19.73|-2.9,-5.61|15.02,-14.51;
80	550.35	309.65	v:0.5;t:f;sf:1;nr:4.11;cr:8.22;verts:5.88,5.05|12.83,29.86|-22.36,-4.84|-4.45,-13.74|17.55,-10.54;
120	567.55	315.17	v:0.5;t:f;sf:1;nr:4.17;cr:8.33;verts:-0.43,-0.2|-11.32,10.58|-21.64,-8.22|-18.9,-15.86|0.35,-5.02;
160	589.44	323	v:0.5;t:f;sf:1;nr:4.23;cr:8.45;verts:29.6,7.38|3.72,30.27|-22.31,7.63|-21.54,2.81|-7.72,-40.95;
200	593.94	333.57	v:0.5;t:f;sf:1;nr:4.29;cr:8.57;verts:10.85,1.14|-10.9,0.38|-11.72,-7.37|9.25,-5.78;
240	610.18	357.87	v:0.5;t:f;sf:1;nr:4.34;cr:8.68;verts:17.94,5.83|-6.99,18.52|-15.45,-10.82|-17.09,-29.73;
280	632.34	361.73	v:0.5;t:f;sf:1;nr:4.39;cr:8.78;verts:-4.22,9.69|-15.67,20.8|-0.27,0.3|16.74,-19.95;
320	664.77	358.55	v:0.5;t:f;sf:1;nr:4.41;cr:8.83;verts:-6.71,16.6|-17.12,-5.24|32.46,-13.38|17.9,-0.31;
360	690.17	381.23	v:0.5;t:f;sf:1;nr:4.43;cr:8.87;verts:7.06,9.31|-7.49,22.37|-16.93,7.54|-18.47,1.62|26.39,-23.46;
400	700.54	381.84	v:0.5;t:f;sf:1;nr:4.45;cr:8.9;verts:14.65,13.66|-3.31,9.91|-22.68,0.91|5.86,-19.16;
440	732.68	379.28	v:0.5;t:f;sf:1;nr:4.47;cr:8.93;verts:-2.32,18.9|-14.8,11.99|-17.48,11.11|-16.66,-9.23|39.18,-21.1;
480	751.14	380.18	v:0.5;t:f;sf:1;nr:4.48;cr:8.96;verts:8.67,-2.49|-1.1,8.95|-7.56,4.91|20.12,-29.51;
520	778.85	372.18	v:0.5;t:f;sf:1;nr:4.49;cr:8.98;verts:5.53,19.29|-16.83,10.93|-19.05,-10.48|33.85,-11.74;
560	797.71	364.56	v:0.5;t:f;sf:1;nr:4.5;cr:9;verts:-13.32,11.66|-10.35,-1.82|10.47,0.92|24.42,15.16;
600	832.77	356.91	v:0.5;t:f;sf:1;nr:4.51;cr:9.03;verts:30.21,33.38|-10.65,7.52|-24.6,-6.73|-14.52,-22.35|3.25,-26.45;
640	865.29	367.84	v:0.5;t:f;sf:1;nr:4.52;cr:9.05;verts:28.43,-0.5|41.71,17.24|-27.04,8.79|-27.91,5.42|-8.31,-27.19;
680	888.92	375.42	v:0.5;t:f;sf:1;nr:4.58;cr:9.16;verts:4.79,7.09|2.69,21.91|-20.99,6.82|10.11,-27.12|18.72,-11.7;
720	916.91	377.33	v:0.5;t:f;sf:1;nr:4.64;cr:9.27;verts:44.38,11.25|-23.19,8.99|-9.26,-9.79|-2.06,-9.67|4.34,-8.89;
760	945.82	371.79	v:0.5;t:f;sf:1;nr:4.69;cr:9.39;verts:15.48,5.72|-4.2,10.4|-12.33,-20.28|1.95,-11.05;
800	978.57	364.76	v:0.5;t:f;sf:1;nr:4.75;cr:9.51;verts:20.35,22.1|-17.28,-1.32|-8.59,-4.01|8.73,-3.71;
840	993.42	359.48	v:0.5;t:f;sf:1;nr:4.81;cr:9.63;verts:5.51,16.82|-7.07,6.36|-23.44,-9.29|-6.11,-8.98|38.03,-0.44;
880	1024.16	357.44	v:0.5;t:f;sf:1;nr:4.87;cr:9.74;verts:8.24,5.15|6.99,6.75|-24.63,0.81|5.71,-7.86|7.3,-2.48;
920	1050.45	362.07	v:0.5;t:f;sf:1;nr:4.92;cr:9.84;verts:-19.3,11.38|-18.05,9.78|-19,2.15|-0.55,0.11|-20.58,-3.23;
960	1073.12	363.14	v:0.5;t:f;sf:1;nr:4.95;cr:9.9;verts:10.59,2.25|-6.96,8.29|-23.23,1.18|1.32,-10.74|39.33,-1.73;
1000	1113.69	365.21	v:0.5;t:f;sf:1;nr:4.97;cr:9.94;verts:37.27,12.11|-31.59,38.08|-17.79,-34.91|1.37,-39.16|34.6,-18.4;
1040	1132.72	354.63	v:0.5;t:f;sf:1;nr:4.98;cr:9.97;verts:-3.46,10.05|-9.45,4.4|10.62,0.56|18.24,1.53;
1080	1163.14	348.64	v:0.5;t:f;sf:1;nr:5;cr:10;verts:-19.81,-5.43|-12.18,-4.46|-1.32,-3.16|25.54,-17.22;
1120	1186.09	342.3	v:0.5;t:f;sf:1;nr:5.01;cr:10.02;verts:20.2,34.51|-24.26,-9.5|-10.82,-6.25|-1.09,-12.45|2.59,-23.56;
1160	1202.72	334.63	v:0.5;t:f;sf:1;nr:5.02;cr:10.05;verts:7.95,6.43|0.39,-0.25|-17.72,-20.12|-0.89,-10.19;
1200	1226.05	329.84	v:0.5;t:f;sf:1;nr:5.04;cr:10.07;verts:8.1,49.58|-15.39,1.65|-22.94,-5.03|-24.22,-14.97|28.44,-31.59;
1240	1249.78	310.1	v:0.5;t:f;sf:1;nr:5.05;cr:10.1;verts:2.75,32.11|-10.09,-1.96|-0.9,-10.23|9.65,-3.51;
1280	1273.14	304.58	v:0.5;t:f;sf:1;nr:5.06;cr:10.12;verts:23.24,10.84|21.26,14.34|-35.1,-19.97|-24.25,-15.75|-13.7,-9.03;
1320	1296.83	302.96	v:0.5;t:f;sf:1;nr:5.07;cr:10.14;verts:50.58,-1.35|-0.45,9.22|-2.43,12.72|-22.93,10.69|-15.58,-19.94;
1360	1325.14	299.58	v:0.5;t:f;sf:1;nr:5.08;cr:10.17;verts:38.63,12.42|-10.13,-3.89|10.85,0|22.27,-4.72;
1400	1347.89	302.98	v:0.5;t:f;sf:1;nr:5.09;cr:10.19;verts:15.87,15.82|-22.89,20.61|-11.9,3.4|14.73,-37.91;
1440	1367.57	299.49	v:0.5;t:f;sf:1;nr:5.1;cr:10.21;verts:16.31,18.76|-3.81,12.33|-14.96,-19.85|-8.26,-31.54;
*	id=P26	origin=start	destiny=end	motherId=-	ageAtStart=840
0	216.57	631.03	v:0.5;t:f;sf:1;nr:3.91;cr:7.82;verts:7.01,6.54|-9.26,2.48|9.22,-17.51|7.45,-6.03;
40	245.87	632.18	v:0.5;t:f;sf:1;nr:3.96;cr:7.92;verts:-7.31,25.5|-15.59,21.46|-21.86,-4.88|-17.05,-20.32|37.66,-10.59;
80	268.46	639.81	v:0.5;t:f;sf:1;nr:4.01;cr:8.01;verts:-14.23,36.94|-8.75,-3.9|-7.65,-5.77|-0.67,-9.56|15.08,-2.96;
120	288.08	648.93	v:0.5;t:f;sf:1;nr:4.05;cr:8.11;verts:-4.55,6.16|-13.12,14.07|-17.96,6.89|-20.29,-0.44|-0.45,0.1;
160	308.17	651.48	v:0.5;t:f;sf:1;nr:4.1;cr:8.2;verts:28.32,28.99|-23.35,14.03|-20.54,2.65|2.37,-27.13|8.42,-25.9;
200	328.18	666.32	v:0.5;t:f;sf:1;nr:4.15;cr:8.29;verts:-6.62,34.05|-34.35,4.83|-17.64,-12.29|-11.59,-11.06|0.42,-0.22;
240	339.85	685.49	v:0.5;t:f;sf:1;nr:4.19;cr:8.38;verts:22.89,-0.4|-11.25,18.96|-12.13,19.41|-23.26,8.11|16.34,-38.11;
280	348.48	697.73	v:0.5;t:f;sf:1;nr:4.23;cr:8.46;verts:14.26,11.84|13.16,13.63|0,18.94|-9.76,16.24|-6.71,-41.37;
320	354.61	704.78	v:0.5;t:f;sf:1;nr:4.27;cr:8.54;verts:8.13,18.89|7.03,20.68|-17.07,-38.72|-3.28,-8.53|5.5,7.3;
360	368.52	724.25	v:0.5;t:f;sf:1;nr:4.31;cr:8.62;verts:20.2,13.12|-10.56,21.65|-17.19,10.93|-17.03,-17.03|0.01,0.49;
400	377.11	727.74	v:0.5;t:f;sf:1;nr:4.35;cr:8.71;verts:0.24,0.44|11.61,16.61|-8.58,3.99|-24.65,-12.02|-19.73,-19.05;
440	417.42	741.79	v:0.5;t:f;sf:1;nr:4.4;cr:8.79;verts:34.23,6.46|-11.05,24.82|-23.29,13.99|-13.17,-23.77|27.17,0;
480	438.6	755.07	v:0.5;t:f;sf:1;nr:4.42;cr:8.84;verts:13.06,19.73|6,13.27|-10.36,4.4|-7.08,-8.75|17.33,-40.41;
520	464.88	754.8	v:0.5;t:f;sf:1;nr:4.44;cr:8.87;verts:-13.23,19.47|-20.29,13|-0.17,-0.37|16.07,-13.02;
560	479	753.34	v:0.5;t:f;sf:1;nr:4.45;cr:8.9;verts:-14.29,-1.83|-0.41,-0.49|-4.47,-8.07|-2.08,-8.99|1.96,-14.48;
600	498.56	746.39	v:0.5;t:f;sf:1;nr:4.46;cr:8.92;verts:19.95,5.35|-4.65,20.12|0.38,-0.15|2.52,-20.5;
640	521.05	751.02	v:0.5;t:f;sf:1;nr:4.47;cr:8.94;verts:34.93,27.77|-2.54,9.98|-22.1,4.49|-19.97,-15.87|20.81,-12.5;
680	549.26	754.07	v:0.5;t:f;sf:1;nr:4.48;cr:8.96;verts:7,30.33|-7.41,-9.45|-0.24,0.33|-14.13,-27.73;
720	571.66	749.59	v:0.5;t:f;sf:1;nr:4.49;cr:8.98;verts:0.01,0.52|-22.64,-4.15|-28.17,-8.08|-2.04,-29.23|20.36,-21.08;
760	599.22	748.49	v:0.5;t:f;sf:1;nr:4.5;cr:8.99;verts:1.41,10.05|-2.17,28.65|1.59,-10.02|9.75,2.8;
800	638.23	748.65	v:0.5;t:f;sf:1;nr:4.5;cr:9.01;verts:-18.46,30.87|-0.34,-9.62|0.34,-9.62|7.88,-5.52|8.57,-4.37;
840	662.43	765.85	v:0.5;t:f;sf:1;nr:4.51;cr:9.02;verts:-15.63,12.84|-16.32,11.69|-2.21,1.12|-23.86,7.59|-24.54,7.59;
880	667.99	755.63	v:0.5;t:f;sf:1;nr:4.52;cr:9.03;verts:14.36,27|-21.19,2.61|-21.88,1.46|-7.77,-9.11|25.79,-37;
920	676.24	738.17	v:0.5;t:f;sf:1;nr:4.52;cr:9.04;verts:22.5,19.56|0.05,0.41|6.1,9.54|-27.44,-11.65;
960	681.28	734.09	v:0.5;t:f;sf:1;nr:4.53;cr:9.05;verts:17.46,15.47|1.06,5.46|-15.33,26.55|-4.98,-3.67|17.35,-41.76;
1000	698.65	719.28	v:0.5;t:f;sf:1;nr:4.53;cr:9.06;verts:35.62,27.94|-30.77,14.35|-16.3,-9.35|8.79,-32.8|32.47,-9.93;
1040	725.81	708.48	v:0.5;t:f;sf:1;nr:4.54;cr:9.07;verts:8.46,17.14|-11.5,7.75|-4.74,-13.03|29,0.75;
1080	749.16	698.45	v:0.5;t:f;sf:1;nr:4.54;cr:9.08;verts:5.15,35.93|-14.89,7.11|0.95,-18.12|5.64,-9.28|15.72,-9.07;
1120	772.16	701.1	v:0.5;t:f;sf:1;nr:4.59;cr:9.19;verts:-0.52,0.05|-15.18,10.63|-17.36,-6.64|-22.05,-15.48|-7.28,-6.43;
1160	796.52	701.96	v:0.5;t:f;sf:1;nr:4.65;cr:9.3;verts:23.22,3.68|-10.31,21.13|-24.88,0.92|25.68,-26.28;
1200	813.13	701.04	v:0.5;t:f;sf:1;nr:4.72;cr:9.43;verts:8.38,-4.46|6.62,2.75|0.83,9.45|5.16,-23.25;
1240	842.84	696.95	v:0.5;t:f;sf:1;nr:4.78;cr:9.55;verts:39.54,25.69|-23.09,-1.34|-9.52,0.33|-21.32,-8.55|8.77,-3.72;
1280	866.88	698.05	v:0.5;t:f;sf:1;nr:4.83;cr:9.66;verts:-11.22,16.63|-15.27,-2.61|20.01,1.4|23.91,5.14;
1320	894.33	695.19	v:0.5;t:f;sf:1;nr:4.88;cr:9.76;verts:23.22,30.88|-13.09,-1.14|-7.44,-1.46|-11.91,-5.55|4.06,-12.49;
1360	914.39	692.63	v:0.5;t:f;sf:1;nr:4.93;cr:9.87;verts:3.17,28.32|1.91,27.27|-27.5,-4.03|-16,-15.06|45.88,-16.68;
1400	938.08	691.44	v:0.5;t:f;sf:1;nr:4.96;cr:9.92;verts:42.56,24.98|-28,21.88|0,-35.53|26.82,-23.31|22.18,-17.87;
1440	960.75	699.73	v:0.5;t:f;sf:1;nr:4.97;cr:9.94;verts:-31.34,24.35|-0.49,-9.58|4.15,-15.02|22.1,2.32;
*	id=P27	origin=start	destiny=end	motherId=-	ageAtStart=120
0	698.94	585.88	v:0.5;t:f;sf:1;nr:3.94;cr:7.89;verts:7.64,-1.9|-6.82,3.94|5.18,-15.09|4.4,-6.52;
40	710.46	611.35	v:0.5;t:f;sf:1;nr:3.99;cr:7.98;verts:-7.12,18.95|-6.34,10.38|-7.21,4.68|16.88,-26.65|5.64,-6.49;
80	735.02	624.36	v:0.5;t:f;sf:1;nr:4.03;cr:8.06;verts:39.24,7.11|-6.44,5.6|-18.92,6.52|-8.38,1.63|-7.68,-13.64;
120	756.87	628.85	v:0.5;t:f;sf:1;nr:4.07;cr:8.14;verts:17.39,11.6|7.58,6.14|-9.72,0.85|32.23,-0.85;
160	782.78	635.05	v:0.5;t:f;sf:1;nr:4.11;cr:8.21;verts:6.33,5.35|-8.51,17.8|-18.33,12.34|-8.41,-18.89|37.74,-15.22;
200	804.31	630.65	v:0.5;t:f;sf:1;nr:4.15;cr:8.29;verts:32.86,-0.37|5.39,6.2|-15.21,0.94|5.71,-5.91;
240	834.45	625.35	v:0.5;t:f;sf:1;nr:4.19;cr:8.38;verts:18.78,16.32|-20.13,14.63|-24.75,0.91|2.72,-5.66|38.32,-15.85;
280	866.86	619.03	v:0.5;t:f;sf:1;nr:4.23;cr:8.46;verts:37.13,19.35|-13.63,10.01|-21.49,13.96|-22.19,-12.81|5.92,-22.16;
320	889.87	615.06	v:0.5;t:f;sf:1;nr:4.27;cr:8.54;verts:14.12,15.38|0.32,0.37|-30.15,-1.58|-17.74,-24.42|10.82,-28.18;
360	916.33	608.7	v:0.5;t:f;sf:1;nr:4.32;cr:8.63;verts:11.25,13.4|-12.34,9.02|-8.5,2.28|-2.57,-8.42|1.68,-8.64;
400	927.11	600.29	v:0.5;t:f;sf:1;nr:4.36;cr:8.73;verts:47.37,20.96|0.47,5|-23.12,0.61|-19.28,-6.13|-13.35,-16.82|-9.1,-17.04;
440	949.59	598.54	v:0.5;t:f;sf:1;nr:4.39;cr:8.78;verts:13.76,22.9|4.64,26.31|-22.01,3.24|-26.57,2.79|12.27,-41.89;
480	970.45	601.78	v:0.5;t:f;sf:1;nr:4.41;cr:8.83;verts:8.1,19.08|10.44,42.65|-10.67,-17.77|-0.36,-20.72|1.81,-20.65;
520	993.29	603.07	v:0.5;t:f;sf:1;nr:4.43;cr:8.86;verts:7.33,31.73|-14.75,20.37|-30.6,-11.14|27.31,-17.74|41.68,-14.48;
560	1011.49	611.87	v:0.5;t:f;sf:1;nr:4.45;cr:8.9;verts:-19.09,29.87|-20.06,23.08|11.95,-28.15|23.48,-5.68;
600	1034.47	617.41	v:0.5;t:f;sf:1;nr:4.47;cr:8.94;verts:8.4,20.8|6.18,21.56|-5.05,21.85|-11.03,-22.61|9.93,-26.69;
640	1056.18	615.2	v:0.5;t:f;sf:1;nr:4.53;cr:9.06;verts:-13.31,18.59|-15.53,19.35|-9.27,5.57|-5.08,-9.55|30.38,-18.87;
680	1076.71	613.33	v:0.5;t:f;sf:1;nr:4.59;cr:9.18;verts:10.42,27.15|1.52,29.04|0.42,-0.04|9.85,-20.75;
720	1100.12	615.17	v:0.5;t:f;sf:1;nr:4.65;cr:9.31;verts:40.17,22.2|-9.22,9.22|-22.99,1.81|-13.56,-18.9|11.71,-5.71;
760	1131.66	611.15	v:0.5;t:f;sf:1;nr:4.71;cr:9.43;verts:18.12,7.32|8.63,18.17|-19.82,-9.74|-20.44,-31.11;
800	1151.28	615.09	v:0.5;t:f;sf:1;nr:4.77;cr:9.55;verts:19.46,23.19|-1.5,11.26|-10.99,22.11|-28.06,-11.34|37.33,-28.79;
840	1177.67	613.19	v:0.5;t:f;sf:1;nr:4.84;cr:9.67;verts:-6.93,21.29|-9.45,-3.63|35.35,-14.44|9.9,-2.1;
880	1198.2	617.82	v:0.5;t:f;sf:1;nr:4.9;cr:9.8;verts:39.79,27.49|-10.63,2.53|-32.65,-11.24|-31.78,-13.49|14.83,-9.81;
920	1227.54	618.21	v:0.5;t:f;sf:1;nr:4.96;cr:9.92;verts:7.27,34.21|-3.66,34.78|-16.42,30.88|-14.52,-9.42|17.53,-45.74;
960	1257.26	622.57	v:0.5;t:f;sf:1;nr:4.99;cr:9.98;verts:21.85,5.86|13.3,18.3|-0.05,-0.57|13.3,-18.3|15.71,-16.27;
1000	1279.44	630.23	v:0.5;t:f;sf:1;nr:5.01;cr:10.02;verts:-0.33,13.51|-8.89,25.96|-22.23,7.09|-8.89,-10.64|-6.47,-8.62|47.63,-36.3;
1040	1296.5	643.04	v:0.5;t:f;sf:1;nr:5.03;cr:10.05;verts:-5.34,11.45|-23.52,4.2|-25.94,2.17|-3.69,-12.08|50.04,-2.69;
1080	1324.78	653.38	v:0.5;t:f;sf:1;nr:5.04;cr:10.08;verts:26.08,-3.67|-19.58,-17.63|26.2,2.75|21.76,7.64|-48.85,-11.86;
1120	1343.03	643.09	v:0.5;t:f;sf:1;nr:5.04;cr:10.09;verts:18.05,18.43|14.31,29.35|7.84,-13.95|17.78,-27.38|7.95,-7.54;
1160	1383.63	634.67	v:0.5;t:f;sf:1;nr:5.05;cr:10.09;verts:-4.46,11.04|-22.56,10.02|-6.66,-9.87|3.28,-11.44|49.93,-7.07;
1200	1410.69	619.69	v:0.5;t:f;sf:1;nr:5.05;cr:10.1;verts:20.77,8.39|-11.54,19.2|-12.82,-29.64|16.39,-15.28;
1240	1431.36	619.52	v:0.5;t:f;sf:1;nr:5.05;cr:10.1;verts:30.98,25.9|0.1,8.22|-8.79,-5.93|-4.29,-15.45;
1280	1469.64	615.99	v:0.5;t:f;sf:1;nr:5.05;cr:10.1;verts:10.67,1.69|8.74,6.35|-7.3,22.37|-5.07,9.54|-4.79,-50.26;
1320	1499.99	616.8	v:0.5;t:f;sf:1;nr:5.05;cr:10.1;verts:4.14,9.76|-21.61,7.16|-19.68,2.5|-7.23,-7.76|48.04,-15.56;
1360	1530.33	609.02	v:0.5;t:f;sf:1;nr:5.05;cr:10.1;verts:21.05,45.9|-26.19,1.98|-15.94,-13.37|-1.45,-20.75|17.7,-23.34;
1400	1551.23	612.04	v:0.5;t:f;sf:1;nr:5.05;cr:10.1;verts:-3.21,-20.33|0.83,-11.89|11.9,-0.62|-22.36,-17.74|-31.85,-24.85;
1440	1567.42	611.16	v:0.5;t:f;sf:1;nr:5.05;cr:10.1;verts:38.02,13.66|9.45,5.24|0.94,10.77|-19.4,-21.2;
*	id=P28	origin=start	destiny=end	motherId=-	ageAtStart=320
0	647.01	593.56	v:0.5;t:f;sf:1;nr:3.98;cr:7.96;verts:29.62,25.89|-4.27,7.71|-14.14,-13.44|4,-7.85|8.78,0.77;
40	674.22	590.11	v:0.5;t:f;sf:1;nr:4;cr:7.99;verts:0.66,9.45|2.41,22.44|-18.43,-2.68|-6.81,-6.58|31.22,-24.68;
80	690.29	588.77	v:0.5;t:f;sf:1;nr:4.02;cr:8.04;verts:18.95,5.79|-15.4,8.11|-19.31,-4.46|-17.96,-8.38|38.11,-12.01;
120	726.7	600.38	v:0.5;t:f;sf:1;nr:4.05;cr:8.11;verts:10.47,38.84|-18.77,5.74|-5.74,-18.77|1.37,-19.58|15.47,-12.08;
160	752.44	608.97	v:0.5;t:f;sf:1;nr:4.09;cr:8.18;verts:-0.44,25.05|-22.37,33.81|-10.27,-3.49|8.57,-23.55|23.06,-9.79;
200	771.02	621.2	v:0.5;t:f;sf:1;nr:4.12;cr:8.25;verts:-20.79,18.72|23.46,-15.23|4.48,2.43|11.81,6.33;
240	790.62	640.72	v:0.5;t:f;sf:1;nr:4.16;cr:8.32;verts:17.58,23.32|-13.71,25.79|-28.21,7.56|0.15,-0.45|3.86,4.29;
280	804.43	630.97	v:0.5;t:f;sf:1;nr:4.2;cr:8.39;verts:8.43,1.95|3.77,13.58|-13.66,-10.2|0.36,-21.3;
320	818.73	615.48	v:0.5;t:f;sf:1;nr:4.23;cr:8.47;verts:16.66,6.73|26.07,21.16|-10.53,-1.91|-16.15,-7.88|-5.86,-13.54;
360	833.93	607.82	v:0.5;t:f;sf:1;nr:4.27;cr:8.54;verts:10.87,13.5|2.07,13.72|-7.74,-7.22|-2.92,-10.17;
400	852.5	598.29	v:0.5;t:f;sf:1;nr:4.31;cr:8.61;verts:21.66,18.83|-25.79,12.58|-7.7,3.97|-16.5,4.2|10.71,-41.34;
440	875.35	589.28	v:0.5;t:f;sf:1;nr:4.34;cr:8.68;verts:8.05,18.09|-1.2,9.82|-17.32,9.6|-8.68,-17.8|42.09,-9.07;
480	896.82	584.7	v:0.5;t:f;sf:1;nr:4.38;cr:8.75;verts:18.22,10.1|-13.41,13.51|14.37,-23.77|20.62,-13.66;
520	915.5	573.07	v:0.5;t:f;sf:1;nr:4.41;cr:8.82;verts:16.69,20.61|-25.49,7.31|1.95,-25.29|22.54,-26.78;
560	931.94	578.48	v:0.5;t:f;sf:1;nr:4.44;cr:8.89;verts:-0.25,-0.32|0.24,26.01|-14.5,-19.88|6.09,-21.37;
600	967.15	580.8	v:0.5;t:f;sf:1;nr:4.48;cr:8.96;verts:-3.81,17.91|-5.66,17.42|-13.82,12.01|0,-18.31|23.77,-15.62;
640	976.3	582.83	v:0.5;t:f;sf:1;nr:4.51;cr:9.03;verts:-12.96,19.94|-14.81,19.44|-9.15,-16.29|0.32,0.27;
680	996.9	589.94	v:0.5;t:f;sf:1;nr:4.55;cr:9.09;verts:44.65,6.52|-20.28,7.37|-2.98,-9.75|-0.36,-10.19|7.08,-7.34;
720	1023.59	590.19	v:0.5;t:f;sf:1;nr:4.58;cr:9.16;verts:22.93,28.22|-19.61,-7.08|-9.69,-3.92|6.58,-8.13;
760	1049.62	576.29	v:0.5;t:f;sf:1;nr:4.61;cr:9.22;verts:-3.1,14.32|-0.35,0.56|-6.91,7.95|-7.82,7.05|-9.21,5.1;
800	1072.65	561.84	v:0.5;t:f;sf:1;nr:4.64;cr:9.28;verts:45.63,6.57|1.99,9.38|-26.12,-0.13|-9.22,-2.64|-23.38,-13.9;
840	1107.4	554.96	v:0.5;t:f;sf:1;nr:4.67;cr:9.34;verts:9.08,33.89|-21.6,27.65|0.15,-0.51|10.88,-0.3|32.05,-14.27;
880	1133.29	551.49	v:0.5;t:f;sf:1;nr:4.7;cr:9.4;verts:31.63,34.38|6.11,8.72|-25.74,-3.99|-15.01,-3.77|6.16,-17.74;
920	1155.48	558.76	v:0.5;t:f;sf:1;nr:4.73;cr:9.46;verts:44.64,14.7|-16.09,16|-16.03,-10.47|4.26,-13.93|7.06,-12.74;
960	1173.16	558.68	v:0.5;t:f;sf:1;nr:4.76;cr:9.51;verts:40.19,24.91|-10.65,0.93|-10.69,0|-13.41,-14.01|-10.61,-12.82;
1000	1190.88	557.8	v:0.5;t:f;sf:1;nr:4.78;cr:9.57;verts:-28.37,0.05|-28.41,-0.89|-1.03,-0.28|0.6,-11.4|5.88,-9.78;
1040	1214.66	558.76	v:0.5;t:f;sf:1;nr:4.81;cr:9.62;verts:9.7,-2.6|46.69,10.42|-24.81,0.68|-23.18,-10.44|-17.9,-8.82;
1080	1241.2	555.15	v:0.5;t:f;sf:1;nr:4.84;cr:9.68;verts:20.14,6.82|36.61,11.89|-10.39,-0.36|-16.84,-6.2;
1120	1262.45	560.68	v:0.5;t:f;sf:1;nr:4.87;cr:9.73;verts:15.36,17.41|-10.65,16.4|-3.63,-30.76|15.41,-12.04;
1160	1301.08	574.19	v:0.5;t:f;sf:1;nr:4.9;cr:9.79;verts:29.61,38.63|-29.31,6.77|-23.22,1.48|-11.75,-27.69|3.14,-29.92;
1200	1317.08	565.98	v:0.5;t:f;sf:1;nr:4.93;cr:9.85;verts:0.29,0.35|-13.62,15.67|-20.15,5.02|3.96,-20.38;
1240	1333.65	566.07	v:0.5;t:f;sf:1;nr:4.96;cr:9.91;verts:20.65,11.92|-29.01,12.34|-16.28,0.44|-12.61,-20.29|22.8,-6.97;
1280	1358.16	566.57	v:0.5;t:f;sf:1;nr:4.98;cr:9.97;verts:9.56,-3.86|-3.86,12.43|-1.71,-6.47|-13.95,-37.1;
1320	1375.91	564.11	v:0.5;t:f;sf:1;nr:5.01;cr:10.02;verts:-6.66,26.69|-21.62,9.96|-19.47,-8.93|-8.2,-6.32|43.13,-24.97;
1360	1386.92	562.87	v:0.5;t:f;sf:1;nr:5.04;cr:10.08;verts:32.13,11.06|-16.47,29.72|-33.65,-4.73|-19.21,-7.56|-0.12,-0.56;
1400	1408.16	559.37	v:0.5;t:f;sf:1;nr:5.07;cr:10.13;verts:10.89,7.56|0.68,1.25|-21.36,-4.07|-22.47,-4.78;
1440	1433.31	555.31	v:0.5;t:f;sf:1;nr:5.09;cr:10.18;verts:0.51,0.29|-22.53,25.92|-14.26,3.5|-24.47,-2.81|-3.59,-34.15;
*	id=P29	origin=start	destiny=end	motherId=-	ageAtStart=920
0	265.09	229.17	v:0.5;t:f;sf:1;nr:3.98;cr:7.95;verts:-7.58,16.25|-9.23,15.36|-17.92,-0.31|32.86,-21.57|9.78,1.17;
40	261.95	245.29	v:0.5;t:f;sf:1;nr:4.02;cr:8.05;verts:12.91,17.29|-14.79,15.81|-24.04,3.81|27.16,-29.04|17.21,-17.21;
80	270.56	257.77	v:0.5;t:f;sf:1;nr:4.07;cr:8.14;verts:3.66,-20.76|1.73,-8.26|8.6,-4.74|20.82,-3.3;
120	293.31	271.01	v:0.5;t:f;sf:1;nr:4.12;cr:8.24;verts:-1.93,9.95|-14.14,8.51|-21.02,4.99|-19.09,-7.52|39.97,-7.8;
160	309.04	271.01	v:0.5;t:f;sf:1;nr:4.16;cr:8.33;verts:36.99,18.12|-17.66,9.95|-6.59,-18.11|-4.66,-18.7|-4.34,-18.78;
200	336.82	274.32	v:0.5;t:f;sf:1;nr:4.2;cr:8.41;verts:14.85,8.23|9.21,21.43|-15.26,-7.44|-14.77,-29.85;
240	372.29	278.45	v:0.5;t:f;sf:1;nr:4.24;cr:8.49;verts:39.38,14.73|-20.62,12.36|-28.74,11.03|-5.34,-30.31|30.21,-5.87;
280	378.18	276.85	v:0.5;t:f;sf:1;nr:4.28;cr:8.57;verts:2.18,42.39|-20.02,4.62|-12.65,-16.19|12.08,-16.62|24.32,-7.47;
320	408.24	282.29	v:0.5;t:f;sf:1;nr:4.33;cr:8.65;verts:39.61,14.42|14.68,23.16|-5.73,-2.04|-17.98,-11.18|-13.73,-39.86;
360	441.33	294.16	v:0.5;t:f;sf:1;nr:4.37;cr:8.75;verts:-8.46,42.43|-20.78,-16.83|-4.18,-26.41|13.37,-23.16|25.7,-7.37;
400	476.46	314.75	v:0.5;t:f;sf:1;nr:4.42;cr:8.85;verts:25.97,16.86|5.91,30.39|-9.42,13.21|-21.76,-2.57|-9.07,-42.78;
440	497.14	332.56	v:0.5;t:f;sf:1;nr:4.45;cr:8.9;verts:37.61,23.27|5.11,29.01|-28.58,-7.13|-11.51,-27.11|3.59,-29.24;
480	523.83	331.38	v:0.5;t:f;sf:1;nr:4.47;cr:8.95;verts:13.35,13.83|10.92,22.09|-11.84,15.15|-13.83,13.35|-3.51,-44.36;
520	544.69	341.99	v:0.5;t:f;sf:1;nr:4.54;cr:9.08;verts:13.72,29.43|-9.49,31.05|-7.5,24.43|-0.2,-0.47|28.93,14.74;
560	555.4	351.19	v:0.5;t:f;sf:1;nr:4.62;cr:9.24;verts:4.53,8.9|-10.92,8.73|-5.59,-8.28|21.98,-28.91;
600	583.29	349.33	v:0.5;t:f;sf:1;nr:4.7;cr:9.41;verts:36.94,0.4|-23.35,7.04|1.2,-11.39|11.37,-1.4;
640	618.11	355.59	v:0.5;t:f;sf:1;nr:4.8;cr:9.6;verts:2.11,6.67|-3.5,19.83|-23.46,4.87|-12.12,-16.08|45.24,-12.91;
680	638.94	353.09	v:0.5;t:f;sf:1;nr:4.9;cr:9.8;verts:30.72,6.53|-8.66,30.19|-18.72,4.16|-6.48,-37.86|26.34,-17.1;
720	660.4	344.63	v:0.5;t:f;sf:1;nr:4.94;cr:9.89;verts:39.12,2.57|3.2,30.41|-28.91,-9.96|4.88,-25.56|9.26,-1.93;
760	683.62	346.61	v:0.5;t:f;sf:1;nr:4.97;cr:9.94;verts:10,1.94|28.62,13.47|-13.96,0.05|-3.65,-9.51;
800	708.73	333.85	v:0.5;t:f;sf:1;nr:4.99;cr:9.98;verts:26.73,17.25|-5.32,10.01|-11.16,1.97|-15.11,-10.83|-7.13,-8.81;
840	733.54	329.84	v:0.5;t:f;sf:1;nr:5;cr:10.01;verts:29.16,10.04|1.93,13.24|-32.39,-23.34|-23.97,-19.41;
880	750.95	319.53	v:0.5;t:f;sf:1;nr:5.02;cr:10.03;verts:38.58,10.68|-15.49,2.94|-22.23,-5.13|-20.68,-9.64|11.74,-0.26;
920	772.22	324.5	v:0.5;t:f;sf:1;nr:5.03;cr:10.05;verts:17.32,15.64|-29.53,-12.58|-11.55,-6.67|13.21,-1.86;
960	791.51	340.38	v:0.5;t:f;sf:1;nr:5.03;cr:10.07;verts:10.45,4.44|5.16,10.12|3.88,10.67|-6.08,14.02|-10.2,-38.89;
1000	798.98	345.67	v:0.5;t:f;sf:1;nr:5.04;cr:10.07;verts:2.98,9.73|-2.32,15.41|-3.59,15.96|-13.55,19.31|16.43,-47.58;
1040	814.29	346.82	v:0.5;t:f;sf:1;nr:5.04;cr:10.08;verts:-17.63,16.56|-18.9,17.11|-12.33,10.88|5.26,1.26|33.63,-5.93;
1080	841.08	349.54	v:0.5;t:f;sf:1;nr:5.04;cr:10.08;verts:38.53,11.85|-21.53,3.98|-19.78,-12.84|6.84,-3.22|23.57,0.82;
1120	864.24	350.15	v:0.5;t:f;sf:1;nr:5.04;cr:10.08;verts:15.37,12.46|-19.86,5.32|-16.32,-2.61|-10.59,-17.63|40.22,-2.9;
1160	887	348.55	v:0.5;t:f;sf:1;nr:5.04;cr:10.08;verts:-34.18,21.4|4.6,-9.42|6.31,-8.37|17.45,-4.5;
1200	911.46	347.18	v:0.5;t:f;sf:1;nr:5.04;cr:10.08;verts:44.91,22.9|-11.3,-3.03|-18.14,-9.74|-19.86,-10.79|-7,-5.87;
1240	945.48	342.4	v:0.5;t:f;sf:1;nr:5.04;cr:10.08;verts:10.89,18.13|-12.67,28.46|-29.09,-11.17|16.51,-26.42|50.09,-5.71;
1280	967.86	339.81	v:0.5;t:f;sf:1;nr:5.04;cr:10.08;verts:-0.3,-0.36|-11.49,15.54|-5.87,-29.01|-0.58,-10.98;
1320	991.54	339.1	v:0.5;t:f;sf:1;nr:5.04;cr:10.08;verts:0.4,0.24|-10.18,0|-23.98,-1.07|-24.26,-11.69;
1360	1016.18	341.84	v:0.5;t:f;sf:1;nr:5.04;cr:10.08;verts:12.63,19.45|-19.23,12.97|-24.24,2.98|-7.55,-21.93|47.72,-16.29;
1400	1046.7	339.04	v:0.5;t:f;sf:1;nr:5.04;cr:10.08;verts:-5.83,25.15|-17.88,16.65|17.2,-19.09|11.38,2.21;
1440	1070.45	328.49	v:0.5;t:f;sf:1;nr:5.04;cr:10.08;verts:39.86,6.2|-7.19,11.08|-12.37,-8.34|9.01,-9.66;
*	id=P30	origin=start	destiny=end	motherId=-	ageAtStart=200
0	160.43	571.65	v:0.5;t:f;sf:1;nr:3.99;cr:7.98;verts:-11.54,13.65|-5.54,-11.69|11.41,-12.24|15.04,-7.34;
40	181.19	568.47	v:0.5;t:f;sf:1;nr:4.01;cr:8.02;verts:9.56,15.3|-6.2,11.52|-9.35,-15.42|-5.72,-10.51;
80	202.96	573.91	v:0.5;t:f;sf:1;nr:4.04;cr:8.07;verts:7.19,6.03|-7.08,6.15|6.4,-6.86|29.56,-12.42;
120	225.39	582.25	v:0.5;t:f;sf:1;nr:4.07;cr:8.14;verts:-15.24,14.37|-27.05,27.05|-16.03,1.48|0.4,-0.24|7.14,-4.08;
160	250.58	580.79	v:0.5;t:f;sf:1;nr:4.1;cr:8.21;verts:12.82,39.47|-18.05,-5.54|-28.09,-29.44|-25.55,-32.7|41.5,0;
200	281.99	591.26	v:0.5;t:f;sf:1;nr:4.14;cr:8.28;verts:19.87,0|19.87,0|10.08,10.47|-19.28,4.81|-14.39,-21.98;
240	302.08	603.63	v:0.5;t:f;sf:1;nr:4.18;cr:8.36;verts:-0.22,12.37|-0.22,12.37|-23.96,-3.37|32.23,-7.71;
280	326.41	608.34	v:0.5;t:f;sf:1;nr:4.22;cr:8.44;verts:32.96,5.71|-7.85,25.67|-23.25,-13.42|-16.53,-21.15|7.9,-3;
320	360.64	613.14	v:0.5;t:f;sf:1;nr:4.26;cr:8.52;verts:-0.35,10.04|-1.27,10.51|-8.7,5.02|-8.23,-5.76|29,-17.31;
360	381.12	621.35	v:0.5;t:f;sf:1;nr:4.3;cr:8.61;verts:4.04,26.98|-8.52,-0.3|8.52,-9.09|8.44,1.19;
400	405.35	635.13	v:0.5;t:f;sf:1;nr:4.35;cr:8.69;verts:31.85,13.07|-19.55,20.96|-15.79,14.96|-15.71,4.68|11.2,-26.38;
440	433.35	635.12	v:0.5;t:f;sf:1;nr:4.39;cr:8.77;verts:12.17,25|-4.83,7.43|-4.16,-7.83|2.44,-8.52;
480	444.06	639.23	v:0.5;t:f;sf:1;nr:4.43;cr:8.85;verts:-5.07,8.11|-15.54,11.55|-14.87,-3.71|-8.27,-4.41|41.9,-12.98;
520	476.18	639.44	v:0.5;t:f;sf:1;nr:4.47;cr:8.94;verts:-13.41,23.23|-20.25,17.6|-26.5,4.2|9.78,-12.77|39.6,-19.78;
560	509.23	640.4	v:0.5;t:f;sf:1;nr:4.51;cr:9.02;verts:7.72,30.95|-31.42,-5.54|-23.27,-11.81|6.55,-18.82|44.53,-3.69;
600	534.29	639.32	v:0.5;t:f;sf:1;nr:4.55;cr:9.1;verts:19.47,-4.77|19.5,21.27|-18.86,-17.59|-15.88,-20.32|-1.8,-25.73;
640	557.9	647.73	v:0.5;t:f;sf:1;nr:4.59;cr:9.18;verts:0,30.02|-15.46,25.73|-21.59,20.85|-4.14,3.64|0.21,-0.48;
680	591.16	654.06	v:0.5;t:f;sf:1;nr:4.63;cr:9.25;verts:36.6,2.77|-12.51,1.98|-1.98,-12.51|-1.54,-12.57;
720	609.07	660.27	v:0.5;t:f;sf:1;nr:4.67;cr:9.33;verts:18.69,8.97|-5.54,26.07|-19.89,-6.3|-19.46,-6.36|10.87,-44.98;
760	629.26	647.66	v:0.5;t:f;sf:1;nr:4.71;cr:9.41;verts:4.1,37.11|-14.87,12.48|-15.3,11.95|-0.34,-19.41|14.2,-13.24;
800	663.96	652.94	v:0.5;t:f;sf:1;nr:4.74;cr:9.49;verts:-7.05,30.53|-29.45,10.72|-20.5,-7.96|-8.64,-30.12|46.06,-9.6;
840	671.86	657.21	v:0.5;t:f;sf:1;nr:4.78;cr:9.56;verts:9.63,5.12|4.26,10.04|-18.63,5.52|6.1,-9.05;
880	679.94	670.38	v:0.5;t:f;sf:1;nr:4.82;cr:9.63;verts:1.56,18.29|-3.81,23.22|-3.79,-10.42|3.74,-30.37|3.43,-10.55;
920	696.12	672.98	v:0.5;t:f;sf:1;nr:4.85;cr:9.7;verts:2.58,24.53|-14.63,20.9|-19.98,-7.82|-12.76,-7.95|34.43,-33.69;
960	724.91	674.55	v:0.5;t:f;sf:1;nr:4.89;cr:9.77;verts:15.41,17.72|8.8,21.77|-7.26,22.33|-12.44,19.92|-3.86,-48.37;
1000	757.56	665.54	v:0.5;t:f;sf:1;nr:4.92;cr:9.84;verts:-23.86,12.77|-17.25,8.72|-9.49,-3.64|6.93,-7.43|38.95,-3.36;
1040	784.47	657.19	v:0.5;t:f;sf:1;nr:4.96;cr:9.91;verts:-1.11,31.87|-26.44,17.83|-19.97,-15.79|12.04,-11.71|0.51,-0.25;
1080	807.89	657.7	v:0.5;t:f;sf:1;nr:4.99;cr:9.98;verts:19,13.3|-22.91,0.25|-11.38,-11.2|-0.31,-0.33;
1120	819.23	661.36	v:0.5;t:f;sf:1;nr:5.02;cr:10.05;verts:10.04,5.56|7.67,16.97|-11.65,3.33|-22.71,-7.54|13.64,-21.6;
1160	843.39	671.66	v:0.5;t:f;sf:1;nr:5.06;cr:10.12;verts:5.88,8.4|-6.59,7.85|-14.13,15.86|-10.52,-11.31|37.34,-14.87;
1200	874.26	679.57	v:0.5;t:f;sf:1;nr:5.09;cr:10.19;verts:8.59,8.59|0,12.14|-24.99,16.31|28.89,-41.53|6.47,-6.96;
1240	890.36	677.14	v:0.5;t:f;sf:1;nr:5.13;cr:10.26;verts:-7.51,6.15|-16.09,9.71|-24.42,5.64|-9.62,-9.39|50.7,-5;
1280	921.6	667.06	v:0.5;t:f;sf:1;nr:5.16;cr:10.33;verts:-11.98,49.88|-11.17,-17.21|1.43,-20.47|4.62,-19.99|19.46,-15.08;
1320	946.77	661.46	v:0.5;t:f;sf:1;nr:5.2;cr:10.39;verts:-22.44,46.5|-22.6,-23.4|-5.71,-20.68|24.92,-20.91|31.11,-9.51;
1360	978.48	659.36	v:0.5;t:f;sf:1;nr:5.22;cr:10.45;verts:8.42,51.28|-7.55,-7.29|-6.8,-23.01|-0.61,-11.61|9.35,-4.77;
1400	993.25	665.82	v:0.5;t:f;sf:1;nr:5.25;cr:10.5;verts:-33.6,9|-22.32,-0.83|-0.6,-0.05|-15.38,-5.15|-21.56,-16.55;
1440	1018.72	672.28	v:0.5;t:f;sf:1;nr:5.27;cr:10.55;verts:50.84,13.05|5.74,23.02|-26.07,6.4|-13.94,-19.19|14.28,-18.95;
