# Supplementary material for: A three component model for superdiffusive motion effectively describes migration of eukaryotic cells moving freely or under a directional stimulus
Source: PLoS One. 2022 Aug 2;17(8):e0272259. doi: 10.1371/journal.pone.0272259 (PMC9345344; doi:10.1371/journal.pone.0272259)
Supplement: S1 File — Text files containing information about displacements of experimental and simulated populations used for both preliminary analyses, in “datasets used for preliminary evaluation of cell movement (Tables 1 and 2)”, and further characterization of cell movement, in “further datasets used for cell movement characterization (Figs 2, 4–6; Table 2; S1–S3 Tables; S2 and S3 Figs)”. (ZIP) [file pone.0272259.s007.zip › S1_File/further datasets/simulated/30 cells (9 micron random)/b12 p12/Coords-ZbkVch.txt]

#	version=2.0	operator=	acqDate=	cellLine=cell	cond=N.T.	type=	well=	ref_angle=	note=Experiment 1	clickId=	date=	acqId=	ps=1	xSize=845	ySize=668	ts=1	unit=um	stackId=	timeInt=	description=
*	id=P1	origin=start	destiny=end	motherId=-	ageAtStart=1760
0	309.79	643.19	c
40	328.83	633.14	c
80	369.31	625.02	c
120	395.53	631.89	c
160	419.11	630.25	c
200	452.72	628.25	f
240	478.59	627.36	f
280	496.42	632.51	f
320	525.17	648.02	f
360	536.13	659.67	f
400	567.97	665.34	f
440	591.15	666.01	f
480	613.67	666.53	f
520	636.5	672.55	f
560	658.42	662.9	f
600	683.02	662.98	f
640	704.42	655.73	f
680	730.98	652.6	f
720	744.37	657.44	f
760	759.69	652.78	f
800	767.99	650.55	f
840	783.14	645.01	f
880	808.77	628.05	f
920	844.22	613.79	f
960	877.91	600.68	f
1000	908.24	598.14	f
1040	930.27	593.87	f
1080	949.92	593.72	f
1120	971.59	590.83	f
1160	991.08	596.09	f
1200	1016.74	610.73	f
1240	1055.72	621.1	f
1280	1078.19	628.96	f
1320	1097.77	624.97	f
1360	1124.3	630.17	f
1400	1141.87	627.33	f
1440	1170.78	614.94	f
*	id=P2	origin=start	destiny=end	motherId=-	ageAtStart=2520
0	590.17	536.61	c
40	604.51	561.27	c
80	618.64	568.91	c
120	647.56	569.25	c
160	664.12	560.66	c
200	681.74	548.92	f
240	708.79	542.87	f
280	735.36	542.63	f
320	759.18	531.19	f
360	772.65	515.68	f
400	793.98	514.76	f
440	809.3	508.52	f
480	820.86	495.29	f
520	833.84	480.29	f
560	856.85	467.56	f
600	875.93	454.58	f
640	896.74	437.22	f
680	917.54	433.89	f
720	948.27	439.13	f
760	977.68	438.34	f
800	1009.46	447.26	f
840	1048.47	454.73	f
880	1071.62	450.74	f
920	1097.43	456.57	f
960	1116.92	468.84	f
1000	1131.57	474.17	f
1040	1148.21	468.07	f
1080	1163.34	470.48	f
1120	1183.39	471.37	f
1160	1212.21	483.99	f
1200	1227.24	487.99	f
1240	1258.54	478.77	f
1280	1286.98	470.7	f
1320	1304.68	475.75	f
1360	1336.43	476.85	f
1400	1370.54	471.98	f
1440	1391.38	467.19	f
*	id=P3	origin=start	destiny=end	motherId=-	ageAtStart=1360
0	108.55	249.49	c
40	121.92	254.12	c
80	147.41	257.51	c
120	179.18	257.67	c
160	207.51	252.62	c
200	232.89	250.45	f
240	256.92	257.89	f
280	268.73	262.59	f
320	285.56	271.97	f
360	315.61	258.71	f
400	335.63	248.34	f
440	372.81	239.3	f
480	407.18	240.48	f
520	432.48	242.84	f
560	451.89	246.41	f
600	462.29	244.93	f
640	488.94	245.55	f
680	507.07	247.58	f
720	543.66	243.26	f
760	554.66	246.28	f
800	581.63	250.1	f
840	602.97	242.62	f
880	627.96	240.92	f
920	655.52	237.57	f
960	677.68	241.77	f
1000	709.2	241.51	f
1040	735.52	240.48	f
1080	765.61	232.81	f
1120	791.77	233.34	f
1160	821.22	225.17	f
1200	834.43	220.7	f
1240	857.62	215.44	f
1280	875.19	216.8	f
1320	898.93	220.76	f
1360	929.03	223.46	f
1400	945.61	229.15	f
1440	971.38	236.93	f
*	id=P4	origin=start	destiny=end	motherId=-	ageAtStart=4200
0	711.89	102.19	c
40	727.04	113.05	c
80	739.15	131.17	c
120	755.98	144.5	c
160	785.46	151.67	c
200	805.56	152.15	f
240	829.09	145.25	f
280	855.39	153.58	f
320	867.81	160.49	f
360	898.25	178.8	f
400	924.82	178.74	f
440	944.1	184.74	f
480	963.18	195.03	f
520	977	201.22	f
560	997.74	207.34	f
600	1013.03	207.64	f
640	1035.72	216.86	f
680	1051.95	222.35	f
720	1076.2	220.57	f
760	1102.26	226.18	f
800	1118.88	221.93	f
840	1134.8	218.87	f
880	1167.37	208.17	f
920	1186.07	207.23	f
960	1207.88	208.02	f
1000	1227.15	206.06	f
1040	1243.23	195.3	f
1080	1277.21	195.86	f
1120	1311.57	192.41	f
1160	1319.24	192.4	f
1200	1347.1	187.61	f
1240	1362.98	189.83	f
1280	1382.53	187.5	f
1320	1392.87	175.99	f
1360	1411.41	163.23	f
1400	1424.59	158.53	f
1440	1451.31	151.28	f
*	id=P5	origin=start	destiny=end	motherId=-	ageAtStart=1080
0	413.58	596.83	c
40	434.41	604.35	c
80	453.4	604.81	c
120	485.02	609.49	c
160	509.62	610.23	c
200	541.71	603.51	f
240	558.93	605.98	f
280	582.3	612.99	f
320	619.57	623	f
360	649.82	621.08	f
400	675.94	627.66	f
440	697.51	628.68	f
480	713.63	626.03	f
520	735.32	630.1	f
560	753.6	636.52	f
600	769.11	647.64	f
640	802.03	652.74	f
680	834.03	658.68	f
720	861.05	664.95	f
760	874.73	671.37	f
800	902.26	687.4	f
840	914.57	695.95	f
880	944.88	708.6	f
920	970.3	712.26	f
960	1006.84	715.41	f
1000	1030.22	723.63	f
1040	1046.62	731.49	f
1080	1078.94	732.15	f
1120	1104.59	732.34	f
1160	1132.8	731.92	f
1200	1166.77	734.32	f
1240	1182.16	732.11	f
1280	1212.2	748.12	f
1320	1233.96	743.94	f
1360	1256.16	743.12	f
1400	1286.28	737.38	f
1440	1311.98	737.74	f
*	id=P6	origin=start	destiny=end	motherId=-	ageAtStart=2040
0	223.48	611.28	c
40	222.49	605.36	c
80	229.73	596.76	c
120	245.9	576.74	c
160	263.77	582.62	c
200	285.48	581.05	f
240	313	584.08	f
280	332.29	583.64	f
320	367.54	581.05	f
360	397.92	588.03	f
400	426.09	592.63	f
440	453.14	597.28	f
480	469.53	594.05	f
520	502.13	598.13	f
560	517.74	600.33	f
600	533.98	592.79	f
640	550.34	583.51	f
680	561.43	564.32	f
720	579.77	553.45	f
760	596	551.06	f
800	613.4	542.74	f
840	653.51	538.94	f
880	678.98	542.74	f
920	704.69	557.23	f
960	733.6	578.78	f
1000	734.73	577.79	f
1040	755.29	580.32	f
1080	775.9	584.43	f
1120	803.88	591.5	f
1160	822.69	600.2	f
1200	849.63	609.19	f
1240	871.07	615.9	f
1280	896.32	624.54	f
1320	929.11	627.03	f
1360	968.59	625.08	f
1400	989.19	619.48	f
1440	1006.25	616.86	f
*	id=P7	origin=start	destiny=end	motherId=-	ageAtStart=2680
0	786.86	593.79	c
40	800.77	601.81	c
80	819.01	604.96	c
120	834.89	605.44	c
160	860.21	608.39	c
200	889.41	607.6	f
240	924.34	600.73	f
280	944.56	595.2	f
320	968.67	589.15	f
360	987.59	581.37	f
400	1014.39	582.08	f
440	1033.35	579	f
480	1049.57	577.76	f
520	1065.86	576.92	f
560	1091.41	577.04	f
600	1104.92	566.83	f
640	1124.07	561.36	f
680	1142.84	564.74	f
720	1174.2	575.33	f
760	1207.05	572.44	f
800	1222.92	573.55	f
840	1243.34	578.03	f
880	1262.61	575.13	f
920	1282.13	560.67	f
960	1305.76	552.5	f
1000	1344.04	545.86	f
1040	1363.51	535.71	f
1080	1379.42	541.22	f
1120	1406.89	541.52	f
1160	1425.4	548.88	f
1200	1441.32	551.2	f
1240	1471.58	550.77	f
1280	1491.76	551.43	f
1320	1512.13	539.48	f
1360	1532.82	533.6	f
1400	1557.41	534.08	f
1440	1579.5	535.79	f
*	id=P8	origin=start	destiny=end	motherId=-	ageAtStart=840
0	38.42	356.79	c
40	61.91	343.55	c
80	88.48	335.1	c
120	118.22	337.67	c
160	147.8	339.72	c
200	167.55	346.16	f
240	194.79	354.14	f
280	233.06	357.09	f
320	249.29	362.79	f
360	281.22	363.96	f
400	302.07	363.17	f
440	326.43	371.29	f
480	362.99	373.1	f
520	395.97	379.89	f
560	434.86	374.59	f
600	454.87	359.55	f
640	478.75	349.68	f
680	510.42	339.71	f
720	536.99	332.88	f
760	559.4	324.85	f
800	574.04	321.67	f
840	590.77	320.02	f
880	623.24	313.17	f
920	651.28	301.48	f
960	674.39	299.61	f
1000	715.41	283.63	f
1040	739.06	274.36	f
1080	761.13	282.04	f
1120	776.18	283.74	f
1160	801.33	298.96	f
1200	820.93	294.01	f
1240	833.54	287.44	f
1280	856.26	290.74	f
1320	885.89	292.73	f
1360	911.24	290.71	f
1400	936.75	307.43	f
1440	967.29	310.52	f
*	id=P9	origin=start	destiny=end	motherId=-	ageAtStart=1200
0	369.31	150.4	c
40	380.66	155.75	c
80	400.01	156.97	c
120	418.08	159.18	c
160	441.85	157.47	c
200	473.73	169.35	f
240	503.03	171.5	f
280	540.39	178.86	f
320	564.55	184.69	f
360	575.84	195.39	f
400	599.32	205.34	f
440	625.96	201.23	f
480	645.33	219.4	f
520	675.75	239.55	f
560	700.66	240.82	f
600	719.33	240.62	f
640	729.18	239.2	f
680	742.92	236.15	f
720	767.9	240.79	f
760	780.5	237.57	f
800	794.63	224.98	f
840	810.07	207.65	f
880	819.69	205.26	f
920	838.03	197.96	f
960	865.67	189.34	f
1000	889.71	179.8	f
1040	914.19	180.98	f
1080	939.37	175.1	f
1120	958.67	178.72	f
1160	973.6	194.7	f
1200	998.74	201.03	f
1240	1024.95	204.23	f
1280	1058.63	211.68	f
1320	1080.28	218.17	f
1360	1102.99	230.46	f
1400	1125.16	233.21	f
1440	1150.24	233.57	f
*	id=P10	origin=start	destiny=end	motherId=-	ageAtStart=1640
0	136.62	209.49	c
40	159.05	194.7	c
80	168.95	177.39	c
120	190.52	166.52	c
160	221.95	168.36	c
200	246.83	170.16	f
240	257.53	177.66	f
280	276.86	184.49	f
320	304.92	203.64	f
360	327.84	218.27	f
400	348.32	228.84	f
440	367.65	233.51	f
480	397.18	241.14	f
520	411.58	238.21	f
560	426.38	240.92	f
600	439.07	245.46	f
640	460.47	251.48	f
680	472.16	250.94	f
720	484.9	254.01	f
760	519.28	272.58	f
800	539.21	281.83	f
840	569.09	287.73	f
880	605.98	285.79	f
920	630.36	284.09	f
960	650.73	280.7	f
1000	672.03	273.87	f
1040	707.88	264.22	f
1080	734.77	260.6	f
1120	768.04	250.59	f
1160	792.99	255.98	f
1200	817.25	267.04	f
1240	838.12	272.8	f
1280	866.61	272.63	f
1320	888.43	273.93	f
1360	914.84	276.7	f
1400	941.97	277.94	f
1440	969.79	273.79	f
*	id=P11	origin=start	destiny=end	motherId=-	ageAtStart=720
0	508.87	226.7	c
40	524.68	203.11	c
80	536.54	201.7	c
120	551.68	187.13	c
160	568.73	190.81	c
200	584.78	187.75	f
240	602.69	191.72	f
280	631.18	199.94	f
320	648.79	212.66	f
360	675.68	205.92	f
400	695.62	203.67	f
440	723.95	186.55	f
480	744.21	170.92	f
520	767.67	175.44	f
560	799.04	182.04	f
600	827.46	190.61	f
640	845.23	178.95	f
680	861.65	176.84	f
720	879.54	176.92	f
760	899.78	172.76	f
800	930.94	182.37	f
840	953.24	183.39	f
880	964.86	182.91	f
920	987.65	177.28	f
960	1010.6	183.08	f
1000	1023.83	186.53	f
1040	1048.79	183.03	f
1080	1075.18	182.05	f
1120	1095.77	194.31	f
1160	1118.3	194.79	f
1200	1154.19	189.12	f
1240	1181.07	191.6	f
1280	1210.26	197.8	f
1320	1237.34	193.59	f
1360	1252.24	191.86	f
1400	1275.87	194.51	f
1440	1298.56	180.55	f
*	id=P12	origin=start	destiny=end	motherId=-	ageAtStart=1040
0	99.17	247.61	c
40	105.44	240.89	c
80	123.08	218.79	c
120	144.69	201.66	c
160	168.18	180.44	c
200	196.17	171.32	f
240	216.46	165.18	f
280	240.25	164.03	f
320	252.37	162.57	f
360	270.49	164.35	f
400	285.3	167.74	f
440	300.08	166.79	f
480	319.25	160.51	f
520	333.38	154.87	f
560	347.25	149.19	f
600	359.96	140.75	f
640	379	131.43	f
680	407.98	109.87	f
720	438.02	92.71	f
760	463.62	92.33	f
800	487.79	82.33	f
840	514.72	79.98	f
880	550.88	71.48	f
920	577.77	68.33	f
960	593.75	75.88	f
1000	614.79	85.05	f
1040	636.46	78.87	f
1080	656.78	80.61	f
1120	678.83	81.94	f
1160	704.27	90.34	f
1200	720.44	98.13	f
1240	753.51	112.88	f
1280	777.03	121.78	f
1320	803.32	132.79	f
1360	833.74	137.72	f
1400	855.78	142.41	f
1440	888.39	139.03	f
*	id=P13	origin=start	destiny=end	motherId=-	ageAtStart=3640
0	542.25	291.97	c
40	572.99	283.33	c
80	598.18	274.91	c
120	632.46	272.46	c
160	659.28	271.07	f
200	687.17	271.25	f
240	703.97	256.95	f
280	727.61	252.55	f
320	749.22	248.59	f
360	765.22	254.69	f
400	797.16	270.71	f
440	818.38	279.47	f
480	830.99	279.44	f
520	856.89	272.82	f
560	885.5	267.51	f
600	906.45	252.01	f
640	923.77	247.68	f
680	940.87	233.96	f
720	961.96	240.15	f
760	989.21	235.92	f
800	1011.31	238.3	f
840	1026.59	242.03	f
880	1048.63	244.02	f
920	1058.87	250.94	f
960	1095.36	257.1	f
1000	1129.72	269.01	f
1040	1146.68	280.74	f
1080	1170.52	290.96	f
1120	1192.75	296.63	f
1160	1214.96	299.36	f
1200	1237.01	297.89	f
1240	1258.1	302.5	f
1280	1271.92	303.31	f
1320	1304.32	315.11	f
1360	1316.34	316.29	f
1400	1341.52	309.51	f
1440	1351.5	304.81	f
*	id=P14	origin=start	destiny=end	motherId=-	ageAtStart=3720
0	191.11	459.34	c
40	198.86	451.86	c
80	229.21	431.89	c
120	247.7	413.9	c
160	259.98	412.61	c
200	278.04	418.4	f
240	287.93	416.57	f
280	319.21	414.37	f
320	352.66	400.79	f
360	386.2	395.73	f
400	400.97	392.69	f
440	419.4	394.7	f
480	445.78	380.74	f
520	469.67	373.38	f
560	492.44	355.16	f
600	512.05	347.15	f
640	542.86	334.07	f
680	571.01	336.25	f
720	593.39	330	f
760	611.66	322.52	f
800	630.52	312.04	f
840	662.15	298.88	f
880	679.33	289.37	f
920	692.44	290.38	f
960	720.8	291.33	f
1000	745.45	296.15	f
1040	779.28	305.92	f
1080	804.66	305.57	f
1120	832.35	299.75	f
1160	865.44	285.44	f
1200	896.6	279.98	f
1240	921.58	280.27	f
1280	948.08	288.77	f
1320	979.63	296.91	f
1360	991.25	303.38	f
1400	1023.05	300.26	f
1440	1052.45	302.92	f
*	id=P15	origin=start	destiny=end	motherId=-	ageAtStart=3960
0	847.37	557.42	c
40	859.64	572.96	c
80	884.66	579.8	c
120	901.34	580.1	c
160	930.36	583.25	c
200	960.97	591.07	f
240	971.27	591.51	f
280	998.6	587.87	f
320	1024.75	594.02	f
360	1063.05	598.64	f
400	1087.95	595.92	f
440	1119.34	599.3	f
480	1151.86	602.94	f
520	1174.75	605.2	f
560	1212.38	600.85	f
600	1240.15	590.53	f
640	1263.35	583.65	f
680	1290.6	590.66	f
720	1317.54	612.59	f
760	1330.45	621.34	f
800	1349.43	631.02	f
840	1369.86	634.85	f
880	1395.33	629.48	f
920	1432.92	624.67	f
960	1457.13	627.52	f
1000	1478.35	630.73	f
1040	1497.54	626.21	f
1080	1511.18	629.29	f
1120	1537.36	624.7	f
1160	1572.95	625.37	f
1200	1594.28	613.66	f
1240	1617.77	609.06	f
1280	1635.54	593.51	f
1320	1654.52	593.98	f
1360	1678.6	599.14	f
1400	1692.67	616.13	f
1440	1709.21	609.52	f
*	id=P16	origin=start	destiny=end	motherId=-	ageAtStart=1640
0	823.83	478.02	c
40	838.45	484.66	c
80	870.34	489.58	c
120	888.79	487.88	c
160	910.72	478.07	c
200	938.97	482.79	f
240	963.11	493.1	f
280	990.95	504.33	f
320	1009.84	509.02	f
360	1038.55	507.91	f
400	1062.9	509.49	f
440	1087.67	515.15	f
480	1113.84	516.26	f
520	1129.46	508.21	f
560	1149.85	495.6	f
600	1164.98	481.37	f
640	1202.27	479.75	f
680	1228.38	492.77	f
720	1242.43	482.73	f
760	1258.45	457.59	f
800	1268.24	456.2	f
840	1286.52	461.15	f
880	1308.96	460.12	f
920	1333.9	456.03	f
960	1352.06	452.44	f
1000	1372.92	456.51	f
1040	1399.4	456.89	f
1080	1422.36	457.12	f
1120	1452.95	461.81	f
1160	1477.18	464.95	f
1200	1503.18	453.29	f
1240	1526.27	444.73	f
1280	1546.22	454.5	f
1320	1573.13	456.42	f
1360	1598.49	472.42	f
1400	1614.7	471	f
1440	1635.3	473.67	f
*	id=P17	origin=start	destiny=end	motherId=-	ageAtStart=880
0	181.09	229.03	c
40	199.34	220.47	c
80	221.23	213.58	c
120	248.58	194.88	c
160	265.35	187.35	f
200	279.16	191.03	f
240	304.68	200.77	f
280	337.85	194.56	f
320	371.73	183.84	f
360	391.21	183.13	f
400	419.62	191.17	f
440	435.24	195.67	f
480	466.32	199.41	f
520	495.1	211	f
560	515.91	210.33	f
600	543.16	198.54	f
640	576.4	196.63	f
680	608.64	198.83	f
720	625.8	190.83	f
760	642.99	184.79	f
800	665.3	192.49	f
840	683.82	184.97	f
880	701.65	193.35	f
920	728.22	204.18	f
960	752.15	204.54	f
1000	759.86	204.98	f
1040	791.98	208.81	f
1080	807.51	213.52	f
1120	823.74	217.98	f
1160	853.39	228.25	f
1200	869.31	228.7	f
1240	895.63	228.25	f
1280	921.07	232.21	f
1320	950.68	235.76	f
1360	965.3	233.94	f
1400	987.11	233.52	f
1440	1003.8	231.45	f
*	id=P18	origin=start	destiny=end	motherId=-	ageAtStart=560
0	456.39	485.43	c
40	470.33	505.32	c
80	489.35	517.62	c
120	514.28	509.33	c
160	539.01	511.06	f
200	546.24	519.12	f
240	566.17	525.24	f
280	591.91	531.47	f
320	617.21	537.5	f
360	629.05	549.04	f
400	654.33	560.03	f
440	689.37	567.44	f
480	714.97	574.14	f
520	751.39	594.71	f
560	778.93	599.89	f
600	782.93	597.06	f
640	806.37	592.17	f
680	821.79	584.05	f
720	832.72	580.95	f
760	867.75	582.09	f
800	888.3	589.34	f
840	924.22	605.67	f
880	938.84	606.66	f
920	967.76	609.66	f
960	975.17	615.1	f
1000	1007.44	627.59	f
1040	1028.33	635.8	f
1080	1043.81	639.97	f
1120	1070.03	649.87	f
1160	1104.16	651.98	f
1200	1119.07	646.43	f
1240	1130.85	648.01	f
1280	1151.64	643.55	f
1320	1183.81	644.55	f
1360	1209.78	642.13	f
1400	1233.22	633.44	f
1440	1258.32	631.79	f
*	id=P19	origin=start	destiny=end	motherId=-	ageAtStart=920
0	258.9	453.74	c
40	277.09	456.32	c
80	302.98	457.2	c
120	322.41	455.68	c
160	342.74	452.3	c
200	356.27	445.78	f
240	381.86	438.73	f
280	406.45	441.69	f
320	425.23	441.11	f
360	448.1	425.86	f
400	482.03	419.92	f
440	495.72	405.29	f
480	516.27	399.13	f
520	543.04	397.36	f
560	554.19	395.6	f
600	583.28	393.69	f
640	589.61	392.63	f
680	611.82	379.86	f
720	626.14	373.48	f
760	648.78	367.37	f
800	660.16	366.65	f
840	685.31	370.45	f
880	706.48	377.25	f
920	730.25	387.47	f
960	745.36	389.68	f
1000	769.53	398.13	f
1040	789.73	406.14	f
1080	817.02	412.06	f
1120	830.55	426.72	f
1160	851.3	432.01	f
1200	876.54	425.09	f
1240	892.86	431.33	f
1280	918.21	433.84	f
1320	942.32	428.43	f
1360	978.25	425.58	f
1400	1005.72	430.64	f
1440	1019.62	425.42	f
*	id=P20	origin=start	destiny=end	motherId=-	ageAtStart=320
0	136.98	191.79	c
40	154.58	211.09	c
80	172.52	223.76	c
120	194.08	230.63	c
160	217.51	240.01	c
200	237.95	239.7	f
240	271.97	231.23	f
280	303.69	225.51	f
320	325.49	216.36	f
360	335.39	209.28	f
400	344.98	206.09	f
440	355.03	198.77	f
480	377.06	193.02	f
520	406.64	180.42	f
560	431.11	167.15	f
600	458.8	152.66	f
640	488.89	152.13	f
680	512.4	163.11	f
720	526.52	163.58	f
760	544.28	172.27	f
800	571.2	186.6	f
840	595.72	192.25	f
880	616.27	195.18	f
920	639.87	194.34	f
960	652.43	200.51	f
1000	683.71	209.92	f
1040	709.62	217.27	f
1080	732.6	210	f
1120	761.41	202.66	f
1160	793.03	205.87	f
1200	816.71	201.11	f
1240	823.56	185.17	f
1280	839.96	175.39	f
1320	864.6	178.9	f
1360	883.64	179.61	f
1400	912.34	181.37	f
1440	925.76	177.26	f
*	id=P21	origin=start	destiny=end	motherId=-	ageAtStart=840
0	389.87	387.4	c
40	423.43	396.41	c
80	447.84	405.14	c
120	473	407.45	c
160	499.15	420.55	c
200	524.68	437.75	f
240	552.2	429.49	f
280	577.73	439.89	f
320	617.21	447.9	f
360	652.64	458.23	f
400	674.99	463.33	f
440	681.78	457.77	f
480	705.4	451.22	f
520	725.26	446.98	f
560	750.68	436.67	f
600	770.23	432.99	f
640	805.54	414.48	f
680	838.37	404.69	f
720	859.76	396.64	f
760	875.68	380.36	f
800	886.14	376.08	f
840	908.45	375.07	f
880	918.19	365.6	f
920	935.16	346.7	f
960	947.97	333.45	f
1000	967.75	329.55	f
1040	1011.04	332	f
1080	1037.7	335.58	f
1120	1062.93	326.16	f
1160	1098.84	333.51	f
1200	1129.82	330.46	f
1240	1161.53	324.55	f
1280	1178.88	322.08	f
1320	1197.07	315.21	f
1360	1224.6	299.34	f
1400	1244.74	288.1	f
1440	1269.81	271.17	f
*	id=P22	origin=start	destiny=end	motherId=-	ageAtStart=280
0	690.62	433.58	c
40	702.48	434.81	c
80	721.14	429.3	c
120	751.39	426.03	c
160	773.71	426.62	c
200	801.12	425.21	f
240	821.91	415.09	f
280	854.26	416.15	f
320	882.72	405.47	f
360	907.68	401.38	f
400	940.35	397.83	f
440	967.75	389.22	f
480	978.79	380.63	f
520	1003.28	380.57	f
560	1015.15	374.78	f
600	1033.58	371.61	f
640	1043.15	366.24	f
680	1058.86	354.43	f
720	1087.36	350.67	f
760	1107.21	351.16	f
800	1121.93	347.74	f
840	1141.59	326.71	f
880	1163.78	332.4	f
920	1187.65	332.43	f
960	1213.08	333.7	f
1000	1229.81	333.09	f
1040	1243.81	327.63	f
1080	1256.95	319.44	f
1120	1285.8	316.4	f
1160	1313.72	305.68	f
1200	1346.27	304.45	f
1240	1366.72	312.25	f
1280	1385.64	317.27	f
1320	1408.58	326.76	f
1360	1441.51	326.65	f
1400	1464.81	318.98	f
1440	1496.62	329.38	f
*	id=P23	origin=start	destiny=end	motherId=-	ageAtStart=2520
0	478.7	124.73	c
40	490.51	132.83	c
80	517.86	143.58	c
120	548.37	145.73	c
160	573.3	137.09	c
200	597.03	131.09	f
240	614.99	128.6	f
280	632.2	123.02	f
320	660.98	122.76	f
360	688.02	121.09	f
400	704.35	116.75	f
440	739.52	123.74	f
480	770.61	118.86	f
520	804.89	113.29	f
560	839.68	121.55	f
600	861.18	119.92	f
640	884.84	121.13	f
680	911.72	123.82	f
720	931.27	121.44	f
760	962.82	116.45	f
800	981.08	125.05	f
840	1003.75	133.47	f
880	1035.51	143.27	f
920	1049.73	152.83	f
960	1066.47	167.29	f
1000	1092.07	171.95	f
1040	1110.21	170.33	f
1080	1131.6	171.58	f
1120	1148.39	166.34	f
1160	1163.53	164.79	f
1200	1191.19	160.79	f
1240	1216.21	152.39	f
1280	1241.4	143.95	f
1320	1270.9	137.16	f
1360	1298.46	143.41	f
1400	1323.54	148.43	f
1440	1354.07	143.73	f
*	id=P24	origin=start	destiny=end	motherId=-	ageAtStart=4120
0	723.24	0.039999999999964	c
40	756.56	-16.37	c
80	779.42	-28.04	c
120	807.84	-38.98	c
160	832.13	-37.04	c
200	842.64	-39.53	f
240	863.56	-47.03	f
280	886.07	-51.97	f
320	903.27	-49.17	f
360	922.46	-40.24	f
400	949.58	-30.64	f
440	973.37	-28.2	f
480	1002.18	-28.43	f
520	1021.3	-29.03	f
560	1038.73	-30.35	f
600	1064.7	-41.67	f
640	1098.96	-35.52	f
680	1127.72	-31.45	f
720	1155.15	-26.01	f
760	1182.12	-10.08	f
800	1209.85	-13.45	f
840	1240.51	-21.39	f
880	1255.6	-24.89	f
920	1264.37	-22.7	f
960	1292.27	-35.5	f
1000	1307.26	-33.93	f
1040	1325.36	-38.03	f
1080	1344.47	-57.05	f
1120	1369.44	-60.97	f
1160	1401.42	-54.86	f
1200	1418.38	-56.04	f
1240	1437.1	-59.81	f
1280	1449.92	-51.74	f
1320	1483.37	-52	f
1360	1505.55	-49.34	f
1400	1520.45	-44.21	f
1440	1545.84	-38.02	f
*	id=P25	origin=start	destiny=end	motherId=-	ageAtStart=4120
0	551.89	22.49	c
40	572.98	12.76	c
80	593.23	6.78	c
120	614.6	-5.7	c
160	632.24	-18.02	c
200	660.05	-35.2	f
240	666.48	-46.87	f
280	680.81	-56.27	f
320	709.28	-75.32	f
360	737.07	-82.55	f
400	742.87	-72.26	f
440	762.48	-66.69	f
480	791.49	-58.09	f
520	811.41	-56.73	f
560	840.64	-64.28	f
600	872.32	-72.87	f
640	890.66	-62.97	f
680	912.84	-53.5	f
720	944.04	-32.15	f
760	978.99	-28.03	f
800	1014.97	-16.57	f
840	1028.77	-7.6799999999999	f
880	1049.82	7.9	f
920	1068.22	4.71	f
960	1087.7	15.54	f
1000	1120.85	19.59	f
1040	1153.32	29.11	f
1080	1168.53	36.36	f
1120	1200.92	42.46	f
1160	1228.26	56.73	f
1200	1255.98	64.62	f
1240	1290.59	75.33	f
1280	1325.37	80.52	f
1320	1340.67	94.92	f
1360	1357.66	110.68	f
1400	1378.64	108.31	f
1440	1398	109.22	f
*	id=P26	origin=start	destiny=end	motherId=-	ageAtStart=1080
0	563.89	515.01	c
40	583.14	503.24	c
80	601.01	506.83	c
120	623.42	510.46	c
160	645.86	514.16	c
200	660.04	517.29	f
240	688.81	521.7	f
280	709.08	525.5	f
320	725.65	523.62	f
360	750.28	517.49	f
400	793.46	520.49	f
440	818.89	514.2	f
480	844.32	518.8	f
520	861.98	527.73	f
560	886.79	532.34	f
600	912.34	536.43	f
640	927.84	537.5	f
680	958.11	542.21	f
720	993.01	535.13	f
760	1008.61	523.5	f
800	1032.09	509.74	f
840	1050.24	493.14	f
880	1049.54	472.79	f
920	1048.82	455.49	f
960	1047.35	430.54	f
1000	1057.41	416.42	f
1040	1077.51	407.37	f
1080	1105.96	414.16	f
1120	1131.36	419.4	f
1160	1150.82	416.78	f
1200	1175.78	400.04	f
1240	1198.25	388.25	f
1280	1218.98	370.57	f
1320	1248.31	366.96	f
1360	1265.45	364.03	f
1400	1288.13	345.12	f
1440	1300.91	335.82	f
*	id=P27	origin=start	destiny=end	motherId=-	ageAtStart=2040
0	532.16	131.15	c
40	564.81	128.28	c
80	593.44	128.76	c
120	608.11	134.21	c
160	630	145.2	c
200	661.48	151.56	f
240	672.49	140.17	f
280	685.58	137.6	f
320	703.29	135.89	f
360	733.62	134.96	f
400	764.41	141.5	f
440	790.36	145.87	f
480	807.3	147.3	f
520	827.25	143.12	f
560	847.09	138.2	f
600	872.93	126.93	f
640	887.06	112.11	f
680	907.26	97.1	f
720	931.99	85.18	f
760	945.65	81.98	f
800	969.71	88.87	f
840	990.31	104.31	f
880	1013.14	113.68	f
920	1034.31	112.09	f
960	1045.37	120.5	f
1000	1055.44	126.51	f
1040	1074.61	138.01	f
1080	1091.48	128.86	f
1120	1127.14	123.6	f
1160	1154.41	116.32	f
1200	1167.94	112.25	f
1240	1179.07	109.94	f
1280	1203.29	99.51	f
1320	1233.2	102.49	f
1360	1272.49	113.24	f
1400	1288.79	116.34	f
1440	1312.37	111.08	f
*	id=P28	origin=start	destiny=end	motherId=-	ageAtStart=4800
0	740.86	520.08	c
40	766.41	512.19	c
80	797.29	522.02	c
120	829.18	522.46	c
160	851.6	520.79	c
200	867.7	502.98	f
240	892.46	487.69	f
280	902.37	474.89	f
320	915.95	483.62	f
360	949.01	493.57	f
400	970.37	487.3	f
440	999.28	472.41	f
480	1015.02	462.99	f
520	1037.79	450.52	f
560	1070.02	438.84	f
600	1089.42	443.35	f
640	1118.41	444.34	f
680	1145.2	444.98	f
720	1163.99	445.24	f
760	1188.31	444.19	f
800	1209.39	448.92	f
840	1247.34	454.03	f
880	1285.83	461.81	f
920	1303.17	451.05	f
960	1342.09	444.25	f
1000	1364.78	447.1	f
1040	1396.41	445.22	f
1080	1424.53	438.49	f
1120	1441.16	441.83	f
1160	1486.11	430.52	f
1200	1510.61	441.37	f
1240	1539.22	434.39	f
1280	1563.83	430.72	f
1320	1592.02	425.43	f
1360	1612.29	412.79	f
1400	1627.14	399.38	f
1440	1635.94	398.21	f
*	id=P29	origin=start	destiny=end	motherId=-	ageAtStart=720
0	326.58	628.21	c
40	353.27	638.92	c
80	367.26	640.93	c
120	379.53	637.09	c
160	418.94	636.57	c
200	441.57	637.57	f
240	453.69	637.88	f
280	493.46	627.11	f
320	495.81	626.92	f
360	525.14	630.07	f
400	546.2	633.82	f
440	565.88	640.48	f
480	594.01	651.03	f
520	620.99	646.73	f
560	649.17	657.97	f
600	668.37	666.29	f
640	677.48	674.71	f
680	691.36	687.12	f
720	708.54	685.03	f
760	737.28	694.91	f
800	753.91	705.05	f
840	773.11	719.18	f
880	788.4	723.84	f
920	803.2	731.26	f
960	828.73	739.13	f
1000	855.64	742.77	f
1040	879.09	750.6	f
1080	899.99	755.31	f
1120	931.79	765.16	f
1160	957.52	764.94	f
1200	957.72	775.37	f
1240	971.82	775.3	f
1280	1000.72	779.8	f
1320	1019.94	785.91	f
1360	1035.03	792.71	f
1400	1056.25	788.44	f
1440	1084.1	788.14	f
*	id=P30	origin=start	destiny=end	motherId=-	ageAtStart=2720
0	447.77	446.28	c
40	477.65	453.02	c
80	508.75	454.2	c
120	527.14	451.66	c
160	560.29	448.29	c
200	592.48	439.62	f
240	612.87	443.5	f
280	632.18	434.1	f
320	652.28	441.21	f
360	677.23	450.61	f
400	703.81	454.01	f
440	722.7	451.44	f
480	742.17	459.81	f
520	773.7	458.68	f
560	792.68	460.52	f
600	802.14	474.39	f
640	815.94	476.15	f
680	826.54	463.93	f
720	846.74	443.4	f
760	871.98	437.63	f
800	889.56	435.89	f
840	915.76	437.77	f
880	937.2	446.83	f
920	956.6	438.44	f
960	985.4	436.68	f
1000	1004.7	435.11	f
1040	1031.16	442.22	f
1080	1053.94	441.98	f
1120	1079.71	443.59	f
1160	1107.7	441.17	f
1200	1133.54	444.85	f
1240	1152.49	442.26	f
1280	1173.52	438.62	f
1320	1190.65	446.74	f
1360	1214.33	460.89	f
1400	1234.07	463.81	f
1440	1261.41	469.61	f
