# Supplementary material for: A three component model for superdiffusive motion effectively describes migration of eukaryotic cells moving freely or under a directional stimulus
Source: PLoS One. 2022 Aug 2;17(8):e0272259. doi: 10.1371/journal.pone.0272259 (PMC9345344; doi:10.1371/journal.pone.0272259)
Supplement: S1 File — Text files containing information about displacements of experimental and simulated populations used for both preliminary analyses, in “datasets used for preliminary evaluation of cell movement (Tables 1 and 2)”, and further characterization of cell movement, in “further datasets used for cell movement characterization (Figs 2, 4–6; Table 2; S1–S3 Tables; S2 and S3 Figs)”. (ZIP) [file pone.0272259.s007.zip › S1_File/further datasets/simulated/30 cells (9 micron random)/b8 p0/Coords-HfkulS.txt]

#	version=2.0	operator=	acqDate=	cellLine=cell	cond=N.T.	type=	well=	ref_angle=	note=Experiment 1	clickId=	date=	acqId=	ps=1	xSize=845	ySize=668	ts=1	unit=um	stackId=	timeInt=	description=
*	id=P1	origin=start	destiny=end	motherId=-	ageAtStart=1840
0	101.3	193.02	c
40	115.17	200.15	c
80	124.81	193.89	c
120	132.92	192.32	c
160	138.37	201.13	f
200	138.23	198.6	f
240	154.31	194.11	f
280	157.38	204.77	f
320	152.91	205.4	f
360	159.42	223.76	f
400	165.29	227.15	f
440	164.94	228.47	f
480	167.66	243.81	f
520	178.26	228.7	f
560	182.86	237.29	f
600	191.32	247.07	f
640	198.69	244.84	f
680	220.27	236.52	f
720	228.93	225.84	f
760	221.72	214.4	f
800	233.7	217	f
840	249.46	224.71	f
880	259.84	227.32	f
920	260.55	225.33	f
960	272.71	214.34	f
1000	279.88	231.34	f
1040	287.28	234.4	f
1080	298.79	233.26	f
1120	309.49	226.46	f
1160	324.5	227.02	f
1200	332.79	223.86	f
1240	343.07	227.58	f
1280	351.73	214.1	f
1320	366.39	211.69	f
1360	378.17	216.19	f
1400	390.63	221.29	f
1440	401.98	231.69	f
*	id=P2	origin=start	destiny=end	motherId=-	ageAtStart=4000
0	172.82	320.55	c
40	171.43	314.12	c
80	174.19	310.29	c
120	179.52	320.12	c
160	193.87	310.16	c
200	204.8	313.23	f
240	212.92	318.03	f
280	214.69	313.36	f
320	228.6	301.83	f
360	225.46	301.22	f
400	231.47	308.53	f
440	230.19	323.53	f
480	235.71	320.39	f
520	242.79	325.91	f
560	249.39	332.57	f
600	255.75	332.49	f
640	260.88	331.23	f
680	272.48	321.36	f
720	284.51	314.86	f
760	289.2	312.61	f
800	292.47	318.82	f
840	304.89	304.56	f
880	312.78	307.57	f
920	320.62	313.8	f
960	328.55	316.43	f
1000	345.57	316.99	f
1040	338.22	319.58	f
1080	343.38	336.14	f
1120	350.97	337.63	f
1160	353.33	343.03	f
1200	366.1	349.83	f
1240	381.91	344.9	f
1280	380.58	351.09	f
1320	374.28	354.5	f
1360	362.7	353.83	f
1400	376.6	349.9	f
1440	381.96	350.88	f
*	id=P3	origin=start	destiny=end	motherId=-	ageAtStart=1640
0	757.1	27.62	c
40	763	31.41	c
80	776.64	45.41	c
120	787.84	36.79	c
160	804.06	29.06	c
200	803.04	23.89	f
240	813.96	18.52	f
280	823.21	19.05	f
320	836.92	12.67	f
360	854.98	8.92	f
400	854.73	9.63	f
440	863.19	7.14	f
480	865.76	-3.11	f
520	877.95	2.73	f
560	881.5	-4.21	f
600	890.77	-8.17	f
640	899.57	-22.25	f
680	905.87	-25.39	f
720	918.04	-23.69	f
760	919.86	-33.29	f
800	933.22	-18.9	f
840	940.81	-14.57	f
880	951.5	-17.39	f
920	952.69	-19.22	f
960	960.39	-18.93	f
1000	964.26	-30.35	f
1040	975.2	-20.16	f
1080	978.56	-14.01	f
1120	985.7	-14.55	f
1160	991.08	-11.51	f
1200	992.24	-9	f
1240	990.78	1.0700000000001	f
1280	1001.86	16.3	f
1320	1006.39	7.35	f
1360	1008.79	19.32	f
1400	1011.44	23.41	f
1440	1020.44	37.18	f
*	id=P4	origin=start	destiny=end	motherId=-	ageAtStart=2040
0	757.87	519.24	c
40	762.09	504.14	c
80	770.93	505.97	c
120	784.58	502.41	c
160	795.99	504.29	c
200	797.42	506.49	f
240	795.62	515.56	f
280	810.98	518	f
320	822.68	514.08	f
360	815.57	509.98	f
400	822.24	515.69	f
440	833.7	519.94	f
480	839.31	519.35	f
520	846.84	523.94	f
560	859.9	511.92	f
600	852.24	510.54	f
640	860.77	527.36	f
680	864.13	526.23	f
720	876.26	528.34	f
760	895.61	514.89	f
800	902.82	499.82	f
840	920.89	502.6	f
880	934	513.25	f
920	952.56	517.79	f
960	963.32	514.87	f
1000	976.08	508.41	f
1040	967.12	510.7	f
1080	989.4	501.1	f
1120	1008.92	506.33	f
1160	1021.93	499.91	f
1200	1034.94	510.32	f
1240	1043.56	512.23	f
1280	1044.21	507.3	f
1320	1037.11	509.42	f
1360	1032.85	513.22	f
1400	1040.64	507.38	f
1440	1038.58	504.35	f
*	id=P5	origin=start	destiny=end	motherId=-	ageAtStart=1240
0	518.4	388.38	c
40	536.66	383.17	c
80	551.94	382.47	c
120	557.1	382.3	c
160	565.23	376.66	c
200	580.02	368.14	f
240	589.04	359.45	f
280	588.19	354.5	f
320	594.57	353.92	f
360	608.54	363.21	f
400	630.21	351.91	f
440	642.7	349.66	f
480	642.85	350.54	f
520	650.46	346.97	f
560	651.69	336.53	f
600	664.44	338.94	f
640	675.45	352.62	f
680	681.19	359.38	f
720	675.67	364.59	f
760	687.73	364.98	f
800	696.76	356.74	f
840	700.09	358.15	f
880	705.58	347.86	f
920	704.48	344.67	f
960	721.77	349.39	f
1000	737.02	344.55	f
1040	736.41	341.48	f
1080	738.36	347.66	f
1120	753.92	333.45	f
1160	749.42	327.65	f
1200	759.69	330.44	f
1240	752.11	333.98	f
1280	755.94	323.35	f
1320	772.73	316.56	f
1360	772.63	301.03	f
1400	770.82	308.89	f
1440	780.5	298.85	f
*	id=P6	origin=start	destiny=end	motherId=-	ageAtStart=3960
0	314.12	58.84	c
40	321.31	66.06	c
80	326.91	80.76	c
120	322.33	77.65	c
160	325.73	79.24	f
200	343.66	69.71	f
240	338.71	63.23	f
280	338.81	66.36	f
320	345.3	59.38	f
360	347.69	65.13	f
400	361.72	73.41	f
440	377.02	79.91	f
480	374.41	87.09	f
520	370.17	91.13	f
560	382.25	100.52	f
600	382.49	94.18	f
640	390.42	89.18	f
680	398.56	83.9	f
720	413.62	90.71	f
760	429.73	92.68	f
800	440.51	93.83	f
840	456.08	101.29	f
880	464.15	101	f
920	477.51	102.87	f
960	481.99	106.11	f
1000	482.17	103.02	f
1040	473.56	96.52	f
1080	472.63	89.67	f
1120	471.81	94.98	f
1160	478.58	96.54	f
1200	484.28	102.37	f
1240	495.84	106.82	f
1280	495.97	109.21	f
1320	503.91	110.57	f
1360	502.88	111.41	f
1400	516.97	110.36	f
1440	526.77	98.6	f
*	id=P7	origin=start	destiny=end	motherId=-	ageAtStart=280
0	636.51	553.21	c
40	639.06	556.1	c
80	638.24	551.14	c
120	636	550.53	c
160	648.09	551.51	c
200	650.36	550.36	f
240	655.03	551.55	f
280	665.25	562.65	f
320	672.26	569.88	f
360	672.44	567.46	f
400	679.41	570.71	f
440	698.9	563.72	f
480	705.45	573.18	f
520	708.11	588.84	f
560	727.34	587.24	f
600	736.72	581.43	f
640	753.51	577.26	f
680	756.91	570.59	f
720	771	565.5	f
760	786.29	560.66	f
800	788.23	559.27	f
840	810.15	560.41	f
880	823.03	549.84	f
920	831.34	541.24	f
960	844.03	550.44	f
1000	861.22	548.54	f
1040	862.75	533.11	f
1080	851.24	523.42	f
1120	867.02	521.07	f
1160	872.81	516.91	f
1200	888.54	520.36	f
1240	886.58	526.91	f
1280	887.54	523.43	f
1320	899.72	518.17	f
1360	921.59	511.82	f
1400	926.69	510.73	f
1440	942.11	505.34	f
*	id=P8	origin=start	destiny=end	motherId=-	ageAtStart=4680
0	613.11	100.7	c
40	623.2	84.62	c
80	621.31	78.74	c
120	638.17	86.2	c
160	628.89	89.93	f
200	631.29	94.61	f
240	642.42	105.19	f
280	658.17	117.58	f
320	669.98	123.68	f
360	672.8	136.94	f
400	693.1	130.81	f
440	684.71	133.12	f
480	689.06	135.36	f
520	708.16	132.98	f
560	715.87	130.5	f
600	721.84	139.81	f
640	722.38	150.91	f
680	728.44	149.12	f
720	743.43	155.82	f
760	748.33	164.07	f
800	739.77	167.31	f
840	761.16	162.9	f
880	767.1	169.2	f
920	776.05	173.49	f
960	786.19	174.46	f
1000	776.71	170.32	f
1040	786.01	156.63	f
1080	808.55	156.73	f
1120	822.93	159.39	f
1160	838.15	147.86	f
1200	832.67	145.68	f
1240	841.31	140.49	f
1280	846.35	132.8	f
1320	852.86	129.71	f
1360	866.89	143.44	f
1400	872.97	143.74	f
1440	874.8	135.75	f
*	id=P9	origin=start	destiny=end	motherId=-	ageAtStart=4160
0	764.81	51.55	c
40	775.96	42.53	c
80	773.05	59.02	c
120	795	57.28	c
160	812.41	58.09	c
200	822.11	45.83	f
240	839.64	52.68	f
280	834.85	52.97	f
320	834.12	53.75	f
360	833.57	52.27	f
400	831.8	62.75	f
440	835.77	60.12	f
480	840.6	68.07	f
520	849.36	80.25	f
560	860.09	73.93	f
600	862.73	75.03	f
640	882.96	74.76	f
680	883.73	77.01	f
720	895.39	87.1	f
760	894.36	78.75	f
800	900.98	82.04	f
840	905.57	74.33	f
880	918.15	75.31	f
920	918.42	68.43	f
960	921.38	68.9	f
1000	929.88	70.35	f
1040	941.94	75.4	f
1080	944.27	62.68	f
1120	945.21	62.17	f
1160	952.2	45.22	f
1200	958.39	38.2	f
1240	960.82	41.7	f
1280	965.93	35.22	f
1320	970.99	28.76	f
1360	971.21	31.35	f
1400	977.69	39.7	f
1440	988.8	37.74	f
*	id=P10	origin=start	destiny=end	motherId=-	ageAtStart=1960
0	90.57	141.85	c
40	98.36	143.5	c
80	117.84	142.94	c
120	144.66	144.28	c
160	152.44	138.85	c
200	167.55	139.55	f
240	172.02	145.95	f
280	195.45	142.34	f
320	202.23	147.8	f
360	214.94	148.82	f
400	217.41	152.05	f
440	234.66	153.5	f
480	235.16	165.33	f
520	231.02	163.23	f
560	230.5	159.17	f
600	244.02	157.55	f
640	253.32	154.23	f
680	263.18	140.79	f
720	276.93	142.36	f
760	281.44	146.16	f
800	278.72	146.18	f
840	280.68	145.33	f
880	289.73	144.39	f
920	299.35	147.65	f
960	304.44	140.96	f
1000	301.31	143.72	f
1040	306.05	140.75	f
1080	318.91	140.68	f
1120	320.86	129.88	f
1160	325.99	127.35	f
1200	322.81	122.85	f
1240	326.59	138.32	f
1280	336.7	141.85	f
1320	347.35	145.26	f
1360	353.14	149.4	f
1400	358.72	157.15	f
1440	372.48	166.68	f
*	id=P11	origin=start	destiny=end	motherId=-	ageAtStart=4360
0	51.28	292.79	c
40	60.35	291.92	c
80	71.11	289.21	c
120	86.42	282.3	c
160	93.79	288.08	c
200	107.66	277.97	f
240	121.76	285.67	f
280	133.6	293.21	f
320	151.56	293.1	f
360	148.71	286.85	f
400	149.45	288.53	f
440	143.17	280.09	f
480	154.47	278.62	f
520	162.08	270.9	f
560	174.45	272.03	f
600	187.45	272.32	f
640	196.9	270.23	f
680	205	265.89	f
720	199.33	271.23	f
760	202.18	256.22	f
800	204.25	268.89	f
840	205.22	257.96	f
880	225.84	252.18	f
920	229.93	255.75	f
960	240.16	273.49	f
1000	251.95	282.91	f
1040	255.76	281.33	f
1080	266.9	288.88	f
1120	269.96	272.43	f
1160	285.91	277.6	f
1200	307.48	286.01	f
1240	324.26	284.26	f
1280	332.97	294.1	f
1320	332.24	302.18	f
1360	325.88	303.72	f
1400	338.73	321.49	f
1440	342.12	315.3	f
*	id=P12	origin=start	destiny=end	motherId=-	ageAtStart=2440
0	575.78	139.64	c
40	591.78	143.2	c
80	598.12	151.68	c
120	596.25	144.98	c
160	605.09	136.49	c
200	612.57	139.44	f
240	623.42	135.07	f
280	639.89	136.07	f
320	658.19	139.63	f
360	665.64	143.5	f
400	677.34	145.56	f
440	678.59	150.95	f
480	689.83	148.32	f
520	695.78	136.9	f
560	711	138.86	f
600	711.97	135.6	f
640	717.02	137.45	f
680	717.44	144.65	f
720	725.42	147.58	f
760	736.4	146.11	f
800	740.45	153.38	f
840	761.47	153.85	f
880	777.4	158.43	f
920	790.8	152.61	f
960	806.54	164.64	f
1000	802.47	153.54	f
1040	812.9	157.77	f
1080	830.98	147.83	f
1120	841.7	146.83	f
1160	847.99	141.7	f
1200	853.09	160.22	f
1240	875.02	174.55	f
1280	894.93	193.43	f
1320	898.06	192.58	f
1360	908.28	180.41	f
1400	915.51	194.48	f
1440	925.13	183.95	f
*	id=P13	origin=start	destiny=end	motherId=-	ageAtStart=2720
0	26.34	503.38	c
40	34.33	510.51	c
80	49.55	518.4	c
120	55.23	513.18	c
160	57.83	524.97	c
200	65.35	522.3	f
240	75.07	525.26	f
280	82.88	525.6	f
320	91.02	523.29	f
360	105.04	522.89	f
400	123.29	514.87	f
440	117.44	512.1	f
480	124.34	516.69	f
520	121.16	520.08	f
560	119.93	522.05	f
600	127.5	527.23	f
640	136.47	531.27	f
680	142.51	533.47	f
720	147.1	516.5	f
760	160.51	518.41	f
800	150.74	516.54	f
840	148.12	514.59	f
880	164.24	524.91	f
920	154.55	528.03	f
960	157.62	516.48	f
1000	162.61	511.66	f
1040	181.55	511.26	f
1080	185.44	508.68	f
1120	201.43	507.62	f
1160	206.34	509.3	f
1200	219	506.95	f
1240	217.02	500.58	f
1280	226.2	493.26	f
1320	232.31	490.94	f
1360	231.78	487.27	f
1400	240.65	482.46	f
1440	242.02	481.22	f
*	id=P14	origin=start	destiny=end	motherId=-	ageAtStart=2640
0	421.05	600.74	c
40	423.66	601.5	c
80	432.94	598.73	c
120	436.68	602.52	c
160	453.54	605.52	c
200	465.46	611.18	f
240	472.73	605.39	f
280	491.3	614.52	f
320	503.61	626.83	f
360	506.85	636.49	f
400	521.33	633.65	f
440	526.88	634.33	f
480	535.67	637.64	f
520	561.71	639.74	f
560	578.41	646.8	f
600	594.43	641.93	f
640	603.69	630.95	f
680	618.98	630.48	f
720	631.52	636.84	f
760	646.27	645.13	f
800	659.59	642.7	f
840	672.28	632.76	f
880	678.13	634.71	f
920	682.71	633.3	f
960	689.27	637.26	f
1000	697.36	642.05	f
1040	698.06	646.82	f
1080	703.63	655.16	f
1120	719.63	653.1	f
1160	724.49	659.42	f
1200	723.2	664.38	f
1240	736.93	661.27	f
1280	744.79	660.29	f
1320	747.23	670.03	f
1360	757.55	673.69	f
1400	764.43	674.1	f
1440	773.95	679.49	f
*	id=P15	origin=start	destiny=end	motherId=-	ageAtStart=440
0	321.98	186.56	c
40	336.21	182	c
80	345.74	178.47	c
120	347.01	175.88	c
160	356.55	180.19	c
200	369.31	179.03	f
240	378.2	179.38	f
280	377	199.4	f
320	380.44	197.99	f
360	393.06	187.17	f
400	392.9	191.44	f
440	383.61	188.94	f
480	393.54	184.89	f
520	414.91	179.78	f
560	421.41	177.37	f
600	425.1	182.85	f
640	434.27	194.22	f
680	446.26	201.4	f
720	464.4	199.28	f
760	460.5	207	f
800	444.59	204.54	f
840	465.85	201.6	f
880	475.42	198.7	f
920	487.65	204.31	f
960	509.07	194.09	f
1000	516.1	189.68	f
1040	516.17	193.74	f
1080	529.2	202.67	f
1120	532.78	199.77	f
1160	545.67	199.04	f
1200	562.6	195.75	f
1240	579.23	195.38	f
1280	580.5	189.1	f
1320	587.94	190.7	f
1360	586.84	203.31	f
1400	582.04	207.08	f
1440	581.73	193.9	f
*	id=P16	origin=start	destiny=end	motherId=-	ageAtStart=1480
0	783.42	342.14	c
40	776.63	346.58	c
80	781.51	350.83	c
120	776.35	356.88	c
160	784.33	350.26	c
200	793.49	349.76	f
240	805.95	361.38	f
280	814.82	364.86	f
320	821.11	360.97	f
360	834.73	355.55	f
400	851.66	357.42	f
440	850.07	345.83	f
480	862.59	341.21	f
520	875.14	347.73	f
560	885.27	352.16	f
600	892.51	357.96	f
640	902.61	355.82	f
680	905.81	359.61	f
720	907.8	371.94	f
760	929.77	370.05	f
800	924.29	362.42	f
840	939.85	365.92	f
880	953.43	356.23	f
920	957.1	345.46	f
960	953.77	350.29	f
1000	957.88	341.71	f
1040	984.08	349.15	f
1080	984.46	345.14	f
1120	989.43	346.63	f
1160	985.63	338.98	f
1200	996.58	318.88	f
1240	1010.75	317.67	f
1280	1015.41	310.56	f
1320	1026.96	311.53	f
1360	1028.34	310.34	f
1400	1033.35	310.44	f
1440	1042.75	302.6	f
*	id=P17	origin=start	destiny=end	motherId=-	ageAtStart=2160
0	362.3	596.5	c
40	376.69	590.68	c
80	381.38	596.45	c
120	387.22	604.85	c
160	388.48	614.42	f
200	399.04	607.59	f
240	405.92	613.03	f
280	416.44	615.9	f
320	417.5	597.59	f
360	415.89	592.54	f
400	415.34	598.35	f
440	414.31	615.42	f
480	421.84	611.35	f
520	421.02	599.69	f
560	443.31	600.08	f
600	434.95	600.79	f
640	438.52	609.84	f
680	447.15	604.28	f
720	460.67	608.57	f
760	462.48	593.7	f
800	469.74	604.75	f
840	491.71	601.28	f
880	503.35	609.82	f
920	513.06	609.06	f
960	529.89	599.3	f
1000	542.01	580.39	f
1040	558.24	574.74	f
1080	554.51	576.85	f
1120	566.99	570.16	f
1160	564.43	565.8	f
1200	575.81	559.46	f
1240	591.78	552.84	f
1280	603.26	568.64	f
1320	611.61	557.82	f
1360	620.12	561.57	f
1400	633.56	554.26	f
1440	636.86	553.54	f
*	id=P18	origin=start	destiny=end	motherId=-	ageAtStart=2320
0	39.78	456.32	c
40	44.59	463.06	c
80	54.94	458.04	c
120	58.25	461.84	c
160	68.14	464	c
200	83.1	467.26	f
240	95.74	477.7	f
280	105.56	476.91	f
320	108.74	481.61	f
360	103.64	478.81	f
400	108.53	480.63	f
440	132.38	474.77	f
480	136.99	461.46	f
520	141.63	463.97	f
560	152.16	466.36	f
600	166.28	462.94	f
640	175.61	474.57	f
680	195.28	468.08	f
720	212.24	479.48	f
760	223.38	477.9	f
800	229.15	482.32	f
840	239.26	475.92	f
880	256.36	485.61	f
920	276.61	487.79	f
960	273.95	490.76	f
1000	268.52	495.42	f
1040	280.16	501.45	f
1080	281.21	492.39	f
1120	299.71	483.14	f
1160	302.29	489.68	f
1200	312.14	488.94	f
1240	317.91	485.47	f
1280	321.14	479.37	f
1320	328.57	481.82	f
1360	337.69	479.39	f
1400	359.49	473.17	f
1440	366.02	471.33	f
*	id=P19	origin=start	destiny=end	motherId=-	ageAtStart=2800
0	66.97	46.76	c
40	72.34	45.52	c
80	79.82	36.25	c
120	81.55	35.45	c
160	83.14	31.29	c
200	88.31	12.58	f
240	87.09	9.5700000000001	f
280	97.45	4.3200000000001	f
320	97.57	7.12	f
360	107.81	12.39	f
400	109.34	16.47	f
440	119.53	15.59	f
480	133.02	15.44	f
520	133.24	1.8	f
560	137.11	-0.83000000000004	f
600	130.04	2.73	f
640	127.22	7.88	f
680	133.85	4.8200000000001	f
720	151.28	9.79	f
760	167.21	-0.15999999999997	f
800	182.76	-10.62	f
840	179.47	-10.84	f
880	188.57	-7.72	f
920	195.68	-6.22	f
960	204.9	-0.37	f
1000	215.62	-5.8	f
1040	229.49	-9.13	f
1080	242.77	-1.61	f
1120	246.41	-1.12	f
1160	239.55	-1.3	f
1200	249.34	-0.10000000000002	f
1240	249.46	3.48	f
1280	257.82	0.26999999999998	f
1320	260.61	-4.35	f
1360	270.32	3.35	f
1400	272.51	3.17	f
1440	286.27	-4.4	f
*	id=P20	origin=start	destiny=end	motherId=-	ageAtStart=1880
0	463.27	213.35	c
40	481.62	223.18	c
80	490.12	209.37	c
120	508.2	206.79	c
160	512.31	217.9	c
200	505.93	223.27	f
240	511.02	217.03	f
280	514.27	227.13	f
320	521.65	240.29	f
360	523.37	240.79	f
400	530.66	244.47	f
440	536.91	254.16	f
480	543.08	253	f
520	539.77	246.3	f
560	551.2	242.33	f
600	555.74	239.77	f
640	564.15	230.44	f
680	571.11	225.36	f
720	581.89	214.34	f
760	590.95	215.75	f
800	593.48	217.17	f
840	610.22	219.65	f
880	616.87	220.22	f
920	622.88	221.92	f
960	638.29	232.69	f
1000	641.6	232.19	f
1040	645.71	241.7	f
1080	648.33	231.54	f
1120	658.02	232.87	f
1160	652.27	235.28	f
1200	659.4	232.87	f
1240	654.41	232.01	f
1280	668.63	222.71	f
1320	676.7	219.83	f
1360	672.17	218.89	f
1400	686.93	210.59	f
1440	690.14	198.21	f
*	id=P21	origin=start	destiny=end	motherId=-	ageAtStart=1120
0	293.94	94.34	c
40	314.97	96.6	c
80	325.36	85.77	c
120	331.56	93.15	c
160	342.7	78.63	c
200	347.37	82.02	f
240	351.45	74.81	f
280	372.88	76.79	f
320	387.5	78.65	f
360	389.87	79.94	f
400	389.35	78.36	f
440	393.91	83.54	f
480	396.31	85.21	f
520	413.66	86.48	f
560	416.05	76.08	f
600	423.64	73.92	f
640	425.24	58.06	f
680	441.02	65.85	f
720	450.54	80.07	f
760	450.8	80.97	f
800	458.36	90.91	f
840	474.79	98.61	f
880	477.82	87.33	f
920	492.28	102.09	f
960	494.05	99.7	f
1000	497.75	94.86	f
1040	507.73	102.21	f
1080	514.49	109.24	f
1120	510.28	109.96	f
1160	526.8	117.56	f
1200	530.02	124.98	f
1240	545.41	122.48	f
1280	553.11	122.04	f
1320	558	118.1	f
1360	554.43	129.8	f
1400	565.69	138.51	f
1440	572.81	138.53	f
*	id=P22	origin=start	destiny=end	motherId=-	ageAtStart=2360
0	515.23	617.38	c
40	527.21	615.6	c
80	534.47	605.24	c
120	545.83	587.73	c
160	554.26	567.65	c
200	564.1	568.65	f
240	563.49	579.43	f
280	562.1	588.04	f
320	572.86	578.18	f
360	580.31	593.56	f
400	577.89	590.06	f
440	585.88	591.75	f
480	595.73	603.73	f
520	609.47	595.99	f
560	607.67	608.31	f
600	617.58	591.06	f
640	619.81	591.94	f
680	634.76	602.57	f
720	645.78	590.84	f
760	644.33	596.53	f
800	653.92	593.65	f
840	659.98	593.59	f
880	684.77	588.98	f
920	682.73	586.99	f
960	699.85	581.65	f
1000	705.24	579.94	f
1040	702.31	579.89	f
1080	721.53	574.57	f
1120	727.69	589.48	f
1160	740.03	594.39	f
1200	748.29	601.41	f
1240	750.69	600.6	f
1280	751	605.7	f
1320	760.33	618.13	f
1360	765.52	620.15	f
1400	767.22	628.11	f
1440	756.44	629.59	f
*	id=P23	origin=start	destiny=end	motherId=-	ageAtStart=4600
0	39.4	447.26	c
40	52.32	449.62	c
80	64.17	449.28	c
120	67.74	446.33	c
160	78.65	441.59	c
200	96.52	436.15	f
240	91.76	433.96	f
280	107.38	426.2	f
320	116.53	424.16	f
360	112.9	423.54	f
400	121.82	416.55	f
440	129.71	423.53	f
480	144.39	422.26	f
520	137.99	435.74	f
560	157.77	436.28	f
600	162.71	429.8	f
640	169.36	432.95	f
680	180.97	437.98	f
720	186.99	436.86	f
760	175.94	440.35	f
800	185.02	449.23	f
840	199.53	459.64	f
880	222.13	467.85	f
920	238.59	463.33	f
960	239.81	467.54	f
1000	238.5	467.96	f
1040	240.92	474.13	f
1080	252.42	465.25	f
1120	267.06	475.57	f
1160	266.16	465.9	f
1200	268.25	470.39	f
1240	277.89	465.03	f
1280	290.15	462.48	f
1320	302.69	470.21	f
1360	311.12	467.83	f
1400	301.65	472.39	f
1440	316.58	459.21	f
*	id=P24	origin=start	destiny=end	motherId=-	ageAtStart=2800
0	782.13	59.21	c
40	793.3	56.59	c
80	820.28	60.1	c
120	826.54	55.38	c
160	828.2	50.77	c
200	832.43	57.52	f
240	831.35	56.42	f
280	831.98	52.41	f
320	833.69	51.26	f
360	842.23	55.09	f
400	861.19	60.16	f
440	853.5	57.14	f
480	875.95	55.78	f
520	882.76	68.13	f
560	898.37	82.21	f
600	905.56	95.66	f
640	911.62	107.95	f
680	920.05	105.91	f
720	934.31	105.99	f
760	943.16	109.71	f
800	951.84	107.89	f
840	954.23	119.67	f
880	956.68	116.52	f
920	972.23	101.72	f
960	982.69	100.27	f
1000	991.99	111.46	f
1040	978.54	110.78	f
1080	984.56	108.48	f
1120	1000.45	112.19	f
1160	1001.98	102.01	f
1200	1007.7	100.22	f
1240	1015.17	112.36	f
1280	1035.85	100.3	f
1320	1047.98	96.14	f
1360	1049.44	92.96	f
1400	1061.31	83.58	f
1440	1065.4	88.39	f
*	id=P25	origin=start	destiny=end	motherId=-	ageAtStart=4680
0	199.63	641.18	c
40	215.73	639.02	c
80	227.03	640	c
120	245	642.65	c
160	252.8	654.99	c
200	255.6	654.77	f
240	276.06	670.35	f
280	285.97	666.39	f
320	289.3	682.03	f
360	299.91	677.19	f
400	304.67	678.47	f
440	299.96	672.92	f
480	320.42	682.41	f
520	338.27	679.28	f
560	351.91	677.91	f
600	356.03	669.28	f
640	373.57	674.09	f
680	379.54	670.21	f
720	382.55	680.01	f
760	392.84	664.26	f
800	410.04	659.8	f
840	422.83	664.82	f
880	423.9	663.63	f
920	431.83	666.18	f
960	450.7	667.61	f
1000	466.91	669.8	f
1040	480.78	673.56	f
1080	486.51	673.57	f
1120	499.68	671.92	f
1160	496.84	667.93	f
1200	498.1	658.13	f
1240	512.01	654.49	f
1280	529.71	653.82	f
1320	542.23	654.56	f
1360	547.38	652	f
1400	550.58	672.16	f
1440	562.31	662.69	f
*	id=P26	origin=start	destiny=end	motherId=-	ageAtStart=520
0	632.54	460.24	c
40	630.57	461.07	c
80	638.97	465.63	c
120	659.08	470.32	c
160	658.86	461.78	c
200	659.6	469.47	f
240	658.07	480.05	f
280	668.45	477.19	f
320	671.46	482.71	f
360	675.04	470.65	f
400	683.18	471.31	f
440	676.34	491.64	f
480	682.96	480.15	f
520	682.46	482.35	f
560	689.28	473.61	f
600	694.98	466.8	f
640	713.32	462.91	f
680	715.16	463.25	f
720	716.72	468.84	f
760	730.14	465.23	f
800	735.14	477.03	f
840	745.29	482.69	f
880	770.3	479.46	f
920	769.64	470.83	f
960	769.48	480.53	f
1000	786.11	478.87	f
1040	800.36	494.33	f
1080	797.11	490.38	f
1120	801.14	486.62	f
1160	818.51	478.77	f
1200	817.1	471.34	f
1240	831.6	465.97	f
1280	846.98	470.47	f
1320	859.59	473.89	f
1360	879.28	480.03	f
1400	901.53	480.05	f
1440	913.19	483.06	f
*	id=P27	origin=start	destiny=end	motherId=-	ageAtStart=1600
0	514.87	420.16	c
40	516.56	412.57	c
80	509.53	418.08	c
120	516.1	416.37	c
160	532.5	414.22	c
200	538.18	418.97	f
240	536.32	413.42	f
280	539.26	395.3	f
320	544.99	396.58	f
360	552.08	399.95	f
400	565.95	395.24	f
440	569.45	392.4	f
480	575.32	392.07	f
520	575.75	393.31	f
560	584.6	398.05	f
600	596.39	407.06	f
640	612.94	414.96	f
680	616.63	430.87	f
720	618.79	421.52	f
760	622.81	418.06	f
800	623.01	414.49	f
840	636.98	410.46	f
880	639.5	406.65	f
920	659.56	409.69	f
960	670.5	415.96	f
1000	684.67	408.31	f
1040	682.48	406.86	f
1080	691.81	414.74	f
1120	705.72	408.43	f
1160	702.54	411.8	f
1200	714.8	415.68	f
1240	721.23	408.19	f
1280	726.5	401.49	f
1320	724.73	397.27	f
1360	724.19	387.33	f
1400	738.27	392.34	f
1440	748.35	406.88	f
*	id=P28	origin=start	destiny=end	motherId=-	ageAtStart=520
0	92.44	252.84	c
40	87.07	230.03	c
80	86.43	221.81	c
120	89.05	225.72	c
160	90.97	225.01	c
200	108.35	231.78	f
240	108.45	240.13	f
280	114.37	244.95	f
320	125.37	252.41	f
360	127.31	261.51	f
400	141.4	264.27	f
440	146.52	274.1	f
480	148.87	283.81	f
520	162.58	281.48	f
560	176.92	266.67	f
600	179.23	269.12	f
640	175.68	271.31	f
680	178.3	272.51	f
720	190.41	270.71	f
760	194.55	275.98	f
800	195.92	273.49	f
840	206.46	265.39	f
880	216.16	267.18	f
920	221.04	253.45	f
960	235.74	250.21	f
1000	242.32	241.54	f
1040	248.79	239.93	f
1080	241.38	238.22	f
1120	247.07	245.34	f
1160	256.81	238.64	f
1200	258.46	241.85	f
1240	258.8	239.92	f
1280	263.47	244.85	f
1320	275.46	256.62	f
1360	283.67	256.42	f
1400	296.3	247.71	f
1440	302.56	254.86	f
*	id=P29	origin=start	destiny=end	motherId=-	ageAtStart=2320
0	542.58	274.21	c
40	549.68	282.82	c
80	567.56	288.03	c
120	585.33	294.32	c
160	596.6	292.02	c
200	602.57	302.65	f
240	604.86	302.55	f
280	614.33	304.14	f
320	634.69	297.66	f
360	645.64	296.53	f
400	663.85	305.3	f
440	681.41	300.5	f
480	688.63	298.79	f
520	700.58	300.15	f
560	700.2	300.96	f
600	711.56	305.7	f
640	713.08	302.31	f
680	736.89	310.07	f
720	741.93	314.08	f
760	749.73	331.88	f
800	746.37	329.44	f
840	748.96	312.72	f
880	751.39	312.55	f
920	754.83	310.75	f
960	763.23	314.86	f
1000	771.35	320.54	f
1040	780.54	310.69	f
1080	797.34	319.03	f
1120	800.99	328.22	f
1160	805.93	316.06	f
1200	807.43	325.67	f
1240	815.1	329.82	f
1280	824.21	332.93	f
1320	820.67	336.22	f
1360	834.35	334.89	f
1400	845.83	340.9	f
1440	869.31	340.02	f
*	id=P30	origin=start	destiny=end	motherId=-	ageAtStart=840
0	602.13	660.05	c
40	617.81	665.45	c
80	617.02	665.47	c
120	614.95	670.63	c
160	617.09	665.96	c
200	619.11	674.27	f
240	624.39	674.36	f
280	628.78	671.78	f
320	649.64	669.02	f
360	659.85	667.39	f
400	659.58	668.55	f
440	658.63	670.27	f
480	656.76	664.48	f
520	671.27	660.69	f
560	686.12	646.44	f
600	692.71	646.21	f
640	691.98	640.9	f
680	694.48	641.24	f
720	707.37	640.09	f
760	706.65	649.03	f
800	710.89	660.93	f
840	720.67	655.23	f
880	725.26	664.61	f
920	736.99	661.23	f
960	748.08	660.15	f
1000	757.73	642.34	f
1040	759.2	636.75	f
1080	768.6	634.28	f
1120	786.21	633.34	f
1160	794.81	639	f
1200	808.73	635.42	f
1240	804.11	633.21	f
1280	809.7	639.83	f
1320	814.91	652.64	f
1360	823.4	653.19	f
1400	820	643.3	f
1440	833.97	630.32	f
