# Supplementary material for: A three component model for superdiffusive motion effectively describes migration of eukaryotic cells moving freely or under a directional stimulus
Source: PLoS One. 2022 Aug 2;17(8):e0272259. doi: 10.1371/journal.pone.0272259 (PMC9345344; doi:10.1371/journal.pone.0272259)
Supplement: S1 File — Text files containing information about displacements of experimental and simulated populations used for both preliminary analyses, in “datasets used for preliminary evaluation of cell movement (Tables 1 and 2)”, and further characterization of cell movement, in “further datasets used for cell movement characterization (Figs 2, 4–6; Table 2; S1–S3 Tables; S2 and S3 Figs)”. (ZIP) [file pone.0272259.s007.zip › S1_File/further datasets/simulated/30 cells (9 micron random)/b8 p0/Coords-VOQPz5.txt]

#	version=2.0	operator=	acqDate=	cellLine=cell	cond=N.T.	type=	well=	ref_angle=	note=Experiment 1	clickId=	date=	acqId=	ps=1	xSize=845	ySize=668	ts=1	unit=um	stackId=	timeInt=	description=
*	id=P1	origin=start	destiny=end	motherId=-	ageAtStart=4200
0	255.63	457.11	c
40	261.22	457.16	c
80	272.06	455.29	c
120	280.14	455.74	c
160	298.71	454.52	c
200	305.93	454.89	f
240	316.9	449.96	f
280	331.58	445.07	f
320	332.62	446.77	f
360	337.65	438.71	f
400	335.13	447.36	f
440	342.19	444.54	f
480	338.45	453.31	f
520	349.24	449.31	f
560	352.9	454.7	f
600	373.56	457.01	f
640	389.74	459.49	f
680	393.98	462.16	f
720	396.78	458.22	f
760	399.04	464.29	f
800	413.84	466.13	f
840	411.06	463.08	f
880	428.27	457.85	f
920	437.71	461.98	f
960	449.81	455.22	f
1000	454.12	454.58	f
1040	455.43	450.3	f
1080	459.98	439.17	f
1120	470.01	436	f
1160	479.22	444.41	f
1200	482.99	451.48	f
1240	485.75	455.8	f
1280	484.86	457.03	f
1320	501.87	466.06	f
1360	507.87	469.69	f
1400	510.44	473.97	f
1440	511.89	471.38	f
*	id=P2	origin=start	destiny=end	motherId=-	ageAtStart=200
0	470.58	570.41	c
40	484.72	573.76	c
80	483.35	568.9	c
120	496.5	573.74	c
160	488.87	580.03	c
200	500.7	581.52	f
240	497.04	571.77	f
280	506.51	573.87	f
320	505.37	570.18	f
360	522.12	575.94	f
400	530.71	568.46	f
440	532.98	554.98	f
480	550.88	548.39	f
520	557.37	539.46	f
560	563.4	535.31	f
600	570.5	544.41	f
640	567.83	538.19	f
680	573.33	534.72	f
720	576.59	530.84	f
760	577.63	540.82	f
800	583.58	535.07	f
840	590.03	536.36	f
880	598.21	529.94	f
920	607.68	532.81	f
960	624.56	536.14	f
1000	621.55	535.47	f
1040	620.55	539.78	f
1080	633.74	540.08	f
1120	640.12	544.56	f
1160	651.15	556.48	f
1200	671.58	552.67	f
1240	680.88	549.23	f
1280	680.51	538.93	f
1320	699.67	547.03	f
1360	704.83	535.34	f
1400	706.91	540.79	f
1440	713.75	539.11	f
*	id=P3	origin=start	destiny=end	motherId=-	ageAtStart=4400
0	567.49	244.77	c
40	580.31	234.28	c
80	581.63	225.45	c
120	592.87	247.04	c
160	602.87	233.56	c
200	613.39	222.12	f
240	615.11	216.89	f
280	615.68	208.53	f
320	628.37	205.37	f
360	639.27	216.87	f
400	643.67	216.64	f
440	654.06	201.75	f
480	682.26	196.05	f
520	684.48	196.56	f
560	689.11	195.47	f
600	698.67	195.72	f
640	704.75	199.44	f
680	711.47	200.87	f
720	716.95	194.6	f
760	713.51	188.65	f
800	714.67	187	f
840	719.18	189.44	f
880	713.4	186.1	f
920	718	186.63	f
960	720.44	184.66	f
1000	736.69	179.67	f
1040	748.92	179.97	f
1080	762.09	180.19	f
1120	773.21	190.46	f
1160	791.8	185.8	f
1200	799.35	197.04	f
1240	805.52	191.24	f
1280	807.21	198.22	f
1320	812.17	202.95	f
1360	809.96	195.38	f
1400	815.9	182.28	f
1440	818.09	197.92	f
*	id=P4	origin=start	destiny=end	motherId=-	ageAtStart=4680
0	483.78	156.26	c
40	488.01	156.67	c
80	500.25	166.51	c
120	494.31	169.71	c
160	510.83	187.46	c
200	514.2	187.94	f
240	524.34	187.32	f
280	533.94	189.4	f
320	545.7	194.11	f
360	547.5	198.56	f
400	557.12	200.33	f
440	549.71	192.21	f
480	564.75	208.81	f
520	577	215.2	f
560	577.56	217.32	f
600	595.02	212.18	f
640	610.78	207.45	f
680	611.73	201.81	f
720	610.38	208.12	f
760	607.26	205.92	f
800	607.76	207.07	f
840	619.58	201.79	f
880	639.83	197.35	f
920	651.77	203.43	f
960	658.83	196.87	f
1000	675.64	192.48	f
1040	672.36	181	f
1080	686.32	180.53	f
1120	696.03	186.98	f
1160	704.01	185.84	f
1200	709.62	181.13	f
1240	712.67	194.22	f
1280	708.13	197.71	f
1320	710.63	188.49	f
1360	715.2	198.01	f
1400	716.09	193.27	f
1440	722.9	185.36	f
*	id=P5	origin=start	destiny=end	motherId=-	ageAtStart=4320
0	798.06	23.38	c
40	800.42	23.63	c
80	796.95	15.3	c
120	808.36	17.24	c
160	814.81	21.13	c
200	823.58	25.76	f
240	839.24	35.85	f
280	836.11	33.82	f
320	837.5	44.33	f
360	846.26	34.04	f
400	844.86	35.52	f
440	859.21	38.63	f
480	866.11	46.03	f
520	875.31	40.8	f
560	892.34	30.34	f
600	914.75	26.82	f
640	931.33	29.05	f
680	928.73	28.32	f
720	937.01	26.45	f
760	946.33	31.61	f
800	949.8	25.13	f
840	950.62	24.24	f
880	961.77	5.73	f
920	974.23	2.87	f
960	986.06	-8.09	f
1000	991.54	-4.91	f
1040	1010.39	-3.26	f
1080	1010.25	-3.21	f
1120	1004.53	-4.17	f
1160	1014.24	-14.74	f
1200	1024.95	1.0599999999999	f
1240	1045.53	7.92	f
1280	1049.75	18.49	f
1320	1051.32	11.83	f
1360	1048.55	4.14	f
1400	1056.52	-5.8	f
1440	1056.05	-2.73	f
*	id=P6	origin=start	destiny=end	motherId=-	ageAtStart=2040
0	454.01	132.12	c
40	465.46	114.86	c
80	482.21	113.03	c
120	489.34	123.98	c
160	511.27	131.5	c
200	515.38	140	f
240	524.33	127.56	f
280	532.37	133.39	f
320	547.94	133.87	f
360	561.71	128.15	f
400	560.89	134.37	f
440	550	132.78	f
480	549.47	129.88	f
520	549.77	123.16	f
560	566.79	127.79	f
600	571.59	129.06	f
640	575.11	134.07	f
680	580.95	145.17	f
720	587.6	137.67	f
760	608.37	146.58	f
800	626.79	141.69	f
840	642.65	141.28	f
880	657.55	142.58	f
920	661.85	142.89	f
960	664.58	142.59	f
1000	666.27	139.02	f
1040	677.66	119.82	f
1080	682.73	125.1	f
1120	700.97	132.03	f
1160	707.19	134.26	f
1200	714.18	135.65	f
1240	724.29	135.02	f
1280	747.26	133.06	f
1320	747.96	125.87	f
1360	770.55	138.02	f
1400	789.99	128.89	f
1440	790.39	125.24	f
*	id=P7	origin=start	destiny=end	motherId=-	ageAtStart=320
0	285.33	103.66	c
40	276.93	108.42	c
80	271.24	98.86	c
120	294.56	93.7	c
160	301.68	101.57	c
200	317.01	103.02	f
240	333.11	102.37	f
280	348.47	104.43	f
320	356.27	103.74	f
360	365.47	110.99	f
400	355.38	117.01	f
440	356.98	112.8	f
480	365.91	107.61	f
520	359.99	114.07	f
560	351.2	114.49	f
600	355.18	107.27	f
640	353.91	111.99	f
680	368.07	129.45	f
720	378.4	128.17	f
760	390.46	116.37	f
800	397.45	114.37	f
840	423.79	113.71	f
880	439.33	117.02	f
920	447.2	107.4	f
960	448.14	114.87	f
1000	469.03	124.33	f
1040	471.24	116.47	f
1080	477.2	121.98	f
1120	472.35	120.27	f
1160	475.01	128.65	f
1200	491.62	137.21	f
1240	501.32	143.79	f
1280	514.92	154.11	f
1320	524.82	149.96	f
1360	517.09	136.48	f
1400	527.86	123.71	f
1440	550.06	131.52	f
*	id=P8	origin=start	destiny=end	motherId=-	ageAtStart=1920
0	555.74	296.53	c
40	559.07	291.67	c
80	560.56	290.45	c
120	575.45	289.53	c
160	587.84	290.45	c
200	598.51	282.1	f
240	607.33	282.27	f
280	613.31	270.15	f
320	613.17	262.99	f
360	622.52	265.71	f
400	641.68	267.04	f
440	655.11	251.46	f
480	661.84	259.47	f
520	673.69	265.03	f
560	688.75	264.78	f
600	692.15	275.6	f
640	699.06	279.09	f
680	717.17	284.64	f
720	724.51	275.88	f
760	730.76	280.01	f
800	752.17	279.81	f
840	762.29	295.26	f
880	781.33	300.19	f
920	780.59	308.76	f
960	800.31	303.76	f
1000	802.78	293.21	f
1040	801.61	297.11	f
1080	822.52	291.72	f
1120	833.68	290.32	f
1160	837.56	281.18	f
1200	841.4	263.83	f
1240	854.85	254.68	f
1280	855.27	258.22	f
1320	866.83	258.73	f
1360	883.6	254.06	f
1400	893.01	267.43	f
1440	892.24	280.56	f
*	id=P9	origin=start	destiny=end	motherId=-	ageAtStart=3880
0	406.28	247.67	c
40	413.23	227.15	c
80	423.8	218.57	c
120	431.03	228.12	c
160	434.24	218.75	c
200	436.17	209.85	f
240	444.4	206.8	f
280	448.66	202.08	f
320	457.38	192.16	f
360	459.61	186.87	f
400	476.45	184.14	f
440	483.07	181.76	f
480	490.76	179.52	f
520	483.77	188.61	f
560	491.44	183.98	f
600	499.41	177.36	f
640	505.26	191.28	f
680	518.28	188.95	f
720	536.56	179.88	f
760	553.06	185.93	f
800	571.38	187.34	f
840	581.7	188.33	f
880	584.78	187.22	f
920	599.21	186.76	f
960	608.91	181.28	f
1000	618.12	178.35	f
1040	641	191.43	f
1080	639.37	193.43	f
1120	646.07	193.19	f
1160	653.67	191.87	f
1200	660.93	197.52	f
1240	672.89	199.04	f
1280	683.23	197.83	f
1320	696.98	198.2	f
1360	694.31	198.09	f
1400	700.77	192.7	f
1440	707.57	198.61	f
*	id=P10	origin=start	destiny=end	motherId=-	ageAtStart=3440
0	434.56	659.97	c
40	459.78	653.95	c
80	475.16	643.93	c
120	483.43	641.17	c
160	496.57	648.01	c
200	505.56	655.45	f
240	519.14	666.15	f
280	518.11	676.6	f
320	516.65	690.23	f
360	514.27	691.34	f
400	531.3	691.68	f
440	534.58	691.24	f
480	544.83	683.62	f
520	551.52	683.22	f
560	564.23	676.48	f
600	564.3	677.01	f
640	569.28	673.3	f
680	579.32	671.99	f
720	595.63	671.88	f
760	599.67	677.7	f
800	596.77	682.07	f
840	609.46	691.87	f
880	604.71	690.02	f
920	622.82	693.09	f
960	620.36	695.35	f
1000	632.18	691.05	f
1040	638.47	699.35	f
1080	637.38	692.58	f
1120	632.86	688.99	f
1160	637.2	678.99	f
1200	652.32	689.31	f
1240	655.23	687.49	f
1280	653.72	689.45	f
1320	660.14	685.43	f
1360	681.37	694.7	f
1400	691.41	702.59	f
1440	704.72	702.52	f
*	id=P11	origin=start	destiny=end	motherId=-	ageAtStart=4000
0	309.18	108.32	c
40	323.31	109.45	c
80	320.49	94.42	c
120	333.45	86.45	c
160	337.79	86.37	f
200	334.58	87.52	f
240	340.34	95	f
280	345.09	99.5	f
320	349.84	89.48	f
360	348.38	80.69	f
400	359.01	75.23	f
440	356.82	75.66	f
480	373.12	92.77	f
520	368.97	85.36	f
560	372.98	86.13	f
600	382.78	93.43	f
640	386.66	99.69	f
680	386.53	90.04	f
720	401.31	92.16	f
760	410.5	88.13	f
800	423.97	97.53	f
840	426.54	99.02	f
880	430.81	105.21	f
920	434.37	94.09	f
960	440.36	78.6	f
1000	445.58	76.78	f
1040	466.18	76.26	f
1080	474.71	77.45	f
1120	479.37	77.81	f
1160	488.48	74.58	f
1200	497.35	53.28	f
1240	498.53	61.67	f
1280	511.92	46.54	f
1320	523.87	43.07	f
1360	520.23	56.04	f
1400	535.44	57.41	f
1440	541.49	51.14	f
*	id=P12	origin=start	destiny=end	motherId=-	ageAtStart=2000
0	615.74	255.74	c
40	624.96	256.92	c
80	632.18	246.17	c
120	633	238.97	c
160	653.07	227.26	c
200	661.75	217.19	f
240	668.19	216.16	f
280	665.14	220.01	f
320	675.67	213.02	f
360	680.58	226.97	f
400	695.8	227.83	f
440	701.85	239.04	f
480	707.39	238.79	f
520	729.51	236.45	f
560	741.5	232.55	f
600	747.35	229.92	f
640	745.76	230.73	f
680	751.17	239.57	f
720	756.17	245.3	f
760	761.34	249.11	f
800	769.58	244.35	f
840	772.41	229.54	f
880	764.37	225.26	f
920	766.69	230.66	f
960	769.08	233.3	f
1000	777.05	233.92	f
1040	779.67	238.09	f
1080	789.23	232.53	f
1120	792.24	238.26	f
1160	806.29	237.77	f
1200	803.77	234.15	f
1240	813.74	241.72	f
1280	832.74	249.42	f
1320	846.38	252.14	f
1360	852.79	248.36	f
1400	858.61	252.57	f
1440	859.31	242.15	f
*	id=P13	origin=start	destiny=end	motherId=-	ageAtStart=2560
0	119.06	111.71	c
40	123.56	117.11	c
80	131.14	111.5	c
120	133.62	114.95	c
160	133.18	119.82	c
200	136.58	98.04	f
240	154.22	104.17	f
280	171.5	92.86	f
320	176.37	83.9	f
360	188.19	79.63	f
400	193.73	79.77	f
440	186.13	68.43	f
480	199.24	68.41	f
520	207.37	78.87	f
560	210.44	84.31	f
600	220.64	93.85	f
640	226.67	94.54	f
680	220.93	101.01	f
720	229.49	100.89	f
760	227.29	97.48	f
800	231.8	107.95	f
840	249.17	114.13	f
880	258.88	126.88	f
920	262.97	118.75	f
960	275.54	121.57	f
1000	282.09	126.35	f
1040	283.85	137.17	f
1080	300.18	135.48	f
1120	294.41	135.72	f
1160	303.35	133.84	f
1200	320.1	137.32	f
1240	339.09	142.94	f
1280	340.52	135.48	f
1320	345.7	127.59	f
1360	353.58	133.26	f
1400	355.23	129.62	f
1440	358.75	139.35	f
*	id=P14	origin=start	destiny=end	motherId=-	ageAtStart=120
0	683.23	474.88	c
40	689.11	477.16	c
80	699.03	476.73	c
120	706.82	483.5	c
160	714.72	491.67	c
200	719.97	482.9	f
240	736.51	492.01	f
280	746.74	482.77	f
320	759.9	472.24	f
360	756.9	482	f
400	767.78	484.09	f
440	780.84	474.89	f
480	774.99	488.28	f
520	775.89	498.62	f
560	781.06	502.64	f
600	788.22	492.44	f
640	806.12	480.39	f
680	822.36	472.13	f
720	831.96	485.95	f
760	844.47	485.51	f
800	848.31	491.87	f
840	855.04	490.52	f
880	869.82	484.35	f
920	866.63	487.83	f
960	876.93	499.07	f
1000	889.49	495.46	f
1040	901.19	486.71	f
1080	916.01	485.22	f
1120	935.45	484.96	f
1160	938.86	480.64	f
1200	942.4	484.86	f
1240	945.97	487.7	f
1280	947.74	488.65	f
1320	963.15	490.99	f
1360	968.41	479.29	f
1400	962.51	473.09	f
1440	965.29	477.68	f
*	id=P15	origin=start	destiny=end	motherId=-	ageAtStart=4080
0	497.38	126.59	c
40	507.29	132.07	c
80	504.97	137.47	c
120	520.26	130.94	c
160	521.08	142.68	c
200	532.91	152.15	f
240	541.95	154.86	f
280	541.92	148.65	f
320	553.52	149.77	f
360	549.11	146.63	f
400	559.61	147.63	f
440	571.59	143.58	f
480	578.71	152.79	f
520	591.24	153.32	f
560	595.54	151.8	f
600	610.6	159.49	f
640	615.54	155.64	f
680	610.38	173.05	f
720	612.63	178.36	f
760	626.93	177.15	f
800	629.56	171.07	f
840	635.01	161.96	f
880	628.41	158.6	f
920	638.53	154.15	f
960	646.73	160.34	f
1000	653.37	157.82	f
1040	662.98	158.36	f
1080	669.78	157.15	f
1120	665.06	158.88	f
1160	682.98	159.66	f
1200	685.71	149.12	f
1240	689.85	142.81	f
1280	698.8	137.24	f
1320	713.47	141.14	f
1360	726.65	129.2	f
1400	728.15	121.18	f
1440	740.98	119.25	f
*	id=P16	origin=start	destiny=end	motherId=-	ageAtStart=1040
0	533.93	69.77	c
40	540.83	74.66	c
80	547.29	77.03	c
120	544.06	72.86	c
160	552.19	80.6	c
200	555.22	65.91	f
240	557.97	58.38	f
280	571.47	57.83	f
320	591.14	51.42	f
360	614.9	47.97	f
400	622.75	45.19	f
440	645.45	43.1	f
480	645.83	39.9	f
520	648.94	31.89	f
560	658.34	43.8	f
600	680.69	48.74	f
640	687.41	47.3	f
680	699.56	45.95	f
720	710.88	40.61	f
760	718.39	42.7	f
800	728.77	50.3	f
840	738.3	53.19	f
880	757.85	51.21	f
920	767.25	62.25	f
960	771.08	68.57	f
1000	772.99	62.35	f
1040	780.8	63.36	f
1080	787.13	64.01	f
1120	790.38	62.32	f
1160	799.58	66.4	f
1200	816.68	61.95	f
1240	831.11	61.63	f
1280	843.18	52.5	f
1320	858.99	52.41	f
1360	864.2	49.55	f
1400	865.62	33	f
1440	873.39	28.77	f
*	id=P17	origin=start	destiny=end	motherId=-	ageAtStart=4000
0	113.15	556.98	c
40	126.83	561.29	c
80	134.49	558.74	c
120	142.67	552.8	c
160	152.14	553.74	c
200	163.45	558.38	f
240	169.63	556.23	f
280	171.18	558.62	f
320	175.79	554.71	f
360	191.7	560.24	f
400	194.58	567.2	f
440	207.01	568.68	f
480	219	574.47	f
520	229.42	567.99	f
560	240.34	582.68	f
600	251.91	585.15	f
640	263.43	583.14	f
680	279.02	576.35	f
720	291.74	564.89	f
760	304.54	571.99	f
800	327.41	589.37	f
840	342.17	576.22	f
880	338.41	572.3	f
920	347.42	564.11	f
960	346.78	566.98	f
1000	359.36	564.55	f
1040	361.12	566.63	f
1080	365.33	573.48	f
1120	382.6	561.99	f
1160	379.52	569.92	f
1200	385.76	560.69	f
1240	382.5	564.6	f
1280	379.16	571.8	f
1320	396.7	575.95	f
1360	398.47	579.22	f
1400	408.26	567.93	f
1440	415.28	571.42	f
*	id=P18	origin=start	destiny=end	motherId=-	ageAtStart=2240
0	5.18	144.82	c
40	8.81	143.74	c
80	11.22	145.39	c
120	12.9	137.2	c
160	18.28	143.71	c
200	19.49	146.53	f
240	19.73	144.7	f
280	27.51	146.21	f
320	30.25	152.24	f
360	38.8	152.48	f
400	58.05	159.08	f
440	58.83	157.27	f
480	69.79	159.57	f
520	70.99	153.75	f
560	79.92	152.92	f
600	87.63	149.6	f
640	92.73	156.72	f
680	98.19	154.04	f
720	98.98	159.33	f
760	100.76	158.74	f
800	115.51	154.89	f
840	131.7	156.75	f
880	135.34	146.42	f
920	158.11	149.99	f
960	153.2	149.51	f
1000	154.78	149.07	f
1040	162.95	137.43	f
1080	168.81	133.43	f
1120	174.09	121.22	f
1160	188.01	117.2	f
1200	203.71	109.39	f
1240	206.61	103.64	f
1280	221.52	105.22	f
1320	229.83	105.87	f
1360	228.38	103.02	f
1400	244.77	98.87	f
1440	252.56	92.39	f
*	id=P19	origin=start	destiny=end	motherId=-	ageAtStart=3640
0	677.67	294.95	c
40	690.16	283.72	c
80	693.63	289.99	c
120	691.6	283.65	c
160	684.35	281.81	c
200	702.31	275.84	f
240	713.25	287.51	f
280	721.39	283.73	f
320	737.46	279.8	f
360	741.15	275.89	f
400	756.76	280.41	f
440	769.7	284.43	f
480	780.99	276.61	f
520	782.17	288.5	f
560	791.42	279.23	f
600	795.16	282.67	f
640	791.85	288.72	f
680	786.65	288.05	f
720	791.31	290.19	f
760	797.43	307.34	f
800	812.14	311.17	f
840	816.42	311.34	f
880	809.08	299.14	f
920	813.96	295.71	f
960	821.48	305.99	f
1000	824.43	299.1	f
1040	837	301.31	f
1080	840.89	316.63	f
1120	854.06	311.26	f
1160	882.67	315.15	f
1200	885.45	310.4	f
1240	875.18	324.52	f
1280	895.98	311.32	f
1320	906	315.87	f
1360	915.86	326.7	f
1400	933.56	328.92	f
1440	955.79	329.17	f
*	id=P20	origin=start	destiny=end	motherId=-	ageAtStart=1120
0	494.92	166.51	c
40	496.66	164.2	c
80	488.2	172.15	c
120	506.44	171.63	c
160	513.22	169.43	f
200	514.77	170.15	f
240	514.75	166	f
280	515.07	172	f
320	525.32	183.14	f
360	538.27	188.44	f
400	547.8	177.64	f
440	563.76	193.85	f
480	570.1	188.62	f
520	588.15	194.18	f
560	589.81	198.54	f
600	601.82	205.68	f
640	623.07	206.34	f
680	629.95	209.62	f
720	642.65	216.4	f
760	652.09	218.49	f
800	658.9	216.12	f
840	658.97	218.27	f
880	667.29	223.68	f
920	675.43	214.13	f
960	679.38	212.2	f
1000	680.95	208.35	f
1040	694.84	221.24	f
1080	701.63	225.07	f
1120	706.14	216.92	f
1160	706.18	218.25	f
1200	714.67	213.78	f
1240	724.12	222.9	f
1280	736.52	220.06	f
1320	753.27	220.91	f
1360	760.9	237.15	f
1400	769.52	236.71	f
1440	773.71	225.23	f
*	id=P21	origin=start	destiny=end	motherId=-	ageAtStart=3160
0	451.16	601.59	c
40	447.82	607.11	c
80	455.18	596.09	c
120	466.2	600.56	c
160	496.51	598.94	c
200	505.72	595.05	f
240	508.57	598.31	f
280	496.62	606.05	f
320	492.61	611.75	f
360	498.06	600.24	f
400	515.45	594.73	f
440	534.12	594.49	f
480	540.2	592.74	f
520	551.08	582.47	f
560	558.51	580.22	f
600	573.56	580.1	f
640	575.79	577.51	f
680	579.77	589.9	f
720	596.54	593.61	f
760	589.25	596.59	f
800	609.28	598.22	f
840	619.2	595.3	f
880	635.84	596.04	f
920	657.18	591.44	f
960	654.89	594.86	f
1000	664.74	599.68	f
1040	676.75	583.96	f
1080	683.01	581.78	f
1120	688.99	592.37	f
1160	698.72	589	f
1200	724.68	587.7	f
1240	730.52	590.93	f
1280	732.65	599.47	f
1320	729.77	582.39	f
1360	731.28	577.92	f
1400	741.54	583.23	f
1440	751.66	594.56	f
*	id=P22	origin=start	destiny=end	motherId=-	ageAtStart=4360
0	460.86	84.43	c
40	474.62	81.51	c
80	474.51	76.43	c
120	483.69	79.32	c
160	484.71	68.27	c
200	482.15	73.29	f
240	492.21	72.19	f
280	506.48	67.96	f
320	512.94	71.45	f
360	530.13	84.11	f
400	530.31	86.07	f
440	531.5	83.84	f
480	545.58	92.14	f
520	549.03	94.58	f
560	555.37	93.9	f
600	556.31	93.44	f
640	561.66	99.72	f
680	582.56	112.19	f
720	585.29	111.09	f
760	595.17	110.63	f
800	596.32	117.74	f
840	605.21	122.58	f
880	616.31	125.4	f
920	619.96	122.73	f
960	629.06	114.53	f
1000	632.45	109.85	f
1040	633.51	107.79	f
1080	656.12	97.95	f
1120	662.74	98.16	f
1160	673.53	106.85	f
1200	676.03	107.55	f
1240	681.9	118.32	f
1280	695.03	120.98	f
1320	703.57	127.88	f
1360	705	119.76	f
1400	706.95	129.08	f
1440	711.86	140.46	f
*	id=P23	origin=start	destiny=end	motherId=-	ageAtStart=2240
0	797.41	560.75	c
40	798.87	563.44	c
80	803.96	568.24	c
120	806.38	576.78	c
160	809.83	580.66	f
200	818.03	569.9	f
240	805.38	569.69	f
280	807.58	577.96	f
320	818.74	566.56	f
360	827.21	567.09	f
400	843.91	572.19	f
440	847.03	578.19	f
480	862.64	569.44	f
520	878.7	565.04	f
560	881.62	560.51	f
600	886.22	561.61	f
640	898.26	558.61	f
680	905.37	565.53	f
720	913.59	568.65	f
760	927.89	585.35	f
800	944.85	589.7	f
840	949.61	588.21	f
880	957.82	590.69	f
920	961.65	589.82	f
960	967.25	588.07	f
1000	981.52	594.35	f
1040	989.19	592.63	f
1080	1004.95	600.83	f
1120	1018.32	603.61	f
1160	1028.69	605.45	f
1200	1045.6	606.72	f
1240	1049.76	592.92	f
1280	1064.69	595.63	f
1320	1075.38	607.24	f
1360	1076.84	606.28	f
1400	1094.14	599.27	f
1440	1094.24	603.49	f
*	id=P24	origin=start	destiny=end	motherId=-	ageAtStart=200
0	360.31	400.2	c
40	369.68	391.98	c
80	370.91	387.66	c
120	372.68	382.65	c
160	380.19	386.36	f
200	379.58	384.8	f
240	392.5	394.63	f
280	393.06	391.21	f
320	410.99	398.81	f
360	419.68	402.17	f
400	434.24	400.19	f
440	445.49	409.56	f
480	454.38	406.77	f
520	470.24	404.46	f
560	484.69	393.96	f
600	500.96	394.9	f
640	498.04	402.79	f
680	493.31	404.6	f
720	486.97	401.86	f
760	484.01	401.58	f
800	510.08	404.12	f
840	518.47	411.65	f
880	526.05	413.62	f
920	529.8	413.67	f
960	544.94	413.21	f
1000	551.81	402.03	f
1040	551.31	407.97	f
1080	559.45	399.43	f
1120	575.88	396.83	f
1160	582.16	392.87	f
1200	603.4	399.54	f
1240	604.3	404.89	f
1280	604.58	415.17	f
1320	605.31	407.28	f
1360	599.92	406.61	f
1400	607.51	415.12	f
1440	621.02	413.78	f
*	id=P25	origin=start	destiny=end	motherId=-	ageAtStart=1520
0	682.91	45.96	c
40	701.71	42.56	c
80	701.1	41.6	c
120	700.41	54.05	c
160	716.15	50.53	c
200	713.63	51.13	f
240	724.92	54.74	f
280	717.88	54.7	f
320	732.72	60.24	f
360	734.12	45.27	f
400	740.56	53.12	f
440	752.88	57.66	f
480	765.29	55.73	f
520	765.66	57.34	f
560	773.09	54.39	f
600	781.4	47.99	f
640	801.19	53.39	f
680	807.94	46.84	f
720	818.89	50.62	f
760	826.96	52.01	f
800	834.51	61.61	f
840	846.69	68.46	f
880	859.25	61.71	f
920	853.46	51.3	f
960	853.54	64.44	f
1000	856.82	68.87	f
1040	859.16	67.77	f
1080	872.54	66	f
1120	872.57	61.63	f
1160	889.82	53.24	f
1200	893.1	57.52	f
1240	901.26	57.61	f
1280	909.72	53.58	f
1320	918.97	49.09	f
1360	941.64	36.15	f
1400	956.72	33.49	f
1440	964.51	53.36	f
*	id=P26	origin=start	destiny=end	motherId=-	ageAtStart=1320
0	373.82	570.18	c
40	385.79	578.71	c
80	404.73	577.91	c
120	417.21	580.14	c
160	421.9	575.3	c
200	418.44	572.39	f
240	421.18	571.75	f
280	431.67	587.73	f
320	443.19	586.51	f
360	453.16	583.88	f
400	455.63	584.6	f
440	454.56	589.97	f
480	458.27	588.53	f
520	472.5	584.03	f
560	473.79	576.92	f
600	473.38	565.61	f
640	482.22	552.81	f
680	490.2	565.49	f
720	509.86	564.98	f
760	523.69	556.53	f
800	532.28	552	f
840	529.16	554.44	f
880	534.39	557.06	f
920	555.02	548.69	f
960	561.86	556.76	f
1000	574.63	559.44	f
1040	573.49	556.04	f
1080	581.19	560.31	f
1120	569.19	555	f
1160	564.55	557.19	f
1200	565.95	566.53	f
1240	579.3	556.76	f
1280	585.03	557.43	f
1320	595.29	562.06	f
1360	602.96	575.47	f
1400	630.16	574.46	f
1440	646.04	579.05	f
*	id=P27	origin=start	destiny=end	motherId=-	ageAtStart=1760
0	663.81	579.11	c
40	672.27	571.76	c
80	680.9	576.87	c
120	677.59	577.74	c
160	686.03	582.77	f
200	686.5	581.19	f
240	705.77	587.29	f
280	723.73	580.79	f
320	736.95	580.89	f
360	734.04	582.17	f
400	732.97	583.36	f
440	750.99	589.11	f
480	762.7	595.22	f
520	778.9	597.84	f
560	785.08	607.91	f
600	792.39	611.54	f
640	807.04	615.94	f
680	815.64	624.94	f
720	827.79	618.85	f
760	846.52	624.17	f
800	853.64	618.09	f
840	865.98	622.78	f
880	869.83	632.72	f
920	862.1	638.58	f
960	873.03	634.78	f
1000	900.66	624.7	f
1040	926.34	623.14	f
1080	934.74	612.3	f
1120	948.9	620.5	f
1160	957.34	625.18	f
1200	967.75	620.85	f
1240	974.98	625.11	f
1280	974.06	619.28	f
1320	988.6	611.63	f
1360	997.8	618.59	f
1400	990.55	607.87	f
1440	1004.15	616.32	f
*	id=P28	origin=start	destiny=end	motherId=-	ageAtStart=3280
0	665.65	59.84	c
40	680.34	59.17	c
80	688.57	56.46	c
120	692.99	61.74	c
160	714.89	72.58	c
200	722.84	85.79	f
240	733.48	94.59	f
280	747.53	97.69	f
320	752.71	100.82	f
360	754.85	101.25	f
400	763.02	105.52	f
440	777.24	92.74	f
480	785.38	94.48	f
520	796.92	101.31	f
560	796.05	97.11	f
600	793.87	92.58	f
640	798.47	101.33	f
680	808.11	92.9	f
720	816.13	101.06	f
760	818.51	104.2	f
800	831.3	106.52	f
840	832.34	99.98	f
880	832.64	90.05	f
920	834.42	93.53	f
960	836.9	104.43	f
1000	854.46	101.79	f
1040	859.18	105.25	f
1080	867.04	90.59	f
1120	879.8	104.76	f
1160	886.8	89.01	f
1200	897.48	88.78	f
1240	896.41	84.19	f
1280	894.93	83.54	f
1320	896.99	87.94	f
1360	908.01	97.84	f
1400	923.3	91.32	f
1440	933.5	96.08	f
*	id=P29	origin=start	destiny=end	motherId=-	ageAtStart=320
0	836.12	279.45	c
40	837.22	272.16	c
80	857.15	264.2	c
120	867.68	277.05	c
160	874.25	271.31	c
200	885.73	276.36	f
240	896.88	278.43	f
280	921.81	270.98	f
320	931.73	258.5	f
360	941.37	247.58	f
400	945.16	244.2	f
440	956.85	240.66	f
480	965.34	237.05	f
520	976.85	242.37	f
560	982.25	237.43	f
600	995.78	236.37	f
640	1005.53	235.2	f
680	1010.33	221.96	f
720	1009.59	221.39	f
760	1014.46	230.34	f
800	1021.97	220.3	f
840	1034.33	214.61	f
880	1045.83	208.96	f
920	1063.22	203.69	f
960	1064.74	214.73	f
1000	1070.47	213.37	f
1040	1083.61	203.75	f
1080	1094.7	195.54	f
1120	1113.76	187.39	f
1160	1134.39	184.98	f
1200	1142.85	196.78	f
1240	1146.41	197.76	f
1280	1157.12	200.22	f
1320	1156.99	196.35	f
1360	1159.61	198.55	f
1400	1166.46	214.24	f
1440	1177.35	198.42	f
*	id=P30	origin=start	destiny=end	motherId=-	ageAtStart=1600
0	176.75	297.58	c
40	177.55	294.26	c
80	188.6	292.02	c
120	194.98	288.08	c
160	193.23	290.89	c
200	199.79	309.53	f
240	212.49	314.35	f
280	222.78	324.06	f
320	239.82	334.77	f
360	252.01	336.16	f
400	260.61	339.11	f
440	264.5	345.09	f
480	273.25	355.91	f
520	283.68	352.14	f
560	296.32	349.56	f
600	321.98	355.49	f
640	312.62	356.13	f
680	318.72	352.53	f
720	335.52	346.98	f
760	344.24	335.63	f
800	351.78	346.11	f
840	358.83	338.75	f
880	369.84	351.86	f
920	389.43	343.86	f
960	389.85	336.49	f
1000	396.6	340.21	f
1040	417.41	341.25	f
1080	428.87	347.09	f
1120	436.4	347.83	f
1160	437.46	352.69	f
1200	445.52	353.32	f
1240	465.71	359.93	f
1280	473.28	356.17	f
1320	465.85	357.58	f
1360	485.55	365.03	f
1400	493.9	372.53	f
1440	498.85	379.06	f
