# Supplementary material for: A three component model for superdiffusive motion effectively describes migration of eukaryotic cells moving freely or under a directional stimulus
Source: PLoS One. 2022 Aug 2;17(8):e0272259. doi: 10.1371/journal.pone.0272259 (PMC9345344; doi:10.1371/journal.pone.0272259)
Supplement: S1 File — Text files containing information about displacements of experimental and simulated populations used for both preliminary analyses, in “datasets used for preliminary evaluation of cell movement (Tables 1 and 2)”, and further characterization of cell movement, in “further datasets used for cell movement characterization (Figs 2, 4–6; Table 2; S1–S3 Tables; S2 and S3 Figs)”. (ZIP) [file pone.0272259.s007.zip › S1_File/further datasets/simulated/30 cells (9 micron random)/b0 p4/Coords-6S2aLv.txt]

#	version=2.0	operator=	acqDate=	cellLine=cell	cond=N.T.	type=	well=	ref_angle=	note=Experiment 1	clickId=	date=	acqId=	ps=1	xSize=845	ySize=668	ts=1	unit=um	stackId=	timeInt=	description=
*	id=P1	origin=start	destiny=end	motherId=-	ageAtStart=480
0	784.68	3.3099999999999	c
40	781.29	-5.75	c
80	778.27	-22.53	c
120	788.5	-29.44	c
160	782.96	-27.3	c
200	783.87	-24.77	f
240	788.3	-20.67	f
280	786.85	-18.16	f
320	792.87	-15.49	f
360	795.22	-9.83	f
400	800.52	-10.38	f
440	802.77	-8.89	f
480	802.62	-22.5	f
520	791.56	-33.48	f
560	788.2	-53.09	f
600	783.57	-54.55	f
640	782.66	-48.41	f
680	790.93	-58.09	f
720	795.08	-55.55	f
760	803.21	-47.96	f
800	807.93	-51.45	f
840	813.37	-53.16	f
880	827.75	-52.01	f
920	836.97	-61.1	f
960	844.39	-65.48	f
1000	842	-73.77	f
1040	841.08	-94.93	f
1080	835.4	-104.91	f
1120	840.27	-94.97	f
1160	853.17	-87.42	f
1200	857.8	-94.85	f
1240	870.87	-99.98	f
1280	868.3	-109.71	f
1320	859.78	-113.35	f
1360	847.47	-113.1	f
1400	835.88	-105.1	f
1440	841.46	-104.47	f
*	id=P2	origin=start	destiny=end	motherId=-	ageAtStart=360
0	29.83	47.42	c
40	34.17	42.43	c
80	35.41	35.13	c
120	43.28	26.28	c
160	46.8	14.93	c
200	45.3	17.47	f
240	33.8	11.41	f
280	35.01	14.74	f
320	45.1	21.3	f
360	30.5	22.03	f
400	20.58	29.19	f
440	8.51	34.49	f
480	6.51	33.08	f
520	3.3	27.41	f
560	-12.9	38.28	f
600	-11.91	31.26	f
640	-6.91	22.81	f
680	-9.76	23.29	f
720	-18.59	27.47	f
760	-33.43	36.27	f
800	-39.57	36.4	f
840	-50.64	35.48	f
880	-65.41	29.65	f
920	-65.12	32.14	f
960	-69.94	37.69	f
1000	-72.24	32.26	f
1040	-81.35	35.93	f
1080	-82.68	40.09	f
1120	-78.16	42.29	f
1160	-72.12	59.09	f
1200	-67.14	62.57	f
1240	-54.87	66.8	f
1280	-54.95	61.54	f
1320	-55.35	48.87	f
1360	-63.93	40.93	f
1400	-63.75	32.39	f
1440	-70.03	30.57	f
*	id=P3	origin=start	destiny=end	motherId=-	ageAtStart=760
0	262.94	26.81	c
40	263.38	26.74	c
80	267.61	25.93	c
120	259.28	24.43	c
160	251.98	20.71	c
200	262.91	20.42	f
240	257.23	14.24	f
280	255.3	11.57	f
320	249.76	13.44	f
360	246.94	11.98	f
400	237.73	8.59	f
440	237.11	-4.7	f
480	241.7	-9.72	f
520	261.64	-20.03	f
560	273.89	-6	f
600	277.5	-15.54	f
640	276.02	-26.54	f
680	279.93	-27.85	f
720	289.29	-23.4	f
760	297.54	-22.45	f
800	296.88	-25.99	f
840	305.62	-22.7	f
880	310.4	-28.1	f
920	320.07	-35.46	f
960	326.23	-42.44	f
1000	338.93	-50.41	f
1040	341.13	-57.72	f
1080	345.7	-56.13	f
1120	347.66	-50.44	f
1160	355.53	-44.4	f
1200	358.57	-34.9	f
1240	356.96	-38.03	f
1280	367.75	-37.93	f
1320	372.86	-26.69	f
1360	373.86	-30.16	f
1400	370.15	-29.19	f
1440	366.77	-33.45	f
*	id=P4	origin=start	destiny=end	motherId=-	ageAtStart=720
0	638.07	67.35	c
40	655.94	73.45	c
80	646.75	70.54	c
120	643.06	75.41	c
160	641.52	70.31	c
200	647.15	62.16	f
240	642.42	59.35	f
280	650.81	55.65	f
320	649.8	48.22	f
360	653.59	48.71	f
400	659.59	52.67	f
440	657.9	56.33	f
480	655.52	70.07	f
520	657.69	82.2	f
560	670.16	90.15	f
600	681.32	101.02	f
640	681.99	109.84	f
680	686.71	119.61	f
720	674.43	123.79	f
760	682.44	133.97	f
800	681.1	145.57	f
840	693.47	162.25	f
880	703.03	166.22	f
920	692.17	164.83	f
960	689.67	164.35	f
1000	682.38	163.91	f
1040	661.91	163.95	f
1080	653.35	168.59	f
1120	636.32	171.38	f
1160	638.36	178.36	f
1200	648.9	188.16	f
1240	656.01	191.02	f
1280	657.95	199	f
1320	667.23	203.41	f
1360	670.97	198.35	f
1400	669.45	206.81	f
1440	667.98	201.71	f
*	id=P5	origin=start	destiny=end	motherId=-	ageAtStart=840
0	274.46	258	c
40	281.56	264.72	c
80	281.31	258.45	c
120	279.03	250.51	c
160	274.75	246.23	c
200	272.55	245.52	f
240	278.25	246.63	f
280	291.63	246.41	f
320	287.03	242.87	f
360	290.53	235.03	f
400	287.71	236.81	f
440	279.99	241.86	f
480	282.01	249.64	f
520	282.84	255.67	f
560	273.95	251.78	f
600	257.36	255.42	f
640	252.28	258.51	f
680	253.62	270.37	f
720	266.66	281.12	f
760	269.48	281.18	f
800	274.08	289.92	f
840	271.02	282.5	f
880	273.08	271.66	f
920	282.84	266.82	f
960	288.03	262.27	f
1000	290.46	253.38	f
1040	282.48	250.82	f
1080	273.32	248.27	f
1120	281.63	252.81	f
1160	276.91	255.97	f
1200	275.58	254.31	f
1240	277.31	252.53	f
1280	285.31	250.68	f
1320	282.58	251.61	f
1360	286.04	260.03	f
1400	288.23	275.91	f
1440	298.71	276.48	f
*	id=P6	origin=start	destiny=end	motherId=-	ageAtStart=800
0	246.05	212.17	c
40	234.29	208.54	c
80	225.07	215.58	c
120	226.28	215.3	c
160	240.03	198.18	c
200	244.18	194.78	f
240	254.88	180.48	f
280	256.35	181.22	f
320	246.04	168.71	f
360	248.58	161.97	f
400	248.15	171.6	f
440	249.31	168.06	f
480	256.43	164.15	f
520	263.95	165.44	f
560	267.79	171.27	f
600	276.87	171.73	f
640	295.29	171.33	f
680	300.61	181.77	f
720	283.15	184.12	f
760	276.48	192.93	f
800	279.09	187.26	f
840	284.24	174.56	f
880	287.84	173.77	f
920	283	161.84	f
960	274.81	147.57	f
1000	275.31	153.48	f
1040	280.47	158.8	f
1080	284.47	160.91	f
1120	283.77	159.9	f
1160	286.46	150.88	f
1200	285.32	148.26	f
1240	286.6	138.77	f
1280	285.57	129.93	f
1320	282.97	134.1	f
1360	280.54	134.43	f
1400	271	134.97	f
1440	264.67	146.27	f
*	id=P7	origin=start	destiny=end	motherId=-	ageAtStart=360
0	423.81	130.43	c
40	421.99	127.96	c
80	417.73	117.92	c
120	399.02	104.75	c
160	388.01	109.64	c
200	380.71	109.28	f
240	378.34	111.04	f
280	373.96	113.87	f
320	362.89	115.52	f
360	369.99	113.26	f
400	373.73	109.21	f
440	367.16	110.94	f
480	364.11	119.24	f
520	371.09	137.68	f
560	372.49	141.83	f
600	374.15	147.37	f
640	373.82	159.12	f
680	376.13	174.47	f
720	383.3	173.29	f
760	374.41	174.37	f
800	370.57	170.94	f
840	359.76	162.65	f
880	350.48	158.44	f
920	346.8	153.47	f
960	338.8	143.22	f
1000	330.6	140.55	f
1040	336.86	137.51	f
1080	332.4	131.66	f
1120	335.36	122.7	f
1160	331.15	104.76	f
1200	327.08	104.63	f
1240	312.99	101.63	f
1280	308.33	88.38	f
1320	293.47	93.43	f
1360	286.54	84.79	f
1400	291.84	81.91	f
1440	300.08	84.02	f
*	id=P8	origin=start	destiny=end	motherId=-	ageAtStart=280
0	114.49	118.44	c
40	120.78	117.06	c
80	125.64	125.9	c
120	123.31	143.59	c
160	132.62	147.59	c
200	133.07	144.72	f
240	129.69	140.34	f
280	119.11	142.05	f
320	103	148.51	f
360	97.41	140.51	f
400	99.27	135.26	f
440	104.44	137.4	f
480	111.5	136.63	f
520	113.46	131.28	f
560	125.57	118.54	f
600	129.81	116.85	f
640	135.3	114.42	f
680	140.36	113.29	f
720	137.93	110.49	f
760	127.12	111.65	f
800	120.99	129.53	f
840	122.43	128.87	f
880	131.13	131.94	f
920	129.93	150.34	f
960	131.36	150.9	f
1000	131.49	158.48	f
1040	140.5	164.29	f
1080	157.14	160.55	f
1120	145.41	173.07	f
1160	131.93	180.14	f
1200	119.97	167.95	f
1240	116.24	164.13	f
1280	110.47	158.6	f
1320	109.9	169.77	f
1360	105.36	157.74	f
1400	93.44	164.05	f
1440	94.69	163.48	f
*	id=P9	origin=start	destiny=end	motherId=-	ageAtStart=560
0	798.25	369.38	c
40	789.26	362.82	c
80	776.33	351.36	c
120	771.14	336.37	c
160	765.53	333.73	c
200	771.09	340.79	f
240	779.47	332.03	f
280	789.46	316.16	f
320	795.35	298.61	f
360	801.68	286.01	f
400	798.63	276.77	f
440	799.23	277.3	f
480	811.34	279.99	f
520	822.91	285.05	f
560	820.08	276.22	f
600	823.6	264.16	f
640	826.44	257.25	f
680	839	259.67	f
720	847.52	251.42	f
760	840	259.99	f
800	835.33	273.73	f
840	841.9	273.52	f
880	839.64	265.74	f
920	825.62	247.38	f
960	820.38	230.28	f
1000	819.14	238.65	f
1040	815.1	247.86	f
1080	833.55	251.54	f
1120	847.64	250.76	f
1160	848.39	263.39	f
1200	846.58	268.36	f
1240	855.37	261.66	f
1280	858.65	251.56	f
1320	872.15	241.59	f
1360	863.24	234.81	f
1400	865.76	232.71	f
1440	876.4	235.17	f
*	id=P10	origin=start	destiny=end	motherId=-	ageAtStart=120
0	602.92	632.15	c
40	608.94	637.88	c
80	613.99	635.8	c
120	618.49	637.5	c
160	627.52	641.23	c
200	622.68	643.44	f
240	614.78	641.84	f
280	615.5	636.8	f
320	604.33	639.08	f
360	595.63	640.22	f
400	598.19	644.81	f
440	599.82	639.68	f
480	600.39	638.52	f
520	615.23	642.94	f
560	622.85	642.36	f
600	637.07	640.23	f
640	631.24	642.96	f
680	632.56	641.97	f
720	635.19	629.91	f
760	638.22	615.76	f
800	629.76	607.82	f
840	620.08	619.75	f
880	609.49	620.05	f
920	596.84	612.87	f
960	594.34	617.47	f
1000	588.69	615.17	f
1040	596.91	614.4	f
1080	595.16	617.42	f
1120	587.98	610.91	f
1160	574.03	618.84	f
1200	568.77	626.83	f
1240	547.85	636.68	f
1280	535.37	628.7	f
1320	526.2	617.26	f
1360	519.37	619.84	f
1400	517.52	630.11	f
1440	517.27	632.63	f
*	id=P11	origin=start	destiny=end	motherId=-	ageAtStart=280
0	-1.16	641.97	c
40	-11.67	645.26	c
80	-22.88	635.88	c
120	-24.13	624.76	c
160	-23.14	624.41	c
200	-22.27	630.34	f
240	-24.64	629.18	f
280	-22.58	628.17	f
320	-19.22	632.75	f
360	-16.12	640.72	f
400	-3.1	638.87	f
440	-0.97	638.25	f
480	3.03	636.49	f
520	7.51	634.08	f
560	4.49	635.08	f
600	-4.86	635.3	f
640	0.16	639.76	f
680	-2.42	639.05	f
720	2.6	645.19	f
760	12.59	649.26	f
800	14.52	649.89	f
840	17.24	652.39	f
880	13.15	659.42	f
920	14.42	650.48	f
960	22.26	653.97	f
1000	23.49	651.94	f
1040	30.11	652.44	f
1080	37.5	654.5	f
1120	44.84	651.86	f
1160	60.08	651.3	f
1200	59.81	656.41	f
1240	50.2	662.54	f
1280	52.45	671.05	f
1320	56.67	666.87	f
1360	58.99	654.71	f
1400	53.37	665.38	f
1440	54.9	667.11	f
*	id=P12	origin=start	destiny=end	motherId=-	ageAtStart=240
0	335.77	303.97	c
40	320.85	309.5	c
80	310.95	306.18	c
120	303.18	308.96	c
160	305.14	320.22	c
200	309.11	322.68	f
240	309.09	329.28	f
280	307.37	314.37	f
320	293.19	314.12	f
360	297.73	312.48	f
400	303.79	307.97	f
440	308.68	313.89	f
480	315.18	320.88	f
520	312.49	332.72	f
560	322.94	325.87	f
600	332.33	319.45	f
640	336.58	307.84	f
680	342.05	306.95	f
720	345.39	301.72	f
760	354.33	295.62	f
800	361.96	306.38	f
840	365.77	316.29	f
880	381.01	303.84	f
920	383.5	301.76	f
960	385.64	305.5	f
1000	398.89	312.11	f
1040	396.36	319.56	f
1080	394.13	325.33	f
1120	389.46	322.66	f
1160	375.74	322.38	f
1200	373.55	312.98	f
1240	363.11	313.34	f
1280	360.59	316.9	f
1320	360.36	324.68	f
1360	359.96	326.11	f
1400	342.54	322.92	f
1440	326.23	314.83	f
*	id=P13	origin=start	destiny=end	motherId=-	ageAtStart=360
0	390.06	225.42	c
40	393.95	214.51	c
80	399.64	215.96	c
120	392.61	223.67	c
160	392.48	237.85	c
200	400.79	245.34	f
240	402.3	257.13	f
280	394.93	261.45	f
320	395.61	256.89	f
360	399.8	257.8	f
400	400.79	268.34	f
440	414.41	276.93	f
480	424.78	279.82	f
520	436.6	282.01	f
560	451.15	292.65	f
600	453.76	289.04	f
640	458.19	293.45	f
680	463.3	298.75	f
720	472.27	292.36	f
760	477.85	286.24	f
800	471.69	287.14	f
840	466.96	284.22	f
880	465.33	272.2	f
920	467.75	272.11	f
960	476.2	274.27	f
1000	487.38	270.18	f
1040	488.34	274.08	f
1080	474.88	266.43	f
1120	476.16	261.88	f
1160	474.16	260.88	f
1200	474.71	256.3	f
1240	485.46	264.18	f
1280	480.68	265.55	f
1320	470.39	265.88	f
1360	469.45	271.3	f
1400	469.38	271.13	f
1440	455.54	271.38	f
*	id=P14	origin=start	destiny=end	motherId=-	ageAtStart=200
0	159.66	65.41	c
40	154.59	61	c
80	153.59	61.64	c
120	152.73	63.79	c
160	146.94	58.45	c
200	134.41	59.8	f
240	127.55	60.99	f
280	115.31	73.17	f
320	122.5	67.59	f
360	128.15	70.73	f
400	127.98	74.85	f
440	129.33	68.41	f
480	130.09	77.91	f
520	116.08	84.76	f
560	116.2	89.27	f
600	117.53	82.73	f
640	123.29	79.9	f
680	115.08	67.46	f
720	121.9	70.57	f
760	131.54	78.99	f
800	135.52	89.2	f
840	134.9	85.7	f
880	138.8	93.16	f
920	138.24	90.81	f
960	139.29	91.13	f
1000	150.23	95.85	f
1040	150.64	99.8	f
1080	154.73	115.94	f
1120	150.61	135.19	f
1160	149.57	143.39	f
1200	147.24	153.89	f
1240	145.93	172.7	f
1280	149.14	172.22	f
1320	160.15	174.78	f
1360	157.6	173	f
1400	144.11	190.24	f
1440	133.47	188.18	f
*	id=P15	origin=start	destiny=end	motherId=-	ageAtStart=480
0	682.46	44.54	c
40	687.52	46.68	c
80	686.71	48.18	c
120	693.34	52.23	c
160	693.12	54.85	c
200	690.53	60.21	f
240	684.04	76.51	f
280	669.72	76.6	f
320	656.29	74.72	f
360	645.54	72.68	f
400	638.65	71.89	f
440	636.43	68.95	f
480	638.22	75.66	f
520	642.36	90.99	f
560	630.05	92.81	f
600	630.5	88.07	f
640	628.5	78.12	f
680	617.45	82.01	f
720	613.48	86.53	f
760	598.66	82.38	f
800	586.56	78.78	f
840	573.65	72.51	f
880	570.56	74.57	f
920	585.13	82.73	f
960	599.01	87.6	f
1000	593.06	88.11	f
1040	580.03	76.51	f
1080	592.1	93.41	f
1120	582.71	101.08	f
1160	571.53	98.63	f
1200	572.34	98.09	f
1240	572.98	102.61	f
1280	574.42	96.35	f
1320	587.93	103.37	f
1360	594.05	101.28	f
1400	605.22	104.16	f
1440	599.4	96.64	f
*	id=P16	origin=start	destiny=end	motherId=-	ageAtStart=720
0	36.68	199.13	c
40	42.8	211.36	c
80	48.48	218.07	c
120	46.68	228.35	c
160	46.87	237.62	c
200	38.69	242.19	f
240	56.81	257.98	f
280	57.56	262.41	f
320	55.38	259.69	f
360	56.25	253.64	f
400	46.32	257.68	f
440	45.35	268.21	f
480	49.6	265.71	f
520	64.57	271.14	f
560	80.34	272.13	f
600	86.46	281.28	f
640	98.35	284.25	f
680	97.12	272.45	f
720	95.48	268.05	f
760	98.68	260.45	f
800	97.56	256.15	f
840	97.9	246.34	f
880	97.19	245.73	f
920	97.87	235.38	f
960	95.54	231.37	f
1000	103.01	224.82	f
1040	112.38	224.09	f
1080	113.74	228.95	f
1120	120.72	238.72	f
1160	123.78	242.32	f
1200	117.65	237.68	f
1240	118.8	227.07	f
1280	116.94	228.25	f
1320	118.81	230.51	f
1360	109.45	240.02	f
1400	103.12	253.42	f
1440	91.12	268.91	f
*	id=P17	origin=start	destiny=end	motherId=-	ageAtStart=240
0	769.79	614.26	c
40	766.79	628.97	c
80	766.2	635.27	c
120	756.94	633.85	c
160	746.03	628.76	c
200	743.64	636.79	f
240	743.52	634.36	f
280	746.85	638.27	f
320	750.68	638.24	f
360	760.92	637.92	f
400	771.57	631.56	f
440	778.85	619.98	f
480	788.14	622.58	f
520	789.2	616.59	f
560	788.79	602.56	f
600	789.63	591.26	f
640	790.51	591.57	f
680	813.35	600.98	f
720	825.67	602.3	f
760	821.82	617.07	f
800	823.57	624.22	f
840	822.92	638.82	f
880	819.03	633.21	f
920	813.54	632.85	f
960	810.37	628.75	f
1000	798.71	632.64	f
1040	790.68	631.99	f
1080	787.13	630.35	f
1120	769.21	625.66	f
1160	758.49	628.11	f
1200	756.15	646.46	f
1240	751.7	654.31	f
1280	755.81	662.82	f
1320	756.53	673.38	f
1360	760.94	669.19	f
1400	762.82	657.26	f
1440	776.86	671.76	f
*	id=P18	origin=start	destiny=end	motherId=-	ageAtStart=40
0	530.32	504.46	c
40	525.11	502.25	c
80	521.89	490.6	c
120	526.7	482.87	c
160	539.05	472.65	c
200	545.74	472.57	f
240	551.22	472.09	f
280	542.06	471.47	f
320	546.86	463.1	f
360	546.89	459.58	f
400	533.68	466.3	f
440	531.19	471.87	f
480	533.48	493.77	f
520	536.69	498.57	f
560	540.72	505.29	f
600	539.28	508.17	f
640	543.71	520.41	f
680	535.37	539.99	f
720	535.02	545.27	f
760	533.17	559.29	f
800	534.83	564.57	f
840	539.46	572.4	f
880	537.45	570.27	f
920	527.3	578.34	f
960	519.9	582.45	f
1000	504.19	587.66	f
1040	498.58	577.59	f
1080	499.25	567.82	f
1120	498.72	575.37	f
1160	500.11	584.19	f
1200	489.31	588.19	f
1240	481.27	577.98	f
1280	475.95	561	f
1320	485.25	554.4	f
1360	486.78	562.27	f
1400	483.47	575.1	f
1440	482.87	569.43	f
*	id=P19	origin=start	destiny=end	motherId=-	ageAtStart=240
0	43.9	419.83	c
40	37.97	415.54	c
80	34.98	407.89	c
120	35.24	407.62	c
160	19.9	406.26	c
200	12.51	403.9	f
240	13.65	403.42	f
280	30.54	401.66	f
320	22.81	409.97	f
360	25.73	415.75	f
400	24.97	425.38	f
440	18.95	444.05	f
480	26.55	447.57	f
520	34.42	456.77	f
560	38.13	471.33	f
600	43.4	466.63	f
640	45.69	460.13	f
680	44.14	465.96	f
720	45.63	468.99	f
760	38.5	478.07	f
800	30.15	480.9	f
840	24.41	466.77	f
880	26.47	468.92	f
920	41.42	459.5	f
960	49.32	441.05	f
1000	62.52	428.32	f
1040	71.65	429.14	f
1080	71.46	433.51	f
1120	73.35	430.78	f
1160	67.22	432.41	f
1200	73.8	425.94	f
1240	65.03	433.75	f
1280	56.47	441.69	f
1320	53.7	448.35	f
1360	45.63	455.98	f
1400	43.49	459.21	f
1440	38.47	466.4	f
*	id=P20	origin=start	destiny=end	motherId=-	ageAtStart=200
0	110.81	416.97	c
40	96.44	409.58	c
80	102.21	406.22	c
120	108.18	409.72	c
160	118.37	411.04	f
200	133.23	404.4	f
240	136.24	392.54	f
280	146.09	374.8	f
320	150.4	373.7	f
360	151.87	363.33	f
400	170.3	348.25	f
440	179.81	348.11	f
480	182.74	342.53	f
520	188.67	337.86	f
560	188.51	334.24	f
600	182.57	328.99	f
640	183.59	331.19	f
680	175.59	332.42	f
720	173.29	325.27	f
760	172.79	319.67	f
800	164.76	311.82	f
840	158.37	298.31	f
880	154.85	293.68	f
920	140.55	291.92	f
960	143.36	292	f
1000	165.52	295.13	f
1040	177.11	290.54	f
1080	176.32	284.69	f
1120	191.74	282.65	f
1160	183.14	272.85	f
1200	179.76	267.39	f
1240	176.35	277	f
1280	184.35	272.21	f
1320	180.52	268.61	f
1360	177.65	265.65	f
1400	171.18	265.07	f
1440	163.4	261.38	f
*	id=P21	origin=start	destiny=end	motherId=-	ageAtStart=320
0	4.78	387.73	c
40	0.9	384.93	c
80	-6.02	381.91	c
120	-11.49	382	c
160	-32.98	373.09	c
200	-35.04	372.41	f
240	-42.92	364.8	f
280	-56	350.92	f
320	-62.24	353.18	f
360	-59.46	350.33	f
400	-43.92	349.54	f
440	-49.18	338.07	f
480	-51.84	332.09	f
520	-55	328.71	f
560	-67.31	335.45	f
600	-64.62	344.58	f
640	-65.53	353.31	f
680	-66.21	374.5	f
720	-70.41	381.06	f
760	-64.63	389.23	f
800	-51	395.93	f
840	-56.92	406.24	f
880	-61.27	405	f
920	-60.56	399.05	f
960	-61.37	401	f
1000	-66.37	404.88	f
1040	-66.69	417.8	f
1080	-81.35	433.31	f
1120	-90.99	440.86	f
1160	-94.16	451.41	f
1200	-86.83	457.19	f
1240	-89.61	462.57	f
1280	-106.58	474.48	f
1320	-111.75	473.61	f
1360	-118.72	466.25	f
1400	-134.7	446.91	f
1440	-146.27	427.57	f
*	id=P22	origin=start	destiny=end	motherId=-	ageAtStart=360
0	28.12	303.12	c
40	31.31	299.27	c
80	34.9	298.68	c
120	28.69	300.8	c
160	20.67	301.59	c
200	25	309.95	f
240	21.85	307.95	f
280	21.15	305.7	f
320	22.46	296.81	f
360	20.77	282.5	f
400	21.59	281.42	f
440	23.61	274.26	f
480	29.23	251.79	f
520	28.31	251.84	f
560	26.17	240.08	f
600	27.76	252.45	f
640	19.72	269.47	f
680	13.04	286.99	f
720	14.4	284.26	f
760	15.08	278.37	f
800	-0.17	276.25	f
840	7.4	262.56	f
880	9.42	270.7	f
920	-0.75	268.58	f
960	-18.03	267.46	f
1000	-24.49	265.87	f
1040	-25.08	268.99	f
1080	-13.73	278.7	f
1120	-4.84	278.22	f
1160	1.44	287.19	f
1200	3.26	292.22	f
1240	10.41	295.71	f
1280	17.37	301.45	f
1320	16.21	306.5	f
1360	2.87	318.53	f
1400	-7.03	317.4	f
1440	-16.15	319.37	f
*	id=P23	origin=start	destiny=end	motherId=-	ageAtStart=600
0	190.13	528.67	c
40	181.43	527.83	c
80	175.51	530.46	c
120	179.56	535.73	c
160	183.75	539.81	f
200	185.68	549.12	f
240	181.91	550.26	f
280	183.74	556.07	f
320	195.09	559.24	f
360	196.92	562.44	f
400	195.52	560.77	f
440	183.98	572.03	f
480	182.74	585.29	f
520	178.3	584.07	f
560	159.06	586.56	f
600	157.3	589.28	f
640	158.09	601.28	f
680	163.36	606.55	f
720	156.88	599.98	f
760	158.97	601.94	f
800	156.53	595.96	f
840	166.11	580.07	f
880	183.63	572.19	f
920	192.06	565.99	f
960	199.39	581.76	f
1000	195.48	588.47	f
1040	205.33	605.86	f
1080	211.99	610.96	f
1120	222.31	614.18	f
1160	216.34	608.37	f
1200	213.04	608.18	f
1240	207.14	605.48	f
1280	195.79	598.64	f
1320	176.63	600.35	f
1360	177.03	597.54	f
1400	168.91	589.54	f
1440	166.83	582.63	f
*	id=P24	origin=start	destiny=end	motherId=-	ageAtStart=320
0	315.4	541.61	c
40	326.91	539.89	c
80	341.2	532.57	c
120	328.43	528.17	c
160	327.18	522.64	c
200	327.05	519.28	f
240	333.68	517.03	f
280	350.83	515.78	f
320	353.8	522.75	f
360	363.08	531.24	f
400	359.31	526.73	f
440	350.34	532.85	f
480	353.69	530.49	f
520	347.91	516.38	f
560	354.68	510.23	f
600	352.17	509.26	f
640	363.63	497.99	f
680	369.36	504.87	f
720	377.38	509.45	f
760	391.35	501.8	f
800	390.96	514.75	f
840	394.94	526.96	f
880	391.69	529.33	f
920	383.71	531.01	f
960	365.83	522.1	f
1000	354.27	521.77	f
1040	354.78	519.34	f
1080	346.44	525.52	f
1120	342.89	529.62	f
1160	348.26	528.35	f
1200	358.76	529.61	f
1240	369.52	528.46	f
1280	369.08	520.52	f
1320	369.87	518.54	f
1360	363.47	515.22	f
1400	351.13	516.82	f
1440	337.88	516.8	f
*	id=P25	origin=start	destiny=end	motherId=-	ageAtStart=240
0	525.33	606.64	c
40	533.73	599.35	c
80	523.83	586.74	c
120	518.78	572.42	c
160	523.68	572.32	c
200	519.32	564.41	f
240	519.38	557.78	f
280	521.77	555.97	f
320	528.66	556.83	f
360	525.93	554.04	f
400	534.81	548.66	f
440	541.26	553.13	f
480	552.29	562.76	f
520	564.96	562.39	f
560	588.19	548.13	f
600	596.58	553.93	f
640	596.95	561.36	f
680	593.98	556.07	f
720	580.4	547.57	f
760	582.98	547.42	f
800	583.49	543.47	f
840	591.43	542.48	f
880	600.19	539.28	f
920	599.28	546.04	f
960	588.95	546.52	f
1000	577.03	538.19	f
1040	580.98	541.83	f
1080	593.38	535.97	f
1120	597.3	529.41	f
1160	589.94	535.61	f
1200	595.75	540.48	f
1240	594.95	532.95	f
1280	593.89	543.88	f
1320	591.48	564.38	f
1360	592.81	561.16	f
1400	597.98	560.23	f
1440	598.32	549.96	f
*	id=P26	origin=start	destiny=end	motherId=-	ageAtStart=200
0	220.08	247.3	c
40	221.87	259.09	c
80	219.37	259.37	c
120	205.64	269.65	c
160	207.03	266.27	c
200	208.47	252.09	f
240	214.77	241.78	f
280	224.13	236.83	f
320	240.07	237.58	f
360	250.15	243.67	f
400	249.02	239.51	f
440	254.17	241.75	f
480	262.71	247.04	f
520	272.16	258.04	f
560	287.9	256.76	f
600	294.4	250.71	f
640	289.42	253.38	f
680	281.02	249.57	f
720	263.34	254.91	f
760	263.35	258.01	f
800	267.04	261.4	f
840	269.75	266.09	f
880	284.86	263.79	f
920	293.73	255.83	f
960	290.59	257.89	f
1000	283.79	263.06	f
1040	280.02	266.08	f
1080	275.95	271.22	f
1120	268.6	271.09	f
1160	267.97	261.6	f
1200	262.4	253.68	f
1240	251.88	256.21	f
1280	263.59	260.98	f
1320	274.55	270.98	f
1360	277.27	287.41	f
1400	275.15	295.43	f
1440	257.61	298.96	f
*	id=P27	origin=start	destiny=end	motherId=-	ageAtStart=160
0	104.86	243.4	c
40	104.82	250.5	c
80	95.1	267.17	c
120	83.7	284.65	c
160	72.87	285.73	c
200	70.16	293.26	f
240	64.53	303.74	f
280	62.15	308.53	f
320	54.78	314.98	f
360	59.74	323.22	f
400	49.22	325.57	f
440	46.89	333.43	f
480	49.4	348.19	f
520	53.95	357.89	f
560	53.69	360.71	f
600	54.82	365.84	f
640	49.41	369.62	f
680	37.24	364.47	f
720	36.27	358.23	f
760	32.69	357.73	f
800	32.72	358.9	f
840	34.2	366.57	f
880	29.17	369.39	f
920	22.15	367.54	f
960	22.06	375.09	f
1000	23.52	383.74	f
1040	21.95	388.39	f
1080	20.81	386.73	f
1120	16.55	381.11	f
1160	24.1	371.67	f
1200	27.23	374	f
1240	37.59	363.33	f
1280	48.9	367.37	f
1320	42.83	370.65	f
1360	40.32	379.31	f
1400	48.55	375.94	f
1440	55.02	376.65	f
*	id=P28	origin=start	destiny=end	motherId=-	ageAtStart=80
0	137.73	274.4	c
40	133.48	279.25	c
80	131.16	278.12	c
120	117.73	288.28	c
160	118.68	283.06	c
200	120.2	277.14	f
240	125.85	281.23	f
280	117.39	294.03	f
320	117.59	305.81	f
360	106.4	301.29	f
400	86.72	290.62	f
440	85.56	293.96	f
480	87.07	312.69	f
520	97.13	315.72	f
560	100.23	308.16	f
600	101.85	293.58	f
640	94.77	291.11	f
680	83.29	292.85	f
720	74.34	302.33	f
760	80.48	313.98	f
800	82.65	307.05	f
840	83.62	295.08	f
880	89.5	287.68	f
920	102.52	285.15	f
960	113.91	291.43	f
1000	109.82	295.95	f
1040	103.81	311.15	f
1080	84.23	316.25	f
1120	74.76	310.99	f
1160	67.01	317.36	f
1200	61.26	306.95	f
1240	50.94	291.74	f
1280	55.41	299.76	f
1320	62.95	290.48	f
1360	57.17	289.08	f
1400	60.25	283.83	f
1440	75.73	287.53	f
*	id=P29	origin=start	destiny=end	motherId=-	ageAtStart=240
0	257.1	414.21	c
40	256.64	401.58	c
80	260.99	405.29	c
120	268.64	410.28	c
160	272.84	417.97	c
200	270.59	415.39	f
240	277.21	405.27	f
280	278.3	417.8	f
320	285.48	425.43	f
360	289.8	435.64	f
400	292.27	437.07	f
440	299.91	443.27	f
480	296.34	448.95	f
520	298.95	457.39	f
560	289.66	462.86	f
600	293.61	482.01	f
640	314.16	491.64	f
680	312.03	493.18	f
720	304.85	494.67	f
760	301.68	506.75	f
800	299.85	506.55	f
840	296	515.71	f
880	291.15	528.86	f
920	296.04	530.59	f
960	298.18	538.7	f
1000	295.21	529.76	f
1040	290.71	526.72	f
1080	285.51	526.01	f
1120	289.2	534.04	f
1160	292.73	542.25	f
1200	305.37	557.93	f
1240	310.48	548.28	f
1280	317.2	546.73	f
1320	319.51	540.7	f
1360	321.23	524.14	f
1400	321.94	522.31	f
1440	324.85	514.28	f
*	id=P30	origin=start	destiny=end	motherId=-	ageAtStart=480
0	411.6	599.02	c
40	421.83	599.39	c
80	427.93	595.85	c
120	448.91	601.23	c
160	454.34	603.48	c
200	451.9	611.24	f
240	455.72	615.45	f
280	457.56	623.7	f
320	477.95	628.18	f
360	490.21	628.01	f
400	490.71	633.08	f
440	490.83	636.03	f
480	494.17	638.28	f
520	486.32	643.44	f
560	489.55	632.76	f
600	490.12	647.88	f
640	480.57	641.68	f
680	485.99	640.84	f
720	478.27	642.64	f
760	480.18	643.41	f
800	496.13	642	f
840	507.98	637.55	f
880	509.29	635.16	f
920	518.42	631.75	f
960	518.49	633.23	f
1000	521.43	637.81	f
1040	526.09	653.39	f
1080	507.07	643.34	f
1120	508.96	633.15	f
1160	514.12	622.03	f
1200	512.99	618.15	f
1240	502.27	609.7	f
1280	501.61	616.71	f
1320	505.76	624.51	f
1360	523.27	630.28	f
1400	535.72	632.76	f
1440	542.22	636.11	f
