# Supplementary material for: A three component model for superdiffusive motion effectively describes migration of eukaryotic cells moving freely or under a directional stimulus
Source: PLoS One. 2022 Aug 2;17(8):e0272259. doi: 10.1371/journal.pone.0272259 (PMC9345344; doi:10.1371/journal.pone.0272259)
Supplement: S1 File — Text files containing information about displacements of experimental and simulated populations used for both preliminary analyses, in “datasets used for preliminary evaluation of cell movement (Tables 1 and 2)”, and further characterization of cell movement, in “further datasets used for cell movement characterization (Figs 2, 4–6; Table 2; S1–S3 Tables; S2 and S3 Figs)”. (ZIP) [file pone.0272259.s007.zip › S1_File/further datasets/simulated/30 cells (9 micron random)/b0 p4/Coords-rJHodt.txt]

#	version=2.0	operator=	acqDate=	cellLine=cell	cond=N.T.	type=	well=	ref_angle=	note=Experiment 1	clickId=	date=	acqId=	ps=1	xSize=845	ySize=668	ts=1	unit=um	stackId=	timeInt=	description=
*	id=P1	origin=start	destiny=end	motherId=-	ageAtStart=600
0	23.78	301.62	c
40	17.49	292.07	c
80	17.89	290.6	c
120	22.71	294	c
160	19.34	299.51	c
200	15.84	302.11	f
240	19.8	302.71	f
280	22.17	314.41	f
320	29.46	307.58	f
360	38.46	312.66	f
400	39.27	323.12	f
440	31.55	328.13	f
480	32	340.21	f
520	36.45	338.59	f
560	39	338.38	f
600	37.15	339.53	f
640	21.98	326.44	f
680	32.13	344.56	f
720	41.71	350.35	f
760	40.53	358.5	f
800	49.29	358.52	f
840	61.27	354.24	f
880	58.78	347.39	f
920	60.48	345.91	f
960	67.79	336.61	f
1000	60.92	323.55	f
1040	64.19	328.55	f
1080	61.56	333.76	f
1120	60.55	335.33	f
1160	56.07	346.22	f
1200	55.71	350.48	f
1240	47.55	362.54	f
1280	47.8	359.95	f
1320	44.13	363.41	f
1360	40.69	365.24	f
1400	35.85	369.33	f
1440	31.02	366.05	f
*	id=P2	origin=start	destiny=end	motherId=-	ageAtStart=840
0	377.74	498.8	c
40	374.26	504.66	c
80	372.59	509.44	c
120	379.88	511.26	c
160	387.79	513.97	c
200	388.69	515.75	f
240	393.3	522.92	f
280	399.89	517.57	f
320	405.59	515.33	f
360	425.73	515.1	f
400	436.86	515.43	f
440	446.51	514.43	f
480	468.79	515.08	f
520	466.27	515.04	f
560	459.3	519.29	f
600	460.11	526.01	f
640	463.18	521.16	f
680	470.03	506.37	f
720	470.24	500.38	f
760	452.78	495.37	f
800	454.89	497.29	f
840	451.21	499.71	f
880	453.09	502.28	f
920	446.52	508.45	f
960	446.31	509.35	f
1000	450.68	509.76	f
1040	440.9	507.62	f
1080	440.4	507.45	f
1120	437.49	508.4	f
1160	435.2	508.51	f
1200	421.28	498.06	f
1240	422.77	503.82	f
1280	443.47	503.75	f
1320	442.62	494.91	f
1360	444.2	500.04	f
1400	447.51	511.93	f
1440	449.79	524.19	f
*	id=P3	origin=start	destiny=end	motherId=-	ageAtStart=160
0	90.25	524.23	c
40	90.65	522.51	c
80	84.65	529.95	c
120	88.73	532.94	c
160	81.97	544.7	c
200	80.66	542.45	f
240	84.13	537.92	f
280	77.14	536.83	f
320	71.13	541.42	f
360	72.65	549.24	f
400	61.82	560.94	f
440	59.36	553.89	f
480	65.91	539.78	f
520	69.47	541.52	f
560	64.57	545.03	f
600	56.79	564.65	f
640	48.44	572.11	f
680	45.67	571.17	f
720	42.72	574.01	f
760	46.85	572.61	f
800	54.03	577.72	f
840	49.34	582.88	f
880	53.54	578.78	f
920	64.03	574.74	f
960	65.1	577.9	f
1000	68.2	574.47	f
1040	69.55	571.21	f
1080	67.69	565.59	f
1120	80.83	560.27	f
1160	73.02	548.84	f
1200	73.76	547.02	f
1240	81.32	542.88	f
1280	79.56	544.01	f
1320	68.68	550.64	f
1360	63.73	554.14	f
1400	63.26	564.94	f
1440	61.08	571.88	f
*	id=P4	origin=start	destiny=end	motherId=-	ageAtStart=480
0	445.61	51.96	c
40	441.67	48.11	c
80	433.94	31.73	c
120	432.26	20.68	c
160	438.28	20.77	c
200	452.69	26.45	f
240	441.31	17.12	f
280	441.87	18.33	f
320	438.73	16.2	f
360	429.68	12.33	f
400	428.06	0.12	f
440	429.26	-5.22	f
480	425.05	-8.87	f
520	415.13	-6.4	f
560	419.01	-8.49	f
600	419.01	-2.12	f
640	422.86	12.11	f
680	427.74	26.04	f
720	430.58	37.4	f
760	428.48	59.34	f
800	426.91	61.6	f
840	428.86	63.45	f
880	442.48	68.16	f
920	439.99	73.2	f
960	443.5	76.75	f
1000	443.85	80.59	f
1040	438.72	82.32	f
1080	449.49	89.52	f
1120	461.99	93.46	f
1160	475.02	106.35	f
1200	474.95	110.33	f
1240	477.64	108.28	f
1280	479.75	108.28	f
1320	499.58	114.98	f
1360	498.25	127.1	f
1400	499.17	122.39	f
1440	506.49	125.01	f
*	id=P5	origin=start	destiny=end	motherId=-	ageAtStart=840
0	429.3	383.05	c
40	423.49	374.88	c
80	424.11	363.46	c
120	425.5	369.95	c
160	439.96	381.01	c
200	449.75	376.21	f
240	457.97	366.04	f
280	446.19	355.68	f
320	428.46	347.28	f
360	436.82	341.37	f
400	449.41	333.87	f
440	462.74	333.67	f
480	468.64	335.04	f
520	466.61	337.63	f
560	459.34	337.9	f
600	451.56	339.52	f
640	434.86	349.09	f
680	420.21	357	f
720	406.86	350.96	f
760	406.67	349.13	f
800	421.27	342.41	f
840	425.75	328.64	f
880	435.01	322.5	f
920	444.91	326.03	f
960	442.28	335.68	f
1000	434.75	338.05	f
1040	424.78	343.09	f
1080	432.28	346.72	f
1120	426.32	345.05	f
1160	422.6	347.16	f
1200	408.64	348.96	f
1240	401.19	357.46	f
1280	400.75	357.29	f
1320	390.24	358.52	f
1360	380.54	355.42	f
1400	376.91	367.3	f
1440	385.78	370.57	f
*	id=P6	origin=start	destiny=end	motherId=-	ageAtStart=560
0	176.06	185.7	c
40	179.89	190.38	c
80	171.28	204.12	c
120	163.21	217.83	c
160	155.24	215.87	f
200	145.47	211.06	f
240	132.93	214.95	f
280	127.82	219.97	f
320	125.35	240.23	f
360	129.53	246.55	f
400	134.1	245.89	f
440	134.56	254.99	f
480	145.36	254.84	f
520	156.66	260.86	f
560	163.7	265.44	f
600	158.5	268.28	f
640	153.76	273.63	f
680	150.59	279.14	f
720	146.22	284.45	f
760	149.18	282.92	f
800	151.98	295.41	f
840	157.33	301.71	f
880	156.92	305.51	f
920	161.26	310.67	f
960	174.14	313.79	f
1000	175.57	302.54	f
1040	189.21	308.37	f
1080	193.61	312.4	f
1120	194.68	310.98	f
1160	195.81	305.21	f
1200	204.18	286.75	f
1240	214.18	279.55	f
1280	218.89	265.36	f
1320	218.28	265.29	f
1360	218.91	273.61	f
1400	225.89	281.78	f
1440	226.33	284.35	f
*	id=P7	origin=start	destiny=end	motherId=-	ageAtStart=480
0	838.02	180.23	c
40	828.41	190.31	c
80	829.26	188.66	c
120	828.52	189.11	c
160	828.36	197.03	c
200	822.99	215.8	f
240	820.09	227.3	f
280	821.89	229.05	f
320	813.71	228.12	f
360	809.21	221.25	f
400	801.28	225.89	f
440	797.96	228.54	f
480	791.9	234.24	f
520	791.52	237.83	f
560	813.29	233.57	f
600	823.4	238.86	f
640	818.16	236.13	f
680	812.77	249.98	f
720	810.22	267.18	f
760	796.2	280.41	f
800	797.28	277.58	f
840	795.4	276.17	f
880	775.97	271.55	f
920	769.57	267.16	f
960	769.59	269.39	f
1000	781.07	275.45	f
1040	789.79	275.2	f
1080	794.33	273.66	f
1120	789.99	270.18	f
1160	795.52	255.89	f
1200	793.27	245.75	f
1240	789.76	240.01	f
1280	792.67	224.99	f
1320	791.31	227.22	f
1360	796.5	243.27	f
1400	799.66	261.4	f
1440	805.71	260.18	f
*	id=P8	origin=start	destiny=end	motherId=-	ageAtStart=680
0	486.25	527.59	c
40	474.69	533.21	c
80	475.1	525.58	c
120	476.89	523.5	c
160	480.97	515.41	c
200	477.25	510.19	f
240	469.95	510.58	f
280	468.24	502.28	f
320	464.14	506.12	f
360	463.52	514.2	f
400	456.9	512.89	f
440	451.95	516.64	f
480	455.4	510.31	f
520	464.71	504.09	f
560	462.3	496.43	f
600	467.31	493.82	f
640	461.62	489.74	f
680	462.72	485.37	f
720	468.58	480.03	f
760	471.15	465.23	f
800	479.35	453.67	f
840	483.02	442.63	f
880	478.39	441.54	f
920	472.36	438.05	f
960	463.83	435.6	f
1000	449.71	438.08	f
1040	440.48	435.65	f
1080	434.37	434.55	f
1120	430.34	442.4	f
1160	426.61	447.95	f
1200	418.54	446.75	f
1240	408.23	453.01	f
1280	398.96	457.19	f
1320	386.42	452.35	f
1360	381.32	448.33	f
1400	365.36	445.13	f
1440	361.75	446.9	f
*	id=P9	origin=start	destiny=end	motherId=-	ageAtStart=680
0	43.09	96.43	c
40	35.85	90.4	c
80	26.14	89.13	c
120	10.01	90.11	c
160	5.72	86.62	c
200	-2.21	67.2	f
240	1.27	65.29	f
280	-12.01	62.46	f
320	-16.37	47.16	f
360	-9.61	41.65	f
400	8.08	30.85	f
440	20.9	24.36	f
480	33.48	14.78	f
520	28.64	8.39	f
560	27.18	3.46	f
600	23.26	-0.62	f
640	8.53	-5.76	f
680	-1.14	1.61	f
720	-7.75	0.22000000000003	f
760	1.36	-5.8	f
800	-4.36	-14.11	f
840	-11.99	-2.54	f
880	-18.26	-5.51	f
920	-31.36	-9.49	f
960	-49.01	-9.02	f
1000	-48.25	-0.13	f
1040	-52.08	8.5700000000001	f
1080	-62.07	6.8	f
1120	-69.64	-13.36	f
1160	-67.47	-30.61	f
1200	-66.96	-21.83	f
1240	-68.6	-1.46	f
1280	-78.26	5.63	f
1320	-74.26	-1.41	f
1360	-68.6	1.9299999999999	f
1400	-75.38	16.52	f
1440	-72.26	30.95	f
*	id=P10	origin=start	destiny=end	motherId=-	ageAtStart=160
0	299.72	209.54	c
40	310.71	200.77	c
80	321	208.21	c
120	328.2	215.35	c
160	331.61	207.89	c
200	330.03	209.03	f
240	328.55	210.75	f
280	334.12	211.63	f
320	333.65	225.37	f
360	330.86	233.08	f
400	342.85	236.66	f
440	343.3	250.67	f
480	346.37	254.63	f
520	350.74	250.13	f
560	361.66	247.51	f
600	369.13	247.95	f
640	379.26	236.78	f
680	393.92	219.26	f
720	403.15	203.5	f
760	397.06	196.26	f
800	398.23	205.77	f
840	390.02	215.35	f
880	401.27	214.48	f
920	396.1	220.54	f
960	391.03	228.66	f
1000	385.82	224.86	f
1040	383.39	215.55	f
1080	400.54	208.91	f
1120	403.3	215.26	f
1160	406.59	228.47	f
1200	402.25	239.16	f
1240	385.19	244.56	f
1280	389.74	230.55	f
1320	391.06	227.81	f
1360	393.27	222.92	f
1400	392.55	218.38	f
1440	389.81	214.02	f
*	id=P11	origin=start	destiny=end	motherId=-	ageAtStart=840
0	623.16	162.84	c
40	619.79	158.83	c
80	617.99	157.05	c
120	620.71	140.15	c
160	623.64	144.2	c
200	642.89	146.34	f
240	648.62	141.14	f
280	654.76	125.27	f
320	652.57	133.72	f
360	659.28	132.19	f
400	669.75	125.62	f
440	680.26	117.24	f
480	676.22	118.06	f
520	669.13	123.86	f
560	659.17	112.4	f
600	657.61	110.46	f
640	666.66	106.99	f
680	688.04	115.38	f
720	701.18	127.22	f
760	705.94	126.2	f
800	704.88	131.64	f
840	715.83	139.32	f
880	716.89	154.97	f
920	699.35	153.41	f
960	680.17	152.55	f
1000	673.09	150.88	f
1040	677.28	141.81	f
1080	692.35	126.25	f
1120	702.02	115.93	f
1160	699.37	117.19	f
1200	695.06	120.29	f
1240	690.51	127.65	f
1280	687.77	128.06	f
1320	675.67	124.43	f
1360	680.78	117.27	f
1400	669.16	109.53	f
1440	668.24	105.94	f
*	id=P12	origin=start	destiny=end	motherId=-	ageAtStart=160
0	9.74	128.14	c
40	16.33	121.25	c
80	21.83	119.19	c
120	37.08	116.81	c
160	42.43	111.1	c
200	56.22	111.43	f
240	56.35	107.15	f
280	41.27	90.8	f
320	47.88	74.03	f
360	54.55	63.36	f
400	57.28	59.99	f
440	63.14	50.1	f
480	68.23	45.72	f
520	69.11	41.54	f
560	60.41	32.96	f
600	62.55	37.56	f
640	63.83	32.28	f
680	68.36	32.71	f
720	70.98	32.74	f
760	58.66	37.21	f
800	45.52	44.26	f
840	42.9	52.77	f
880	36.34	53.53	f
920	35.98	56.4	f
960	35.77	48.67	f
1000	48.87	56.68	f
1040	58.33	64.53	f
1080	62.76	67.67	f
1120	70.84	74.85	f
1160	68.94	76.6	f
1200	66.57	74.6	f
1240	61.69	82.18	f
1280	53.04	89.09	f
1320	48.91	100.51	f
1360	57.2	96.43	f
1400	53.27	81.65	f
1440	46.89	88.23	f
*	id=P13	origin=start	destiny=end	motherId=-	ageAtStart=800
0	168.49	222.38	c
40	173.15	217.58	c
80	178.05	217.7	c
120	184.52	222.45	c
160	190.41	223.36	c
200	194.76	218.26	f
240	197.33	205.24	f
280	184.57	193.46	f
320	182.73	206.11	f
360	183.71	211.12	f
400	180.43	223.62	f
440	181	226.04	f
480	188.72	225.26	f
520	186.01	215.76	f
560	175.77	202.48	f
600	164.13	191	f
640	152.86	188.26	f
680	148.01	194.08	f
720	147.32	193.66	f
760	151.89	195.54	f
800	158.55	190.92	f
840	160.55	181.23	f
880	149.75	181.39	f
920	160.45	182.01	f
960	172.06	189.05	f
1000	176.75	188.86	f
1040	172.4	199.39	f
1080	170.43	196.34	f
1120	166.86	192.01	f
1160	168.72	182.51	f
1200	160.39	186.05	f
1240	154.14	190.2	f
1280	156.87	191.45	f
1320	165.43	188.93	f
1360	166.33	186.47	f
1400	165.34	171.54	f
1440	162.2	163.66	f
*	id=P14	origin=start	destiny=end	motherId=-	ageAtStart=160
0	339.57	182.45	c
40	345.45	177.67	c
80	339.77	177.31	c
120	337.69	179.88	c
160	335.83	179.01	c
200	332.67	171.68	f
240	334.11	187.1	f
280	335.64	184.84	f
320	335.79	181.88	f
360	331.34	194.18	f
400	333.73	203.35	f
440	330.44	198.92	f
480	326.05	193	f
520	324.34	179.81	f
560	314.49	166.63	f
600	303.87	167.05	f
640	302.7	175.69	f
680	296.42	171.27	f
720	288.62	175.67	f
760	294.27	187.68	f
800	294.58	207.19	f
840	306.57	225.25	f
880	308.46	225.91	f
920	315.28	214.21	f
960	324.61	218.62	f
1000	328.32	221.23	f
1040	314.55	226.97	f
1080	308.58	236.02	f
1120	314.56	228.83	f
1160	306.61	214.88	f
1200	305.71	208.12	f
1240	311.37	196.95	f
1280	305.17	187.22	f
1320	299.54	195.41	f
1360	292.76	200.62	f
1400	284.56	211.76	f
1440	283.89	204.28	f
*	id=P15	origin=start	destiny=end	motherId=-	ageAtStart=40
0	395.39	491.22	c
40	406.54	485.19	c
80	419	491.29	c
120	421.37	488.86	c
160	438.67	490.56	c
200	444.71	492.87	f
240	445.5	490.68	f
280	454.54	479.84	f
320	461.05	470.78	f
360	457.21	469.95	f
400	443.36	462.82	f
440	437.7	459.09	f
480	424.14	453.9	f
520	422.93	463.27	f
560	428.5	478.83	f
600	423.44	477.53	f
640	431.07	481.47	f
680	422.85	481.73	f
720	413.16	477.48	f
760	402.93	467.76	f
800	407	466.54	f
840	420.72	467.39	f
880	420.37	478.21	f
920	425.51	481.93	f
960	427.04	478.22	f
1000	434.7	474.84	f
1040	423.52	482.84	f
1080	413.57	480.96	f
1120	397.34	496.29	f
1160	399.39	492.84	f
1200	391.36	487.28	f
1240	387.62	493.66	f
1280	393.12	507.85	f
1320	400.1	515.92	f
1360	395.08	510.43	f
1400	402.23	501.54	f
1440	400.5	493.98	f
*	id=P16	origin=start	destiny=end	motherId=-	ageAtStart=120
0	355.47	332.79	c
40	358.62	345.74	c
80	360.51	343.05	c
120	374.77	345.25	c
160	380.46	347.83	c
200	381.04	343.58	f
240	377.92	331.41	f
280	380.97	328.74	f
320	390.23	329.49	f
360	394.67	332.12	f
400	401.26	340.09	f
440	423.84	336.19	f
480	437.71	342.29	f
520	451.53	344.7	f
560	454.54	351.83	f
600	460.84	358.19	f
640	459.3	363.35	f
680	460.08	367.07	f
720	442.47	370.08	f
760	445.98	367.36	f
800	436.11	358.57	f
840	430.29	353.45	f
880	417.94	358.03	f
920	412.23	359.29	f
960	408.53	356.72	f
1000	404.27	347.88	f
1040	392.29	350.6	f
1080	393.1	356.94	f
1120	395.14	372.9	f
1160	393.11	380.76	f
1200	410.97	386.1	f
1240	416.97	386.8	f
1280	422.79	391.7	f
1320	418.5	382.34	f
1360	421.58	379.31	f
1400	415.83	366.25	f
1440	405.64	363.67	f
*	id=P17	origin=start	destiny=end	motherId=-	ageAtStart=240
0	681.66	85.3	c
40	684.83	88.78	c
80	690.05	89.04	c
120	691.45	90.09	c
160	687.8	86.55	c
200	674.09	88.31	f
240	674.22	86.63	f
280	676.91	78.72	f
320	676.89	81.43	f
360	678.39	82.74	f
400	662.68	84.4	f
440	660.14	82.29	f
480	672.88	87	f
520	663.63	82.88	f
560	658.6	81.94	f
600	656.13	94.36	f
640	651.15	97.5	f
680	635.83	103.71	f
720	623.58	108.12	f
760	612.63	112.95	f
800	608.03	116.94	f
840	604.86	119.56	f
880	605.18	120.29	f
920	614.57	117.88	f
960	621.66	110.26	f
1000	628.81	106.24	f
1040	620.45	113.71	f
1080	617.43	123.44	f
1120	633.59	121.46	f
1160	629	123.46	f
1200	620.86	117.09	f
1240	599.58	121.65	f
1280	591.95	115.33	f
1320	597.43	106.66	f
1360	617.75	105.45	f
1400	614.31	101.72	f
1440	618.62	106.1	f
*	id=P18	origin=start	destiny=end	motherId=-	ageAtStart=720
0	625.51	54.24	c
40	623.06	53.93	c
80	613.42	47.96	c
120	603.53	43.75	c
160	594.7	34.7	c
200	597.84	30	f
240	600.43	22.75	f
280	601.46	29.78	f
320	604.94	32.75	f
360	596.68	47.85	f
400	597.43	49.62	f
440	601.33	57.07	f
480	608.16	56.01	f
520	623.92	60.25	f
560	633.62	56.83	f
600	629.95	50.93	f
640	643	50.07	f
680	648.73	43.99	f
720	643.13	32.96	f
760	647.61	26.87	f
800	654.29	24.45	f
840	656.14	24.91	f
880	644.55	25.07	f
920	646.84	26.07	f
960	649.33	22.24	f
1000	642.57	13.29	f
1040	640.31	-1.1799999999999	f
1080	630.88	-15.13	f
1120	631.64	-19.09	f
1160	631.65	-16.19	f
1200	635	-10.05	f
1240	645.85	-8.2	f
1280	651.76	-12.95	f
1320	645.71	-28.16	f
1360	647.25	-35.33	f
1400	643.79	-23.46	f
1440	648.99	-13.19	f
*	id=P19	origin=start	destiny=end	motherId=-	ageAtStart=720
0	96.75	482.15	c
40	103.36	494.31	c
80	112.77	503.15	c
120	118.25	510.65	c
160	124.23	519.49	c
200	133.72	526.2	f
240	146.46	531.93	f
280	149.65	537.46	f
320	151.17	532.66	f
360	150.71	546.09	f
400	132.15	539.57	f
440	133.32	530.41	f
480	127.9	524.06	f
520	133.39	532.54	f
560	125.13	542.59	f
600	121.19	540.9	f
640	116.15	548.56	f
680	126.83	554.03	f
720	141.51	549.73	f
760	138.26	551.76	f
800	140.23	542.69	f
840	142.23	545.76	f
880	148.79	554.51	f
920	155.44	551.66	f
960	154.8	543.78	f
1000	148.21	530.66	f
1040	158.68	529.83	f
1080	160.18	520.96	f
1120	163.6	510.46	f
1160	155.89	484.67	f
1200	148.14	472.81	f
1240	153.63	473.44	f
1280	149.49	476.51	f
1320	151.07	480.48	f
1360	145.57	485.75	f
1400	146.98	486.18	f
1440	142.41	486.25	f
*	id=P20	origin=start	destiny=end	motherId=-	ageAtStart=80
0	714.34	261.59	c
40	727.41	264.86	c
80	733.32	262.36	c
120	744.57	262.33	c
160	748.42	267.11	c
200	747.88	269.05	f
240	755.26	268.75	f
280	754.83	265.13	f
320	761.34	264.47	f
360	770.78	275.7	f
400	761.65	284.18	f
440	763.98	299.49	f
480	757.78	302.45	f
520	756.77	312.17	f
560	760.4	319.53	f
600	754.39	333.73	f
640	753.77	331.73	f
680	758.2	319.29	f
720	755.29	315.01	f
760	742.01	313.68	f
800	739.32	318.19	f
840	729.2	329.95	f
880	724.27	330.38	f
920	711.34	327.38	f
960	699.95	324.87	f
1000	684.39	328.03	f
1040	682.19	333.49	f
1080	691.07	333.28	f
1120	685.5	339.44	f
1160	698.28	351.2	f
1200	709.68	353.18	f
1240	709.06	360.4	f
1280	707.62	379.56	f
1320	699.07	385.37	f
1360	689.88	370.34	f
1400	684.35	359.34	f
1440	688.03	365.45	f
*	id=P21	origin=start	destiny=end	motherId=-	ageAtStart=840
0	605.15	655.11	c
40	608.64	671.46	c
80	610.51	671.23	c
120	608.06	674.01	c
160	610.46	691.98	c
200	610.12	700.39	f
240	609.06	706.53	f
280	598.59	707.25	f
320	596.7	706.83	f
360	593.29	713.61	f
400	595.4	710.5	f
440	609.79	710.64	f
480	604.74	707.09	f
520	607.49	710.67	f
560	600.42	713.23	f
600	602.66	718.16	f
640	607.07	714.06	f
680	606.09	705.7	f
720	611.18	701.66	f
760	604.15	699.99	f
800	602.59	704.11	f
840	601.13	707.31	f
880	599.86	724.05	f
920	579.71	732.22	f
960	597.03	732.43	f
1000	603.11	737.65	f
1040	590.03	741.28	f
1080	579.88	748.12	f
1120	589.03	760.7	f
1160	599.16	763.43	f
1200	600.07	762.76	f
1240	600.6	757.18	f
1280	600.51	755.67	f
1320	595.67	742.16	f
1360	586.58	750.27	f
1400	580.96	762.86	f
1440	589.05	764.37	f
*	id=P22	origin=start	destiny=end	motherId=-	ageAtStart=880
0	298.97	205.1	c
40	315.39	200.62	c
80	313.15	202.24	c
120	310.69	203.28	c
160	303.63	195.19	c
200	291.91	186.59	f
240	290.93	179.78	f
280	294.15	174.05	f
320	295.8	168.41	f
360	290.28	176.87	f
400	283.86	175.62	f
440	291.67	165.5	f
480	304.02	162.5	f
520	312.6	163.37	f
560	316.93	153.43	f
600	317.66	152.09	f
640	321.39	140.66	f
680	317.28	137.42	f
720	323.4	127.13	f
760	327.14	141.19	f
800	334.65	146.88	f
840	328.6	150.58	f
880	321.13	152.22	f
920	327.96	145.24	f
960	333.11	157.33	f
1000	346.86	166.66	f
1040	346	154.17	f
1080	339.47	157.61	f
1120	335.82	172.01	f
1160	342.28	176.75	f
1200	334.76	186.9	f
1240	336.1	201.41	f
1280	334.39	205.1	f
1320	330.97	215.95	f
1360	327.93	219.86	f
1400	331.73	223.93	f
1440	337.36	240.8	f
*	id=P23	origin=start	destiny=end	motherId=-	ageAtStart=360
0	645.72	48.86	c
40	644.92	44.87	c
80	651.33	40.9	c
120	651.72	53.6	c
160	657.5	61.91	c
200	661.94	78.68	f
240	662.59	90.87	f
280	651.99	105.27	f
320	645.04	109.6	f
360	644.46	109.63	f
400	643.91	114.57	f
440	637.67	118.6	f
480	639.72	105.3	f
520	635.9	102.37	f
560	635.63	78.81	f
600	631.38	68.48	f
640	623.32	70.89	f
680	628.64	70.85	f
720	637.59	67.49	f
760	641.27	68.22	f
800	644.22	67.46	f
840	655.37	75.5	f
880	647.23	82.92	f
920	630.94	91.39	f
960	626.67	92.69	f
1000	623.36	96.21	f
1040	615.28	89.4	f
1080	619.31	91.72	f
1120	628.29	92.98	f
1160	638.98	99.62	f
1200	649.39	90.17	f
1240	652.28	85.06	f
1280	652.19	89.69	f
1320	652.86	76.59	f
1360	650.16	79.93	f
1400	644.37	82.49	f
1440	644.62	91.62	f
*	id=P24	origin=start	destiny=end	motherId=-	ageAtStart=760
0	754.48	141.46	c
40	748.06	147.55	c
80	757.05	149.61	c
120	754.38	149.99	c
160	762.16	151.87	c
200	756.89	155.84	f
240	753.65	170.13	f
280	753.24	181.78	f
320	747.35	175.32	f
360	754.02	174.34	f
400	749.46	167.62	f
440	749.84	166.93	f
480	750.33	168.45	f
520	750.13	168.17	f
560	753.74	186.44	f
600	747.42	189.14	f
640	739.7	190.44	f
680	739.13	202.98	f
720	737.19	211.4	f
760	735.9	222.22	f
800	736.56	226.5	f
840	736.58	225.09	f
880	741.95	209.3	f
920	742.87	207.7	f
960	741.48	208.7	f
1000	741.9	203.72	f
1040	755.48	210.71	f
1080	755.92	223.63	f
1120	763.47	228.94	f
1160	762.51	225.39	f
1200	760.04	221.29	f
1240	762.92	220.02	f
1280	760.05	225.51	f
1320	765.01	229.46	f
1360	764.45	220.93	f
1400	757.7	233.41	f
1440	759.11	230.63	f
*	id=P25	origin=start	destiny=end	motherId=-	ageAtStart=440
0	654.28	503.76	c
40	650.53	495.86	c
80	646.1	486.56	c
120	636.43	480.01	c
160	642.33	482.71	c
200	643.95	496.02	f
240	646.19	489.59	f
280	650.54	480.69	f
320	639.06	482.26	f
360	641.23	481.65	f
400	639.17	476.33	f
440	642.83	481.77	f
480	652.44	491	f
520	661.8	495.02	f
560	669.47	490.81	f
600	665.42	481.11	f
640	668.28	459.19	f
680	670.92	448.81	f
720	660.99	451.53	f
760	667.12	456.9	f
800	675.2	455.26	f
840	669.72	459.08	f
880	653.95	454.12	f
920	646.75	447.79	f
960	644.79	450.54	f
1000	653.09	461.54	f
1040	640.09	466.95	f
1080	631.56	460.31	f
1120	629.07	452.93	f
1160	631.62	448.91	f
1200	621.22	430.75	f
1240	628.63	419.95	f
1280	630.34	415.18	f
1320	635.71	407.5	f
1360	626.54	416.83	f
1400	623.79	417.13	f
1440	615.05	411.68	f
*	id=P26	origin=start	destiny=end	motherId=-	ageAtStart=200
0	407.5	321.45	c
40	404.18	308.37	c
80	402.84	301.32	c
120	397.15	292.42	c
160	394.88	283.32	f
200	405.74	271.2	f
240	423.36	269.05	f
280	428.47	270.2	f
320	441.97	267.82	f
360	450.26	272.67	f
400	456.22	277.09	f
440	461.74	266.18	f
480	464.06	259.8	f
520	471.96	252.32	f
560	478.03	255.93	f
600	482.81	263.36	f
640	478.34	252.62	f
680	479.25	259.14	f
720	483.42	272.75	f
760	474.93	286.15	f
800	464.56	298.12	f
840	473.88	293.75	f
880	478.44	300.12	f
920	483.72	301.49	f
960	480.66	293.01	f
1000	483.31	290.05	f
1040	486.27	283.36	f
1080	481.9	291.7	f
1120	475.84	293.94	f
1160	465.68	294.09	f
1200	452.96	285.28	f
1240	462.76	277.79	f
1280	483.8	270.18	f
1320	490.84	269.07	f
1360	494.27	268.89	f
1400	495.58	258.18	f
1440	514.09	251.19	f
*	id=P27	origin=start	destiny=end	motherId=-	ageAtStart=320
0	831.73	328.79	c
40	832.24	316.49	c
80	832.45	312.38	c
120	828.41	300.32	c
160	836.29	303.27	c
200	834.59	303.05	f
240	826.12	302.15	f
280	824.75	313.28	f
320	817.06	320.3	f
360	826.83	328.03	f
400	835.72	325.78	f
440	836.67	317.45	f
480	835.42	304.4	f
520	828.46	300.44	f
560	818.86	290.2	f
600	810.94	282.1	f
640	802.53	275.82	f
680	805.99	283.73	f
720	800.92	276.89	f
760	797.65	274.69	f
800	800.27	275.46	f
840	799.24	289.21	f
880	810.93	280.07	f
920	821.29	289.3	f
960	825.04	285.63	f
1000	832.05	289.07	f
1040	824.77	285.91	f
1080	830.17	290.64	f
1120	841.62	295.49	f
1160	852.93	295.73	f
1200	856.86	285.8	f
1240	859.8	275.26	f
1280	855.23	261.8	f
1320	858.23	251.93	f
1360	850.37	256.83	f
1400	837.58	251.84	f
1440	833.72	238.97	f
*	id=P28	origin=start	destiny=end	motherId=-	ageAtStart=840
0	265.55	566.29	c
40	262.35	582.09	c
80	275.25	593.26	c
120	279.68	591.73	c
160	273.67	581.33	c
200	277.74	582.98	f
240	279.09	586.87	f
280	264.49	582.13	f
320	255.01	581.74	f
360	247.25	582.27	f
400	242.26	567.98	f
440	235.57	561.42	f
480	233.47	555.4	f
520	247.95	553.88	f
560	252.59	547.64	f
600	249.03	550.29	f
640	248.36	552.54	f
680	242.04	551.55	f
720	247.03	558.27	f
760	263.11	564.24	f
800	267.08	570.88	f
840	273.6	576.02	f
880	273.06	578.46	f
920	268.16	583.54	f
960	270.34	582.85	f
1000	273.3	581.99	f
1040	277.17	576.92	f
1080	276.81	581.75	f
1120	280.27	578.36	f
1160	284.06	580.78	f
1200	296.16	577.13	f
1240	296.84	572.2	f
1280	309.34	573.57	f
1320	307.46	566.7	f
1360	305.82	550.66	f
1400	301.84	538.34	f
1440	300.52	528.03	f
*	id=P29	origin=start	destiny=end	motherId=-	ageAtStart=240
0	145.2	203.36	c
40	138.12	215.45	c
80	130.93	224.61	c
120	135.89	238.62	c
160	130.72	245.26	c
200	122.73	244.65	f
240	139.78	253.84	f
280	139.58	244.38	f
320	136.34	241.09	f
360	143.42	243.13	f
400	144.79	254.62	f
440	141.88	264	f
480	138.37	263.57	f
520	127.31	267.54	f
560	124.18	273.25	f
600	141.83	279.68	f
640	133.57	272.89	f
680	129.43	271.22	f
720	119.99	271.06	f
760	103.95	263.59	f
800	107.28	257.33	f
840	110.54	249.44	f
880	95.94	238.42	f
920	91.36	226.64	f
960	96.87	211.13	f
1000	97.65	215.09	f
1040	83.69	230.59	f
1080	76.82	243.84	f
1120	79.69	243.29	f
1160	79.85	236.41	f
1200	74.82	231.97	f
1240	74.89	238.58	f
1280	85.64	246.78	f
1320	92.38	255.58	f
1360	98.13	267.05	f
1400	97.35	274.5	f
1440	107.16	282.48	f
*	id=P30	origin=start	destiny=end	motherId=-	ageAtStart=520
0	751.6	246.02	c
40	746.87	245.63	c
80	745.58	236.93	c
120	742.45	236.88	c
160	745.08	238.91	c
200	752.15	235.88	f
240	770.2	243.54	f
280	778.58	248.01	f
320	775.88	247.81	f
360	785.52	249.63	f
400	794.12	260	f
440	813.36	261.44	f
480	818.96	262.9	f
520	819.84	268.12	f
560	833.42	271.95	f
600	839.26	273.06	f
640	838.63	277.82	f
680	843.36	288.73	f
720	859.97	289.65	f
760	868.8	287	f
800	874.7	281.64	f
840	871.82	285.27	f
880	868.41	280.88	f
920	865.84	293.37	f
960	867.14	307.87	f
1000	879.73	298.5	f
1040	898.12	296.83	f
1080	898.33	298.1	f
1120	906.52	304.97	f
1160	908.89	321.3	f
1200	911.06	336.21	f
1240	900.55	329.03	f
1280	897.86	333.31	f
1320	894.57	339.48	f
1360	895.23	336.15	f
1400	891.42	329.16	f
1440	886.59	319.12	f
