# Supplementary material for: A three component model for superdiffusive motion effectively describes migration of eukaryotic cells moving freely or under a directional stimulus
Source: PLoS One. 2022 Aug 2;17(8):e0272259. doi: 10.1371/journal.pone.0272259 (PMC9345344; doi:10.1371/journal.pone.0272259)
Supplement: S1 File — Text files containing information about displacements of experimental and simulated populations used for both preliminary analyses, in “datasets used for preliminary evaluation of cell movement (Tables 1 and 2)”, and further characterization of cell movement, in “further datasets used for cell movement characterization (Figs 2, 4–6; Table 2; S1–S3 Tables; S2 and S3 Figs)”. (ZIP) [file pone.0272259.s007.zip › S1_File/further datasets/simulated/30 cells (9 micron random)/b0 p4/Coords-mL6gxR.txt]

#	version=2.0	operator=	acqDate=	cellLine=cell	cond=N.T.	type=	well=	ref_angle=	note=Experiment 1	clickId=	date=	acqId=	ps=1	xSize=845	ySize=668	ts=1	unit=um	stackId=	timeInt=	description=
*	id=P1	origin=start	destiny=end	motherId=-	ageAtStart=320
0	773.75	331.53	c
40	778.89	338.11	c
80	783.38	338.06	c
120	775.36	334.47	c
160	771.2	321.58	f
200	760.71	320.06	f
240	769.96	320.97	f
280	779.47	326.26	f
320	780.97	329.59	f
360	778.2	319	f
400	783.02	314.69	f
440	795.95	305.66	f
480	804.68	299.56	f
520	823.57	298.18	f
560	818.7	304.57	f
600	813.48	315.64	f
640	807.15	324.6	f
680	804.35	333.33	f
720	804.42	333.91	f
760	806.43	339.68	f
800	807.9	344.84	f
840	808.09	344.61	f
880	820.76	337.42	f
920	829.19	332.73	f
960	822.06	312.67	f
1000	818.79	301.66	f
1040	835.46	282.98	f
1080	832.6	287.66	f
1120	816.04	287.57	f
1160	804.11	294.17	f
1200	803.15	291.23	f
1240	799.32	286.76	f
1280	782.85	275.49	f
1320	791.52	268.2	f
1360	806.64	272.48	f
1400	805.96	286.57	f
1440	810.42	277.96	f
*	id=P2	origin=start	destiny=end	motherId=-	ageAtStart=360
0	266.4	144.45	c
40	260.69	134.9	c
80	252.26	153.34	c
120	248.43	154.41	c
160	246.71	142.37	f
200	248.7	144.46	f
240	253.81	146.8	f
280	254.75	147.82	f
320	256.1	145.14	f
360	262.84	141.05	f
400	259.66	133.82	f
440	268.39	134.16	f
480	275.07	132.38	f
520	262.51	140.59	f
560	259.91	139.06	f
600	255.82	146.02	f
640	248	137.25	f
680	248.84	128.02	f
720	243.43	122.21	f
760	247.18	129.3	f
800	261.41	132.24	f
840	268.75	137.18	f
880	281.47	137.69	f
920	280.61	129.08	f
960	293.29	126.59	f
1000	292.29	126.78	f
1040	284.01	129.51	f
1080	260.5	123.24	f
1120	257.32	117.15	f
1160	255.53	119.83	f
1200	248.69	119.39	f
1240	238.06	123.34	f
1280	240.99	118.47	f
1320	244	117.85	f
1360	251.46	115.72	f
1400	247.05	107.17	f
1440	246.89	112.44	f
*	id=P3	origin=start	destiny=end	motherId=-	ageAtStart=40
0	369.25	617.95	c
40	358.78	613.82	c
80	354.52	609.23	c
120	342.94	604.47	c
160	343.75	589.38	c
200	353.04	591.93	f
240	358.76	584.9	f
280	359.33	579.45	f
320	369.9	570.73	f
360	373.74	564.01	f
400	373.78	563.76	f
440	369.81	555.29	f
480	363.42	554.56	f
520	368.28	554.48	f
560	356.04	568.72	f
600	365.28	572.16	f
640	370.51	580.7	f
680	380.48	595.22	f
720	383.35	603.96	f
760	388.64	603.38	f
800	408.58	588.8	f
840	418.92	576.61	f
880	420.77	573.85	f
920	429.54	572.6	f
960	441.18	565.42	f
1000	452.86	562.23	f
1040	456.87	564.56	f
1080	456.84	568.73	f
1120	456.81	572.03	f
1160	446.07	577.71	f
1200	441.33	588.2	f
1240	443.06	586.15	f
1280	432.72	592.51	f
1320	417.21	590.74	f
1360	417.29	583.67	f
1400	416.8	579.48	f
1440	416.35	561.76	f
*	id=P4	origin=start	destiny=end	motherId=-	ageAtStart=80
0	-2.36	360.73	c
40	-6.99	356.32	c
80	-18.78	348.67	c
120	-11.86	338.63	c
160	-11.72	328.53	f
200	-12.55	318.43	f
240	-17.64	309.29	f
280	-23.02	308.38	f
320	-28.81	298.67	f
360	-16.76	296.95	f
400	-11.89	291.05	f
440	-8.93	284.38	f
480	1.95	277.9	f
520	0.8	287.38	f
560	-0.06	286.02	f
600	-7.47	273.63	f
640	-4.5	275.73	f
680	9.57	275.13	f
720	6.74	267.37	f
760	1.42	270.07	f
800	-9.86	278.89	f
840	-12.28	285.58	f
880	-17.79	282.96	f
920	-15.79	265.17	f
960	-17.5	266.6	f
1000	-18.35	267.3	f
1040	-27.61	275.54	f
1080	-41.22	262.38	f
1120	-50.47	254.18	f
1160	-65.26	252.58	f
1200	-65.74	236.6	f
1240	-54.41	226.03	f
1280	-42	228.9	f
1320	-31.86	227.29	f
1360	-28.12	226.99	f
1400	-21.44	240.01	f
1440	-29.03	245.46	f
*	id=P5	origin=start	destiny=end	motherId=-	ageAtStart=880
0	754.71	598.22	c
40	737.62	592.5	c
80	729.47	598.58	c
120	730.11	586.66	c
160	738.5	579.92	f
200	729.3	584.96	f
240	730.04	588.05	f
280	736.69	583.94	f
320	739.34	587.45	f
360	740.35	584.83	f
400	743.47	585.94	f
440	749.41	577.87	f
480	754.36	568.95	f
520	761.95	570.73	f
560	771.34	579.89	f
600	781.23	581.9	f
640	789.71	580.98	f
680	799.54	571.43	f
720	814.81	564.09	f
760	812.83	565.32	f
800	808.24	559.62	f
840	811.8	564.56	f
880	807.98	559.43	f
920	803.62	569.64	f
960	793.55	575.69	f
1000	781.48	578.11	f
1040	768.51	577.96	f
1080	761.68	582.57	f
1120	756.65	583.64	f
1160	760.82	575.16	f
1200	763.2	578.92	f
1240	753.58	563.97	f
1280	747.44	569.5	f
1320	760.99	565.7	f
1360	769.96	566.86	f
1400	767.72	578.59	f
1440	764.42	575.55	f
*	id=P6	origin=start	destiny=end	motherId=-	ageAtStart=640
0	315.47	210.07	c
40	316.24	219.22	c
80	308.11	214.47	c
120	302.55	222.89	c
160	309.8	220.87	c
200	308.87	221.94	f
240	305.06	217.95	f
280	307.11	205.68	f
320	309.78	213.43	f
360	314.24	218.68	f
400	323.06	228.08	f
440	323.37	235	f
480	317.97	231.83	f
520	304.4	231.94	f
560	294.86	234.82	f
600	286.72	232.56	f
640	285.88	218.21	f
680	288.86	206.7	f
720	284.19	198.22	f
760	284.43	184.79	f
800	278.02	182.06	f
840	268.97	175.76	f
880	269.24	174.45	f
920	270.96	165.87	f
960	274.96	162.59	f
1000	292.09	152.84	f
1040	304.32	149.96	f
1080	296.28	147.78	f
1120	302.9	151.88	f
1160	326.72	142.88	f
1200	319.84	135.19	f
1240	315.51	147.57	f
1280	319.7	146.88	f
1320	312.25	142.27	f
1360	295.76	135.05	f
1400	299.44	134.26	f
1440	305.49	138.65	f
*	id=P7	origin=start	destiny=end	motherId=-	ageAtStart=160
0	411.83	109.8	c
40	416.05	97.84	c
80	428.17	102.03	c
120	428.6	105.83	c
160	434.53	114.16	c
200	428.85	122.87	f
240	418.94	122.19	f
280	405.09	114.72	f
320	409.93	100.84	f
360	405.85	111.51	f
400	403.09	116.61	f
440	399.78	115.69	f
480	390.69	119.35	f
520	392.54	113.96	f
560	393.97	104.01	f
600	386.15	91.88	f
640	392.51	96.36	f
680	399.85	98.68	f
720	405	98.24	f
760	414.74	85.01	f
800	419.79	78.86	f
840	420.22	67.13	f
880	420.26	81.82	f
920	413.26	90.6	f
960	414.82	99.39	f
1000	419.69	91.33	f
1040	439.03	80.97	f
1080	445.07	82.32	f
1120	445.17	98.57	f
1160	446.18	104.46	f
1200	447.52	108.9	f
1240	453.55	118.78	f
1280	450.11	121.09	f
1320	449.82	121.79	f
1360	447.88	126.42	f
1400	454.06	112.21	f
1440	461.3	104.22	f
*	id=P8	origin=start	destiny=end	motherId=-	ageAtStart=200
0	357.59	166.47	c
40	356.16	155.59	c
80	346.85	160.03	c
120	358.84	152.58	c
160	355.75	157.81	c
200	356.57	154.05	f
240	368.75	148.22	f
280	371.83	141.56	f
320	371.04	128.93	f
360	369.23	128.68	f
400	371.99	118.99	f
440	371.24	126.25	f
480	388.24	138.17	f
520	377.87	126.72	f
560	361.23	124.29	f
600	358.49	125.45	f
640	346.91	119.94	f
680	350.65	127.95	f
720	344.21	128.11	f
760	342.24	129.37	f
800	325.72	130.16	f
840	321.96	125.66	f
880	325.7	124.85	f
920	343.91	124.57	f
960	352.65	126.14	f
1000	364.78	126.94	f
1040	366.53	119.14	f
1080	367.3	109.33	f
1120	372.81	115.9	f
1160	376.69	116.29	f
1200	366.13	114.08	f
1240	373.66	119.53	f
1280	372.24	116.57	f
1320	365.24	116.97	f
1360	366.04	105.84	f
1400	362.53	116.6	f
1440	362.45	116.84	f
*	id=P9	origin=start	destiny=end	motherId=-	ageAtStart=120
0	108.26	367.18	c
40	103.32	373.48	c
80	95.98	375.34	c
120	90.49	368.84	c
160	95.42	358.64	f
200	96.86	352.24	f
240	111.66	340.96	f
280	119.94	351.66	f
320	125.23	363.66	f
360	124	359.34	f
400	118.31	360.24	f
440	105.62	366.18	f
480	116.38	364.49	f
520	122.25	351.87	f
560	132.1	358.32	f
600	141.79	360.3	f
640	161.03	357.4	f
680	155.51	363.23	f
720	143.97	369.6	f
760	137.62	378.66	f
800	134.42	373.43	f
840	118.84	377.11	f
880	110.51	379.11	f
920	100	370.13	f
960	104.58	376.47	f
1000	107.35	384.58	f
1040	110.61	387.33	f
1080	116.12	397.07	f
1120	118.12	397.18	f
1160	116.75	398.5	f
1200	108.78	410.08	f
1240	113.77	404.6	f
1280	118.42	398.29	f
1320	112.4	383.98	f
1360	106.28	376.31	f
1400	102.76	377.95	f
1440	99.64	375.33	f
*	id=P10	origin=start	destiny=end	motherId=-	ageAtStart=720
0	623.38	342.34	c
40	620.05	342.89	c
80	623.4	334.32	c
120	617.98	333.68	c
160	604.43	337.65	c
200	604.41	335.63	f
240	596.14	329.88	f
280	591.49	330.17	f
320	571.84	337.93	f
360	574.7	342.39	f
400	573.1	336.07	f
440	577.53	326.23	f
480	580.39	322.48	f
520	593.63	328.83	f
560	601	331.41	f
600	610.12	330.24	f
640	626.32	325.24	f
680	627.62	330.56	f
720	622.28	336.68	f
760	613.87	338.22	f
800	623.42	334.1	f
840	628.52	325.95	f
880	632.69	323.24	f
920	638.62	324.51	f
960	632.16	327.48	f
1000	622.95	329.88	f
1040	625.82	320.62	f
1080	633.33	317.42	f
1120	635.63	312.79	f
1160	639.36	307.39	f
1200	657.75	298.57	f
1240	651.92	300.16	f
1280	658.43	296.04	f
1320	658.05	287.22	f
1360	662.94	283.03	f
1400	672.45	289.22	f
1440	687.48	287.13	f
*	id=P11	origin=start	destiny=end	motherId=-	ageAtStart=600
0	487.29	189.69	c
40	482.54	212.71	c
80	488.49	226.83	c
120	477.88	235.08	c
160	472.06	234.96	c
200	474.89	239.21	f
240	475.42	228.56	f
280	474.57	225.71	f
320	479.56	214.03	f
360	475.15	203.09	f
400	469.72	209.1	f
440	470.35	205.01	f
480	470.94	196.29	f
520	468.63	200.41	f
560	466.43	202.94	f
600	471.94	209.71	f
640	473.2	214.72	f
680	470.16	219.93	f
720	477.74	206.21	f
760	481.76	205.94	f
800	484.16	204.87	f
840	502.71	208.8	f
880	503.5	196.3	f
920	502.74	211.97	f
960	497.49	217.27	f
1000	497.03	216.98	f
1040	478.66	212	f
1080	471.33	202.81	f
1120	472.26	209.53	f
1160	463.4	212.44	f
1200	463.85	198.69	f
1240	468.55	188.94	f
1280	487.67	186.29	f
1320	494.57	173.88	f
1360	491.64	174.04	f
1400	480.3	171.94	f
1440	482.83	168.71	f
*	id=P12	origin=start	destiny=end	motherId=-	ageAtStart=80
0	360.16	653.5	c
40	359.17	664.04	c
80	366.67	668.33	c
120	364.02	671.31	c
160	364.49	664.73	c
200	372.34	652.62	f
240	379.03	656.66	f
280	389.98	648.77	f
320	401.53	634.58	f
360	391.38	638.8	f
400	389.53	624.82	f
440	388.44	617.53	f
480	388.54	613.71	f
520	398.73	609.39	f
560	409.64	614.75	f
600	411.64	618.84	f
640	416.85	620.78	f
680	412.33	625.64	f
720	413.62	611.84	f
760	403.18	600.48	f
800	404.59	600.29	f
840	413.27	607.39	f
880	417.2	613.71	f
920	421.74	612.9	f
960	427.59	623.23	f
1000	418.88	621.1	f
1040	411.76	630.51	f
1080	414.6	632.22	f
1120	418.56	635.82	f
1160	432.5	641.46	f
1200	440.27	639.43	f
1240	451.68	645.38	f
1280	454.53	642.13	f
1320	445.61	644.49	f
1360	439.77	649.81	f
1400	443.73	651.98	f
1440	450.56	647.31	f
*	id=P13	origin=start	destiny=end	motherId=-	ageAtStart=600
0	372.71	133.01	c
40	382.67	138.86	c
80	377.98	135.9	c
120	377.78	134.01	c
160	388.7	128.08	f
200	405.14	113.67	f
240	409.77	103.46	f
280	397.36	106.89	f
320	378.33	106.8	f
360	373.17	111.6	f
400	372.14	121.67	f
440	375.54	116.43	f
480	374.43	118.64	f
520	367.08	120.45	f
560	364.25	111.14	f
600	355.51	106.12	f
640	353.53	99.6	f
680	358.54	96.85	f
720	362.35	96	f
760	375.91	92.39	f
800	369.94	98.46	f
840	353.52	102.41	f
880	343.42	110.53	f
920	333.17	124.08	f
960	327.42	129.01	f
1000	333.97	132.5	f
1040	329.3	135.5	f
1080	328.39	136.95	f
1120	329.33	138.7	f
1160	335.68	149.2	f
1200	335.46	148.09	f
1240	340.39	149.41	f
1280	357.21	154.94	f
1320	358.22	143.4	f
1360	359.58	142.34	f
1400	370.03	135.86	f
1440	369.05	137.75	f
*	id=P14	origin=start	destiny=end	motherId=-	ageAtStart=480
0	783.92	640.86	c
40	787.97	638.3	c
80	790.39	645.07	c
120	776.58	648.54	c
160	769.27	640.88	c
200	762.14	646.25	f
240	745.76	642.91	f
280	742.4	648.41	f
320	736.87	660.03	f
360	727.75	663.49	f
400	720.75	662.69	f
440	709	668.81	f
480	710.96	678.74	f
520	718.56	679.35	f
560	723.86	684.7	f
600	721.23	685.34	f
640	722.25	692.99	f
680	711.9	691.93	f
720	702	692.1	f
760	702.68	698.49	f
800	710.39	701.34	f
840	726.59	705.5	f
880	728.98	706.33	f
920	734.28	711.77	f
960	746.9	715.26	f
1000	753.33	710.67	f
1040	763.06	712.27	f
1080	745.39	713.63	f
1120	752.59	712.57	f
1160	759.28	711.99	f
1200	759.85	702.26	f
1240	748.7	698.95	f
1280	736.38	690.99	f
1320	731.1	683.23	f
1360	720.73	690.21	f
1400	715.61	687.28	f
1440	709.38	687.25	f
*	id=P15	origin=start	destiny=end	motherId=-	ageAtStart=680
0	9.51	369.19	c
40	2.9	373.1	c
80	10.8	358.69	c
120	18.95	350.59	c
160	23.42	352.57	c
200	27.68	352.28	f
240	31.72	360.47	f
280	38.52	380.49	f
320	41.27	380.47	f
360	49.88	386.51	f
400	56.41	389.23	f
440	61.79	389.5	f
480	62.96	384.65	f
520	57.58	378.88	f
560	66.12	372.82	f
600	64.79	363.03	f
640	64.87	346.33	f
680	74.62	351.09	f
720	80.23	359.01	f
760	89.7	368.02	f
800	100.03	369.37	f
840	111.51	366.85	f
880	102.42	366.53	f
920	98.96	368.06	f
960	95.5	367.21	f
1000	94.59	371.79	f
1040	87.45	373.87	f
1080	87.56	388.13	f
1120	80.06	398.76	f
1160	77.75	406.41	f
1200	81.38	401.41	f
1240	87.23	403.89	f
1280	94.64	413.18	f
1320	105.11	398.45	f
1360	108.85	388.85	f
1400	111.12	394.21	f
1440	114.06	405.3	f
*	id=P16	origin=start	destiny=end	motherId=-	ageAtStart=120
0	664.85	58.82	c
40	652.22	66.91	c
80	640.89	66.98	c
120	628.56	74.31	c
160	612.93	71.36	c
200	615.54	58.06	f
240	630.77	51.42	f
280	624.14	66.83	f
320	625.04	59.56	f
360	626.95	67.15	f
400	625.4	64.31	f
440	621.73	58.66	f
480	617.63	49.75	f
520	616.61	49.85	f
560	618.06	49.1	f
600	619.05	44.83	f
640	624.36	50.4	f
680	620.52	46.7	f
720	628.31	39.21	f
760	630.15	24.67	f
800	638.15	19.09	f
840	644.57	7.61	f
880	638.59	-3.5599999999999	f
920	631.87	-3.48	f
960	624.19	-7.26	f
1000	617.44	-16.5	f
1040	618.58	-5.8099999999999	f
1080	627.74	-13.44	f
1120	620.96	-11.81	f
1160	605.78	-8.5	f
1200	614.38	-23.21	f
1240	616.36	-20.4	f
1280	629.04	-27.02	f
1320	631.31	-35.76	f
1360	632.1	-45.17	f
1400	622.37	-48.16	f
1440	610.98	-51.44	f
*	id=P17	origin=start	destiny=end	motherId=-	ageAtStart=320
0	828.82	591.02	c
40	822.77	575.3	c
80	824.38	574.66	c
120	831.43	560.05	c
160	841.5	558.16	c
200	848.47	552.98	f
240	840.12	553.42	f
280	835.73	559.42	f
320	830.05	551.21	f
360	837.65	546.9	f
400	843.72	549.5	f
440	848.93	546.49	f
480	843.93	535.58	f
520	842.32	533.32	f
560	846.72	527.28	f
600	831.13	530.36	f
640	824.5	523.29	f
680	828.22	516.37	f
720	826.72	514.76	f
760	810.42	515.97	f
800	805.94	511.01	f
840	805.09	514.02	f
880	791.19	522.4	f
920	791.28	528.16	f
960	794.49	525.25	f
1000	796.63	519.57	f
1040	809.62	527.57	f
1080	820.14	522.26	f
1120	831.81	518.73	f
1160	826.14	518.9	f
1200	827.11	527.53	f
1240	833.05	533.76	f
1280	834.86	538.63	f
1320	833.75	543.91	f
1360	822.01	548.39	f
1400	822.52	556.35	f
1440	830.69	557.17	f
*	id=P18	origin=start	destiny=end	motherId=-	ageAtStart=120
0	575.59	397.03	c
40	569.2	390.8	c
80	557.72	402.34	c
120	558.19	392.54	c
160	555.08	396	c
200	550.65	394.72	f
240	547.86	390.46	f
280	547.38	383.48	f
320	545.58	388.29	f
360	536.59	394.52	f
400	545.04	393.32	f
440	550.17	388.06	f
480	558.34	393.67	f
520	557.45	390	f
560	562.1	385.84	f
600	568.05	375.89	f
640	565.66	377.45	f
680	556.39	397.51	f
720	557.89	395.88	f
760	563.46	389.2	f
800	562.19	396.83	f
840	565.8	395.16	f
880	557.14	391.06	f
920	543.5	394.38	f
960	542.1	396.4	f
1000	537.65	409.09	f
1040	540.97	405.99	f
1080	538.3	403.36	f
1120	519.13	385.57	f
1160	522.49	388.41	f
1200	527.92	394.77	f
1240	523.11	385.29	f
1280	523.79	388.57	f
1320	517.62	378.1	f
1360	523.98	375.9	f
1400	521.74	366.27	f
1440	516.29	367.8	f
*	id=P19	origin=start	destiny=end	motherId=-	ageAtStart=200
0	146.21	199.41	c
40	141.43	208.72	c
80	128.68	206.41	c
120	118.65	200.44	c
160	128.88	205.24	c
200	128.13	199.7	f
240	121.01	191.34	f
280	130.31	182.37	f
320	115.91	178.76	f
360	103.1	173.49	f
400	93.8	170.77	f
440	91.29	178.89	f
480	84.49	176.31	f
520	84.98	172.03	f
560	87.61	166.43	f
600	98.9	173.92	f
640	98.25	174.15	f
680	92.17	177.57	f
720	102.39	184.63	f
760	115.28	177.56	f
800	127.54	179.41	f
840	133.35	178.67	f
880	133.13	184.56	f
920	137.12	184.83	f
960	129.8	175.67	f
1000	123.58	182.01	f
1040	128.83	178.38	f
1080	129.82	171.23	f
1120	125.02	160.96	f
1160	127.34	153.6	f
1200	129.31	156.5	f
1240	134.67	150.56	f
1280	128.43	150.64	f
1320	129.73	154.94	f
1360	143.04	157.79	f
1400	145.09	156.79	f
1440	149.04	166.02	f
*	id=P20	origin=start	destiny=end	motherId=-	ageAtStart=560
0	693.75	609.69	c
40	687.62	617.15	c
80	690.82	619.19	c
120	686.48	624.43	c
160	696	637.92	c
200	706.29	642.83	f
240	721.06	634.48	f
280	726.62	625.95	f
320	734.51	620.21	f
360	737.02	620.28	f
400	733.12	621.25	f
440	730.22	613.68	f
480	730.82	611.82	f
520	727.9	616.7	f
560	714.42	621.26	f
600	709.36	618.52	f
640	709.6	616	f
680	706.67	619.48	f
720	711.74	633.95	f
760	715.25	627.47	f
800	703.68	612.78	f
840	700.53	600.39	f
880	695.05	598.17	f
920	692.89	609.61	f
960	699.36	616.14	f
1000	711.25	616.87	f
1040	716.78	623.14	f
1080	715.38	609.27	f
1120	698.46	610.42	f
1160	687.11	609.3	f
1200	676.63	599.21	f
1240	686.3	590.17	f
1280	688.39	591.53	f
1320	682.5	587.52	f
1360	680.9	589.07	f
1400	671.26	599.99	f
1440	665.33	598.19	f
*	id=P21	origin=start	destiny=end	motherId=-	ageAtStart=800
0	674.24	532.48	c
40	668.96	537.21	c
80	657.91	547.29	c
120	648.55	563.87	c
160	648.34	564.33	c
200	636.31	575.83	f
240	632.38	580.94	f
280	629.09	589.55	f
320	644.18	582.8	f
360	641.58	594.93	f
400	639.51	594.11	f
440	648.57	599.84	f
480	646.46	606.29	f
520	647.33	609.02	f
560	645	605.08	f
600	637.31	595.47	f
640	641.37	593.39	f
680	643.97	593.05	f
720	639	597.88	f
760	637.17	606.34	f
800	646.1	617.41	f
840	639.28	618.42	f
880	637.7	608.68	f
920	639.38	595.47	f
960	641.56	599.81	f
1000	644.94	600.5	f
1040	646.1	601.7	f
1080	655.83	605.79	f
1120	662.05	598.86	f
1160	646.97	583.6	f
1200	647.1	573.1	f
1240	648.15	566.59	f
1280	646.67	559.66	f
1320	640.24	555.48	f
1360	631.16	538.52	f
1400	619.82	540.89	f
1440	608.07	537.99	f
*	id=P22	origin=start	destiny=end	motherId=-	ageAtStart=200
0	633.51	455.03	c
40	637.67	447.83	c
80	638.31	443.65	c
120	654.82	436.33	c
160	647.91	444.61	c
200	649.05	445.09	f
240	655.08	448.05	f
280	659.32	440.42	f
320	655.54	441.95	f
360	652.62	449.34	f
400	653.65	456.86	f
440	664.81	456.73	f
480	683.61	456.58	f
520	696.3	461.7	f
560	688.78	458.69	f
600	697.07	461.34	f
640	697.98	456.08	f
680	694.58	455.75	f
720	686.14	453.54	f
760	696.67	446	f
800	703.35	457.47	f
840	709.16	451.54	f
880	708.03	437.76	f
920	710.25	427.78	f
960	708.94	429.74	f
1000	707.41	440.12	f
1040	705.08	453.13	f
1080	700.8	450.96	f
1120	701.49	448.72	f
1160	704.88	446.7	f
1200	711.96	444.53	f
1240	718.05	444.66	f
1280	725.43	444.71	f
1320	716.43	430.13	f
1360	718.44	421.88	f
1400	735.31	421.4	f
1440	746.91	421.52	f
*	id=P23	origin=start	destiny=end	motherId=-	ageAtStart=80
0	33.32	565.39	c
40	37.54	567.42	c
80	50.97	561.87	c
120	50.96	570.37	c
160	61.22	580.71	c
200	63.51	569.79	f
240	69.64	565.67	f
280	75.53	551.19	f
320	76.38	550.32	f
360	79.77	542.46	f
400	90.08	540.49	f
440	104.73	537.01	f
480	112.93	530.77	f
520	115.5	521.18	f
560	124.14	520.8	f
600	119.17	529.02	f
640	123.71	531.43	f
680	125.07	538.53	f
720	139.5	548.54	f
760	149.35	552.64	f
800	146.19	551.16	f
840	154.72	558.27	f
880	159.77	574.18	f
920	154.9	589.16	f
960	144.01	599.63	f
1000	129.42	616.81	f
1040	125.6	616.28	f
1080	135.87	618.06	f
1120	134.13	622.85	f
1160	131.67	631.11	f
1200	139.16	642.77	f
1240	149.91	656.91	f
1280	146	674.24	f
1320	152.65	678.36	f
1360	147.94	683.03	f
1400	134.06	678.41	f
1440	137.6	688.13	f
*	id=P24	origin=start	destiny=end	motherId=-	ageAtStart=40
0	36.84	551.96	c
40	30.33	551.02	c
80	32.91	543.04	c
120	31.48	549.13	c
160	21.24	562.1	c
200	10.17	564.91	f
240	-1.11	569.05	f
280	-6.46	559.03	f
320	3.64	555.68	f
360	16.19	548.48	f
400	14.91	536.47	f
440	26.1	530.83	f
480	33.14	520.54	f
520	40.08	522.02	f
560	54.89	518.47	f
600	55.18	521.2	f
640	60.81	523.72	f
680	52.11	535.44	f
720	51.66	530.06	f
760	61.56	517.32	f
800	70.74	513.69	f
840	57.67	503.02	f
880	47.83	502.23	f
920	48.32	504.87	f
960	36.49	498.84	f
1000	16.65	496.99	f
1040	20.63	482.2	f
1080	26.72	469.55	f
1120	30.04	471.51	f
1160	31.15	476.61	f
1200	37.71	466.58	f
1240	36.08	467.28	f
1280	24.4	463.96	f
1320	17.45	449.67	f
1360	15.86	450.51	f
1400	6.93	454.44	f
1440	8.84	462.3	f
*	id=P25	origin=start	destiny=end	motherId=-	ageAtStart=200
0	511.09	131.59	c
40	506.94	128.52	c
80	503.42	123.94	c
120	502.63	128.35	c
160	492.31	133.6	c
200	487.5	140.7	f
240	502.72	144.1	f
280	513.09	149.33	f
320	523.22	143.38	f
360	532.17	140.77	f
400	538.9	139.86	f
440	555.12	135.92	f
480	566.16	142.29	f
520	571.98	151.31	f
560	578.91	151.71	f
600	577.56	149.77	f
640	577.04	154.42	f
680	582.64	152.22	f
720	583.25	148.89	f
760	576.4	142.09	f
800	572.46	133.33	f
840	574.65	121.12	f
880	564	111.54	f
920	564.75	101.78	f
960	582.51	89.29	f
1000	586.7	73.65	f
1040	578.18	68.37	f
1080	570.68	75.85	f
1120	572.38	65.2	f
1160	566.38	67.33	f
1200	554.57	75.5	f
1240	550.79	89.45	f
1280	540.83	103.09	f
1320	533.16	102.64	f
1360	527.01	86.99	f
1400	515	93.48	f
1440	515.44	90.67	f
*	id=P26	origin=start	destiny=end	motherId=-	ageAtStart=880
0	551.41	534.79	c
40	550.1	536.13	c
80	546.06	531.18	c
120	540.9	527.38	c
160	552.64	527.95	c
200	551.88	522.74	f
240	544.28	509.87	f
280	550.08	496.15	f
320	560.98	492.66	f
360	567.77	485.65	f
400	559.13	478.2	f
440	552.41	479.93	f
480	549.94	471.28	f
520	547.43	465.5	f
560	548.93	453.39	f
600	557.35	442.92	f
640	553.35	444.62	f
680	544.06	426.8	f
720	547.23	438.02	f
760	551.43	440.42	f
800	540.54	439.23	f
840	531.08	438.62	f
880	535.73	424.58	f
920	535.31	424.46	f
960	524.64	411.45	f
1000	504.71	416.65	f
1040	496.15	415.05	f
1080	487.71	409.58	f
1120	494.18	412.72	f
1160	496.63	409.34	f
1200	503.37	408.4	f
1240	505.15	410.86	f
1280	508.54	400.41	f
1320	493.04	405.29	f
1360	489.55	405.08	f
1400	484.88	393.78	f
1440	485.85	386.48	f
*	id=P27	origin=start	destiny=end	motherId=-	ageAtStart=280
0	443.88	620.32	c
40	435.33	628.89	c
80	432.04	632.02	c
120	421.65	634.15	c
160	420.81	638.06	c
200	413.35	641.97	f
240	406.94	640.59	f
280	402.04	643.73	f
320	404.37	647.98	f
360	401.42	646.71	f
400	397.43	653.53	f
440	397.48	660.28	f
480	394.33	663.47	f
520	389.16	671.47	f
560	378.34	671.25	f
600	384.22	662.88	f
640	382.18	655.94	f
680	375.27	649.85	f
720	366.8	639.41	f
760	355.29	649.13	f
800	358.48	656.8	f
840	355.95	656.59	f
880	355.96	667.95	f
920	345.93	675.09	f
960	334.48	676.98	f
1000	329.55	676.45	f
1040	331.32	682.99	f
1080	338.26	681.85	f
1120	335.7	686.75	f
1160	343.81	686.92	f
1200	363.86	700.05	f
1240	365.41	705.43	f
1280	372.62	700.58	f
1320	375.61	697.82	f
1360	377.94	684.82	f
1400	382.39	693.07	f
1440	399.96	698.46	f
*	id=P28	origin=start	destiny=end	motherId=-	ageAtStart=200
0	210.2	40.43	c
40	218.27	45.15	c
80	229.27	50.18	c
120	228.48	48.92	c
160	219.12	39.02	c
200	223.59	45.11	f
240	221.01	47.38	f
280	221.95	49.4	f
320	224.26	58.3	f
360	224.58	64.17	f
400	238.65	67.37	f
440	259.52	61.72	f
480	265.59	67.04	f
520	265.46	78.75	f
560	251.52	76.66	f
600	254.59	70.39	f
640	261.85	64.32	f
680	251.6	59.4	f
720	250.31	62.07	f
760	242.07	60.34	f
800	255	63.89	f
840	260.22	68.68	f
880	259.22	77.86	f
920	270.23	76.92	f
960	270.71	82.04	f
1000	269.68	77.65	f
1040	274.84	66.96	f
1080	266.46	73.43	f
1120	262.8	67.54	f
1160	265.97	58.52	f
1200	265.92	55.34	f
1240	276.41	52.67	f
1280	289.68	55	f
1320	305.28	54.17	f
1360	302.68	44.93	f
1400	296.56	42.01	f
1440	299.49	30.38	f
*	id=P29	origin=start	destiny=end	motherId=-	ageAtStart=800
0	769.09	552.72	c
40	773.11	544.89	c
80	769	545.45	c
120	770.75	538.19	c
160	761.72	533.51	c
200	766.68	532.6	f
240	771.69	524.86	f
280	783.56	525.78	f
320	789.04	531.2	f
360	793.48	540.87	f
400	783.25	561.44	f
440	787.91	565.47	f
480	795.09	559.91	f
520	798.26	558.91	f
560	792.84	555.96	f
600	796.61	562	f
640	787.45	565.7	f
680	770.59	568.23	f
720	767.85	559.58	f
760	784.04	553.15	f
800	786.84	548.08	f
840	803.61	543.55	f
880	815.24	551.73	f
920	827.01	567.89	f
960	835.03	571.56	f
1000	843.66	561.07	f
1040	851.21	568.36	f
1080	856.99	571.64	f
1120	860.31	572.96	f
1160	862.57	566.59	f
1200	861.11	565.64	f
1240	864.47	560.35	f
1280	876.94	559.14	f
1320	875.91	566.92	f
1360	887.58	573.48	f
1400	882.15	581.93	f
1440	874.47	594.64	f
*	id=P30	origin=start	destiny=end	motherId=-	ageAtStart=840
0	835.34	46.02	c
40	825.04	41.22	c
80	810.19	38.6	c
120	810.17	34.29	c
160	807.21	35.71	c
200	810.02	30.86	f
240	811.86	25.16	f
280	818.04	18.81	f
320	822.75	25.34	f
360	826.25	35.56	f
400	832.16	32.41	f
440	831.7	26.19	f
480	830.69	14	f
520	827.45	5.61	f
560	825.37	-9.91	f
600	835.3	-7.37	f
640	843.6	-5.73	f
680	843.36	-19.19	f
720	844.29	-26.56	f
760	838.58	-20.11	f
800	825.14	-11.88	f
840	822.6	-9.99	f
880	821.63	4.72	f
920	826.37	3.71	f
960	836.55	13.68	f
1000	855.16	7.74	f
1040	862.75	9.61	f
1080	859.66	6.16	f
1120	862.28	1.16	f
1160	864.99	-11.13	f
1200	858.28	-26.08	f
1240	848.66	-32.31	f
1280	847.74	-23.36	f
1320	853.46	-28.32	f
1360	845.77	-35.75	f
1400	846.92	-49.63	f
1440	840.41	-50.52	f
