# Supplementary material for: A three component model for superdiffusive motion effectively describes migration of eukaryotic cells moving freely or under a directional stimulus
Source: PLoS One. 2022 Aug 2;17(8):e0272259. doi: 10.1371/journal.pone.0272259 (PMC9345344; doi:10.1371/journal.pone.0272259)
Supplement: S1 File — Text files containing information about displacements of experimental and simulated populations used for both preliminary analyses, in “datasets used for preliminary evaluation of cell movement (Tables 1 and 2)”, and further characterization of cell movement, in “further datasets used for cell movement characterization (Figs 2, 4–6; Table 2; S1–S3 Tables; S2 and S3 Figs)”. (ZIP) [file pone.0272259.s007.zip › S1_File/further datasets/simulated/30 cells (9 micron random)/b8 p8/Coords-gVNZhn.txt]

#	version=2.0	operator=	acqDate=	cellLine=cell	cond=N.T.	type=	well=	ref_angle=	note=Experiment 1	clickId=	date=	acqId=	ps=1	xSize=845	ySize=668	ts=1	unit=um	stackId=	timeInt=	description=
*	id=P1	origin=start	destiny=end	motherId=-	ageAtStart=3120
0	87.16	34.53	c
40	88.46	39.12	c
80	85.48	43.59	c
120	84.45	43.09	c
160	86.23	51.04	c
200	88.9	49.16	f
240	97.35	36.66	f
280	104.53	26.3	f
320	115.58	28.16	f
360	131.61	30.12	f
400	148.61	31.91	f
440	158.59	44.48	f
480	166.8	49.02	f
520	189.79	58.81	f
560	204.92	68.43	f
600	217.22	68.84	f
640	233.82	71.58	f
680	251.92	67.86	f
720	274.56	65.34	f
760	293.68	62.81	f
800	318.27	54.61	f
840	328.17	47.85	f
880	352.07	43.97	f
920	374.13	47.59	f
960	388.05	58.34	f
1000	400.75	61.15	f
1040	415.74	62.77	f
1080	426.28	70.37	f
1120	441.97	66.93	f
1160	449.67	70.09	f
1200	468.18	75.82	f
1240	487.82	83.5	f
1280	499.2	75.07	f
1320	505.77	54.39	f
1360	524.07	38.52	f
1400	536.11	43.59	f
1440	562.44	47.97	f
*	id=P2	origin=start	destiny=end	motherId=-	ageAtStart=3320
0	155.38	499.47	c
40	159.23	503.34	c
80	172.17	512.67	c
120	183.44	521.58	c
160	200.93	525.53	c
200	210.8	531.9	f
240	219.77	525.5	f
280	232.23	519.28	f
320	244.22	503.95	f
360	257.75	505.29	f
400	270.43	496.19	f
440	276.3	493.95	f
480	287.81	490.85	f
520	294.84	486.88	f
560	300.17	484.35	f
600	314.1	489.3	f
640	334.79	484.68	f
680	348.27	486.14	f
720	356.72	483.68	f
760	363.23	481.36	f
800	373.76	492.84	f
840	373.81	491.33	f
880	386.83	473.22	f
920	408.05	458.91	f
960	426.74	432.52	f
1000	449.44	422.63	f
1040	469.46	423.26	f
1080	479.8	430.23	f
1120	499.7	434.95	f
1160	511.23	431.21	f
1200	529.24	430.18	f
1240	553.29	427.65	f
1280	572.86	438.02	f
1320	587.59	440.24	f
1360	616.1	453.29	f
1400	643.17	453.78	f
1440	657.09	460.7	f
*	id=P3	origin=start	destiny=end	motherId=-	ageAtStart=2240
0	23.5	523.73	c
40	53.07	512.45	c
80	79.17	500.08	c
120	98.99	505.7	c
160	122.27	509.18	c
200	133.58	491.73	f
240	131.85	478.18	f
280	137.05	464.07	f
320	147.8	458.03	f
360	173.78	446.7	f
400	189.05	448.2	f
440	213.43	441.78	f
480	226.4	445.97	f
520	243.64	449.21	f
560	277.19	460.39	f
600	278.84	453.25	f
640	282.51	448.75	f
680	296.19	442.88	f
720	310.51	446.96	f
760	326.89	444.35	f
800	347.47	452.71	f
840	353.44	464.7	f
880	371.66	482.8	f
920	383.13	480.37	f
960	396.72	475.16	f
1000	420.75	465.13	f
1040	436.59	453.99	f
1080	443.1	463.86	f
1120	447.79	467.87	f
1160	460.71	465.04	f
1200	477.86	463.87	f
1240	490.13	466.49	f
1280	496.72	461.82	f
1320	503.71	454.48	f
1360	521.26	452.78	f
1400	534.68	462.65	f
1440	547.46	481.42	f
*	id=P4	origin=start	destiny=end	motherId=-	ageAtStart=4520
0	-0.89	436.12	c
40	-5.88	428.48	c
80	-9.88	425.38	c
120	-18.97	425.72	c
160	-25.98	426.93	c
200	-17.6	424.6	f
240	-0.31	417.27	f
280	19.6	407.61	f
320	31.51	409.94	f
360	43.4	418.42	f
400	49.46	430.01	f
440	62.34	421.63	f
480	72.64	434.87	f
520	90.08	443.88	f
560	110.31	450.33	f
600	123.71	444.22	f
640	137.98	433.57	f
680	149.35	420.48	f
720	156.96	405.96	f
760	173.91	410.19	f
800	188.98	416.07	f
840	209.84	420.22	f
880	229.33	428.53	f
920	244.83	434.25	f
960	262.03	435.71	f
1000	281.1	435.46	f
1040	294.02	430.37	f
1080	304.95	424.68	f
1120	318.17	426.23	f
1160	346.54	414.76	f
1200	362.79	418.84	f
1240	368.77	418.75	f
1280	388.9	408.55	f
1320	404.29	414.81	f
1360	420.01	412.88	f
1400	436.17	420.71	f
1440	450.74	414.97	f
*	id=P5	origin=start	destiny=end	motherId=-	ageAtStart=80
0	699.92	438.58	c
40	715.65	436.55	c
80	718.49	426.66	c
120	715.97	408.19	c
160	721.82	392.71	c
200	728.09	396.13	f
240	739.64	401.53	f
280	741.43	414.41	f
320	746.04	430.63	f
360	767.13	437.77	f
400	791.69	433.45	f
440	810.93	432.6	f
480	833.63	436.45	f
520	851.27	439.63	f
560	870.69	429.85	f
600	867.47	422.34	f
640	860.98	402.54	f
680	862.46	390.82	f
720	864.14	377.05	f
760	868.62	366.33	f
800	876.27	363.25	f
840	894.57	374.95	f
880	919.08	382.37	f
920	942.85	388	f
960	956.99	398.27	f
1000	980.95	400.84	f
1040	997.33	395.38	f
1080	1014.37	385.33	f
1120	1032.76	381.57	f
1160	1043.49	383.63	f
1200	1064.99	385.03	f
1240	1068.82	387.41	f
1280	1075.72	389.62	f
1320	1101.67	393.51	f
1360	1108.89	383.52	f
1400	1124.25	382.67	f
1440	1134.91	388.87	f
*	id=P6	origin=start	destiny=end	motherId=-	ageAtStart=1520
0	447.35	241.97	c
40	469.03	230.94	c
80	491.6	236.66	c
120	502.83	242.71	c
160	518.11	251.49	c
200	532.87	247.6	f
240	552.19	249.47	f
280	558.58	247.17	f
320	577.56	243.69	f
360	599.72	239.71	f
400	610.25	241.52	f
440	628.59	240.29	f
480	650.28	240.9	f
520	660.23	239.62	f
560	677.23	246.8	f
600	684.28	259.77	f
640	697.6	268.78	f
680	722.94	267.47	f
720	721.82	257.23	f
760	712.54	246.83	f
800	707.92	237.13	f
840	695.42	228.84	f
880	696.42	225.82	f
920	706.42	218.82	f
960	727.7	211.77	f
1000	751.71	200.98	f
1040	769.65	211.08	f
1080	800.83	216.59	f
1120	811.04	223.41	f
1160	830.08	222.85	f
1200	842.29	227.07	f
1240	865.23	228.09	f
1280	874.65	218.33	f
1320	882.28	208.66	f
1360	889.34	202.88	f
1400	907.36	193.45	f
1440	926.3	186.29	f
*	id=P7	origin=start	destiny=end	motherId=-	ageAtStart=4520
0	24.42	213.39	c
40	38.37	219.02	c
80	50.28	203.8	c
120	75.89	194.02	c
160	91.38	195.34	c
200	108.42	186.41	f
240	113.8	180.83	f
280	113.5	177.3	f
320	120.93	161.85	f
360	143.59	162.71	f
400	155.02	155.01	f
440	163.75	149.12	f
480	180.64	151.8	f
520	209.42	150.9	f
560	237.87	151.89	f
600	233.53	163.48	f
640	251.46	169.01	f
680	270.19	179.59	f
720	286.64	174.89	f
760	304.95	167.71	f
800	313.48	171.7	f
840	323.58	174.25	f
880	337.65	176.79	f
920	353.89	170.54	f
960	379.86	166.04	f
1000	397.49	169.42	f
1040	404.2	171	f
1080	429.53	178.72	f
1120	453.35	175.58	f
1160	461.28	160.07	f
1200	474.44	162.51	f
1240	506.74	161.78	f
1280	533.89	168.45	f
1320	555.45	169.25	f
1360	574.37	158.97	f
1400	601.69	158.34	f
1440	612.9	159.73	f
*	id=P8	origin=start	destiny=end	motherId=-	ageAtStart=4560
0	233.23	506.76	c
40	253.41	512.77	c
80	274.85	509.17	c
120	289.04	526.01	c
160	296.42	538.3	c
200	307.35	560.71	f
240	318.25	571.27	f
280	326.92	585.21	f
320	339.37	595.71	f
360	354.93	598.47	f
400	365.81	594.78	f
440	391.24	593.76	f
480	400.64	596.05	f
520	417.92	607.73	f
560	437.34	616.18	f
600	458.98	608.29	f
640	473.86	611.42	f
680	499.34	615.16	f
720	521.67	631.74	f
760	538.86	649.86	f
800	547.78	649.42	f
840	550.67	644.5	f
880	549.97	642.57	f
920	557.68	626.39	f
960	566.69	607.18	f
1000	591.54	601.17	f
1040	610.07	598.32	f
1080	629.34	594.66	f
1120	638.51	596.51	f
1160	652.21	597.53	f
1200	658.05	600.97	f
1240	675.1	618.41	f
1280	696.43	635.13	f
1320	703.35	633.11	f
1360	719.48	637.38	f
1400	739.24	641.11	f
1440	753.8	638.37	f
*	id=P9	origin=start	destiny=end	motherId=-	ageAtStart=2040
0	496.6	273.24	c
40	501.27	261.51	c
80	515.15	249.78	c
120	531.31	237	c
160	537.84	238.64	f
200	559.97	239.19	f
240	583.13	230.93	f
280	590.89	228.68	f
320	604.28	234.98	f
360	626.9	236.91	f
400	631.98	237.64	f
440	654.54	235.51	f
480	665.22	247.55	f
520	678.51	254.31	f
560	700.1	268.27	f
600	704.01	250.42	f
640	708.96	243.81	f
680	706.25	249.86	f
720	716.05	263.31	f
760	723.42	284.24	f
800	737.92	301.34	f
840	760.24	304.79	f
880	776.64	299.85	f
920	796.42	301.87	f
960	819.17	299.78	f
1000	833.16	306.17	f
1040	858.38	305.02	f
1080	877.14	310.82	f
1120	893.54	311.65	f
1160	922.48	317.83	f
1200	949.67	325.4	f
1240	968.95	329.38	f
1280	981.45	324.3	f
1320	991.98	325.88	f
1360	1008.99	335.36	f
1400	1029.08	336.77	f
1440	1038.44	323.53	f
*	id=P10	origin=start	destiny=end	motherId=-	ageAtStart=3520
0	47.43	219.05	c
40	57.58	223.88	c
80	72.34	216.77	c
120	85.34	192	c
160	94.79	196.68	c
200	100.26	210.09	f
240	113.45	226.59	f
280	116.98	226.5	f
320	121.67	233.81	f
360	127.83	231.1	f
400	135.31	228.17	f
440	145.26	216.82	f
480	159.74	202.28	f
520	172.44	186.4	f
560	179.33	173.58	f
600	190.77	161.45	f
640	208.01	165.77	f
680	231.17	162.02	f
720	256.33	160.19	f
760	276.75	166.68	f
800	286.87	153.32	f
840	289.53	159.76	f
880	297.63	173.85	f
920	315.32	185.24	f
960	332.42	191.59	f
1000	351.56	191.09	f
1040	373.79	196.41	f
1080	383.27	201.05	f
1120	404.15	213.28	f
1160	427.7	221.67	f
1200	441.71	229.26	f
1240	459.68	235.15	f
1280	469.53	232.85	f
1320	481.73	231.02	f
1360	494.93	230.23	f
1400	517.93	222.72	f
1440	538.53	227.78	f
*	id=P11	origin=start	destiny=end	motherId=-	ageAtStart=1400
0	288.91	601.93	c
40	293.23	580.4	c
80	292.46	572.06	c
120	306.45	575.95	c
160	319.67	580.93	c
200	332.88	583.22	f
240	344.28	578.85	f
280	359.41	586.68	f
320	385.49	589.55	f
360	407.13	577.63	f
400	429.24	578.48	f
440	449.82	578.42	f
480	444.96	581.83	f
520	438.3	577.33	f
560	437.35	574.1	f
600	433.04	561.58	f
640	446.31	544.3	f
680	463.1	520.94	f
720	466.94	505.38	f
760	473.01	492.51	f
800	488.49	482.66	f
840	506.34	474.92	f
880	527.53	477.44	f
920	538.01	482.17	f
960	555.84	493.62	f
1000	579.37	495.66	f
1040	601.92	490.46	f
1080	618.05	494.47	f
1120	644.83	491.62	f
1160	659.2	496.67	f
1200	672.94	510.42	f
1240	674.53	509.87	f
1280	691.21	513	f
1320	717.47	529.71	f
1360	737.78	522.15	f
1400	755.56	515.39	f
1440	781.13	524.96	f
*	id=P12	origin=start	destiny=end	motherId=-	ageAtStart=4600
0	581.11	116.1	c
40	586.73	118.93	c
80	600.6	131.12	c
120	614.01	141.13	c
160	630.62	144.65	c
200	652.79	153.02	f
240	668.47	155.97	f
280	681.91	162.57	f
320	682.89	177.72	f
360	697.74	190.14	f
400	713.2	193.81	f
440	737.77	199.69	f
480	752.27	210.31	f
520	767.18	227.59	f
560	785.28	233.36	f
600	795.17	229.45	f
640	806.67	226.6	f
680	823.8	210.64	f
720	842.46	209.43	f
760	860.87	204.99	f
800	885.77	202.69	f
840	903.65	193.55	f
880	923.54	185.56	f
920	928.17	186.81	f
960	952.65	178.84	f
1000	984.65	168.27	f
1040	1007.61	153.8	f
1080	1020.86	147.88	f
1120	1035	134.26	f
1160	1055.25	128.42	f
1200	1079.29	130.83	f
1240	1096.4	134.37	f
1280	1102.85	139.73	f
1320	1124.49	138.9	f
1360	1128.98	141.86	f
1400	1147.75	138.04	f
1440	1166.02	138.83	f
*	id=P13	origin=start	destiny=end	motherId=-	ageAtStart=2600
0	537.45	238.25	c
40	553.67	228	c
80	567.78	231.8	c
120	579.01	223.33	c
160	595.77	219.69	c
200	610.88	203.76	f
240	619.67	197.49	f
280	639.2	198.98	f
320	654.91	202.1	f
360	669.82	195.64	f
400	696.05	195.71	f
440	713.67	186.49	f
480	727.22	179.81	f
520	749.7	163.23	f
560	761.96	174.85	f
600	765.36	197.32	f
640	776.84	195.6	f
680	794.85	186.6	f
720	804.31	185.29	f
760	818.36	189.09	f
800	828.38	192.94	f
840	838.19	201.58	f
880	845.53	198.19	f
920	861.21	192.96	f
960	868.23	193.33	f
1000	882.14	198.96	f
1040	888.99	190.72	f
1080	904.19	173.88	f
1120	919.84	179.96	f
1160	925.16	178.69	f
1200	941.59	165.04	f
1240	965.5	140.17	f
1280	976.32	142.96	f
1320	985.87	143.35	f
1360	1003.75	136.32	f
1400	1022.69	139.12	f
1440	1032.25	133.05	f
*	id=P14	origin=start	destiny=end	motherId=-	ageAtStart=1600
0	775.3	21.45	c
40	798.88	5.6900000000001	c
80	813.51	9.5599999999999	c
120	816.5	25.19	c
160	838.96	35.54	c
200	863.39	36.73	f
240	883.4	28.63	f
280	902.22	26.48	f
320	901.67	16.37	f
360	902.93	19.84	f
400	910.16	19.88	f
440	931.36	19.44	f
480	960.24	14.57	f
520	979.76	14.4	f
560	1000.78	11.72	f
600	1014.99	16.74	f
640	1027.32	28.36	f
680	1037.47	32.22	f
720	1064.14	31.45	f
760	1085.8	31.4	f
800	1087.1	26.63	f
840	1097.06	25.89	f
880	1113.9	20.15	f
920	1122.99	26.66	f
960	1146.36	22.36	f
1000	1164.26	17.38	f
1040	1173.51	21.07	f
1080	1194.26	26.8	f
1120	1216.06	28.12	f
1160	1235.92	25.38	f
1200	1254.59	33.89	f
1240	1283.79	41.33	f
1280	1296.03	56.12	f
1320	1314.19	58.7	f
1360	1332.81	57.73	f
1400	1353.3	50.27	f
1440	1355.52	41	f
*	id=P15	origin=start	destiny=end	motherId=-	ageAtStart=3840
0	759.33	632.88	c
40	771.94	632.79	c
80	783.16	634.3	c
120	799.25	643.37	c
160	820.22	637.65	c
200	843.87	638.39	f
240	848.33	637.98	f
280	866.29	628.36	f
320	870.16	616.94	f
360	893.71	608.06	f
400	911.86	606.82	f
440	939.76	603.63	f
480	945.89	600.45	f
520	966.29	596.6	f
560	981.78	583.25	f
600	997.54	577.2	f
640	1004.2	573.3	f
680	1030.38	568.82	f
720	1041.67	554.27	f
760	1052.23	552.09	f
800	1065.17	544.01	f
840	1089.58	549.23	f
880	1096.98	554.8	f
920	1119.54	561.75	f
960	1135.95	574.48	f
1000	1139.62	571.41	f
1040	1159.62	561.73	f
1080	1184.53	550.91	f
1120	1202.55	549.23	f
1160	1209.06	551.17	f
1200	1220.19	556.05	f
1240	1238.29	556.42	f
1280	1276.81	558.87	f
1320	1298.95	559.39	f
1360	1320.61	563.91	f
1400	1336.59	578.72	f
1440	1345.78	590.91	f
*	id=P16	origin=start	destiny=end	motherId=-	ageAtStart=1880
0	584.52	658.01	c
40	604.41	661.87	c
80	621.76	663.51	c
120	631.98	671.7	c
160	644.14	681.76	c
200	660.5	698.34	f
240	677.92	701.27	f
280	691.38	704.67	f
320	710.84	716.07	f
360	730.06	719.85	f
400	750.96	710.6	f
440	772.94	703.35	f
480	796.94	707.67	f
520	808.76	697.67	f
560	825.75	694.64	f
600	840.84	694.26	f
640	861.22	686.57	f
680	868.74	684.08	f
720	884.81	675.67	f
760	909.35	682.51	f
800	912.11	693.57	f
840	927.71	705.16	f
880	919.03	711.25	f
920	925.88	711.73	f
960	938.77	709.35	f
1000	951.86	708.44	f
1040	965.51	705.72	f
1080	968.25	705.79	f
1120	980.35	715.77	f
1160	993.17	718.69	f
1200	1004.61	731.48	f
1240	1021.57	730.2	f
1280	1046.7	728.56	f
1320	1065.23	726.31	f
1360	1073.76	732.64	f
1400	1092.04	734.08	f
1440	1093.24	740.97	f
*	id=P17	origin=start	destiny=end	motherId=-	ageAtStart=1920
0	21.27	108.53	c
40	25.78	96.01	c
80	43.33	86.53	c
120	46.14	81.89	c
160	53.11	77.22	c
200	57.65	77.47	f
240	64.28	74.88	f
280	73.78	71.01	f
320	108.75	65.51	f
360	122.24	59.99	f
400	130.17	64.06	f
440	143.03	64.24	f
480	154.39	79.99	f
520	156.68	76.4	f
560	173.88	78.88	f
600	190.2	88.71	f
640	203.79	81.45	f
680	214.33	85.48	f
720	248.77	91.52	f
760	269.81	90.2	f
800	290.2	74.79	f
840	305.64	60.46	f
880	317.22	47.3	f
920	329.26	41.28	f
960	345.49	35.56	f
1000	344.36	42.24	f
1040	349.03	45.23	f
1080	356.6	53.86	f
1120	376.37	66.04	f
1160	389.63	77.52	f
1200	405.5	94	f
1240	414.48	96.16	f
1280	429.77	98.22	f
1320	440.84	97.34	f
1360	458.53	108.15	f
1400	477.18	120.25	f
1440	506.38	121.37	f
*	id=P18	origin=start	destiny=end	motherId=-	ageAtStart=2480
0	208.02	646.08	c
40	211.73	655.49	c
80	208.4	661.5	c
120	201.3	671.6	c
160	198.88	669.88	c
200	212.21	667.6	f
240	225.05	670.67	f
280	236.02	666.95	f
320	257.6	674.19	f
360	269.57	679.07	f
400	283.75	678.81	f
440	306.43	676.58	f
480	330.24	673.21	f
520	355.62	677.81	f
560	373.4	682.79	f
600	385.4	675.71	f
640	402.84	660.56	f
680	402.9	650.96	f
720	414.48	645.19	f
760	435.16	640.92	f
800	431.77	630.18	f
840	438.12	608.1	f
880	439.65	612.64	f
920	450.45	624.17	f
960	465.41	627.12	f
1000	477.75	637.35	f
1040	497	643.67	f
1080	520.58	665.13	f
1120	526.82	678.27	f
1160	520.57	685.78	f
1200	525.8	692.61	f
1240	535.23	690.14	f
1280	544.2	696.06	f
1320	556.98	701.44	f
1360	578.38	712.63	f
1400	593.08	714.71	f
1440	612.13	718.84	f
*	id=P19	origin=start	destiny=end	motherId=-	ageAtStart=4520
0	29.61	501.65	c
40	44.43	505.94	c
80	49.77	511.21	c
120	54.13	521.21	c
160	70.45	535.29	c
200	86.16	538.96	f
240	96.49	538.4	f
280	105.85	544.68	f
320	114.89	536.28	f
360	127.63	536.48	f
400	133.4	546.38	f
440	138.94	554.27	f
480	156.55	570.65	f
520	158.5	564.03	f
560	156.81	562.23	f
600	149.11	558.53	f
640	150.43	563.52	f
680	159.66	579.85	f
720	163.68	594.4	f
760	176.67	597.78	f
800	187.64	602.09	f
840	198.07	614.32	f
880	216.4	630.48	f
920	227.18	626.93	f
960	256.31	627.01	f
1000	278.74	624.1	f
1040	299.02	606.99	f
1080	313.34	604.62	f
1120	337.73	604.14	f
1160	365.5	613.15	f
1200	384.42	619.78	f
1240	404.61	622.91	f
1280	423.02	621.65	f
1320	450.08	632.87	f
1360	462.39	632.64	f
1400	471.86	613.55	f
1440	483.7	608.52	f
*	id=P20	origin=start	destiny=end	motherId=-	ageAtStart=2360
0	323.08	104.19	c
40	331.6	127.88	c
80	339.15	154.55	c
120	345.54	167.17	c
160	353.03	182.13	c
200	355.28	189.08	f
240	364.72	186.48	f
280	378.95	179.72	f
320	391.67	179.34	f
360	408.93	191.7	f
400	420.5	198.21	f
440	436.22	200.72	f
480	464.27	200	f
520	476.87	204.98	f
560	489.53	200.98	f
600	511.28	203.11	f
640	527.38	201.97	f
680	554.18	207.15	f
720	569.69	208.4	f
760	589.83	205.73	f
800	589.31	212.64	f
840	596.72	211.73	f
880	631.63	220.85	f
920	645.93	228.71	f
960	658.41	220.6	f
1000	688.45	215.68	f
1040	708.99	215.93	f
1080	720.14	209.36	f
1120	737.17	204.16	f
1160	752.15	211.91	f
1200	757.41	213.61	f
1240	761.49	208.42	f
1280	766.28	209.72	f
1320	770.32	205.9	f
1360	777.62	198.23	f
1400	793.38	188.76	f
1440	814.89	176.98	f
*	id=P21	origin=start	destiny=end	motherId=-	ageAtStart=3400
0	517.65	63.75	c
40	528.15	70.23	c
80	537.19	72.12	c
120	554.28	73.09	c
160	560.28	67.93	c
200	587.38	66.23	f
240	611.59	53.61	f
280	632.37	49.46	f
320	636.64	40.13	f
360	654.66	39.82	f
400	684.91	31.01	f
440	687.75	25.43	f
480	695.25	21.2	f
520	704.2	17.73	f
560	725.72	16.56	f
600	733.77	13.46	f
640	754.15	21.68	f
680	774.89	21.6	f
720	803.07	27.36	f
760	831.8	33.56	f
800	847	49.12	f
840	854.1	60.03	f
880	864.78	74.34	f
920	884.97	73.88	f
960	908.59	66.45	f
1000	909.09	63.12	f
1040	919.76	48.9	f
1080	925.65	36.59	f
1120	938.11	21.2	f
1160	961.74	15.73	f
1200	983.08	7.4299999999999	f
1240	1000.21	8.6	f
1280	1011.41	18.93	f
1320	1022.07	37.41	f
1360	1037.75	36.55	f
1400	1056.53	33.31	f
1440	1082.3	33.62	f
*	id=P22	origin=start	destiny=end	motherId=-	ageAtStart=4480
0	435.85	256.16	c
40	466.93	246.41	c
80	477.32	251.17	c
120	490.55	244.24	c
160	511.6	251.39	c
200	528.29	248.18	f
240	550.87	236.96	f
280	579.96	243.83	f
320	589.83	258.7	f
360	598.48	254.65	f
400	603.79	252.79	f
440	614.9	253.28	f
480	630.78	253.96	f
520	657.08	249.64	f
560	684.69	240.99	f
600	693.21	231.15	f
640	710.49	236.86	f
680	733.34	248.5	f
720	754.85	257.12	f
760	757.4	261.94	f
800	763.14	278.78	f
840	779.87	292.41	f
880	793.46	294.41	f
920	803.63	276.81	f
960	815.53	284.53	f
1000	837.49	291.97	f
1040	854.63	282.99	f
1080	865.1	286.02	f
1120	878.53	291.08	f
1160	903.29	293.82	f
1200	934.78	291	f
1240	956.38	287.27	f
1280	969.57	292.88	f
1320	993.87	304.6	f
1360	1005.81	306.78	f
1400	1025.83	302.65	f
1440	1045.78	290.42	f
*	id=P23	origin=start	destiny=end	motherId=-	ageAtStart=3680
0	503.96	162.98	c
40	525.87	161.31	c
80	546.53	155.82	c
120	563.69	156.84	c
160	571.95	155.44	c
200	594.65	153	f
240	604.56	159.34	f
280	616.11	167.41	f
320	639.98	168.95	f
360	648.84	155.47	f
400	661.49	145.66	f
440	679.21	149.22	f
480	701.67	151	f
520	719.21	161.91	f
560	725.6	170.14	f
600	736.51	183.12	f
640	749.89	196.62	f
680	775.33	205.08	f
720	804.72	205.83	f
760	822.76	209.33	f
800	836.98	216.08	f
840	846.46	223.29	f
880	859.95	236.12	f
920	870.12	234.25	f
960	887.97	225.13	f
1000	908.51	221.21	f
1040	915.58	214.36	f
1080	944.02	209.41	f
1120	967.34	203.52	f
1160	987.19	201.83	f
1200	1009.3	204.24	f
1240	1017.77	211.33	f
1280	1012.56	221.4	f
1320	1011.91	247.3	f
1360	1027.34	256.88	f
1400	1042.53	266.04	f
1440	1048.56	271.51	f
*	id=P24	origin=start	destiny=end	motherId=-	ageAtStart=2760
0	740.43	539.32	c
40	754.25	533.17	c
80	789.67	530.6	c
120	807.86	518	c
160	822.71	526.95	c
200	837.07	523.81	f
240	857.23	516.56	f
280	869.6	524.37	f
320	896.95	536.44	f
360	924.6	541.27	f
400	932.43	535.53	f
440	948.53	522.11	f
480	969.82	521.97	f
520	996.8	518.77	f
560	1015.81	517.81	f
600	1029.42	527.78	f
640	1050.14	525.74	f
680	1058.65	516.25	f
720	1082.07	513.43	f
760	1106.25	495.68	f
800	1118.04	502.08	f
840	1137.36	502.01	f
880	1151.06	500.28	f
920	1162.62	500.78	f
960	1175.25	496.53	f
1000	1186.56	489.39	f
1040	1202.16	479.98	f
1080	1215.13	478.21	f
1120	1241.6	459.07	f
1160	1248.24	448.13	f
1200	1263.86	441.9	f
1240	1275.52	438.83	f
1280	1291.69	431.42	f
1320	1295.64	428.82	f
1360	1306.85	425.07	f
1400	1316.24	425.6	f
1440	1333.75	419.41	f
*	id=P25	origin=start	destiny=end	motherId=-	ageAtStart=3200
0	273.96	32.65	c
40	281.37	15.52	c
80	287.12	6.54	c
120	299.57	-10.59	c
160	315.42	-18.86	c
200	320.9	-24.27	f
240	334.5	-31.24	f
280	355.1	-50.7	f
320	367.63	-56.25	f
360	383.73	-69.6	f
400	397.06	-74.4	f
440	412.04	-89.37	f
480	419.5	-97.51	f
520	443.54	-107.63	f
560	469.38	-104.17	f
600	482.24	-105.23	f
640	496.04	-122.53	f
680	515.26	-126.76	f
720	531.38	-130.48	f
760	547.09	-123.31	f
800	574.82	-113.8	f
840	586.48	-115.39	f
880	589.97	-121.52	f
920	600.33	-130.03	f
960	609.41	-141	f
1000	626.66	-144.04	f
1040	631.28	-154.81	f
1080	645.52	-173.44	f
1120	653.15	-175.51	f
1160	666.14	-175.47	f
1200	684.05	-179.58	f
1240	694.21	-170.9	f
1280	699.65	-171.49	f
1320	706.31	-173.05	f
1360	717.77	-173.9	f
1400	723.45	-173.15	f
1440	738.4	-192.22	f
*	id=P26	origin=start	destiny=end	motherId=-	ageAtStart=960
0	732.06	232.83	c
40	734.43	247.74	c
80	745.93	250.75	c
120	759.59	251.11	c
160	781.83	262.86	c
200	790.13	260.24	f
240	802.86	256.89	f
280	803.46	248.82	f
320	813.79	237.88	f
360	823.96	230.82	f
400	837	231.12	f
440	857.04	232.56	f
480	876	229.61	f
520	898.41	220.99	f
560	912.66	209.77	f
600	921.76	197.94	f
640	934.86	202.65	f
680	955.1	197.04	f
720	970.89	187.82	f
760	983.7	193.34	f
800	1000.23	198.08	f
840	1024.59	190.76	f
880	1057.29	192.39	f
920	1063.01	205.63	f
960	1077.66	217.22	f
1000	1096.85	213.79	f
1040	1116.65	204.95	f
1080	1122.84	191.13	f
1120	1137	184.14	f
1160	1159.29	179.67	f
1200	1160.85	183.1	f
1240	1171.03	182.6	f
1280	1177.3	184.67	f
1320	1181.44	181.9	f
1360	1197.54	164.13	f
1400	1215.1	162.1	f
1440	1230.36	181.64	f
*	id=P27	origin=start	destiny=end	motherId=-	ageAtStart=800
0	36.48	282.07	c
40	52.28	285.04	c
80	72.49	282.66	c
120	89.82	286.54	c
160	109.29	289.57	c
200	137.18	294.89	f
240	157.83	289.13	f
280	178.88	286.64	f
320	204.52	277.41	f
360	229.08	282.25	f
400	238.1	277.98	f
440	249.77	275.06	f
480	259.7	269.63	f
520	266.18	269.52	f
560	290.24	267.32	f
600	311.15	269.84	f
640	336.2	260.41	f
680	356.35	250.92	f
720	360.42	249.77	f
760	371.24	242.95	f
800	388.89	240.41	f
840	403.79	245.37	f
880	417.57	258.28	f
920	421.94	272.98	f
960	425.48	271.52	f
1000	442.36	264.54	f
1040	446.82	255.53	f
1080	452.9	256.44	f
1120	483.47	262.7	f
1160	495.41	249.54	f
1200	497.75	237.84	f
1240	516.04	235.61	f
1280	551.82	246.61	f
1320	557.89	262.76	f
1360	572.1	278.61	f
1400	579.26	274.29	f
1440	593.55	274.13	f
*	id=P28	origin=start	destiny=end	motherId=-	ageAtStart=3320
0	422.79	233.01	c
40	454.27	237.34	c
80	465.13	240.81	c
120	479.83	240.02	c
160	504.45	234.47	c
200	523.35	241.65	f
240	544.52	244.6	f
280	545.73	257.69	f
320	567.69	268.32	f
360	593.08	285.64	f
400	602.86	281.63	f
440	635.68	276.03	f
480	649.4	272.99	f
520	664.56	267.68	f
560	681.17	255.51	f
600	699.45	256.18	f
640	706.44	255.78	f
680	725.53	253.54	f
720	736.74	249.54	f
760	749.45	237.95	f
800	764.56	225.09	f
840	775.17	230.71	f
880	791.5	238.31	f
920	790.79	245.63	f
960	797.47	261.46	f
1000	807.43	262.17	f
1040	832.65	257.18	f
1080	838.83	274.42	f
1120	860.44	291.06	f
1160	868.74	302.33	f
1200	891.8	307.08	f
1240	900.8	301.07	f
1280	913.02	307.38	f
1320	930.79	317.61	f
1360	944.4	318.95	f
1400	962.31	322.58	f
1440	975.61	329.57	f
*	id=P29	origin=start	destiny=end	motherId=-	ageAtStart=1360
0	151.19	409.59	c
40	165.55	417.33	c
80	184.25	415.79	c
120	191.05	416.33	c
160	213.55	418.27	c
200	230.43	408.46	f
240	242.9	402.04	f
280	270.68	387.79	f
320	292.4	372.06	f
360	311.5	365.78	f
400	329.24	352.13	f
440	343.1	345.78	f
480	348.88	357.22	f
520	369.99	352.37	f
560	370.26	349.8	f
600	385.04	343.17	f
640	397.98	340.86	f
680	421.02	342.92	f
720	434.64	325.79	f
760	440.46	309.72	f
800	443.69	290.39	f
840	457.7	285.74	f
880	464.73	286.89	f
920	497.68	273.03	f
960	519.97	273.99	f
1000	537.26	273.97	f
1040	553.54	276.42	f
1080	566.41	285.17	f
1120	576.22	288.2	f
1160	588.22	286.81	f
1200	587.81	296.61	f
1240	599.72	299.07	f
1280	611.61	294.48	f
1320	618.58	280.75	f
1360	641.44	277.99	f
1400	656.77	277.05	f
1440	668.68	276.15	f
*	id=P30	origin=start	destiny=end	motherId=-	ageAtStart=2240
0	505.96	623.02	c
40	525.95	632.92	c
80	527.81	639.9	c
120	533.43	655.38	c
160	543.13	660.26	c
200	569.61	656.14	f
240	594.3	659.54	f
280	611.56	659.97	f
320	633.94	663.55	f
360	662.2	668.5	f
400	678.03	673.56	f
440	696.45	679.57	f
480	709.27	681.18	f
520	721.9	664.18	f
560	726.49	656.29	f
600	735.17	644.03	f
640	736.96	636.13	f
680	756.45	628.33	f
720	768.93	632.98	f
760	798.95	637	f
800	823.29	645.54	f
840	831.35	646.4	f
880	842.23	638.42	f
920	858.65	621.34	f
960	878.4	621.35	f
1000	907.1	612.18	f
1040	927.13	612.03	f
1080	933.14	604.54	f
1120	943.73	585.99	f
1160	959.77	563.18	f
1200	978.31	557.09	f
1240	1002.06	560.88	f
1280	1017.94	562.28	f
1320	1038.03	565.91	f
1360	1045.34	562.06	f
1400	1059.13	563.47	f
1440	1079.77	562.06	f
