# Supplementary material for: A three component model for superdiffusive motion effectively describes migration of eukaryotic cells moving freely or under a directional stimulus
Source: PLoS One. 2022 Aug 2;17(8):e0272259. doi: 10.1371/journal.pone.0272259 (PMC9345344; doi:10.1371/journal.pone.0272259)
Supplement: S1 File — Text files containing information about displacements of experimental and simulated populations used for both preliminary analyses, in “datasets used for preliminary evaluation of cell movement (Tables 1 and 2)”, and further characterization of cell movement, in “further datasets used for cell movement characterization (Figs 2, 4–6; Table 2; S1–S3 Tables; S2 and S3 Figs)”. (ZIP) [file pone.0272259.s007.zip › S1_File/further datasets/simulated/30 cells (9 micron random)/b8 p8/Coords-NwKqu2.txt]

#	version=2.0	operator=	acqDate=	cellLine=cell	cond=N.T.	type=	well=	ref_angle=	note=Experiment 1	clickId=	date=	acqId=	ps=1	xSize=845	ySize=668	ts=1	unit=um	stackId=	timeInt=	description=
*	id=P1	origin=start	destiny=end	motherId=-	ageAtStart=2240
0	670.35	232.48	c
40	694.06	240.71	c
80	718.49	254.76	c
120	735.14	259.72	c
160	758.22	250.61	c
200	763.76	251.93	f
240	777	249.11	f
280	791.92	252.82	f
320	815.01	262.15	f
360	817.32	261.72	f
400	828.97	263.07	f
440	849.67	262.68	f
480	861.09	260.9	f
520	889.44	258.22	f
560	901.1	269.48	f
600	913.67	282.01	f
640	934.12	283.75	f
680	961.74	291.26	f
720	981.31	286.43	f
760	992.15	284.06	f
800	1019.4	295.15	f
840	1036.18	295.37	f
880	1048.8	286.9	f
920	1065.93	281.14	f
960	1076.02	274.66	f
1000	1096.15	263.81	f
1040	1116.13	253.54	f
1080	1123.47	253.97	f
1120	1152.65	243.9	f
1160	1166.5	245.21	f
1200	1195.89	242.81	f
1240	1201.94	248.16	f
1280	1218.89	247.76	f
1320	1235.8	241.24	f
1360	1249.53	244.36	f
1400	1258.79	254.74	f
1440	1257.4	258.73	f
*	id=P2	origin=start	destiny=end	motherId=-	ageAtStart=4000
0	299.09	41.24	c
40	313.37	53.05	c
80	322.1	56.58	c
120	329.73	68.3	c
160	348.28	85.06	c
200	361.99	103.55	f
240	376.78	108.11	f
280	385.65	114.17	f
320	394.7	109.47	f
360	399.73	97.87	f
400	404.73	81.72	f
440	418.17	60.73	f
480	420.22	60.48	f
520	438.57	66.37	f
560	446.4	71.45	f
600	444.44	70.18	f
640	451.56	51.74	f
680	463.76	51.8	f
720	477.5	48.48	f
760	498.64	47.31	f
800	508.66	50.26	f
840	525.38	50.35	f
880	548.22	67.07	f
920	581.06	76.07	f
960	600.5	83.62	f
1000	612.89	78.09	f
1040	628.84	75.64	f
1080	643.31	72.75	f
1120	659.34	63.12	f
1160	680.32	62.73	f
1200	709.19	58.35	f
1240	723.72	57.46	f
1280	742.79	57.04	f
1320	748.39	60.13	f
1360	758.66	58.11	f
1400	791.17	46.46	f
1440	805.15	57.04	f
*	id=P3	origin=start	destiny=end	motherId=-	ageAtStart=1840
0	727.04	34.17	c
40	713.23	33.99	c
80	699.92	25.26	c
120	697.88	13.47	c
160	698.5	17.44	f
200	707.28	29.43	f
240	700.47	30.22	f
280	712.1	35.69	f
320	727.43	41.01	f
360	736.87	45.48	f
400	757.86	57.29	f
440	775.79	63.85	f
480	800.37	74.12	f
520	816.54	73.89	f
560	832.92	66.33	f
600	855.63	56.26	f
640	872.13	49.32	f
680	887.86	51.74	f
720	904.85	50.97	f
760	926.06	60.06	f
800	937.86	76.16	f
840	952.8	78.77	f
880	975.19	73.42	f
920	998.44	70.04	f
960	1005.35	73.95	f
1000	1022.56	76.57	f
1040	1036.44	87.97	f
1080	1053.71	85.12	f
1120	1072.25	95.51	f
1160	1088.99	92.46	f
1200	1119.24	87.69	f
1240	1133.58	91.02	f
1280	1147.07	94.58	f
1320	1171.41	88.25	f
1360	1183.88	85.21	f
1400	1205.69	88.03	f
1440	1219.88	85.33	f
*	id=P4	origin=start	destiny=end	motherId=-	ageAtStart=4720
0	454.54	597.27	c
40	454.69	584.84	c
80	451.39	576.81	c
120	451.45	565.92	c
160	463.09	545.61	f
200	487.48	529.84	f
240	499.56	513.69	f
280	516.76	508.76	f
320	536.83	513.63	f
360	558.07	519.68	f
400	565.19	510.78	f
440	576.51	512.7	f
480	583.66	503.95	f
520	601.76	495.55	f
560	616.89	478.31	f
600	611.83	470.52	f
640	619.8	458.89	f
680	630.51	449.45	f
720	650.19	446.23	f
760	663.75	451.39	f
800	678.72	454.09	f
840	688.73	460.62	f
880	709.93	467.62	f
920	725.69	470.54	f
960	747.14	472.93	f
1000	760.56	460.81	f
1040	773.12	462.69	f
1080	795.69	464.25	f
1120	812.65	465.16	f
1160	829.87	463.58	f
1200	840.72	469.45	f
1240	856.88	465.07	f
1280	876.71	468.93	f
1320	905.2	453.12	f
1360	929.06	460.86	f
1400	949.71	467.51	f
1440	969.74	475.45	f
*	id=P5	origin=start	destiny=end	motherId=-	ageAtStart=3760
0	315.77	314.01	c
40	332.59	306.08	c
80	346.98	297.11	c
120	350.34	286.35	c
160	359.92	280.75	f
200	374.08	285.27	f
240	389.57	293.55	f
280	403.46	298.3	f
320	416.22	308.46	f
360	419.23	326.48	f
400	426.58	336.7	f
440	442.33	341.84	f
480	456.33	339.44	f
520	474.31	328.65	f
560	492.34	314.76	f
600	513.47	303.47	f
640	529.13	293.03	f
680	537.86	282.6	f
720	552.15	272.99	f
760	578.4	267.52	f
800	603.32	270.37	f
840	616.14	272.99	f
880	623.55	276.4	f
920	640.15	268.85	f
960	652.5	254.82	f
1000	670.99	251.04	f
1040	686.54	247.9	f
1080	705.44	255.59	f
1120	717.9	256.63	f
1160	738.54	255.63	f
1200	759.03	250.03	f
1240	781.42	246.28	f
1280	810.92	237.56	f
1320	831.57	244.95	f
1360	842.42	246.34	f
1400	866.88	244.5	f
1440	874.49	234.28	f
*	id=P6	origin=start	destiny=end	motherId=-	ageAtStart=3400
0	482.46	565.28	c
40	493.9	548.11	c
80	493.17	532.79	c
120	498.97	534.79	c
160	528.44	540.16	c
200	536.52	543.8	f
240	544.64	544.21	f
280	557.48	551.32	f
320	566.35	558.73	f
360	579.08	550.14	f
400	587.33	533.32	f
440	601.72	523.24	f
480	611.2	509.36	f
520	613.27	499.88	f
560	616.22	491.67	f
600	617.43	498.43	f
640	619.07	500.52	f
680	643.74	518.4	f
720	656.9	530.91	f
760	665.95	537.25	f
800	676.18	533.95	f
840	684.68	530.44	f
880	703.23	533.33	f
920	723.19	524.91	f
960	745.12	526.06	f
1000	757.71	525.26	f
1040	766.71	520.35	f
1080	782.18	511.3	f
1120	795.04	495.47	f
1160	804.32	484.09	f
1200	801.69	476.23	f
1240	821.27	467.07	f
1280	837.18	456.72	f
1320	859.27	450.49	f
1360	871.23	450.48	f
1400	877.49	451.39	f
1440	891.54	461.11	f
*	id=P7	origin=start	destiny=end	motherId=-	ageAtStart=1160
0	605.35	473.24	c
40	619.26	468.05	c
80	632.03	464.94	c
120	659.11	452.44	c
160	658.79	441.14	c
200	680.36	429.58	f
240	694.96	426.54	f
280	699.82	428.5	f
320	710.32	433.71	f
360	742.1	433.45	f
400	752.28	432.37	f
440	775.47	416.53	f
480	777.31	418.04	f
520	784.73	414.05	f
560	795.22	403.39	f
600	805.12	393.7	f
640	823.11	390.24	f
680	834.1	389.3	f
720	853.52	383.91	f
760	864.06	377.2	f
800	877.79	374.05	f
840	897.49	379.85	f
880	914.87	371.96	f
920	934.99	373.16	f
960	946.97	376.29	f
1000	961.41	379.15	f
1040	968.62	376.84	f
1080	981.67	368.51	f
1120	996.09	371.35	f
1160	1010.15	370.18	f
1200	1025.99	367.39	f
1240	1037.81	370.98	f
1280	1046.4	373.31	f
1320	1067.92	376.36	f
1360	1091.94	378.21	f
1400	1106.43	380.41	f
1440	1125.68	371.93	f
*	id=P8	origin=start	destiny=end	motherId=-	ageAtStart=2360
0	633.12	397.77	c
40	641.28	384.2	c
80	658.39	372.69	c
120	671.42	376.93	c
160	681.54	380.18	c
200	688.26	393.18	f
240	696.41	392.36	f
280	714.64	397.7	f
320	733.92	383.31	f
360	751.37	385.14	f
400	769.06	376.89	f
440	794.8	373.05	f
480	815.24	368.78	f
520	829.95	362.39	f
560	853.86	372.96	f
600	873.96	383.44	f
640	888.47	392.46	f
680	896.27	397.23	f
720	907.72	392.47	f
760	914.73	394.28	f
800	930.27	383.07	f
840	962.56	380.51	f
880	978.86	380.39	f
920	1004.84	385.79	f
960	1027.59	377.55	f
1000	1027.04	370.58	f
1040	1034.94	362.18	f
1080	1038.59	354.09	f
1120	1051.41	333.6	f
1160	1070.05	319.36	f
1200	1081.63	313.46	f
1240	1098.21	311.27	f
1280	1110.92	297.86	f
1320	1127.13	290.51	f
1360	1147.13	294.09	f
1400	1178.57	294.41	f
1440	1200.01	283.92	f
*	id=P9	origin=start	destiny=end	motherId=-	ageAtStart=1200
0	132.32	328.32	c
40	136.59	312.05	c
80	147.65	307.83	c
120	168.17	302.36	c
160	178.76	291.73	c
200	188.98	281.09	f
240	217.4	276.11	f
280	240.34	276.24	f
320	250.99	280.17	f
360	260.4	291.09	f
400	274.9	291.74	f
440	292.07	303.26	f
480	307.8	309.55	f
520	317.71	318.81	f
560	327.46	344.54	f
600	349.99	353.65	f
640	358.69	370.11	f
680	365.03	365.37	f
720	369.02	362.26	f
760	378.01	353.53	f
800	395.07	350.84	f
840	406.31	355.16	f
880	425.27	351.05	f
920	445.77	354.65	f
960	463.18	354.09	f
1000	464.12	353.97	f
1040	486.44	349.94	f
1080	502.63	341.71	f
1120	517.01	331.37	f
1160	522.81	326.38	f
1200	535.62	306.8	f
1240	546.52	299.52	f
1280	568.39	288.38	f
1320	584.6	275.17	f
1360	599.74	272.38	f
1400	613.45	266.35	f
1440	627.62	251.12	f
*	id=P10	origin=start	destiny=end	motherId=-	ageAtStart=3200
0	117.14	331.35	c
40	115.13	307.89	c
80	107.56	301.34	c
120	108.72	282.7	c
160	105.81	274.64	c
200	101.53	274.63	f
240	106.82	270.6	f
280	132.33	269.5	f
320	142.65	265.87	f
360	159.84	264.16	f
400	176.94	254.45	f
440	177.38	245.47	f
480	183.54	234.62	f
520	199.19	239.69	f
560	220.56	250.6	f
600	234.09	251.74	f
640	244.87	254.87	f
680	262.26	268.79	f
720	270.5	282.53	f
760	278.72	293.98	f
800	295.46	305.07	f
840	305.61	306.7	f
880	317.26	295.34	f
920	330.54	304.7	f
960	340.5	302.33	f
1000	345.5	289.24	f
1040	354.46	287.33	f
1080	373.34	290.67	f
1120	386.98	304.01	f
1160	407.84	305.89	f
1200	408.49	302.64	f
1240	416.8	297.45	f
1280	432.48	280.72	f
1320	462.73	275.1	f
1360	483.46	269.56	f
1400	497.59	254.22	f
1440	515.51	259.37	f
*	id=P11	origin=start	destiny=end	motherId=-	ageAtStart=160
0	375.87	256.78	c
40	385.11	259.72	c
80	402.76	257.94	c
120	416.48	257.58	c
160	437.95	251.86	f
200	471.37	242.59	f
240	482.85	238.53	f
280	498.81	242.4	f
320	519.32	245.27	f
360	535.58	247.29	f
400	555.06	244.07	f
440	564.27	236.23	f
480	583.16	236.82	f
520	597.44	232.89	f
560	614.23	243	f
600	617.81	244.99	f
640	648.44	247.19	f
680	660.35	250.96	f
720	675.64	255.66	f
760	688.71	262.49	f
800	706.16	256.07	f
840	709.73	249.48	f
880	730.17	251.66	f
920	750.97	245.74	f
960	764.17	242.61	f
1000	791.53	241.44	f
1040	824.14	242.31	f
1080	849.98	235.48	f
1120	873.05	235.27	f
1160	895.73	240.19	f
1200	899.25	245.4	f
1240	908.52	238.91	f
1280	910.99	226.76	f
1320	920.6	221.9	f
1360	945.27	212.55	f
1400	954.34	214.02	f
1440	972.48	217.4	f
*	id=P12	origin=start	destiny=end	motherId=-	ageAtStart=2120
0	460.52	148.61	c
40	483.36	142.54	c
80	488.33	152.59	c
120	501.84	158.75	c
160	520.73	167.27	c
200	536.69	170.83	f
240	550.14	182.35	f
280	553.63	193.13	f
320	584.06	192.76	f
360	600.17	198.79	f
400	613.76	203.6	f
440	643.65	208.84	f
480	659.82	228.55	f
520	666.39	235.27	f
560	681.6	248.42	f
600	679.95	249.4	f
640	680.86	253.2	f
680	688.99	275.25	f
720	690.38	276.42	f
760	691.05	282.18	f
800	691.82	289.4	f
840	704.61	280.63	f
880	704.54	281.96	f
920	702.51	302.75	f
960	716.13	313.44	f
1000	735.97	318.39	f
1040	734.26	316.57	f
1080	731.77	308.5	f
1120	735.63	301.98	f
1160	757.11	297.6	f
1200	765.09	304.43	f
1240	770.37	318.62	f
1280	784.21	332.39	f
1320	790.98	335.76	f
1360	813.41	337.48	f
1400	828.22	336.25	f
1440	843.58	338.4	f
*	id=P13	origin=start	destiny=end	motherId=-	ageAtStart=3520
0	553.06	540.02	c
40	552.16	549.64	c
80	560.07	561.97	c
120	591.64	571.12	c
160	598.54	574.67	c
200	610.77	580.96	f
240	621.5	575.93	f
280	633.91	576.9	f
320	648.25	580.04	f
360	652.15	597.24	f
400	666.48	607.27	f
440	679.24	610.43	f
480	694.93	603.38	f
520	702.04	592.23	f
560	718.32	584.7	f
600	737.46	573.41	f
640	746.22	568.72	f
680	754.26	560.8	f
720	779.14	558.93	f
760	793.27	561.4	f
800	800.72	561.01	f
840	821.02	549.27	f
880	837.63	547.58	f
920	852.01	545.83	f
960	863.62	564.39	f
1000	873.11	564.64	f
1040	881.05	561.2	f
1080	885.81	558.88	f
1120	895.3	559.46	f
1160	909.88	550.49	f
1200	931.77	546.56	f
1240	946.06	552.44	f
1280	952.3	555.97	f
1320	960.14	556.25	f
1360	980.83	566.71	f
1400	989.03	558.55	f
1440	994.52	550.33	f
*	id=P14	origin=start	destiny=end	motherId=-	ageAtStart=1320
0	480.19	604.12	c
40	497.08	598.53	c
80	514.59	593.28	c
120	523.16	599.74	c
160	530.81	597.39	f
200	557.94	598.47	f
240	574.07	588.76	f
280	592.22	596.39	f
320	606.79	608.32	f
360	606.66	609.1	f
400	620.73	613.69	f
440	639.6	611.13	f
480	654.3	610.91	f
520	670.66	614.07	f
560	679.84	615.23	f
600	691.63	619.63	f
640	710.77	616.02	f
680	733.74	606.27	f
720	758.52	606.17	f
760	777.26	609.95	f
800	780.84	605.28	f
840	785.71	603.6	f
880	807.08	585.81	f
920	823.3	577.66	f
960	831.59	572.62	f
1000	848.26	557.85	f
1040	864.82	545.81	f
1080	888.74	554.87	f
1120	893.89	555.68	f
1160	911.99	563.1	f
1200	935.05	567.73	f
1240	941.11	567.27	f
1280	956.94	560.71	f
1320	965.67	569.97	f
1360	987.73	582.77	f
1400	1006.77	583.19	f
1440	1019.69	590.27	f
*	id=P15	origin=start	destiny=end	motherId=-	ageAtStart=1960
0	244.37	35.23	c
40	236.8	30.4	c
80	248.29	35.64	c
120	259.88	35.86	c
160	290.33	31.18	c
200	298.99	22.44	f
240	311.43	8.42	f
280	318.53	-2.13	f
320	328.35	-7.99	f
360	333.2	-13.91	f
400	348.82	-21.6	f
440	358.88	-12.64	f
480	371.42	-7.9400000000001	f
520	396.05	-15.6	f
560	405.89	-26.9	f
600	408.11	-28.98	f
640	429.09	-24.98	f
680	443.58	-18.18	f
720	465.33	-20.17	f
760	483.6	-22.69	f
800	496.08	-33.93	f
840	516.65	-36.65	f
880	526.3	-48.01	f
920	553.21	-51.38	f
960	573.8	-50.39	f
1000	578.24	-41.36	f
1040	588.68	-40.22	f
1080	609.08	-34.02	f
1120	623.37	-27.04	f
1160	630.38	-29.63	f
1200	643.29	-27.98	f
1240	652.27	-21.65	f
1280	674.41	-14.46	f
1320	698.42	-13.86	f
1360	721.85	-20.75	f
1400	734.15	-13.22	f
1440	746.12	-9.49	f
*	id=P16	origin=start	destiny=end	motherId=-	ageAtStart=2160
0	511.05	614.42	c
40	535.85	611.86	c
80	557.42	602.7	c
120	571.26	599.78	c
160	604.17	602.76	c
200	624.65	601.13	f
240	654.06	601.26	f
280	669.41	608.13	f
320	687.73	611.68	f
360	700.6	605.7	f
400	718.49	591.86	f
440	740.4	599.42	f
480	757.61	601.25	f
520	785.34	601.48	f
560	797.22	602.02	f
600	812.9	619.08	f
640	822.45	624.88	f
680	838.1	629.07	f
720	856.6	635.78	f
760	872.54	647.54	f
800	884.07	650.55	f
840	895.79	642.79	f
880	907.4	638.48	f
920	922.55	638.54	f
960	945.08	633.33	f
1000	960.21	643.98	f
1040	979.31	658.93	f
1080	995.64	663.38	f
1120	1008.41	654.28	f
1160	1024.28	652.07	f
1200	1037.7	647.84	f
1240	1058.68	642.5	f
1280	1066.84	641.92	f
1320	1084.18	644.02	f
1360	1100.07	648.83	f
1400	1117.48	650.18	f
1440	1130.66	642.13	f
*	id=P17	origin=start	destiny=end	motherId=-	ageAtStart=1480
0	519.81	25.34	c
40	536.89	20.86	c
80	550.43	16.6	c
120	566.41	15.27	c
160	585.42	8.8099999999999	c
200	587.78	13.44	f
240	597.17	14.64	f
280	618.4	19.03	f
320	634.55	16.7	f
360	654.45	12.3	f
400	673.13	10.41	f
440	689.84	13.58	f
480	699.34	12.77	f
520	721.97	21.52	f
560	732.65	17.52	f
600	743.19	22.61	f
640	770.84	28.91	f
680	781.28	30.39	f
720	801.1	35.42	f
760	825.96	33.38	f
800	835.11	24.44	f
840	847.83	20.78	f
880	858.86	-2.62	f
920	878.46	-18.33	f
960	906.57	-22.29	f
1000	920.16	-35.25	f
1040	938.47	-45.48	f
1080	966.24	-55.92	f
1120	988.73	-61.96	f
1160	1019.25	-63.91	f
1200	1027.28	-68	f
1240	1053.01	-83.02	f
1280	1061.77	-81.21	f
1320	1082.55	-83.52	f
1360	1100.31	-86.5	f
1400	1108.85	-79.3	f
1440	1118.87	-71.35	f
*	id=P18	origin=start	destiny=end	motherId=-	ageAtStart=3360
0	27.56	356.25	c
40	33.67	354.64	c
80	34.63	348.68	c
120	41.22	337.68	c
160	47.91	333.98	c
200	64.01	327.04	f
240	85.26	315.61	f
280	83.45	300.41	f
320	85.67	292.97	f
360	100.55	286.72	f
400	116.99	284.26	f
440	134.68	280.9	f
480	145.69	285.44	f
520	167.29	291.06	f
560	187.15	287.52	f
600	200.97	281.41	f
640	222.15	269.35	f
680	238.44	269.9	f
720	254.99	274.32	f
760	253.8	277.55	f
800	258.82	282.45	f
840	274.04	294.65	f
880	287.49	283.4	f
920	293.29	285.96	f
960	320.08	278.26	f
1000	338.32	275.24	f
1040	342.43	285.86	f
1080	351.14	293.37	f
1120	362.33	301.63	f
1160	386.02	316.71	f
1200	405.01	321.68	f
1240	416.37	331.27	f
1280	440.67	325.75	f
1320	456.85	325.12	f
1360	461.23	315.42	f
1400	479.86	314.14	f
1440	502.47	325.44	f
*	id=P19	origin=start	destiny=end	motherId=-	ageAtStart=2400
0	771.62	311.37	c
40	776.73	309.94	c
80	789.59	304.97	c
120	809.46	301.67	c
160	828.8	300.71	c
200	839.89	304.99	f
240	877.84	310.02	f
280	887.51	311.09	f
320	905.68	316.56	f
360	923.63	319.83	f
400	936.3	326.29	f
440	947.27	328.36	f
480	973.01	313.72	f
520	982.56	308.16	f
560	1002.39	311.77	f
600	1031.15	322.52	f
640	1055.95	325.22	f
680	1071.14	322.93	f
720	1093.81	318.37	f
760	1112.49	319.19	f
800	1133.85	317.1	f
840	1161.91	313.82	f
880	1174.32	311.82	f
920	1181.92	310.78	f
960	1196.9	308.09	f
1000	1216.36	314.15	f
1040	1233.68	323.89	f
1080	1245.54	327.23	f
1120	1269.15	319.73	f
1160	1288.62	315.43	f
1200	1283.21	307.76	f
1240	1282.92	303.89	f
1280	1292.72	302.03	f
1320	1318.22	302.87	f
1360	1328.62	298.26	f
1400	1333.32	307.15	f
1440	1342.29	302.18	f
*	id=P20	origin=start	destiny=end	motherId=-	ageAtStart=1400
0	490.87	517.07	c
40	492.57	520.09	c
80	505.45	535.5	c
120	527.76	547.25	c
160	542.22	558.95	c
200	557.82	552.01	f
240	575.31	543.33	f
280	590.1	533.85	f
320	621.75	520.23	f
360	637.59	516.69	f
400	649.27	518.01	f
440	660.81	511.4	f
480	680.19	501.35	f
520	694.44	495.9	f
560	716.53	500.09	f
600	732.08	500.54	f
640	757.34	505.32	f
680	770.21	503.56	f
720	791.06	497.72	f
760	814.56	511.27	f
800	827.98	501.36	f
840	845.73	491.88	f
880	851.93	495.82	f
920	868.9	494.62	f
960	885.43	500.6	f
1000	897.09	505.52	f
1040	915.98	501.36	f
1080	925.18	487.18	f
1120	937.64	493.81	f
1160	957.2	507.99	f
1200	972.55	521.23	f
1240	971.71	517.51	f
1280	979.58	508.7	f
1320	993.41	504.9	f
1360	1008.39	506.85	f
1400	1037.97	503.61	f
1440	1053	501.32	f
*	id=P21	origin=start	destiny=end	motherId=-	ageAtStart=3360
0	62.28	574.19	c
40	71.11	551.44	c
80	91.16	543.87	c
120	104.89	539.05	c
160	110.55	543.39	c
200	125.56	543.61	f
240	155.2	534.08	f
280	164	537.34	f
320	168.74	538.76	f
360	183.84	533.32	f
400	189.19	539.8	f
440	198.61	552.29	f
480	207.72	564.99	f
520	227.33	570.06	f
560	251.43	570.68	f
600	261.38	578.42	f
640	284.38	581.4	f
680	304.25	587.79	f
720	330.43	583.4	f
760	341.48	580.05	f
800	358.21	582.41	f
840	377.72	579.25	f
880	396.07	575.18	f
920	413.11	579.07	f
960	436.24	580.09	f
1000	441.68	579.18	f
1040	443.17	579.33	f
1080	457.18	582.8	f
1120	479.27	587.43	f
1160	497.24	587.93	f
1200	501.94	589.34	f
1240	524.42	581.01	f
1280	541.44	574.19	f
1320	554.86	576.61	f
1360	572.47	577.09	f
1400	575.2	567.79	f
1440	575.22	554.34	f
*	id=P22	origin=start	destiny=end	motherId=-	ageAtStart=3280
0	329.24	123.71	c
40	344.5	115.28	c
80	358.68	112.95	c
120	377.82	117.06	c
160	387.67	120.82	c
200	403.35	113.16	f
240	429.95	123.39	f
280	450.19	123.33	f
320	471.29	123.47	f
360	498.93	130.34	f
400	516.3	137.51	f
440	534.12	133.88	f
480	562.53	127.45	f
520	580.95	129.59	f
560	598.04	139.86	f
600	613.41	134.25	f
640	613.98	127.41	f
680	628.49	114.72	f
720	635.11	102.44	f
760	658.82	94.29	f
800	668.42	95.35	f
840	678.49	99.45	f
880	707.37	109.68	f
920	723.06	112.33	f
960	737.36	120.84	f
1000	756.2	126.52	f
1040	776.26	128.81	f
1080	794.4	126.86	f
1120	819.89	115.74	f
1160	837.97	111	f
1200	850.52	114.34	f
1240	877.64	104.08	f
1280	885.16	103.33	f
1320	908.65	100.32	f
1360	921.01	99.73	f
1400	932.52	95.23	f
1440	948.41	92.32	f
*	id=P23	origin=start	destiny=end	motherId=-	ageAtStart=3360
0	369.49	574.14	c
40	399.13	569.87	c
80	421.85	564.95	c
120	433	560.63	c
160	459.35	564.67	f
200	467.33	562.7	f
240	480.58	557.85	f
280	500.49	562.28	f
320	504.62	555.37	f
360	520.77	536.73	f
400	550.93	544.51	f
440	564.71	549.39	f
480	571.63	548.08	f
520	584.27	554.05	f
560	609.78	550.18	f
600	625.5	560.73	f
640	635.15	562.93	f
680	643.95	566.45	f
720	668.62	557.87	f
760	693.75	562.63	f
800	699.79	550.79	f
840	712.51	537.45	f
880	723.23	528.98	f
920	742.15	516.97	f
960	759.4	513.8	f
1000	775.19	503.75	f
1040	792.96	490.1	f
1080	809.85	493.3	f
1120	834.63	492.88	f
1160	851.52	492.68	f
1200	865.07	492.44	f
1240	886.91	476.08	f
1280	902.05	465.83	f
1320	918.31	462.15	f
1360	926.39	461.75	f
1400	952.09	465.72	f
1440	969.08	458.83	f
*	id=P24	origin=start	destiny=end	motherId=-	ageAtStart=480
0	138.15	290.19	c
40	148.79	293.01	c
80	159.17	303.77	c
120	173.25	320.31	c
160	187.68	311.84	c
200	199.54	313.66	f
240	214.02	313.83	f
280	226.3	309.6	f
320	237.8	311.23	f
360	261.62	319.45	f
400	285.75	329.31	f
440	291.55	344.35	f
480	313.33	357.91	f
520	327.27	352.82	f
560	334.71	349.56	f
600	335.13	344.06	f
640	362.84	338.98	f
680	385.58	339.69	f
720	393.91	333.47	f
760	408.33	322.48	f
800	431.31	319.59	f
840	451.07	306.41	f
880	456.96	302.49	f
920	482.18	294.68	f
960	506.65	299.92	f
1000	527.52	310.45	f
1040	530.87	316.21	f
1080	535.95	312.68	f
1120	544.77	305.93	f
1160	570.81	305.37	f
1200	583.42	295.73	f
1240	605.08	289.99	f
1280	617.14	275.73	f
1320	626.66	260.43	f
1360	631.32	253.07	f
1400	643.04	233.33	f
1440	650.55	227.25	f
*	id=P25	origin=start	destiny=end	motherId=-	ageAtStart=4000
0	544.04	453.09	c
40	555.66	444.23	c
80	575.2	433.09	c
120	590.87	443.87	c
160	605.68	448.62	c
200	617.01	443.22	f
240	623.24	446.84	f
280	639.34	454.5	f
320	653.72	467.8	f
360	670.44	476.43	f
400	683.71	486.86	f
440	694.09	499	f
480	714.94	512.38	f
520	721.51	521.54	f
560	735.02	537.44	f
600	747.27	557.37	f
640	752.89	546.52	f
680	764.84	528.7	f
720	771.37	519.37	f
760	795.86	511.52	f
800	803.65	503.11	f
840	801.07	492.5	f
880	804.28	485.89	f
920	820.55	475.79	f
960	837.55	474.84	f
1000	863.2	481.03	f
1040	873.48	482.57	f
1080	894.69	473.9	f
1120	911.26	477.26	f
1160	928.25	473.1	f
1200	946.48	457.2	f
1240	959.96	451.86	f
1280	983.79	431.43	f
1320	999.27	427.23	f
1360	1013.18	422.78	f
1400	1027.47	415.59	f
1440	1031.76	407.69	f
*	id=P26	origin=start	destiny=end	motherId=-	ageAtStart=1360
0	52.32	638.85	c
40	72.24	642.33	c
80	91.51	639.15	c
120	113.32	640.63	c
160	124.33	640.64	c
200	142.06	646.98	f
240	156.3	636.74	f
280	165	638.26	f
320	188.29	640.31	f
360	213.69	645.24	f
400	230.89	645.35	f
440	254.04	638.92	f
480	278.19	628.96	f
520	290.69	624.82	f
560	305.04	620.59	f
600	321.11	608.6	f
640	329.66	606.95	f
680	340.82	610.78	f
720	356.67	616.09	f
760	373.65	631.68	f
800	381.92	629.44	f
840	396.1	631.72	f
880	424.68	624.08	f
920	443.8	622.79	f
960	453.42	616.29	f
1000	466.21	608.63	f
1040	482.99	586.93	f
1080	496.66	584.53	f
1120	510.94	594.55	f
1160	513.73	599.16	f
1200	525.98	608.81	f
1240	539.52	617.33	f
1280	540.77	620.47	f
1320	560.14	638.43	f
1360	562.27	635.88	f
1400	575.85	627.65	f
1440	587.37	635.09	f
*	id=P27	origin=start	destiny=end	motherId=-	ageAtStart=1040
0	785.26	285.3	c
40	783.64	300.46	c
80	789.59	317.85	c
120	811.65	332.27	c
160	832.09	329.38	c
200	844.02	328.72	f
240	848.62	335.83	f
280	853.59	340.37	f
320	870.41	327.53	f
360	878.81	323.59	f
400	906.55	318.99	f
440	923.37	312.16	f
480	935.65	317.92	f
520	953.02	311.49	f
560	975.68	304.54	f
600	996.92	304.52	f
640	1020.61	298.98	f
680	1050.38	299.2	f
720	1057.84	293.79	f
760	1073.7	284.69	f
800	1093.48	269.86	f
840	1109.33	255.78	f
880	1127.23	249.13	f
920	1136.58	240.32	f
960	1153.43	238.81	f
1000	1158.2	235.79	f
1040	1164.11	228.05	f
1080	1178.3	229.81	f
1120	1208.97	224.07	f
1160	1238.8	220.91	f
1200	1259.6	215.36	f
1240	1287.43	214.68	f
1280	1311.76	216.78	f
1320	1328.3	214.9	f
1360	1344.5	213.79	f
1400	1359.66	223.96	f
1440	1384.09	229.13	f
*	id=P28	origin=start	destiny=end	motherId=-	ageAtStart=2840
0	713.55	279.22	c
40	738.65	274.96	c
80	760.7	274.03	c
120	768.75	278.93	c
160	790.41	289.33	c
200	818.25	291.81	f
240	841.43	288.74	f
280	848.82	282.03	f
320	867.12	285.91	f
360	886.01	285.92	f
400	903.27	289.49	f
440	918.7	291.56	f
480	938.28	291.62	f
520	958.29	294.33	f
560	974.5	297.93	f
600	985.28	295.46	f
640	1011	286.37	f
680	1023.22	269.95	f
720	1042.8	255.74	f
760	1044.61	245.92	f
800	1047.64	236.42	f
840	1051.35	232.4	f
880	1067.87	227.93	f
920	1077.32	214.87	f
960	1076.96	214.19	f
1000	1082.59	203.7	f
1040	1090.77	195.48	f
1080	1106.69	181.88	f
1120	1126.89	187.1	f
1160	1128.76	173.15	f
1200	1130.69	162.69	f
1240	1150.34	154.05	f
1280	1161.47	130.77	f
1320	1163.92	126.72	f
1360	1172.89	120.76	f
1400	1184.23	117.4	f
1440	1196.69	123.36	f
*	id=P29	origin=start	destiny=end	motherId=-	ageAtStart=3080
0	668.21	409.35	c
40	688.34	429.43	c
80	693.47	428.77	c
120	718.97	424.35	c
160	726.89	420.21	c
200	750.17	420.21	f
240	773.4	427.33	f
280	790.56	418.23	f
320	807.05	422.7	f
360	830.75	412.66	f
400	832.23	413.18	f
440	854.19	414.66	f
480	867.04	419.69	f
520	883.08	424.35	f
560	896.59	415.56	f
600	896.63	409.35	f
640	912.5	407.01	f
680	930.16	401.93	f
720	945.08	385.16	f
760	962.3	374.75	f
800	967.42	370.17	f
840	989.02	355.08	f
880	1005.7	351.2	f
920	1030.94	336.22	f
960	1047.82	334.98	f
1000	1073.11	332.06	f
1040	1102.42	327.1	f
1080	1114.94	327.89	f
1120	1128.85	325.88	f
1160	1143.54	321.11	f
1200	1168.45	326.54	f
1240	1177.95	335.74	f
1280	1190.13	344.05	f
1320	1191.86	350.77	f
1360	1200.76	357.17	f
1400	1206.31	359.05	f
1440	1223.59	353.83	f
*	id=P30	origin=start	destiny=end	motherId=-	ageAtStart=4160
0	569.41	598.71	c
40	580.94	594.18	c
80	596.32	586.91	c
120	617.32	598.65	c
160	635.12	604.31	c
200	650.07	614.9	f
240	667.87	619.54	f
280	683.55	622.63	f
320	697.87	624.86	f
360	717.5	622.42	f
400	728.48	628.73	f
440	752.51	639.84	f
480	764.2	640.19	f
520	788.54	635.13	f
560	804.29	636.93	f
600	825.13	635.84	f
640	845.55	638.7	f
680	853.68	625.99	f
720	872.43	618.34	f
760	871.57	629.18	f
800	872.75	628.41	f
840	892.12	619.83	f
880	906.67	621.04	f
920	904.87	634.44	f
960	917.83	632.97	f
1000	924.78	635.08	f
1040	937.17	649.45	f
1080	947.94	656.55	f
1120	953.51	641.79	f
1160	972.26	630.52	f
1200	981.88	611.37	f
1240	996.44	596.05	f
1280	1020.79	584.2	f
1320	1031.24	580.07	f
1360	1044.92	569.68	f
1400	1056.19	562.75	f
1440	1057.15	554.06	f
