# Supplementary material for: A three component model for superdiffusive motion effectively describes migration of eukaryotic cells moving freely or under a directional stimulus
Source: PLoS One. 2022 Aug 2;17(8):e0272259. doi: 10.1371/journal.pone.0272259 (PMC9345344; doi:10.1371/journal.pone.0272259)
Supplement: S1 File — Text files containing information about displacements of experimental and simulated populations used for both preliminary analyses, in “datasets used for preliminary evaluation of cell movement (Tables 1 and 2)”, and further characterization of cell movement, in “further datasets used for cell movement characterization (Figs 2, 4–6; Table 2; S1–S3 Tables; S2 and S3 Figs)”. (ZIP) [file pone.0272259.s007.zip › S1_File/further datasets/simulated/30 cells (9 micron random)/b8 p16/Coords-4BmvFu.txt]

#	version=2.0	operator=	acqDate=	cellLine=cell	cond=N.T.	type=	well=	ref_angle=	note=Experiment 1	clickId=	date=	acqId=	ps=1	xSize=845	ySize=668	ts=1	unit=um	stackId=	timeInt=	description=
*	id=P1	origin=start	destiny=end	motherId=-	ageAtStart=1640
0	858	469.9	c
40	870.22	475.5	c
80	899.78	484.75	c
120	913.63	489.04	c
160	934.77	488.66	c
200	963.1	504.83	f
240	984.66	522.32	f
280	1007.2	519.26	f
320	1030.6	523.52	f
360	1068.69	532.36	f
400	1091.13	536.15	f
440	1111.57	543.21	f
480	1135.52	553.3	f
520	1143.32	550.78	f
560	1167.25	541.62	f
600	1187.62	536.01	f
640	1214.26	538.81	f
680	1229.08	538.24	f
720	1255.84	532.04	f
760	1281.74	537.41	f
800	1296.23	548.26	f
840	1301.25	568.27	f
880	1311.18	582.04	f
920	1316.96	596.57	f
960	1327.78	599.52	f
1000	1352.87	587.14	f
1040	1382.49	574.86	f
1080	1409.19	574.85	f
1120	1422.21	570.61	f
1160	1440.67	567.49	f
1200	1465.35	562.34	f
1240	1493.39	567.23	f
1280	1518.1	579.88	f
1320	1537.03	588.87	f
1360	1558.79	590.59	f
1400	1586.45	582.99	f
1440	1613.06	582.54	f
*	id=P2	origin=start	destiny=end	motherId=-	ageAtStart=2640
0	784.89	366.84	c
40	804	358.41	c
80	826.84	344.63	c
120	840.78	337.83	c
160	856.17	316.1	c
200	879.43	310.78	f
240	908.1	303.85	f
280	938.86	299.36	f
320	975.65	303.47	f
360	1007.03	310.37	f
400	1033.8	312.43	f
440	1061.28	307.39	f
480	1090.15	301.12	f
520	1119.75	283.77	f
560	1157.59	281.55	f
600	1187.87	288.4	f
640	1219.6	286.91	f
680	1243.48	278.31	f
720	1255.83	273.35	f
760	1280.91	276.5	f
800	1316.34	272.56	f
840	1329.51	267.39	f
880	1341.3	249.14	f
920	1369.65	239.11	f
960	1399.49	223.45	f
1000	1427.04	216.88	f
1040	1455.93	221.75	f
1080	1485.2	231.12	f
1120	1511.61	242.8	f
1160	1531.17	255.65	f
1200	1553.08	260.6	f
1240	1580.19	263.22	f
1280	1610.02	249.15	f
1320	1638.07	241.26	f
1360	1656.33	232.69	f
1400	1673.22	229.83	f
1440	1696.58	224.68	f
*	id=P3	origin=start	destiny=end	motherId=-	ageAtStart=3200
0	710.74	639.07	c
40	724.77	632.74	c
80	735.33	625.01	c
120	745.84	625.58	c
160	770.26	628.16	c
200	783.56	617.65	f
240	801.59	615.12	f
280	826.66	607.73	f
320	849.49	607.66	f
360	885.55	603.18	f
400	908.99	609.64	f
440	930.42	604.03	f
480	952.22	603.02	f
520	964.05	602.87	f
560	975.35	598.52	f
600	994.79	604.89	f
640	1021.86	616.52	f
680	1036.83	641.21	f
720	1060.68	662.48	f
760	1095.38	672.47	f
800	1123.8	669.34	f
840	1131.17	662.27	f
880	1149.36	651.81	f
920	1167.29	631.24	f
960	1190.47	629.78	f
1000	1212.51	616.29	f
1040	1236.59	605.31	f
1080	1259.07	598.08	f
1120	1264.16	584.55	f
1160	1270.01	570.75	f
1200	1289.49	544.38	f
1240	1316.03	535.15	f
1280	1342.51	521.08	f
1320	1363.82	517.69	f
1360	1385.04	520.14	f
1400	1405.58	510.48	f
1440	1419.21	486.92	f
*	id=P4	origin=start	destiny=end	motherId=-	ageAtStart=360
0	333.5	257.4	c
40	353.14	251.86	c
80	363.79	238.77	c
120	373.34	235.83	c
160	399.17	220.32	c
200	425.15	195.13	f
240	451.35	196.37	f
280	474.41	190.62	f
320	505.06	186.33	f
360	530.31	178.19	f
400	550.34	185.21	f
440	577.67	183.77	f
480	592.84	187.11	f
520	615.78	185.55	f
560	641.49	185.07	f
600	663.85	193.78	f
640	701.08	193.98	f
680	722.08	188.64	f
720	749.88	183.97	f
760	772.46	186.51	f
800	799.41	195.98	f
840	821.51	197.51	f
880	835.37	183.11	f
920	855	162.39	f
960	866.6	159.06	f
1000	889.94	147.63	f
1040	912.98	138.85	f
1080	942.32	125.76	f
1120	965.69	118.74	f
1160	995.59	115.15	f
1200	1023.22	103.47	f
1240	1035.22	101.82	f
1280	1053.09	109.96	f
1320	1079.91	114.32	f
1360	1101.12	109.61	f
1400	1107.74	111.35	f
1440	1132.01	115.19	f
*	id=P5	origin=start	destiny=end	motherId=-	ageAtStart=200
0	143.28	43.77	c
40	148.27	56.35	c
80	158.34	73.75	c
120	182.02	81.66	c
160	210.13	95.32	c
200	230.19	97.18	f
240	267.78	109.38	f
280	280.26	111.11	f
320	306.09	108.3	f
360	320.06	108.84	f
400	357.36	112.73	f
440	381.49	110.29	f
480	402.56	115.96	f
520	429.73	106.55	f
560	448.98	107.26	f
600	467.67	112.63	f
640	496.52	127.52	f
680	519.36	136.32	f
720	546.89	144.15	f
760	561.59	150.83	f
800	587.95	164.59	f
840	614.19	184.56	f
880	639.67	189.03	f
920	663.33	187.71	f
960	691.45	181.24	f
1000	703.78	187.15	f
1040	722.6	197.56	f
1080	733.65	204.08	f
1120	750.63	220.36	f
1160	768.81	232.75	f
1200	781.32	236.29	f
1240	796.6	234.98	f
1280	812.54	231	f
1320	850.44	233.76	f
1360	863.76	241.16	f
1400	884.28	249.39	f
1440	911.01	246.75	f
*	id=P6	origin=start	destiny=end	motherId=-	ageAtStart=3960
0	184.58	177.73	c
40	213.34	170.02	c
80	244.37	173.46	c
120	276.89	177.74	c
160	304.52	182.72	c
200	325.09	183.38	f
240	352.54	181.45	f
280	372.69	165.08	f
320	388.11	154.73	f
360	416.63	150.92	f
400	431.23	137.73	f
440	452.63	121.6	f
480	472.35	102.06	f
520	491.88	91.12	f
560	502.12	87.28	f
600	514.72	70.49	f
640	531.3	58.08	f
680	563.74	48.22	f
720	592.43	45.04	f
760	610.93	45.62	f
800	634.7	51.47	f
840	658.96	54.7	f
880	684.97	49.8	f
920	710.85	37.34	f
960	739.25	29.86	f
1000	761.38	21.73	f
1040	785.45	21.3	f
1080	802.48	22.92	f
1120	822.36	19.92	f
1160	844.65	4.99	f
1200	866.48	0.63	f
1240	898.69	-18.81	f
1280	920.97	-35.56	f
1320	954.29	-46.98	f
1360	970.81	-46.38	f
1400	1014.7	-56.13	f
1440	1036.08	-44.49	f
*	id=P7	origin=start	destiny=end	motherId=-	ageAtStart=4040
0	62.89	530.74	c
40	99.88	522.71	c
80	118.09	521.48	c
120	151.66	514.84	c
160	176.73	505.93	c
200	196.28	497.26	f
240	214.65	497.72	f
280	229.34	520.65	f
320	243.01	536.87	f
360	256.84	551.77	f
400	269.26	558.93	f
440	292.12	552.19	f
480	313.3	536	f
520	333.24	526.11	f
560	358.5	513.48	f
600	393.79	516.02	f
640	417.45	506.62	f
680	438.26	514.86	f
720	466.44	515.28	f
760	497.4	505.17	f
800	532.64	508.29	f
840	546.52	503.68	f
880	569.24	506.35	f
920	596.8	500.4	f
960	622.9	496.15	f
1000	653.01	481.66	f
1040	662.43	466.35	f
1080	674.75	453.8	f
1120	696.19	445.39	f
1160	720.62	444.86	f
1200	743.14	438.39	f
1240	770.9	436.35	f
1280	795.22	431.92	f
1320	813.67	440.54	f
1360	829.42	459.22	f
1400	846.5	465.31	f
1440	860.42	458.62	f
*	id=P8	origin=start	destiny=end	motherId=-	ageAtStart=3880
0	101.71	31.71	c
40	122.47	38.08	c
80	141.3	39	c
120	163.76	26.95	c
160	182.2	39.83	c
200	215.62	57.09	f
240	244.6	61.66	f
280	258.77	62.74	f
320	280.05	58.4	f
360	295.59	52.86	f
400	308.65	49.95	f
440	335.12	48.4	f
480	359.63	52.05	f
520	371.28	52.16	f
560	398.43	50.85	f
600	414.64	56.22	f
640	441.98	61.01	f
680	461.41	54.41	f
720	487.32	56.79	f
760	510.36	57.7	f
800	534.03	50.04	f
840	561.9	47.63	f
880	587.02	42.81	f
920	615.59	42.89	f
960	644.58	44	f
1000	666.51	34.79	f
1040	683.1	17.89	f
1080	700.35	5.37	f
1120	701.61	-2.25	f
1160	715.94	-16.2	f
1200	738.7	-12.69	f
1240	769.75	-3.74	f
1280	791.53	-8.53	f
1320	813.54	-9.96	f
1360	840.55	-11.82	f
1400	860.93	-7.0700000000001	f
1440	885.58	-5.37	f
*	id=P9	origin=start	destiny=end	motherId=-	ageAtStart=4560
0	142.5	357.56	c
40	147.46	338.77	c
80	154.84	330.05	c
120	164.12	309.39	c
160	173.86	292.27	c
200	178.82	285.33	f
240	185.99	280.78	f
280	214.09	265.53	f
320	219.73	268.99	f
360	251.85	275.66	f
400	272.22	267.58	f
440	296.86	255.09	f
480	311.64	250.89	f
520	322.6	240.21	f
560	342.36	223.94	f
600	368.67	213	f
640	388.16	203.39	f
680	425.62	193.67	f
720	445.73	201.15	f
760	473.57	208.48	f
800	496.14	209.21	f
840	524.57	207.68	f
880	559.21	201.48	f
920	587.17	200.28	f
960	602.85	203.28	f
1000	630.87	207.97	f
1040	660.23	210.44	f
1080	675.76	222.28	f
1120	704.32	237.81	f
1160	723.96	253.36	f
1200	732.04	260.08	f
1240	742.92	264.44	f
1280	762.77	266.42	f
1320	780.44	270.53	f
1360	812.93	258.91	f
1400	840.73	257.43	f
1440	870.51	261.95	f
*	id=P10	origin=start	destiny=end	motherId=-	ageAtStart=4120
0	135.91	177.19	c
40	147	168.13	c
80	174.01	159.27	c
120	192.62	143.8	c
160	218.39	134.45	c
200	237.57	133.48	f
240	260.22	139.19	f
280	265.02	145.57	f
320	281.67	145.18	f
360	307.17	151.19	f
400	338.67	144.38	f
440	356.77	147.12	f
480	383.52	162.81	f
520	399.9	159.34	f
560	422.02	146.14	f
600	430.97	138.82	f
640	456.1	124.42	f
680	481.5	118.4	f
720	510.44	112.04	f
760	527.42	118.29	f
800	550.63	132.45	f
840	578.16	134.36	f
880	591.3	136.98	f
920	614.27	142.07	f
960	628.33	138.7	f
1000	656.72	139.95	f
1040	688.77	149.46	f
1080	707.27	161.44	f
1120	711.73	170.43	f
1160	723.64	179.93	f
1200	740.37	198.1	f
1240	759.86	208.84	f
1280	768.29	206.98	f
1320	795.85	191.19	f
1360	824.97	181.21	f
1400	857.14	180.61	f
1440	890.96	182.81	f
*	id=P11	origin=start	destiny=end	motherId=-	ageAtStart=1400
0	55.26	552.07	c
40	81.41	567.56	c
80	109.15	573.83	c
120	125.56	569.53	c
160	146.72	568.69	c
200	158.67	565.43	f
240	176.93	574.42	f
280	201.26	576.53	f
320	234.25	579.52	f
360	260.22	584.15	f
400	274.98	586.89	f
440	285.83	576.06	f
480	304.12	562.51	f
520	332.85	560.13	f
560	356.48	563.4	f
600	389.36	574.41	f
640	415.03	576.15	f
680	440.21	573.92	f
720	456.41	573.17	f
760	481.1	565.83	f
800	502.32	570.16	f
840	532.6	571.61	f
880	559.47	570.57	f
920	591.82	566.53	f
960	599.82	566.86	f
1000	622.39	569.82	f
1040	655.07	563.08	f
1080	693.39	557.19	f
1120	712.78	553.67	f
1160	739.64	541.62	f
1200	765.13	530.83	f
1240	793.58	530.66	f
1280	811.7	531.49	f
1320	847.34	525.31	f
1360	867.6	518.84	f
1400	884.35	522.3	f
1440	914.19	524.9	f
*	id=P12	origin=start	destiny=end	motherId=-	ageAtStart=400
0	234.71	29.88	c
40	237.79	46.64	c
80	260.35	70.39	c
120	279.42	67.57	c
160	300.35	60.05	c
200	324.76	48.14	f
240	349.3	34.3	f
280	372.28	13.37	f
320	400.93	4.34	f
360	415.91	-13.53	f
400	434.62	-34.43	f
440	460.34	-31.57	f
480	483.19	-36.83	f
520	508.67	-46.69	f
560	539.26	-47.47	f
600	578.18	-47.36	f
640	593.67	-50.75	f
680	622.09	-63.83	f
720	647.12	-80.39	f
760	665.15	-102.51	f
800	671.94	-108.86	f
840	689.29	-111.16	f
880	721.54	-126.96	f
920	748.94	-130.93	f
960	752.98	-117.19	f
1000	756.65	-104.2	f
1040	760.08	-85.11	f
1080	777.64	-77.04	f
1120	801.21	-74.3	f
1160	824.5	-80.23	f
1200	844.05	-85.18	f
1240	873.15	-91.8	f
1280	889.86	-91.6	f
1320	909.77	-76.77	f
1360	936.57	-63.78	f
1400	952.5	-63.13	f
1440	971.58	-66.47	f
*	id=P13	origin=start	destiny=end	motherId=-	ageAtStart=160
0	838.4	633.05	c
40	858.69	627.18	c
80	875.02	622.09	c
120	887.48	622.7	c
160	916.92	635.54	c
200	942.05	641.72	f
240	966.77	645.46	f
280	992.89	640.08	f
320	1014.37	648.66	f
360	1042.76	653.26	f
400	1065.9	650.52	f
440	1080.99	656.59	f
480	1099.11	658.28	f
520	1126	658.62	f
560	1141.32	648.09	f
600	1165.01	646.88	f
640	1193.38	640.9	f
680	1213.12	642.55	f
720	1250.67	653.9	f
760	1279.47	653.83	f
800	1300.35	650.68	f
840	1313.88	644.71	f
880	1333.52	629.01	f
920	1350.44	612.72	f
960	1368.61	601.49	f
1000	1399.29	596.71	f
1040	1413.33	600.74	f
1080	1435.85	612.76	f
1120	1449.52	625.26	f
1160	1456.45	633.43	f
1200	1466.53	652.54	f
1240	1487.83	662.45	f
1280	1513.21	676.61	f
1320	1533.13	684.99	f
1360	1564.57	693.44	f
1400	1581.14	698.91	f
1440	1595.6	699.22	f
*	id=P14	origin=start	destiny=end	motherId=-	ageAtStart=1320
0	319.07	-1.76	c
40	317.12	1.47	c
80	332.41	16.07	c
120	339.07	20.38	c
160	357.34	32.72	c
200	389.13	43.06	f
240	408.02	52.51	f
280	439.29	63.97	f
320	458.52	53.18	f
360	476.85	42.53	f
400	493.92	40.7	f
440	514.93	28.56	f
480	522.04	15.21	f
520	538.42	6.03	f
560	565.59	12.33	f
600	586.77	17.37	f
640	592.79	21.06	f
680	613.73	41.72	f
720	629.23	42.96	f
760	658.74	45.14	f
800	671.43	45.19	f
840	695.58	38.84	f
880	711.71	38.78	f
920	735.43	34.37	f
960	774.37	30.03	f
1000	793	18.81	f
1040	809.65	-3.51	f
1080	822.66	-19.68	f
1120	846.91	-39.97	f
1160	860.6	-48.98	f
1200	869.03	-53.23	f
1240	893.99	-58.62	f
1280	932.27	-68.01	f
1320	953.73	-62.9	f
1360	973.13	-54.93	f
1400	1011.62	-47.5	f
1440	1036.34	-49.95	f
*	id=P15	origin=start	destiny=end	motherId=-	ageAtStart=4480
0	296.81	182.72	c
40	313.98	194.01	c
80	341.73	192.86	c
120	361.36	185.22	c
160	395.56	186.87	f
200	417.87	190.3	f
240	446.9	202.65	f
280	480.24	207.68	f
320	508.8	218.3	f
360	537.38	231.56	f
400	558.47	233.06	f
440	580.35	232.48	f
480	596.99	239.88	f
520	605.96	253.39	f
560	623.05	267.98	f
600	654.65	283.6	f
640	683.05	302.4	f
680	690.12	319.77	f
720	710.4	331.03	f
760	735.09	331.31	f
800	750.54	330.51	f
840	771.36	331.47	f
880	792.82	315.87	f
920	813.17	313.55	f
960	842.27	319.55	f
1000	865.97	325.5	f
1040	893.54	321.57	f
1080	911.19	316.98	f
1120	941.18	317.01	f
1160	980.43	316.88	f
1200	1005.71	304.06	f
1240	1024.26	302.15	f
1280	1053.27	288.23	f
1320	1082.85	274.73	f
1360	1096.14	267.67	f
1400	1117.33	266.27	f
1440	1151.01	261.22	f
*	id=P16	origin=start	destiny=end	motherId=-	ageAtStart=800
0	684	459.2	c
40	686.35	440.99	c
80	706.71	430.62	c
120	740.36	411.86	c
160	762.91	413.73	c
200	792.56	410.53	f
240	817.86	413.78	f
280	835.94	418.68	f
320	861.44	429.31	f
360	881.52	443.36	f
400	886.57	455.95	f
440	906.45	473.96	f
480	945.8	468.69	f
520	967.15	469.5	f
560	989.07	468.43	f
600	1011.71	468.61	f
640	1044.53	462.94	f
680	1076.43	470.34	f
720	1097.67	476.81	f
760	1121.62	472.88	f
800	1140.96	473.27	f
840	1181.39	474.97	f
880	1200.8	485.65	f
920	1226.41	495.02	f
960	1246	503.34	f
1000	1271.22	521.01	f
1040	1302.11	530.88	f
1080	1333.43	548.74	f
1120	1362.88	562.2	f
1160	1382.31	573.76	f
1200	1414.12	575.66	f
1240	1436.56	583.43	f
1280	1469.68	593.68	f
1320	1491.47	603.53	f
1360	1504.42	615.74	f
1400	1521.85	629.79	f
1440	1540.29	633.85	f
*	id=P17	origin=start	destiny=end	motherId=-	ageAtStart=3440
0	54.2	158.31	c
40	61.83	143.32	c
80	73.11	128.35	c
120	85.88	116.97	c
160	110.74	115.82	c
200	137.15	117.36	f
240	156.71	116.55	f
280	186.81	117.25	f
320	210.69	140.93	f
360	228.87	147.81	f
400	261.76	147.63	f
440	279.69	159.73	f
480	304.03	157.86	f
520	326.85	163.87	f
560	344.93	164.58	f
600	369.36	162.05	f
640	384.5	151.06	f
680	389.33	153.93	f
720	413.47	158.32	f
760	433.51	170.85	f
800	462.56	188.24	f
840	492.4	195.78	f
880	517.61	191.77	f
920	527.62	189.66	f
960	551.8	191.24	f
1000	577.31	203.02	f
1040	606.95	218.96	f
1080	635.02	224.22	f
1120	655.24	238.39	f
1160	684.37	254.19	f
1200	719.69	259.86	f
1240	752.89	258.24	f
1280	773.95	249.86	f
1320	792.8	233.07	f
1360	809.42	225.51	f
1400	839.06	217.7	f
1440	867.51	218.47	f
*	id=P18	origin=start	destiny=end	motherId=-	ageAtStart=3520
0	629.92	77.52	c
40	629.72	60.96	c
80	632.03	41.89	c
120	642.58	24.66	c
160	645.93	7.35	c
200	650.36	-10.95	f
240	662.13	-33.01	f
280	672.47	-61.61	f
320	683.11	-78.6	f
360	701.09	-91.57	f
400	712.84	-100.59	f
440	733.49	-122.77	f
480	753.14	-132.07	f
520	775.33	-135.76	f
560	798.93	-122.18	f
600	818.38	-118.07	f
640	843.98	-116.58	f
680	878.53	-111.7	f
720	911.7	-104.49	f
760	939.82	-89.28	f
800	962.37	-74.33	f
840	984.62	-78.5	f
880	1007.27	-83.26	f
920	1032.07	-97.59	f
960	1048.18	-96.4	f
1000	1076.17	-94.43	f
1040	1110.64	-93.74	f
1080	1141.85	-83.14	f
1120	1168.45	-83.18	f
1160	1198.35	-89.26	f
1200	1225.33	-85.9	f
1240	1249.67	-99.04	f
1280	1271.2	-107.69	f
1320	1292.6	-122.8	f
1360	1307.97	-151.12	f
1400	1320.03	-158.52	f
1440	1342.69	-177.67	f
*	id=P19	origin=start	destiny=end	motherId=-	ageAtStart=1280
0	659.95	600.45	c
40	670.41	613.27	c
80	682.82	620.86	c
120	698.78	620.4	c
160	728.97	629.89	c
200	744.46	631.89	f
240	775.49	625.03	f
280	798.06	618.66	f
320	820.75	598.75	f
360	848.17	585.06	f
400	868.12	575.08	f
440	886.49	560.84	f
480	912.59	552.2	f
520	937.74	547.08	f
560	958.96	538.88	f
600	972.33	536.55	f
640	999.42	533.99	f
680	1031.33	527.39	f
720	1057.01	523.27	f
760	1085.89	521.63	f
800	1118.09	522.72	f
840	1144.32	528.53	f
880	1162.32	521.04	f
920	1182.3	532.06	f
960	1206.58	546.09	f
1000	1220.02	553.72	f
1040	1237.69	557.16	f
1080	1253.04	563.48	f
1120	1282.32	570.39	f
1160	1302.83	581.34	f
1200	1322.1	588.92	f
1240	1346.59	599.43	f
1280	1353.71	595.43	f
1320	1380.03	581.18	f
1360	1409.71	576.68	f
1400	1433.43	571.35	f
1440	1463.45	564.35	f
*	id=P20	origin=start	destiny=end	motherId=-	ageAtStart=2960
0	393.06	23.53	c
40	416.9	19.58	c
80	442.44	16.04	c
120	466.04	19.14	c
160	488.77	22.98	c
200	514.5	31.83	f
240	531.05	42.55	f
280	546.41	49.33	f
320	558.92	63.19	f
360	575.27	71.47	f
400	592.53	62.35	f
440	604.92	52.28	f
480	628.81	33.86	f
520	662.57	28.28	f
560	690.08	28.87	f
600	712.63	34.15	f
640	731.87	44.52	f
680	749.62	51.13	f
720	762.66	50.93	f
760	791.89	47.29	f
800	820.36	52.82	f
840	841.53	67.82	f
880	854.79	69.02	f
920	878.41	76.03	f
960	910.33	82.56	f
1000	937.93	82.73	f
1040	954.93	81.12	f
1080	981.3	73.56	f
1120	1006.08	80.15	f
1160	1026.77	83.88	f
1200	1044.98	82.23	f
1240	1066.33	79.7	f
1280	1091.35	75.02	f
1320	1113.46	76.72	f
1360	1141.01	70.58	f
1400	1164.09	68.64	f
1440	1185.96	69.94	f
*	id=P21	origin=start	destiny=end	motherId=-	ageAtStart=240
0	58.75	225.71	c
40	59.84	221.2	c
80	83.36	211.28	c
120	120.13	205.47	c
160	146.64	196.78	c
200	176.37	186.63	f
240	202.4	181.52	f
280	223.69	193.59	f
320	254.57	207.31	f
360	282.57	227.97	f
400	308.03	240.91	f
440	328.03	246.81	f
480	345.33	254.46	f
520	374.68	252.94	f
560	398.85	246.63	f
600	422.65	243.78	f
640	447.05	235.81	f
680	460.79	234.26	f
720	491.1	237.93	f
760	512.17	233.69	f
800	542.28	225.6	f
840	567.44	228.46	f
880	590.84	237.84	f
920	616.37	246.05	f
960	638.78	237.73	f
1000	654.41	238.34	f
1040	683.71	246.83	f
1080	701.91	256.96	f
1120	718.48	272.85	f
1160	736.5	294.51	f
1200	764.13	293.32	f
1240	790.25	299.35	f
1280	810.63	306.6	f
1320	827.2	317.45	f
1360	846.62	330.32	f
1400	873.9	347.23	f
1440	888.67	355.29	f
*	id=P22	origin=start	destiny=end	motherId=-	ageAtStart=1440
0	585.93	586	c
40	597.16	589.53	c
80	613.4	600.04	c
120	636.03	615.79	c
160	672.95	628.33	c
200	701.02	622.8	f
240	726.92	604.89	f
280	752.8	607.01	f
320	773.69	599.1	f
360	796.43	584.95	f
400	804.73	572.87	f
440	824.7	551.35	f
480	845.86	529.78	f
520	861.02	527.14	f
560	885.88	529.74	f
600	913.97	541.65	f
640	938.81	539.98	f
680	960.38	526.1	f
720	982.62	502.37	f
760	995.04	486.82	f
800	1002.79	474.99	f
840	1022.72	462.25	f
880	1040.72	467.31	f
920	1057.34	464.4	f
960	1081.42	467.8	f
1000	1111.94	458.34	f
1040	1138.36	447.78	f
1080	1161.07	432.36	f
1120	1185.48	425.8	f
1160	1199.5	429.71	f
1200	1217.68	433.74	f
1240	1236.69	433.62	f
1280	1260.2	428.76	f
1320	1291.96	429.73	f
1360	1309.05	429.49	f
1400	1342.03	422.66	f
1440	1363.36	427.98	f
*	id=P23	origin=start	destiny=end	motherId=-	ageAtStart=440
0	747.27	146.13	c
40	767.86	153.55	c
80	788.84	162.42	c
120	809.41	174.06	c
160	824.36	193.25	c
200	838.18	205.07	f
240	872.8	221.94	f
280	903.04	214.59	f
320	926.84	203.73	f
360	943.02	204.46	f
400	972.22	210.41	f
440	988.01	226.92	f
480	1009.99	238.9	f
520	1028.4	245.82	f
560	1049.71	246.29	f
600	1082.48	237.3	f
640	1106.5	221.69	f
680	1128.74	206.94	f
720	1146.63	207.13	f
760	1175.42	215.27	f
800	1210.18	219.34	f
840	1236.63	223.8	f
880	1267.84	214.55	f
920	1289.48	212.86	f
960	1308.63	217.82	f
1000	1333.77	216.32	f
1040	1353.42	214.48	f
1080	1370.18	202.13	f
1120	1379.63	192.79	f
1160	1398.77	169.54	f
1200	1416.92	144.59	f
1240	1444.35	125.06	f
1280	1452.67	115.38	f
1320	1465.94	98.29	f
1360	1484.52	76.49	f
1400	1510.3	63.5	f
1440	1521.72	55.68	f
*	id=P24	origin=start	destiny=end	motherId=-	ageAtStart=4240
0	102.84	653.56	c
40	131.18	656.64	c
80	155.42	664.02	c
120	168.9	671.77	c
160	190.6	680.99	f
200	213.7	678.54	f
240	236.89	671.11	f
280	261.84	664.14	f
320	290.58	678.13	f
360	302.85	697.45	f
400	310.83	707.39	f
440	323.85	715.91	f
480	348.62	722.29	f
520	358.88	720.2	f
560	374.1	723.69	f
600	391.24	740	f
640	413.38	740.77	f
680	432.8	740.44	f
720	464.92	749.21	f
760	494.56	750.88	f
800	513.56	750.8	f
840	534.96	749.09	f
880	554.5	754.18	f
920	581.7	763.41	f
960	609.69	770.15	f
1000	630.37	778.01	f
1040	656.31	778.51	f
1080	681.54	777.95	f
1120	696.7	766.51	f
1160	719.34	741.58	f
1200	737.08	727.15	f
1240	753.91	705.88	f
1280	790.68	687.63	f
1320	824.8	681.53	f
1360	852.74	668.02	f
1400	872.69	667.03	f
1440	880	675.88	f
*	id=P25	origin=start	destiny=end	motherId=-	ageAtStart=4520
0	206.96	509.01	c
40	225.99	521.78	c
80	234.48	521.84	c
120	263.03	513.47	c
160	288.33	515.07	c
200	302.54	515.98	f
240	328.7	511.05	f
280	354.41	516.13	f
320	388.08	517.9	f
360	410.19	530.74	f
400	440.82	552.59	f
440	464.1	573.2	f
480	491.4	584.56	f
520	527.16	590.73	f
560	550.94	581.56	f
600	571.51	580.52	f
640	594.92	565.2	f
680	620.86	559.5	f
720	633.98	560.49	f
760	663.5	581.16	f
800	679.74	590.2	f
840	705.99	590.96	f
880	732.11	594.84	f
920	758.68	594.81	f
960	786.78	591.88	f
1000	822.84	581.69	f
1040	847.36	565.44	f
1080	874.77	562.29	f
1120	902.86	564.05	f
1160	933.68	564.38	f
1200	949.95	559.65	f
1240	974.13	552.15	f
1280	986.82	545.88	f
1320	1016.11	531.27	f
1360	1038.49	513.31	f
1400	1057.74	504.69	f
1440	1073.88	494.09	f
*	id=P26	origin=start	destiny=end	motherId=-	ageAtStart=4640
0	675.13	468.93	c
40	703.57	457.15	c
80	718.04	459.86	c
120	725.2	452.83	c
160	742.18	447.73	c
200	755.8	443.76	f
240	786.43	437.36	f
280	811.46	425.44	f
320	835.55	423.52	f
360	854.11	423.98	f
400	878.74	434.57	f
440	906.81	429.66	f
480	937.76	429.95	f
520	952.68	429.67	f
560	968.26	426.19	f
600	985.03	417.58	f
640	1000.35	403.1	f
680	1016.21	394.48	f
720	1028.47	375.43	f
760	1044.92	365.7	f
800	1063.27	368.53	f
840	1082.37	366.83	f
880	1104.63	363.81	f
920	1123.85	365.91	f
960	1148.35	372.99	f
1000	1161.45	372.11	f
1040	1192.79	369.42	f
1080	1219.18	361.43	f
1120	1241.79	359.26	f
1160	1260.65	354.39	f
1200	1272.75	345.25	f
1240	1296.78	341.66	f
1280	1320.22	338.51	f
1320	1344.82	336.9	f
1360	1357.4	332.91	f
1400	1382.61	329.05	f
1440	1402.06	326.24	f
*	id=P27	origin=start	destiny=end	motherId=-	ageAtStart=1880
0	371.26	629.11	c
40	397.48	620.48	c
80	417.29	610.77	c
120	440.68	598.18	c
160	469.47	597.43	c
200	498.21	604.39	f
240	516.68	609.16	f
280	532.29	613.7	f
320	562.7	609.25	f
360	583.74	610.84	f
400	600.16	613.06	f
440	624.36	626.18	f
480	639.03	637.34	f
520	659.35	644.12	f
560	689.59	644.56	f
600	709.86	657.62	f
640	718.02	665.78	f
680	732.49	677.72	f
720	746.52	676.68	f
760	762.44	673.36	f
800	784.57	658.69	f
840	795.46	653.45	f
880	823.97	646.23	f
920	860.97	646.19	f
960	892.31	640.67	f
1000	914.37	635.21	f
1040	930.9	626.81	f
1080	950.47	612.89	f
1120	973.72	605.14	f
1160	993.15	599.44	f
1200	1020.98	598.76	f
1240	1048.55	584.99	f
1280	1078.47	571.99	f
1320	1100.44	575.37	f
1360	1126.4	570.62	f
1400	1146.93	569.92	f
1440	1178.49	570.35	f
*	id=P28	origin=start	destiny=end	motherId=-	ageAtStart=600
0	206.63	390.97	c
40	208.37	379.37	c
80	219.78	364.48	c
120	247.25	347.2	c
160	271.03	342.18	c
200	309.09	343.68	f
240	322.87	348.25	f
280	356.06	351.49	f
320	385.43	346.48	f
360	405.03	338.86	f
400	416.83	334.85	f
440	430.79	336.75	f
480	449.25	347.42	f
520	466.29	361.48	f
560	483.42	369.25	f
600	503.24	377.67	f
640	532.27	372.11	f
680	557.64	372.38	f
720	589.48	383.85	f
760	619.23	377.97	f
800	644.39	363.77	f
840	671.42	359.1	f
880	683.62	364.13	f
920	712.41	356.5	f
960	742.47	351.76	f
1000	763.09	338.77	f
1040	792.05	337.22	f
1080	824.29	338	f
1120	845.62	344.34	f
1160	862.69	349.17	f
1200	878.3	345.73	f
1240	903.32	357.2	f
1280	923.85	366.06	f
1320	937.73	381.1	f
1360	962.68	402.19	f
1400	975.45	407.63	f
1440	988.11	410.91	f
*	id=P29	origin=start	destiny=end	motherId=-	ageAtStart=3720
0	55.19	229.5	c
40	53.64	214.86	c
80	57.5	204.76	c
120	70.77	187.93	c
160	76.36	165.35	c
200	97.47	157.75	f
240	103.16	147.15	f
280	128.23	140.81	f
320	151.75	133.46	f
360	167.42	121.9	f
400	187.87	106.15	f
440	198.47	101.83	f
480	206.45	98.51	f
520	225.73	84.01	f
560	248.25	74.55	f
600	266.94	72.67	f
640	290.82	76.04	f
680	304.27	73.1	f
720	341.41	64.37	f
760	360.6	78.6	f
800	372.89	93.23	f
840	382.34	106.96	f
880	396.11	125.04	f
920	421.19	132.51	f
960	443.85	148.11	f
1000	479.1	166.93	f
1040	479.26	167.97	f
1080	479.55	184.84	f
1120	495.38	192.52	f
1160	519.63	201.19	f
1200	552.51	209.87	f
1240	581.47	220.39	f
1280	616.58	220.48	f
1320	645	209.76	f
1360	666.19	215.67	f
1400	698.1	210.27	f
1440	729.64	206.06	f
*	id=P30	origin=start	destiny=end	motherId=-	ageAtStart=680
0	365.46	398.41	c
40	384.6	382.67	c
80	400.63	375.42	c
120	423.48	363.17	c
160	442.45	344.72	c
200	467.79	329.76	f
240	486	313.88	f
280	505.64	299.89	f
320	528.15	298.22	f
360	544.14	302.47	f
400	572.12	293.47	f
440	600.09	284.59	f
480	616.78	266.32	f
520	627.02	254.84	f
560	653.23	241.1	f
600	670.03	226.6	f
640	687.44	217.6	f
680	718.84	204.53	f
720	747.96	201.5	f
760	769.78	201.59	f
800	790.22	202.14	f
840	809.37	189.92	f
880	830.9	194.17	f
920	853.91	187.66	f
960	884.35	178.54	f
1000	905.59	185.03	f
1040	936.25	182.81	f
1080	954.25	170.35	f
1120	978.18	150.84	f
1160	1002.73	142.54	f
1200	1027.36	142.18	f
1240	1044.96	145.06	f
1280	1066.33	156.55	f
1320	1098.69	177.31	f
1360	1109.33	187	f
1400	1141.26	202.08	f
1440	1174.82	203.69	f
