# Supplementary material for: A three component model for superdiffusive motion effectively describes migration of eukaryotic cells moving freely or under a directional stimulus
Source: PLoS One. 2022 Aug 2;17(8):e0272259. doi: 10.1371/journal.pone.0272259 (PMC9345344; doi:10.1371/journal.pone.0272259)
Supplement: S1 File — Text files containing information about displacements of experimental and simulated populations used for both preliminary analyses, in “datasets used for preliminary evaluation of cell movement (Tables 1 and 2)”, and further characterization of cell movement, in “further datasets used for cell movement characterization (Figs 2, 4–6; Table 2; S1–S3 Tables; S2 and S3 Figs)”. (ZIP) [file pone.0272259.s007.zip › S1_File/further datasets/simulated/30 cells (9 micron random)/b8 p16/Coords-Vxvr9e.txt]

#	version=2.0	operator=	acqDate=	cellLine=cell	cond=N.T.	type=	well=	ref_angle=	note=Experiment 1	clickId=	date=	acqId=	ps=1	xSize=845	ySize=668	ts=1	unit=um	stackId=	timeInt=	description=
*	id=P1	origin=start	destiny=end	motherId=-	ageAtStart=2320
0	692.98	22.78	c
40	719.96	10.81	c
80	741.09	-1.23	c
120	756.24	-3.6	c
160	781.01	-7.1900000000001	c
200	808.98	-5.59	f
240	833.14	7.11	f
280	846.14	15.92	f
320	867.32	24.5	f
360	904.22	38.57	f
400	921.07	53.18	f
440	944.59	52.56	f
480	949.57	38.49	f
520	960.72	25.62	f
560	975.09	12.68	f
600	1010.39	10.49	f
640	1024.24	9.86	f
680	1055.4	6.5599999999999	f
720	1094.32	16.27	f
760	1116.82	13.05	f
800	1140.94	4.46	f
840	1158.78	11.69	f
880	1191.38	23.55	f
920	1199.16	26.74	f
960	1220.02	30.89	f
1000	1237.53	36.73	f
1040	1261.91	48.97	f
1080	1284.93	43.62	f
1120	1307.16	48.34	f
1160	1335.95	54.2	f
1200	1353.82	69.51	f
1240	1371.34	70.8	f
1280	1385.26	79.39	f
1320	1411.24	79.19	f
1360	1439.26	81.14	f
1400	1462.36	77.78	f
1440	1490.67	75.33	f
*	id=P2	origin=start	destiny=end	motherId=-	ageAtStart=1200
0	550.08	20.79	c
40	533.65	7.37	c
80	521.25	2.49	c
120	527.75	-7.84	c
160	546.12	-23.11	c
200	552.32	-17.85	f
240	567.3	-7.36	f
280	594.59	-12.48	f
320	623.17	-7.1900000000001	f
360	654.94	-13.63	f
400	669.66	-29.29	f
440	697.38	-33.4	f
480	719.29	-34.91	f
520	735.51	-38.32	f
560	763.52	-44.32	f
600	784.33	-48.94	f
640	810.05	-54.99	f
680	837.02	-75.55	f
720	856.47	-82.95	f
760	877.72	-90.84	f
800	894.89	-101.02	f
840	911.11	-121.58	f
880	930.21	-133.67	f
920	947.21	-159.82	f
960	965.42	-167.66	f
1000	984.27	-166.32	f
1040	1002.45	-170.46	f
1080	1031.52	-167.02	f
1120	1055.91	-171.49	f
1160	1070.47	-173.26	f
1200	1090.71	-178.7	f
1240	1128.98	-189.62	f
1280	1165.12	-191.99	f
1320	1193.7	-189.97	f
1360	1218.8	-194.95	f
1400	1234.48	-202.72	f
1440	1256.59	-209.12	f
*	id=P3	origin=start	destiny=end	motherId=-	ageAtStart=4480
0	423.87	445.69	c
40	449.42	457.37	c
80	462.82	469.28	c
120	466.45	487.33	c
160	494.09	505.88	c
200	525.08	519.49	f
240	548.28	521.78	f
280	567.52	514.92	f
320	576.81	509.91	f
360	588.29	503.37	f
400	602.8	492.37	f
440	627.59	486.92	f
480	649.33	497.3	f
520	676.9	510.81	f
560	685.12	515.62	f
600	709.86	525.54	f
640	725.24	532.39	f
680	748.85	529.61	f
720	768.43	531.34	f
760	812.23	529	f
800	841.84	537.74	f
840	854.28	539.24	f
880	881.09	540.42	f
920	924.4	536.02	f
960	945.78	525	f
1000	954.69	522.5	f
1040	974.16	512.46	f
1080	993.07	512.28	f
1120	1016.79	507.96	f
1160	1028.51	515.57	f
1200	1042.3	525	f
1240	1057.96	533.54	f
1280	1077.25	561.25	f
1320	1084	583.44	f
1360	1095.08	598.86	f
1400	1112.51	617.29	f
1440	1127.83	623.44	f
*	id=P4	origin=start	destiny=end	motherId=-	ageAtStart=1360
0	737.45	564.65	c
40	766.31	573.9	c
80	777.49	588.31	c
120	785.12	600.3	c
160	812	607.72	c
200	819.32	606.35	f
240	848.2	603.29	f
280	879.02	603.89	f
320	898.32	593.93	f
360	924.33	571.08	f
400	949.05	559.79	f
440	966.59	558.32	f
480	983.71	563.9	f
520	1013.44	567.03	f
560	1040.67	575.31	f
600	1076.57	570.97	f
640	1099.31	571.74	f
680	1123.55	584.3	f
720	1146.61	591.21	f
760	1168.88	589.49	f
800	1197.67	587.82	f
840	1221.96	587.79	f
880	1253.17	590.61	f
920	1274.15	590.11	f
960	1296.99	584.5	f
1000	1319.89	575.32	f
1040	1347.64	574.36	f
1080	1375.25	580.74	f
1120	1397.99	570.78	f
1160	1416.55	571.31	f
1200	1450.92	566.74	f
1240	1477.53	562.14	f
1280	1503.65	563.84	f
1320	1523.81	567.11	f
1360	1554.21	574.25	f
1400	1586.82	567.76	f
1440	1611.49	569.11	f
*	id=P5	origin=start	destiny=end	motherId=-	ageAtStart=640
0	363.89	470.27	c
40	371.77	455.33	c
80	374.67	442.56	c
120	385.72	431.83	c
160	409.62	426.08	c
200	433.22	418.76	f
240	467.86	419.24	f
280	489.82	427.47	f
320	527.35	415.99	f
360	546.25	403.42	f
400	563.87	404.27	f
440	593.76	403.16	f
480	622.57	400.72	f
520	645.09	397.76	f
560	681.41	380.05	f
600	699.91	371.99	f
640	729.13	378.37	f
680	759.75	384.96	f
720	783.06	382.29	f
760	802.98	371.16	f
800	815.89	359.45	f
840	829.85	351.25	f
880	858.04	349.13	f
920	881.33	353.92	f
960	906.3	369.13	f
1000	921.2	376.77	f
1040	948.79	381.05	f
1080	980.21	386.24	f
1120	1005.97	393.25	f
1160	1037.14	401.23	f
1200	1044	389.7	f
1240	1070.12	371.38	f
1280	1098.25	358.29	f
1320	1117.66	343.78	f
1360	1126.24	332.27	f
1400	1133.97	306.5	f
1440	1153.22	294.82	f
*	id=P6	origin=start	destiny=end	motherId=-	ageAtStart=3600
0	200.57	474.41	c
40	190.49	475.6	c
80	186.23	495.78	c
120	191.31	518.87	c
160	201.82	523.46	c
200	230.75	543.77	f
240	257.5	560.05	f
280	274.55	555.3	f
320	287.25	555.61	f
360	319.37	560.27	f
400	338.57	559.26	f
440	359.39	553.43	f
480	383.99	562.43	f
520	412.33	573.91	f
560	440.05	579.58	f
600	466.29	579.63	f
640	476.62	587.41	f
680	490.5	600.34	f
720	505.7	604.15	f
760	536.14	610.91	f
800	554.56	620.9	f
840	589.73	637.74	f
880	607.02	645.09	f
920	641.41	657.38	f
960	663.6	675.14	f
1000	688.84	684.68	f
1040	704.43	676.25	f
1080	729.61	671.24	f
1120	750.23	679.4	f
1160	769.18	695.99	f
1200	784.9	718.12	f
1240	801.1	740.09	f
1280	824.49	755.92	f
1320	844.59	762.54	f
1360	866.74	759.78	f
1400	887.95	751.47	f
1440	912.44	759.3	f
*	id=P7	origin=start	destiny=end	motherId=-	ageAtStart=2960
0	362.8	322.73	c
40	372.48	301.1	c
80	375.66	294.41	c
120	381.91	273.77	c
160	396.54	250.43	c
200	430.85	230.11	f
240	458.24	219.5	f
280	474.46	215.67	f
320	494.32	205.34	f
360	518.29	208.07	f
400	540.6	204.01	f
440	552.23	196.86	f
480	568.07	186.03	f
520	579.84	174.77	f
560	592.07	153.04	f
600	620.42	141.41	f
640	637.27	133.38	f
680	658.04	120.49	f
720	673.05	107.71	f
760	687.86	90.66	f
800	707.68	69.98	f
840	716.32	70.23	f
880	734.69	70.79	f
920	747.39	65.45	f
960	761.79	56.84	f
1000	775.49	54.1	f
1040	785.92	55.82	f
1080	819.08	48.56	f
1120	843.91	52.56	f
1160	872.22	54.38	f
1200	887.97	44.64	f
1240	900.64	40.18	f
1280	923.01	37.52	f
1320	952.24	43.02	f
1360	967.9	47.11	f
1400	989.81	59.15	f
1440	1009.41	59.23	f
*	id=P8	origin=start	destiny=end	motherId=-	ageAtStart=2000
0	83.7	188.19	c
40	91.22	182.54	c
80	114.01	176.53	c
120	134.28	165.04	c
160	145.68	154.06	c
200	160.57	144.56	f
240	182.44	133.06	f
280	200.63	122.92	f
320	230.37	121.61	f
360	238.49	122.36	f
400	252.03	126.31	f
440	277.41	120.89	f
480	292	122.82	f
520	318.52	130.24	f
560	352.82	135.84	f
600	380.66	146.19	f
640	409.22	154.7	f
680	429.65	164.43	f
720	463.7	172.83	f
760	480.72	168.3	f
800	479.87	157.94	f
840	488.63	144.16	f
880	517.77	132.41	f
920	533.77	134.79	f
960	564.29	128.94	f
1000	592.52	126.26	f
1040	621.09	124.85	f
1080	651.64	124.53	f
1120	670.87	108.72	f
1160	676.45	98.54	f
1200	709.2	90.1	f
1240	743	85.95	f
1280	774.39	86.44	f
1320	797.53	87	f
1360	814.86	75.8	f
1400	845.54	67.4	f
1440	870.53	67.74	f
*	id=P9	origin=start	destiny=end	motherId=-	ageAtStart=4720
0	20.1	336.34	c
40	37.15	349.45	c
80	53.35	365.47	c
120	71.5	387.35	c
160	85.98	388.35	f
200	110.14	391.31	f
240	137.66	397.05	f
280	158.87	401.19	f
320	187.47	414.36	f
360	216.3	413.48	f
400	225.21	412.71	f
440	251.28	406.84	f
480	284.16	404.62	f
520	317.63	402.06	f
560	344.98	384.08	f
600	360.56	376.19	f
640	380.64	377.94	f
680	413.4	371.44	f
720	441.31	371.77	f
760	455.88	363.55	f
800	479.47	357	f
840	516.47	354.69	f
880	546.98	346.89	f
920	572.39	323.17	f
960	586.06	300.78	f
1000	613.34	279.63	f
1040	630.42	269.07	f
1080	659.96	264.01	f
1120	689.86	258.83	f
1160	714.65	260.65	f
1200	732.93	259.65	f
1240	765.65	255.15	f
1280	789.45	243.53	f
1320	810.61	225.73	f
1360	833.69	203.43	f
1400	839.28	190.9	f
1440	860.04	186.93	f
*	id=P10	origin=start	destiny=end	motherId=-	ageAtStart=3880
0	119	494.13	c
40	137.9	509.74	c
80	162.92	521.61	c
120	186.33	531.83	c
160	199.41	539.26	c
200	219.76	553.24	f
240	245.48	559.54	f
280	255.01	563.76	f
320	281.22	559.69	f
360	288.84	544.54	f
400	308.06	540.42	f
440	330.1	538.61	f
480	359.52	536.46	f
520	376.19	529.41	f
560	400.37	525.92	f
600	426.19	510.1	f
640	452.48	498.2	f
680	482.98	488.46	f
720	506.69	482.72	f
760	527.01	471.05	f
800	554.44	443.38	f
840	571.78	446.12	f
880	588.8	441.47	f
920	605.59	430.15	f
960	624.47	420.76	f
1000	653.72	402.77	f
1040	669.3	398.75	f
1080	696.4	392.68	f
1120	718.61	393.35	f
1160	737.52	391	f
1200	757.85	389.75	f
1240	779.98	388.02	f
1280	806.98	381.99	f
1320	831.76	378.65	f
1360	856.64	389.05	f
1400	877.96	396.55	f
1440	908.94	397.1	f
*	id=P11	origin=start	destiny=end	motherId=-	ageAtStart=3520
0	596.86	321.64	c
40	613.63	323.33	c
80	641.79	329.49	c
120	672.92	321.09	c
160	690.09	325.77	c
200	719.82	331.6	f
240	747.21	321.95	f
280	786.63	311.87	f
320	791.85	304.85	f
360	807.54	296.16	f
400	837.34	284	f
440	864.79	284.44	f
480	893.36	276.7	f
520	917.42	278.49	f
560	938.56	282.83	f
600	967.12	280.45	f
640	989.35	278.17	f
680	1002.81	278.02	f
720	1023.12	273.26	f
760	1058.36	259.25	f
800	1083.9	241.61	f
840	1112.18	226.61	f
880	1131.78	220.07	f
920	1152.85	223.25	f
960	1169.96	227.08	f
1000	1200.86	230.26	f
1040	1235.87	234.28	f
1080	1264.5	242.35	f
1120	1282.39	247.2	f
1160	1302.67	244.98	f
1200	1318.63	233.82	f
1240	1336.63	228.6	f
1280	1360.44	212.64	f
1320	1376.47	198.33	f
1360	1391.61	185.18	f
1400	1403.67	176.47	f
1440	1430.78	161.41	f
*	id=P12	origin=start	destiny=end	motherId=-	ageAtStart=40
0	87.88	31.65	c
40	85.87	42.61	c
80	82.99	52.41	c
120	81.9	76.89	c
160	100.01	78.64	c
200	137.83	86.41	f
240	159.32	95.88	f
280	176.56	110.19	f
320	201.31	124.51	f
360	229.75	140.15	f
400	249.82	144.95	f
440	284.72	138.87	f
480	305.51	138.42	f
520	322.37	146.13	f
560	352.28	152.19	f
600	367.18	157.38	f
640	393.99	168.04	f
680	415.72	180.63	f
720	432.42	189.65	f
760	459.01	203.74	f
800	470.48	208.75	f
840	498.88	207.73	f
880	504.55	208.78	f
920	535.75	213.11	f
960	563.62	199.75	f
1000	583.72	199.4	f
1040	602.89	188	f
1080	622.07	180.81	f
1120	650.68	191.57	f
1160	681.77	196.63	f
1200	710.5	190.23	f
1240	735.77	183.05	f
1280	751.5	190.42	f
1320	775.52	205.49	f
1360	803.26	220.55	f
1400	843.68	231.9	f
1440	863.97	227.56	f
*	id=P13	origin=start	destiny=end	motherId=-	ageAtStart=760
0	484.93	31.15	c
40	457.77	26.83	c
80	455.22	19.25	c
120	460.84	-4.91	c
160	460.67	-14.29	c
200	472.11	-29.61	f
240	487	-40.35	f
280	504.44	-46.77	f
320	533.33	-49.69	f
360	555.59	-47.74	f
400	581.81	-48.14	f
440	599.83	-45.61	f
480	616.77	-41.44	f
520	624.87	-46.68	f
560	644.13	-62.32	f
600	666.4	-74.96	f
640	685.64	-86.67	f
680	703.83	-99.64	f
720	719.15	-109.12	f
760	736.92	-122.12	f
800	753.65	-129.38	f
840	777.36	-135.93	f
880	796.39	-145.31	f
920	819.47	-145.5	f
960	843.45	-149.13	f
1000	872.12	-159.03	f
1040	900.24	-173.64	f
1080	929.29	-173.27	f
1120	959.84	-176.52	f
1160	1000.32	-179.63	f
1200	1025.84	-178.25	f
1240	1042.39	-175.25	f
1280	1055.34	-170.53	f
1320	1074.04	-161.33	f
1360	1093.59	-154.24	f
1400	1126.3	-146.08	f
1440	1151.8	-138.51	f
*	id=P14	origin=start	destiny=end	motherId=-	ageAtStart=4360
0	256.69	479.54	c
40	281.78	492.24	c
80	321.07	498.67	c
120	352.14	501.74	c
160	374.57	507.63	c
200	392.68	503.59	f
240	420.03	488.24	f
280	444.95	488.12	f
320	470.66	492.55	f
360	498.91	497.4	f
400	511.93	502.96	f
440	527.34	499.55	f
480	546.68	496.1	f
520	577.55	489.56	f
560	599.61	493.32	f
600	604.48	487.09	f
640	616.02	475.32	f
680	640.4	454.64	f
720	657.31	434.88	f
760	681.13	427.73	f
800	713.93	436.44	f
840	743.01	448.23	f
880	779.35	446.47	f
920	804.52	450.43	f
960	827.88	457.82	f
1000	862.17	465.23	f
1040	894.23	458.47	f
1080	938.54	450.96	f
1120	968.82	442.28	f
1160	991.84	436.7	f
1200	1008.9	429.05	f
1240	1023.72	416.83	f
1280	1043.63	400.14	f
1320	1060	396	f
1360	1079.74	397.8	f
1400	1103.93	403.21	f
1440	1126.33	400.87	f
*	id=P15	origin=start	destiny=end	motherId=-	ageAtStart=1760
0	189.63	414.32	c
40	190.6	410.25	c
80	207.96	397.9	c
120	238.39	388.72	c
160	260.16	371.01	c
200	279.59	357.85	f
240	299.9	354.8	f
280	319.42	354.85	f
320	351.02	363.35	f
360	378.85	359.94	f
400	411.62	365.79	f
440	442.28	373.33	f
480	480.91	375.82	f
520	490.43	374.1	f
560	518.1	370.13	f
600	548.42	355.6	f
640	568.52	348.99	f
680	593.06	327.53	f
720	608.57	314.58	f
760	626.13	307.21	f
800	653.27	310.86	f
840	681.48	322.05	f
880	705.71	314.14	f
920	726.52	319.36	f
960	747.67	315.21	f
1000	775.32	318.05	f
1040	796.37	315.34	f
1080	827.41	321.14	f
1120	857.17	319.72	f
1160	876	321.15	f
1200	901.07	320.86	f
1240	917.22	327.06	f
1280	936.87	343	f
1320	965.5	355.52	f
1360	985.55	356.18	f
1400	1001.88	358.24	f
1440	1030.42	356.22	f
*	id=P16	origin=start	destiny=end	motherId=-	ageAtStart=1720
0	109.39	662.95	c
40	117.04	688.15	c
80	123.98	695.78	c
120	136.31	698.23	c
160	153.89	700.09	f
200	181.55	691.66	f
240	211.78	694.66	f
280	232.03	695.45	f
320	256.58	707.33	f
360	269.87	713.56	f
400	292.19	711.79	f
440	323.74	715.48	f
480	346.03	720.93	f
520	357.86	728.83	f
560	375.22	740.97	f
600	394.33	761.77	f
640	425.78	765.31	f
680	447.79	763.38	f
720	468.98	768.43	f
760	487.06	774.72	f
800	519.94	769.56	f
840	548.66	756.83	f
880	573.1	743.91	f
920	590.62	738.52	f
960	622.34	730.31	f
1000	645.47	719.75	f
1040	661.56	708.7	f
1080	680.82	699.52	f
1120	696.63	690.97	f
1160	731.68	682.89	f
1200	765.38	694.13	f
1240	788.19	702.27	f
1280	807.86	712.86	f
1320	828.91	720.65	f
1360	847.86	726.64	f
1400	881.87	726.01	f
1440	905.78	722.38	f
*	id=P17	origin=start	destiny=end	motherId=-	ageAtStart=1640
0	216.22	134.64	c
40	204.62	128.24	c
80	201.74	117.02	c
120	208.87	102.16	c
160	211.83	84.01	c
200	228.61	61.09	f
240	231.86	44.57	f
280	254.42	31.6	f
320	276.21	12.24	f
360	292.21	-5.6900000000001	f
400	311.81	-21.48	f
440	331.32	-42.36	f
480	359.32	-51.41	f
520	375.03	-62.07	f
560	401.15	-66.93	f
600	426.96	-76.91	f
640	452.43	-89.61	f
680	480.25	-103.56	f
720	494.16	-106.37	f
760	517.23	-109.36	f
800	536.57	-106.1	f
840	552.12	-105.79	f
880	581.2	-98.28	f
920	605.21	-86.18	f
960	624.67	-81.07	f
1000	644.57	-74.49	f
1040	663.69	-77.51	f
1080	694.82	-81.25	f
1120	727.9	-87.45	f
1160	754.86	-105.62	f
1200	775.25	-108.03	f
1240	805.25	-107.26	f
1280	823.14	-104.84	f
1320	855.83	-102.87	f
1360	892.98	-105.3	f
1400	920.52	-100.86	f
1440	946.75	-100.19	f
*	id=P18	origin=start	destiny=end	motherId=-	ageAtStart=320
0	846.45	157.44	c
40	869.48	134.98	c
80	883.66	120.56	c
120	895.78	109.38	c
160	918.68	92.91	c
200	952.87	90.34	f
240	975.78	88.29	f
280	1005.47	89.64	f
320	1020.04	96.62	f
360	1042.49	102.83	f
400	1053.94	92.73	f
440	1067.98	89.05	f
480	1088.44	91.36	f
520	1110.01	88.39	f
560	1132.99	101.58	f
600	1159.2	100.67	f
640	1174.37	88.68	f
680	1189.44	79.87	f
720	1205.66	86.59	f
760	1235.88	83.31	f
800	1262.61	83.94	f
840	1285.26	98.67	f
880	1303.53	110.35	f
920	1329.22	115.4	f
960	1348.51	128.09	f
1000	1375.12	123.25	f
1040	1410.85	115.23	f
1080	1431.84	105.71	f
1120	1469.16	93.61	f
1160	1490.84	86.96	f
1200	1521.72	81.56	f
1240	1546.23	71.69	f
1280	1580.46	65.77	f
1320	1606.09	63.23	f
1360	1633.11	65.46	f
1400	1670.14	70.18	f
1440	1687.23	82.35	f
*	id=P19	origin=start	destiny=end	motherId=-	ageAtStart=3640
0	115.19	102.21	c
40	138.55	75.06	c
80	150.73	68.34	c
120	171	53.18	c
160	187.94	33.87	c
200	202.63	24.67	f
240	219.19	20.65	f
280	240.78	9.02	f
320	263.52	-0.58000000000004	f
360	280	-8.97	f
400	287.27	-23.03	f
440	298.07	-37	f
480	308.84	-49.88	f
520	325.91	-54.78	f
560	353.12	-59.17	f
600	372.64	-61.48	f
640	398.83	-55.93	f
680	414.17	-56.16	f
720	444.05	-50.48	f
760	468.65	-53.16	f
800	494.14	-51.58	f
840	517.45	-59.01	f
880	544.09	-64.78	f
920	564.65	-77.22	f
960	584.26	-79.61	f
1000	604.17	-82.82	f
1040	634.43	-78.81	f
1080	658.47	-72.36	f
1120	676.24	-74.03	f
1160	693.2	-75.49	f
1200	724.96	-82.11	f
1240	752.67	-74.11	f
1280	779.03	-83.24	f
1320	794.62	-97.12	f
1360	811.5	-100.2	f
1400	843.4	-117.69	f
1440	867.84	-113.9	f
*	id=P20	origin=start	destiny=end	motherId=-	ageAtStart=4440
0	777.77	312.36	c
40	792.2	330.02	c
80	817.28	343.77	c
120	827.56	343.38	c
160	846.43	338.49	c
200	860.18	340.02	f
240	881.2	345.1	f
280	899.99	341.11	f
320	918.26	334.39	f
360	955.27	342.95	f
400	988.48	362.7	f
440	1018.47	377.66	f
480	1047.15	386.21	f
520	1077.89	391.88	f
560	1102.95	391.78	f
600	1121.11	383.33	f
640	1131.86	367.74	f
680	1156.83	355.06	f
720	1189.25	355.09	f
760	1208.49	353.26	f
800	1239.54	342.21	f
840	1262.6	326.53	f
880	1282.15	319.29	f
920	1307.26	319.97	f
960	1343.35	325.57	f
1000	1371.09	330.01	f
1040	1397.42	331.55	f
1080	1425.29	335.82	f
1120	1442.25	338.7	f
1160	1465.35	351.06	f
1200	1487.15	357.13	f
1240	1512.78	360.28	f
1280	1543.18	364.76	f
1320	1561.77	355.24	f
1360	1589.78	352.09	f
1400	1613.94	344.04	f
1440	1642.78	352.95	f
*	id=P21	origin=start	destiny=end	motherId=-	ageAtStart=440
0	110.11	537.08	c
40	136.55	541.43	c
80	160.3	536.19	c
120	188.97	535.22	c
160	216.17	545.41	c
200	243.16	551.57	f
240	267.43	559.39	f
280	287.53	561.27	f
320	314.73	554.5	f
360	335.94	559.1	f
400	378.99	550.95	f
440	393.51	538.05	f
480	401.41	535.04	f
520	431.14	535.4	f
560	455.3	535.8	f
600	474.61	533.98	f
640	486.14	519.87	f
680	501.48	506.72	f
720	518.55	507.26	f
760	530.79	503.66	f
800	560.92	478.31	f
840	575.79	469.68	f
880	604.1	467.61	f
920	627.06	470.11	f
960	657.78	462.59	f
1000	693.21	458.6	f
1040	718.78	459.5	f
1080	739.85	467.75	f
1120	779.54	473.19	f
1160	801.95	492.5	f
1200	836.06	499.29	f
1240	865.25	504.08	f
1280	890.91	514.34	f
1320	908.24	518.13	f
1360	923.48	522.59	f
1400	937.79	535.72	f
1440	954.57	545.32	f
*	id=P22	origin=start	destiny=end	motherId=-	ageAtStart=840
0	713.51	330.08	c
40	727.69	343.88	c
80	747.3	355.76	c
120	754.67	372.31	c
160	775.21	379.08	c
200	788.92	389.32	f
240	795.52	396.16	f
280	811.39	420.46	f
320	819.73	442.7	f
360	832	451.01	f
400	853.24	452.03	f
440	877.16	457.59	f
480	915.06	464.07	f
520	937.49	460.97	f
560	964.48	466.79	f
600	969.75	463.94	f
640	978	454.88	f
680	996.69	434.78	f
720	1021.85	423.97	f
760	1040.98	414.41	f
800	1052.88	411.02	f
840	1088.89	411.55	f
880	1104.28	417.29	f
920	1125.88	423.3	f
960	1143.26	436.12	f
1000	1162.26	450.39	f
1040	1177.07	454.56	f
1080	1205.02	464.43	f
1120	1219.87	476.86	f
1160	1246.55	482.12	f
1200	1268.25	483.68	f
1240	1279.05	478.48	f
1280	1308.66	464.16	f
1320	1329.57	446.88	f
1360	1358.55	437.5	f
1400	1378.79	435.89	f
1440	1398.81	426.4	f
*	id=P23	origin=start	destiny=end	motherId=-	ageAtStart=4400
0	555.39	38.39	c
40	556.9	49.41	c
80	572.51	60.59	c
120	591.23	68.15	c
160	603.74	67.1	f
200	619.34	74.28	f
240	640.87	65.6	f
280	661	47.85	f
320	689.32	37.85	f
360	721.61	26.84	f
400	737.05	31.2	f
440	751.93	36.6	f
480	769.36	40.56	f
520	788.82	53.25	f
560	822.64	66.48	f
600	838.43	64.77	f
640	855.02	66.43	f
680	865.52	68.59	f
720	888.3	74.12	f
760	920.86	86.71	f
800	940.97	99.04	f
840	964.16	106.3	f
880	983.42	121.84	f
920	1002.24	125.5	f
960	1025.2	127.74	f
1000	1050.12	128.56	f
1040	1077.38	123.2	f
1080	1086.26	116.22	f
1120	1113.23	113.46	f
1160	1137.33	115.81	f
1200	1158.12	125.16	f
1240	1174.08	129.45	f
1280	1195.72	131.93	f
1320	1219.19	143.33	f
1360	1233.01	150.93	f
1400	1245.16	158.19	f
1440	1265.64	174.83	f
*	id=P24	origin=start	destiny=end	motherId=-	ageAtStart=1200
0	220.12	207.58	c
40	236.84	183.02	c
80	256.25	184.98	c
120	286.3	195.06	c
160	301.26	206.79	c
200	316.17	226.53	f
240	339.14	259.98	f
280	362.2	276.08	f
320	395.07	303.08	f
360	410.58	312.1	f
400	438.53	314.27	f
440	467.03	313.18	f
480	490.9	313.92	f
520	513.76	316.03	f
560	533.09	317.05	f
600	565.79	317.82	f
640	579.47	327.92	f
680	592.87	332.41	f
720	615.54	343.94	f
760	629.47	357.18	f
800	651.73	364.02	f
840	677.41	378.84	f
880	701.17	390.47	f
920	716.95	390.04	f
960	739.16	388.89	f
1000	761.24	386.83	f
1040	779.76	380.75	f
1080	807.15	378.58	f
1120	834.16	363.63	f
1160	858.24	357.89	f
1200	891.79	347.13	f
1240	921.37	346.59	f
1280	937.45	341.18	f
1320	966.89	334.33	f
1360	991.95	333.81	f
1400	1010.04	325.5	f
1440	1036.6	329.55	f
*	id=P25	origin=start	destiny=end	motherId=-	ageAtStart=4280
0	408	411.32	c
40	425.36	417.8	c
80	451.81	420.44	c
120	463.66	419.77	c
160	493.58	426.33	c
200	521.5	427.63	f
240	557.25	415.28	f
280	590.91	403.03	f
320	611.54	393.36	f
360	631.98	378.78	f
400	647.87	354.42	f
440	659.42	339.73	f
480	690.1	325.09	f
520	712.13	317.15	f
560	730.9	309.79	f
600	753.07	301.51	f
640	770.79	278.16	f
680	786.19	276.2	f
720	810.4	287.58	f
760	835.36	295.41	f
800	857.44	295.18	f
840	888.84	304.65	f
880	903.38	308.78	f
920	925.98	314.78	f
960	950.3	320.36	f
1000	976.49	313.57	f
1040	1003.34	310.63	f
1080	1026.19	305.19	f
1120	1041.8	301.57	f
1160	1059.57	306.03	f
1200	1079.16	309.34	f
1240	1103.76	298.5	f
1280	1129.86	309.35	f
1320	1144.62	312.34	f
1360	1161.23	299.32	f
1400	1165.61	277.06	f
1440	1179.55	264.96	f
*	id=P26	origin=start	destiny=end	motherId=-	ageAtStart=1120
0	839.85	571.11	c
40	857.49	575.09	c
80	882.06	567.76	c
120	906.16	566.51	c
160	921.36	567.77	c
200	951.6	566.36	f
240	971.26	562.97	f
280	1001.44	573.28	f
320	1030.67	575.44	f
360	1054.08	567.94	f
400	1084.56	562.06	f
440	1112.61	564.41	f
480	1133.38	568.76	f
520	1163.78	587.33	f
560	1183.96	609.02	f
600	1210.53	624.28	f
640	1222.62	635.19	f
680	1248.71	638.64	f
720	1277.08	647.86	f
760	1298.45	655.55	f
800	1332.34	663.93	f
840	1356.39	662.13	f
880	1382.5	662.37	f
920	1397.8	664.28	f
960	1415.77	664.55	f
1000	1449.87	663.96	f
1040	1471.69	659.91	f
1080	1482.86	659.88	f
1120	1496.63	659.48	f
1160	1526.51	660.46	f
1200	1544.13	658.31	f
1240	1566.19	656.87	f
1280	1604.3	649.56	f
1320	1641.15	646.86	f
1360	1680.51	649.74	f
1400	1707	644.93	f
1440	1735.53	641.16	f
*	id=P27	origin=start	destiny=end	motherId=-	ageAtStart=1720
0	783.19	642.06	c
40	801.09	656.12	c
80	815.87	667.79	c
120	835.57	686.63	c
160	850.57	690.45	c
200	878.88	684.91	f
240	901.73	693.99	f
280	924.76	689.58	f
320	954.41	700.24	f
360	979.41	711.49	f
400	997.71	719.52	f
440	1030.48	726.9	f
480	1055.41	732.38	f
520	1084.14	733.18	f
560	1100.5	745.7	f
600	1113.58	753.53	f
640	1151.04	756.17	f
680	1172.72	756.07	f
720	1186.35	746.61	f
760	1205.75	733.44	f
800	1220.35	727.66	f
840	1258.57	721.69	f
880	1288.04	712.78	f
920	1297.29	703.59	f
960	1320.57	703.07	f
1000	1332.24	688.47	f
1040	1351.64	680.22	f
1080	1388.3	671.63	f
1120	1425.14	665.81	f
1160	1455.54	648.1	f
1200	1470.62	639.84	f
1240	1491.94	620.54	f
1280	1512.42	612.01	f
1320	1540.24	625.98	f
1360	1563.32	639.81	f
1400	1578.12	649.85	f
1440	1604.5	660.2	f
*	id=P28	origin=start	destiny=end	motherId=-	ageAtStart=360
0	126.82	325.18	c
40	161.9	312.14	c
80	188.18	323.27	c
120	211.42	334.32	c
160	229.98	332.63	c
200	266.61	326.87	f
240	292.54	334.17	f
280	304.15	334.8	f
320	318.98	328.7	f
360	354.97	317.01	f
400	378.63	314.06	f
440	397.99	317.68	f
480	425.47	319.1	f
520	443.88	316.28	f
560	478.35	305.5	f
600	501.71	296.69	f
640	518.34	292.69	f
680	545.34	291.94	f
720	578.36	305.46	f
760	605.11	309.57	f
800	633.7	314.53	f
840	651.75	314.96	f
880	668.73	319.08	f
920	689.13	333.25	f
960	710.36	336.41	f
1000	736.42	342.85	f
1040	766.48	347.78	f
1080	779.57	342.52	f
1120	820.59	335.26	f
1160	844.3	331.96	f
1200	866.68	330.91	f
1240	891.71	335.12	f
1280	932.89	335.2	f
1320	957.04	341.31	f
1360	975.14	346.03	f
1400	994.54	343.15	f
1440	1017.5	337.5	f
*	id=P29	origin=start	destiny=end	motherId=-	ageAtStart=600
0	57.47	393.88	c
40	81.1	387.76	c
80	98.87	375.63	c
120	121.66	362.12	c
160	143.11	356.55	c
200	158.61	361.77	f
240	182.73	364.49	f
280	214.21	374.32	f
320	239.8	380.56	f
360	272.52	385.79	f
400	300.34	376.59	f
440	323.32	377.93	f
480	348.24	378.29	f
520	379.41	369.99	f
560	421.27	369.87	f
600	458.27	361.1	f
640	476.15	356.72	f
680	490.1	360.63	f
720	498.18	362.2	f
760	530.17	348.79	f
800	554.53	346.48	f
840	577.12	342.23	f
880	607.64	336.56	f
920	642.15	339.84	f
960	669.09	333.04	f
1000	681.77	342.15	f
1040	693.01	364.9	f
1080	709.17	374.73	f
1120	735.42	388.07	f
1160	754.4	399.19	f
1200	787.07	399.27	f
1240	811.06	391.56	f
1280	843.3	393.47	f
1320	870.88	400.42	f
1360	887.84	409.31	f
1400	904.98	410.21	f
1440	934.52	413.34	f
*	id=P30	origin=start	destiny=end	motherId=-	ageAtStart=1840
0	696.86	512.81	c
40	711.53	525.67	c
80	738.84	528.12	c
120	762.69	536.44	c
160	795.74	530.24	f
200	825.86	526.27	f
240	846.23	514.5	f
280	879.98	521.6	f
320	908.4	516.92	f
360	932.81	534.31	f
400	941.71	541.23	f
440	958.75	555.01	f
480	985.08	559.09	f
520	1015.97	575.84	f
560	1030.61	586.37	f
600	1047.2	592.57	f
640	1076.15	597.89	f
680	1101.17	596.78	f
720	1128.76	601.74	f
760	1141.98	607.7	f
800	1152.31	622.81	f
840	1168.44	621.15	f
880	1186.76	636.68	f
920	1192.21	636.13	f
960	1224.2	634.82	f
1000	1237.92	629.79	f
1040	1253.31	617.34	f
1080	1270.27	608.15	f
1120	1289.43	602.76	f
1160	1323.41	597.7	f
1200	1350.44	578.27	f
1240	1379.95	573.77	f
1280	1404.28	566.17	f
1320	1438.8	559.02	f
1360	1460.39	548.84	f
1400	1472.94	544.93	f
1440	1497.53	528.71	f
