# Supplementary material for: A three component model for superdiffusive motion effectively describes migration of eukaryotic cells moving freely or under a directional stimulus
Source: PLoS One. 2022 Aug 2;17(8):e0272259. doi: 10.1371/journal.pone.0272259 (PMC9345344; doi:10.1371/journal.pone.0272259)
Supplement: S1 File — Text files containing information about displacements of experimental and simulated populations used for both preliminary analyses, in “datasets used for preliminary evaluation of cell movement (Tables 1 and 2)”, and further characterization of cell movement, in “further datasets used for cell movement characterization (Figs 2, 4–6; Table 2; S1–S3 Tables; S2 and S3 Figs)”. (ZIP) [file pone.0272259.s007.zip › S1_File/further datasets/simulated/30 cells (9 micron random)/b8 p16/Coords-hKsEH0.txt]

#	version=2.0	operator=	acqDate=	cellLine=cell	cond=N.T.	type=	well=	ref_angle=	note=Experiment 1	clickId=	date=	acqId=	ps=1	xSize=845	ySize=668	ts=1	unit=um	stackId=	description=
*	id=P1	origin=start	destiny=death	motherId=-
0	597.03	619.29	v:0.5;t:f;sf:1;nr:3.99;cr:7.97;verts:-11.5,1.41|-10.81,-4.15|-10.66,-4.53|-0.4,-0.21|-16.15,-15.71;
40	619.68	627.53	v:0.5;t:f;sf:1;nr:4.03;cr:8.06;verts:-0.13,-0.34|0.57,16.41|-15.33,-5.88|-0.57,-16.41;
80	636	625.3	v:0.5;t:f;sf:1;nr:4.08;cr:8.15;verts:13.49,38|-15.75,14.17|-16.46,-2.58|-16.93,-24.18|22.94,-18.57;
120	657.36	623.88	v:0.5;t:f;sf:1;nr:4.12;cr:8.24;verts:5.64,26.55|-26.81,4.25|-26.64,-5.18|1.58,-20|38.36,-13.77;
160	671.43	619.3	v:0.5;t:f;sf:1;nr:4.16;cr:8.33;verts:18.36,8.56|-8.43,21.97|-5.58,-32.47|16.18,-12.19;
200	690.26	621.87	v:0.5;t:f;sf:1;nr:4.21;cr:8.43;verts:0.91,25.97|-3.42,33.13|-2.65,-9.63|6.29,-25.21;
240	716.56	605.94	v:0.5;t:f;sf:1;nr:4.27;cr:8.53;verts:2.85,17.98|-9.37,15.6|-13.74,-11.94|31.24,-12.67;
280	729.12	602.04	v:0.5;t:f;sf:1;nr:4.32;cr:8.65;verts:-9.71,14.08|-21.94,11.71|18.68,-16.57|-0.35,0.17;
320	746.92	591.95	v:0.5;t:f;sf:1;nr:4.38;cr:8.76;verts:1.05,30.08|-29.2,-7.28|-18.16,-9.92|-16.83,-24.95|42.63,-7.27;
360	771.66	578.02	v:0.5;t:f;sf:1;nr:4.43;cr:8.86;verts:29.9,18.27|-6.59,8.74|-10.22,-3.92|7.74,-7.74;
400	797.92	585.41	v:0.5;t:f;sf:1;nr:4.46;cr:8.91;verts:3.64,25.65|-18.52,-0.35|-3.57,-20.24|0.36,-20.55|44.21,-2.85;
440	822.72	589.72	v:0.5;t:f;sf:1;nr:4.48;cr:8.95;verts:19.41,1.46|39.94,19.76|-25.02,13.31|-7.81,-27.24|-2.96,-28.19;
480	848.11	584.95	v:0.5;t:f;sf:1;nr:4.49;cr:8.99;verts:14.55,15|-40.95,-18.08|-5.98,-3.3|-21.88,-15.89|26.89,2.83;
520	869.36	592.26	v:0.5;t:f;sf:1;nr:4.51;cr:9.01;verts:5.64,10.14|-6.7,22.31|-17.61,8.59|-16.24,-10.95|-0.51,-0.1;
560	901.35	592.53	v:0.5;t:f;sf:1;nr:4.52;cr:9.04;verts:28.35,1.49|21.75,18.25|-22.37,17.48|-26.54,-24.4|24.08,-15.04;
600	926.56	604.68	v:0.5;t:f;sf:1;nr:4.53;cr:9.06;verts:3.15,13.63|-19.94,30.15|0.36,-20.42|4.59,-19.9|18.93,-7.65;
640	955.64	614.58	v:0.5;t:f;sf:1;nr:4.54;cr:9.08;verts:14.91,42.76|-10.15,2.26|-24.49,-9.99|6.19,-17.98|17.98,-6.19;
680	976.21	631.26	v:0.5;t:f;sf:1;nr:4.6;cr:9.2;verts:-9.34,28.75|-14.38,-1.3|35.83,-5.91|30.12,-2.63;
720	992.34	633.95	v:0.5;t:f;sf:1;nr:4.67;cr:9.33;verts:-12.11,34.74|-30.65,16.99|17.52,-30.34|19.7,-3.23|13.99,0.05;
760	1015.28	633.41	v:0.5;t:f;sf:1;nr:4.73;cr:9.46;verts:28.25,9.7|3.19,8.77|-8.95,-0.48|-1.3,-9.24;
800	1023.17	622.53	v:0.5;t:f;sf:1;nr:4.8;cr:9.6;verts:18.64,23.86|-16.84,-11.37|20.35,-1.18|22.96,2.41;
840	1042.26	600.29	v:0.5;t:f;sf:1;nr:4.87;cr:9.75;verts:0.88,10.04|-17.46,25.28|3.87,-19.82|9.28,-3.94;
880	1052.36	583.87	v:0.5;t:f;sf:1;nr:4.95;cr:9.9;verts:-25.39,17.78|-27.56,8.86|-9.22,-6.38|-0.82,-20.36|38.75,-4.31;
920	1072.98	566.99	v:0.5;t:f;sf:1;nr:4.98;cr:9.97;verts:4.04,46.16|-44.07,14.32|-32.76,-32.76|18.13,-21.19|0.57,-0.05;
*	id=P2	origin=start	destiny=end	motherId=-
0	620.22	471.5	v:0.5;t:f;sf:1;nr:4.01;cr:8.02;verts:10.42,25.8|-6.73,27|-21.32,17.89|11.17,-38.03|14.75,-23.6;
40	637.56	474.16	v:0.5;t:f;sf:1;nr:4.01;cr:8.02;verts:6.57,6.12|9.35,9.22|-3.94,8.07|-3.94,-8.07;
80	675.02	487.65	v:0.5;t:f;sf:1;nr:4.01;cr:8.02;verts:6.86,24.72|-8.49,-4.7|7.54,-6.11|9.68,0.68;
120	708.15	495.61	v:0.5;t:f;sf:1;nr:4.01;cr:8.02;verts:-1.56,8.03|-10,13.03|3.33,-7.47|7.69,2.8;
160	743.53	489.92	v:0.5;t:f;sf:1;nr:4.01;cr:8.02;verts:-2.02,8.75|-6.01,6.67|-6.46,6.24|-5.65,-6.98|29.21,-13.26;
200	775.04	480.4	v:0.5;t:f;sf:1;nr:4.01;cr:8.02;verts:8.48,-2.11|5.01,7.16|-12.12,-5.07|-2.41,-8.4|-2.3,-22.79;
240	799.72	469.31	v:0.5;t:f;sf:1;nr:4.01;cr:8.02;verts:9.33,13.83|-13.67,9.57|-19.67,-3.93|-16.2,-13.21|38.65,-10.7;
280	837.4	455.24	v:0.5;t:f;sf:1;nr:4.01;cr:8.02;verts:7.21,4.51|-6.12,5.91|0.45,-8.49|8.78,-30.86;
320	852.26	459.28	v:0.5;t:f;sf:1;nr:4.01;cr:8.02;verts:-7.64,8.55|-20.97,9.95|-14.41,-4.45|17.85,-7.21|39.91,-4.01;
360	878.13	466.56	v:0.5;t:f;sf:1;nr:4.01;cr:8.02;verts:-15.52,26.89|-7.86,6.98|-8.01,0.06|14.04,3.27;
400	908.58	475.4	v:0.5;t:f;sf:1;nr:4.01;cr:8.02;verts:18.13,-0.32|-16.41,12.11|-13.58,-9.26|14.09,-11.41;
440	939.49	475.09	v:0.5;t:f;sf:1;nr:4.01;cr:8.03;verts:39.88,4.44|7.4,3.3|2.64,7.66|-12.78,-0.62|-16.81,-11.72;
480	956.89	477.06	v:0.5;t:f;sf:1;nr:4.01;cr:8.03;verts:8.33,-0.58|22.47,6.41|-14.76,9.63|-10,5.27|-9.41,-23.9;
520	988.13	477.53	v:0.5;t:f;sf:1;nr:4.01;cr:8.03;verts:8.58,4.37|7.79,5.66|-8.76,6.88|-22.91,-0.11|28.42,-14.93;
560	1011.32	471.9	v:0.5;t:f;sf:1;nr:4.01;cr:8.03;verts:-15.4,0.03|-14.61,-1.26|-2.02,-5|5.23,-20.56|9.23,-32.18;
600	1043.78	481.43	v:0.5;t:f;sf:1;nr:4.01;cr:8.03;verts:12.52,29.48|12,29.7|-1.12,32.01|-29.48,-12.52|18.93,-35.39;
640	1065.77	480.58	v:0.5;t:f;sf:1;nr:4.01;cr:8.03;verts:26.25,0|-2.43,40.07|-24.17,-10.26|5.91,-25.58|23.39,-11.92;
680	1100.05	472.3	v:0.5;t:f;sf:1;nr:4.02;cr:8.03;verts:31.61,5.7|1.02,19.4|-17,-9.42|-8.03,-8.28|-10.89,-20.2;
720	1123.99	464.69	v:0.5;t:f;sf:1;nr:4.02;cr:8.03;verts:7.67,-1.91|-0.35,0.3|-20.86,-24|6.61,-31.11|29.88,-10.88;
760	1142.84	461.93	v:0.5;t:f;sf:1;nr:4.02;cr:8.03;verts:21.71,23.68|-19.2,-2.46|-11.18,-4.67|27.98,-3.44;
800	1165.38	466.76	v:0.5;t:f;sf:1;nr:4.02;cr:8.03;verts:5.44,1.39|0.45,0.11|-25.34,18.41|-12.24,-28.83|28.83,-12.24;
840	1185.7	459.36	v:0.5;t:f;sf:1;nr:4.02;cr:8.03;verts:7.1,6.4|12.69,29.52|-19.87,-7.29|-14.88,-6.01|8.51,-19.64;
880	1209.7	462.53	v:0.5;t:f;sf:1;nr:4.02;cr:8.03;verts:39.52,7.19|4.55,19.73|-16.9,9.57|-15.49,-16.47|1.41,-20.2;
920	1240.33	454.02	v:0.5;t:f;sf:1;nr:4.02;cr:8.04;verts:8.89,-1.32|-8.51,6.19|1.1,-10.47|16.57,-19.66;
960	1252.58	460.97	v:0.5;t:f;sf:1;nr:4.02;cr:8.04;verts:27.9,28.91|-3.01,7.45|-3.36,5.63|-11.15,-3.52|4.32,-12.72;
1000	1272.29	467.95	v:0.5;t:f;sf:1;nr:4.02;cr:8.04;verts:22.13,11.27|-24.29,-5.16|-24.09,-6.01|-15.39,-5.73|40.1,-2.49;
1040	1282.56	469.61	v:0.5;t:f;sf:1;nr:4.02;cr:8.04;verts:11.85,12.94|-2.81,8.64|-2.35,-8.77|-8.16,-31.1;
1080	1314.67	473.33	v:0.5;t:f;sf:1;nr:4.02;cr:8.04;verts:6.42,6.2|-15.43,13.61|-1.4,-8.81|8.79,-1.55;
1120	1339.52	477.69	v:0.5;t:f;sf:1;nr:4.02;cr:8.04;verts:-4.51,18.1|-18.42,10.56|-16.05,2.81|-7.88,-16.9|38.29,-12.21;
1160	1367.18	488.15	v:0.5;t:f;sf:1;nr:4.02;cr:8.04;verts:-5.02,25.81|-24.19,8.76|13.93,-22.29|20.43,-16.54|10.63,-1.75;
1200	1392.23	492.32	v:0.5;t:f;sf:1;nr:4.02;cr:8.04;verts:5.32,25.01|-14.42,2.42|-11.12,-18.13|-4.62,-12.38|37.94,-13.28;
1240	1411.2	493.05	v:0.5;t:f;sf:1;nr:4.02;cr:8.04;verts:22.55,2.37|-29.39,27.43|-1.19,-22.64|14.88,-17.11|18.97,-12.55;
1280	1430.46	486.99	v:0.5;t:f;sf:1;nr:4.02;cr:8.04;verts:5.19,18.09|-3.82,25.45|-4.38,-23.17|-0.28,-18.61|3.3,-3.69;
1320	1457.32	491.14	v:0.5;t:f;sf:1;nr:4.02;cr:8.04;verts:34.44,20.77|-17.46,3.71|-23.57,0.46|-17.76,-1.87|4.62,-17.25;
1360	1459.29	497.72	v:0.5;t:f;sf:1;nr:4.02;cr:8.04;verts:-21.88,20.41|-19.43,10.3|-19.72,4.72|2.66,-10.66|37.49,-14.56;
1400	1476.06	499.86	v:0.5;t:f;sf:1;nr:4.07;cr:8.13;verts:38.02,13.12|-2.02,16.45|-16.45,-2.02|-14.11,-8.53|8.03,-14.49;
1440	1510.63	505.26	v:0.5;t:f;sf:1;nr:4.11;cr:8.22;verts:19.98,13.99|3.44,18.52|-30.25,11.94|-1.7,-24.33|23.07,-7.94;
*	id=P3	origin=start	destiny=end	motherId=-
0	443.42	188.9	v:0.5;t:f;sf:1;nr:3.95;cr:7.9;verts:22.5,-7.31|-0.03,0.45|-2.61,-6.1|-4.92,-23.14|15.21,-18.12;
40	479.22	193.26	v:0.5;t:f;sf:1;nr:3.99;cr:7.99;verts:2.13,7.94|-1.99,7.97|-7.97,-1.99|-13.3,-2.95|37.07,-13.64;
80	509.1	194.82	v:0.5;t:f;sf:1;nr:4.03;cr:8.07;verts:-14.98,28.21|7.2,-12.09|14.78,-8.88|9.14,14.63|16.93,-3.29;
120	544	199.55	v:0.5;t:f;sf:1;nr:4.08;cr:8.15;verts:-5.26,27.08|-18.1,20.82|-17.97,1.44|-20.12,-4.15|28.35,-28.69;
160	556.19	201.87	v:0.5;t:f;sf:1;nr:4.12;cr:8.24;verts:-11.96,30.33|3.22,-9.92|3.22,9.92|9.98,-3.05;
200	583.77	205.19	v:0.5;t:f;sf:1;nr:4.16;cr:8.32;verts:18.08,16.86|-1.29,24.69|-17.61,0.26|0.64,-32.95|17.17,-17.78;
240	605.01	200.05	v:0.5;t:f;sf:1;nr:4.2;cr:8.4;verts:8.69,40.69|-3.16,11.72|-18.81,-4.34|-4.07,-22.92|12.92,-14.35;
280	637.55	200.05	v:0.5;t:f;sf:1;nr:4.23;cr:8.46;verts:0.39,0.28|-8.68,-7.03|-19.61,-14.35|-1.94,-11|7.03,-8.68;
320	674.32	202.11	v:0.5;t:f;sf:1;nr:4.26;cr:8.51;verts:21.3,17.25|-6.63,26.59|-23.49,14.12|0.29,-0.39|27.41,0;
360	697.59	197.97	v:0.5;t:f;sf:1;nr:4.28;cr:8.57;verts:9.21,15.33|-1.97,13.11|-22.99,-4.53|4.13,-4.14|35.24,-23.9;
400	727.25	207.36	v:0.5;t:f;sf:1;nr:4.31;cr:8.62;verts:33.77,5.83|0.18,10.45|-10.4,1.09|5.58,-14.51;
440	756.19	211.65	v:0.5;t:f;sf:1;nr:4.33;cr:8.66;verts:4.84,10.12|3.32,17.09|-4.51,16.82|-23.36,-10.22|27.86,-20.3;
480	773.97	214.96	v:0.5;t:f;sf:1;nr:4.35;cr:8.7;verts:1.49,14.12|-14.47,20.39|16.96,-31.9|10.07,-17;
520	799.51	224.35	v:0.5;t:f;sf:1;nr:4.37;cr:8.73;verts:0.13,-0.48|-15.91,11.56|-19.08,-4.76|-15.47,-7.61|-8.58,-22.5;
560	822.72	221.6	v:0.5;t:f;sf:1;nr:4.38;cr:8.76;verts:-4.96,28.12|-23.08,-3.24|-25.44,-12.96|41.11,-14.7|28.39,2.98;
600	837.84	224.9	v:0.5;t:f;sf:1;nr:4.39;cr:8.78;verts:13.28,6.29|23.06,22.27|0.5,-0.07|25.26,-19.74|32.05,0.56;
640	860.37	233.89	v:0.5;t:f;sf:1;nr:4.4;cr:8.81;verts:9.52,9.55|-9.25,15.28|-22.03,8.93|2.73,-10.74|31.59,-30.52;
680	883.5	249.09	v:0.5;t:f;sf:1;nr:4.42;cr:8.83;verts:18.47,11.99|-12.94,17.82|-20.4,4.45|-3.96,-27.91|8.46,-15.32;
720	903.9	267.02	v:0.5;t:f;sf:1;nr:4.43;cr:8.85;verts:0.22,0.46|-11.95,2.61|-24.36,-9.98|-14.71,-25.47|12.89,-26.44;
760	930.56	271.96	v:0.5;t:f;sf:1;nr:4.44;cr:8.87;verts:44.26,-0.93|5.49,31.13|-31.22,-4.94|-23.12,-21.56|-13.77,-21.5;
800	964.21	269.93	v:0.5;t:f;sf:1;nr:4.45;cr:8.9;verts:4.87,30.76|-23.86,20.02|-25.2,18.31|16.62,-41.14|10.61,-2.96;
840	997.11	262.73	v:0.5;t:f;sf:1;nr:4.46;cr:8.92;verts:40.01,19.43|-8.37,8.37|-9.69,6.79|-22.29,-10.16|5.19,-10.63;
880	1022.02	253.8	v:0.5;t:f;sf:1;nr:4.47;cr:8.94;verts:15.1,10.51|-4.86,30.66|-28.57,-12.13|-19.95,-23.78|40.17,-19.37;
920	1028.99	241.66	v:0.5;t:f;sf:1;nr:4.49;cr:8.97;verts:-11.83,18.51|6.97,-2.77|8.12,-1.63|13.15,0.23;
960	1043.84	227.74	v:0.5;t:f;sf:1;nr:4.5;cr:9;verts:14.38,42.5|3.27,10.07|-7.87,-16.68|-6.72,-15.55|-1.7,-13.69;
1000	1059.76	211.35	v:0.5;t:f;sf:1;nr:4.52;cr:9.03;verts:36.16,9.02|-1.55,26.1|-0.51,0.08|-12.66,-6.33|33.21,-16.92;
1040	1078.62	197.85	v:0.5;t:f;sf:1;nr:4.53;cr:9.06;verts:44.14,9.48|-7.09,7.34|-20.41,12.61|-19.37,-13.42|17.31,-4.48;
1080	1102.38	182	v:0.5;t:f;sf:1;nr:4.54;cr:9.08;verts:-3.54,28.86|-23.23,38.88|-6.46,-20.33|20.2,-20.92|20.38,-6.38;
1120	1137.38	168.14	v:0.5;t:f;sf:1;nr:4.55;cr:9.11;verts:-0.48,-0.21|-10.41,3.79|-10.98,1.54|-14.61,-20.24|-7.27,-8.36;
1160	1169.55	171.44	v:0.5;t:f;sf:1;nr:4.57;cr:9.13;verts:21.62,20.88|5.74,29.51|-13.18,27.02|-23.42,-39.07|30.06,0.52;
1200	1202.01	175.83	v:0.5;t:f;sf:1;nr:4.58;cr:9.16;verts:15.05,-12.19|0.34,19.36|-6.94,18.08|-2.4,4.91|12,-44.06;
1240	1219.83	174.54	v:0.5;t:f;sf:1;nr:4.59;cr:9.18;verts:40.29,21.74|-17.49,18.07|-20.23,3.62|-2.78,-13.47|5.7,-40.53;
1280	1252.54	191.82	v:0.5;t:f;sf:1;nr:4.63;cr:9.27;verts:18.31,2.9|-2.26,18.4|-29.36,-0.53|6.64,-17.3|16.66,-8.13;
1320	1271.29	182.29	v:0.5;t:f;sf:1;nr:4.69;cr:9.38;verts:35.63,10.23|-21.01,8.87|-0.45,-6.63|-2.09,-17.66|10.47,-0.37;
1360	1270.6	177.05	v:0.5;t:f;sf:1;nr:4.75;cr:9.5;verts:26.36,26.71|-20.32,3.62|-1.4,-22.9|0.25,-11.87|11.16,-5.61;
1400	1261.65	154.13	v:0.5;t:f;sf:1;nr:4.8;cr:9.61;verts:-17.4,-31.39|-11.38,-19.29|0.18,-0.52|11.69,-33.94|25.82,-24.93;
1440	1269	133.41	v:0.5;t:f;sf:1;nr:4.85;cr:9.71;verts:36.94,10.6|-0.87,9.95|-6.94,7.19|-4.38,-8.98|-7.17,-21.24;
*	id=P4	origin=start	destiny=end	motherId=-
0	492.15	207.89	v:0.5;t:f;sf:1;nr:3.97;cr:7.94;verts:28.68,-6.62|13.7,-4.11|-0.23,0.39|-6.62,-28.68|12.9,-26.45;
40	483.14	203.12	v:0.5;t:f;sf:1;nr:4.01;cr:8.03;verts:-0.93,8.84|-8.59,-2.3|8.78,-4.38|29.9,-10.72;
80	479.65	196.53	v:0.5;t:f;sf:1;nr:4.06;cr:8.11;verts:12.27,-10.96|-0.25,-0.39|-5.1,-8.89|-33.31,-7.69|28.01,-19.61;
120	480.63	183.28	v:0.5;t:f;sf:1;nr:4.1;cr:8.19;verts:16.7,12.34|-0.54,30.9|-14.98,-27.03|-6.08,-22.14|-1.22,-13.64;
160	484.62	167.89	v:0.5;t:f;sf:1;nr:4.13;cr:8.26;verts:12.7,-3.06|-0.9,17.18|-4.53,15.5|10.39,-24.07;
200	496.64	155.29	v:0.5;t:f;sf:1;nr:4.17;cr:8.33;verts:32.57,5.67|19,7.68|-16.56,2.9|0.68,-15.66;
240	522.44	138.14	v:0.5;t:f;sf:1;nr:4.2;cr:8.4;verts:16.96,10.6|-6.79,-9.47|-1.61,-10.8|6.77,-11.48;
280	545.75	135.58	v:0.5;t:f;sf:1;nr:4.23;cr:8.47;verts:24.98,22.49|-6.35,8.04|-16.54,-14.04|9.52,-8.88;
320	573.73	131.99	v:0.5;t:f;sf:1;nr:4.26;cr:8.53;verts:30.53,29.33|-3.01,18.9|-18.46,-12.47|-4.76,-16.6|10.87,-13.42;
360	605.35	130.87	v:0.5;t:f;sf:1;nr:4.29;cr:8.59;verts:8.87,3.05|-0.37,-0.32|-20.75,-14.55|-2.27,-9.1|6.15,-7.08;
400	624.18	125.94	v:0.5;t:f;sf:1;nr:4.32;cr:8.65;verts:37.7,20.56|-9.97,-1.87|-19.21,-5.25|-21.11,-14.03|-12.68,-12;
440	648.27	119.22	v:0.5;t:f;sf:1;nr:4.35;cr:8.71;verts:9.71,31.76|-14.03,30.1|-27.53,18.57|-0.3,0.4|13.61,13.83;
480	672.16	104.7	v:0.5;t:f;sf:1;nr:4.38;cr:8.76;verts:17.89,1.25|12.23,13.12|-14.18,17.24|-10.28,-0.69|11.6,-32.84;
520	690.96	98.29	v:0.5;t:f;sf:1;nr:4.4;cr:8.81;verts:9.29,4.33|-6.57,6.71|-8.69,-15.7|-0.91,-5.16;
560	708.91	95.09	v:0.5;t:f;sf:1;nr:4.42;cr:8.84;verts:41.99,13.29|-8.67,1.13|-24.52,3.51|-18.86,-8.36|2.76,-9.01;
600	739.95	91.71	v:0.5;t:f;sf:1;nr:4.44;cr:8.88;verts:33.09,29.33|10.95,9.92|-17.24,22.88|-16.02,-23.76|19.9,-20.61;
640	768.39	101.28	v:0.5;t:f;sf:1;nr:4.45;cr:8.91;verts:9.58,35.75|-17.49,19.48|-36.33,-7.06|-8.54,-11.05|0.42,-0.29;
680	797.25	112.24	v:0.5;t:f;sf:1;nr:4.47;cr:8.95;verts:-25.37,25.03|6.26,-6.95|2.1,9.12|7.17,6.01;
720	814.08	107.7	v:0.5;t:f;sf:1;nr:4.49;cr:8.98;verts:26.06,24.52|-14.73,4.58|-9.67,1.47|-10.57,-11.49|0.21,-12.08;
760	843.79	94.42	v:0.5;t:f;sf:1;nr:4.51;cr:9.02;verts:-3.65,11.24|-8.98,1.26|-8.96,-1.42|-3.4,-8.41|35.22,-7.09;
800	862.81	102.18	v:0.5;t:f;sf:1;nr:4.57;cr:9.14;verts:4.69,22.61|-22.41,-0.65|5.83,-8.03|16.21,0.67;
840	878.45	116.48	v:0.5;t:f;sf:1;nr:4.64;cr:9.28;verts:9.39,1.49|0.57,14.97|-9.81,6.27|18.37,-22.76;
880	889.17	132.49	v:0.5;t:f;sf:1;nr:4.71;cr:9.42;verts:8.86,-3.58|-1.34,17.51|-8.44,4.49|18.12,-32.4|7.64,-6.74;
920	897.39	140.98	v:0.5;t:f;sf:1;nr:4.78;cr:9.55;verts:7.42,9.85|-9.56,25.99|-16.66,12.97|9.89,-23.92|22.51,-41.36;
960	915.52	156.5	v:0.5;t:f;sf:1;nr:4.84;cr:9.69;verts:18.67,8.31|-8.23,-8.4|2.67,-19.38|4.38,-25.84;
1000	939.41	172.53	v:0.5;t:f;sf:1;nr:4.91;cr:9.82;verts:39.39,28.2|-5.21,24.35|-21.21,-3.34|-19.51,-9.81|13.39,-28.71;
1040	979.5	181.16	v:0.5;t:f;sf:1;nr:4.94;cr:9.88;verts:36.53,14.43|0.35,20.03|-16.41,-11.49|10.61,-16.99;
1080	1003.26	183.31	v:0.5;t:f;sf:1;nr:4.97;cr:9.94;verts:21.1,1.48|12.77,16.58|-13.14,-14.84|8.14,-23.96;
1120	1029.66	180.95	v:0.5;t:f;sf:1;nr:4.98;cr:9.96;verts:-0.19,-0.54|-9.93,32.49|-13.63,14.22|0,-33.98|10.5,-32.32;
1160	1047.95	192.14	v:0.5;t:f;sf:1;nr:4.98;cr:9.97;verts:34.86,19.25|-18.48,10.64|-18.29,-22.8|-7.79,-21.13|21.34,-2.62;
1200	1074.77	202.48	v:0.5;t:f;sf:1;nr:4.99;cr:9.98;verts:-7.19,36.99|-12.89,35.41|-5.48,7.72|7.9,-6.84|36.39,9.75;
1240	1095.4	202.61	v:0.5;t:f;sf:1;nr:4.99;cr:9.98;verts:15.77,9.89|18.03,12.16|-26.11,7.86|-12.73,-6.7|40.79,-28.7;
1280	1111.47	208.94	v:0.5;t:f;sf:1;nr:4.99;cr:9.98;verts:46.53,18.04|1.96,18.48|-0.31,16.21|-28.8,-0.38|-6.87,-29.76;
1320	1138.87	220.98	v:0.5;t:f;sf:1;nr:4.99;cr:9.98;verts:32.56,16.59|-20.43,30.29|-30.29,-20.43|37.49,-13.75;
1360	1165.95	226.93	v:0.5;t:f;sf:1;nr:4.99;cr:9.99;verts:24.63,2.59|-24.76,-0.43|8.6,-13.91|10.4,-7.81;
1400	1189.9	221.91	v:0.5;t:f;sf:1;nr:4.99;cr:9.99;verts:31.88,38.43|-7.34,8.44|-13.54,-12.83|-15.34,-18.94|10.3,-4.37;
1440	1215.7	228.47	v:0.5;t:f;sf:1;nr:4.99;cr:9.99;verts:20.57,34.24|-15.51,2.19|-20.25,-23.29|30.69,-3.23;
*	id=P5	origin=start	destiny=end	motherId=-
0	416.56	621.15	v:0.5;t:f;sf:1;nr:3.91;cr:7.81;verts:-12.91,14.34|-13.16,14.11|-17.89,7.23|-11.84,-9.85|0.14,0.42;
40	440.02	618.09	v:0.5;t:f;sf:1;nr:3.95;cr:7.91;verts:3.36,19.08|-10.55,16.25|-19.23,2.36|-15.06,-12.19|-0.07,0.44;
80	464.71	629.16	v:0.5;t:f;sf:1;nr:4;cr:8.01;verts:14.04,36.96|-1.82,26.03|-20.84,-15.7|-6.31,-25.32|26.03,-1.82;
120	486.11	629.62	v:0.5;t:f;sf:1;nr:4.06;cr:8.11;verts:20.61,-1.44|4.61,9.43|4.63,-1.36|14.86,-14.35;
160	513.44	631.57	v:0.5;t:f;sf:1;nr:4.1;cr:8.21;verts:23.08,33.35|-6.71,0.5|-22.7,0.59|-12.46,-12.41|14.76,-15.29;
200	533.18	631.13	v:0.5;t:f;sf:1;nr:4.16;cr:8.31;verts:9.96,4.86|-12.57,16.84|-4.98,-15.73|3.24,-10.6;
240	551.9	634.16	v:0.5;t:f;sf:1;nr:4.21;cr:8.42;verts:32.81,25.52|-8.75,7.9|-23.42,-8.07|-15.48,-7.56|-8.88,-23.13;
280	571.74	640.17	v:0.5;t:f;sf:1;nr:4.26;cr:8.52;verts:10.64,1.69|10.57,2.06|-10.35,2.97|32.01,-10.4;
320	586.83	643.14	v:0.5;t:f;sf:1;nr:4.3;cr:8.6;verts:-4.52,5.03|-4.45,4.66|-29.92,16.28|18.54,-11.14|16.92,-7.43;
360	600.89	641.87	v:0.5;t:f;sf:1;nr:4.34;cr:8.69;verts:0.17,0.47|-18.58,3.76|-18.52,3.39|4.47,-12.41|2.86,-8.7;
400	621.51	650.53	v:0.5;t:f;sf:1;nr:4.38;cr:8.77;verts:-20.44,9.12|-18.35,1.61|-17.76,-0.04|-16.14,-3.75|42.99,-6.26;
440	647.85	666.78	v:0.5;t:f;sf:1;nr:4.4;cr:8.81;verts:16.64,9.99|-11.06,30.4|-26.5,-18.56|0.21,-0.35;
480	671.44	665.04	v:0.5;t:f;sf:1;nr:4.42;cr:8.84;verts:-6.95,8.25|-12.24,4.22|-0.5,0.11|-12.75,2.25|-23.39,-2.09;
520	686.5	657.71	v:0.5;t:f;sf:1;nr:4.43;cr:8.87;verts:0.12,-0.39|-22.01,0.92|-15.56,-7.22|-8.82,-4.3;
560	711.37	651.03	v:0.5;t:f;sf:1;nr:4.44;cr:8.89;verts:25.84,20.92|6.14,43.9|-24.75,-7.07|-2.32,-33.17|19.07,-27.24;
600	742.58	641.97	v:0.5;t:f;sf:1;nr:4.45;cr:8.91;verts:40.32,18.67|-5.37,11.87|-18.68,-9.93|-17.54,-11.83|-10.58,-18.32;
640	756.8	644.2	v:0.5;t:f;sf:1;nr:4.46;cr:8.92;verts:21.33,4.15|-19.59,14.09|-19.19,10.2|-20.89,-5.99|37.14,-24.56;
680	772.06	647.53	v:0.5;t:f;sf:1;nr:4.47;cr:8.94;verts:6.07,7.48|10.68,15.83|-7.76,17.44|8.4,-34.68;
720	783.94	648.95	v:0.5;t:f;sf:1;nr:4.47;cr:8.95;verts:-1.21,17.24|-5.81,8.9|0.16,-9.38|14.64,-32.6;
760	808.81	654.07	v:0.5;t:f;sf:1;nr:4.48;cr:8.96;verts:24.75,19.34|-8.73,34.72|-24.7,-4.26|11.77,-29.12|26.34,-17.11;
800	838.46	655.07	v:0.5;t:f;sf:1;nr:4.49;cr:8.98;verts:-4.9,20.34|-14.55,11.37|-14.75,-11.11|-3.31,-16.11|44.48,-5.54;
840	862.02	648.8	v:0.5;t:f;sf:1;nr:4.5;cr:8.99;verts:8.8,4.68|-25.24,25.56|-3.89,-9.17|20.92,-11.8|9.91,1.04;
880	878.48	646.43	v:0.5;t:f;sf:1;nr:4.55;cr:9.11;verts:29.76,33.72|-7.66,2.31|-6.55,-1.33|-20.35,-11.54|4.46,-14.17;
920	901.66	660.58	v:0.5;t:f;sf:1;nr:4.62;cr:9.23;verts:45.36,4.11|-6.48,9.25|-8.13,7.85|-18.72,-0.02|2.73,-10.96;
960	918.64	665.06	v:0.5;t:f;sf:1;nr:4.68;cr:9.36;verts:29.18,5.15|26.63,12.99|-23.46,13.74|-14.24,-6.48|-4.69,-45.92;
1000	956.64	676.77	v:0.5;t:f;sf:1;nr:4.76;cr:9.52;verts:7.61,7.61|4.72,9.68|0.41,5.01|-8.82,16.85|-11.37,24.69;
1040	976.04	673.76	v:0.5;t:f;sf:1;nr:4.83;cr:9.67;verts:-9.29,17.47|-0.89,0.6|-14.68,6.67|-11.79,4.6|-18.99,2;
1080	999.49	675.7	v:0.5;t:f;sf:1;nr:4.91;cr:9.82;verts:11.81,32.44|-24.33,2.54|-29.87,-8.09|32.01,-12.93;
1120	1017.58	688.39	v:0.5;t:f;sf:1;nr:4.97;cr:9.94;verts:25.72,7.86|23.29,13.45|13.92,-0.24|13.78,-8.3|22.56,-14.65;
1160	1037.88	694.79	v:0.5;t:f;sf:1;nr:5;cr:10;verts:3,19.85|-6.38,6.16|-6.52,-1.9|4.84,-31.45|2.26,-8.25;
1200	1054.12	690.3	v:0.5;t:f;sf:1;nr:5.02;cr:10.05;verts:-13.25,15.36|-22.62,1.67|-22.76,-6.38|-13.98,-12.73|-0.52,-0.25;
1240	1080.1	684.8	v:0.5;t:f;sf:1;nr:5.04;cr:10.08;verts:14.88,19.74|6.81,23.76|-24.42,-3.87|-26.5,-5.75|10.44,-30.41;
1280	1107.45	681.5	v:0.5;t:f;sf:1;nr:5.06;cr:10.11;verts:-14.32,19.01|-12.47,16.44|-20.53,20.46|-0.66,0.29|-23.74,-1.66;
1320	1132.64	685.46	v:0.5;t:f;sf:1;nr:5.07;cr:10.14;verts:-7.17,31.04|-29.74,11.42|-25.85,4.25|-9.84,-30.3|49.16,-11.87;
1360	1167.54	689.25	v:0.5;t:f;sf:1;nr:5.07;cr:10.15;verts:16.59,-0.82|10.53,7.93|9.95,-8.65|14.25,-8.07;
1400	1191.72	684.9	v:0.5;t:f;sf:1;nr:5.08;cr:10.15;verts:34.96,20.63|-13.65,3.57|-7.58,-5.18|-14.23,-13.01|-9.92,-12.43;
1440	1216.17	684.07	v:0.5;t:f;sf:1;nr:5.08;cr:10.16;verts:11.4,4.84|10.02,7.28|10.5,19.81|-9.63,-7.8|-28.07,-42.3;
*	id=P6	origin=start	destiny=end	motherId=-
0	674.85	59.4	v:0.5;t:f;sf:1;nr:3.9;cr:7.8;verts:2.86,10.4|-1.63,15.49|-15.51,-1.36|20.42,-23.11;
40	694.64	79.32	v:0.5;t:f;sf:1;nr:3.95;cr:7.9;verts:10.15,23.92|-5.4,-25.42|2.89,-9.81|25.95,-1.36;
80	709.63	82.13	v:0.5;t:f;sf:1;nr:4;cr:8;verts:8.82,30.35|-12.09,-7|9.16,0.16|10.97,1.46;
120	730.1	76	v:0.5;t:f;sf:1;nr:4.04;cr:8.09;verts:-5.75,31.48|-11.31,-5.97|-9.5,-4.68|8.24,-14.27|10.81,-12.44;
160	744.07	67.57	v:0.5;t:f;sf:1;nr:4.09;cr:8.18;verts:23.09,33.21|1.05,9.98|-4.55,8.94|-5.74,-22.7|-3.16,-20.87;
200	774.42	62.31	v:0.5;t:f;sf:1;nr:4.13;cr:8.27;verts:40.59,4.87|-20.77,15.65|-22.96,12.21|-16.36,-20.21|-15.28,-21.04;
240	794.07	63.79	v:0.5;t:f;sf:1;nr:4.18;cr:8.36;verts:19.67,-0.69|19.44,3.08|20.93,6.36|-4.76,-19.09|4.23,-32.8;
280	807.23	67.02	v:0.5;t:f;sf:1;nr:4.23;cr:8.45;verts:6.51,2.54|7.78,9.58|-17.92,-15.87|0.74,-5.56;
320	833.83	67.86	v:0.5;t:f;sf:1;nr:4.27;cr:8.54;verts:9.67,2.06|-18.83,10.42|-20.09,3.37|-9.82,-1.21|32.49,-9.36;
360	848.58	70.92	v:0.5;t:f;sf:1;nr:4.31;cr:8.62;verts:-5.07,5.12|-24.56,1.85|1.58,-8.81|17.75,-6.3;
400	857.25	73.12	v:0.5;t:f;sf:1;nr:4.35;cr:8.69;verts:24.8,12.06|-13.74,7.32|9.08,-4.1|18.68,-6.07;
440	882.36	72.01	v:0.5;t:f;sf:1;nr:4.39;cr:8.77;verts:35.55,25.01|-0.32,10.95|-16.04,-5.2|-6.43,-7.18|5.13,-16.79;
480	890.37	79.65	v:0.5;t:f;sf:1;nr:4.41;cr:8.81;verts:-8.33,18.59|-24.04,2.43|-14.44,0.46|-2.87,-9.16|39.82,-18.39;
520	919.22	98.27	v:0.5;t:f;sf:1;nr:4.42;cr:8.85;verts:10.97,0.22|43.31,8.17|-18.06,1.9|-16.46,-7.67|18.02,-2.21;
560	944.82	103.76	v:0.5;t:f;sf:1;nr:4.44;cr:8.88;verts:10.28,-1.26|17.71,13.66|-7.58,3.28|-14.63,5.71|-5.87,-34.91;
600	976.18	106.42	v:0.5;t:f;sf:1;nr:4.45;cr:8.9;verts:-8.5,15.99|-8.78,15.84|-13.65,16.33|-21.08,1.41|37.44,-23.84;
640	1004.46	106.32	v:0.5;t:f;sf:1;nr:4.46;cr:8.93;verts:22.51,18.89|-0.2,0.47|2.56,-29.27|9.16,-23.94|28.94,-5.1;
680	1030.84	108.18	v:0.5;t:f;sf:1;nr:4.48;cr:8.95;verts:8.62,28.18|-3.87,20.74|-18.54,22.9|-26.57,2.33|0.33,0.39;
720	1057.69	95.12	v:0.5;t:f;sf:1;nr:4.52;cr:9.04;verts:7.27,7.79|-18.23,15.13|-8.73,-6.11|1.67,-10.52|37.97,-23.71;
760	1071.38	83.09	v:0.5;t:f;sf:1;nr:4.57;cr:9.13;verts:-37.22,25.66|-6.43,-4.24|-12.03,-22.55|35.72,10.24|28.88,23.38;
800	1084.19	62.98	v:0.5;t:f;sf:1;nr:4.61;cr:9.23;verts:-18.24,22.84|-3.83,-8.6|3.83,-8.6|16.06,3.27;
840	1098.35	34.7	v:0.5;t:f;sf:1;nr:4.66;cr:9.33;verts:0.22,-0.49|-17.42,8.5|-16.44,-10.27|1.91,-25|6.95,-18.1;
880	1118.75	10.65	v:0.5;t:f;sf:1;nr:4.71;cr:9.43;verts:27.39,1.44|3.34,27.22|-26.08,8.47|-26.72,-6.17|13.35,-44.69;
920	1141.84	9.63	v:0.5;t:f;sf:1;nr:4.77;cr:9.54;verts:-2.77,37.61|-10.33,-5.27|-7.91,-8.48|6.15,-9.84|10.83,-4.16;
960	1165.51	11.85	v:0.5;t:f;sf:1;nr:4.82;cr:9.64;verts:16.16,13.08|10.48,28.66|-17.52,-7.62|13.91,-15.45;
1000	1194.83	23.73	v:0.5;t:f;sf:1;nr:4.87;cr:9.73;verts:-13.16,24.97|-27.84,20.23|-15.41,-3.57|24.53,-18.71|34.08,4.79;
1040	1218.33	34.57	v:0.5;t:f;sf:1;nr:4.89;cr:9.78;verts:34.03,5.39|10.59,15.63|0.33,0.31|1.03,-7.87;
1080	1241.81	35.65	v:0.5;t:f;sf:1;nr:4.91;cr:9.82;verts:10.55,6.47|-12.89,16.71|-23.15,1.38|-22.45,-6.79|43.4,-22.54;
1120	1255.75	42.52	v:0.5;t:f;sf:1;nr:4.93;cr:9.85;verts:48.99,3.17|-3.38,13.34|-18.5,17.87|-25.72,0|4.47,-25.33;
1160	1277.91	54.98	v:0.5;t:f;sf:1;nr:4.94;cr:9.88;verts:-19.56,45.21|-17.7,-12.88|16.26,-25.04|23.52,-18.38|26.36,-14.01;
1200	1308.84	65.55	v:0.5;t:f;sf:1;nr:4.95;cr:9.91;verts:-4.57,-3.45|-0.46,0|-11.99,2.55|-14.67,-14.47;
1240	1322.9	82.25	v:0.5;t:f;sf:1;nr:4.97;cr:9.93;verts:49.43,3.41|-14.52,16.71|-18.63,13.26|-28.73,2.24|4.86,-21.05;
1280	1339.46	101.29	v:0.5;t:f;sf:1;nr:4.98;cr:9.96;verts:27.74,28.46|-11.71,-2.01|-11.57,-21.75|24.34,3.85;
1320	1351.66	105.82	v:0.5;t:f;sf:1;nr:4.99;cr:9.98;verts:12.14,8.38|6.29,20.57|-23.9,2.52|-23.76,-17.23|46.59,-17.57;
1360	1377.13	98.52	v:0.5;t:f;sf:1;nr:5;cr:10;verts:38.01,-14.59|0.04,2.74|-13.34,1.08|14.59,-38.01;
1400	1397.48	93.75	v:0.5;t:f;sf:1;nr:5.01;cr:10.01;verts:14.95,17.2|10.7,20.12|6.74,-8.02|17.66,-19.35;
1440	1426.33	86.14	v:0.5;t:f;sf:1;nr:5.02;cr:10.03;verts:44.09,23.73|-13.89,9.59|-18.15,12.51|-22.1,-15.64|-11.19,-26.97;
*	id=P7	origin=start	destiny=end	motherId=-
0	443.25	330.32	v:0.5;t:f;sf:1;nr:3.93;cr:7.87;verts:12.71,22.01|-5.28,24.86|-24.03,8.28|-1.77,-25.36|28.04,-26.91;
40	437.95	324.27	v:0.5;t:f;sf:1;nr:3.98;cr:7.96;verts:4.68,17.48|0.02,18.81|-15.83,8.77|-18.73,2.22|22.19,-32.48;
80	435.9	304.4	v:0.5;t:f;sf:1;nr:4.02;cr:8.04;verts:31.82,0.82|-12.38,12.38|-13.78,-11.1|6.73,-2.39;
120	446.93	302.83	v:0.5;t:f;sf:1;nr:4.06;cr:8.13;verts:-29.32,13.25|-15.89,7.41|-4.3,-3.96|20.78,-0.74;
160	472.65	298.81	v:0.5;t:f;sf:1;nr:4.1;cr:8.2;verts:25.59,4.62|-1.82,8.58|-6.62,-5.76|-4.94,-4.77|-3.43,-8.08;
200	495.48	295.05	v:0.5;t:f;sf:1;nr:4.14;cr:8.27;verts:0.75,41|-16.85,-2.67|-0.3,-17.06|3.26,-16.75|15.59,-6.94;
240	508.2	286.95	v:0.5;t:f;sf:1;nr:4.17;cr:8.35;verts:2.06,19.59|-21.95,14.82|2.86,-15.03|19.5,-2.74;
280	529.49	292.54	v:0.5;t:f;sf:1;nr:4.21;cr:8.42;verts:-2.27,25.94|-25.15,-6.74|-18.43,-9.45|-19.35,-17.42|39.51,-13.42;
320	548.29	306.04	v:0.5;t:f;sf:1;nr:4.24;cr:8.49;verts:24.92,14.39|-21.05,19.63|-27.67,7.93|0.11,0.47|20.72,0.08;
360	570.96	316.94	v:0.5;t:f;sf:1;nr:4.28;cr:8.56;verts:28.05,-3.44|2.25,25.29|-1.96,10.98|-22.56,11.37|26.1,-33.46;
400	573.41	335.31	v:0.5;t:f;sf:1;nr:4.31;cr:8.63;verts:18.51,4.27|11.96,14.76|-1.66,18.93|-17.74,-6.81|10.67,-32.53;
440	588.06	351.87	v:0.5;t:f;sf:1;nr:4.35;cr:8.71;verts:3.87,20.83|-2.66,9.92|-7.51,7|22.5,-26.17;
480	613.44	363.36	v:0.5;t:f;sf:1;nr:4.37;cr:8.75;verts:31.38,-5.53|31.47,4.98|-0.37,0.34|-2.88,-14.69|26.72,-17.35;
520	635.74	381.2	v:0.5;t:f;sf:1;nr:4.39;cr:8.78;verts:9.08,12.31|9.17,22.83|-25.18,3.15|-28.79,-9.91|36.93,-23.44;
560	654.21	394.01	v:0.5;t:f;sf:1;nr:4.41;cr:8.82;verts:-7.6,43.26|-24.48,22.82|4.08,-33.22|19.2,-27.41|18.46,-10.63;
600	670.29	399.63	v:0.5;t:f;sf:1;nr:4.42;cr:8.85;verts:4.23,-10.46|2.38,-5.01|2.73,-10.95|3.11,-21.79|5.33,-27.7;
640	694.81	402.53	v:0.5;t:f;sf:1;nr:4.44;cr:8.88;verts:43.8,6.11|8.81,5.09|-22.14,-2.11|-21.79,-8.05|-20.3,-7.57;
680	722.77	402.19	v:0.5;t:f;sf:1;nr:4.45;cr:8.91;verts:10.38,0|-19.14,4.75|-8.07,-6.54|27.56,-6.88;
720	747.79	398.57	v:0.5;t:f;sf:1;nr:4.47;cr:8.94;verts:-11.94,16.43|-14.64,-3.62|2.53,-10.51|-0.33,0.25;
760	759.48	405.89	v:0.5;t:f;sf:1;nr:4.49;cr:8.97;verts:-12.02,7.57|-26.32,3.7|-9.15,-3.18|-18.75,-13.13|44.6,-3.09;
800	774.5	408.81	v:0.5;t:f;sf:1;nr:4.5;cr:9.01;verts:29.27,13.03|37.44,24.74|-24.17,-0.27|-30.64,-9.37|-12,-29.7;
840	803.96	416.07	v:0.5;t:f;sf:1;nr:4.52;cr:9.05;verts:6.18,8.2|-0.2,20.28|-5.29,-8.8|-2.83,-9.87|0.62,-45.04;
880	824.98	421.94	v:0.5;t:f;sf:1;nr:4.59;cr:9.18;verts:-14.84,14.07|-26.31,-2.93|-23.85,-4|-10.74,-17.18|44.38,-8.73;
920	851.03	416.95	v:0.5;t:f;sf:1;nr:4.68;cr:9.35;verts:28.96,14.76|5.17,36.37|-30.92,-10.05|12.18,-30.14|18.34,-13.72;
960	877.96	401.23	v:0.5;t:f;sf:1;nr:4.76;cr:9.52;verts:4.51,21.22|-15.34,15.34|-21.66,1.14|-20.51,-7.06|36.6,-29.09;
1000	905.82	402.59	v:0.5;t:f;sf:1;nr:4.85;cr:9.7;verts:32.11,20.49|-17.72,12.87|-21.74,-2.67|-3.05,-21.69;
1040	930.24	399.12	v:0.5;t:f;sf:1;nr:4.93;cr:9.86;verts:7.7,17.02|4.42,9.92|-10.49,-2.81|26.05,-28.73;
1080	945.53	384.31	v:0.5;t:f;sf:1;nr:4.96;cr:9.93;verts:8.36,22.97|-7.59,2.21|-10.87,-4.89|-20.73,-12.95|39.07,5.3;
1120	957.05	379.75	v:0.5;t:f;sf:1;nr:4.99;cr:9.98;verts:-3.17,18.42|-19.12,-2.34|-22.4,-9.45|0.03,-0.46;
1160	979.47	361.74	v:0.5;t:f;sf:1;nr:5.01;cr:10.01;verts:27.05,41.92|-25.58,0.41|-22.38,-18.47|27.94,-10.73|29.38,-5.71;
1200	988.83	353.14	v:0.5;t:f;sf:1;nr:5.02;cr:10.04;verts:22.26,33.29|7.37,21.39|-22.46,-2.76|18.58,-19.33;
1240	1012.24	354.6	v:0.5;t:f;sf:1;nr:5.03;cr:10.06;verts:12.32,17.6|-3.73,21.16|-16.05,22.86|-4.83,-17.87|18.94,-46.48;
1280	1033.68	363.2	v:0.5;t:f;sf:1;nr:5.04;cr:10.07;verts:7.5,8.94|-9.11,26.19|-11.66,-0.41|-26.27,-9.27|28.63,-28.26;
1320	1063.47	361.49	v:0.5;t:f;sf:1;nr:5.04;cr:10.08;verts:9.07,5.24|31.32,25.35|-22.29,7.23|-1.16,-29.97|6.87,-7.91;
1360	1098.15	364.68	v:0.5;t:f;sf:1;nr:5.05;cr:10.09;verts:-3.37,28.54|-13.55,29.06|-25.61,8.43|-27.81,-4.71|38.29,-32.8;
1400	1134.12	362.55	v:0.5;t:f;sf:1;nr:5.05;cr:10.1;verts:-5.45,50.17|-22.89,-25.43|-21.99,-26.21|25.02,-23.33|26.96,-21.06;
1440	1156.19	365.35	v:0.5;t:f;sf:1;nr:5.05;cr:10.1;verts:-6.61,21.63|-24.17,32.36|2.95,-20.53|4.89,-18.26|20.15,-10.27;
*	id=P8	origin=start	destiny=end	motherId=-
0	122.27	522.89	v:0.5;t:f;sf:1;nr:3.95;cr:7.9;verts:-6.73,16.66|-14.72,10.3|-14.89,10.05|-13.46,2.89|28.69,-26.49;
40	153.98	526.05	v:0.5;t:f;sf:1;nr:3.99;cr:7.99;verts:20.64,15.55|-1.86,39.47|-17.63,-18.9|-3.02,-23.33|20.64,-15.55;
80	175.29	522.67	v:0.5;t:f;sf:1;nr:4.04;cr:8.07;verts:36.02,17.28|-0.67,12.17|-12.59,9.84|-0.67,-18.93|10.06,-12.42;
120	192.64	524.06	v:0.5;t:f;sf:1;nr:4.08;cr:8.16;verts:3.45,12.77|-18.02,13.56|-7.3,-11.03|16.31,-2.29;
160	219.23	513.72	v:0.5;t:f;sf:1;nr:4.12;cr:8.25;verts:5.19,24.42|-23.15,2.44|29.84,-13.22|24.83,-2.61;
200	246.98	505.84	v:0.5;t:f;sf:1;nr:4.17;cr:8.34;verts:-1.76,32.94|-18.23,3.88|-2.92,-10.5|2.09,-21.1|15.08,-10.96;
240	271.78	485.9	v:0.5;t:f;sf:1;nr:4.22;cr:8.43;verts:19.31,3.75|24.18,22.96|-19.38,3.42|-13.67,-14.15|3.75,-19.31;
280	296.26	480.12	v:0.5;t:f;sf:1;nr:4.26;cr:8.53;verts:-0.29,17.19|-17.74,11.08|-20.46,4.35|-5.16,-2.02|31.98,-27.48;
320	310.56	477.54	v:0.5;t:f;sf:1;nr:4.31;cr:8.63;verts:17.58,3.42|-14.59,14.6|-19.46,-4.61|28.04,-19.44|17.58,-3.42;
360	344.66	472.49	v:0.5;t:f;sf:1;nr:4.36;cr:8.72;verts:39.13,18.15|-9.23,15.99|-16.52,-1.63|-16.52,-8.46|-6.07,-24.49;
400	369.97	471.25	v:0.5;t:f;sf:1;nr:4.4;cr:8.8;verts:0.4,0.3|13.82,16.91|-32.44,3.98|-26.44,-19.21|22.29,-23.9;
440	396.51	471.83	v:0.5;t:f;sf:1;nr:4.42;cr:8.84;verts:27.61,21.84|-12.72,17.49|-8.7,7.83|-26.14,0.88|-4.25,-23.32;
480	417.93	485.76	v:0.5;t:f;sf:1;nr:4.44;cr:8.88;verts:14.46,32.29|-13.67,-12.31|-12.78,-13.23|6.59,-17.18|18.33,1.6;
520	454.05	501.02	v:0.5;t:f;sf:1;nr:4.45;cr:8.91;verts:15.01,28.22|10.93,30.04|-17.79,16.86|-22.2,-22.99|29.25,-33.4;
560	472.72	509.34	v:0.5;t:f;sf:1;nr:4.46;cr:8.93;verts:5.26,44.22|-21.05,26.95|-21.98,-26.2|19.12,-28.35|33.32,-7.69;
600	493.28	507.08	v:0.5;t:f;sf:1;nr:4.47;cr:8.95;verts:19.14,40.32|-21.48,-4.57|-17.77,-12.91|12.76,-9.95|20.36,-8.23;
640	512.94	513.09	v:0.5;t:f;sf:1;nr:4.48;cr:8.96;verts:26.73,15.43|-30.85,-1.08|-6.9,-3.94|35.76,-1.42;
680	536.59	514.3	v:0.5;t:f;sf:1;nr:4.49;cr:8.98;verts:30.85,-2.16|12.11,-0.21|7.51,0.3|9.56,29.41;
720	561.35	517.37	v:0.5;t:f;sf:1;nr:4.5;cr:9;verts:10.24,5.22|-12.66,2.86|-17.25,3.37|13.32,-25.46;
760	595.59	522.17	v:0.5;t:f;sf:1;nr:4.51;cr:9.01;verts:43.55,11.27|-17.27,29.92|-24,10.01|-33.91,-6.59|16.75,-30.22;
800	611.46	518.68	v:0.5;t:f;sf:1;nr:4.51;cr:9.03;verts:3.86,31.4|-18.76,21.91|-21.98,-22.76|29.91,-10.3;
840	629.01	523.66	v:0.5;t:f;sf:1;nr:4.52;cr:9.05;verts:8.01,9.55|-28.36,5.56|5.07,-11.38|12.36,-5.33|12.46,0;
880	660.68	540.83	v:0.5;t:f;sf:1;nr:4.53;cr:9.06;verts:15.55,-42.47|-19.31,11.84|-19.21,17.17|31.73,14.13|22.33,26.61;
920	683.24	545.63	v:0.5;t:f;sf:1;nr:4.54;cr:9.08;verts:9.17,18.93|3.44,9.45|-1.57,9.94|-8.44,5.48|-7.58,-27.99;
960	719.6	527.8	v:0.5;t:f;sf:1;nr:4.55;cr:9.1;verts:-27.19,1.1|-1.91,-0.57|-8.55,-5.34|-4.1,-9.21|-2.1,-9.86;
1000	740.42	522.38	v:0.5;t:f;sf:1;nr:4.56;cr:9.11;verts:20.3,3.22|-17.04,11.49|-17.98,9.97|-22.73,-5.99|41.38,-18.86;
1040	768.48	520.68	v:0.5;t:f;sf:1;nr:4.57;cr:9.13;verts:20.51,21.24|-27.38,11.06|-7.76,1.52|11.62,-44.06|13.32,-20.56;
1080	794.15	525.78	v:0.5;t:f;sf:1;nr:4.58;cr:9.15;verts:-5.16,26.33|-12.35,-15.47|9.5,0|29.18,1.51;
1120	808.54	516.4	v:0.5;t:f;sf:1;nr:4.62;cr:9.23;verts:-19.08,41.59|-19.55,16.96|-4.89,-9.37|23.88,-26.52|14.79,-7.86;
1160	825.46	507.97	v:0.5;t:f;sf:1;nr:4.66;cr:9.33;verts:-33.58,31.69|-2.12,-16.29|13.95,-13.47|18.97,-4.03|19.38,-0.68;
1200	843.41	499	v:0.5;t:f;sf:1;nr:4.71;cr:9.42;verts:7.95,22.51|-2.75,19.58|-4,-22.45|1.01,-13.01|1.43,-9.65;
1240	876.09	494.76	v:0.5;t:f;sf:1;nr:4.77;cr:9.53;verts:18.14,9.65|15.97,12.93|-5.66,19.75|-20.23,-3.57|8.95,-46.26;
1280	878.4	493.84	v:0.5;t:f;sf:1;nr:4.83;cr:9.66;verts:15.83,8.73|13.66,12.02|-7.97,18.84|-22.54,-4.48|22.14,-42.21;
1320	902.68	488.24	v:0.5;t:f;sf:1;nr:4.89;cr:9.78;verts:-4.09,33.35|-24.57,22.92|-10.62,6.41|-8.45,3.13|0.27,-0.49;
1360	917.23	490.07	v:0.5;t:f;sf:1;nr:4.96;cr:9.92;verts:9.13,5.7|-25.17,8.25|-23,4.96|-14.28,1.35|43.53,-22.3;
1400	943.71	485.22	v:0.5;t:f;sf:1;nr:4.99;cr:9.98;verts:29.94,19.44|-33.95,11.03|-17.36,0.85|-35.61,-2.49|34.49,-35.62;
1440	957.91	482.15	v:0.5;t:f;sf:1;nr:5.02;cr:10.03;verts:15.74,16.37|0.95,10.84|-10.85,0.76|-0.47,0.33|9.52,5.27;
*	id=P9	origin=start	destiny=end	motherId=-
0	740.73	129.96	v:0.5;t:f;sf:1;nr:3.95;cr:7.91;verts:8.11,-0.43|3.04,7.53|5.64,-5.85|9.08,-11.04|10.55,-7.25;
40	738.11	95.91	v:0.5;t:f;sf:1;nr:4;cr:7.99;verts:14.05,23.38|-7.52,26.22|0.34,-0.3|27.26,0.95|27.17,2.38;
80	756.62	82.56	v:0.5;t:f;sf:1;nr:4.04;cr:8.08;verts:25.79,30.54|-4.46,10.03|-18.17,-13.65|8.75,-12.4|8.66,-10.97;
120	778.29	76.81	v:0.5;t:f;sf:1;nr:4.08;cr:8.17;verts:8.23,2.05|23.01,11.81|-3.98,7.49|-12.92,-18.15;
160	800.42	63.64	v:0.5;t:f;sf:1;nr:4.13;cr:8.25;verts:30.52,11.67|-6.24,6.69|-13.9,-11.12|8.84,-2.37;
200	819.11	65.42	v:0.5;t:f;sf:1;nr:4.17;cr:8.33;verts:16.85,-3.28|11.84,13.44|-9.1,14.56|-9.85,-0.59|-13.04,-30.33;
240	838.96	63.29	v:0.5;t:f;sf:1;nr:4.21;cr:8.41;verts:-8.02,11.32|-9.74,0.34|-3,-5.4|4.87,-8.44|33.14,-3.54;
280	862.73	62.22	v:0.5;t:f;sf:1;nr:4.24;cr:8.49;verts:18.86,27.87|-15.59,-9|9.38,-4.61|16.18,7.89;
320	890.86	66.07	v:0.5;t:f;sf:1;nr:4.28;cr:8.56;verts:11.91,15.25|-11.94,11.75|-19.11,3.03|-18.75,-0.75|15.54,-39.48;
360	907.04	61.28	v:0.5;t:f;sf:1;nr:4.32;cr:8.63;verts:10.23,24.11|-0.89,13.99|-4.27,10.46|-4.55,-25.79;
400	916.47	50.29	v:0.5;t:f;sf:1;nr:4.35;cr:8.7;verts:0.8,13.11|-13.7,-0.54|14.96,-11.69|27.41,-3.38;
440	932.56	32.33	v:0.5;t:f;sf:1;nr:4.37;cr:8.74;verts:23.59,36.54|-14.12,11.03|-15.29,-4.84|-3.42,-17.59|11.32,-21.33;
480	953.54	19.42	v:0.5;t:f;sf:1;nr:4.39;cr:8.78;verts:4.1,8.79|2.61,23.63|-7.65,5.97|3.01,-34.84|3.48,-9.06;
520	983.85	9.04	v:0.5;t:f;sf:1;nr:4.41;cr:8.81;verts:42.37,11.46|-9.15,4.46|-26.21,-1.59|-5.25,-8.73|1.94,-10;
560	1006.3	3.59	v:0.5;t:f;sf:1;nr:4.42;cr:8.84;verts:19.93,6.02|0.2,-0.35|-32.11,-9.82|-20.5,-15.44;
600	1026.63	4.38	v:0.5;t:f;sf:1;nr:4.43;cr:8.86;verts:7.95,7.67|-20.13,0.44|7.1,-8.46|35.16,-3.7;
640	1051.36	10.79	v:0.5;t:f;sf:1;nr:4.44;cr:8.88;verts:-4.94,21.41|-16.79,14.08|-17.64,-2.06|33.55,-28.93|10.42,2.71;
680	1072.21	26.31	v:0.5;t:f;sf:1;nr:4.45;cr:8.9;verts:-9.19,18.04|-10.42,18.23|-24.04,15.15|12.7,-13.41|19.26,-6.26;
720	1080.82	34.06	v:0.5;t:f;sf:1;nr:4.46;cr:8.92;verts:30.3,18.68|-20.09,-3.91|-20.09,-3.91|10.64,1.5;
760	1090.48	56.21	v:0.5;t:f;sf:1;nr:4.47;cr:8.93;verts:7.08,17.53|3.93,18.49|0.99,23.65|-18.76,2.3|16.75,-41.31;
800	1123.33	63.73	v:0.5;t:f;sf:1;nr:4.47;cr:8.95;verts:5.85,19.14|-5.52,19.23|-17.83,9.08|18.71,-40.56|13.65,-14.63;
840	1142.99	63.88	v:0.5;t:f;sf:1;nr:4.48;cr:8.96;verts:26.77,26.77|-13.82,19.28|-6.02,-14.49|-0.37,0.18;
880	1170.62	52.96	v:0.5;t:f;sf:1;nr:4.49;cr:8.98;verts:17.23,23.71|13.76,25.88|-0.86,15.85|-28.87,5.09|11.35,-43.36;
920	1198.44	51.27	v:0.5;t:f;sf:1;nr:4.5;cr:8.99;verts:9.76,-4.76|4.93,9.68|-1.89,-10.7|5.82,-17.44;
960	1229.26	53.28	v:0.5;t:f;sf:1;nr:4.5;cr:9.01;verts:2.21,18.03|0.63,18.15|8.21,-4.65|16.6,-7.39;
1000	1254.35	59.32	v:0.5;t:f;sf:1;nr:4.51;cr:9.02;verts:-43.56,11.46|-16.89,1.39|-8.5,-1.35|28.92,-5.62|29.24,-3.59;
1040	1293.78	68.93	v:0.5;t:f;sf:1;nr:4.56;cr:9.12;verts:-0.23,0.47|-10.19,6.02|-10.51,3.99|5.34,-33.69|28.28,-19.07;
1080	1318.97	72.34	v:0.5;t:f;sf:1;nr:4.61;cr:9.23;verts:40.47,21|2.8,9.16|-25.42,3.87|-9.57,-0.33|3.09,-15.67;
1120	1340.58	66.41	v:0.5;t:f;sf:1;nr:4.68;cr:9.35;verts:18.86,15.07|10.04,27.58|-27.91,9.07|-18.81,3.22|7.99,-45.45;
1160	1352.33	69.27	v:0.5;t:f;sf:1;nr:4.74;cr:9.48;verts:12.99,15.48|7.11,17.93|-3.16,19.96|-20.05,2.46|12.89,-44.96;
1200	1379.05	70.91	v:0.5;t:f;sf:1;nr:4.8;cr:9.61;verts:-13.73,17.12|-19.61,19.58|-32.11,20.15|23.29,-21.72|28.37,-14.46;
1240	1413.24	65.56	v:0.5;t:f;sf:1;nr:4.87;cr:9.75;verts:-0.26,0.36|-2.48,20.21|-16.47,-11.97|-5.81,-19.81;
1280	1434.56	62.85	v:0.5;t:f;sf:1;nr:4.91;cr:9.82;verts:-4,11.61|-7.22,9.94|-21.58,-2.35|8.22,-9.13|48.73,-1.09;
1320	1458.94	60.59	v:0.5;t:f;sf:1;nr:4.93;cr:9.87;verts:24.36,-3.35|-0.57,-0.01|-23.71,-6.35|-16.16,-11.39|17.36,-17.36;
1360	1478.01	61.57	v:0.5;t:f;sf:1;nr:4.95;cr:9.91;verts:37.12,13.41|-19.64,0.97|-1.71,-16.38|5.29,-2.37;
1400	1504.62	54.02	v:0.5;t:f;sf:1;nr:4.97;cr:9.94;verts:-27.77,20.93|-34.13,-6.63|0.42,-0.17|10.5,5.87;
1440	1530.94	35.75	v:0.5;t:f;sf:1;nr:4.98;cr:9.96;verts:10.19,22.88|-27.7,-15.61|-20.26,-14.72|-15.81,-12.4|23.22,-9.38;
*	id=P10	origin=start	destiny=end	motherId=-
0	48.54	375.12	v:0.5;t:f;sf:1;nr:3.9;cr:7.81;verts:2.32,-3.43|-8.07,2.62|-4.24,-7.35|-0.3,-8.48;
40	75.33	355.8	v:0.5;t:f;sf:1;nr:3.95;cr:7.9;verts:24.62,19.23|11.35,13.52|5.45,-16.79|10.87,-13.91;
80	95.15	342.67	v:0.5;t:f;sf:1;nr:4;cr:8;verts:4.79,6.1|5.47,16.83|-8.48,0.39|-17.7,0.31|13.98,-28.34;
120	120.26	330.04	v:0.5;t:f;sf:1;nr:4.04;cr:8.09;verts:0.44,0.14|-19.64,4.2|-20.31,-6.53|-11.65,-22.87|14.72,-21.03;
160	137.14	324.49	v:0.5;t:f;sf:1;nr:4.09;cr:8.17;verts:11.5,38.77|-16.44,-5.41|-8.14,-23.63|3.91,-24.69|7.72,-23.77;
200	156.55	314.93	v:0.5;t:f;sf:1;nr:4.12;cr:8.25;verts:33.23,23.78|5.15,26.47|-26.77,-3.29|-1.88,-26.9|10.97,-24.64;
240	176.92	311.09	v:0.5;t:f;sf:1;nr:4.16;cr:8.32;verts:7.11,-4.8|12.86,19.94|5.63,6.47|-2.51,8.2|-14.91,-38.45;
280	198.38	304.63	v:0.5;t:f;sf:1;nr:4.2;cr:8.39;verts:-8.6,13.47|-23.97,1.74|-15.84,0.01|-14.35,-11.26|41.04,-6.78;
320	227.04	293.52	v:0.5;t:f;sf:1;nr:4.23;cr:8.46;verts:24.08,34.36|-17.65,5.4|-8.67,-16.3|12.37,-17.89|11.62,-14.35;
360	245.24	278.91	v:0.5;t:f;sf:1;nr:4.26;cr:8.53;verts:15.35,26.59|5.88,19.75|-20.55,22.82|5.77,-33.34|23.18,-20.15;
400	264.3	267.44	v:0.5;t:f;sf:1;nr:4.3;cr:8.6;verts:-3.71,15.12|-5.1,7.56|-13.18,8.28|0.16,-9.12|24.87,-23.35;
440	286.32	263.43	v:0.5;t:f;sf:1;nr:4.34;cr:8.67;verts:15.15,18.05|2.05,23.48|-1.23,23.53|-21.86,-13.13|9.89,-32.95;
480	306.15	268.15	v:0.5;t:f;sf:1;nr:4.37;cr:8.75;verts:3.41,17.54|-4.68,22.77|-14.98,9.73|-15.78,8.39|16.63,-40.05;
520	325.13	267.36	v:0.5;t:f;sf:1;nr:4.39;cr:8.79;verts:8.8,-0.77|-15.57,16.76|6.46,-6.02|17.62,-13.82;
560	355.73	262.13	v:0.5;t:f;sf:1;nr:4.41;cr:8.83;verts:32.51,13.39|3.05,10.65|-21.8,-6|-12.99,-19.05;
600	369.24	266.55	v:0.5;t:f;sf:1;nr:4.43;cr:8.86;verts:19,17.81|-6.28,29.53|-10.46,15.06|0.46,0.23|30.11,2.11;
640	392.73	269.44	v:0.5;t:f;sf:1;nr:4.44;cr:8.89;verts:6.63,5|-4.49,20.7|-23.03,3.12|14.39,-24.43|27.59,-6.88;
680	413.53	284.38	v:0.5;t:f;sf:1;nr:4.46;cr:8.91;verts:6.79,8.06|-1.1,20.94|-14.17,19.94|-6.41,-9.48|19.09,-40.13;
720	426.2	295.3	v:0.5;t:f;sf:1;nr:4.47;cr:8.94;verts:-5.88,18.98|-15.74,9.46|-19.08,1.43|35.39,-27.1|17.56,-5.37;
760	449.69	310.32	v:0.5;t:f;sf:1;nr:4.48;cr:8.96;verts:1.61,22.83|-5.92,9.66|-9.35,5.62|11.9,-12.08;
800	486.36	338.08	v:0.5;t:f;sf:1;nr:4.49;cr:8.99;verts:19.17,8.94|0.37,21.15|-27.99,-6.26|8.94,-19.17|21.14,0.74;
840	505.78	360.78	v:0.5;t:f;sf:1;nr:4.56;cr:9.11;verts:12.26,14.1|1.72,23.43|-10.48,3.53|-8.48,-16.65|7.61,-44.28;
880	525.08	370.75	v:0.5;t:f;sf:1;nr:4.63;cr:9.26;verts:28.47,23.05|-3.83,36.43|-7.04,24.07|-34.84,-11.32|0.45,0.27;
920	538.99	391.67	v:0.5;t:f;sf:1;nr:4.7;cr:9.41;verts:15.28,26.46|11.94,28.13|-13.47,21.2|-26.14,-38.21|30.54,-1.07;
960	547.01	402.72	v:0.5;t:f;sf:1;nr:4.77;cr:9.54;verts:14.75,15.82|-11.83,20.97|-14.19,-16.33|9.14,-19.61;
1000	570.61	419.43	v:0.5;t:f;sf:1;nr:4.84;cr:9.68;verts:9.87,6.17|-14.46,-2.9|6.17,-9.87|23.01,-8.2;
1040	600.37	427.07	v:0.5;t:f;sf:1;nr:4.91;cr:9.82;verts:13.32,18.33|-19.88,13.81|-23.59,-2.24|-6.74,-0.56|32.31,-36.06;
1080	626.35	438.9	v:0.5;t:f;sf:1;nr:4.94;cr:9.88;verts:23.48,27.98|8.22,35.59|-35.28,-9.45|6.32,-24.23|35.02,-34.41;
1120	658.48	436.84	v:0.5;t:f;sf:1;nr:4.96;cr:9.92;verts:-8.65,25.92|-19.01,30.42|-29.38,20.57|25.58,-30.12|32.76,-14.59;
1160	683.84	431.97	v:0.5;t:f;sf:1;nr:4.98;cr:9.96;verts:8.61,30.56|-1.36,12.93|-12.67,2.92|9.66,-8.7;
1200	721.83	441.64	v:0.5;t:f;sf:1;nr:4.99;cr:9.98;verts:4.51,36.76|-34.09,14.47|-28.33,0.98|-33,-16.81|0.42,-0.39;
1240	754.94	444.59	v:0.5;t:f;sf:1;nr:5;cr:10;verts:10.04,29.16|7.98,29.79|-24.3,18.99|13.18,-37.68|29.65,-8.5;
1280	782.51	450.26	v:0.5;t:f;sf:1;nr:5.01;cr:10.02;verts:22.97,20.68|20.28,23.32|15.45,26.76|-5.37,30.44|-0.19,-0.54;
1320	802.55	449.85	v:0.5;t:f;sf:1;nr:5.02;cr:10.04;verts:2.92,20.27|0.23,22.92|-4.59,26.36|-20.24,-0.95|23.41,-32.54;
1360	818.04	450.78	v:0.5;t:f;sf:1;nr:5.03;cr:10.06;verts:17.01,15.32|-12.56,21.2|-15.25,23.85|-20.58,-10.04|28.93,-41.03;
1400	835.79	459.64	v:0.5;t:f;sf:1;nr:5.04;cr:10.08;verts:50.17,3.48|-0.74,24.17|-20.43,9.97|-14.31,-17.67|2.77,-22.56;
1440	868.02	463.86	v:0.5;t:f;sf:1;nr:5.05;cr:10.1;verts:27.96,6.97|17.95,7.7|8.91,27.41|0.17,-0.55|19.28,-21.42;
*	id=P11	origin=start	destiny=end	motherId=-
0	386.28	489.58	v:0.5;t:f;sf:1;nr:3.93;cr:7.87;verts:-9.01,27.73|-24.72,15.45|-11.51,2.58|2.03,-29.08|31.21,-23.17;
40	406.85	489.36	v:0.5;t:f;sf:1;nr:3.98;cr:7.96;verts:27.23,-2.86|27.11,3.81|-33.82,20.11|7.55,-26.32|26.04,-8.46;
80	433.54	479.7	v:0.5;t:f;sf:1;nr:4.03;cr:8.06;verts:0.09,-0.45|0.42,-5.84|0.54,-12.51|-0.65,-18.11|8.79,-25.52;
120	453.71	482.17	v:0.5;t:f;sf:1;nr:4.07;cr:8.14;verts:1.72,16.34|-20.08,2.01|-19.75,-3.38|-19.63,-10.05|38.91,-10.4;
160	477.29	479.38	v:0.5;t:f;sf:1;nr:4.11;cr:8.22;verts:-9.82,31.05|-4.9,7|-7.4,-4.27|7.33,4.4;
200	499.14	469.23	v:0.5;t:f;sf:1;nr:4.15;cr:8.3;verts:20.31,35.74|-14.52,-5.74|-4.48,-8.42|9.07,-2.95|9.17,-2.63;
240	528.62	477.79	v:0.5;t:f;sf:1;nr:4.19;cr:8.38;verts:10.79,1.32|-20.41,5.61|8.45,-6.84|31.98,-8.89;
280	557.6	486.1	v:0.5;t:f;sf:1;nr:4.23;cr:8.46;verts:10.12,15|-18.19,9.63|-20.53,1.47|10.89,-14.45|35.94,-21.5;
320	581.26	499.01	v:0.5;t:f;sf:1;nr:4.27;cr:8.54;verts:21.59,10.53|15.78,14.83|-12.77,-1.53|12.28,-8.58;
360	594.11	511.23	v:0.5;t:f;sf:1;nr:4.31;cr:8.62;verts:8.74,22.75|-1.37,19.6|0,-19.64|24.65,-11.8;
400	616.52	532.95	v:0.5;t:f;sf:1;nr:4.36;cr:8.71;verts:9.21,33.24|2.24,9.92|-22.41,2.07|19.23,-4.09;
440	626.66	540.27	v:0.5;t:f;sf:1;nr:4.38;cr:8.76;verts:9.1,3.23|18.93,8.03|16.84,11.79|-7.89,17.24|-15.44,-40.74;
480	645.83	561.31	v:0.5;t:f;sf:1;nr:4.4;cr:8.8;verts:-10.07,24.27|-18.38,7.8|-13.62,-14.61|-2.09,-19.86|0.35,-0.37;
520	655.08	566.13	v:0.5;t:f;sf:1;nr:4.41;cr:8.83;verts:31.27,30.93|-8.9,4.45|-22.87,-9.79|-11.34,-15.04|3.08,-19.46;
560	678.34	556.35	v:0.5;t:f;sf:1;nr:4.43;cr:8.86;verts:5.38,8.61|8,21.16|-9.71,2.97|-0.18,-10.15|5.48,-43.8;
600	701.38	548.83	v:0.5;t:f;sf:1;nr:4.44;cr:8.88;verts:18.14,25.91|-15.04,13.64|-17.66,1.09|-31.23,-4.95|20.06,-39.49;
640	730.23	542.1	v:0.5;t:f;sf:1;nr:4.45;cr:8.9;verts:16.79,29.08|-10.72,19.18|-30.18,14.72|-32.96,-6.41|0.43,-0.29;
680	757.51	552.82	v:0.5;t:f;sf:1;nr:4.46;cr:8.92;verts:11.06,4.24|-8.23,8.52|-10.55,-5.38|33.74,-11.42;
720	783.87	579.64	v:0.5;t:f;sf:1;nr:4.47;cr:8.94;verts:13.02,33.24|7.38,15.41|-6.03,-6.7|7.81,4.51;
760	814.02	599.28	v:0.5;t:f;sf:1;nr:4.48;cr:8.95;verts:21.83,13.64|21.59,14.02|10.47,23.52|-27.88,-6.42|5.35,-25.18;
800	829.72	609.64	v:0.5;t:f;sf:1;nr:4.48;cr:8.97;verts:6.13,23.99|5.89,24.37|-14.8,32.61|-10.35,-14.83|27.57,-23.97;
840	850.25	617.97	v:0.5;t:f;sf:1;nr:4.49;cr:8.98;verts:12.33,33.87|-26.78,24.12|-29.52,-20.67|7.05,-15.63|-0.52,-0.04;
880	876.22	626.02	v:0.5;t:f;sf:1;nr:4.49;cr:8.99;verts:-0.8,22.79|-22.8,0|-18.93,-7.58|-0.41,0.06;
920	899.54	635.87	v:0.5;t:f;sf:1;nr:4.5;cr:8.99;verts:41.81,16.44|-23.74,9.91|-22.2,-1.94|-21.62,-5.39|-4.25,-21.88;
960	919.98	647.04	v:0.5;t:f;sf:1;nr:4.5;cr:9;verts:43.51,11.38|7.6,12.64|-2.05,14.61|-24.68,-10.71|5.29,-13.77;
1000	930.82	649.38	v:0.5;t:f;sf:1;nr:4.5;cr:9.01;verts:-12.9,16.95|-5.56,-11.43|7.45,-7.45|31.93,-16.64;
1040	954.14	658.44	v:0.5;t:f;sf:1;nr:4.51;cr:9.02;verts:14.15,42.77|-15.88,1.61|-1.99,-22.8|-0.8,-22.87|8.61,-7.58;
1080	989.39	660.63	v:0.5;t:f;sf:1;nr:4.51;cr:9.03;verts:-12.81,26.26|-27.28,10.47|-29.22,0|-28.47,-6.57|0.47,-0.21;
1120	1017.12	658.21	v:0.5;t:f;sf:1;nr:4.52;cr:9.04;verts:18.44,6.35|-15.47,24.4|-11.46,-15.78|-8.85,-17.37|11.46,-15.78;
1160	1038.51	644.37	v:0.5;t:f;sf:1;nr:4.52;cr:9.05;verts:13.44,14.41|-12.13,15.53|-11.86,-15.73|-2.96,-7.49|29.76,-34.01;
1200	1069.43	632.46	v:0.5;t:f;sf:1;nr:4.53;cr:9.06;verts:23.34,27.66|-17.48,2.5|-10.78,-1.9|-3.56,-10.35|8.14,-7.33;
1240	1093.89	628.74	v:0.5;t:f;sf:1;nr:4.53;cr:9.07;verts:26.82,19.49|19.01,27.16|-1.12,23.94|-16.32,-11.04|-16.33,-42.24;
1280	1114.88	626.02	v:0.5;t:f;sf:1;nr:4.54;cr:9.08;verts:5.83,16.76|-1.98,24.43|-11.61,-0.2|8.9,-35.17|9.02,-7.3;
1320	1139.32	617.67	v:0.5;t:f;sf:1;nr:4.55;cr:9.09;verts:7.39,20.31|-18.61,8.42|-19.25,-9.81|-15.42,-15.65|42.72,-15.36;
1360	1158.35	599.12	v:0.5;t:f;sf:1;nr:4.55;cr:9.11;verts:0.17,9.91|-11.64,1.76|8.12,-5.68|30.8,-19.34;
1400	1184.33	585.86	v:0.5;t:f;sf:1;nr:4.6;cr:9.21;verts:43.41,13.7|-2.48,28.3|-25.8,-3.35|-17.86,-18.95|26.69,-9.72;
1440	1211.21	571.96	v:0.5;t:f;sf:1;nr:4.66;cr:9.32;verts:16.53,-0.2|8.89,-2.38|8.54,3.45|-0.19,-23.62|7.23,-17.41;
*	id=P12	origin=start	destiny=end	motherId=-
0	241.27	150.28	v:0.5;t:f;sf:1;nr:3.96;cr:7.92;verts:-4.68,20.28|-16.62,12.53|-15.52,-3.99|-1.44,-13.72|15.47,-13.93;
40	255.59	131.15	v:0.5;t:f;sf:1;nr:4.01;cr:8.01;verts:2.75,19.6|-4.45,19.29|-11.91,15.81|-19.01,1.16|23.46,-31.89;
80	272.14	118.64	v:0.5;t:f;sf:1;nr:4.06;cr:8.12;verts:13.58,14.06|-13.79,7.09|6.94,-24.68|19.05,-4.4;
120	304.23	103.22	v:0.5;t:f;sf:1;nr:4.11;cr:8.22;verts:26.53,18.57|-18.51,-1.36|-13.04,-19.83|-1.97,-20.68;
160	325.46	93.54	v:0.5;t:f;sf:1;nr:4.15;cr:8.31;verts:5.3,8.9|-4.46,31.73|-19.73,25.25|9.37,-30.64|20.5,-35.6;
200	346.61	84.56	v:0.5;t:f;sf:1;nr:4.19;cr:8.39;verts:23.9,10.64|-19.74,17.16|-15.85,-0.08|-18.17,-18.82|30.18,-28.53;
240	371.71	85.54	v:0.5;t:f;sf:1;nr:4.23;cr:8.46;verts:26.96,-8.24|22.8,16.57|-1.2,11.63|-32.07,-9.89|-10.56,-26.14;
280	391.97	97.29	v:0.5;t:f;sf:1;nr:4.27;cr:8.53;verts:6.7,3.51|4.58,7.62|1.85,8.69|-1.54,8.75|-16.68,-38.89;
320	416.69	110.59	v:0.5;t:f;sf:1;nr:4.29;cr:8.59;verts:15.71,15.17|10.25,19.28|-18.02,16.81|0.33,-34.12|15.71,-15.17;
360	443.65	128.3	v:0.5;t:f;sf:1;nr:4.32;cr:8.64;verts:7.02,18.28|-13.6,14.09|-11.25,2.55|12.52,-31.99|18.4,-6.7;
400	472.03	134.25	v:0.5;t:f;sf:1;nr:4.35;cr:8.69;verts:34.1,5.65|-6.11,7.28|-8.31,4.61|-9.98,-0.75|1.98,-9.3;
440	502.83	133	v:0.5;t:f;sf:1;nr:4.37;cr:8.74;verts:3.3,4.4|-9.4,6.58|-10.31,5.03|-10.78,3.92|31.1,-30.36;
480	520.99	117.67	v:0.5;t:f;sf:1;nr:4.39;cr:8.77;verts:16.35,8.33|14.26,11.55|-4.28,21.95|-14.86,-10.93|-2.87,-18.12;
520	539.76	112.43	v:0.5;t:f;sf:1;nr:4.4;cr:8.8;verts:18.38,-1.29|-4.52,6.31|-6.9,17.08|-15.79,9.49|27.48,-21.82;
560	574.89	106.86	v:0.5;t:f;sf:1;nr:4.42;cr:8.83;verts:22.48,17.56|17.56,22.48|-16.75,-6.86|-25.97,-23.79;
600	606.79	102.37	v:0.5;t:f;sf:1;nr:4.43;cr:8.86;verts:8.2,7.65|-9.42,13.07|-14.34,17.99|5.48,-27.73|8.96,-6.75;
640	630.94	112.07	v:0.5;t:f;sf:1;nr:4.44;cr:8.89;verts:17.68,9.01|-15.95,17.35|-15.19,2.95|-18.67,-18.03|29.55,-19.56;
680	645.34	120.5	v:0.5;t:f;sf:1;nr:4.46;cr:8.91;verts:3.28,17.44|-16.2,23.37|-9.7,-15.52|15.15,-11.13|18.3,-0.32;
720	679.6	123.59	v:0.5;t:f;sf:1;nr:4.47;cr:8.94;verts:39.74,20.14|-15.95,2.77|-28.85,-1.01|-19.11,-8.04|-17.77,-22.75;
760	689.94	126.25	v:0.5;t:f;sf:1;nr:4.48;cr:8.96;verts:27.7,22.59|-8.64,-6.05|-4.29,-9.63|10.38,1.83;
800	714.69	131.63	v:0.5;t:f;sf:1;nr:4.5;cr:8.99;verts:43.63,10.23|-10.93,16.2|-14.36,7.22|-18.78,-5.39|-3.73,-19.18;
840	728.28	119.44	v:0.5;t:f;sf:1;nr:4.51;cr:9.02;verts:16.99,9.03|7.97,12.39|-24.52,4|18.58,-4.98;
880	747.54	102.27	v:0.5;t:f;sf:1;nr:4.52;cr:9.04;verts:11.36,34.24|-11.28,-4.78|-2.26,-8.14|-2.31,-10.02|-0.67,-22.15;
920	748.61	98.75	v:0.5;t:f;sf:1;nr:4.53;cr:9.07;verts:-3.39,-13.54|-3.34,-11.66|-0.21,-0.48|-12.35,-8.3|-1.74,-25.67;
960	756.78	92.18	v:0.5;t:f;sf:1;nr:4.55;cr:9.09;verts:-0.33,-0.41|-8.39,-7.05|-20.53,-14.87|-11.51,-18.23|-11.56,-20.11;
1000	785.29	76.55	v:0.5;t:f;sf:1;nr:4.61;cr:9.22;verts:-0.36,10.36|-10.21,-1.8|36.03,-4.92|10.32,-0.9;
1040	803.03	59.71	v:0.5;t:f;sf:1;nr:4.68;cr:9.37;verts:0.39,-0.18|-7.23,8.61|-18.09,-6.48|-7.41,-17.74;
1080	820.19	57.85	v:0.5;t:f;sf:1;nr:4.77;cr:9.54;verts:37.62,27.9|-24.39,6.76|-16.78,-2.04|-24.98,-8.6|-5.04,-25.93;
1120	845.53	58.76	v:0.5;t:f;sf:1;nr:4.86;cr:9.73;verts:14.25,3.55|11.25,9.44|-19.35,2.66|-13.8,-5.02;
1160	873.26	57.65	v:0.5;t:f;sf:1;nr:4.97;cr:9.94;verts:-13.49,2.44|36.42,-32.23|-16.49,8.33|22.03,-3.88|-10.16,19.93;
1200	894.85	51.68	v:0.5;t:f;sf:1;nr:5.02;cr:10.04;verts:-2.7,39.68|-5.85,-9.01|0.44,-9.86|7.04,-8.1;
1240	919.2	54.36	v:0.5;t:f;sf:1;nr:5.05;cr:10.11;verts:42.67,26.43|-11.13,-0.58|-23.9,-7.18|-17.3,-5.43|10.33,-4.17;
1280	929.74	56.2	v:0.5;t:f;sf:1;nr:5.08;cr:10.16;verts:50.54,0.44|-9.01,4.59|-21.67,1.26|-27.84,-3.58|10.03,-1.23;
1320	970.05	63.48	v:0.5;t:f;sf:1;nr:5.1;cr:10.21;verts:50.4,6.45|10.22,7.71|-26.92,16.17|-11.76,-29.12|-10.74,-29.51;
1360	986.21	62.54	v:0.5;t:f;sf:1;nr:5.11;cr:10.23;verts:8.82,50.28|-11.14,38.86|-5.93,6.78|-32.29,-24.33|36.34,-17.72;
1400	1018.2	55.16	v:0.5;t:f;sf:1;nr:5.12;cr:10.24;verts:9.39,4.78|2.19,10.3|-2.55,10.22|-18.47,-36.5;
1440	1043.56	65.67	v:0.5;t:f;sf:1;nr:5.12;cr:10.25;verts:4.62,9.48|-15.97,15.3|-3.95,-9.78|-0.37,-10.54|39.08,-33.08;
*	id=P13	origin=start	destiny=end	motherId=-
0	371.7	449.6	v:0.5;t:f;sf:1;nr:3.92;cr:7.84;verts:18.96,5.8|13.77,14.26|-13.77,14.26|-17.95,-11.4|15.11,-35.65;
40	403.77	452.07	v:0.5;t:f;sf:1;nr:3.96;cr:7.93;verts:9.25,16.02|-2.89,18.27|-13.12,8.26|5.56,-30.86|11.39,-14.58;
80	423.57	455.08	v:0.5;t:f;sf:1;nr:4;cr:8.01;verts:-10.55,19.04|-16.04,19.65|-8.41,-11.56|17.83,-5.11;
120	446.12	446.35	v:0.5;t:f;sf:1;nr:4.04;cr:8.09;verts:20.53,6.28|19.33,6.83|-14.64,15.7|-4.72,-13.85;
160	472.61	443.41	v:0.5;t:f;sf:1;nr:4.09;cr:8.17;verts:17.56,1.54|-5.96,3.34|-7.15,3.89|16.83,-27.63;
200	491.04	448.03	v:0.5;t:f;sf:1;nr:4.13;cr:8.26;verts:31.29,26.27|-0.87,6.16|-31.06,2.17|-1.6,-23.01|6.47,-30.45;
240	505.7	443.32	v:0.5;t:f;sf:1;nr:4.18;cr:8.36;verts:19.58,9.98|-10.89,12.95|-15.52,1.45|19.75,-9.63;
280	518.54	433.12	v:0.5;t:f;sf:1;nr:4.23;cr:8.47;verts:28.76,17.1|-23.73,2.75|-1.84,-8.67|6.91,-19.84|6.74,-0.23;
320	530.19	411.73	v:0.5;t:f;sf:1;nr:4.29;cr:8.57;verts:8.31,32.84|-27.54,20.01|-4.92,-21.62|5.91,-33.53|17.1,-4.29;
360	540.92	413.08	v:0.5;t:f;sf:1;nr:4.34;cr:8.67;verts:21.03,27.08|2.74,19.52|-15.64,-20.26|-7.39,-18.28|6.38,-2.94;
400	564.12	410.15	v:0.5;t:f;sf:1;nr:4.39;cr:8.78;verts:-2.17,24.15|-16.82,-5.87|-12.44,-6.86|20.69,-31.86;
440	582.89	409.75	v:0.5;t:f;sf:1;nr:4.42;cr:8.83;verts:15.06,10.94|-0.34,11.5|-18.27,-3.55|18.38,2.91;
480	608.6	405.02	v:0.5;t:f;sf:1;nr:4.43;cr:8.87;verts:27.11,-12.07|19.47,22.39|-10.66,6.21|-16.91,-31.01;
520	617.42	413.06	v:0.5;t:f;sf:1;nr:4.45;cr:8.9;verts:12.69,13|-19.47,14.26|18.29,-4.02|37.58,-3.95;
560	626.1	432.03	v:0.5;t:f;sf:1;nr:4.47;cr:8.93;verts:20.15,10.26|9.61,14.94|3.54,22.33|-12.97,-18.52|-20.02,-39.75;
600	628.73	438.39	v:0.5;t:f;sf:1;nr:4.48;cr:8.96;verts:17.52,16.63|6.98,21.31|2.93,18.52|-15.6,-12.15|0.3,0.42;
640	624.78	452.25	v:0.5;t:f;sf:1;nr:4.49;cr:8.98;verts:11.11,3.18|4.24,14.27|-11.65,1.7|14.45,-24.76;
680	636.27	462.01	v:0.5;t:f;sf:1;nr:4.51;cr:9.01;verts:-0.38,12.95|-7.24,24.04|-23.14,11.46|2.96,-14.99|33.68,-29.72;
720	654.13	470.7	v:0.5;t:f;sf:1;nr:4.52;cr:9.04;verts:-0.61,36.04|-21.55,1.88|-14.91,-6.3|-8.1,-20.05|15.82,-21.03;
760	677.62	480.32	v:0.5;t:f;sf:1;nr:4.57;cr:9.13;verts:44.91,5.12|10.03,1.95|10.19,-0.71|-7.71,-6.7|-7.67,-11.4;
800	694.81	491.36	v:0.5;t:f;sf:1;nr:4.61;cr:9.23;verts:-7.16,12.99|-7,10.32|-24.9,4.33|-24.86,-0.37|43.56,-13.71;
840	725.57	495.24	v:0.5;t:f;sf:1;nr:4.66;cr:9.33;verts:1.96,9.21|-10.28,21.26|-3.68,-8.66|12.8,-9.83;
880	748.18	485.81	v:0.5;t:f;sf:1;nr:4.72;cr:9.43;verts:25.2,27.5|-20.65,-0.22|-9.81,-19.26|-2.79,-13.13|12.7,-4.37;
920	772.67	481.18	v:0.5;t:f;sf:1;nr:4.77;cr:9.54;verts:0.71,22.87|-11.8,-9|3.75,-12.27|30.17,0.74;
960	804.15	484.24	v:0.5;t:f;sf:1;nr:4.82;cr:9.65;verts:25.94,5.51|-18.76,24.09|-26.51,-0.93|20.02,-17.4|25.94,-5.51;
1000	816.36	498.29	v:0.5;t:f;sf:1;nr:4.88;cr:9.76;verts:-3.13,-9.64|7.81,-3.36|13.74,8.53|13.74,19.56|-40.65,-25.99;
1040	850.52	506.3	v:0.5;t:f;sf:1;nr:4.91;cr:9.81;verts:43.06,22.9|-10.69,-19.28|-20.43,16.54|-20.29,8.61|-26.35,4.65;
1080	871.58	515.46	v:0.5;t:f;sf:1;nr:4.93;cr:9.85;verts:6.9,30.63|-7.68,-8.53|11.18,2.58|11.03,3.16;
1120	902.17	523.95	v:0.5;t:f;sf:1;nr:4.94;cr:9.89;verts:0.41,0.39|-19.4,11.07|-19.55,11.66|-41.64,-14.34|4.6,-43.8;
1160	929.41	528	v:0.5;t:f;sf:1;nr:4.96;cr:9.91;verts:-3.08,29.3|-13.37,26.25|-28.17,8.61|-26.84,4.45|0.38,-0.42;
1200	959.54	529.54	v:0.5;t:f;sf:1;nr:4.97;cr:9.93;verts:-3.34,10.28|-5.4,9.36|-8.63,6.5|-0.57,-10.79|23.13,-10.42;
1240	990.92	534.06	v:0.5;t:f;sf:1;nr:4.97;cr:9.94;verts:0.27,0.5|-23.61,20.53|-28.58,-12.73|-16.12,-26.82|-8.24,-5.9;
1280	1009.28	529.49	v:0.5;t:f;sf:1;nr:4.97;cr:9.95;verts:30.42,0.53|-1.59,30.38|-26.61,-10.47|25.12,-19.52;
1320	1031.56	515.49	v:0.5;t:f;sf:1;nr:4.97;cr:9.95;verts:19.96,16.75|-23.87,16.38|8.14,-13.47|34.02,-20.63;
1360	1057.91	505.17	v:0.5;t:f;sf:1;nr:4.98;cr:9.95;verts:11.05,6.91|-6.39,6.43|-20.25,2.27|-9.69,-8.72|6.91,-11.05;
1400	1073.9	513.99	v:0.5;t:f;sf:1;nr:4.98;cr:9.95;verts:-4.93,15.72|-22.38,15.25|-25.67,0.1|-9.08,-2.24|44.33,-22.6;
1440	1095.78	521.72	v:0.5;t:f;sf:1;nr:4.98;cr:9.95;verts:16.49,33.81|0,37.62|-0.66,37.62|-30.02,-39.69|22.45,-14.86;
*	id=P14	origin=start	destiny=end	motherId=-
0	231.14	339.46	v:0.5;t:f;sf:1;nr:3.93;cr:7.86;verts:13.63,7.46|-9.13,18.72|-19.31,7.8|12.48,-28.47|17.47,-11.34;
40	229.42	360.97	v:0.5;t:f;sf:1;nr:3.98;cr:7.96;verts:19.19,10.17|4.88,4.44|5.13,-8.2|14.2,-6.95;
80	225.2	382.14	v:0.5;t:f;sf:1;nr:4.02;cr:8.04;verts:6.71,-5.24|18.41,14.21|5,-6.89|9.34,12.96|-23.1,-32.4;
120	232.2	388.84	v:0.5;t:f;sf:1;nr:4.06;cr:8.12;verts:11.42,20.92|2.35,19.67|-7.95,4.23|-8.92,-1.25|-8.1,-39.39;
160	259.61	391.89	v:0.5;t:f;sf:1;nr:4.1;cr:8.2;verts:5.69,6.78|-8.21,3.32|-7.89,-4.02|26,0.32;
200	294.94	397.07	v:0.5;t:f;sf:1;nr:4.13;cr:8.27;verts:17.54,2.47|18.5,9.93|-9.34,5.5|4.58,-17.11;
240	315.61	396.6	v:0.5;t:f;sf:1;nr:4.16;cr:8.33;verts:11.61,30.96|-2.17,9.46|-16.09,-17.58|4.84,-18.05;
280	350.35	404.54	v:0.5;t:f;sf:1;nr:4.19;cr:8.39;verts:27.14,7.78|23.13,16.19|20.65,19.25|-28.23,-0.49|-2.77,-33.2;
320	375.79	413.79	v:0.5;t:f;sf:1;nr:4.22;cr:8.44;verts:31.77,10.76|1.69,17.03|-18.69,-9.12|0,-20.8;
360	405.81	430.12	v:0.5;t:f;sf:1;nr:4.25;cr:8.5;verts:15.65,9.03|-15.15,9.84|-8.48,-15.95|8.3,-32.73;
400	437.47	448.17	v:0.5;t:f;sf:1;nr:4.27;cr:8.55;verts:33.88,2.73|-4.08,9.16|-10.03,0|-9.99,-0.87|-1.74,-9.87;
440	464.21	459.03	v:0.5;t:f;sf:1;nr:4.3;cr:8.59;verts:7.13,13.59|-14.38,22.15|-26.39,0.92|-1.84,-26.34|0.36,-0.34;
480	478.78	472.54	v:0.5;t:f;sf:1;nr:4.32;cr:8.64;verts:13.3,40.85|-14.21,13.17|-16.41,-12.83|-22.6,-20.35|26.6,-14.75;
520	492.36	472.46	v:0.5;t:f;sf:1;nr:4.34;cr:8.68;verts:20.74,26.54|-25.42,22.1|-32.68,8.15|0.08,-0.49|13.03,-14.83;
560	522.06	475.74	v:0.5;t:f;sf:1;nr:4.36;cr:8.71;verts:21.21,3.74|-7.01,20.36|-11.09,18.46|-16.67,-11.55|16.57,-40.13;
600	554.36	482.31	v:0.5;t:f;sf:1;nr:4.37;cr:8.74;verts:26.88,6.7|-11.09,10.31|-25.5,-10.83|2.11,-14.12;
640	588.25	484.37	v:0.5;t:f;sf:1;nr:4.38;cr:8.77;verts:31.25,5.51|-7.01,8.76|-26.3,17.74|-31.61,-2.77|38.88,-19.95;
680	629.63	479.56	v:0.5;t:f;sf:1;nr:4.4;cr:8.8;verts:0.4,-0.3|5.77,23.14|-10.13,0.71|-23.04,6.17|-2.5,-24.76;
720	657.31	477.94	v:0.5;t:f;sf:1;nr:4.41;cr:8.83;verts:10.8,15.42|4.36,34.92|-15.97,-9.98|0.99,-18.8|13.31,-13.31;
760	684.43	469.4	v:0.5;t:f;sf:1;nr:4.43;cr:8.86;verts:-3.91,27.79|-8.67,26.69|-16.32,6.88|-13.81,-21.85|38.85,-20.92;
800	706.03	464.04	v:0.5;t:f;sf:1;nr:4.44;cr:8.89;verts:20.09,29.18|-6.78,-10.06|12.1,-0.85|9.02,-8.12;
840	732.3	468	v:0.5;t:f;sf:1;nr:4.46;cr:8.91;verts:7.87,43.73|-14.16,3.12|-17.25,-4.16|1.14,-32.5|12.18,-30.16;
880	756.24	464.28	v:0.5;t:f;sf:1;nr:4.47;cr:8.94;verts:42.99,11.73|-2.18,20.74|-20.65,-2.9|-17.69,-11.05|-0.36,-20.85;
920	789.14	444.01	v:0.5;t:f;sf:1;nr:4.48;cr:8.96;verts:20.31,25.99|18.92,27.02|-30.36,-12.89|34.84,-8.04;
960	815.59	440.51	v:0.5;t:f;sf:1;nr:4.49;cr:8.99;verts:-6.15,22.48|-7.53,23.51|0.16,-9.14|11.56,-33.94;
1000	839.27	448.05	v:0.5;t:f;sf:1;nr:4.51;cr:9.01;verts:23.07,21.52|31.08,32.47|-23.52,-1.6|-30.61,-7.63|9.75,-30.01;
1040	866.93	459.27	v:0.5;t:f;sf:1;nr:4.52;cr:9.04;verts:18,5.85|-0.51,28.83|-17.89,-6.16|-17.91,-18.78|16.05,-10.03;
1080	884.58	456.74	v:0.5;t:f;sf:1;nr:4.53;cr:9.06;verts:-24.48,25.35|-15.48,-42.44|-1.61,-12.56|32.67,-13.2|32.67,13.2;
1120	902.33	447.29	v:0.5;t:f;sf:1;nr:4.58;cr:9.15;verts:23.77,18.57|14.92,3.76|-6.76,44.79|-14.16,-26.64|14.92,-22.65;
1160	917.55	444.65	v:0.5;t:f;sf:1;nr:4.63;cr:9.26;verts:8.56,15.93|-16.81,9.32|-18.06,6.57|0.42,-0.04;
1200	935.31	435.03	v:0.5;t:f;sf:1;nr:4.69;cr:9.38;verts:39.29,24.54|-9.21,6.32|-10.6,3.65|-17.34,-9.65|6.75,-8.95;
1240	970.99	437.66	v:0.5;t:f;sf:1;nr:4.74;cr:9.49;verts:20.85,23.99|3.61,27.17|-3.32,31.61|-0.47,0.26|20.43,-24.35;
1280	994.72	433.5	v:0.5;t:f;sf:1;nr:4.8;cr:9.6;verts:-2.87,19.83|-24.2,-3.9|-16.81,-13.61|-15.29,-15.29|47.32,-3.3;
1320	1009.47	426.53	v:0.5;t:f;sf:1;nr:4.86;cr:9.71;verts:6.57,21.48|-17.62,12.86|-21.97,4.67|-17.46,-14.14|42.05,-23.15;
1360	1038.53	417.48	v:0.5;t:f;sf:1;nr:4.91;cr:9.82;verts:0.41,11.74|-7.39,9.13|-22.5,12.44|26.92,-28|9.85,-6.4;
1400	1056.69	422.65	v:0.5;t:f;sf:1;nr:4.94;cr:9.88;verts:-17.75,16.91|-25.56,14.3|-8.31,-1.23|8.76,-22.83|23.21,-9.69;
1440	1091.88	437.63	v:0.5;t:f;sf:1;nr:4.96;cr:9.93;verts:38.21,10.11|-10.48,17.45|-11.99,5.29|-26.44,-7.85|17.8,-9.87;
*	id=P15	origin=start	destiny=end	motherId=-
0	331.65	448.29	v:0.5;t:f;sf:1;nr:3.99;cr:7.97;verts:0.23,23.29|-15.46,4.43|-16.04,-1.12|26.14,-29.5|14.91,-6.02;
40	337.46	466.15	v:0.5;t:f;sf:1;nr:3.99;cr:7.97;verts:9.1,11.83|-18.19,26.97|0.28,0.24|20.33,-11.65;
80	355.12	475.39	v:0.5;t:f;sf:1;nr:3.99;cr:7.97;verts:-8.56,21.07|-17.38,9.48|16.95,-19.5|3.51,4.04;
120	359.19	484.99	v:0.5;t:f;sf:1;nr:3.99;cr:7.98;verts:-0.56,13.64|-18.8,4.34|12.88,-9.9|29.53,-12.05;
160	361.65	490.49	v:0.5;t:f;sf:1;nr:3.99;cr:7.98;verts:-3.02,19.14|-8.27,14.93|-21.26,9.84|25.73,-30.47|10.42,-4.4;
200	382.23	499.29	v:0.5;t:f;sf:1;nr:3.99;cr:7.98;verts:39.8,-2.48|-13.02,15.52|-16.99,11.03|-10.16,4.39|5.15,-21.67;
240	398.18	513.61	v:0.5;t:f;sf:1;nr:3.99;cr:7.98;verts:24.82,20.05|-8.18,16.78|-10.8,-7.35|-5.46,-17.85|1.3,-18.62;
280	427.97	521.83	v:0.5;t:f;sf:1;nr:3.99;cr:7.98;verts:-0.1,-0.35|-7.79,17.49|3,-18.91|8.09,-17.35;
320	439.58	528.53	v:0.5;t:f;sf:1;nr:3.99;cr:7.98;verts:36.69,15.67|-11.72,6.35|-8.62,-12.21|-4.36,-7.25|-3.53,-10.65;
360	464.42	537.73	v:0.5;t:f;sf:1;nr:3.99;cr:7.98;verts:19.09,27.26|-14.06,30.16|-14.59,29.91|-31.27,11.38|0.15,-0.43;
400	484.53	551.24	v:0.5;t:f;sf:1;nr:3.99;cr:7.98;verts:20.75,16.21|-19.95,13.08|-24.59,-9.44|32.34,-23.38|26.24,-2.3;
440	513.86	556.57	v:0.5;t:f;sf:1;nr:3.99;cr:7.98;verts:27.06,14.39|7.41,29.74|-8.58,21.54|-24.73,-31.32|3.01,-18.05;
480	549.18	558.71	v:0.5;t:f;sf:1;nr:3.99;cr:7.98;verts:39.89,1.41|-8.27,16.53|-22.84,12.14|-4.49,-25.47|17.31,-19.22;
520	560.9	565.61	v:0.5;t:f;sf:1;nr:3.99;cr:7.98;verts:22.86,22.86|-0.26,0.26|5.59,-12.32|32.25,-2.26;
560	585.89	583.47	v:0.5;t:f;sf:1;nr:3.99;cr:7.99;verts:5.33,6.58|7.26,15.6|-7.9,3.03|-19.4,5.54|15.46,-27.95;
600	598.35	600.29	v:0.5;t:f;sf:1;nr:3.99;cr:7.99;verts:16.84,1.77|0.3,16.93|-18.38,-17.75|5.51,-16.01|3,-11.12;
640	609.45	628.64	v:0.5;t:f;sf:1;nr:3.99;cr:7.99;verts:-1.31,13.02|-5.59,12.34|-8.1,17.23|6.7,-4.35|7.05,-3.75;
680	622.17	641.44	v:0.5;t:f;sf:1;nr:3.99;cr:7.99;verts:-5.67,9.05|-6.03,8.45|-1.84,-1.19|17.55,-22.47;
720	638.47	648.23	v:0.5;t:f;sf:1;nr:3.99;cr:7.99;verts:26.6,17.7|-18.14,5.59|-8.65,1.53|1.26,-15.68;
760	659.48	640.32	v:0.5;t:f;sf:1;nr:3.99;cr:7.99;verts:5.59,9.79|-16.82,6.12|12.65,-12.65|28.58,-14.3;
800	684.38	628.75	v:0.5;t:f;sf:1;nr:4;cr:7.99;verts:39.15,7.93|-8.44,3.41|-9.11,-0.16|-19.31,-1.77|-2.2,-8.84;
840	709.95	615.76	v:0.5;t:f;sf:1;nr:4;cr:7.99;verts:-16.82,27.18|-6.87,-7.9|10.01,-3.06|13.58,-5.06|10.28,2;
880	734.95	613.84	v:0.5;t:f;sf:1;nr:4.04;cr:8.08;verts:39.12,8.13|7.63,3.08|-14.73,0.08|-14.99,-4.97|-11.42,-6.98;
920	759.08	609.95	v:0.5;t:f;sf:1;nr:4.08;cr:8.16;verts:15,4.23|-17.61,6.41|-17.72,6.1|-16.49,-0.81|35.49,-19.29;
960	784.97	601.03	v:0.5;t:f;sf:1;nr:4.12;cr:8.24;verts:-8.77,22.86|-23.76,5.92|-24.11,4.25|-10.9,-4.69|34.76,-21.38;
1000	809.94	583.14	v:0.5;t:f;sf:1;nr:4.16;cr:8.32;verts:14.76,38.48|-20.41,-1.07|-20.33,-2.14|-1.43,-20.39|11.43,-16.95;
1040	828.08	580.89	v:0.5;t:f;sf:1;nr:4.2;cr:8.4;verts:32.07,26.51|-6.74,6.07|-9.06,0.32|-9.06,0.32|-6.71,-19.19;
1080	855.27	570.36	v:0.5;t:f;sf:1;nr:4.24;cr:8.48;verts:8.57,-5.78|6.78,7.8|4.88,15.98|-6.36,8.14|-3.58,-33.41;
1120	877.69	566.9	v:0.5;t:f;sf:1;nr:4.28;cr:8.55;verts:32.45,6.31|-17.54,12.52|-13.85,-9.24|7.07,-33.16;
1160	908.6	568.83	v:0.5;t:f;sf:1;nr:4.31;cr:8.62;verts:18.25,26.06|-14.93,28.09|-0.48,0.13|1.54,8.24|31.23,6.07;
1200	924.13	574.55	v:0.5;t:f;sf:1;nr:4.35;cr:8.69;verts:15.69,11.79|-14,13.95|-16.01,5.84|7.54,-33.66;
1240	947.21	579.89	v:0.5;t:f;sf:1;nr:4.38;cr:8.76;verts:7.82,4.88|-7.39,17.13|-6.85,6.17|-0.8,-9.18|11.79,-41.84;
1280	962.25	585.44	v:0.5;t:f;sf:1;nr:4.41;cr:8.83;verts:38.7,20.53|-7.23,10.43|-21.89,11.71|-15.85,-3.63|-6.52,-33.54;
1320	975.62	588.87	v:0.5;t:f;sf:1;nr:4.44;cr:8.89;verts:-20.59,13.86|-9.27,0|-8.26,-4.21|-0.65,-9.24|43.81,-5.3;
1360	1013.43	587.23	v:0.5;t:f;sf:1;nr:4.48;cr:8.95;verts:8.04,-17.24|19.02,-0.33|6,-6.94|9.51,16.47|-34.58,-27.92;
1400	1017.1	586.38	v:0.5;t:f;sf:1;nr:4.51;cr:9.01;verts:4.37,-18.09|15.35,-1.19|5.84,15.62|-29.41,-20.42;
1440	1042.97	565.89	v:0.5;t:f;sf:1;nr:4.54;cr:9.07;verts:34.9,9.05|11.19,16.59|-20.02,-4.87|-10.52,-21.67;
*	id=P16	origin=start	destiny=end	motherId=-
0	719	627	v:0.5;t:f;sf:1;nr:3.95;cr:7.91;verts:7.91,0;
40	731.74	625.35	v:0.5;t:f;sf:1;nr:4;cr:8;verts:-23.21,15.66|-24.95,12.71|-26.31,9.58|-4.83,-1.65|0.42,-0.19;
80	761.78	616.71	v:0.5;t:f;sf:1;nr:4.05;cr:8.09;verts:7.12,-4.62|-1.47,8.36|-6.5,5.45|0.36,-32.02;
120	775.36	612.77	v:0.5;t:f;sf:1;nr:4.09;cr:8.18;verts:33.73,22.33|-15.05,4.42|-20.08,1.51|-6.46,-8.56|-1.47,-16.76;
160	799.74	603.76	v:0.5;t:f;sf:1;nr:4.13;cr:8.26;verts:20.61,-3.63|9.35,13.33|4.35,20.48|-18.13,10.47|8.28,-31.64;
200	824.95	601.78	v:0.5;t:f;sf:1;nr:4.17;cr:8.34;verts:-5.97,-6.18|-4.6,-5.61|0.15,-8.59|-15.87,11.35|34.01,-23.42;
240	849.66	599.86	v:0.5;t:f;sf:1;nr:4.2;cr:8.41;verts:16.36,10.63|14.72,12.8|-19.51,0.34|-19.51,-0.34|0.52,-26.68;
280	873.82	602.5	v:0.5;t:f;sf:1;nr:4.24;cr:8.48;verts:-3.64,10.58|-7.79,13.26|-9.43,15.44|-8.44,7.34|23.36,-34.97;
320	894.93	598.02	v:0.5;t:f;sf:1;nr:4.27;cr:8.54;verts:22.42,25.44|-9.56,-3.48|-7.19,-7.19|-2.11,-9.95;
360	929.67	600.06	v:0.5;t:f;sf:1;nr:4.3;cr:8.59;verts:10.08,5.59|7.71,8.56|-3.43,8.27|8.15,-8.15;
400	961.12	596.84	v:0.5;t:f;sf:1;nr:4.32;cr:8.64;verts:-6.65,17.32|-23.73,5.34|-21.37,2.36|4.17,-18.08|42.49,-6.31;
440	986.68	598.19	v:0.5;t:f;sf:1;nr:4.35;cr:8.69;verts:16.93,-4.95|1.87,8.79|-8.92,1.1|19.91,-28.25;
480	1001.28	593.49	v:0.5;t:f;sf:1;nr:4.36;cr:8.73;verts:38.11,20.89|-12.73,4.09|-23.52,-3.6|2.33,-9.65|12.66,-4.61;
520	1027.75	583.54	v:0.5;t:f;sf:1;nr:4.38;cr:8.76;verts:11.64,10.93|-10.74,25.3|-27.07,-4.77|-13.81,-14.56|37.75,-21.87;
560	1047.72	574.94	v:0.5;t:f;sf:1;nr:4.39;cr:8.78;verts:-8.95,6.74|-8.95,6.74|-2.63,1.46|-10.66,3.46|-8.34,2.34;
600	1078.4	576.34	v:0.5;t:f;sf:1;nr:4.4;cr:8.81;verts:19.24,8.17|-15.78,13.71|-20.28,-5.06|-12.58,-16.7|42.32,-11.74;
640	1096.86	583.7	v:0.5;t:f;sf:1;nr:4.42;cr:8.83;verts:26.3,23.45|0.78,15.53|-15.92,-22.73|23.86,-4.38;
680	1131.01	595.95	v:0.5;t:f;sf:1;nr:4.43;cr:8.86;verts:-33.64,28.62|-10.29,7.87|19.07,-2.68|19.18,-1.68|19.26,0;
720	1149.41	599.09	v:0.5;t:f;sf:1;nr:4.44;cr:8.88;verts:20.54,-0.36|1.08,20.52|-3.92,20.17|-20.29,-3.21|24.39,-25.69;
760	1174.81	606.23	v:0.5;t:f;sf:1;nr:4.45;cr:8.9;verts:44.17,4.4|-4.86,6.78|-27.03,9.84|-28.24,5.49|-1.01,-18.55;
800	1209.14	613.24	v:0.5;t:f;sf:1;nr:4.46;cr:8.92;verts:19.29,21.42|-11.26,26.54|-26.91,10.33|0.14,-0.49|9.83,11.4;
840	1229.13	614.62	v:0.5;t:f;sf:1;nr:4.47;cr:8.93;verts:-0.7,22.81|-10.15,12.79|-19.84,0.9|7.56,-20.78|34.84,-7.61;
880	1247.44	610.14	v:0.5;t:f;sf:1;nr:4.47;cr:8.95;verts:-19,18.33|-16.78,15.53|16.53,-12.09|8.52,4.34;
920	1277.48	613.29	v:0.5;t:f;sf:1;nr:4.48;cr:8.96;verts:-21.53,7.49|-22.22,5.54|-0.51,-0.1|-13.51,-8.94|-15.32,-17.02;
960	1302.18	621.48	v:0.5;t:f;sf:1;nr:4.48;cr:8.97;verts:27.8,35.12|-25.34,9.73|-25.21,8.1|-13.16,-23.74|10.61,-24.99;
1000	1323.56	638.05	v:0.5;t:f;sf:1;nr:4.49;cr:8.98;verts:28.19,8.08|-19.24,22.14|-8.08,-28.19|15.11,-32.54;
1040	1342.43	638.78	v:0.5;t:f;sf:1;nr:4.5;cr:8.99;verts:7.09,6.62|-1.01,9.65|-10.54,-26.74|-2.35,-9.41;
1080	1355.08	649.73	v:0.5;t:f;sf:1;nr:4.5;cr:9;verts:7.4,27.62|-5.56,17.56|-13.67,20.59|-15,1.53|17.52,-41.41;
1120	1373.31	661.75	v:0.5;t:f;sf:1;nr:4.51;cr:9.01;verts:-0.15,0.5|-1.47,-28.05|1.96,-28.02|8.21,-26.86|16.51,-22.72;
1160	1401.2	663.2	v:0.5;t:f;sf:1;nr:4.51;cr:9.02;verts:30.37,33.28|0.63,12.06|-11.98,1.47|-11.39,-21.28|4.13,-11.35;
1200	1425.06	665.97	v:0.5;t:f;sf:1;nr:4.51;cr:9.03;verts:5.68,26.73|-4.4,44.88|-19.73,-8.57|0.95,-27.31|26.91,-4.75;
1240	1445.63	661.85	v:0.5;t:f;sf:1;nr:4.52;cr:9.04;verts:3.59,9.36|-14.89,22.61|9.4,-34.87|6.34,-8.87|8.76,-4.86;
1280	1485.82	655.24	v:0.5;t:f;sf:1;nr:4.52;cr:9.05;verts:22.56,24.19|19.91,26.42|-2.28,23.02|-22.98,-23.79|32.83,4.03;
1320	1524.27	651.85	v:0.5;t:f;sf:1;nr:4.53;cr:9.06;verts:-6.25,17.17|-15.89,20.8|-17.38,5.65|-5.62,0.64|-0.29,0.44;
1360	1537.05	648.36	v:0.5;t:f;sf:1;nr:4.53;cr:9.07;verts:-21.44,17.99|-19.04,13.68|-18.4,-2.85|-13.07,-3.05|-0.47,0.22;
1400	1572.31	643.13	v:0.5;t:f;sf:1;nr:4.54;cr:9.07;verts:22.67,21.14|12.11,28.54|-29.53,21.04|-10.6,-29.13|27.87,-13.59;
1440	1599.89	644.3	v:0.5;t:f;sf:1;nr:4.54;cr:9.08;verts:9.89,19.4|-4.9,22.31|-6.37,-20.83|0.29,-12.43|7.1,-44.81;
*	id=P17	origin=start	destiny=end	motherId=-
0	371.4	311.88	v:0.5;t:f;sf:1;nr:3.93;cr:7.87;verts:19.5,-3.09|0.18,-0.41|-13.63,7.88|-17.74,-8.65|-15.56,-12.15;
40	399.4	293.39	v:0.5;t:f;sf:1;nr:3.93;cr:7.87;verts:-1.54,17.55|-14.61,9.85|-8.5,-21.58|-0.35,-0.11;
80	427.08	279.88	v:0.5;t:f;sf:1;nr:3.93;cr:7.87;verts:15.58,4.47|14.31,7.41|3.37,-15.85|11.85,-11.05|12.23,-10.63;
120	437.59	284.69	v:0.5;t:f;sf:1;nr:3.93;cr:7.87;verts:19.45,34.19|5.07,9.27|3.8,12.21|-7.13,-11.05|1.35,-6.25;
160	458.95	289.28	v:0.5;t:f;sf:1;nr:3.93;cr:7.87;verts:29.92,25.53|-16.29,13.86|-20.01,-1.66|-24.39,-11.9|9.28,-25.5;
200	487.74	286.85	v:0.5;t:f;sf:1;nr:3.93;cr:7.87;verts:38.99,5.22|1.12,23.1|-15.57,23.09|-22.82,-15.98|18.27,-21.02;
240	510.78	287.36	v:0.5;t:f;sf:1;nr:3.93;cr:7.87;verts:15.95,5.74|22.13,12.01|-23,17.33|10.79,-26.7;
280	541.76	287.2	v:0.5;t:f;sf:1;nr:3.94;cr:7.87;verts:32.04,22.84|-8.85,11.85|-15.03,5.58|-9.4,-15.65|3.48,-17.92;
320	558.06	287.34	v:0.5;t:f;sf:1;nr:3.94;cr:7.87;verts:25.21,30.21|6.73,18.49|-14.85,-12.91|-12.81,-17.79|-3.75,-19.31;
360	580.43	280.17	v:0.5;t:f;sf:1;nr:3.94;cr:7.87;verts:-0.47,8.88|2.84,23.05|-15.64,11.32|-2.45,-8.55|19.36,-34.26;
400	598.88	270.67	v:0.5;t:f;sf:1;nr:3.94;cr:7.87;verts:36.08,15.74|-15.61,13.55|-18.91,-0.62|-21.88,-12.63|-9.87,-23.26;
440	621.25	263.07	v:0.5;t:f;sf:1;nr:3.94;cr:7.87;verts:17.37,7.02|13.7,8.14|-11.79,14.56|-12.04,14.35|-9.22,-38.27;
480	640.7	252.3	v:0.5;t:f;sf:1;nr:3.94;cr:7.87;verts:-11.73,29.23|-16.8,-4.82|-5.74,-2.64|10.52,-13.96|16.72,-5.11;
520	674.61	247.15	v:0.5;t:f;sf:1;nr:3.94;cr:7.88;verts:15.82,-2.79|-0.36,0.27|-16.06,-0.28|-17.2,-10.25|6.02,-14.89;
560	690.47	247.58	v:0.5;t:f;sf:1;nr:3.94;cr:7.88;verts:27.72,14.97|-16.22,0.7|-9.42,-3.81|-9.84,-14.46|8.97,-4.77;
600	706.38	240.38	v:0.5;t:f;sf:1;nr:3.94;cr:7.88;verts:19.72,8.37|11.81,7.77|-23.96,20.46|-6.94,-11.97|20.13,-7.33;
640	734	247.12	v:0.5;t:f;sf:1;nr:3.94;cr:7.88;verts:3.2,26.03|-7.89,15.11|-15.81,14.5|-7.48,-0.59|15.76,-36.09;
680	753.98	246.49	v:0.5;t:f;sf:1;nr:3.94;cr:7.88;verts:-32.27,22.59|4.22,-6.75|5.82,-5.43|7.43,-2.85|7.78,-1.65;
720	786.06	260.98	v:0.5;t:f;sf:1;nr:3.94;cr:7.88;verts:13.92,-8.04|15,-5.76|-2.24,-15.92|14.68,6.54|-36.27,-15.38;
760	809.31	267.15	v:0.5;t:f;sf:1;nr:3.94;cr:7.88;verts:-8.57,12.71|-8.25,0.41|-9.33,-1.87|-8.62,-3.48|31.49,1.31;
800	822.52	262.7	v:0.5;t:f;sf:1;nr:3.94;cr:7.88;verts:46.8,6.73|-21.78,8.25|-21.46,-4.05|-22.54,-6.32|-21.83,-7.94|18.28,-3.15;
840	856.44	251.49	v:0.5;t:f;sf:1;nr:3.94;cr:7.88;verts:10.75,12.37|17.94,25.92|-15.64,-14.35|12.88,-4.48;
880	874.89	242.62	v:0.5;t:f;sf:1;nr:3.99;cr:7.97;verts:0.15,-0.33|-7.69,3.5|-5.57,-13.35|11.21,-16.01;
920	882.65	232.92	v:0.5;t:f;sf:1;nr:4.03;cr:8.06;verts:28.38,14.55|0.58,8.35|-8.27,-1.31|-15.45,-6.2|-7.61,-10.03;
960	901.46	222.59	v:0.5;t:f;sf:1;nr:4.08;cr:8.16;verts:9.56,4.22|15.73,28.16|-18.23,-1.98|-8.31,-14.39|11.95,-11.54;
1000	934.9	208.36	v:0.5;t:f;sf:1;nr:4.12;cr:8.25;verts:31.9,6.84|-17.7,13.93|-2.52,-8.78|5.62,-7.2;
1040	960.64	212.65	v:0.5;t:f;sf:1;nr:4.17;cr:8.34;verts:6.15,11.13|3.87,-7.73|9.71,1.89|9.86,0.86;
1080	986.84	216.13	v:0.5;t:f;sf:1;nr:4.21;cr:8.43;verts:-20.05,14.62|-16.48,5.37|-16.34,4.35|-0.47,0.11|-22.33,-4.25;
1120	1017.51	222.2	v:0.5;t:f;sf:1;nr:4.26;cr:8.51;verts:-32.09,27.3|5.34,-21.42|10.7,-19.31|21.59,-4.59|22.02,-1.54;
1160	1040.64	231.69	v:0.5;t:f;sf:1;nr:4.3;cr:8.6;verts:25.02,10.79|-1.1,7.94|-1.53,4.89|-17.78,-11.94|-12.42,-9.82;
1200	1048.68	232.03	v:0.5;t:f;sf:1;nr:4.34;cr:8.69;verts:16.98,11.14|-9.14,8.29|-9.57,5.24|-20.46,-9.48|25.2,-23.43;
1240	1065.45	233.78	v:0.5;t:f;sf:1;nr:4.38;cr:8.77;verts:34.73,1.16|-21.72,15.78|6.49,-26.05|8.43,-21.68;
1280	1081.76	225.57	v:0.5;t:f;sf:1;nr:4.42;cr:8.85;verts:20.32,8.21|-21.07,-6.04|1.44,-11.4|18.41,-7.05;
1320	1114.72	199.48	v:0.5;t:f;sf:1;nr:4.46;cr:8.92;verts:13.04,32.89|0.31,8.93|-12.63,-17.88|8.87,-1.09;
1360	1126.55	195.94	v:0.5;t:f;sf:1;nr:4.5;cr:9;verts:-4.21,29.95|-11.52,5.39|-21.01,-21.76|-2.96,-4.63|0.47,0.21;
1400	1137.28	184.29	v:0.5;t:f;sf:1;nr:4.53;cr:9.07;verts:44.98,-0.14|-14.95,18.3|-22.25,-6.26|-10.27,-11.44|-13.7,-16.28;
1440	1149.41	167.95	v:0.5;t:f;sf:1;nr:4.57;cr:9.14;verts:35.96,27.6|-27.07,1.96|-19.7,-3.12|-6.49,-18.86|-1.04,-19.92;
*	id=P18	origin=start	destiny=death	motherId=-
0	314.46	36.45	v:0.5;t:f;sf:1;nr:3.93;cr:7.85;verts:-13.76,14.75|-13.7,-12.55|18.83,-7.23|30.83,-3.56;
40	336.9	26.26	v:0.5;t:f;sf:1;nr:3.97;cr:7.94;verts:-7.27,38.59|-3.6,-17.42|3.99,-16|8.39,-13.75|9.46,-13.51;
*	id=P19	origin=start	destiny=end	motherId=-
0	231.92	60.5	v:0.5;t:f;sf:1;nr:3.9;cr:7.79;verts:14.65,6.83|-11.22,18.5|-14,8.08|6.93,-30.01|13.4,-9.04;
40	251.79	75.02	v:0.5;t:f;sf:1;nr:3.94;cr:7.88;verts:7.49,2.88|-5.21,21.35|-12.94,-15.48|31.14,-1.44;
80	287.13	80.46	v:0.5;t:f;sf:1;nr:3.98;cr:7.97;verts:9.29,2.49|6.92,6.68|-4.2,4|-17.69,-26.1;
120	304.37	73.16	v:0.5;t:f;sf:1;nr:4.02;cr:8.05;verts:-1.05,8.54|-10.32,-0.62|-21.44,-3.3|-7.95,-4.81|39.15,-7.34;
160	325.12	61.53	v:0.5;t:f;sf:1;nr:4.06;cr:8.12;verts:-7.23,6.28|-8.29,4.79|-21.8,-3.09|40.17,-2.31|9.56,-0.5;
200	341.77	51.33	v:0.5;t:f;sf:1;nr:4.1;cr:8.19;verts:-23.88,-3.92|-7.09,-10.7|-0.17,-0.44|7.91,-25.86|9.69,-25.25;
240	355.31	40.4	v:0.5;t:f;sf:1;nr:4.13;cr:8.26;verts:7.01,6.54|16.52,28.3|-13.71,-11.37|-1.17,-9.51|1.99,-9.37;
280	367.15	33.34	v:0.5;t:f;sf:1;nr:4.17;cr:8.33;verts:11.92,12.01|4.68,21.23|-4.83,-0.53|-13.01,-16.58|-9.85,-16.44;
320	395.19	22.93	v:0.5;t:f;sf:1;nr:4.2;cr:8.39;verts:0.17,0.45|-16.12,1.6|-23.2,-15.65|-2.93,-27.84|15.24,-23.47;
360	406.78	25.55	v:0.5;t:f;sf:1;nr:4.23;cr:8.45;verts:25.62,5.44|-11.42,3.07|-26.37,5.11|3.65,-20.85;
400	432.31	34.15	v:0.5;t:f;sf:1;nr:4.25;cr:8.5;verts:14.23,30.66|0.09,14.04|-21.87,-12.26|25.94,-7.93;
440	460.01	47.94	v:0.5;t:f;sf:1;nr:4.27;cr:8.54;verts:-1.76,5.86|-12.93,14.88|-19.13,4.77|-12.41,-15.32|42.32,-3.77;
480	464.82	56.21	v:0.5;t:f;sf:1;nr:4.29;cr:8.58;verts:41.62,9.53|-6.58,14.13|-18.94,22.57|-17.22,-7.05|14.28,-25.77;
520	490.11	71.9	v:0.5;t:f;sf:1;nr:4.31;cr:8.61;verts:17.75,22.71|-3.01,28.67|-28.08,6.48|-11,-10.08|20.14,-37.87;
560	519.36	79.69	v:0.5;t:f;sf:1;nr:4.32;cr:8.65;verts:11.09,1.56|9.06,6.58|-1.75,11.06|-5.77,9.6|-18.71,-38.79;
600	545.77	85.8	v:0.5;t:f;sf:1;nr:4.34;cr:8.68;verts:-6.26,29.43|-14.13,26.57|-17.35,12.7|-15.32,7.67|0.26,-0.43;
640	571.46	94.46	v:0.5;t:f;sf:1;nr:4.35;cr:8.71;verts:13.78,24.11|-14.58,13.12|-15.87,-11.53|19.47,-2.39;
680	584.29	96.25	v:0.5;t:f;sf:1;nr:4.37;cr:8.74;verts:6.64,-0.6|17.56,6.74|0.95,25.9|-11.32,-15.02|-10.22,-33.31;
720	612.14	104.61	v:0.5;t:f;sf:1;nr:4.39;cr:8.78;verts:-10.28,15.1|-21.21,7.75|-26.53,-9.14|-26.02,-10.51|43.27,-6.21;
760	650.86	117.49	v:0.5;t:f;sf:1;nr:4.41;cr:8.81;verts:4.55,6.68|5.91,18.2|-4.49,34.82|-8.69,-17.05|11.51,-15.28;
800	675.25	118.87	v:0.5;t:f;sf:1;nr:4.43;cr:8.85;verts:17.07,30.84|-19.85,8.05|-12.88,-13.91|24.97,-1.75;
840	686.51	117.69	v:0.5;t:f;sf:1;nr:4.45;cr:8.89;verts:-35.71,26.16|-25.62,16.64|13.71,-2.92|29.36,-8.42|29.76,-6.87;
880	699.46	111.72	v:0.5;t:f;sf:1;nr:4.46;cr:8.93;verts:-6.76,-27.1|0.76,-8.89|0.44,-2.4|16.41,-14.39|16.81,-12.85;
920	728.18	106.06	v:0.5;t:f;sf:1;nr:4.48;cr:8.96;verts:27.07,35.5|-26.78,-7.68|-11.91,-18.5|-12.31,-20.05|-0.97,-27.84;
960	755.93	102.86	v:0.5;t:f;sf:1;nr:4.5;cr:8.99;verts:29.53,-1.55|29.28,4.12|-31.45,31.92|0.52,-29.57|25.08,-15.67;
1000	770.79	95.58	v:0.5;t:f;sf:1;nr:4.51;cr:9.02;verts:-9.76,43.89|-9.08,-8.46|10.22,-22.94|14.67,-8.82|14.42,-3.16;
1040	789.46	88	v:0.5;t:f;sf:1;nr:4.53;cr:9.05;verts:-0.36,-0.37|-21.96,-5.88|-2.38,-22.61|-4,-16.41|-4.24,-10.75;
1080	815.82	85.98	v:0.5;t:f;sf:1;nr:4.54;cr:9.08;verts:31.83,32.19|-26.72,-2.39|2.55,-11.03|6,-9.6|10.17,-4.96;
1120	839.9	82.89	v:0.5;t:f;sf:1;nr:4.55;cr:9.11;verts:-21.54,-14.11|-13.91,-8.04|-18.09,-12.68|-0.83,-4.8|8.89,-16.04;
1160	867.6	80.3	v:0.5;t:f;sf:1;nr:4.57;cr:9.13;verts:10.19,3.12|32.36,16.74|-6.26,8.62|-18.8,-18.64|-3.99,-9.88;
1200	887.48	68.23	v:0.5;t:f;sf:1;nr:4.58;cr:9.15;verts:12.48,4.66|0.49,29.22|-26.15,-3.45|-9.7,-8.96|16.79,-27.94;
1240	915.26	57.73	v:0.5;t:f;sf:1;nr:4.62;cr:9.25;verts:11.08,3.18|-7.86,8.43|-15.3,-5.84|32.71,-16.44;
1280	939.25	50.43	v:0.5;t:f;sf:1;nr:4.68;cr:9.37;verts:17.31,42.88|-3.14,9.67|-12.91,-4.12|-0.18,-10.17|8.72,-23.74;
1320	961.67	29.48	v:0.5;t:f;sf:1;nr:4.75;cr:9.51;verts:-5.11,21.93|-7.7,5.81|-25.56,-11.27|-3.46,-9.01|37.41,1.89;
1360	973.4	24.94	v:0.5;t:f;sf:1;nr:4.83;cr:9.67;verts:37.12,8.31|-19.44,1.26|-15.19,-13.55|25.68,-2.65;
1400	995.16	20.72	v:0.5;t:f;sf:1;nr:4.92;cr:9.85;verts:15.35,4.09|-6.76,9.31|-11.91,-15.82|7.08,-9.07;
1440	1015.39	12.44	v:0.5;t:f;sf:1;nr:4.96;cr:9.92;verts:24.26,42.83|-26.99,1.03|-4.87,-4.19|-13.14,-17.35|16.71,-16.14;
*	id=P20	origin=start	destiny=end	motherId=-
0	524.31	209.7	v:0.5;t:f;sf:1;nr:3.95;cr:7.9;verts:7.02,6.55|0.63,12.78|-8.56,4.36|6.79,-6.79;
40	546.96	219.01	v:0.5;t:f;sf:1;nr:3.95;cr:7.9;verts:35.84,16.61|-15.62,15.86|-15.86,2.52|-28.24,4.98|-1,-28.66;
80	562.89	226.81	v:0.5;t:f;sf:1;nr:3.95;cr:7.9;verts:13.57,28.54|-31.76,-3.9|15.02,-28.25|30.25,-10.42;
120	594.86	231.07	v:0.5;t:f;sf:1;nr:3.95;cr:7.9;verts:-17.29,19.2|-25.74,2.25|-1.71,-6.16|17.62,-18.89|38.26,-9.83;
160	608.88	234.51	v:0.5;t:f;sf:1;nr:3.95;cr:7.9;verts:0.21,0.4|-22.05,16.02|-15.74,-2.72|-8.42,-25.93|3.59,-15.46;
200	627.16	248.65	v:0.5;t:f;sf:1;nr:3.95;cr:7.9;verts:-18.06,14.54|-4.03,-1.32|-8.37,-1.18|-14.68,-1.32;
240	648.82	253.51	v:0.5;t:f;sf:1;nr:3.95;cr:7.9;verts:9.41,25.84|2.4,27.4|-4.78,27.08|-25.5,-10.3|20.66,-33.68;
280	676.44	266.56	v:0.5;t:f;sf:1;nr:3.95;cr:7.9;verts:26.79,-0.47|-19.73,24.7|-6.96,-20.63|10.9,-24.48|22.21,-14.98;
320	705.96	266.24	v:0.5;t:f;sf:1;nr:3.95;cr:7.91;verts:-15.88,-2.8|-11.6,-11.2|-0.23,-0.39|-7.32,-14.37|-7.31,-15.31;
360	726.76	265.81	v:0.5;t:f;sf:1;nr:3.95;cr:7.91;verts:8.16,5.3|3,9.25|-4.11,8.81|-21.03,-0.82|30.09,-25.63;
400	756.47	274.76	v:0.5;t:f;sf:1;nr:3.95;cr:7.91;verts:30.78,7.25|19.04,13.33|-23.24,0.41|1.22,-23.21;
440	779.71	289.75	v:0.5;t:f;sf:1;nr:3.95;cr:7.91;verts:8.89,-0.93|8.77,1.7|7.54,22.24|-22.03,-8.22|25.49,-18.73;
480	788.44	299.19	v:0.5;t:f;sf:1;nr:3.95;cr:7.91;verts:20.04,1.4|0.04,11.14|0.16,8.51|-11.71,-16.51|16.76,-9.29;
520	801.15	298.93	v:0.5;t:f;sf:1;nr:3.95;cr:7.91;verts:31.17,5.44|7.32,1.15|-12.56,8.25|4.04,-9.55;
560	817.03	297.12	v:0.5;t:f;sf:1;nr:3.96;cr:7.91;verts:26.61,29.26|-8.55,-0.67|-11.83,-11.36|0.16,-9.1|15.29,3.62;
600	835.26	298.15	v:0.5;t:f;sf:1;nr:3.96;cr:7.91;verts:25.42,9.25|23.66,13.12|-2.94,4.65|-18.07,-8.06|-31.62,-23.76;
640	865.94	296.23	v:0.5;t:f;sf:1;nr:3.96;cr:7.91;verts:24.22,20.37|-7.02,11.19|-5.26,7.33|-9.48,-14.6|-4.21,-16.89;
680	895.48	288.68	v:0.5;t:f;sf:1;nr:3.96;cr:7.91;verts:24.21,20.38|-0.51,29.43|-5.32,12.81|-19.31,-22.21|-7.12,-28.56;
720	915	291.94	v:0.5;t:f;sf:1;nr:3.96;cr:7.91;verts:18.14,24.08|-9.82,28.51|-29.86,-4.2|-9.82,-28.51|-0.43,0.15;
760	923.47	277.65	v:0.5;t:f;sf:1;nr:3.96;cr:7.92;verts:9.67,9.79|-18.29,14.22|-8.9,-14.15|6.39,-5.56|37.24,-13.37;
800	952.27	254.5	v:0.5;t:f;sf:1;nr:3.96;cr:7.92;verts:20.47,33.87|3.55,9.74|-19.13,-13.35|6.94,-7.71|10.37,-0.18;
840	980.56	251.06	v:0.5;t:f;sf:1;nr:3.96;cr:7.92;verts:28.35,27.62|5.97,28.11|-17.92,-3.62|-23.25,-16.89|6.46,-28;
880	1008.21	239.6	v:0.5;t:f;sf:1;nr:3.96;cr:7.92;verts:0.71,16.16|-9.75,4.75|-0.16,0.33|-10.37,-3.17;
920	1028.32	214.45	v:0.5;t:f;sf:1;nr:3.96;cr:7.92;verts:34.29,19.79|-2.24,8.99|-19.41,-8.99|0.65,-9.24|6.2,-6.88;
960	1036.96	211.36	v:0.5;t:f;sf:1;nr:4;cr:8.01;verts:32.25,22.97|-10.88,5.9|-8,-12.33|-2.44,-9.97|1.24,-7.82;
1000	1069.41	206.73	v:0.5;t:f;sf:1;nr:4.05;cr:8.09;verts:-0.2,18.33|-3.21,8.37|-5.52,7.07|-6.87,-5.76|0.12,0.45;
1040	1089.95	201.12	v:0.5;t:f;sf:1;nr:4.09;cr:8.18;verts:-15.59,19.25|-23.75,2.76|-20.42,-5.17|22.07,-11.25|40.14,-5.17;
1080	1110.22	198.89	v:0.5;t:f;sf:1;nr:4.13;cr:8.26;verts:4.49,28.36|-28.27,4.99|1.79,-13.47|32.02,-25.44|19.87,-7.4;
1120	1122.62	202.45	v:0.5;t:f;sf:1;nr:4.17;cr:8.34;verts:36.14,20.02|-18.51,-0.32|-17.88,-4.79|-10.6,-9.92|7.47,-3.85;
1160	1143.36	197.4	v:0.5;t:f;sf:1;nr:4.21;cr:8.42;verts:15.39,14.97|-9.86,14.08|-17.17,0.9|-13.28,-8.9|24.56,-33.72;
1200	1156.61	197.9	v:0.5;t:f;sf:1;nr:4.25;cr:8.5;verts:2.14,15.47|-1.76,25.21|-9.87,23.26|-22.31,-11.86|31.27,-28.22;
1240	1174.49	197.25	v:0.5;t:f;sf:1;nr:4.29;cr:8.58;verts:29.56,11.94|-15.74,14.82|13.95,-16.7|27.03,-16.89;
1280	1203.14	195.06	v:0.5;t:f;sf:1;nr:4.33;cr:8.66;verts:18.52,0.65|0.91,9.76|8.78,33.17|-1.62,-19.08;
1320	1237.48	199.41	v:0.5;t:f;sf:1;nr:4.37;cr:8.73;verts:1.84,43.24|-15.82,5|-26.86,-2.82|21.85,-15.87|25.38,-9.24;
1360	1252.46	202.67	v:0.5;t:f;sf:1;nr:4.4;cr:8.81;verts:10.38,3.37|-24.85,12.79|6.87,-12.62|9.26,-5.78|10.4,-5.98;
1400	1279.29	220.29	v:0.5;t:f;sf:1;nr:4.44;cr:8.88;verts:-21.45,20.01|-16.43,11.64|-17.57,11.84|-0.44,0.26|-19.96,5.01;
1440	1307.37	235.39	v:0.5;t:f;sf:1;nr:4.48;cr:8.96;verts:6.91,7.16|-4.21,-9.02|-3.4,-9.35|3.38,-14.16;
*	id=P21	origin=start	destiny=death	motherId=-
0	839	401	v:0.5;t:f;sf:1;nr:4.01;cr:8.02;verts:8.02,0;
40	837.5	399.56	v:0.5;t:f;sf:1;nr:4.05;cr:8.1;verts:9.52,-1.44|14.3,8.59|0.84,-0.75|-2.61,-16.48;
80	835.97	380.73	v:0.5;t:f;sf:1;nr:4.09;cr:8.19;verts:-18.5,36.05|-2.77,-9.07|2.37,-19.59|11.05,-20.27|15.83,-10.25;
120	834.72	356.3	v:0.5;t:f;sf:1;nr:4.14;cr:8.27;verts:30.9,26.85|-22.45,24.07|-17.25,11.62|-28.51,-16.46|8.52,-31.79;
160	854.44	338.92	v:0.5;t:f;sf:1;nr:4.18;cr:8.35;verts:26.46,-5.62|26.95,-2.36|11.18,9.47|-0.36,-0.31|8.36,-25.73;
200	874.82	318.98	v:0.5;t:f;sf:1;nr:4.22;cr:8.44;verts:14.19,39.29|-11.01,-0.58|-9.2,-10.47|-2.85,-10.65|6.57,-22.29;
240	887.88	307.84	v:0.5;t:f;sf:1;nr:4.26;cr:8.53;verts:33.91,10.37|14.98,32.13|-0.33,0.2|-13.85,-32.64;
280	911.78	295.48	v:0.5;t:f;sf:1;nr:4.31;cr:8.62;verts:10.01,-2|6.34,5.71|-8.92,19.77|-5.48,6.53|0.2,-34.11;
320	949.32	282.39	v:0.5;t:f;sf:1;nr:4.36;cr:8.71;verts:24.86,35.19|-15.25,14.22|-14.75,-14.75|-6.79,-19.72|14.22,-15.25;
360	971.67	278.47	v:0.5;t:f;sf:1;nr:4.4;cr:8.8;verts:43.34,4.38|-10.28,17.8|-20.48,-1.79|-20.11,-4.27|-8.13,-19.17;
400	991.16	287.15	v:0.5;t:f;sf:1;nr:4.45;cr:8.9;verts:5.53,19.3|-13.43,14.92|-6.87,-18.86|17.5,4.34;
440	1013.13	302.29	v:0.5;t:f;sf:1;nr:4.47;cr:8.95;verts:12.41,29.24|-4.47,19.47|-21.71,28.2|-1.11,-31.75|23.23,-21.66;
480	1032.9	308.67	v:0.5;t:f;sf:1;nr:4.54;cr:9.09;verts:-16.66,41.53|-6.53,-18.96|3.46,-15.28|13.67,-14.66|16.81,-10.92;
520	1048.08	307.59	v:0.5;t:f;sf:1;nr:4.62;cr:9.24;verts:25.17,37.83|-9.87,1.56|-11.72,-16.36|-1.51,-15.74|1.63,-12;
560	1058.62	315.94	v:0.5;t:f;sf:1;nr:4.69;cr:9.37;verts:46.18,0.17|-20.41,9.92|-22.26,-8.01|-8.91,-3.64|-12.05,-7.39;
600	1088.31	328.08	v:0.5;t:f;sf:1;nr:4.76;cr:9.51;verts:18.12,12.69|16.49,12.31|-2.7,21.95|0.2,-0.5|21.36,-5.72;
*	id=P22	origin=start	destiny=death	motherId=-
0	569.6	300.62	v:0.5;t:f;sf:1;nr:4;cr:8.01;verts:19.45,34.48|8.56,16.79|-15.25,-11.08|-13.68,-12.38|3.6,-18.5;
*	id=P23	origin=start	destiny=end	motherId=-
0	773.93	150.57	v:0.5;t:f;sf:1;nr:3.9;cr:7.8;verts:29.86,7.68|8.16,3.46|5.58,6.89|-17.22,-3.43;
40	793.56	147.96	v:0.5;t:f;sf:1;nr:3.95;cr:7.9;verts:10.24,5.07|3.17,7.47|-14.05,4.28|-11.47,0.85|20.3,-33.32;
80	808.7	135.99	v:0.5;t:f;sf:1;nr:4;cr:8;verts:-3.81,31.39|-11.97,-4.5|18.09,-20.09|26.77,3.76;
120	819.93	134.52	v:0.5;t:f;sf:1;nr:4.04;cr:8.08;verts:15.53,2.3|-0.35,0.3|-23.21,-5.96|6.85,-21.55|11.42,-14.62;
160	829.23	130.61	v:0.5;t:f;sf:1;nr:4.08;cr:8.15;verts:18.04,13.11|15.67,20.57|-9.65,-3.62|2.13,-18.54|6.24,-1.62;
200	846.95	131.11	v:0.5;t:f;sf:1;nr:4.11;cr:8.22;verts:0.31,13.61|-2.06,21.06|-11.49,-1.12|-15.6,-18.04|-0.43,-0.18;
240	857.96	130.12	v:0.5;t:f;sf:1;nr:4.14;cr:8.28;verts:-13.06,20.08|-10.69,12.62|-22.49,-2.11|-11.43,-1.17|37.65,-16.5;
280	893.34	129.12	v:0.5;t:f;sf:1;nr:4.17;cr:8.34;verts:14.04,24.31|12.31,25.23|-22.42,16.9|2.27,-17.5|0.17,-0.45;
320	930.73	129.04	v:0.5;t:f;sf:1;nr:4.2;cr:8.4;verts:4.05,8.69|-7.95,5.36|8.69,-4.05|32.19,-8.77;
360	943.15	130.6	v:0.5;t:f;sf:1;nr:4.23;cr:8.46;verts:41.52,6.28|-8.36,10.25|-20.37,6.92|-18.41,-8.2|19.77,-7.21;
400	957.58	140.83	v:0.5;t:f;sf:1;nr:4.26;cr:8.53;verts:-0.43,24.53|-9.91,32.35|-15.77,-18.79|24.35,-2.99|5.33,3.03;
440	971.83	156.6	v:0.5;t:f;sf:1;nr:4.3;cr:8.6;verts:10.1,12.78|9.45,18.54|3.61,20.49|-8.91,18.8|-4.09,-42.44;
480	975.62	170.37	v:0.5;t:f;sf:1;nr:4.33;cr:8.67;verts:9.34,8.12|-9.48,7.96|1.27,-27.48|5.62,-11.03;
520	985.49	183.58	v:0.5;t:f;sf:1;nr:4.37;cr:8.74;verts:-0.53,21.33|-6.44,6.67|-4.25,2.18|-8.6,-14.27|32.89,-11;
560	994	190.31	v:0.5;t:f;sf:1;nr:4.4;cr:8.8;verts:33.64,9.45|-14.96,13.4|-17.11,-7.55|24.37,-4.27;
600	1019.67	195.95	v:0.5;t:f;sf:1;nr:4.42;cr:8.84;verts:17.37,6.32|7.98,15.09|-35.18,-1.14|10.86,-14.95|18.01,-4.16;
640	1043.65	194.94	v:0.5;t:f;sf:1;nr:4.43;cr:8.87;verts:44.16,1.44|-6.62,5.32|-16.01,14.09|-5.98,-5.16|-13.12,-15.95;
680	1072.07	200	v:0.5;t:f;sf:1;nr:4.45;cr:8.89;verts:15.74,6.5|10.2,7.68|-9.22,20.74|-5.19,-11.67|7.86,-10.06;
720	1101.22	198.5	v:0.5;t:f;sf:1;nr:4.46;cr:8.92;verts:43.99,6.5|-13.41,4.99|-18.96,6.18|-21.29,-11.56|-18.6,-11.18;
760	1126.06	195.9	v:0.5;t:f;sf:1;nr:4.47;cr:8.94;verts:29.07,4.6|19.16,3.9|22.55,18.92|-31.72,-16.32|-21.87,-19.69;
800	1150.2	200.49	v:0.5;t:f;sf:1;nr:4.48;cr:8.96;verts:4.93,9.19|-1.6,23.5|-4.98,8.48|13.02,-4.74|42.22,-14.69;
840	1177.55	213.3	v:0.5;t:f;sf:1;nr:4.49;cr:8.98;verts:2.5,8.7|14.87,-1.87|0.95,9|-14.33,8.07|30.2,-33.11;
880	1214.89	219.71	v:0.5;t:f;sf:1;nr:4.5;cr:9.01;verts:2.53,9.46|-22.47,4.54|5.89,-7.82|7.04,-6.8|42.26,-15.22;
920	1230.84	219.74	v:0.5;t:f;sf:1;nr:4.51;cr:9.03;verts:32.2,17.12|-13.42,9.49|-8.91,-6.77|-10.06,-7.79|-15.57,-42.25;
960	1262.04	215.69	v:0.5;t:f;sf:1;nr:4.52;cr:9.05;verts:1,13.08|-22.84,28.2|-35.74,6.3|10,-34.88|44.88,-4.82;
1000	1288.23	216.45	v:0.5;t:f;sf:1;nr:4.53;cr:9.07;verts:-6.4,20.94|-7.13,-20.7|17.92,-4.71|18.69,-4.07;
1040	1307.84	231.8	v:0.5;t:f;sf:1;nr:4.55;cr:9.09;verts:-0.92,11.29|-1.69,10.65|-0.14,0.5|-3.47,8.58|-4.49,8.09;
1080	1337.82	247.53	v:0.5;t:f;sf:1;nr:4.56;cr:9.12;verts:10.88,16.13|6.97,18.17|-15.74,11.44|-19.45,0.68|22.22,-39.67;
1120	1364.02	257.42	v:0.5;t:f;sf:1;nr:4.61;cr:9.22;verts:24,9.21|23.11,11.27|-12.47,22.49|-10.38,-34.96|23.11,-11.27;
1160	1385.83	261.5	v:0.5;t:f;sf:1;nr:4.66;cr:9.33;verts:25.21,26.92|2.19,13.29|1.3,15.34|-14.64,-21.71|1.3,-7.2;
1200	1419.09	259.58	v:0.5;t:f;sf:1;nr:4.71;cr:9.43;verts:-8.04,25|-20.72,5.55|-21.05,-4.09|2.24,-21.33|46.39,-4.7;
1240	1446.75	254.86	v:0.5;t:f;sf:1;nr:4.77;cr:9.53;verts:22.14,24.59|1.15,33.07|-1.19,-37.69|18.73,-9.42|28.06,-17.54;
1280	1466.32	258.53	v:0.5;t:f;sf:1;nr:4.82;cr:9.65;verts:2.57,28.27|-33.62,-33.79|-0.85,-5.74|8.49,-13.86|30.21,6.42;
1320	1490.8	254.49	v:0.5;t:f;sf:1;nr:4.88;cr:9.76;verts:5.74,2.37|0.5,0.24|-9.5,4.03|-25.32,-9.79|-15.99,-17.91;
1360	1506.62	257.51	v:0.5;t:f;sf:1;nr:4.91;cr:9.82;verts:-10.08,5.4|-15.31,3.26|23.75,-7.8|40.18,-10.77;
1400	1530.23	262.71	v:0.5;t:f;sf:1;nr:4.93;cr:9.86;verts:1.05,30.03|-7.39,30.54|15.03,-26.03|16.56,-5.56|28.41,-9.78;
1440	1560.69	273.37	v:0.5;t:f;sf:1;nr:4.95;cr:9.89;verts:37.98,31.44|-13.9,5.09|-15.43,-15.37|10.44,-4.43|11,-2.74;
*	id=P24	origin=start	destiny=end	motherId=-
0	644.91	136.63	v:0.5;t:f;sf:1;nr:4.01;cr:8.02;verts:1.34,9.5|-13.18,21.68|1.02,-21.37|4.5,-8.47;
40	653.98	109.39	v:0.5;t:f;sf:1;nr:4.06;cr:8.11;verts:18.25,26.38|-8.74,1.7|-22.24,-5.56|6.51,-6.07;
80	662.33	84.41	v:0.5;t:f;sf:1;nr:4.1;cr:8.19;verts:4.92,25.32|-26.59,18.59|7.97,-24.53|24.08,-9.24|9.9,1.4;
120	673.06	80.76	v:0.5;t:f;sf:1;nr:4.13;cr:8.27;verts:-5.79,6.9|-5.53,-6.57|1.87,-8.82|13.34,-12.9;
160	703.59	83.73	v:0.5;t:f;sf:1;nr:4.17;cr:8.34;verts:8.3,3.52|-7.64,-4.78|-17.18,-9.93|12.48,-5.26;
200	727.27	85.45	v:0.5;t:f;sf:1;nr:4.2;cr:8.4;verts:24.44,8.9|9.74,24.12|-15.39,5.25|-11.2,-3.53|13.55,-30.47;
240	742.83	88.48	v:0.5;t:f;sf:1;nr:4.23;cr:8.45;verts:14.7,-15.22|20.35,-5.83|17.95,11.22|8.88,11.92|-35.32,-22.72;
280	760.41	92.67	v:0.5;t:f;sf:1;nr:4.25;cr:8.5;verts:-8.7,16.11|-2.87,-11.04|1.36,-19.39|6.2,-6.33;
320	780.6	95.9	v:0.5;t:f;sf:1;nr:4.28;cr:8.55;verts:38.21,18.63|7.96,7.17|-13.99,-3.1|-23.06,-7.81|-18.83,-16.16;
360	814.63	96.27	v:0.5;t:f;sf:1;nr:4.3;cr:8.59;verts:4.18,19|-23.26,20.94|-28.81,12.23|-31.22,2.18|0.39,-0.31;
400	830.66	95.8	v:0.5;t:f;sf:1;nr:4.32;cr:8.64;verts:-11.86,18.53|-18.38,0.64|-15.65,-0.78|-18.37,-0.96|37.11,-21.67;
440	845.99	93.67	v:0.5;t:f;sf:1;nr:4.34;cr:8.67;verts:-7.08,7.08|-10.61,-3.93|-0.17,-10.02|7.89,-6.17;
480	856.83	96.44	v:0.5;t:f;sf:1;nr:4.35;cr:8.71;verts:25.46,14.7|-17.93,9.85|-21.46,-1.16|-11.02,-7.25|25.72,-34.9;
520	870.97	104.41	v:0.5;t:f;sf:1;nr:4.37;cr:8.73;verts:11.32,22.67|-20.18,8.15|-25.16,0.73|-0.48,-0.16|21.77,0;
560	890.3	112.5	v:0.5;t:f;sf:1;nr:4.38;cr:8.76;verts:43.62,2.18|2.44,8.09|-5.78,17.78|-19.8,7.94|-13.44,-12.98;
600	919.08	122.49	v:0.5;t:f;sf:1;nr:4.4;cr:8.79;verts:8.85,3.58|14.84,12.17|-8.58,4.19|-17.47,-30.38;
640	944.1	122.46	v:0.5;t:f;sf:1;nr:4.41;cr:8.82;verts:-10.19,12.14|-24.28,21.11|-16.17,3.54|-28.14,-15.6|43.68,-4.85;
680	969.05	119.74	v:0.5;t:f;sf:1;nr:4.43;cr:8.86;verts:-1.88,-17.9|4.96,-17.3|0.39,-0.32|16.04,-8.17|18.73,-7.57;
720	994.75	127.47	v:0.5;t:f;sf:1;nr:4.45;cr:8.9;verts:44.19,3.23|-6.96,0.16|-25.3,7.41|-9.66,-0.44|-20.74,-9.57;
760	1025.05	135.3	v:0.5;t:f;sf:1;nr:4.47;cr:8.94;verts:13.88,11.07|-22.67,2.29|0,-9.35|7.75,-5.23|8.54,-3.8;
800	1039.25	141.68	v:0.5;t:f;sf:1;nr:4.49;cr:8.98;verts:-0.32,17.45|-5.67,2.58|-6.46,1.15|-14.2,-2.97|17.3,-22.78;
840	1062.73	154.84	v:0.5;t:f;sf:1;nr:4.54;cr:9.08;verts:20.62,12.39|-23.41,27.22|-6.17,-9.62|-5.82,-23.34|13.8,-19.7;
880	1079.91	157.75	v:0.5;t:f;sf:1;nr:4.6;cr:9.21;verts:3.44,15.29|-7.01,17.34|-23.35,-6.72|-3.39,-16.8|45.31,-2.91;
920	1091.05	164.58	v:0.5;t:f;sf:1;nr:4.67;cr:9.34;verts:-1.22,23.36|-7.71,22.12|14.4,-18.43|18.86,-0.21;
960	1129.3	177.82	v:0.5;t:f;sf:1;nr:4.74;cr:9.49;verts:0.9,25.78|-19.39,13.03|-23.85,-5.19|-13.28,-22.11|45.45,-10.85;
1000	1149.4	189.3	v:0.5;t:f;sf:1;nr:4.81;cr:9.62;verts:32.19,13|23.68,25.39|-3.63,34.53|-30.16,-36.6|25.35,0.63;
1040	1163.35	202.06	v:0.5;t:f;sf:1;nr:4.88;cr:9.76;verts:35.7,-2.5|11.4,13.38|-14.33,27.25|-15.12,-32.44|21.54,-28.58;
1080	1179.48	217.93	v:0.5;t:f;sf:1;nr:4.94;cr:9.89;verts:19.57,13.38|8.04,6.51|-1.7,4.96|-1.97,-10.15;
1120	1186.87	232.83	v:0.5;t:f;sf:1;nr:4.98;cr:9.95;verts:18.49,-45.86|-9.35,4.74|-9.08,19.85|12.14,2.8|0.66,21.4;
1160	1196.68	246.4	v:0.5;t:f;sf:1;nr:5;cr:10;verts:5.11,20.48|2.33,16.38|-19.17,18.32|-11.49,-17.7|42.27,-26.27;
1200	1209.04	253.53	v:0.5;t:f;sf:1;nr:5.02;cr:10.04;verts:-7.26,27.6|-10.04,23.5|-23.86,-10.58|13.78,-15.85|40.01,-0.28;
1240	1225.04	259.89	v:0.5;t:f;sf:1;nr:5.04;cr:10.07;verts:24.02,6.09|19.21,17.09|-15.97,-14.38|-2.21,-9.49|-2.62,-21.33;
1280	1253.23	277.58	v:0.5;t:f;sf:1;nr:5.05;cr:10.1;verts:10.69,7.21|-4.18,23.77|-9.27,8.96|-5.79,-31.71|10.3,-7.76;
1320	1267.43	280.57	v:0.5;t:f;sf:1;nr:5.06;cr:10.12;verts:-3.51,10.2|-23.47,11.95|-3.9,-4.76|6.38,-8.47|45.31,-22.28;
1360	1291.48	285.15	v:0.5;t:f;sf:1;nr:5.07;cr:10.13;verts:22.83,45.18|-20.24,0.71|-27.96,-0.18|-17.67,-3.89|21.26,-17.7;
1400	1323.28	293.29	v:0.5;t:f;sf:1;nr:5.07;cr:10.14;verts:18.84,8|-6.72,25.06|-10.54,-9.56|14.73,-14.22;
1440	1338.74	310.92	v:0.5;t:f;sf:1;nr:5.07;cr:10.14;verts:3.8,11.03|3.38,25.62|-26,8.07|-9.89,-6.18|34.29,-37.35;
*	id=P25	origin=start	destiny=end	motherId=-
0	481.09	119.96	v:0.5;t:f;sf:1;nr:3.91;cr:7.82;verts:1.19,30.87|-12.7,-9.57|-2.37,-9.04|11.82,-10.64;
40	503.8	104.67	v:0.5;t:f;sf:1;nr:3.95;cr:7.9;verts:4.47,-7.16|6.17,5.76|-7.77,3.3|-9.29,-23.22;
80	525.11	110.31	v:0.5;t:f;sf:1;nr:4;cr:7.99;verts:38.13,10.41|-15.13,11.4|-18.29,5.59|-16.83,-1.52|8.68,-17.04;
120	554.61	116.87	v:0.5;t:f;sf:1;nr:4.04;cr:8.09;verts:22.19,15.54|8.63,16.97|-20.81,-10.49|-22.72,-14.76|-4.12,-25.24;
160	587.33	129.18	v:0.5;t:f;sf:1;nr:4.1;cr:8.2;verts:15.47,20.75|2.69,25.58|2.24,25.62|-11.68,-22.91|-5.35,-25.15;
200	607.75	131.28	v:0.5;t:f;sf:1;nr:4.15;cr:8.31;verts:9.21,4.49|-4.95,22.85|-8.59,-5.58|-7.49,-6.99|9.32,-39.9;
240	636.08	136.26	v:0.5;t:f;sf:1;nr:4.21;cr:8.42;verts:4.98,7.66|-19.12,9.47|-8.28,-3.86|36.62,-19.59|8.35,-3.72;
280	658.73	132.44	v:0.5;t:f;sf:1;nr:4.27;cr:8.55;verts:29.84,29.73|-17.67,3.84|-14.3,-7.54|7.01,-17.34|18.29,-3.89;
320	686.73	123.66	v:0.5;t:f;sf:1;nr:4.33;cr:8.67;verts:26.84,5.28|1.83,20.96|-18.81,0.33|11.32,-15.02;
360	714.54	108.26	v:0.5;t:f;sf:1;nr:4.39;cr:8.77;verts:40.36,15.78|-25.01,13.87|-17.21,-22.84|-15.16,-24.25|-0.97,-10.13;
400	738.66	103.32	v:0.5;t:f;sf:1;nr:4.44;cr:8.88;verts:22.93,-1.6|16.25,10.85|13.51,18.6|-22.77,3.2|-15.92,-31.28;
440	759.64	102.05	v:0.5;t:f;sf:1;nr:4.47;cr:8.93;verts:11.17,15.37|-7.47,17.33|-4.74,9.58|-3.3,-18.71|-0.21,-44.39;
480	794.36	93.89	v:0.5;t:f;sf:1;nr:4.49;cr:8.97;verts:7.12,16.78|-23.55,7.21|-17.6,-4.72|-10.45,-14.93|42.69,-13.13;
520	813.63	97.11	v:0.5;t:f;sf:1;nr:4.5;cr:9.01;verts:31.88,-11.6|23.43,-9.91|-1.38,3.6|-12.14,19.99|-3.55,-33.74;
560	830.13	96.99	v:0.5;t:f;sf:1;nr:4.52;cr:9.04;verts:-8.8,16.55|-17.89,3.48|15.37,-11.72|33.71,-12.74;
600	854	85.26	v:0.5;t:f;sf:1;nr:4.53;cr:9.07;verts:8.14,-4.33|7.65,5.16|-4.6,44.97|-8.5,-23.45|9.84,-24.46;
640	880.18	77.05	v:0.5;t:f;sf:1;nr:4.55;cr:9.09;verts:25.24,37.67|-18.53,-3.06|-17.69,-4.74|-18.03,-12.55|10.24,-15.19;
680	906.88	64.75	v:0.5;t:f;sf:1;nr:4.56;cr:9.12;verts:34.48,11.58|-1.46,25.38|-29.17,-14.86|-0.57,-32.73;
720	923.52	55.19	v:0.5;t:f;sf:1;nr:4.57;cr:9.15;verts:5.83,20.34|-18.1,15.81|-18.51,-10.26|-0.05,0.52|17.85,2.01;
760	941.13	41.43	v:0.5;t:f;sf:1;nr:4.58;cr:9.17;verts:-8.65,26.62|-11.77,6.58|-17.66,-13.24|0.24,-11.74|45.57,-3.89;
800	962.84	36.69	v:0.5;t:f;sf:1;nr:4.6;cr:9.19;verts:-0.47,45.84|-3.04,8.84|-21.48,-16.48|-7.66,-5.36|23.85,-8.63;
840	988.75	37.21	v:0.5;t:f;sf:1;nr:4.61;cr:9.21;verts:20.56,7.48|-2.66,-11.75|-2.06,-8.12|7.84,-20.42;
880	1013.78	30.39	v:0.5;t:f;sf:1;nr:4.62;cr:9.24;verts:7.93,37.31|-8.58,37.17|-32.35,-20.21|-31.99,-20.78|0.35,-0.4;
920	1039.45	26.46	v:0.5;t:f;sf:1;nr:4.66;cr:9.33;verts:11.57,17.82|-25.32,-4.33|-16.51,-13.37|0.35,0.24;
960	1056.32	36.46	v:0.5;t:f;sf:1;nr:4.71;cr:9.41;verts:0.49,0.23|-16.52,10.24|-30.61,-12.37|-30.39,-12.9|-18.46,-27.37;
1000	1074.15	48.02	v:0.5;t:f;sf:1;nr:4.75;cr:9.51;verts:11.73,-3.84|9.72,5.17|-3.4,-10.47|5.51,-9.54;
1040	1086.9	57.52	v:0.5;t:f;sf:1;nr:4.8;cr:9.6;verts:-1.02,5.66|-3.02,14.67|-16.15,-0.97|-7.24,-0.04|38.12,-28.4;
1080	1100.43	75.14	v:0.5;t:f;sf:1;nr:4.84;cr:9.68;verts:24.22,24.22|-14.55,23.28|-20.77,17.58|-0.02,-38.38|24.59,-10.78;
1120	1123.56	88.36	v:0.5;t:f;sf:1;nr:4.89;cr:9.77;verts:48.02,6.21|-20.98,3.7|-21.27,-1.11|-20.91,-4.06|21.19,-2.23;
1160	1149.95	90.41	v:0.5;t:f;sf:1;nr:4.91;cr:9.83;verts:21.62,8.26|22.34,32.09|2.57,29.41|-25.3,-15.2|-2.57,-29.41;
1200	1168.27	84.73	v:0.5;t:f;sf:1;nr:4.93;cr:9.87;verts:35.08,0|4.02,26.41|-15.74,23.73|-20.38,-33.61|10.26,-33.55;
1240	1184.93	76.09	v:0.5;t:f;sf:1;nr:4.95;cr:9.91;verts:19.92,5.71|-17.38,-11.29|-0.12,-8.28|18.41,-8.64;
1280	1201.36	55.31	v:0.5;t:f;sf:1;nr:4.97;cr:9.94;verts:8.16,38.78|-10.69,5.21|1.99,-29.42|3.5,-15.06|11.54,-2.88;
1320	1220.74	43.92	v:0.5;t:f;sf:1;nr:4.98;cr:9.97;verts:14.32,18.33|-11.22,27.39|-7.84,-14.27|-8.23,-30.73|23.26,0;
1360	1250.7	32.82	v:0.5;t:f;sf:1;nr:5;cr:9.99;verts:48.91,9.6|-15.64,7.23|-7,-7.78|-6.7,-11.1|-0.73,-10.44;
1400	1271.41	38.12	v:0.5;t:f;sf:1;nr:5.01;cr:10.01;verts:-27.72,-2.48|-27.42,-5.8|-21.45,-5.14|0,-0.58|19.38,-11.19;
1440	1294.68	25.22	v:0.5;t:f;sf:1;nr:5.02;cr:10.03;verts:9.96,9.29|22.93,44.51|-23.26,-13.47|-3.88,-24.09|7.42,-11.42;
*	id=P26	origin=start	destiny=end	motherId=-
0	166.55	-1.1799999999999	v:0.5;t:f;sf:1;nr:3.92;cr:7.83;verts:8.63,4.02|-1.05,-6.41|4.76,-8.24|3.18,-6.18;
40	183.72	-10.72	v:0.5;t:f;sf:1;nr:3.96;cr:7.93;verts:21.45,22.84|-1.87,8.81|-8.54,-5.52|-13.98,-15.72|-12.41,-17.79;
80	213.33	-13.11	v:0.5;t:f;sf:1;nr:4.01;cr:8.01;verts:16.05,6.81|5.68,16.49|-8.16,20.45|-9.75,14.45|-18.87,-34.85;
120	242.53	-9.01	v:0.5;t:f;sf:1;nr:4.05;cr:8.1;verts:33.03,20.64|-4.75,38.66|-13.15,10.91|-9.92,-30.48|15.84,-35.58;
160	273.88	-10.21	v:0.5;t:f;sf:1;nr:4.09;cr:8.18;verts:29.44,15|1.68,19.45|-9.11,31.76|-17.02,-28.32|6.62,-39.94;
200	293.46	-22.1	v:0.5;t:f;sf:1;nr:4.13;cr:8.26;verts:-17.9,7.56|-10.69,0.76|9.48,1.33|9.86,3.11;
240	320.92	-43.12	v:0.5;t:f;sf:1;nr:4.17;cr:8.34;verts:29.09,-6.18|-0.29,0.37|-3.62,-29.52|26.73,-13.04|26.73,-13.04;
280	343.78	-51.93	v:0.5;t:f;sf:1;nr:4.2;cr:8.41;verts:18.67,37.28|-23.16,-8.43|3.86,-21.84|3.86,-21.84|6.22,-14.99;
320	377.58	-55.32	v:0.5;t:f;sf:1;nr:4.23;cr:8.47;verts:9.84,1.21|-4.5,8.84|-9.89,0.69|-0.24,-26.9;
360	389.9	-54.64	v:0.5;t:f;sf:1;nr:4.26;cr:8.52;verts:0.17,-0.35|-16.83,9.52|-22.22,1.37|23.59,-22;
400	414.88	-52.86	v:0.5;t:f;sf:1;nr:4.29;cr:8.57;verts:-17.47,22.36|-23.24,16.27|-24.81,1.43|-1.39,-20.22|42.11,-6.42;
440	448.19	-63.32	v:0.5;t:f;sf:1;nr:4.31;cr:8.62;verts:8.45,15.89|-13.47,17.32|-14.74,-10.32|8.8,-16.89;
480	483.96	-75.57	v:0.5;t:f;sf:1;nr:4.34;cr:8.68;verts:5.8,18.97|-18.39,-7.43|15.84,-11.94|29.4,-18.05;
520	521.61	-86.39	v:0.5;t:f;sf:1;nr:4.36;cr:8.73;verts:21.13,19.7|-9.63,42.3|-16.16,-23.95|16.57,-23.67|23.67,-16.57;
560	545.21	-93.97	v:0.5;t:f;sf:1;nr:4.39;cr:8.78;verts:26.14,23.14|7.66,6.21|-9.71,-1.71|0.07,-24.16;
600	563.6	-107.97	v:0.5;t:f;sf:1;nr:4.41;cr:8.82;verts:18.13,-2.23|7.75,9.14|-31.6,-15.35|-10.73,-7.79;
640	576.58	-116.09	v:0.5;t:f;sf:1;nr:4.43;cr:8.86;verts:8.9,2.22|5.65,7.23|-5.24,1.02|-25.11,-12.91;
680	596.22	-132.1	v:0.5;t:f;sf:1;nr:4.45;cr:8.9;verts:37.74,23.24|-9.98,1.58|-13.99,-8.77|-10.73,-13.78|-5.8,-8.28;
720	621.36	-148.7	v:0.5;t:f;sf:1;nr:4.47;cr:8.94;verts:6.49,-7.21|9.58,1.52|12.6,6.64|-3.16,9.17|-29.38,-33.42;
760	648.59	-156.38	v:0.5;t:f;sf:1;nr:4.49;cr:8.97;verts:13.28,42.66|-14.63,-1.05|-17.65,-6.17|-20.74,-14.89|27.88,-3.92;
800	681.01	-149.01	v:0.5;t:f;sf:1;nr:4.51;cr:9.01;verts:-4.55,3.45|-9.31,16.79|-17.11,-8.72|-16.63,-9.6|-0.52,0;
840	696.28	-141.95	v:0.5;t:f;sf:1;nr:4.52;cr:9.05;verts:-8.66,3.33|-19.81,10.51|-15.78,7.06|-8.72,-3.17|-0.5,0.13;
880	713.47	-136.5	v:0.5;t:f;sf:1;nr:4.54;cr:9.08;verts:-19.55,25.02|-0.49,0.17|-17.69,5.58|-25.91,2.28|-31.17,-6.06;
920	747.23	-110.91	v:0.5;t:f;sf:1;nr:4.56;cr:9.11;verts:1.33,45.38|-17.12,-7.98|-10.01,-16.02|6.46,-17.75|16.83,-8.57;
960	768.55	-104.28	v:0.5;t:f;sf:1;nr:4.61;cr:9.22;verts:0.5,0.15|-30.59,9.35|-29.66,-11.98|-14.52,-28.5|-14.87,-11.12;
1000	785.77	-111.72	v:0.5;t:f;sf:1;nr:4.68;cr:9.36;verts:-1.24,11.83|-8.27,8.56|7.96,-8.84|18.63,3.1;
1040	813.52	-114.8	v:0.5;t:f;sf:1;nr:4.76;cr:9.51;verts:-14.49,17.89|-9.12,0.02|-19.79,-11.93|29.84,2.5;
1080	844.67	-115.24	v:0.5;t:f;sf:1;nr:4.85;cr:9.7;verts:0.01,0.55|-25.02,-17.52|-9.44,-29.04|19.63,-23.39|24.39,-18.38;
1120	861.87	-122.89	v:0.5;t:f;sf:1;nr:4.95;cr:9.89;verts:14.49,46.26|-17.19,-7.1|3.68,-10.11|7.19,-26.03|10.6,-1.87;
1160	881.68	-130.54	v:0.5;t:f;sf:1;nr:4.99;cr:9.98;verts:5.76,3.3|14.12,16.83|-16.13,-17.77|-14.7,-16.32;
1200	907.44	-135.79	v:0.5;t:f;sf:1;nr:5.02;cr:10.04;verts:9.42,8.18|-11.64,11.58|-12.05,3.23|-20,-1.95|26.56,-29.81;
1240	933.58	-137	v:0.5;t:f;sf:1;nr:5.04;cr:10.08;verts:31.09,39.41|-8.89,29.09|-16.73,6.98|-16.57,-25.51|15.67,-26.07;
1280	971.07	-139.13	v:0.5;t:f;sf:1;nr:5.06;cr:10.11;verts:-7.61,39.6|-5.54,10.87|-2.95,-11.83|10.11,-6.82;
1320	1005.85	-142.19	v:0.5;t:f;sf:1;nr:5.07;cr:10.14;verts:32.31,18.66|-26.55,30.51|-24.67,-9.88|29.8,-22.46|35.68,-10.91;
1360	1023.46	-129.27	v:0.5;t:f;sf:1;nr:5.08;cr:10.16;verts:12.19,-9.53|18.07,2.02|37.16,34.48|-40.23,-4.23|-11.15,-38.88;
1400	1048.37	-117.29	v:0.5;t:f;sf:1;nr:5.09;cr:10.18;verts:28.76,26.82|-6.84,14|-12.73,2.45|-28.76,-26.82|8.5,-19;
1440	1074.6	-110.71	v:0.5;t:f;sf:1;nr:5.1;cr:10.2;verts:0,10.89|-7.43,7.97|10.81,-1.33|20.36,4.52;
*	id=P27	origin=start	destiny=end	motherId=-
0	56.47	357.9	v:0.5;t:f;sf:1;nr:3.97;cr:7.94;verts:29.22,16.2|8.65,32.28|-33.41,-0.58|-6.75,-38.63|16.37,1.9;
40	55.16	362.76	v:0.5;t:f;sf:1;nr:4.02;cr:8.03;verts:17.68,6.76|-19.71,-4.91|-4.82,-8.03|8.96,-2.74;
80	63.6	364.53	v:0.5;t:f;sf:1;nr:4.07;cr:8.13;verts:9.24,8.53|6.9,16.27|-15.15,9.1|-13.27,-6.25|22.38,-33.35;
120	93.05	376.04	v:0.5;t:f;sf:1;nr:4.12;cr:8.23;verts:23.69,13.13|-9.26,25.45|-7.07,-21.85|-4.94,-32.16;
160	115.1	379.89	v:0.5;t:f;sf:1;nr:4.16;cr:8.33;verts:9.47,-2.19|8.15,5.29|1.64,16.98|-1.35,9.62|-16.94,-28.24;
200	143.21	387.39	v:0.5;t:f;sf:1;nr:4.21;cr:8.43;verts:-19.96,12.8|-18.64,5.32|0.73,-10.39|40.65,-9.05|9.9,-3.22;
240	156.65	390.65	v:0.5;t:f;sf:1;nr:4.27;cr:8.53;verts:10.49,40.8|-22.83,-4.44|-12.71,-7.12|-11.27,-20.34|17.28,-15.56;
280	182.22	387.47	v:0.5;t:f;sf:1;nr:4.32;cr:8.63;verts:13.46,27.61|-8.27,41.85|-8.29,-18.74|8.47,-29.53|16.73,-25.76;
320	209.87	389.09	v:0.5;t:f;sf:1;nr:4.36;cr:8.73;verts:21.45,-4.56|-0.38,21.93|-8.57,-20.19|-2.73,-27.5;
360	230.48	393.54	v:0.5;t:f;sf:1;nr:4.39;cr:8.78;verts:9.46,42.61|-5.46,17.87|-12.98,-13.44|3.88,-18.27|15.84,-9.9;
400	258.2	407.64	v:0.5;t:f;sf:1;nr:4.41;cr:8.82;verts:43.43,6.42|-0.83,11.83|-11.87,4.2|-23.83,-4.18|-2.06,-11.67;
440	281.62	413.19	v:0.5;t:f;sf:1;nr:4.43;cr:8.86;verts:20,11.97|-0.41,0.02|-25.49,-6.12|-7.06,-19.4;
480	319.1	424.66	v:0.5;t:f;sf:1;nr:4.44;cr:8.89;verts:-21.04,21.79|-23.87,18.65|-27.67,12.32|12.8,-27.45|28.16,-3.16;
520	337.35	423.31	v:0.5;t:f;sf:1;nr:4.46;cr:8.92;verts:8.38,3.22|-5.53,7.07|-17.92,3.19|2.77,-8.54;
560	365.93	421.12	v:0.5;t:f;sf:1;nr:4.47;cr:8.95;verts:32.2,30.85|-24.53,11.96|-20.19,1.03|-22.08,-16.04|23.87,-13.23;
600	395.82	422.35	v:0.5;t:f;sf:1;nr:4.49;cr:8.98;verts:-7.52,34.99|-6.02,-12|21.22,-6.49|22.14,-1.55;
640	418.79	434.4	v:0.5;t:f;sf:1;nr:4.5;cr:9.01;verts:9.75,25.39|-0.5,0.13|-0.84,10.5|-1.76,5.56|-19.89,-18.55;
680	442.15	441.51	v:0.5;t:f;sf:1;nr:4.52;cr:9.04;verts:44.55,6.61|-23.85,7.24|-9.46,0|-8.89,-3.23|6.33,-7.03;
720	454.63	452.72	v:0.5;t:f;sf:1;nr:4.58;cr:9.16;verts:-0.42,-0.31|-6.15,4.18|-21.94,11.21|-21.37,7.97|-14.4,-28.26;
760	474.24	455.38	v:0.5;t:f;sf:1;nr:4.65;cr:9.3;verts:-2.63,30.1|-25.77,6.84|-20.03,2.35|-25.9,-15.56|39.87,-22.49;
800	509.52	471.64	v:0.5;t:f;sf:1;nr:4.73;cr:9.46;verts:1.6,37.16|-5.59,35.27|-5.59,-35.27|4.6,-6.24;
840	534.26	483.84	v:0.5;t:f;sf:1;nr:4.82;cr:9.64;verts:44.61,15.75|10.29,28.27|-20.15,5.96|-27.04,-13.19|0.53,-30.08;
880	544.75	485.77	v:0.5;t:f;sf:1;nr:4.91;cr:9.83;verts:-3.2,9.29|-4.91,8.51|5.35,-8.24|21.04,-32.29;
920	570.96	490.72	v:0.5;t:f;sf:1;nr:4.96;cr:9.91;verts:-0.21,0.53|-20.85,-3.28|-5.16,-27.33|7.43,-38.2|36.8,-12.67;
960	579.62	495.69	v:0.5;t:f;sf:1;nr:4.99;cr:9.97;verts:28.5,40.55|-8.88,5.49|-29.51,1.68|-13.82,-22.36|28.13,-7.7;
1000	600.2	496.62	v:0.5;t:f;sf:1;nr:5.01;cr:10.01;verts:31.48,7.27|-18.07,26.78|-0.54,0.2|7.55,-6.78|19.44,-25.8;
1040	623.5	499.36	v:0.5;t:f;sf:1;nr:5.02;cr:10.03;verts:46.91,17.51|8.18,10|-23.84,2.93|-15.75,-4.04|-3.86,-23.07;
1080	646.98	495.01	v:0.5;t:f;sf:1;nr:5.02;cr:10.04;verts:0.54,0.2|23.43,13.16|-15.3,5.65|-32.5,0|-16.25,-28.14;
1120	680.85	498.6	v:0.5;t:f;sf:1;nr:5.02;cr:10.05;verts:17.55,27.03|15.13,28.46|-10.45,16.76|-31.53,-6.7|19.2,-35.27;
1160	697.08	502.17	v:0.5;t:f;sf:1;nr:5.03;cr:10.05;verts:-3.02,32.01|-8.91,20.01|-11.61,18.57|20.71,7.13|17.02,13.78;
1200	730.8	507.51	v:0.5;t:f;sf:1;nr:5.03;cr:10.05;verts:31.8,-4.81|33.69,-2.36|-16.69,19.12|-11.55,-31.73;
1240	754.24	512.1	v:0.5;t:f;sf:1;nr:5.03;cr:10.05;verts:10.25,2.23|-10.31,20.24|-5.5,-22.05|15.11,-13.99;
1280	788.31	505.53	v:0.5;t:f;sf:1;nr:5.03;cr:10.06;verts:49.03,11.1|3.79,11.67|-4.99,11.21|-23.82,-4.34|-18.95,-20.55;
1320	821.22	499.6	v:0.5;t:f;sf:1;nr:5.03;cr:10.06;verts:16.12,5.18|27.4,42.16|-29.13,5.74|-20.24,-25.91|30.49,-12.32;
1360	849.46	494.74	v:0.5;t:f;sf:1;nr:5.03;cr:10.06;verts:28.56,20.75|-26.39,18.42|2.25,-17.18|32.49,-13.79;
1400	876.66	486.62	v:0.5;t:f;sf:1;nr:5.03;cr:10.06;verts:5.29,-21.91|11.21,3.22|5.48,10.3|-14.73,-37.43;
1440	905.22	473	v:0.5;t:f;sf:1;nr:5.03;cr:10.06;verts:-6.03,24.2|-24.2,6.03|-23.08,-3.32|-17.35,-10.41|46.24,-19.76;
*	id=P28	origin=start	destiny=end	motherId=-
0	658.69	348.07	v:0.5;t:f;sf:1;nr:3.95;cr:7.9;verts:27.18,28|-19.88,6.07|-21.5,-11.43|-14.65,-19.45|5.06,-23.82;
40	672.76	353.69	v:0.5;t:f;sf:1;nr:3.99;cr:7.99;verts:7.92,4.76|20.42,24.11|-7.48,5.43|-9.01,-18.2|1.45,-9.13;
80	698.12	361.58	v:0.5;t:f;sf:1;nr:4.04;cr:8.07;verts:-17.45,12.65|-23.92,-1.24|-8.59,-4.76|4.91,-8.51|39.72,-4.17;
120	720.64	376.02	v:0.5;t:f;sf:1;nr:4.08;cr:8.17;verts:17.2,10.28|-3.83,24.16|-17.6,5.94|-15.4,-19.01|39.37,-8.92;
160	744.51	389.84	v:0.5;t:f;sf:1;nr:4.13;cr:8.27;verts:15.5,4.89|-18.69,9.37|-10.46,-14.4|14.58,-10.21;
200	761.79	401.71	v:0.5;t:f;sf:1;nr:4.19;cr:8.38;verts:7.38,4.09|-1.78,16.77|-15.25,-21.62|1.61,-8.28;
240	788.71	412.91	v:0.5;t:f;sf:1;nr:4.25;cr:8.5;verts:0,-0.39|-19.54,15.28|-21,-17.62|27.15,-3.82;
280	806.04	416.48	v:0.5;t:f;sf:1;nr:4.31;cr:8.61;verts:20.09,-3.54|9.82,-0.25|9.58,18.02|5.8,-12.66;
320	834.77	423.23	v:0.5;t:f;sf:1;nr:4.36;cr:8.72;verts:-5.39,8.31|-8.63,3.21|-18.91,6.5|-22.92,-5.91|42.84,-4.36;
360	852.41	409.7	v:0.5;t:f;sf:1;nr:4.39;cr:8.78;verts:-0.25,-0.44|-16.82,10.92|-23.03,-5.23|1.75,-19.98|19.07,-6.2;
400	865.15	409.31	v:0.5;t:f;sf:1;nr:4.41;cr:8.83;verts:6.33,-6.58|-0.43,-0.27|-13,-0.82|-11,-20.36|4.57,-28.88;
440	883.15	405.95	v:0.5;t:f;sf:1;nr:4.43;cr:8.87;verts:13.97,41.87|-18.43,-3.63|-11.68,-9.95|-8.92,-15.44|16.65,-6.39;
480	911.77	405.88	v:0.5;t:f;sf:1;nr:4.45;cr:8.9;verts:-5.95,8.82|-11.97,-6.45|9.64,-4.5|33.7,-11.04;
520	935.99	406.79	v:0.5;t:f;sf:1;nr:4.46;cr:8.93;verts:28.11,21.83|-5.89,7.02|-14.58,-3.59|0.96,-9.11;
560	959.38	412.15	v:0.5;t:f;sf:1;nr:4.48;cr:8.95;verts:44.41,4.46|-6.27,6.97|-22.43,-3.75|8.12,-4.69|8.81,-3.21;
600	980.48	405.06	v:0.5;t:f;sf:1;nr:4.49;cr:8.98;verts:29.81,19.85|-16.52,12|-12.29,-10.3|23.31,-2.63;
640	996.78	398.06	v:0.5;t:f;sf:1;nr:4.5;cr:9;verts:13.51,12.85|-21.08,19.66|-24.17,-15.7|7.01,-9.63|43.47,-11.19;
680	1024.28	386.11	v:0.5;t:f;sf:1;nr:4.56;cr:9.13;verts:10.16,-1.43|-1.43,10.16|-10.24,-0.72|24.98,-14.34;
720	1038.5	387.12	v:0.5;t:f;sf:1;nr:4.63;cr:9.26;verts:43.97,12.23|-15.65,11.18|-24.46,0.3|-29.09,-7.8|10.76,-13.33;
760	1069.59	382.68	v:0.5;t:f;sf:1;nr:4.7;cr:9.4;verts:12.87,7.78|20.92,41.3|-20.34,-17.77|-8.3,-21.61|-0.81,-23.14;
800	1095.54	371.74	v:0.5;t:f;sf:1;nr:4.77;cr:9.54;verts:12.84,28.85|-31.27,4.39|-13.07,-3.16|7.64,-30.64|39.25,-25.83;
840	1119.57	367.14	v:0.5;t:f;sf:1;nr:4.85;cr:9.69;verts:11.18,1.37|10.82,3.1|4.06,-0.57|-11.19,24.25;
880	1146.38	357.61	v:0.5;t:f;sf:1;nr:4.92;cr:9.83;verts:-22.75,-10.1|-15.99,-6.43|-15.63,-8.16|-2.38,-6.05|4.88,-21.15;
920	1166.69	356.94	v:0.5;t:f;sf:1;nr:4.95;cr:9.9;verts:-23.66,-5.9|-22.69,-6.72|-0.58,-0.41|-15.67,-18.68|-15.43,-21.82;
960	1177.18	360.62	v:0.5;t:f;sf:1;nr:4.98;cr:9.95;verts:33.94,20.41|22.86,12.67|-11.07,3.28|26.12,-0.91;
1000	1195.12	371.26	v:0.5;t:f;sf:1;nr:5;cr:9.99;verts:8.19,9.73|4.92,23.32|-12.45,19.92|-2.05,-23.4|13.77,-47.82;
1040	1232.1	382.33	v:0.5;t:f;sf:1;nr:5.01;cr:10.03;verts:5.64,24.96|-9.62,5.11|7.43,-7.97|10.36,3.37;
1080	1255.42	383.88	v:0.5;t:f;sf:1;nr:5.03;cr:10.05;verts:19.34,23.04|-25.51,15.94|-12.96,4.91|-15.89,-6.42|17.22,-47.08;
1120	1272.66	387.73	v:0.5;t:f;sf:1;nr:5.04;cr:10.08;verts:2.09,26.89|-5.98,22.34|-8.66,-21.44|-0.15,0.44;
1160	1285.67	403.12	v:0.5;t:f;sf:1;nr:5.05;cr:10.09;verts:38.64,11.45|-14.47,27.22|-13.15,15.83|-21.66,-6.05|-9.53,-29.32;
1200	1296.21	416.21	v:0.5;t:f;sf:1;nr:5.05;cr:10.11;verts:26.49,30.47|-25.82,22.45|-20.07,-16.23|20.11,-27.68|22.9,-25.43;
1240	1301.09	424.86	v:0.5;t:f;sf:1;nr:5.06;cr:10.13;verts:0.95,32.34|-24.95,-7.58|15.23,-19.03|18.01,-16.78;
1280	1317.28	443.69	v:0.5;t:f;sf:1;nr:5.07;cr:10.13;verts:21.01,1.47|3.66,20.74|-32.35,1.76|6.51,-20.03|18.93,-9.23;
1320	1336.9	458.2	v:0.5;t:f;sf:1;nr:5.07;cr:10.14;verts:1.39,15.98|-22.56,45.36|-13.11,-5.52|18.16,-30.22|27.01,-22.66;
1360	1361.9	466.51	v:0.5;t:f;sf:1;nr:5.07;cr:10.14;verts:14.37,37.91|-9.57,4.88|-6.84,-21.91|2.01,-14.35|6.01,-8.91;
1400	1382.75	465.27	v:0.5;t:f;sf:1;nr:5.07;cr:10.14;verts:33.49,22.86|-9.94,5.28|-14.84,-10.14|-18.84,-15.59|11.24,-0.59;
1440	1399.19	469.46	v:0.5;t:f;sf:1;nr:5.07;cr:10.14;verts:0.52,0.26|-5.21,3.61|-23.87,20.75|-26.38,9.48|-18.59,-25.59;
*	id=P29	origin=start	destiny=end	motherId=-
0	673.36	634.39	v:0.5;t:f;sf:1;nr:3.96;cr:7.92;verts:15.25,-5.25|9.71,12.88|-8.53,-16.61|-8.53,-18.14|4.17,-15.58;
40	690.55	617.52	v:0.5;t:f;sf:1;nr:3.96;cr:7.92;verts:13.08,28.86|2.76,9.02|-7.48,-3.99|-1.94,-22.12;
80	713.27	615.82	v:0.5;t:f;sf:1;nr:3.96;cr:7.92;verts:-4.5,25.51|-19.85,16.65|-19.97,7.31|-25.87,-1.36|30.03,-25.83;
120	736.61	609.41	v:0.5;t:f;sf:1;nr:3.96;cr:7.92;verts:2.65,18.83|-18.94,1.66|-14.27,-7.72|-13.68,-13.21|13.91,-12.97;
160	761.16	603.57	v:0.5;t:f;sf:1;nr:3.96;cr:7.92;verts:-0.06,0.45|-10.36,2.97|-10.7,-1.31|-10.64,-18.81|3.51,-10.19;
200	785.74	604.39	v:0.5;t:f;sf:1;nr:3.96;cr:7.93;verts:0,24.25|-23.88,4.21|-21.08,-9.37|16.41,-27.12|23.19,-7.09;
240	816.99	600.34	v:0.5;t:f;sf:1;nr:3.96;cr:7.93;verts:0.26,0.37|-32.73,-2.29|-32.09,-6.82|2.29,-32.73|-8.05,-11.14;
280	847.52	593.96	v:0.5;t:f;sf:1;nr:3.96;cr:7.93;verts:15.82,3.36|13.86,8.33|-16.11,-1.41|0.82,-25.35;
320	884.35	589.93	v:0.5;t:f;sf:1;nr:3.96;cr:7.93;verts:39.62,-0.85|11.46,15.78|-22.97,4.3|-21.02,-0.67|-0.34,-19.5;
360	898.63	591.46	v:0.5;t:f;sf:1;nr:3.96;cr:7.93;verts:25.71,30.17|-2.81,17.3|-18.58,-15.59|-14.61,-17.97|1.69,-24.2;
400	928.93	605.02	v:0.5;t:f;sf:1;nr:3.96;cr:7.93;verts:19.78,10.08|4.04,25.05|-20.44,-8.67|16.75,-14.56;
440	946.41	619.31	v:0.5;t:f;sf:1;nr:3.97;cr:7.93;verts:0,8.01|-7.37,3.13|-5.66,-5.66|18.65,-17.21;
480	972.53	623.25	v:0.5;t:f;sf:1;nr:3.97;cr:7.93;verts:2.04,19.4|-1.02,19.48|-14.27,13.31|-7.47,-13.28|27.06,-28.99;
520	998.69	616.35	v:0.5;t:f;sf:1;nr:3.97;cr:7.93;verts:25.19,3.1|2.43,8.46|-8.8,-0.15|-3.01,-8.27;
560	1022.43	617.48	v:0.5;t:f;sf:1;nr:3.97;cr:7.93;verts:13.24,12.78|1.45,4.23|-21.32,9.59|5.64,-24.75|9.75,-15.61;
600	1047.78	627.26	v:0.5;t:f;sf:1;nr:3.97;cr:7.93;verts:24.83,6.65|17.86,18.49|2.24,25.61|-15.6,-5.82|-18.11,-35.29;
640	1070.27	633.99	v:0.5;t:f;sf:1;nr:3.97;cr:7.94;verts:2.34,13.38|11.09,28.89|-3.23,31.57|-5.37,-30.47|8.01,-29.89;
680	1089.8	634.08	v:0.5;t:f;sf:1;nr:3.97;cr:7.94;verts:-8.34,13.88|-17.19,13.47|-14.67,6.84|-12.76,-9.97|37.37,-13.34;
720	1091.58	625.38	v:0.5;t:f;sf:1;nr:3.97;cr:7.94;verts:36.25,16.14|-10.12,5.18|-18.97,4.77|-16.45,-1.86|-14.53,-18.67;
760	1099.35	622.33	v:0.5;t:f;sf:1;nr:3.97;cr:7.94;verts:-9.1,30.42|-24.06,9.72|-17.89,2.13|16.33,-20.17|22.48,-12.98;
800	1122.32	612.54	v:0.5;t:f;sf:1;nr:3.97;cr:7.94;verts:9.37,18.03|-6.94,4.01|-7.96,-0.98|7.94,1.12;
840	1150.19	602.82	v:0.5;t:f;sf:1;nr:4.01;cr:8.03;verts:39.58,2.95|-8.45,18.13|-18.49,8.3|-19.93,-8.61|15.1,-13.13;
880	1166.51	590.93	v:0.5;t:f;sf:1;nr:4.06;cr:8.11;verts:16.52,21.93|-16.9,21.64|-20.08,18.72|-15.35,-22.76|27.28,-29.44;
920	1184.79	580.3	v:0.5;t:f;sf:1;nr:4.1;cr:8.2;verts:-1.76,11.3|-4.69,24.13|-17.08,17.68|-5.11,-24.05|27.87,-16.63;
960	1208.83	558.41	v:0.5;t:f;sf:1;nr:4.14;cr:8.28;verts:22.82,19.84|-14.98,29.16|-25.36,16.47|-13.26,-27.18|27.84,-11.82;
1000	1229.25	552.67	v:0.5;t:f;sf:1;nr:4.18;cr:8.36;verts:-4.23,19.91|-18.51,-37.01|2.4,14.1|7.42,-17.55|18.3,8.93;
1040	1252.02	563.26	v:0.5;t:f;sf:1;nr:4.22;cr:8.44;verts:25.73,16.08|5.27,29.88|-4.47,19.51|-15.35,-6.97|-12.52,-39.87;
1080	1271.46	559.1	v:0.5;t:f;sf:1;nr:4.26;cr:8.52;verts:9.51,17.88|6.29,11.92|-10.13,17.54|-13.02,-15.51|19.35,-27.66;
1120	1303.08	552.48	v:0.5;t:f;sf:1;nr:4.3;cr:8.6;verts:26.44,2.78|-12.48,23.47|-20.06,17.44|-22.11,11.26|7.61,-41.92;
1160	1346.28	552.05	v:0.5;t:f;sf:1;nr:4.34;cr:8.69;verts:34.41,0.14|6.85,5.75|-8.11,3.78|0.47,-8.93;
1200	1365.19	553.29	v:0.5;t:f;sf:1;nr:4.38;cr:8.77;verts:15.5,1.39|42.56,8.63|-12.06,6.99|-18.44,-7.69|-3.3,-10.16;
1240	1382.18	554.21	v:0.5;t:f;sf:1;nr:4.43;cr:8.85;verts:37.33,23|5.52,6.82|-8.76,0.31|-20.3,-9.24|5.15,-7.1;
1280	1411.43	557.31	v:0.5;t:f;sf:1;nr:4.47;cr:8.94;verts:14.33,10.41|-23.73,9.92|-17.7,0.62|-24.09,-3.99|37.39,-23.71;
1320	1441.22	553.54	v:0.5;t:f;sf:1;nr:4.51;cr:9.02;verts:9.04,-3.11|9.56,-0.17|-15.46,6.64|0.08,-18.3;
1360	1458.84	554.97	v:0.5;t:f;sf:1;nr:4.55;cr:9.1;verts:0.48,0.2|-8.57,-1.69|-8.05,1.26|-37.31,-7.93|-17.54,-16.88;
1400	1483.01	550.9	v:0.5;t:f;sf:1;nr:4.59;cr:9.17;verts:44.64,8.71|-21.61,4.2|-21.8,-3.06|-23.7,-3.87|21.53,-4.58;
1440	1510.82	563.92	v:0.5;t:f;sf:1;nr:4.63;cr:9.25;verts:16.83,21.73|-6.28,8.45|-0.42,-0.06|8.26,4.96;
*	id=P30	origin=start	destiny=end	motherId=-
0	853.43	555.13	v:0.5;t:f;sf:1;nr:3.9;cr:7.8;verts:36.41,12.57|-25.11,3.98|-25.32,-2.22|-7.73,-5.87|24.67,-6.15;
40	874.44	549.9	v:0.5;t:f;sf:1;nr:3.95;cr:7.9;verts:4.61,24.53|-7.95,2.28|7.01,4.38|15.4,7.34;
80	894.31	542.56	v:0.5;t:f;sf:1;nr:4;cr:8;verts:-15.26,17.19|-12.86,-2.96|-4.47,-0|6.35,-4.96|35.11,-18.08;
120	920.54	532.55	v:0.5;t:f;sf:1;nr:4.05;cr:8.11;verts:15.55,23.95|-23.12,22.11|-2.49,-28.44|10.7,-26.47|14.71,-24.48;
160	948.35	529.66	v:0.5;t:f;sf:1;nr:4.11;cr:8.22;verts:28.45,-0.5|0.4,-0.23|-28.45,-0.5|2.48,-28.34|18.29,-21.8;
200	969.26	536.25	v:0.5;t:f;sf:1;nr:4.17;cr:8.34;verts:7.54,6.09|-1.14,9.3|-20.5,6.35|-2.62,-15.21|40.87,-4.24;
240	992.25	541.5	v:0.5;t:f;sf:1;nr:4.23;cr:8.46;verts:17.87,1|39.59,13.02|-15.45,11.34|-15.16,-12.28|-4.39,-19.01;
280	1006.26	552.86	v:0.5;t:f;sf:1;nr:4.29;cr:8.59;verts:42.03,4.62|3.86,12.37|-14.9,9.67|-18.41,-7.64|11.65,-13.4;
320	1030.91	560.67	v:0.5;t:f;sf:1;nr:4.36;cr:8.73;verts:17.39,12.43|3.04,21.77|-12.99,-5.6|16.75,-10.47;
360	1052.63	570.36	v:0.5;t:f;sf:1;nr:4.43;cr:8.86;verts:-4.33,22.12|-7.16,16.37|-12.08,16.03|-4.97,-0.77|19.92,2.45;
400	1087.22	588.37	v:0.5;t:f;sf:1;nr:4.46;cr:8.92;verts:-1.52,28.92|-9.9,27.21|-14.68,20.45|-20.48,-20.48|36.23,-25.45;
440	1121.07	583.34	v:0.5;t:f;sf:1;nr:4.48;cr:8.97;verts:-2.07,29.63|-19.88,22.07|-28.69,-7.69|-7.19,-28.82|44.14,-6.37;
480	1151.21	594.55	v:0.5;t:f;sf:1;nr:4.5;cr:9.01;verts:22.67,3.59|-11.48,19.88|-7.11,-27.8|17.33,-15.06;
520	1174.59	599.23	v:0.5;t:f;sf:1;nr:4.52;cr:9.04;verts:-4.9,30.95|-0.7,8.27|-17.55,41.46|-6.05,-10.38|21.77,-22.54;
560	1190	606.9	v:0.5;t:f;sf:1;nr:4.53;cr:9.06;verts:14.69,14.19|-16.12,15.94|-21.47,-2.71|6.35,-14.87|37.91,-24.58;
600	1206.69	602.73	v:0.5;t:f;sf:1;nr:4.54;cr:9.09;verts:4.64,29.27|-2,10.01|-6.64,17.33|24.57,-16.57;
640	1239.6	610.46	v:0.5;t:f;sf:1;nr:4.56;cr:9.11;verts:4.51,23.19|-1.24,23.6|-8.34,-8.84|-14.55,-18.62|5.65,-22.57;
680	1256.2	614.01	v:0.5;t:f;sf:1;nr:4.6;cr:9.2;verts:45.11,6.34|-9.67,16.09|-16.72,8.52|-24.94,-5.29|-10.95,-19.02;
720	1268.57	621.33	v:0.5;t:f;sf:1;nr:4.65;cr:9.3;verts:-8.68,30.25|-28.75,12.8|-23.32,-11.71|-24.8,-19.38|0.31,0.43;
760	1296.63	622.65	v:0.5;t:f;sf:1;nr:4.7;cr:9.41;verts:35.22,30.38|-27.75,1.75|-8.62,-16.91|-8.02,-17.2|4.91,-18.33;
800	1320.42	620.45	v:0.5;t:f;sf:1;nr:4.76;cr:9.52;verts:8.72,26.84|-4.41,27.87|-5.87,27.6|-18.89,-20.53|18.24,-32.91;
840	1353.28	600.7	v:0.5;t:f;sf:1;nr:4.82;cr:9.64;verts:47.61,-0.13|29.8,10.85|-24.14,7.1|-28,-14.89|-25.97,-18.19;
880	1392.93	592.17	v:0.5;t:f;sf:1;nr:4.87;cr:9.74;verts:12.59,36.43|-9.84,2.31|-5.49,-9.51|-0.57,-10.97|7.97,-8.67;
920	1411.51	576.23	v:0.5;t:f;sf:1;nr:4.93;cr:9.86;verts:-5.99,20.48|-19.12,27.3|-21.42,25.53|-10.61,-24.61|35.2,-16.74;
960	1432.19	572.22	v:0.5;t:f;sf:1;nr:4.96;cr:9.92;verts:27.49,28.29|-14.6,19.37|-21.01,12.13|-5.46,-23.63|14.52,-20.74;
1000	1451.93	561.24	v:0.5;t:f;sf:1;nr:4.98;cr:9.95;verts:31.32,8.39|7.75,17.31|-28.08,16.21|0.54,-0.17|30.27,-11.62;
1040	1484.25	559.39	v:0.5;t:f;sf:1;nr:4.99;cr:9.98;verts:-1,6.54|-24.57,15.46|-2.05,-13.47|9.06,-10.06|49.72,-2.26;
1080	1505.98	561.11	v:0.5;t:f;sf:1;nr:5;cr:10.01;verts:27.99,-0.55|49.87,2.09|-22.73,8.26|-23.78,-11.75|-12.67,-8.35;
1120	1529.6	566.54	v:0.5;t:f;sf:1;nr:5.01;cr:10.02;verts:26.26,7.53|-25.6,0.92|-8.07,-6.08|-0.7,-10.08;
1160	1531.99	568.08	v:0.5;t:f;sf:1;nr:5.02;cr:10.04;verts:23.86,9.07|-10.47,-4.54|-3.1,-8.54|30.87,-8.69;
1200	1558.32	566.04	v:0.5;t:f;sf:1;nr:5.02;cr:10.05;verts:18.58,11.17|-2.47,7.02|-23.98,-9.23|4.54,-10.74;
1240	1589.72	564.49	v:0.5;t:f;sf:1;nr:5.03;cr:10.06;verts:-12.82,9.62|-27.64,13.48|-30.68,2.15|-26.86,-12.29|0.58,-0.04;
1280	1605.13	568.44	v:0.5;t:f;sf:1;nr:5.03;cr:10.07;verts:27.86,29.03|-14.83,3.91|-11.86,-7.41|-8.8,-10.87|7.82,-11.59;
1320	1625.67	573.15	v:0.5;t:f;sf:1;nr:5.04;cr:10.07;verts:20.83,26.66|-22.19,25.53|-29.34,-6.15|-12.72,-6.88|0.57,-0.13;
1360	1643.21	575.21	v:0.5;t:f;sf:1;nr:5.04;cr:10.08;verts:3.29,28.71|-10.58,18.32|-16.97,1.93|-20.53,-5.12|28.37,-41.62;
1400	1667.72	570.05	v:0.5;t:f;sf:1;nr:5.04;cr:10.09;verts:-22.59,33.4|-25.12,-6.73|17.4,-19.33|23.17,-11.81|25.94,-1.81;
1440	1700.97	575.74	v:0.5;t:f;sf:1;nr:5.05;cr:10.09;verts:27.57,16.78|-7.31,3.87|-10.08,-6.12|-8.54,-5.55|-15.85,-13.64;
