# Supplementary material for: A three component model for superdiffusive motion effectively describes migration of eukaryotic cells moving freely or under a directional stimulus
Source: PLoS One. 2022 Aug 2;17(8):e0272259. doi: 10.1371/journal.pone.0272259 (PMC9345344; doi:10.1371/journal.pone.0272259)
Supplement: S1 File — Text files containing information about displacements of experimental and simulated populations used for both preliminary analyses, in “datasets used for preliminary evaluation of cell movement (Tables 1 and 2)”, and further characterization of cell movement, in “further datasets used for cell movement characterization (Figs 2, 4–6; Table 2; S1–S3 Tables; S2 and S3 Figs)”. (ZIP) [file pone.0272259.s007.zip › S1_File/further datasets/simulated/30 cells (9 micron random)/b16 p12/Coords-ZPlxR7.txt]

#	version=2.0	operator=	acqDate=	cellLine=cell	cond=N.T.	type=	well=	ref_angle=	note=Experiment 1	clickId=	date=	acqId=	ps=1	xSize=845	ySize=668	ts=1	unit=um	stackId=	description=
*	id=P1	origin=start	destiny=end	motherId=-	ageAtStart=800
0	799.73	-6.37	v:0.5;t:f;sf:1;nr:4.01;cr:8.02;verts:10.4,27.09|-14.4,20.89|7.2,-11.37|15.8,-24.34|26.91,-10.87;
40	813.27	-16.91	v:0.5;t:f;sf:1;nr:4.05;cr:8.1;verts:18.27,7.01|-0.37,-0.05|-6.34,-21.91|1.36,-19.52;
80	832.84	-31.99	v:0.5;t:f;sf:1;nr:4.09;cr:8.18;verts:15.74,5.28|8.02,5.21|-9.55,0.5|-9.47,-1.33;
120	844.51	-44.55	v:0.5;t:f;sf:1;nr:4.13;cr:8.25;verts:0.47,0.02|-23.73,14.83|-21.22,-12.06|-3.65,-7.35|4.07,-7.28;
160	870.98	-59.4	v:0.5;t:f;sf:1;nr:4.16;cr:8.32;verts:33.44,24.17|18.77,25.84|-31.86,-2.23|-25.17,-19.66|26.79,-17.4;
200	893.49	-67.6	v:0.5;t:f;sf:1;nr:4.19;cr:8.37;verts:10.93,15.97|-3.74,17.64|-0.38,-0.02|-4.39,-17.59;
240	918.45	-82.64	v:0.5;t:f;sf:1;nr:4.21;cr:8.42;verts:34.58,23.58|-17.86,5.12|-14.03,0.93|-16.41,-8.72|-4.5,-18.03;
280	939.35	-90.88	v:0.5;t:f;sf:1;nr:4.23;cr:8.46;verts:13.68,15.34|2.8,8.12|0.15,0.46|2.51,8.21|-6.67,5.4;
320	954.38	-85.86	v:0.5;t:f;sf:1;nr:4.25;cr:8.49;verts:-1.35,20.37|-1.09,1.95|-12.24,13.15|-12.52,13.24|-14.88,5.49|-21.71,10.43;
360	984.82	-88.85	v:0.5;t:f;sf:1;nr:4.26;cr:8.53;verts:40.84,11.63|-16.41,-5.02|-0.6,17.14|-10.32,13.7|-11.03,13.14;
400	1007.16	-88.24	v:0.5;t:f;sf:1;nr:4.28;cr:8.56;verts:18.5,12.23|-17.62,20.27|-21.73,-15.79|-16.16,-21.45|39.48,-16.09;
440	1037.6	-88.79	v:0.5;t:f;sf:1;nr:4.3;cr:8.59;verts:-1.99,28.43|-12.93,-17.69|9.04,-16.64|23.35,-16.35;
480	1067.02	-90.92	v:0.5;t:f;sf:1;nr:4.31;cr:8.62;verts:31.04,11.91|-22.67,24.31|-15.61,-29.35|-6.08,-18.47|33.76,-26.55;
520	1095	-99.63	v:0.5;t:f;sf:1;nr:4.32;cr:8.65;verts:26.02,2.28|3.18,25.92|-23.67,-11.04|12.69,-24.49;
560	1138.96	-112.13	v:0.5;t:f;sf:1;nr:4.33;cr:8.67;verts:20.07,16.84|16.13,20.64|-21.02,17.98|-17.95,-10.23|10.24,-24.11;
600	1177.71	-119.08	v:0.5;t:f;sf:1;nr:4.34;cr:8.69;verts:-1.54,10.99|-18.67,9.89|-10.49,-3.61|8.86,-6.68|39.62,-17.56;
640	1209.29	-122.9	v:0.5;t:f;sf:1;nr:4.35;cr:8.71;verts:11.45,14.65|22.98,36.87|-22.72,-10.49|-13.15,-13.15|8.04,-21.38;
680	1230.61	-110.48	v:0.5;t:f;sf:1;nr:4.36;cr:8.73;verts:31.06,30.51|-22.1,-8.04|-13.28,-8.96|-18.01,-15.11|-12.11,-20.15;
720	1247.37	-107.16	v:0.5;t:f;sf:1;nr:4.37;cr:8.75;verts:0.46,8.8|-3.73,7.99|-8.75,1.07|22.53,-26.68;
760	1269.22	-109.59	v:0.5;t:f;sf:1;nr:4.38;cr:8.77;verts:38.87,20.08|-21.39,6.38|-25.58,5.57|-3.15,-19.88|-0.7,-20.11;
800	1309.59	-97.23	v:0.5;t:f;sf:1;nr:4.39;cr:8.79;verts:27.31,20.58|9.43,32.88|-43.44,5.99|4.76,-33.87|26.58,-21.52;
840	1335.3	-93.5	v:0.5;t:f;sf:1;nr:4.4;cr:8.81;verts:1.61,24.31|0.88,-17.8|1.73,-8.89|20.49,-28.57;
880	1359.38	-90.19	v:0.5;t:f;sf:1;nr:4.41;cr:8.83;verts:20.71,3.28|13.72,32.46|-22.35,-5.58|-3.6,-25.27|8.86,-19;
920	1387.43	-92.28	v:0.5;t:f;sf:1;nr:4.42;cr:8.84;verts:-0.03,0.51|-7.35,1.19|-5.61,-28.85|-3.07,-29.23|14.25,-25.71;
960	1404.75	-103.12	v:0.5;t:f;sf:1;nr:4.43;cr:8.86;verts:-25.15,16.33|-29.09,7.25|-24.67,-9.65|-17.35,-10.34|0.51,-0.05;
1000	1437.4	-105.62	v:0.5;t:f;sf:1;nr:4.44;cr:8.88;verts:0.29,0.42|22,22|-30.43,6.47|-27.96,-13.64|4.33,-30.81;
1040	1462.69	-86.84	v:0.5;t:f;sf:1;nr:4.45;cr:8.9;verts:0.12,0.5|-20.96,-12.03|-29.46,-13.11|-1.69,-32.2|12.08,-29.9;
1080	1486.49	-74.11	v:0.5;t:f;sf:1;nr:4.46;cr:8.93;verts:32.35,14.9|-3.2,8.79|-4.53,8.18|-8.61,-3.65|-11.72,-17.16;
1120	1511.93	-67.99	v:0.5;t:f;sf:1;nr:4.48;cr:8.95;verts:-12.27,3.52|-0.39,-0.12|-12.76,0.45|5.8,-11.38;
1160	1540.29	-58.66	v:0.5;t:f;sf:1;nr:4.51;cr:9.03;verts:43.03,12.32|-4.21,19.79|-22.56,-2.05|-14.55,-14.05|17.34,-10.42;
1200	1564.35	-59.94	v:0.5;t:f;sf:1;nr:4.55;cr:9.11;verts:8.68,35.06|-12.5,-3.58|-6.72,-11.7|11.03,-6.89;
1240	1589.67	-53.22	v:0.5;t:f;sf:1;nr:4.59;cr:9.18;verts:21.52,19.38|-20.51,30.1|-14.3,-0.17|7.5,-27.97|26.66,-11.32;
1280	1619.28	-41.72	v:0.5;t:f;sf:1;nr:4.62;cr:9.25;verts:17.84,-9.09|19.91,2.09|9.7,17.51|-4.84,19.42|-33.04,-31.89;
1320	1635.87	-24.87	v:0.5;t:f;sf:1;nr:4.66;cr:9.31;verts:11.99,17.12|3.32,18.94|1.24,7.76|-1.21,-23.65|15.29,-14.26;
1360	1664.2	-12.27	v:0.5;t:f;sf:1;nr:4.69;cr:9.37;verts:-12.61,32.86|-13.04,-1.66|-0.04,0.54|35.15,-1.84;
1400	1685.11	-3.99	v:0.5;t:f;sf:1;nr:4.71;cr:9.43;verts:14.23,6.44|-1.36,9.65|-20.95,8.82|-9.32,2.85|0.25,0.48;
1440	1718.87	-7.16	v:0.5;t:f;sf:1;nr:4.74;cr:9.48;verts:31.69,7.32|6.76,31.81|-19.52,3.27|-0.52,-0.15|27.28,-17.71;
*	id=P2	origin=start	destiny=death	motherId=-	ageAtStart=840
0	239.71	652	v:0.5;t:f;sf:1;nr:3.89;cr:7.78;verts:16.05,11.66|6.98,8|-19.25,4.8|-15.41,-12.48|38.33,-2.87;
40	257.82	665.4	v:0.5;t:f;sf:1;nr:3.94;cr:7.88;verts:20.22,10.53|-21.35,13.86|12.13,-28.67|24.07,-8.29;
80	290.93	683.11	v:0.5;t:f;sf:1;nr:3.99;cr:7.98;verts:22.87,32.08|-9.04,9.43|-23.27,5.37|6.58,-22.95|13.7,-19.56;
120	325.43	691.95	v:0.5;t:f;sf:1;nr:4.04;cr:8.07;verts:5.98,30.78|-20.81,-10.72|29.05,-13.24|31.19,-3.28;
160	341.88	695.07	v:0.5;t:f;sf:1;nr:4.08;cr:8.16;verts:11.07,-13.67|12.6,-10.11|14.75,-0.15|1.23,17.55|-32.16,-24.38;
200	363.41	692.84	v:0.5;t:f;sf:1;nr:4.13;cr:8.26;verts:17.25,9.96|11.05,12.55|-6.79,-2.39|-8.93,-12.35;
240	393.7	685.74	v:0.5;t:f;sf:1;nr:4.17;cr:8.35;verts:38.55,14.74|-19.23,5.45|-13.03,2.86|-5.24,-7.21|8.08,-3.77;
280	428.98	690.97	v:0.5;t:f;sf:1;nr:4.22;cr:8.44;verts:4.79,10.75|3.26,19.98|-0.82,11.74|-10.67,-4.97|-0.46,0.13;
320	459.07	691.07	v:0.5;t:f;sf:1;nr:4.27;cr:8.54;verts:8.21,6.89|-7,20.45|-7.58,-7.58|7.58,-7.58;
360	488.97	694.08	v:0.5;t:f;sf:1;nr:4.31;cr:8.63;verts:4.34,8.52|-5.21,8.02|-21.68,9.91|-22.32,-4.57|40.91,-12.22;
400	508.39	699.84	v:0.5;t:f;sf:1;nr:4.36;cr:8.72;verts:-16.64,39.81|-15.08,14.28|0.47,-26.66|16.42,-21.01|21.49,-6.46;
440	534.8	716.01	v:0.5;t:f;sf:1;nr:4.41;cr:8.82;verts:4.65,10.44|-4.92,9.7|-10.35,4.83|-9.99,-4.84|25.23,-24.09;
480	551.83	726.33	v:0.5;t:f;sf:1;nr:4.46;cr:8.93;verts:10.66,-1.5|10.34,2.97|-12.39,20.76|-2.2,-28.14|8.19,-13.77;
520	570.2	727.72	v:0.5;t:f;sf:1;nr:4.49;cr:8.98;verts:12.9,14.33|-7.71,-0.11|-10.17,-12.38|12.37,-19.21;
560	598.83	726.04	v:0.5;t:f;sf:1;nr:4.51;cr:9.02;verts:44.8,-3.08|10.24,2.74|-15.73,12.65|-9.96,-3.62|-16.26,-20.89;
600	634.73	727.06	v:0.5;t:f;sf:1;nr:4.53;cr:9.05;verts:45.1,0.41|6.49,9.99|-25.66,3.76|0,-11.91|8.9,-2.06;
640	669.58	730.1	v:0.5;t:f;sf:1;nr:4.54;cr:9.08;verts:10.25,3.45|0.48,0.22|-23.41,2.46|-25.95,0.97|-9.95,-21.33;
680	704.68	738.54	v:0.5;t:f;sf:1;nr:4.55;cr:9.1;verts:8.41,4.86|7.22,6.5|-4.56,8.58|-11.69,-34.38;
720	730.33	731.71	v:0.5;t:f;sf:1;nr:4.56;cr:9.12;verts:-3.09,21.99|-5.37,21.54|-0.81,0.99|-18.43,-0.32|-17.24,-1.97;
760	760.17	725.49	v:0.5;t:f;sf:1;nr:4.57;cr:9.13;verts:15.71,17.27|-11.72,5.72|-8.03,-10.27|12.84,2.26;
800	775.64	715.38	v:0.5;t:f;sf:1;nr:4.63;cr:9.26;verts:0.23,7.16|-9.01,-3.25|-2.64,-7.85|-0.63,-11.95;
840	804.7	695.13	v:0.5;t:f;sf:1;nr:4.71;cr:9.42;verts:14.5,13.52|-29.34,4.24|-19.68,2.42|-19.63,-2.76|14.96,-13.01;
880	837.02	683.1	v:0.5;t:f;sf:1;nr:4.8;cr:9.61;verts:29.07,17.47|-32.43,9.92|-17.82,1.48|-33.91,0.59|29.86,-36.43;
920	871.75	686.19	v:0.5;t:f;sf:1;nr:4.9;cr:9.79;verts:14.02,17.32|-5.66,20.56|-11.48,19.1|1.08,-30.72|18.9,-11.81;
960	913.42	693.46	v:0.5;t:f;sf:1;nr:4.99;cr:9.98;verts:32.4,5.71|42.75,23.87|-22.77,-4.54|-32.5,-5.15|-22.02,-24.45;
1000	946.34	701.01	v:0.5;t:f;sf:1;nr:5.03;cr:10.07;verts:-0.52,13.27|-25.59,19.29|-31.92,2.79|-17.92,-26.57|0.58,-0.01;
1040	961.43	699.42	v:0.5;t:f;sf:1;nr:5.06;cr:10.12;verts:38.86,10.54|-14.51,-1.6|-1.57,-11.16|10.38,-4.41;
*	id=P3	origin=start	destiny=end	motherId=-	ageAtStart=800
0	734.26	253.42	v:0.5;t:f;sf:1;nr:3.92;cr:7.83;verts:11.33,37|-20.39,-2.87|-18.95,-8.04|-5.67,-19.79|19.35,-7.04;
40	756.94	241.27	v:0.5;t:f;sf:1;nr:3.97;cr:7.93;verts:24.29,6.18|-11.43,12.26|-3.33,-19.19|16.74,-0.88;
80	786.55	243.75	v:0.5;t:f;sf:1;nr:4.01;cr:8.03;verts:15.4,3.84|-6.71,14.38|-12.88,1.6|22.95,-10.86;
120	830.12	245.28	v:0.5;t:f;sf:1;nr:4.06;cr:8.11;verts:-20.62,-9.32|-0.33,-0.33|-7.15,-7.15|4.43,-9.09|5.95,-8.18;
160	867.47	238.67	v:0.5;t:f;sf:1;nr:4.1;cr:8.19;verts:2.46,17.52|-17.62,1.54|0.18,0.33|17.16,-4.28;
200	908.69	251.35	v:0.5;t:f;sf:1;nr:4.13;cr:8.26;verts:32.44,0|31.02,9.48|28.09,16.22|-32.42,1.13|-19.43,-26.38;
240	947.31	253.37	v:0.5;t:f;sf:1;nr:4.16;cr:8.31;verts:-7.6,11.51|-10.52,18.24|-24.4,-7.46|-6.18,2.02|0.45,-0.17;
280	972.94	255.58	v:0.5;t:f;sf:1;nr:4.18;cr:8.36;verts:12.49,-19.24|4.77,-22.44|22.93,0.4|0.8,22.92|-39.92,-11.53;
320	992.26	244.29	v:0.5;t:f;sf:1;nr:4.2;cr:8.4;verts:4.88,25.1|-18.53,11.63|12.02,-31.19|19.87,-16.09;
360	1022.24	235.65	v:0.5;t:f;sf:1;nr:4.22;cr:8.44;verts:-11.92,31.4|-2.65,-8.67|-1.89,-8.87|8.8,-2.19;
400	1047.84	229.37	v:0.5;t:f;sf:1;nr:4.24;cr:8.47;verts:6.05,18.61|-16.03,11.23|-16.8,-8.48|3.73,-19.21|41.95,-4.44;
440	1070.41	226.02	v:0.5;t:f;sf:1;nr:4.25;cr:8.51;verts:-16.52,15.26|-6.23,-6.23|7.55,-4.54|33.4,-5.71;
480	1099.74	220.24	v:0.5;t:f;sf:1;nr:4.27;cr:8.54;verts:18.45,10.23|-0.74,21.08|-4.37,-33.74|4.07,-11.48;
520	1132.14	211.22	v:0.5;t:f;sf:1;nr:4.28;cr:8.57;verts:17.15,3.02|-10.72,13.72|-13.95,1.2|-17.25,-2.42|31.43,-13.35;
560	1162.72	211.51	v:0.5;t:f;sf:1;nr:4.3;cr:8.59;verts:27.05,4.42|-4.41,7.64|0.86,-13.05|7.64,-4.41;
600	1193.12	214.61	v:0.5;t:f;sf:1;nr:4.31;cr:8.62;verts:26.02,8.88|-3.34,7.52|-29.02,-16.76|32.05,-9.8;
640	1220.41	226.26	v:0.5;t:f;sf:1;nr:4.32;cr:8.64;verts:4.76,1.85|-1.27,20.53|-19.11,6.96|-7.29,-18.99|31.74,-13.46;
680	1253.77	223.15	v:0.5;t:f;sf:1;nr:4.33;cr:8.67;verts:34.57,-0.58|-4.43,9.09|-9.77,2.62|-1.62,-16.57;
720	1282.8	207.48	v:0.5;t:f;sf:1;nr:4.35;cr:8.69;verts:16.43,25.3|-3.03,34.54|-16.87,-25.01|8.31,-29|5.54,-16.25;
760	1305.17	207.77	v:0.5;t:f;sf:1;nr:4.36;cr:8.72;verts:42.03,11.04|-19.01,6.18|-19.98,-0.7|-19.96,-1.05|-16.83,-15.96;
800	1340.35	208.03	v:0.5;t:f;sf:1;nr:4.37;cr:8.74;verts:12.58,14.47|6.85,11.3|5.92,18.24|-17.23,8.41|7.42,-42.94;
840	1375.74	204.44	v:0.5;t:f;sf:1;nr:4.38;cr:8.76;verts:-4.96,28.14|-15.98,23.69|-22.82,10.88|-11.16,-26.3|40.42,-16.59;
880	1403.3	193.81	v:0.5;t:f;sf:1;nr:4.39;cr:8.78;verts:5.01,25.8|-5.61,43.44|-8.12,-24.99|2.29,-26.18|14.69,-21.79;
920	1428.62	184	v:0.5;t:f;sf:1;nr:4.4;cr:8.8;verts:8.53,3.27|-2.82,8.69|-20.3,15.98|5.37,-7.39|26.02,-35.37;
960	1472.06	184.6	v:0.5;t:f;sf:1;nr:4.41;cr:8.82;verts:-2.42,35.12|-7.03,-7.28|-5.21,-8.68|-3.95,-9.32|9.32,-3.95;
1000	1506.46	179.29	v:0.5;t:f;sf:1;nr:4.42;cr:8.84;verts:-3.14,8.62|-12.39,13.15|-3.29,-8.56|9.17,0.16;
1040	1530.86	173.32	v:0.5;t:f;sf:1;nr:4.43;cr:8.86;verts:33.08,29.31|-9.72,1.89|-15.23,-5.81|-3.71,-9.18|7.47,-6.49;
1080	1558.89	161.66	v:0.5;t:f;sf:1;nr:4.44;cr:8.88;verts:16.05,23.8|5.05,17.65|-23.36,37.63|-5.97,-28.08|23.8,-16.05;
1120	1581.23	148.08	v:0.5;t:f;sf:1;nr:4.45;cr:8.89;verts:44.2,4.09|-6.29,10.22|-24.79,16.1|-17.29,4.07|-16.1,-24.79;
1160	1610.3	144.46	v:0.5;t:f;sf:1;nr:4.45;cr:8.91;verts:15.13,0.47|14.14,12.74|-1,-19.01|7.87,-16.43;
1200	1625.69	131.33	v:0.5;t:f;sf:1;nr:4.46;cr:8.92;verts:2.63,11.37|-11.16,3.41|-18.07,-2.54|9.44,-6.86;
1240	1643.93	131.7	v:0.5;t:f;sf:1;nr:4.47;cr:8.93;verts:33.98,10.9|-16.37,20.95|-15.62,11.74|-8.8,-6.49|6.43,-25.8;
1280	1674.72	125.96	v:0.5;t:f;sf:1;nr:4.47;cr:8.95;verts:25,15.62|22.59,18.95|3.2,5.16|-29.26,-3.59|-7.1,-12.8;
1320	1691.02	127.04	v:0.5;t:f;sf:1;nr:4.48;cr:8.96;verts:8.71,16.71|6.29,20.04|-13.1,6.24|-23.4,-11.72|28.77,-21.29;
1360	1715.7	128.98	v:0.5;t:f;sf:1;nr:4.49;cr:8.98;verts:25.45,13.23|-15.98,18.65|-11.4,7.12|-10.88,-7.9|4.09,-19.35;
1400	1729.2	132.39	v:0.5;t:f;sf:1;nr:4.5;cr:8.99;verts:35.86,-1.89|12.5,1.98|-24.38,-4.5|-9.41,-15.95;
1440	1755.07	135.58	v:0.5;t:f;sf:1;nr:4.5;cr:9;verts:18.33,0.64|10,1.3|3.85,14.22|9.72,-15.55;
*	id=P4	origin=start	destiny=end	motherId=-	ageAtStart=520
0	279.74	567.84	v:0.5;t:f;sf:1;nr:3.91;cr:7.82;verts:-1.08,30.79|-6.02,13.84|-29.76,7.97|22.16,-21.4|34.14,-18.03;
40	309.83	584.57	v:0.5;t:f;sf:1;nr:3.95;cr:7.9;verts:-10.51,22.53|-24.72,-2.6|-23.9,-6.85|-7.93,-4.67|36.76,-13.27;
80	338.86	594.59	v:0.5;t:f;sf:1;nr:3.99;cr:7.99;verts:24.23,13.99|-26.12,10.03|-21.74,-17.61|7.73,-3.26|0.45,-0.06;
120	366.34	610.48	v:0.5;t:f;sf:1;nr:4.03;cr:8.06;verts:13.82,24.94|-10.22,26.62|-19.74,12.64|9.4,-38.81|15.53,-23.91;
160	391.72	607.99	v:0.5;t:f;sf:1;nr:4.07;cr:8.13;verts:30.88,9.29|-10.08,0|-10.02,-1.05|-8.55,-5.34;
200	431.5	605.77	v:0.5;t:f;sf:1;nr:4.11;cr:8.21;verts:-5.73,26.97|-8.91,7.07|-23.38,14.61|18.7,-26.63|24.35,-12.95;
240	465.75	595.35	v:0.5;t:f;sf:1;nr:4.15;cr:8.29;verts:25.81,7.4|17.61,20.26|-31.85,8.03|-8.3,-25.54|-4.2,-26.52;
280	497.77	582.51	v:0.5;t:f;sf:1;nr:4.19;cr:8.37;verts:30.33,13.43|-18.65,18.65|-14.41,7.42|-6.21,-5.44|15.87,-21.06;
320	533.37	589.38	v:0.5;t:f;sf:1;nr:4.22;cr:8.45;verts:-5.27,20.3|-19.73,-14.19|-7.59,-5.93|9.26,-2.65|41.25,-7.13;
360	561.41	595.35	v:0.5;t:f;sf:1;nr:4.26;cr:8.52;verts:-18.78,3.32|-22.85,2.4|13.21,-1.16|0.14,0.36;
400	592.83	605.09	v:0.5;t:f;sf:1;nr:4.3;cr:8.59;verts:11.01,23.62|-18.21,8.59|-25.74,-4.08|-14.19,-21.86|42.18,-5.87;
440	620.58	613.3	v:0.5;t:f;sf:1;nr:4.34;cr:8.67;verts:14.43,2.34|-7.41,6.67|-5.57,-8.26|22.76,-15.44;
480	656.57	623.34	v:0.5;t:f;sf:1;nr:4.37;cr:8.75;verts:7.35,6.61|-21.56,12.37|-13.23,-5.4|8.2,-5.53|40.61,-15.18;
520	693.94	615.58	v:0.5;t:f;sf:1;nr:4.41;cr:8.82;verts:8.17,6.16|-5.75,27.39|3.24,-22.95|10.13,-1.42;
560	721.52	608.58	v:0.5;t:f;sf:1;nr:4.43;cr:8.85;verts:42.98,9.78|-22.6,23.4|-19.4,-0.84|-17.44,-8.43|-10.05,-30.94;
600	755.61	598.01	v:0.5;t:f;sf:1;nr:4.44;cr:8.88;verts:8.89,-0.79|4.65,10.44|1.59,11.31|-7.34,8.75|-9.09,-34.23;
640	787.73	593.11	v:0.5;t:f;sf:1;nr:4.45;cr:8.91;verts:-23.23,-5.69|-3.34,-1.84|5.12,-7.59|5.51,-7.31|7.01,-5.88;
680	811.84	604.36	v:0.5;t:f;sf:1;nr:4.46;cr:8.93;verts:-17.11,5.37|-18.61,3.95|-19,3.67|-8.41,-4.29|44.45,-2.82;
720	830.39	602.14	v:0.5;t:f;sf:1;nr:4.47;cr:8.94;verts:4.17,8.19|3.14,8.64|-10.2,5.73|25.9,-5.04;
760	849.85	609.35	v:0.5;t:f;sf:1;nr:4.48;cr:8.96;verts:6.44,2.17|11.3,16.75|-15.28,15.41|-16.31,15.85|1.47,-44.68;
800	888.63	598.97	v:0.5;t:f;sf:1;nr:4.48;cr:8.97;verts:18.38,1.61|7.21,16.98|7.21,16.98|-20.54,-19.98|2.57,-18.27;
840	913.85	597.2	v:0.5;t:f;sf:1;nr:4.49;cr:8.98;verts:27.04,9.62|-18.01,15.21|-18.01,15.21|-6.84,-0.16|-6.02,-17.47;
880	941.29	609.51	v:0.5;t:f;sf:1;nr:4.5;cr:8.99;verts:36.03,26.8|-0.4,21.93|-33.79,5.35|-21.53,-26.59|18.63,-28.69;
920	975.1	611.66	v:0.5;t:f;sf:1;nr:4.5;cr:9;verts:19.17,4.07|-3.07,19.36|-22.29,-18.19|15.23,-12.33;
960	998.46	601.37	v:0.5;t:f;sf:1;nr:4.5;cr:9.01;verts:17.43,7.76|-3.62,28.57|-4.19,-6.22|-8.13,-22.62|15.63,-10.94;
1000	1025.52	602.35	v:0.5;t:f;sf:1;nr:4.51;cr:9.02;verts:22.15,18.59|0,28.92|-9.64,8.74|-11.44,-9.97|-8.04,-44.32;
1040	1058.89	597.87	v:0.5;t:f;sf:1;nr:4.51;cr:9.03;verts:9.32,1.64|-11.22,14.11|-9.05,2.77|23.22,-17.13;
1080	1087.83	591.46	v:0.5;t:f;sf:1;nr:4.52;cr:9.04;verts:28.61,6.08|9.04,27.82|-19.62,-4.77|-15.47,-32.63;
1120	1106.18	590.5	v:0.5;t:f;sf:1;nr:4.52;cr:9.04;verts:14.18,25.2|-19.77,-2.08|0,-19.88|19.63,-3.11;
1160	1129.73	584.23	v:0.5;t:f;sf:1;nr:4.53;cr:9.05;verts:10.36,20.7|-9.36,18.93|-3.91,-9.37|0,-25.5|2.22,-25.41;
1200	1156.39	587.2	v:0.5;t:f;sf:1;nr:4.53;cr:9.06;verts:0.23,-0.35|-12.47,14.34|7.43,-17.5|9.5,-16.46;
1240	1169.19	583.99	v:0.5;t:f;sf:1;nr:4.53;cr:9.06;verts:25.96,12.9|0.66,19.01|-12.57,-3.56|-5.38,-20.71|-3.3,-19.68;
1280	1205.96	567.11	v:0.5;t:f;sf:1;nr:4.53;cr:9.07;verts:0.04,0.42|-10.81,-3.98|2.09,-29.83|26.16,-14.5;
1320	1224.64	548.4	v:0.5;t:f;sf:1;nr:4.54;cr:9.07;verts:0.4,-0.12|-22.16,16.7|-25.73,-10.39|-18.64,-18.3;
1360	1240.34	543.89	v:0.5;t:f;sf:1;nr:4.57;cr:9.15;verts:6.27,17.22|0,18.33|-12.02,13.83|-15.29,-4.62|25.43,-37.57;
1400	1272.81	543.02	v:0.5;t:f;sf:1;nr:4.61;cr:9.23;verts:6.94,8.27|-8.84,6.19|-7.52,-17.17|6.35,-8.73;
1440	1308.81	544.61	v:0.5;t:f;sf:1;nr:4.65;cr:9.31;verts:20.64,1.08|19.54,6.73|-7.65,-13.04|6.73,-19.54;
*	id=P5	origin=start	destiny=end	motherId=-	ageAtStart=520
0	559.54	449.6	v:0.5;t:f;sf:1;nr:3.96;cr:7.92;verts:-9.07,22.44|-19.33,14.56|0.29,-15.4|30.37,-7.69;
40	579.01	450.81	v:0.5;t:f;sf:1;nr:3.98;cr:7.96;verts:9.24,18.94|-17.53,-10.2|-13.26,-16.38|10.9,-6.49;
80	603.6	459.4	v:0.5;t:f;sf:1;nr:4.01;cr:8.01;verts:-2.27,9.85|-9.89,2.1|-13.69,2.11|25.05,-19.63;
120	622.72	466.86	v:0.5;t:f;sf:1;nr:4.04;cr:8.08;verts:25.69,11.44|15.73,23.31|-0.44,0.13|5.94,-12.18|25.89,-10.99;
160	641.18	461.24	v:0.5;t:f;sf:1;nr:4.08;cr:8.16;verts:41.53,25.02|7.22,5.82|-2.74,17.69|-18.91,-5.49|-12.52,-17.8|7.42,-16.61;
200	671.77	456.12	v:0.5;t:f;sf:1;nr:4.12;cr:8.24;verts:10.94,19.9|-9.72,24.05|-23.36,0.7|-2.26,-25.84|35.62,-19.87;
240	700.9	453.22	v:0.5;t:f;sf:1;nr:4.16;cr:8.32;verts:9.35,23.15|3.04,24.78|-28.68,16.23|6.48,-22.77|23.15,-9.35;
280	727.42	446.67	v:0.5;t:f;sf:1;nr:4.21;cr:8.41;verts:-17.17,16.6|-23.01,21.46|-3.37,-15.9|-0.08,0.37;
320	749.19	454.49	v:0.5;t:f;sf:1;nr:4.25;cr:8.5;verts:21.14,18.38|19.46,20.15|-0.25,0.41|-21.85,8.19|-27.49,5.34;
360	781.32	452.7	v:0.5;t:f;sf:1;nr:4.3;cr:8.59;verts:9.94,27.32|0.09,3.65|-14.97,24.92|-10.99,16.58|-12.67,18.36;
400	808.51	443.15	v:0.5;t:f;sf:1;nr:4.34;cr:8.68;verts:-17.25,17.76|8.19,-4.54|8.8,-3.2|34.08,-4.41;
440	817.38	423.48	v:0.5;t:f;sf:1;nr:4.38;cr:8.77;verts:-4.76,17.78|-14.73,40.83|-0.68,-24.2|-0.08,-22.87|15.43,-10.02;
480	840.37	427.33	v:0.5;t:f;sf:1;nr:4.43;cr:8.86;verts:-7.8,5.67|-7.55,-6.18|-6.7,-6.94|27.61,-5.04;
520	869.95	432.74	v:0.5;t:f;sf:1;nr:4.47;cr:8.94;verts:-6.34,32.6|-15.59,29.32|-23.89,23.07|-0.01,-0.51|28.47,17.1;
560	895.06	429.59	v:0.5;t:f;sf:1;nr:4.51;cr:9.02;verts:3.35,13.96|-21.93,5.88|-25.13,-3.66|-20.9,-8.87|43.67,-9.53;
600	918.3	431.53	v:0.5;t:f;sf:1;nr:4.55;cr:9.1;verts:26.02,12.69|-19.89,15.9|-27.97,7.49|13.53,-33.45|20.43,-7.59;
640	935.24	427.3	v:0.5;t:f;sf:1;nr:4.59;cr:9.17;verts:-6.61,7.88|-6.88,7.64|-0.11,-2.5|3.5,-11.82;
680	962.14	416.7	v:0.5;t:f;sf:1;nr:4.63;cr:9.25;verts:8.45,27.64|-6.5,28.16|-26.8,10.83|6.5,-28.16|31.43,-33.41;
720	995.67	420.31	v:0.5;t:f;sf:1;nr:4.66;cr:9.33;verts:-21.48,40.97|-9.83,19.29|18.93,-10.5|20.47,-7.05|20.91,-5.6;
760	1016.04	431.52	v:0.5;t:f;sf:1;nr:4.7;cr:9.41;verts:29.18,14.23|12.16,30.1|0.54,5.61|-0.5,-0.2|32.29,3.39;
800	1043.99	436.27	v:0.5;t:f;sf:1;nr:4.74;cr:9.49;verts:4.33,8.15|1.23,18.98|-4.37,8.96|-8.27,-5.58|-0.53,-0.11;
840	1061.53	438.03	v:0.5;t:f;sf:1;nr:4.78;cr:9.56;verts:56.83,3.13|-25.8,-3.82|-18.06,1.64|-13.2,9.9|-21.91,10.71|-16.31,20.74;
880	1094.9	455.06	v:0.5;t:f;sf:1;nr:4.82;cr:9.64;verts:-10.83,23.23|-17.48,18.74|-22.19,12.81|-22.41,-12.42|47.03,-8.6;
920	1126.55	447.63	v:0.5;t:f;sf:1;nr:4.86;cr:9.72;verts:-0.08,1.69|1.81,10.25|-10.25,-1.81|-3.73,-9.72;
960	1154.68	446.33	v:0.5;t:f;sf:1;nr:4.9;cr:9.79;verts:0,11.37|-26.31,8.96|-28.21,0.4|-10.3,-4.8|46.63,-13.63;
1000	1179.3	451.15	v:0.5;t:f;sf:1;nr:4.93;cr:9.85;verts:18.98,25.18|8.79,48.17|-25.51,-18.53|-5.48,-31.05|22,-8.81;
1040	1201.82	450.92	v:0.5;t:f;sf:1;nr:4.96;cr:9.91;verts:-3.54,24.95|-10.24,29.81|-7.88,-21.66|-0.51,-9.05|17.92,-14.51;
1080	1229.76	457.62	v:0.5;t:f;sf:1;nr:4.98;cr:9.97;verts:0.43,0.38|-10.03,-7.81|-28.46,-2.34|-0.81,-46.37|36.05,-29.19;
1120	1249.76	450.29	v:0.5;t:f;sf:1;nr:5.01;cr:10.03;verts:29.3,14.29|7.89,31.63|-19.57,-6.94|-23.05,-23.05|-12.75,-48.19;
1160	1288.36	458.65	v:0.5;t:f;sf:1;nr:5.04;cr:10.09;verts:-9.3,22.65|-21.3,7.75|-22.54,2.37|11.33,-19.63|48.16,-13.94;
1200	1321.97	464.41	v:0.5;t:f;sf:1;nr:5.07;cr:10.14;verts:34.72,-10.62|14.55,-8.17|22.84,12.05|-22.28,-13.86|-16.48,-32.35;
1240	1343.14	458.54	v:0.5;t:f;sf:1;nr:5.1;cr:10.2;verts:10.9,1.15|1.67,6.17|-12.33,38.65|-6.62,-14.05|13.55,-16.49;
1280	1372.87	454.9	v:0.5;t:f;sf:1;nr:5.13;cr:10.26;verts:-28.06,2.53|-18.83,-2.49|-0.4,-0.43|-16.17,-20.13|-6.97,-24.32;
1320	1411.01	466.09	v:0.5;t:f;sf:1;nr:5.16;cr:10.32;verts:19,8.98|0.97,11.04|-10.65,-3.05|10.88,-2.11;
1360	1428.47	474.25	v:0.5;t:f;sf:1;nr:5.19;cr:10.37;verts:1.53,17.14|-16.5,19.2|-6.59,6.04|-28.12,5.1|35.92,-37.02;
1400	1460.32	476.59	v:0.5;t:f;sf:1;nr:5.21;cr:10.42;verts:32.62,25.62|-14.13,1.49|-12.18,-7.32|4.63,-13.43;
1440	1492.85	480.62	v:0.5;t:f;sf:1;nr:5.24;cr:10.47;verts:39.15,14.34|0.09,29.65|-27.91,-9.4|-7.07,-24.65|2.68,-25.5;
*	id=P6	origin=start	destiny=end	motherId=-	ageAtStart=680
0	515.81	455.74	v:0.5;t:f;sf:1;nr:4.01;cr:8.01;verts:26.51,17.21|25.24,19.02|-25,-4.15|-25.24,-19.02|29.88,-10.29;
40	537.01	441.44	v:0.5;t:f;sf:1;nr:4.05;cr:8.09;verts:5.3,2.91|4.03,4.71|-18.34,4.57|-18.88,-0.99|38.62,-10.63;
80	566.28	433.32	v:0.5;t:f;sf:1;nr:4.08;cr:8.16;verts:0.13,40.46|-9.69,1.88|-7.78,-6.08|9.35,-18.75|6.73,-7.22;
120	586.91	424.03	v:0.5;t:f;sf:1;nr:4.11;cr:8.23;verts:36.15,18.95|-19.34,18.04|-20.55,-16.64|-13.89,-16.51|0.92,-26.43;
160	612.8	411.79	v:0.5;t:f;sf:1;nr:4.14;cr:8.28;verts:16.94,-0.59|10.25,6.71|-7.16,15.36|5.28,-32.48;
200	634.66	412.39	v:0.5;t:f;sf:1;nr:4.17;cr:8.33;verts:8.07,6.08|-11.61,7.32|4.9,-8.84|18.07,-27.77;
240	662.4	399	v:0.5;t:f;sf:1;nr:4.19;cr:8.38;verts:23.52,23.61|9.89,13.61|-19.67,-7.32|9.89,-13.61;
280	686.57	392.23	v:0.5;t:f;sf:1;nr:4.21;cr:8.42;verts:41.82,-2.32|-0.65,16.84|-25,18.17|-14.28,6.85|-14.28,-20.38;
320	700.62	381.41	v:0.5;t:f;sf:1;nr:4.23;cr:8.45;verts:15.91,28.7|-6.82,32.1|-30.64,11.76|-14.7,6.03|0.15,-0.46;
360	736.57	360.51	v:0.5;t:f;sf:1;nr:4.24;cr:8.48;verts:3.06,9.4|-6.09,7.79|-20.04,7.8|3.86,-9.1|37.48,-19.53;
400	757.92	344.7	v:0.5;t:f;sf:1;nr:4.26;cr:8.51;verts:24.01,20.87|11.92,29.5|-18.29,-6.4|-15.51,-22.28|29.29,-12.43;
440	783.01	335.64	v:0.5;t:f;sf:1;nr:4.27;cr:8.55;verts:27.7,32.33|-1.08,11.8|-13.17,20.43|-4.44,-19.25|4.2,-21.5;
480	803.23	318.91	v:0.5;t:f;sf:1;nr:4.29;cr:8.58;verts:7.48,15.6|-21.3,-4.92|30.57,-15.3|11.9,-1.88;
520	820.27	311.69	v:0.5;t:f;sf:1;nr:4.31;cr:8.61;verts:22.81,-17.19|9.3,27.01|-9.56,8.38|-21.51,-26.73;
560	842.37	304.24	v:0.5;t:f;sf:1;nr:4.32;cr:8.65;verts:-0.2,0.35|-12.81,19.56|0.7,-24.64|11.88,-15.2;
600	856.89	297.57	v:0.5;t:f;sf:1;nr:4.34;cr:8.68;verts:27.61,1.85|-9.97,28.94|-14.71,-6.33|-2.64,-21.88|-0.53,-30.61;
640	871.98	286.66	v:0.5;t:f;sf:1;nr:4.36;cr:8.72;verts:-3.58,8.86|-17.38,3.78|-9.34,-1.99|12.52,-9.06;
680	895.74	283.92	v:0.5;t:f;sf:1;nr:4.37;cr:8.75;verts:-11.06,28.81|-19.42,23.98|-22.2,21.44|-11.24,-11.79|-0.5,0.06;
720	916.92	271.9	v:0.5;t:f;sf:1;nr:4.39;cr:8.78;verts:-7,43.18|-21.68,-11.96|13.91,-12.53|18.68,-1.31|17.91,5.47;
760	944.57	282.47	v:0.5;t:f;sf:1;nr:4.41;cr:8.82;verts:33.65,10.08|-9.74,16.05|-8.97,9.27|-13.73,-1.96|-20.08,-17.46;
800	973.23	281.11	v:0.5;t:f;sf:1;nr:4.42;cr:8.85;verts:18.04,-4.16|14.39,-11.65|5,8.71|11.14,-14.79|-33.84,28.24;
840	1003.31	276.88	v:0.5;t:f;sf:1;nr:4.44;cr:8.88;verts:18.54,1.3|43.56,7.74|-25.08,4.48|-12.04,-8.4|-15.69,-15.89;
880	1030.95	274.16	v:0.5;t:f;sf:1;nr:4.46;cr:8.91;verts:15.93,5.02|0.55,10.46|-8.26,6.45|-9.1,-1.42|-7.76,-43.72;
920	1061.12	277.47	v:0.5;t:f;sf:1;nr:4.47;cr:8.95;verts:29.21,11.21|-14.24,8.33|-29.92,9.15|-29.4,-10.7|43.08,-11.4;
960	1090.77	267.39	v:0.5;t:f;sf:1;nr:4.49;cr:8.98;verts:19.3,1.01|4.06,17.87|-5,-18.67|13.43,-21.47;
1000	1105.84	270.38	v:0.5;t:f;sf:1;nr:4.51;cr:9.02;verts:44.01,8.97|4.23,4|-11.01,20.86|-20.07,-15.68|-1.64,-18.49;
1040	1129.47	285.37	v:0.5;t:f;sf:1;nr:4.53;cr:9.06;verts:29.12,2.55|-1.53,29.19|-12.81,26.27|-25.27,-3.5|5.95,-44.71;
1080	1158.88	290.95	v:0.5;t:f;sf:1;nr:4.55;cr:9.1;verts:27.39,19.18|21.49,25.62|-0.3,8.13|-23.23,-24.05|-29.1,-34.73;
1120	1182.23	293.98	v:0.5;t:f;sf:1;nr:4.57;cr:9.14;verts:6.74,27.03|4.04,22.2|-0.73,1.05|-23.65,11.16|-26.64,8.14;
1160	1212.82	289.51	v:0.5;t:f;sf:1;nr:4.59;cr:9.18;verts:5.24,18.28|-7.73,17.37|-13.21,13.68|-17.09,8.34|19.3,-41.43;
1200	1240.08	284.94	v:0.5;t:f;sf:1;nr:4.61;cr:9.22;verts:-22.01,13.7|-8.19,4.54|-2.58,-9|0.16,-9.36|28.85,-5.52;
1240	1267.24	275.78	v:0.5;t:f;sf:1;nr:4.66;cr:9.32;verts:30.45,7.03|-0.11,0.41|1.69,-14.67|27.84,-14.19;
1280	1292.65	271.22	v:0.5;t:f;sf:1;nr:4.72;cr:9.44;verts:5.04,2.47|27.88,24.75|-25.52,-4.15|-20.27,-9.89|2.43,-18.75;
1320	1312.54	255.28	v:0.5;t:f;sf:1;nr:4.79;cr:9.57;verts:7.99,8.81|-14.86,-13.47|-7.2,-6.95|-3.31,-5.4;
1360	1343.87	234.53	v:0.5;t:f;sf:1;nr:4.86;cr:9.72;verts:0.49,0.25|9.73,4.96|-9.64,5.12|-23.34,-11.95|2.08,-10.71;
1400	1368.27	228.05	v:0.5;t:f;sf:1;nr:4.93;cr:9.86;verts:0.54,0.16|-14.68,-1.52|-34.61,2.42|-23.91,-6.23|-22.32,-17.19;
1440	1394.47	227.48	v:0.5;t:f;sf:1;nr:4.96;cr:9.92;verts:0.58,11.02|0,11.04|-8.07,7.53|-25.66,-0.41|45.2,-19.66;
*	id=P7	origin=start	destiny=end	motherId=-	ageAtStart=560
0	501.75	332.48	v:0.5;t:f;sf:1;nr:4.01;cr:8.01;verts:10.51,3.01|22.7,22.12|-10.34,-3.56|-14.82,-9.52|-2.09,-10.73;
40	530.01	328.54	v:0.5;t:f;sf:1;nr:4.05;cr:8.1;verts:-5.56,18.18|-27.02,17.55|-30.81,-9.42|-17.75,-0.93|0.43,-0.18;
80	557.7	343.04	v:0.5;t:f;sf:1;nr:4.09;cr:8.18;verts:14.67,9.53|13.4,11.24|-10.03,14.33|-10.28,-14.15|16.34,-37.04;
120	597.45	335.84	v:0.5;t:f;sf:1;nr:4.13;cr:8.27;verts:0.4,40.9|-19.29,-4.45|3.78,-19.43|10.49,-16.79|16.01,-11.63;
160	618.15	339.35	v:0.5;t:f;sf:1;nr:4.18;cr:8.36;verts:-16.92,-15.92|-10.21,-13.28|-4.69,-8.13|-0.22,-0.42|7.61,-5.13;
200	653.14	340.73	v:0.5;t:f;sf:1;nr:4.22;cr:8.43;verts:9.13,3.5|-16.69,3.76|-3.82,-9|5.47,-8.1;
240	672.66	335.02	v:0.5;t:f;sf:1;nr:4.25;cr:8.51;verts:0.44,0.22|-10.39,-2.2|-25.28,-6.3|-24.64,-8.48|-14.05,-13.81;
280	695.42	343.29	v:0.5;t:f;sf:1;nr:4.29;cr:8.57;verts:31.91,5.63|-1.7,32.36|-22.33,8.48|-25.88,-19.5|40.38,-13.33;
320	721.75	340.72	v:0.5;t:f;sf:1;nr:4.32;cr:8.64;verts:-12.86,31.78|-8.97,0.78|14.06,-15.9|5.59,3.06;
360	758.38	346.48	v:0.5;t:f;sf:1;nr:4.35;cr:8.7;verts:25.83,12.04|23.34,16.34|14.39,31.4|-22.57,-10.14|-2.98,-28.34;
400	787.65	361.56	v:0.5;t:f;sf:1;nr:4.38;cr:8.76;verts:42.44,9.49|7.02,26.21|-26.93,3.31|-18.85,-19.52|-0.47,-27.13;
440	816.87	367.96	v:0.5;t:f;sf:1;nr:4.4;cr:8.8;verts:3.53,22.32|-19.55,10.97|-12.31,-18.95|21.1,-8.1;
480	851.96	364.54	v:0.5;t:f;sf:1;nr:4.42;cr:8.84;verts:-0.35,20.06|-14.19,14.19|-18.18,8.48|-13.99,-11.52|37.51,-23;
520	885.24	360.65	v:0.5;t:f;sf:1;nr:4.44;cr:8.87;verts:15.63,41.32|-21.83,17.68|-27.82,3.91|9.15,-26.57|26.57,-9.15;
560	920.14	359.95	v:0.5;t:f;sf:1;nr:4.45;cr:8.9;verts:10.62,33.85|-19.62,4.89|-8.33,-9.84|-10.11,-17.52|17.86,-9.49;
600	948.49	360.58	v:0.5;t:f;sf:1;nr:4.47;cr:8.94;verts:0.41,-0.02|-26.4,-8.07|-10.5,-8.87|24.6,-12.53;
640	980.71	363.11	v:0.5;t:f;sf:1;nr:4.49;cr:8.97;verts:-0.45,44.69|-16.07,-10.04|-7.62,-10|-0.33,-18.95|13.16,-13.63;
680	1009.97	366.41	v:0.5;t:f;sf:1;nr:4.5;cr:9.01;verts:26.34,15.21|-16.57,25.51|-27.57,-12.86|-16.09,-10.34|26.56,-36.16;
720	1032.21	368.64	v:0.5;t:f;sf:1;nr:4.52;cr:9.04;verts:16.98,6.52|-5.88,-1.42|1.27,-18.15|9.1,-15.75;
760	1048.97	380.74	v:0.5;t:f;sf:1;nr:4.53;cr:9.07;verts:0.23,18.63|-22.63,10.69|-15.49,-6.04|-7.66,-3.65|37.96,-24.53;
800	1083.26	403.15	v:0.5;t:f;sf:1;nr:4.55;cr:9.1;verts:30.31,12.86|-0.14,0.5|-9.63,-31.48|17.45,-27.92|29.59,-14.43;
840	1113.59	403.54	v:0.5;t:f;sf:1;nr:4.57;cr:9.14;verts:10.76,3.7|-0.02,13.26|-13.01,-19.33|-0.73,-14.04;
880	1134.58	403.3	v:0.5;t:f;sf:1;nr:4.59;cr:9.18;verts:34.91,29.48|-21.02,13.02|-10.24,3.46|-21.73,-14.28|20.7,-15.04;
920	1152.74	400	v:0.5;t:f;sf:1;nr:4.66;cr:9.31;verts:11.18,10.05|-7.51,8.05|10.84,-1.91|11.01,0;
960	1172.27	402.94	v:0.5;t:f;sf:1;nr:4.74;cr:9.48;verts:-8.35,13|-20.74,-2.18|-8.69,1.04|-8.52,2.95|-0.48,0.23;
1000	1187.88	394.87	v:0.5;t:f;sf:1;nr:4.83;cr:9.66;verts:47.16,4.9|-23.96,4.92|-24.14,-5.13|-24.3,-7.04|-16.1,-7.85;
1040	1220.34	395.13	v:0.5;t:f;sf:1;nr:4.91;cr:9.82;verts:14.7,5.16|-3.64,29.62|-29.08,6.71|14.01,-26.35|33.87,-34.42;
1080	1249.6	395.76	v:0.5;t:f;sf:1;nr:4.99;cr:9.99;verts:27.15,25.32|-18,32.47|-14.56,5.79|-0.08,0.56|37.07,-1.94;
1120	1289.46	393.53	v:0.5;t:f;sf:1;nr:5.03;cr:10.06;verts:8.79,-5.71|7.42,7.42|-12.71,23.09|-4.76,-9.34|18.33,-35.49;
1160	1309.86	394.42	v:0.5;t:f;sf:1;nr:5.06;cr:10.12;verts:11.48,3.73|-12.99,8.3|-25.16,-8.46|-11.61,-4.83|50.05,-5.17;
1200	1338.33	396.36	v:0.5;t:f;sf:1;nr:5.07;cr:10.14;verts:1.44,11.75|-11.43,3.06|-16.99,5.67|-15.85,-13.34|21.58,-3.23;
1240	1354.42	403	v:0.5;t:f;sf:1;nr:5.07;cr:10.15;verts:5.48,3.41|-14.65,18.39|-27.53,9.7|23.65,-22.21|30.01,-10.92;
1280	1375.63	400.15	v:0.5;t:f;sf:1;nr:5.08;cr:10.16;verts:0.47,0.03|-15.72,0.56|2.44,-25.05|8.8,-13.77;
1320	1401.79	394.5	v:0.5;t:f;sf:1;nr:5.08;cr:10.16;verts:-0.53,0.24|-29.03,14.16|-32.13,-3.38|-25.7,-5.62|-17.36,-19.42;
1360	1437.37	406.1	v:0.5;t:f;sf:1;nr:5.08;cr:10.17;verts:8.1,9.65|7.58,10.06|4.31,11.84|-11.13,-5.92|0.48,-20.81;
1400	1453.16	412.58	v:0.5;t:f;sf:1;nr:5.08;cr:10.17;verts:-7.69,16.13|-8.21,16.54|-11.48,18.32|-26.92,0.56|-15.31,-14.33|60.35,-8.84;
1440	1471.16	421.28	v:0.5;t:f;sf:1;nr:5.08;cr:10.17;verts:16.44,48.11|-23.21,-7.54|-20.23,-13.65|8.75,-22.78|14,-19.99;
*	id=P8	origin=start	destiny=end	motherId=-	ageAtStart=760
0	387.18	225.85	v:0.5;t:f;sf:1;nr:3.98;cr:7.96;verts:3.48,8.61|-19.32,7.85|-1.61,-9.14|0.16,-9.28|36.84,-13.78;
40	420.4	231.93	v:0.5;t:f;sf:1;nr:4.02;cr:8.05;verts:-10.95,21.48|-13.83,19.75|-24.05,1.68|3.62,-7.69|35.23,-18.48;
80	448.47	222.88	v:0.5;t:f;sf:1;nr:4.07;cr:8.14;verts:14.26,20.37|-0.43,24.86|-15.98,19.05|2.88,-40.13|10.11,-22.71;
120	474.8	220.86	v:0.5;t:f;sf:1;nr:4.11;cr:8.22;verts:-3.92,8.41|-12.07,18.34|-7.6,-5.32|-0.35,-0.13;
160	502.64	209.29	v:0.5;t:f;sf:1;nr:4.15;cr:8.3;verts:11.07,13.67|-9.63,24.49|-10.09,-14.41|16.73,-5.44;
200	516.91	199.36	v:0.5;t:f;sf:1;nr:4.19;cr:8.39;verts:2.47,-15.37|17.51,10.52|12.29,16.32|-3.19,3.74|-28.9,-29.82;
240	548.77	190.99	v:0.5;t:f;sf:1;nr:4.24;cr:8.47;verts:-19.57,7.95|-14.35,2.15|33.5,-2|25.03,2.63;
280	575.68	192.04	v:0.5;t:f;sf:1;nr:4.28;cr:8.55;verts:16.8,20.74|6.46,25.9|-3.96,-21.33|6,-26.01|6.58,-0.96;
320	607.03	187.44	v:0.5;t:f;sf:1;nr:4.32;cr:8.63;verts:5.61,19.56|3.53,20.04|-14.55,16.14|-24.77,-5.56|32.27,-28.04;
360	629.95	193.51	v:0.5;t:f;sf:1;nr:4.36;cr:8.71;verts:8.02,16.45|7.28,20.86|5.04,-17.59|9.35,-21.97;
400	657	189.04	v:0.5;t:f;sf:1;nr:4.4;cr:8.8;verts:27.19,11.54|22.63,18.99|-19.76,16.39|-19.02,11.97|-13.6,-41.39;
440	679.62	194.63	v:0.5;t:f;sf:1;nr:4.42;cr:8.85;verts:4.57,17.13|0.01,24.58|0,9.07|0.13,-0.38;
480	691.87	199.42	v:0.5;t:f;sf:1;nr:4.44;cr:8.88;verts:-7.68,21.93|-12.25,13.87|-12.12,4.41|-9.52,-17.18|33.34,-11.87;
520	718.51	205.51	v:0.5;t:f;sf:1;nr:4.45;cr:8.91;verts:-27.49,17.85|-41.21,16.56|6.7,-5.78|27.17,-18.33|32.37,-5.13;
560	758.64	205.32	v:0.5;t:f;sf:1;nr:4.47;cr:8.93;verts:-0.4,-0.32|-21.14,22.67|-12.95,-18.52|-4.31,-30.7|-7.75,-5.32;
600	771.66	214.52	v:0.5;t:f;sf:1;nr:4.47;cr:8.95;verts:9.01,5.63|0.19,10.63|-13.42,8.87|-20.77,3.88|30.24,-32.85;
640	806.16	216.27	v:0.5;t:f;sf:1;nr:4.48;cr:8.96;verts:42.26,14.7|-25.49,7.38|-9.53,-3.1|-1.39,-9.93|8.77,-4.86;
680	822.74	227.62	v:0.5;t:f;sf:1;nr:4.49;cr:8.98;verts:6.29,27.25|-7.81,6.5|-17.97,1.43|-14.41,-23.98|35.82,1.57;
720	854.45	241.06	v:0.5;t:f;sf:1;nr:4.5;cr:8.99;verts:4.11,15.01|-3.19,36.5|-36.36,-4.46|-31.4,-18.87|0.47,-0.21;
760	887.89	243.51	v:0.5;t:f;sf:1;nr:4.5;cr:9.01;verts:4.93,10.1|3.47,10.69|-4.07,11.06|0.39,-11.24;
800	924.77	241.51	v:0.5;t:f;sf:1;nr:4.51;cr:9.02;verts:-0.1,0.51|-30.06,-15.99|16.51,-29.78|28.56,-18.55|30.34,-15.46;
840	945.87	240.64	v:0.5;t:f;sf:1;nr:4.52;cr:9.03;verts:32.93,30.83|-21.2,-0.36|-32.35,-2.83|7.46,-19.42|9.24,-16.33;
880	978.64	251.15	v:0.5;t:f;sf:1;nr:4.57;cr:9.14;verts:12.22,34.01|-23.53,-5.83|-25.31,-8.91|-0.23,-13.19|10.53,-7.94;
920	1006.9	260.21	v:0.5;t:f;sf:1;nr:4.63;cr:9.26;verts:15.93,31.26|11.42,33.18|-4.28,34.83|-17.73,1.12|0.04,-0.53;
960	1043.96	266.05	v:0.5;t:f;sf:1;nr:4.69;cr:9.38;verts:0.52,0.11|-30.95,21.67|-35.72,12.3|-35.03,-14.15|34.24,-15.97;
1000	1060.58	258.26	v:0.5;t:f;sf:1;nr:4.76;cr:9.52;verts:24.03,15.02|18.59,21.39|-2.96,28.19|-16.1,-7.68|-9.78,-45.89;
1040	1085.99	261.93	v:0.5;t:f;sf:1;nr:4.83;cr:9.65;verts:2.92,9.55|-1.38,18.69|-6.82,25.06|-6.01,7.98|9.63,-46.59;
1080	1121.23	268.94	v:0.5;t:f;sf:1;nr:4.9;cr:9.8;verts:-12.72,28.58|-14.2,27.87|-18.39,-25.31|0.15,-0.42;
1120	1151.15	275.28	v:0.5;t:f;sf:1;nr:4.97;cr:9.93;verts:32.16,3.38|30.57,10.53|7.02,30.56|-22.46,-23.26|-4.5,-32.02;
1160	1176.51	281.3	v:0.5;t:f;sf:1;nr:5;cr:9.99;verts:6.8,9.4|5.21,16.55|-13.26,40.8|-28.15,-32.38|0.49,-0.29;
1200	1198.67	287.39	v:0.5;t:f;sf:1;nr:5.02;cr:10.04;verts:-10.59,16.95|-16.94,22.63|-15.36,15.49|-21.66,5.79|39.27,-30.9;
1240	1212.27	304.09	v:0.5;t:f;sf:1;nr:5.04;cr:10.08;verts:30.3,14.13|11.43,31.42|0.53,0.22|-12.52,-31|25.67,-14.19;
1280	1238.89	323.25	v:0.5;t:f;sf:1;nr:5.05;cr:10.11;verts:10.31,19.4|9.37,39.2|-10.98,-19.02|-2.68,-21.8|1.15,-21.94;
1320	1256.78	341.3	v:0.5;t:f;sf:1;nr:5.06;cr:10.13;verts:-12.93,33.68|-28.87,-0.97|-20.57,-3.75|-16.74,-3.89|-0.41,0.41;
1360	1283.57	339.86	v:0.5;t:f;sf:1;nr:5.08;cr:10.15;verts:50.39,5.11|-18.96,10.51|-20.73,6.34|-27.21,-1.03|-16.36,-14.22;
1400	1318.21	332.22	v:0.5;t:f;sf:1;nr:5.09;cr:10.17;verts:15.75,-2.53|-0.12,0.45|5.09,-36.19|16.02,-32.84;
1440	1347.26	326.75	v:0.5;t:f;sf:1;nr:5.1;cr:10.19;verts:41.61,29.24|-29.17,-5.01|-13.3,-8|4.88,-10.96|12,0.21;
*	id=P9	origin=start	destiny=end	motherId=-	ageAtStart=280
0	387.72	13.76	v:0.5;t:f;sf:1;nr:3.91;cr:7.83;verts:7.02,2.76|22.69,15.31|21.27,17.22|-24.6,-12|-17.08,-17.9;
40	411.5	12.74	v:0.5;t:f;sf:1;nr:3.96;cr:7.91;verts:-2.51,16.2|18.53,3.94|-1.09,14.28|-16.77,1.74|29.25,-25.99;
80	428.88	15.2	v:0.5;t:f;sf:1;nr:4;cr:8.01;verts:7.97,3.89|2.59,8.48|1.15,6.4|-19.34,-6.04|2.89,-8.38;
120	450.11	16.13	v:0.5;t:f;sf:1;nr:4.05;cr:8.09;verts:40.01,1.14|-18.64,9.41|-13.26,4.82|-20.08,7.34|-18.35,-7.45;
160	487.27	17.39	v:0.5;t:f;sf:1;nr:4.09;cr:8.19;verts:6.45,5.41|0,8.42|-20.54,-2.73|7.75,-3.29;
200	507.89	23.5	v:0.5;t:f;sf:1;nr:4.14;cr:8.27;verts:8.32,24.15|-14.17,11.52|-12.87,2.82|-7.47,-24.43|25.49,-20.56;
240	532.61	18.63	v:0.5;t:f;sf:1;nr:4.17;cr:8.34;verts:7.74,7.22|2.98,8.15|2.92,-10.18|4.47,-9.6;
280	562.77	14.58	v:0.5;t:f;sf:1;nr:4.2;cr:8.41;verts:-8.25,14.89|-22.42,3.16|-15.43,-7.19|-10.48,-13.41|41.53,-3.99;
320	598.83	9.65	v:0.5;t:f;sf:1;nr:4.23;cr:8.47;verts:-5.45,34.39|-0.3,-0.38|5.48,-8.92|17.41,-30.15|34.55,4.24;
360	630.37	10.69	v:0.5;t:f;sf:1;nr:4.26;cr:8.53;verts:-3.23,20.41|-21.29,36.6|3.01,5.29|8.4,-18.88|16.72,-12.15;
400	667.32	4.39	v:0.5;t:f;sf:1;nr:4.29;cr:8.59;verts:-3.58,8.85|-3.88,8.72|-4.05,7.97|6.14,-7.32;
440	704.36	8.14	v:0.5;t:f;sf:1;nr:4.33;cr:8.65;verts:25.27,34.71|-25.63,6.87|-26.04,5.06|-16.33,-20.91|21.19,-15.97;
480	730.73	10.38	v:0.5;t:f;sf:1;nr:4.35;cr:8.7;verts:10.93,32.84|-8.11,6.34|-5.18,-13.73|9.61,-3.69;
520	764.37	9.8200000000001	v:0.5;t:f;sf:1;nr:4.36;cr:8.73;verts:14.5,-13.52|14.73,-13.27|4.54,-5.71|0,19.82;
560	786.64	-1.11	v:0.5;t:f;sf:1;nr:4.38;cr:8.76;verts:37.96,21.53|-22.26,8.9|-17.73,-16.64|-7.76,-24.45|-7.53,-24.19;
600	819.86	-8.6900000000001	v:0.5;t:f;sf:1;nr:4.39;cr:8.78;verts:13.27,11.95|4.73,13.95|-12.85,12.41|-10.24,-14.63|21.43,-27.7;
640	854.74	-12.46	v:0.5;t:f;sf:1;nr:4.4;cr:8.8;verts:-2.36,9.45|-6.26,7.46|-21.61,8.18|-9.36,-2.69|40.51,-16.88;
680	886.85	-16.95	v:0.5;t:f;sf:1;nr:4.41;cr:8.82;verts:-7.99,43.25|-29.53,-9.03|8.4,-21.38|19.43,-24|27.26,-14.5;
720	901.51	-29.03	v:0.5;t:f;sf:1;nr:4.42;cr:8.83;verts:5.2,9.01|0.91,10.36|-10.3,1.45|20.8,-28.48;
760	930.79	-37.28	v:0.5;t:f;sf:1;nr:4.42;cr:8.85;verts:15.56,13.06|0.12,0.39|7.94,-18.7|17.77,-9.85;
800	962.58	-33.18	v:0.5;t:f;sf:1;nr:4.43;cr:8.87;verts:-7.44,10.24|-16.23,17.16|-12.65,0.22|-14.02,-5.74|-0.51,-0.02;
840	994.78	-22.58	v:0.5;t:f;sf:1;nr:4.44;cr:8.88;verts:33.53,14.93|32.11,17.8|28.93,22.6|-31.13,-19.45|-0.43,-0.27;
880	1018.13	-6.9400000000001	v:0.5;t:f;sf:1;nr:4.45;cr:8.9;verts:2.26,9.05|-3.54,17.85|-7.35,5.74|-7.04,-6.12|9.16,-1.78;
920	1053.81	-10.83	v:0.5;t:f;sf:1;nr:4.46;cr:8.92;verts:25.22,36.69|-18.45,1.61|-16.5,-8.41|-10.89,-14.98|16.78,-7.83;
960	1079.44	-14.24	v:0.5;t:f;sf:1;nr:4.47;cr:8.95;verts:-1.08,20.68|-17.56,10.97|-20.68,1.08|-8.85,-11.24|39.65,-20.46;
1000	1104.41	-16.4	v:0.5;t:f;sf:1;nr:4.48;cr:8.97;verts:30.92,5.45|23.33,38.17|-29.51,-10.74|-15.7,-27.19|4.37,-31.1;
1040	1131.98	-13.58	v:0.5;t:f;sf:1;nr:4.5;cr:8.99;verts:10.36,2.58|7,8.06|3.35,8.27|2.22,10.44|-25.66,-25.07;
1080	1162.53	-16.77	v:0.5;t:f;sf:1;nr:4.51;cr:9.01;verts:42.43,14.87|-23.54,4.87|-10.24,1.44|-20.19,-0.61|6.08,-8.37;
1120	1186.7	-11.85	v:0.5;t:f;sf:1;nr:4.52;cr:9.03;verts:18.26,19.78|17.37,24.8|-22.85,19.87|-18.09,-3.45|15.29,-42.39;
1160	1221.35	-16.06	v:0.5;t:f;sf:1;nr:4.52;cr:9.05;verts:-0.29,0.43|-17.29,20.6|-16.39,15.57|13.6,-33.66|30.45,-19.77;
1200	1251.87	-4.61	v:0.5;t:f;sf:1;nr:4.53;cr:9.07;verts:-9.71,21.04|-29.5,7.36|-0.07,-8.32|16.56,-25.5|23.96,-18.72;
1240	1282.32	-19.61	v:0.5;t:f;sf:1;nr:4.55;cr:9.09;verts:31.62,17.79|-18.97,1.66|-4.93,-18.4|0.66,-19.04;
1280	1308.88	-33.36	v:0.5;t:f;sf:1;nr:4.56;cr:9.11;verts:10.05,4.69|1.65,1.14|9.09,6.36|5.05,4.04|7.42,8.24;
1320	1336.47	-45.06	v:0.5;t:f;sf:1;nr:4.57;cr:9.13;verts:43.8,12.56|-20.17,-3.45|-18.51,-5.33|-22.54,-7.65|-17.54,-7.01;
1360	1366.9	-52.49	v:0.5;t:f;sf:1;nr:4.62;cr:9.24;verts:23.55,25.25|-20.72,10.83|-31.54,-14.04|33.77,-7.18;
1400	1394	-60.98	v:0.5;t:f;sf:1;nr:4.69;cr:9.38;verts:16.63,22.89|-3.56,16.75|-23.73,-15.41|36.98,-0.32;
1440	1421.11	-64	v:0.5;t:f;sf:1;nr:4.76;cr:9.51;verts:2.24,31.98|-10.48,19.87|-19.74,25.27|9.48,-36.28|9.87,-3.33;
*	id=P10	origin=start	destiny=end	motherId=-	ageAtStart=240
0	300.41	602.25	v:0.5;t:f;sf:1;nr:3.96;cr:7.92;verts:0,-17.23|13.39,10.84|4.17,16.71|-25.11,-18.72;
40	335.28	601.65	v:0.5;t:f;sf:1;nr:4;cr:8;verts:16.33,5.62|16.23,5.91|-27.26,16.16|-1.2,-17.23|16.76,-4.18;
80	358.98	610.67	v:0.5;t:f;sf:1;nr:4.04;cr:8.07;verts:-6.95,4.84|-7.38,14.65|-7.48,14.93|-23.53,-5.87|-0.45,0.09;
120	371.12	613.04	v:0.5;t:f;sf:1;nr:4.07;cr:8.14;verts:-2.88,20.47|-19.08,7.21|-12.59,2.46|-15.6,-13.56|35.5,-19.22;
160	399.85	620.13	v:0.5;t:f;sf:1;nr:4.1;cr:8.19;verts:4.62,26.2|-18.48,19.14|-20.68,-16.75|6.77,-12.13|0.34,-0.32;
200	424.96	619.35	v:0.5;t:f;sf:1;nr:4.12;cr:8.25;verts:19.1,-1.67|-10.18,3.41|-16.61,-9.59|-18.34,-12.91;
240	462.04	618.14	v:0.5;t:f;sf:1;nr:4.15;cr:8.3;verts:29.42,-9.56|0.1,41.24|-17.98,-2.88|-4.84,-30.55|23.34,-20.29;
280	476.1	617.57	v:0.5;t:f;sf:1;nr:4.18;cr:8.36;verts:11.38,39.93|-1.34,19.22|-17.46,-8.14|9.28,-20.86|15.35,-10.13;
320	501.26	622.08	v:0.5;t:f;sf:1;nr:4.21;cr:8.43;verts:17.18,12.77|-2.88,10.05|-9.81,-5.62|10.26,1.99;
360	540.67	623.01	v:0.5;t:f;sf:1;nr:4.25;cr:8.49;verts:16.83,5.47|12.51,12.51|-3.07,17.43|-13.15,11.84|-8.98,-41.17;
400	573.52	611.29	v:0.5;t:f;sf:1;nr:4.28;cr:8.56;verts:0.48,0.08|-20.33,0.79|-32.61,5.75|-29.24,-15.55|-16.02,-6.26;
440	598.81	600.59	v:0.5;t:f;sf:1;nr:4.31;cr:8.62;verts:1.21,8.64|-21.4,4.65|5.37,-6.88|8.64,1.21;
480	641.22	597.24	v:0.5;t:f;sf:1;nr:4.34;cr:8.68;verts:23.28,12.38|-8.58,24.93|-7.69,4.74|-25.97,4.58|-7.27,-25.35;
520	665.09	594.99	v:0.5;t:f;sf:1;nr:4.37;cr:8.73;verts:25.99,19.58|-0.6,10.13|-0.49,-0.12|2.27,-32.46|29.72,-13.23;
560	693.26	595.11	v:0.5;t:f;sf:1;nr:4.39;cr:8.79;verts:-2.19,19.69|-17.16,-6.93|1.55,-13.12|19.8,-28.77;
600	724.31	595.76	v:0.5;t:f;sf:1;nr:4.41;cr:8.82;verts:25.84,9.92|18.52,20.57|-43.66,-4.89|22.67,-15.87|26.47,-8.09;
640	747.85	602.79	v:0.5;t:f;sf:1;nr:4.43;cr:8.85;verts:2.3,16.95|-1.26,9|-8.3,3.7|22.64,-27.08;
680	778.32	605.17	v:0.5;t:f;sf:1;nr:4.44;cr:8.88;verts:17.07,20.35|-0.46,26.56|-26.26,-35.65|-7.83,-24.7|25.98,5.52;
720	801.3	604.97	v:0.5;t:f;sf:1;nr:4.45;cr:8.91;verts:0.5,0.09|3.01,5.32|-5.9,20.15|-36.61,8.45|12.85,-35.3;
760	828.08	603.72	v:0.5;t:f;sf:1;nr:4.47;cr:8.93;verts:32.29,30.67|-23.77,4.07|-26.28,-1.16|0,-25.12|4.36,-24.74;
800	854.59	609.9	v:0.5;t:f;sf:1;nr:4.48;cr:8.96;verts:35.61,2.93|2.09,19.9|-19.93,-1.74|-8.14,-18.28|-6.18,-19.03;
840	870.7	604.36	v:0.5;t:f;sf:1;nr:4.55;cr:9.1;verts:-5.41,30.69|19.49,-2.6|-12.68,28.47|-14.02,14.36|21.86,-39.08;
880	899.05	600	v:0.5;t:f;sf:1;nr:4.64;cr:9.28;verts:-15.37,36.2|-39.23,-2.74|-8.86,-6.96|14.09,-36.72|45.39,-3.45;
920	927.19	598.26	v:0.5;t:f;sf:1;nr:4.73;cr:9.45;verts:13.16,14.62|-29.67,1.13|13.91,-13.91|17.52,-8.93|17.25,-5.19;
960	953.65	598.73	v:0.5;t:f;sf:1;nr:4.81;cr:9.62;verts:-13.3,15.09|-9.21,-4.72|-8.94,-8.45|-12.55,-13.43|37.33,-6.05;
1000	974.98	598	v:0.5;t:f;sf:1;nr:4.9;cr:9.79;verts:8.83,6.18|2.23,2.44|6.93,-8.26|9.24,-5.55;
1040	1002.36	603.54	v:0.5;t:f;sf:1;nr:4.94;cr:9.87;verts:-18.56,11.72|-25.16,7.98|-18.15,-0.01|-20.46,-2.72|47.3,-12.68;
1080	1023.86	614.77	v:0.5;t:f;sf:1;nr:4.96;cr:9.93;verts:25.8,-1.44|19.86,-1.74|-18.21,8.11|19.35,-4.82|-38.55,8.54;
1120	1038.08	614.77	v:0.5;t:f;sf:1;nr:4.98;cr:9.97;verts:11.58,-1.45|5.64,-1.74|5.13,-4.83|10.12,-6.83|22.67,-11.49;
1160	1074.01	617.21	v:0.5;t:f;sf:1;nr:5;cr:10;verts:49.81,1.7|19.85,8.84|-24.35,0.99|-25.8,-4.39|-13.26,-9.05;
1200	1113.02	620.58	v:0.5;t:f;sf:1;nr:5.01;cr:10.02;verts:19.96,3.16|10.8,5.07|-19.16,12.22|9.77,-38.8;
1240	1128.94	621.56	v:0.5;t:f;sf:1;nr:5.01;cr:10.02;verts:11.87,1.88|4.03,4.14|-11.55,-3.31|16.93,-19.26;
1280	1149.66	617.21	v:0.5;t:f;sf:1;nr:5.01;cr:10.03;verts:20.41,15.55|3.26,20.59|-16.68,-0.21|-8.84,-2.47|-3.78,-23.61;
1320	1175.02	616.16	v:0.5;t:f;sf:1;nr:5.02;cr:10.03;verts:-4.95,14.5|-22.1,19.54|-28.84,21.73|22.23,-28.45|32.85,-23.03;
1360	1203.79	623.08	v:0.5;t:f;sf:1;nr:5.02;cr:10.03;verts:2.29,10.8|8.9,39.13|-9.74,-5.18|-6.53,-21.53|4.09,-16.11;
1400	1230.2	638.52	v:0.5;t:f;sf:1;nr:5.02;cr:10.04;verts:5.78,8.57|-9.21,4.69|-10.03,2.5|-22.32,-0.67|34.5,-20.51;
1440	1241.58	649.79	v:0.5;t:f;sf:1;nr:5.02;cr:10.04;verts:-21.41,13.76|33.01,-37.8|-20.59,15.96|23.12,-9.25|-5.6,19.83;
*	id=P11	origin=start	destiny=end	motherId=-	ageAtStart=880
0	449.13	573.03	v:0.5;t:f;sf:1;nr:3.91;cr:7.81;verts:-14.41,10.03|-0.37,0.25|19.15,-16.07|22.47,-10.96|22.47,-10.96;
40	481.81	577.75	v:0.5;t:f;sf:1;nr:3.92;cr:7.85;verts:-3.17,18|-2.96,1.57|-10.21,-6.25|-10.21,-6.25|-13.53,-11.36;
80	502.35	575.88	v:0.5;t:f;sf:1;nr:3.95;cr:7.9;verts:39.21,1.28|-4.43,6.57|-23.5,-0.3|-3.47,-7.12|-3.22,-7.24;
120	525.87	567.15	v:0.5;t:f;sf:1;nr:3.98;cr:7.97;verts:24.18,0|2.95,24|-31.49,-2.71|-0.42,-24.17|15.69,-7.44;
160	561.22	561.21	v:0.5;t:f;sf:1;nr:4.02;cr:8.04;verts:3.9,-1.75|-11.18,-5.94|-6.75,-5.46|-3.11,-8.11;
200	587.04	556.05	v:0.5;t:f;sf:1;nr:4.06;cr:8.12;verts:-2.62,24.95|-12.54,21.72|-21.91,-6.91|-16.46,-18.93|37.83,-13.58;
240	605.72	557.14	v:0.5;t:f;sf:1;nr:4.1;cr:8.19;verts:27.32,17.54|-25.19,15.74|-27.34,-11.61|19.15,-12.5|29.68,1.04;
280	630.98	555.47	v:0.5;t:f;sf:1;nr:4.13;cr:8.27;verts:23,12.75|2.06,15.87|-32.76,0.56|24.02,-10.69;
320	662.68	559.79	v:0.5;t:f;sf:1;nr:4.17;cr:8.34;verts:-0.15,8.35|-8.7,17.06|-5.59,6.2|-7.68,-6.38|21.39,-25.21;
360	689.81	564.38	v:0.5;t:f;sf:1;nr:4.21;cr:8.41;verts:5.27,-4.61|4.39,19.02|-5.74,-20.62|-1.7,-19.44;
400	732.23	564.03	v:0.5;t:f;sf:1;nr:4.24;cr:8.49;verts:0.48,0.09|-21.2,19.09|-26.97,9.29|-28.17,-4.46|-9.76,-26.81;
440	755.74	555.54	v:0.5;t:f;sf:1;nr:4.28;cr:8.56;verts:0.2,0.45|-23.02,-8.41|-19.98,-19.98|-3.93,-27.99|8.73,-26.88;
480	789.45	541.96	v:0.5;t:f;sf:1;nr:4.31;cr:8.63;verts:8.15,3.13|-2.84,8.25|-4.63,7.4|-8.09,-33.26;
520	805.06	541.92	v:0.5;t:f;sf:1;nr:4.35;cr:8.69;verts:-18.46,8.21|-7.47,3.08|-20.24,7.36|20.53,-8.14|16.66,-4.46;
560	834.96	539.71	v:0.5;t:f;sf:1;nr:4.38;cr:8.76;verts:21.14,27.6|2.58,21.05|-9.37,-10.35|9.96,-18.73;
600	868.15	537.51	v:0.5;t:f;sf:1;nr:4.42;cr:8.83;verts:9.37,-0.33|-8.91,2.9|-9.2,-1.79|21.92,-17.46;
640	899.95	533.8	v:0.5;t:f;sf:1;nr:4.45;cr:8.9;verts:26.07,35.65|-25.2,8.19|-22.44,-4.03|-9.88,-21.16|16.31,-20.88;
680	930.83	522.78	v:0.5;t:f;sf:1;nr:4.49;cr:8.98;verts:42.3,13.89|-4.8,24.62|-24.03,4.24|-4.24,-24.03|9.53,-22.46;
720	959.05	523.72	v:0.5;t:f;sf:1;nr:4.53;cr:9.05;verts:14.08,14.83|28.87,34.37|-19.34,-10.28|-8.21,-20.31|-4.55,-21.43;
760	993.55	524.77	v:0.5;t:f;sf:1;nr:4.56;cr:9.12;verts:-22.79,18.45|-20.42,15.88|-27.1,10.22|25.4,-14.66|28.79,-5.6;
800	1031.49	527.14	v:0.5;t:f;sf:1;nr:4.6;cr:9.19;verts:0.38,-3.11|30.63,4.3|-9.15,-3.22|-12.54,-12.29;
840	1060.35	535.49	v:0.5;t:f;sf:1;nr:4.63;cr:9.27;verts:16.29,24.5|1.77,12.65|-8.92,-6.02|-1.12,-10.7;
880	1083.91	524.93	v:0.5;t:f;sf:1;nr:4.67;cr:9.33;verts:-7.27,13.94|-13.05,4.49|-21.79,2.09|-12.8,-5.17|42.57,-18.27;
920	1104.87	519.73	v:0.5;t:f;sf:1;nr:4.7;cr:9.4;verts:4.79,20.74|-11.28,18.05|-19.13,9.33|8.66,-19.44|28.57,-36.9;
960	1137.39	516.9	v:0.5;t:f;sf:1;nr:4.73;cr:9.47;verts:24.45,19.1|0.42,0.34|-11.12,-28.97|-4.32,-30.72|-4.32,-30.72;
1000	1170.16	503.74	v:0.5;t:f;sf:1;nr:4.77;cr:9.54;verts:8.53,4.92|-5.22,8.35|3.01,-24.05|6.84,-7.08;
1040	1188.17	494.93	v:0.5;t:f;sf:1;nr:4.8;cr:9.6;verts:45.33,14.77|-20.71,8.79|-23.23,-0.46|-9.48,-3.89|-11.17,-15.9;
1080	1211.49	483.47	v:0.5;t:f;sf:1;nr:4.83;cr:9.67;verts:29.73,-3.65|22,3.32|28.94,7.75|-5.73,-2.95|-20.81,-21.55;
1120	1241.16	476.41	v:0.5;t:f;sf:1;nr:4.87;cr:9.73;verts:0.21,-0.39|-7.67,-3.74|-17.25,-16.09|7.68,-22.3;
1160	1271.13	475.61	v:0.5;t:f;sf:1;nr:4.9;cr:9.79;verts:8.32,22.86|-23,7.92|-22.39,-9.51|-18.91,-15.31|45.09,-18.28;
1200	1294.8	477.06	v:0.5;t:f;sf:1;nr:4.93;cr:9.85;verts:-15.35,24.31|-11.74,-0.41|9.13,-7.4|21.42,-16.82|38.81,-29.86;
1240	1334.7	476.13	v:0.5;t:f;sf:1;nr:4.96;cr:9.91;verts:-4.48,19.39|-18.93,6.15|-19.47,-4.14|-18.49,-17.76|48.89,-6.02;
1280	1372.41	482.5	v:0.5;t:f;sf:1;nr:4.98;cr:9.97;verts:-15.97,16.54|-22.96,-1.2|46.43,-17.31|11.19,0.35|22.94,-1.6;
1320	1389.06	491.58	v:0.5;t:f;sf:1;nr:5.01;cr:10.02;verts:6.29,7.48|-0.24,13.95|-0.73,13.93|-5.46,9.43|-1.42,-49.81;
1360	1414.64	499.2	v:0.5;t:f;sf:1;nr:5.04;cr:10.07;verts:23.03,14.95|18.01,20.72|-19.3,15.1|-26.95,5.24|8.49,-49.38;
1400	1449.76	503.15	v:0.5;t:f;sf:1;nr:5.06;cr:10.12;verts:-12.09,18.9|-17.11,24.67|-23.64,2.48|28.49,-15.07|23.74,1.24;
1440	1476.93	505.9	v:0.5;t:f;sf:1;nr:5.09;cr:10.17;verts:-4.84,40.2|-10.29,-23.12|1.32,-12.31|25.3,0.44;
*	id=P12	origin=start	destiny=end	motherId=-	ageAtStart=600
0	139.06	160.08	v:0.5;t:f;sf:1;nr:3.92;cr:7.83;verts:9.61,-2.04|-7.42,6.45|-2.32,-7.92|-3.44,-24.52;
40	166.73	149.31	v:0.5;t:f;sf:1;nr:3.93;cr:7.87;verts:32.61,21.69|5.25,7.22|-8.63,2.31|-18.06,-12.81|7.4,-4.99;
80	188.08	153.87	v:0.5;t:f;sf:1;nr:3.96;cr:7.92;verts:-16.1,11.78|-24.93,14.4|-28.05,-6.48|-13.94,-0.44|0.45,-0.06;
120	212.04	151.72	v:0.5;t:f;sf:1;nr:3.99;cr:7.99;verts:-6.82,16.89|-7.12,16.77|-23.51,-2.21|-0.21,-0.3;
160	239.02	155.52	v:0.5;t:f;sf:1;nr:4.03;cr:8.06;verts:21.13,21.89|0,30.42|-30.13,-26.19|30.13,-4.23|30.38,-1.59;
200	269.66	157.44	v:0.5;t:f;sf:1;nr:4.06;cr:8.13;verts:-1.21,8.61|-8.65,0.91|-5.71,-6.57|-4.08,-7.68|32.16,-1.92;
240	299.91	151.73	v:0.5;t:f;sf:1;nr:4.1;cr:8.2;verts:14.93,11.25|-17.08,-7.6|2.54,-10.35|1.91,-7.63;
280	326.84	154.97	v:0.5;t:f;sf:1;nr:4.14;cr:8.27;verts:19.05,2.34|9.6,16.62|-6.25,18.15|-12,14.49|-26.2,-31.55;
320	355.93	158.66	v:0.5;t:f;sf:1;nr:4.17;cr:8.35;verts:20.64,4.74|12.19,13.07|-14.08,-11|17.41,-4.02;
360	390.32	154.07	v:0.5;t:f;sf:1;nr:4.21;cr:8.42;verts:41.51,4.25|-22.21,8.48|-8.77,1.7|-13.75,0.15|-16.98,-8.61;
400	418.96	152.61	v:0.5;t:f;sf:1;nr:4.24;cr:8.49;verts:12.88,2.79|14.41,13.92|-6.19,19.05|-19.66,-3.82|7.24,-41.46;
440	445.32	137.02	v:0.5;t:f;sf:1;nr:4.28;cr:8.56;verts:-21.15,5.67|-21.78,-2.29|-0.49,-0.06|-11.95,-1.67|-13.49,-12.8;
480	475.79	124	v:0.5;t:f;sf:1;nr:4.31;cr:8.63;verts:22.06,13.79|-22.06,13.79|-26,0.91|-9.75,-24.12|42.12,-7.54;
520	516.69	129.5	v:0.5;t:f;sf:1;nr:4.35;cr:8.69;verts:19.89,28.41|-10.72,32.98|-33.65,-7.66|6.02,-34.15|33.34,-9.56;
560	528.44	131.59	v:0.5;t:f;sf:1;nr:4.38;cr:8.76;verts:4.19,18.13|-0.42,-0.28|-10.4,-15.42|-4.82,-17.97|21.59,-7.47;
600	550.94	126.95	v:0.5;t:f;sf:1;nr:4.41;cr:8.83;verts:-16.92,22.46|-18.32,13.48|-22.93,-4.92|-0.92,-12.12|43.09,-7.83;
640	583.44	136.6	v:0.5;t:f;sf:1;nr:4.44;cr:8.89;verts:10.6,1.82|3.38,9.29|-22.15,-4.45|7.89,-5.95;
680	619.12	134.24	v:0.5;t:f;sf:1;nr:4.48;cr:8.95;verts:0.51,0.04|-23.44,15.81|-25.08,-0.54|-27.17,-7.79|-21.97,-17.79;
720	642.07	138.74	v:0.5;t:f;sf:1;nr:4.51;cr:9.02;verts:44.63,3.58|-6.45,8.26|-22.44,4.54|1.64,-10.35|9.71,-3.92;
760	680.13	142.35	v:0.5;t:f;sf:1;nr:4.54;cr:9.08;verts:37.06,0.65|37.02,1.94|6.57,7.19|0.04,0.52|-25.75,26.67;
800	707.81	147.98	v:0.5;t:f;sf:1;nr:4.57;cr:9.14;verts:9.38,6.27|9.33,7.57|-21.11,12.82|23.97,-38.57|6.68,-6.68;
840	742.61	143.79	v:0.5;t:f;sf:1;nr:4.6;cr:9.21;verts:20.77,3.29|-16.8,12.66|-25.46,3.38|-25.42,2.08|35.39,-28.96;
880	774.8	140.11	v:0.5;t:f;sf:1;nr:4.64;cr:9.27;verts:-13.93,31.29|-19.64,28.06|-11.42,-0.38|21.54,-29.87|31.04,-14.47;
920	806.91	127.03	v:0.5;t:f;sf:1;nr:4.67;cr:9.33;verts:0.41,0.34|-36.57,3.2|-31.13,-19.45|-11.34,-34.91|-1.06,-27.56;
960	836.41	119.51	v:0.5;t:f;sf:1;nr:4.7;cr:9.4;verts:-3.13,29.79|-3.65,29.73|-10.74,27.97|-14.52,-26.2|24.32,-17.33;
1000	865.01	115.5	v:0.5;t:f;sf:1;nr:4.73;cr:9.46;verts:-17.07,43.77|-4.28,-21.33|4.34,-24.61|4.77,-24.53|19.7,-15.39;
1040	892.09	122.36	v:0.5;t:f;sf:1;nr:4.76;cr:9.52;verts:-2.65,47.21|-7.39,-8.53|-6.4,-18.6|4.09,-19.24|11.56,-15.91;
1080	921.12	116.32	v:0.5;t:f;sf:1;nr:4.79;cr:9.58;verts:19.77,24.41|-24.75,19.34|-30.93,-5.45|-17.47,-21.96|42.49,-21.43;
1120	955.06	106.55	v:0.5;t:f;sf:1;nr:4.82;cr:9.63;verts:17.46,23.18|-17.06,23.48|-14.17,14.65|-28.95,-2.02|30.53,-36.89;
1160	986.83	96.84	v:0.5;t:f;sf:1;nr:4.84;cr:9.69;verts:9.58,1.69|-14.31,13.46|-9.73,0|-6.64,-7.12|31.31,-22.46;
1200	1013.04	89.46	v:0.5;t:f;sf:1;nr:4.87;cr:9.74;verts:7.22,18.81|-10.89,16.59|-16.63,-5.69|18.27,-8.52;
1240	1039.33	94.68	v:0.5;t:f;sf:1;nr:4.9;cr:9.79;verts:-8.05,7.51|-10.58,3.03|-8.02,-3.29|36.88,-12.58;
1280	1058.28	95.91	v:0.5;t:f;sf:1;nr:4.92;cr:9.85;verts:31.92,13.55|-27.01,8.74|-26.98,-2.06|31.39,-23.45;
1320	1089.09	90.04	v:0.5;t:f;sf:1;nr:4.95;cr:9.9;verts:1.11,7.68|-8.45,48.5|0.58,-29.32|3.91,-10.73|6.22,-9.58;
1360	1114.07	77.92	v:0.5;t:f;sf:1;nr:4.97;cr:9.94;verts:-23.86,-4.44|-21.62,-8.3|-20.99,-9.79|-0.49,-0.3|-18.75,-21.7;
1400	1151.67	64.54	v:0.5;t:f;sf:1;nr:5;cr:9.99;verts:16.15,13.55|15.91,13.83|4.02,20.7|-20.11,-15.62|-2.93,-20.88;
1440	1186.43	64.68	v:0.5;t:f;sf:1;nr:5.02;cr:10.04;verts:13.24,15.23|-18.85,13.97|-18.61,13.69|6.15,-31.38|16.33,-11.86;
*	id=P13	origin=start	destiny=end	motherId=-	ageAtStart=240
0	36.92	127.03	v:0.5;t:f;sf:1;nr:3.98;cr:7.97;verts:0.32,-0.32|-6.43,16.76|-20.04,-3.97|-3.43,-17.63|1.25,-17.91;
40	59.31	124.3	v:0.5;t:f;sf:1;nr:4.03;cr:8.06;verts:27.07,4.77|7.58,26.42|-22.07,-3.05|-36.47,-16.03|5.24,-26.98;
80	83.64	133.68	v:0.5;t:f;sf:1;nr:4.08;cr:8.16;verts:2.73,14.15|-8.11,-0.71|-3.82,-7.19|25.59,-19.63;
120	109.49	131.99	v:0.5;t:f;sf:1;nr:4.12;cr:8.25;verts:39.23,11.21|-7.1,15.95|-12.35,12.35|-16.51,-5.69|-0.26,-21.32;
160	128.29	130.78	v:0.5;t:f;sf:1;nr:4.17;cr:8.33;verts:26.68,20.1|5.23,33|0.43,-0.2|20.43,10.01|32.41,8.08;
200	151.8	125.33	v:0.5;t:f;sf:1;nr:4.2;cr:8.41;verts:8.9,2.63|3.17,14.65|-3.08,4.56|-23.08,-5.65|32.06,-9.1;
240	183.93	137.77	v:0.5;t:f;sf:1;nr:4.23;cr:8.47;verts:8.82,0.31|7.79,4.14|1.08,8.76|-1.99,8.6|-20.53,-26.62;
280	213.82	131.28	v:0.5;t:f;sf:1;nr:4.26;cr:8.53;verts:42.25,2.79|-2.4,8.38|-22.1,-2.34|-21.07,-6.18|-6.17,-6.17;
320	245.21	131.59	v:0.5;t:f;sf:1;nr:4.29;cr:8.58;verts:5,31.58|-24.13,20.98|8.66,-41.75|21.4,-23.76|10.86,3.1;
360	265.64	118.97	v:0.5;t:f;sf:1;nr:4.32;cr:8.64;verts:2.89,8.9|-15.43,18.96|-9.57,-9.52|-2.1,-9.12|42.04,-8.62;
400	301.96	109.39	v:0.5;t:f;sf:1;nr:4.34;cr:8.69;verts:3.41,21.85|-7.35,5.74|1.46,-9.21|5.72,-18.2;
440	336.58	94.62	v:0.5;t:f;sf:1;nr:4.36;cr:8.73;verts:42.48,9.03|-4.17,29.68|-22.62,19.66|-18.86,-23.29|8.76,-28.66;
480	373.3	89.02	v:0.5;t:f;sf:1;nr:4.39;cr:8.77;verts:5.77,3.43|16.1,12.58|11.13,17.13|-19.73,-5.29|-4.79,-21.83;
520	398.28	98.29	v:0.5;t:f;sf:1;nr:4.4;cr:8.81;verts:39.79,18.44|-8.89,21.85|-19.22,12.7|-19.04,-23.52|-4.73,-29.89;
560	428.25	103.97	v:0.5;t:f;sf:1;nr:4.42;cr:8.85;verts:9.83,24.12|-4.95,7.92|-8.6,-3.65|-6,-7.15|5.46,-43.71;
600	453.33	115.62	v:0.5;t:f;sf:1;nr:4.44;cr:8.88;verts:-7.68,26.78|-21.34,17.91|-26.78,-7.68|-18.64,-20.71|43.1,-9.91;
640	480.6	129.38	v:0.5;t:f;sf:1;nr:4.46;cr:8.91;verts:-10.3,26.49|7.28,-8.38|10.37,-3.98|15.83,3.86;
680	510.37	132.11	v:0.5;t:f;sf:1;nr:4.47;cr:8.94;verts:43.67,8.87|-13.94,6.58|-19.4,-1.26|-22.48,-5.66|-28.57,-15.19;
720	542.82	134.83	v:0.5;t:f;sf:1;nr:4.53;cr:9.06;verts:8.48,3.09|7.9,4.38|11.23,11.59|-3.24,8.43|-23.2,-38.2;
760	574.47	145.06	v:0.5;t:f;sf:1;nr:4.6;cr:9.2;verts:-7.43,8.55|-23.17,13.32|-10.77,-3.5|-10.77,-3.5|41.9,-17.19;
800	601.7	156.19	v:0.5;t:f;sf:1;nr:4.67;cr:9.34;verts:14.67,-6.06|14.58,-3.78|-11.36,-7.66|-5.13,-12.7;
840	645.34	147.51	v:0.5;t:f;sf:1;nr:4.75;cr:9.5;verts:7.08,6.37|5.87,7.51|4.76,8.25|2.63,9.16|-19.81,-31.67;
880	669.49	148.33	v:0.5;t:f;sf:1;nr:4.84;cr:9.67;verts:-19.39,9.07|-21.53,9.98|-18.29,8.33|-17.07,7.2|43.37,-19.39;
920	685.42	148.97	v:0.5;t:f;sf:1;nr:4.92;cr:9.85;verts:41.67,24.52|-18.02,8.02|-17.73,-8.65|-16.73,-10.45|-1.38,-19.68;
960	717.47	141.57	v:0.5;t:f;sf:1;nr:4.97;cr:9.93;verts:-2.15,12.22|-9.91,-7.47|-4.04,-11.73|5.61,-11.63;
1000	751.79	127.2	v:0.5;t:f;sf:1;nr:5;cr:10;verts:0.37,0.43|21.75,33.49|-38.57,-10.33|-29.67,-26.72|18.74,-35.25;
1040	786.18	111.58	v:0.5;t:f;sf:1;nr:5.02;cr:10.04;verts:28.78,40.85|-12.65,17.87|-21.46,-8.24|0.8,-22.97|19.06,-12.86;
1080	818.75	101.98	v:0.5;t:f;sf:1;nr:5.04;cr:10.08;verts:2.83,50.14|-15.34,27.67|-13.5,-22.46|20.34,-24.23|26.23,-17.69;
1120	838.6	96.83	v:0.5;t:f;sf:1;nr:5.06;cr:10.12;verts:24.5,32.03|-27.04,8.79|-0.99,-28.41|0.48,-29.38|6.37,-22.84;
1160	862.38	89.8	v:0.5;t:f;sf:1;nr:5.07;cr:10.15;verts:10.69,-22.92|18.79,-16.92|25.29,0.44|0.73,25|-48.85,-13.14;
1200	888.09	92.17	v:0.5;t:f;sf:1;nr:5.09;cr:10.18;verts:30.91,26.32|-10.22,5.43|-9.48,-6.64|-15.02,-20.55|-6.91,-14.55;
1240	914.31	100.31	v:0.5;t:f;sf:1;nr:5.1;cr:10.19;verts:1.98,10.19|-1.09,10.33|5.15,-4.49|10.37,0.54;
1280	937.4	103.53	v:0.5;t:f;sf:1;nr:5.1;cr:10.2;verts:-21.11,13.42|-24.18,13.55|-12.72,3.77|-17.94,-1.27|47.47,-18.57;
1320	974.36	102.58	v:0.5;t:f;sf:1;nr:5.1;cr:10.21;verts:30.7,22.31|-1.32,37.93|-36.48,10.46|0.14,-0.57|10.51,-19.53;
1360	1006.14	106.82	v:0.5;t:f;sf:1;nr:5.1;cr:10.21;verts:-1.08,26.55|-14.12,21.74|-24.92,-7.15|-21.28,-15.28|45.33,-23.46;
1400	1045.75	95.5	v:0.5;t:f;sf:1;nr:5.11;cr:10.21;verts:-16.89,37.18|-7.57,-8.71|4.32,-10.7|4.69,-10.54|11.53,0.4;
1440	1071.89	86.41	v:0.5;t:f;sf:1;nr:5.11;cr:10.21;verts:-8.08,7.8|-14.62,-8.69|-0.55,-0.22|-21.83,-19.79|-21.46,-19.63;
*	id=P14	origin=start	destiny=end	motherId=-	ageAtStart=120
0	127.74	469.17	v:0.5;t:f;sf:1;nr:3.89;cr:7.79;verts:21.42,3.39|19.81,8.82|8.47,-19.97|11.17,18.59|-20.44,-32.57;
40	144.45	473.5	v:0.5;t:f;sf:1;nr:3.91;cr:7.82;verts:4.71,7.72|3.11,13.15|-22.15,9.4|-8.23,-15.64|37.41,-10.77;
80	176.26	470.14	v:0.5;t:f;sf:1;nr:3.94;cr:7.88;verts:-9.4,30.74|-31.55,-6.13|-28.89,-14.09|5.6,-14.14|0.45,-0.04;
120	224.4	472.89	v:0.5;t:f;sf:1;nr:3.97;cr:7.94;verts:9.04,2.76|3.99,8.57|-4.73,-8.18|5.15,-7.93|16.01,-1.93;
160	248.47	460.71	v:0.5;t:f;sf:1;nr:4.01;cr:8.01;verts:-14.91,19.79|-20.08,-3.61|-15.03,-9.41|-8.06,-14.11|39.51,-3.91;
200	269.67	463.64	v:0.5;t:f;sf:1;nr:4.04;cr:8.09;verts:16.78,22.27|4.84,27.46|-25.12,-31.21|-10.45,-25.85|18.31,-0.98;
240	290.21	464.37	v:0.5;t:f;sf:1;nr:4.08;cr:8.16;verts:7.84,-2.55|8.1,-1.57|8.24,0.43|-3.75,23|-8.84,-31.11;
280	318.39	465.97	v:0.5;t:f;sf:1;nr:4.12;cr:8.24;verts:-19.94,2.03|-20.08,0.02|-20.33,-0.95|-9.2,-0.64|40.8,-0.92;
320	359.64	469.78	v:0.5;t:f;sf:1;nr:4.16;cr:8.31;verts:24.75,4.81|-0.38,-0.29|-21.14,-13.73|-7.37,-24.11|17.19,-18.44;
360	389.61	479.88	v:0.5;t:f;sf:1;nr:4.19;cr:8.39;verts:4.73,17.67|-5.22,14.91|-18.28,-0.64|-12.78,-8.33|32.97,4.35;
400	429.94	485.92	v:0.5;t:f;sf:1;nr:4.23;cr:8.46;verts:41.34,7.09|13.72,29.42|-7.36,10.38|-31.97,5.64|-6.75,-31.75;
440	474.18	492.8	v:0.5;t:f;sf:1;nr:4.27;cr:8.53;verts:3.07,19.39|-2.9,13.97|-15.04,12.62|-19.39,-3.07|25.39,-33.84;
480	498.22	490.01	v:0.5;t:f;sf:1;nr:4.3;cr:8.61;verts:5.18,18.05|-17.28,-7.34|17.96,-5.49|33.1,-8.37;
520	523.29	490.62	v:0.5;t:f;sf:1;nr:4.34;cr:8.68;verts:9.82,3.19|3.36,9.77|-21.73,-3.65|8.03,-7.76;
560	543.5	487.33	v:0.5;t:f;sf:1;nr:4.38;cr:8.75;verts:7.61,5.33|-16.86,6.47|-10.4,-0.1|-12.19,-11.05|34.37,-4.87;
600	565.89	490.5	v:0.5;t:f;sf:1;nr:4.41;cr:8.82;verts:11.99,-1.7|-23.69,17.85|-14.78,8.5|20.95,-18.57;
640	596.18	484.6	v:0.5;t:f;sf:1;nr:4.45;cr:8.89;verts:44.04,-2.4|-14.31,23.82|-27.75,1.45|-18.3,-7.6|-9.34,-24.47;
680	625.27	488.97	v:0.5;t:f;sf:1;nr:4.48;cr:8.96;verts:14.94,1.98|8.34,17.1|-10.08,-16.14|-11.09,-26.2|1.99,-18.92;
720	664.54	488.73	v:0.5;t:f;sf:1;nr:4.51;cr:9.03;verts:44.17,7.45|0.37,21.14|-24.32,1.73|-16.43,-13.31|15.46,-14.42;
760	690.47	498.25	v:0.5;t:f;sf:1;nr:4.55;cr:9.09;verts:23.62,15.34|18.24,16.98|-13.65,24.63|-10.47,-4.9|-0.42,-45.13;
800	714.55	510.86	v:0.5;t:f;sf:1;nr:4.58;cr:9.16;verts:45.47,-0.66|10.7,16.47|-19.06,4.75|-15.69,-11.82|-8.3,-17.8;
840	726	514.64	v:0.5;t:f;sf:1;nr:4.62;cr:9.23;verts:-0.75,20.25|-9.34,44.85|-19.75,-14.02|8.54,-31.86|29.64,-14.46;
880	762.23	521.48	v:0.5;t:f;sf:1;nr:4.65;cr:9.3;verts:-14.9,26.88|-15.37,26.62|-10.01,-29.06|-6.59,-7.62|-0.52,0.13;
920	795.08	513.05	v:0.5;t:f;sf:1;nr:4.68;cr:9.36;verts:13.95,24.16|9.08,26.37|7.69,26.81|-19.02,-20.4|-0.2,-23.8;
960	823.48	513.54	v:0.5;t:f;sf:1;nr:4.71;cr:9.43;verts:18.99,5.09|21.54,30.64|-18.8,-5.75|-14.38,-13.41|2.06,-19.56;
1000	845.71	507.18	v:0.5;t:f;sf:1;nr:4.75;cr:9.49;verts:-0.68,24.28|-14.9,13.89|-8.61,-18.46|2.83,-20.17|37.11,-6.73;
1040	875.52	498.38	v:0.5;t:f;sf:1;nr:4.78;cr:9.56;verts:2.39,9.58|-2.05,9.66|-8.66,4.91|9.86,-0.52;
1080	891.45	495.29	v:0.5;t:f;sf:1;nr:4.81;cr:9.62;verts:-13.54,6.5|-17.98,6.58|-24.59,1.83|-6.07,-3.6|47.35,-6.39;
1120	920.19	492.84	v:0.5;t:f;sf:1;nr:4.84;cr:9.68;verts:-27.43,26.96|-29.27,16.22|21.95,-25.25|18.61,-8.84;
1160	957.97	487.56	v:0.5;t:f;sf:1;nr:4.87;cr:9.73;verts:38.21,29.67|-3.98,12.24|-19.18,-14.12|-4.4,-12.09|7.2,-10.67;
1200	987.29	495.52	v:0.5;t:f;sf:1;nr:4.89;cr:9.79;verts:11,2.95|31.59,22.76|-22.12,-2.7|0.99,-11.34;
1240	1011.76	485.35	v:0.5;t:f;sf:1;nr:4.92;cr:9.85;verts:7.12,12.58|-3.42,9.38|-8.08,5.87|-13.47,-7.22|22.57,-21.72;
1280	1044	483.12	v:0.5;t:f;sf:1;nr:4.95;cr:9.9;verts:44.85,20.31|-27.57,12.86|-25.12,10.35|-12.37,-27.79|-9.67,-23.95;
1320	1069.59	473.95	v:0.5;t:f;sf:1;nr:4.98;cr:9.96;verts:19.25,11.13|-10.68,5.44|-11.25,-22.72|8.76,-8.17;
1360	1090.61	467.74	v:0.5;t:f;sf:1;nr:5.01;cr:10.02;verts:36.3,16.4|5.47,12.28|-13.34,-1.64|-12.26,-14.38|-5.25,-12.38;
1400	1122.44	468.98	v:0.5;t:f;sf:1;nr:5.04;cr:10.07;verts:4.48,17.64|-26.36,13.52|-30.53,2.67|26.54,-15.33|0.51,-0.27;
1440	1153.4	465.78	v:0.5;t:f;sf:1;nr:5.07;cr:10.13;verts:10.47,22.46|-26.48,14.43|-4.41,-18.53|36.65,-16.77;
*	id=P15	origin=start	destiny=end	motherId=-	ageAtStart=360
0	585.88	520.86	v:0.5;t:f;sf:1;nr:4.01;cr:8.02;verts:12.42,11.58|-9,14.4|-13,10.91|3.58,-31.53|14.7,-8.49;
40	606.63	525.64	v:0.5;t:f;sf:1;nr:4.06;cr:8.11;verts:-8.34,16.35|-9.69,2.6|-6.05,-3.71|-6.71,-7.45|26.87,-17.54;
80	624.76	529.35	v:0.5;t:f;sf:1;nr:4.1;cr:8.2;verts:-24.18,0|-0.37,0.01|8.74,-13.83|30.3,-23.67;
120	645.61	529.64	v:0.5;t:f;sf:1;nr:4.14;cr:8.29;verts:39.77,10|5.47,6.76|-21.22,0.3|-8.22,-2.83|-12.11,-13.54;
160	669.35	532.42	v:0.5;t:f;sf:1;nr:4.19;cr:8.37;verts:16.02,12.78|9.09,23.67|-1.77,25.29|-18.27,9.53|0.35,-41.43;
200	692.38	536.12	v:0.5;t:f;sf:1;nr:4.23;cr:8.46;verts:4.89,17.06|-7,16.48|-12.33,12.76|-14.88,9.66|15.25,-38.97;
240	708.58	532.76	v:0.5;t:f;sf:1;nr:4.28;cr:8.56;verts:14.69,15.22|-11.31,13.7|-17.94,11.21|-17.94,-11.21|28.77,-31.02;
280	743.09	528.54	v:0.5;t:f;sf:1;nr:4.33;cr:8.67;verts:-5.91,19.32|-19.81,11|0.39,0.07|20.15,1.41;
320	771.89	526.45	v:0.5;t:f;sf:1;nr:4.38;cr:8.76;verts:16.01,40.27|-33.55,-4.12|-8.65,-0.68|27,-20.34|33.29,-5.87;
360	791.71	523.2	v:0.5;t:f;sf:1;nr:4.41;cr:8.81;verts:13.47,-9.12|-0.43,0.26|-29.09,-10.02|3.75,-30.54|7.18,-23.59;
400	812.65	513.5	v:0.5;t:f;sf:1;nr:4.43;cr:8.85;verts:16.53,40.85|-21.37,-9.44|-11.85,-25.4|-7.47,-18.82|10.5,-25.99;
440	845.87	499.66	v:0.5;t:f;sf:1;nr:4.44;cr:8.88;verts:31.98,12.28|33.64,28.76|-33.83,-5.36|-32.58,-10.59|-7.71,-33.38;
480	867.65	494.38	v:0.5;t:f;sf:1;nr:4.45;cr:8.91;verts:10.2,6.99|8.16,9.38|11.85,23.48|-9.52,7.99|-1.29,-35.5;
520	904.5	495.46	v:0.5;t:f;sf:1;nr:4.46;cr:8.93;verts:19.51,4.15|11.72,16.14|-15.93,12|-10.04,-26.67|11.15,-16.54;
560	930.93	507.67	v:0.5;t:f;sf:1;nr:4.47;cr:8.95;verts:0.45,0.24|-6.91,16.35|-40.84,5.74|-15.27,-4.33|-18.72,-36.74;
600	964.45	517.56	v:0.5;t:f;sf:1;nr:4.48;cr:8.97;verts:38.28,9.54|22.63,32.32|-9.54,38.28|-0.44,-0.27|-2.75,-39.36;
640	987.92	531.3	v:0.5;t:f;sf:1;nr:4.49;cr:8.99;verts:17.03,10.64|-23.38,16.63|-5.54,-19.31|-3.49,-19.78|17.89,-9.12;
680	1010.59	531.68	v:0.5;t:f;sf:1;nr:4.5;cr:9.01;verts:-0.13,0.5|-5.64,11.03|-4.77,-8.74|2.06,-39.3|21.44,-33.01;
720	1036.11	538.5	v:0.5;t:f;sf:1;nr:4.51;cr:9.02;verts:9.17,-0.48|8.78,2.69|31.9,16.73|-25.65,7.32|-4.08,-26.19;
760	1073.05	525.19	v:0.5;t:f;sf:1;nr:4.52;cr:9.04;verts:43.57,11.73|-5.04,3.42|-20.82,7.17|-21.46,-4.95|-13.25,-17.59;
800	1103.47	515.66	v:0.5;t:f;sf:1;nr:4.53;cr:9.06;verts:1.93,36.11|-0.49,27.93|-20.1,-19.41|13.15,2.2;
840	1131.07	511.1	v:0.5;t:f;sf:1;nr:4.53;cr:9.07;verts:-19.21,19.21|-14.45,-2.36|-0.27,0.32|26.9,-3.78;
880	1153.25	515.94	v:0.5;t:f;sf:1;nr:4.54;cr:9.08;verts:18.88,10.47|-19.87,8.43|-22.44,5.16|-0.42,0.02;
920	1175.78	503.4	v:0.5;t:f;sf:1;nr:4.55;cr:9.1;verts:44.71,7.99|-6.72,26.97|-13.05,24.54|-22.95,-12.52|17.49,-21.6;
960	1208.29	497.48	v:0.5;t:f;sf:1;nr:4.61;cr:9.22;verts:19.24,4.8|-4.63,28.74|-14.5,-13.52|18.12,-8.07|12.2,2.07;
1000	1225.08	497.39	v:0.5;t:f;sf:1;nr:4.69;cr:9.38;verts:-26.85,25.3|2.04,-10.5|1.32,-8.15|7.43,-7.7|2.45,4.71;
1040	1252.52	492.83	v:0.5;t:f;sf:1;nr:4.78;cr:9.56;verts:-4.7,33.44|-25,0.14|-20.01,-12.26|-25.49,-22.15|42.88,-19;
1080	1274.16	492.86	v:0.5;t:f;sf:1;nr:4.87;cr:9.74;verts:14.26,13.3|0.68,19.49|-5.7,18.65|1.93,-24.4|21.24,-18.98;
1120	1303.71	497.83	v:0.5;t:f;sf:1;nr:4.95;cr:9.91;verts:0.15,0.54|-15.28,18.27|-8.3,-14|-22.56,-37.55|6.85,-43.27;
1160	1336.96	505.67	v:0.5;t:f;sf:1;nr:4.99;cr:9.98;verts:-22.35,26.63|-26.24,22.81|-34.51,4.24|-34.58,-3.63|0.53,-0.21;
1200	1370.36	513.47	v:0.5;t:f;sf:1;nr:5.02;cr:10.03;verts:19.85,45.79|-38.03,15.37|-35.16,-21.13|30.96,-26.91|39.97,-9.23;
1240	1396.01	521.35	v:0.5;t:f;sf:1;nr:5.04;cr:10.07;verts:22.65,31.17|-34.33,17.49|5.31,-19.04|19.94,-46.03|14.32,-1.35;
1280	1426.1	528.33	v:0.5;t:f;sf:1;nr:5.05;cr:10.1;verts:18.05,18.69|9.74,24.1|-15.78,5.63|-24.79,-12.06|12.34,-29.78;
1320	1456.8	534.69	v:0.5;t:f;sf:1;nr:5.06;cr:10.13;verts:10.32,4.38|-12.64,25.06|-10.97,-2.33|-18.35,-23.41|0.43,-0.39;
1360	1476.64	543.43	v:0.5;t:f;sf:1;nr:5.07;cr:10.14;verts:13.62,2.65|-9.52,13.12|-19.41,8.35|31.91,-24.96;
1400	1505.33	546.02	v:0.5;t:f;sf:1;nr:5.07;cr:10.14;verts:43.2,26.52|-30.76,18.48|-15.07,5.24|-22.09,-28.28|3.22,-22.37;
1440	1533.37	547.96	v:0.5;t:f;sf:1;nr:5.07;cr:10.15;verts:4.22,21.71|-11.72,18.75|-17.89,-13|0.39,-22.11|40.4,-3.77;
*	id=P16	origin=start	destiny=end	motherId=-	ageAtStart=320
0	170.7	275.74	v:0.5;t:f;sf:1;nr:3.95;cr:7.89;verts:21.27,14.89|18.68,18.04|-13.76,22.02|-6.9,8.74|-8.39,-38.07;
40	208.21	264.25	v:0.5;t:f;sf:1;nr:3.99;cr:7.98;verts:0.76,10.86|-18.83,6.54|-16.24,3.4|7.29,-8.09|34.23,-19.62;
80	226.21	265.99	v:0.5;t:f;sf:1;nr:4.04;cr:8.08;verts:31.74,7.33|-17.24,12.6|-10.71,-6.35|4.79,-31.57;
120	256.04	268.31	v:0.5;t:f;sf:1;nr:4.08;cr:8.17;verts:4.62,7.69|1.9,9.65|-0.31,-8.96|17,-11.78;
160	282.86	269.09	v:0.5;t:f;sf:1;nr:4.13;cr:8.25;verts:0.33,9.39|-22.2,8.46|-9.82,-11|6.41,-6.87|40.82,-1.24;
200	312.79	270.54	v:0.5;t:f;sf:1;nr:4.16;cr:8.33;verts:10.89,0.22|20.04,9.34|9.34,20.04|-23.52,-5.41|-5.57,-32.53;
240	339.51	266.43	v:0.5;t:f;sf:1;nr:4.2;cr:8.4;verts:-6.68,5.23|-17.37,15.93|-26.18,-6.53|-15.83,-3.89|0.47,-0.1;
280	356.01	261.63	v:0.5;t:f;sf:1;nr:4.24;cr:8.48;verts:40.37,11.61|-23.18,0.44|-8.64,-2.15|-16.03,-4.89|-5.84,-6.72;
320	383.96	256.12	v:0.5;t:f;sf:1;nr:4.27;cr:8.55;verts:10.89,-0.95|12.42,6.09|-10.87,-1.14|25.56,-9.05;
360	410.1	269.18	v:0.5;t:f;sf:1;nr:4.31;cr:8.62;verts:-13.72,19.15|-15.25,12.11|-16.52,5.05|9.91,-14.15|38.25,-19.09;
400	434.21	279.94	v:0.5;t:f;sf:1;nr:4.34;cr:8.69;verts:-1.04,29.72|-14.2,-3.39|-11.62,-27.38|0.29,-0.27;
440	460.72	291.48	v:0.5;t:f;sf:1;nr:4.37;cr:8.75;verts:31.82,16.21|31.23,17.31|17.31,31.23|-17,-22|-3.11,-35.57;
480	470.35	308.89	v:0.5;t:f;sf:1;nr:4.4;cr:8.8;verts:25.91,18.82|10.95,30.09|-33.07,-28.63|-12.74,-18.16|31.07,7.75;
520	481.52	317.27	v:0.5;t:f;sf:1;nr:4.42;cr:8.84;verts:19.9,16.12|-17.67,31.87|-23.91,-9.78|25.1,-36.16|31.87,-17.67;
560	488.19	325.8	v:0.5;t:f;sf:1;nr:4.44;cr:8.88;verts:22.27,0.78|21.19,6.88|0.39,22.28|-13.41,17.79|-14.47,-32.27;
600	511.37	333.5	v:0.5;t:f;sf:1;nr:4.45;cr:8.91;verts:-0.91,8.47|-1.99,14.58|-1.83,9.41|-9.38,-1.99|11.27,-19.73;
640	539.8	342.22	v:0.5;t:f;sf:1;nr:4.47;cr:8.94;verts:39.13,21.28|-14.69,18.14|-17.17,-11|-15,-17.88|-2.03,-23.25;
680	561.99	355.88	v:0.5;t:f;sf:1;nr:4.49;cr:8.97;verts:44.69,0.49|-6.98,20.28|-21.45,0|-24.22,-9.6|-13.5,-16.67;
720	586.62	357.4	v:0.5;t:f;sf:1;nr:4.5;cr:9;verts:-23.88,26.78|-10.75,-0.56|-6.48,-8.6|20.07,2.01;
760	623.35	344.64	v:0.5;t:f;sf:1;nr:4.52;cr:9.04;verts:20.54,29.58|-25.68,23.95|-16.67,-10.74|10.27,-33.58|17.02,-30.71;
800	645.12	349.82	v:0.5;t:f;sf:1;nr:4.53;cr:9.07;verts:20.24,-0.35|34.5,10.77|-20.16,1.76|-4.75,-25.53;
840	675.21	354.78	v:0.5;t:f;sf:1;nr:4.55;cr:9.1;verts:26.56,36.76|4.41,15.73|-9.86,4.61|-27.53,-9.48|22.3,-18.71;
880	705.44	360.27	v:0.5;t:f;sf:1;nr:4.61;cr:9.22;verts:20.3,4.32|29.24,21.7|-20.3,4.32|1.09,-20.73;
920	725.31	362.9	v:0.5;t:f;sf:1;nr:4.67;cr:9.33;verts:9.37,24.33|0.43,6.94|0,30.69|-18.79,-18.1|7.09,-17.49;
960	750.78	365.73	v:0.5;t:f;sf:1;nr:4.73;cr:9.45;verts:46.25,6.24|-12.63,4.6|-25.04,9.78|-18.38,-14.66|-9.99,-8.99;
1000	765.73	378.33	v:0.5;t:f;sf:1;nr:4.78;cr:9.57;verts:28.45,37.75|-24.94,3.61|-19.21,-13.45|-13.45,-19.21|20.7,-11.01;
1040	791.58	389.84	v:0.5;t:f;sf:1;nr:4.84;cr:9.69;verts:25.56,28.49|-22.68,1.98|-22.74,1.19|13.7,-18.19|18.42,-13.38;
1080	820.97	397.15	v:0.5;t:f;sf:1;nr:4.91;cr:9.81;verts:-30.02,38|-10.96,-6.08|-15.68,-10.88|19.96,-15.04|24.61,-4.34;
1120	857.76	407.15	v:0.5;t:f;sf:1;nr:4.94;cr:9.88;verts:-0.15,-0.55|-12.18,5.67|-19.89,4.59|-16.84,-5.03|8.3,-18.64;
1160	884.66	403.74	v:0.5;t:f;sf:1;nr:4.96;cr:9.93;verts:44.08,22.27|0.72,10.25|-27.04,-3.96|-18.59,-22.05|-0.9,-10.23;
1200	916.13	412.72	v:0.5;t:f;sf:1;nr:4.99;cr:9.97;verts:8.93,8.62|-17.96,9.53|-2.79,-12.09|5.44,-11.15;
1240	956.13	412.58	v:0.5;t:f;sf:1;nr:5;cr:10.01;verts:-15.38,-18.33|-16.32,-17.5|23.8,-2.5|21.13,11.24|-48.58,-11.2;
1280	995.47	416.98	v:0.5;t:f;sf:1;nr:5.02;cr:10.04;verts:22.87,32.87|-18.21,15.64|-15.54,1.9|-8.45,-19.9|14.75,-15.81;
1320	1024.57	420.87	v:0.5;t:f;sf:1;nr:5.04;cr:10.08;verts:-12.64,31.29|-33.13,6.44|-14.35,-11.92|21.69,-25.85|49.64,-7.64;
1360	1052.89	417.78	v:0.5;t:f;sf:1;nr:5.06;cr:10.11;verts:10.48,6.81|-10.18,49.35|-8.68,-8.99|-6.62,-28.95|21.32,-10.73;
1400	1084.04	425.3	v:0.5;t:f;sf:1;nr:5.06;cr:10.13;verts:-0.56,10.71|-20.68,14.33|-10.31,-2.95|-9.83,-3.21|41.54,-28.83;
1440	1114.81	428.04	v:0.5;t:f;sf:1;nr:5.07;cr:10.14;verts:30.58,19.86|28.33,22.94|-0.5,-0.31|-0.64,-36.45|10.77,-26.09;
*	id=P17	origin=start	destiny=end	motherId=-	ageAtStart=40
0	178	355	v:0.5;t:f;sf:1;nr:3.91;cr:7.82;verts:7.82,0;
40	190.16	344.84	v:0.5;t:f;sf:1;nr:3.96;cr:7.91;verts:3.14,29.88|-0.42,-0.17|-4.34,-10.16|-5.73,-29.49|23.68,-18.5;
80	222.52	341.95	v:0.5;t:f;sf:1;nr:4;cr:8;verts:9.39,15.03|-8.35,-6.14|-7.49,-16.06|-8.68,-21.38;
120	240.93	337.48	v:0.5;t:f;sf:1;nr:4.05;cr:8.09;verts:4.47,15.76|-14.59,19.36|-9.02,10.56|4.21,-23.87|7.09,-23.18;
160	281.37	339.73	v:0.5;t:f;sf:1;nr:4.09;cr:8.19;verts:23.12,-8.87|25.65,-3.5|-20.28,-14.2|-18.97,-15.92|-11.62,-21.86;
200	325.57	340.39	v:0.5;t:f;sf:1;nr:4.14;cr:8.28;verts:32.06,6.7|22.71,18.39|-18.54,-2.85|-21.08,-8.21|-22.39,-18.79;
240	344.76	336.46	v:0.5;t:f;sf:1;nr:4.19;cr:8.38;verts:23.99,-7.34|12.87,2.77|-12.88,-4.27|-2.19,-24.99;
280	377.66	344.99	v:0.5;t:f;sf:1;nr:4.24;cr:8.48;verts:7.01,8.66|-20.03,11.3|-8.91,1.19|-8.01,-7.74|32.67,-26.2;
320	396.4	343.3	v:0.5;t:f;sf:1;nr:4.28;cr:8.57;verts:8.13,3.62|-11.73,6.97|3.19,-8.31|23.73,-24.21;
360	422.97	343.3	v:0.5;t:f;sf:1;nr:4.33;cr:8.66;verts:33.57,26.63|-18.45,3.62|-23.39,-8.31|-2.85,-24.21|8.69,-6.55;
400	442.36	356.1	v:0.5;t:f;sf:1;nr:4.37;cr:8.75;verts:35.65,24.55|-10.7,6.25|-19.6,-8.32|-22.24,-11.41|20.47,-5.87;
440	476.43	355.55	v:0.5;t:f;sf:1;nr:4.42;cr:8.83;verts:1.59,24|-13.59,-6.42|32.6,-12.72|10.74,-2.09;
480	505.75	355.67	v:0.5;t:f;sf:1;nr:4.44;cr:8.88;verts:-18.59,-1.96|-10.28,-2.95|-0.3,-0.41|-3.3,-10.17|3.28,-12.59;
520	526.57	358.76	v:0.5;t:f;sf:1;nr:4.46;cr:8.92;verts:20.11,39.6|-21.12,2.68|-24.12,-7.07|-17.54,-9.5|28.2,-15.63;
560	548.09	367.82	v:0.5;t:f;sf:1;nr:4.48;cr:8.96;verts:18.22,-3.54|-6.65,17.33|6.68,-6.57|-28.7,21.21|9.83,-15.74;
600	567.38	376.03	v:0.5;t:f;sf:1;nr:4.5;cr:8.99;verts:31,10.68|10,20.64|-9.46,-7.53|-10.13,-31.18;
640	592.23	378.42	v:0.5;t:f;sf:1;nr:4.51;cr:9.03;verts:6.15,13.07|4.04,10.01|-2.24,10.56|-10.79,-0.19|15.33,-32.55;
680	609.68	372.58	v:0.5;t:f;sf:1;nr:4.53;cr:9.06;verts:45.07,2.49|-11.3,7.23|-13.41,4.16|-19.69,4.71|1.96,-10.1;
720	635.91	378.49	v:0.5;t:f;sf:1;nr:4.59;cr:9.18;verts:18.83,8.4|0.36,0.38|-25.66,14.81|-24.27,-4.19|0.52,-29.62;
760	664.31	378.06	v:0.5;t:f;sf:1;nr:4.65;cr:9.3;verts:13.5,13.5|-5.83,28.78|-2.66,-18.9|12.77,-14.18;
800	693.95	385.64	v:0.5;t:f;sf:1;nr:4.71;cr:9.43;verts:-16.15,21.08|-9.48,2.26|-16.87,-6.6|30.32,7.56;
840	720.85	385.04	v:0.5;t:f;sf:1;nr:4.78;cr:9.56;verts:3.42,6.95|-19.1,-2.87|-9.22,-3.35|7.73,-6.04;
880	733.31	377.95	v:0.5;t:f;sf:1;nr:4.84;cr:9.68;verts:-3.65,47.64|-9.04,-0.13|-21.68,-10.44|-4.73,-13.12|28.35,-15.07;
920	775.36	380.64	v:0.5;t:f;sf:1;nr:4.9;cr:9.8;verts:4.11,-3.18|12.29,5.22|-12.9,-3.46|-13.71,-12.39;
960	793.25	383.06	v:0.5;t:f;sf:1;nr:4.96;cr:9.92;verts:39.17,1.66|-5.6,7.64|-13.79,-0.76|3.65,-9.52;
1000	826.94	385.36	v:0.5;t:f;sf:1;nr:4.99;cr:9.98;verts:45.19,20.47|5.48,3.97|-32.36,16.49|-32.64,15.92|10.01,-34.91;
1040	858.01	385.36	v:0.5;t:f;sf:1;nr:5.02;cr:10.03;verts:14.11,20.47|-5.81,9.67|-25.59,3.97|-10.05,-5.12|6.86,-49.44;
1080	870.64	384.32	v:0.5;t:f;sf:1;nr:5.03;cr:10.07;verts:1.49,19.43|-18.44,8.63|-22.68,-6.17|12.75,-15.75|50.03,-3.48;
1120	903.01	377.95	v:0.5;t:f;sf:1;nr:5.05;cr:10.1;verts:17.66,-9.85|36.52,1.28|-19.62,-22.11|-21.99,-29.19|-10.61,-23.49;
1160	928.94	366.61	v:0.5;t:f;sf:1;nr:5.06;cr:10.13;verts:46.34,20.05|-31.04,15.14|-13.49,-31.79|-8.27,-21.19|10.6,-10.07;
1200	957.78	362.2	v:0.5;t:f;sf:1;nr:5.08;cr:10.15;verts:28.85,18.03|17.5,15.65|-26.81,20.95|-18.24,-14.48|34.52,-37.04;
1240	978.47	354.24	v:0.5;t:f;sf:1;nr:5.09;cr:10.18;verts:8.16,10.06|-3.19,7.68|-7.55,-7.81|23.36,-22.58;
1280	990.46	347.81	v:0.5;t:f;sf:1;nr:5.1;cr:10.21;verts:-6.63,19.25|-0.51,-0.29|-15.19,1.25|-18.87,-7.63|-19.54,-14.24;
1320	1009.85	349.37	v:0.5;t:f;sf:1;nr:5.12;cr:10.24;verts:39.22,11.34|-10.53,5.84|-19.9,1.28|9.98,-6.73;
1360	1032.73	352.18	v:0.5;t:f;sf:1;nr:5.13;cr:10.27;verts:16.34,14.15|-34.95,10.69|-33.12,-15.44|-12.9,-3.92|0.58,-0.11;
1400	1055.22	352.54	v:0.5;t:f;sf:1;nr:5.14;cr:10.28;verts:32.28,18.64|-6.15,14.5|-21.91,0.24|0.47,0.03;
1440	1076.45	369.6	v:0.5;t:f;sf:1;nr:5.14;cr:10.29;verts:19.24,16.72|-20.76,17.09|-14.8,-21.76|12.36,-22.3;
*	id=P18	origin=start	destiny=end	motherId=-	ageAtStart=40
0	538	645	v:0.5;t:f;sf:1;nr:3.92;cr:7.83;verts:7.83,0;
40	559.83	643.05	v:0.5;t:f;sf:1;nr:3.93;cr:7.87;verts:26.77,28.59|-9.16,2.11|-14,-1.95|7.31,-5.92|9.08,-2.43;
80	594.83	649.55	v:0.5;t:f;sf:1;nr:3.96;cr:7.92;verts:19.44,34.19|-8.08,-1.72|-7,-4.38|0.14,-8.26|2.69,-7.81;
120	630.21	667.3	v:0.5;t:f;sf:1;nr:3.99;cr:7.98;verts:14.25,8.57|-11.34,12.16|-16.06,4.3|-10.26,-23.17|14.68,-7.81;
160	652.12	668.47	v:0.5;t:f;sf:1;nr:4.03;cr:8.05;verts:7.92,4.95|-7.66,9.73|-7.23,-6.64|22.28,-22.87;
200	694.35	670.81	v:0.5;t:f;sf:1;nr:4.06;cr:8.12;verts:19.29,5.17|8.12,18.24|-18.64,7.16|-15.95,-12.02|17.13,-36.43;
240	717.12	666.53	v:0.5;t:f;sf:1;nr:4.1;cr:8.2;verts:-14.65,13.95|-23.55,17.75|-0.38,0.27|19.35,-22.26|28.05,-9.11;
280	741.13	655.87	v:0.5;t:f;sf:1;nr:4.14;cr:8.27;verts:14.82,9.99|-3.35,20.72|-17.74,2.18|4.04,-19.77;
320	762.91	661.92	v:0.5;t:f;sf:1;nr:4.17;cr:8.35;verts:-6.97,16.04|-18.19,3.54|-18.25,3.22|-17.74,-13.72|41.1,-4.65;
360	797.2	661.24	v:0.5;t:f;sf:1;nr:4.21;cr:8.43;verts:14.17,18.8|-4.49,23.11|-23.37,2.87|7.82,-41.01|6.81,-5.33;
400	823.12	650.75	v:0.5;t:f;sf:1;nr:4.25;cr:8.5;verts:16.45,16.45|-11.75,8.32|-19.28,-13.01|-19.1,-15.81|37.82,-18.57;
440	849.4	646.86	v:0.5;t:f;sf:1;nr:4.29;cr:8.58;verts:28.64,-5.05|-19.01,38.04|-9.83,12.56|-28.22,-7.04|11.54,-22.46;
480	871.08	655.23	v:0.5;t:f;sf:1;nr:4.33;cr:8.66;verts:23.54,21.95|3.36,32.01|-10.14,-14.1|-0.18,-0.46|6.96,3.31;
520	912.74	649.66	v:0.5;t:f;sf:1;nr:4.36;cr:8.73;verts:11.31,41.78|-18.12,16.38|-11.62,-17.22|10.39,-17.99|20.24,-4.67;
560	936.41	657.98	v:0.5;t:f;sf:1;nr:4.4;cr:8.8;verts:35.12,25.91|5.37,9.3|-3.43,3.65|-13.29,-9.67|-1.86,-10.57;
600	977.56	665.25	v:0.5;t:f;sf:1;nr:4.43;cr:8.87;verts:18.92,29.69|-9.28,-0.98|-9.21,-1.46|-7.64,-5.35|7.73,-5.22;
640	1002.62	653.58	v:0.5;t:f;sf:1;nr:4.47;cr:8.94;verts:10.1,3.88|-6.14,18.01|-9.81,-4.57|-17.33,-16.89|15.79,-16.32;
680	1021.2	656.52	v:0.5;t:f;sf:1;nr:4.5;cr:9;verts:18.04,4.5|-8.49,6.82|-2.8,-13.37|-1.78,-35.7;
720	1053.77	657.36	v:0.5;t:f;sf:1;nr:4.53;cr:9.07;verts:7.03,18.32|-16.08,11.26|-14.53,5.34|-5.41,-18.87|44.68,-5.48;
760	1074.65	657.43	v:0.5;t:f;sf:1;nr:4.57;cr:9.13;verts:9.02,5.42|-0.92,10.48|-13.85,18.39|-15.51,-17.27|23.79,-5.42;
800	1106.63	658.12	v:0.5;t:f;sf:1;nr:4.6;cr:9.2;verts:-2.46,9.17|-22.96,6.11|-8.18,-4.72|-3.86,-8.68|44.43,-10.56;
840	1125.04	674.66	v:0.5;t:f;sf:1;nr:4.63;cr:9.26;verts:-21.76,32.26|-22.28,7.85|17.47,-7.05|38.91,0.68|26.02,5.97;
880	1149.44	685.82	v:0.5;t:f;sf:1;nr:4.67;cr:9.33;verts:14.5,11.85|1.61,17.14|1.42,20.33|-6.94,4.12|-14.53,-43.98;
920	1170.16	690.53	v:0.5;t:f;sf:1;nr:4.7;cr:9.4;verts:-6.22,16.55|-12.72,5.14|11.5,-7.47|23.42,4.7;
960	1194.06	698.87	v:0.5;t:f;sf:1;nr:4.73;cr:9.46;verts:-0.48,13.05|-18.6,4.64|-12.4,0.87|0.41,0.14;
1000	1213.74	710.28	v:0.5;t:f;sf:1;nr:4.76;cr:9.53;verts:-5.64,10.61|-19.27,11.55|-9.47,-7.4|6.37,-10.19|46.83,-6.74;
1040	1238.32	720.25	v:0.5;t:f;sf:1;nr:4.8;cr:9.59;verts:-18.21,-0.22|45.82,-13.02|-28.01,6.98|22.25,3.23|-25.49,13.55;
1080	1264.26	723.31	v:0.5;t:f;sf:1;nr:4.83;cr:9.65;verts:-2.01,-28.7|19.88,-9.96|28.34,5|-3.69,6.3|-47.7,4.91;
1120	1289.55	726.49	v:0.5;t:f;sf:1;nr:4.86;cr:9.72;verts:20.65,9.63|-5.37,-3.62|-5.41,-6.78|-12.07,-19.32;
1160	1327.78	723.55	v:0.5;t:f;sf:1;nr:4.89;cr:9.78;verts:-17.58,6.69|-11.44,-5.58|10.91,-6.56|36.91,-12.19;
1200	1354.44	727.47	v:0.5;t:f;sf:1;nr:4.92;cr:9.85;verts:-5.12,9.24|-15.75,-2.64|10.54,-0.74|39.11,-1.37;
1240	1384.88	725.98	v:0.5;t:f;sf:1;nr:4.96;cr:9.91;verts:-19.18,22.86|-19.9,-2.23|34.04,-19.81|8.67,-2.86;
1280	1406.77	714.53	v:0.5;t:f;sf:1;nr:4.99;cr:9.98;verts:8.31,8.92|2.74,11.88|-13.22,-14.31|5.05,-15.43;
1320	1426.06	699	v:0.5;t:f;sf:1;nr:5.02;cr:10.04;verts:-15.03,47.56|-16.55,-3.65|-10.98,-6.61|9.98,-34.81|24.23,-26.91;
1360	1458.7	697.5	v:0.5;t:f;sf:1;nr:5.05;cr:10.1;verts:-3.81,36.24|-25.77,25.77|-8.41,-28.41|10.01,-38.88|34.45,-11.86;
1400	1484.62	691.95	v:0.5;t:f;sf:1;nr:5.08;cr:10.16;verts:-20.63,-31.76|8.53,-17.41|0.13,-0.57|29.84,-23.32|31.4,-21.18;
1440	1518.41	702.22	v:0.5;t:f;sf:1;nr:5.11;cr:10.22;verts:9.8,3.96|41.76,28.92|-25.26,-7.15|-3.95,-13.05|-2.39,-10.91;
*	id=P19	origin=start	destiny=end	motherId=-	ageAtStart=520
0	89.75	42.65	v:0.5;t:f;sf:1;nr:3.93;cr:7.86;verts:2.16,7.54|-4.94,6.09|2.65,-19.7|4.39,-6.5;
40	108.87	61.21	v:0.5;t:f;sf:1;nr:3.98;cr:7.95;verts:-12.01,12.44|-14.73,12.06|-14.82,8.9|-16.47,-1.14|36.16,-15.36;
80	130.59	61.09	v:0.5;t:f;sf:1;nr:4.02;cr:8.05;verts:31.81,-0.28|26.01,7.95|-27,3.31|14.44,-15.49;
120	152.17	63.18	v:0.5;t:f;sf:1;nr:4.07;cr:8.15;verts:-7.14,-13.4|10.23,1.8|4.43,10.04|-29.63,-12.59;
160	179.32	68.62	v:0.5;t:f;sf:1;nr:4.12;cr:8.24;verts:0.98,18.72|-9.93,15.89|-16.92,7.25|2.61,-18.56|33.01,-23.89;
200	199.39	68.2	v:0.5;t:f;sf:1;nr:4.17;cr:8.34;verts:19.9,-1.39|17.1,10.28|14.35,13.86|-17.28,9.98|-4.14,-32.72;
240	226.22	65.6	v:0.5;t:f;sf:1;nr:4.21;cr:8.43;verts:4.12,8.84|-12.48,11.26|-9.73,7.67|-6.93,-3.99|26.81,-31.93;
280	255.55	68.02	v:0.5;t:f;sf:1;nr:4.25;cr:8.5;verts:14.88,12.93|-10.38,24.88|-7.39,-18.28|19.52,-2.74;
320	297.43	72.45	v:0.5;t:f;sf:1;nr:4.29;cr:8.58;verts:25.2,11.75|-25.6,10.87|-22.35,1.68|-25.79,-10.42|36.99,-20.97;
360	318.58	72.16	v:0.5;t:f;sf:1;nr:4.33;cr:8.65;verts:-3.35,8.73|-7.16,6.01|6.02,-21.12|3.2,-8.79;
400	342.19	76.74	v:0.5;t:f;sf:1;nr:4.36;cr:8.73;verts:36.01,23.98|-18.66,9.51|-20.41,-4.2|-17.59,-16.53|0.37,-20.94;
440	379.62	84.32	v:0.5;t:f;sf:1;nr:4.39;cr:8.77;verts:-7.85,31.5|-18.62,26.6|-30.88,10.03|29.8,-31.88|29.18,-14.23;
480	405.76	86.35	v:0.5;t:f;sf:1;nr:4.4;cr:8.8;verts:18.78,29.63|-9.5,3.65|-3.14,-9.68|-1.94,-9.99|3.04,-12.2;
520	435.44	78.75	v:0.5;t:f;sf:1;nr:4.42;cr:8.83;verts:-10.89,22.03|-27.33,17.07|-31.26,7.8|-31.52,-6.7|0.47,-0.18;
560	452.27	78.09	v:0.5;t:f;sf:1;nr:4.43;cr:8.86;verts:15.35,31.82|-16.36,-0.85|-1.75,-11.08|9.81,-5.44|10.32,-4.38;
600	479.92	68.62	v:0.5;t:f;sf:1;nr:4.44;cr:8.88;verts:-7.32,6.83|-12.3,22.34|-17.84,-14.91|-17.33,-13.85|0.45,-0.24;
640	511.49	59.23	v:0.5;t:f;sf:1;nr:4.45;cr:8.9;verts:-7.66,8.51|-8.77,7.36|-11.43,-0.8|35.31,-3.84;
680	530.4	54.17	v:0.5;t:f;sf:1;nr:4.46;cr:8.92;verts:11.4,-25.61|1.45,-2.69|22.96,-16.08|16.39,-8.9|24.75,-13.16;
720	546.11	45.09	v:0.5;t:f;sf:1;nr:4.47;cr:8.93;verts:4.5,44.35|-14.26,-11.76|0.69,-17.97|7.26,-25.15|9.04,-22.23;
760	568.03	45.22	v:0.5;t:f;sf:1;nr:4.47;cr:8.95;verts:15.3,41.95|-29.74,0|-12.87,-22.1|8.2,-28.59|22.1,-19.9;
800	591.74	42.79	v:0.5;t:f;sf:1;nr:4.48;cr:8.96;verts:0.34,0.38|16.1,19.88|-22.8,-11.62|-15.75,-20.16|-1.61,-22.33;
840	605.48	40.41	v:0.5;t:f;sf:1;nr:4.49;cr:8.97;verts:4.91,8.86|2.36,17.51|-2.28,9.87|-13.4,-1.99|15.42,-32.35;
880	637.99	37.52	v:0.5;t:f;sf:1;nr:4.49;cr:8.99;verts:30.75,5.42|13.2,28.3|-31.11,-2.72|-27.57,-14.66|42.55,-14.21;
920	664.22	37.75	v:0.5;t:f;sf:1;nr:4.5;cr:9;verts:16.32,-13.98|4.52,5.65|-0.09,0.51|-5.27,-33.28|1.76,-33.65;
960	683.98	33.9	v:0.5;t:f;sf:1;nr:4.51;cr:9.01;verts:-0.19,-0.48|-15.25,1.8|-19.86,-3.34|-3.44,-17.83|-6.26,-10.41;
1000	716.63	23.29	v:0.5;t:f;sf:1;nr:4.51;cr:9.02;verts:10.11,4.08|-7.97,7.44|-10.8,-1.52|31.95,-16.69;
1040	737.61	27.93	v:0.5;t:f;sf:1;nr:4.52;cr:9.03;verts:5.76,24.97|-10.87,8.72|-25.31,-4.01|10.96,-12.05|41.89,-16.74;
1080	769.57	39.86	v:0.5;t:f;sf:1;nr:4.52;cr:9.05;verts:26.55,12.95|8.58,27.61|-20.99,-0.12|1.03,-29.53|9.94,-4.81;
1120	789.5	49.27	v:0.5;t:f;sf:1;nr:4.53;cr:9.06;verts:6.62,22.36|-1.2,11.43|-10,4.6|-10.24,-5.22|0.14,0.5;
1160	808.28	52.08	v:0.5;t:f;sf:1;nr:4.53;cr:9.07;verts:20.11,0|-19.98,14.24|-18.65,3.32|-19.8,3.49|32.24,-31.8;
1200	845.33	46.93	v:0.5;t:f;sf:1;nr:4.58;cr:9.17;verts:34.57,29.33|-20.56,-2.16|-16.94,-5.15|-18.74,-8.74|-5.7,-19.87;
1240	868.75	44.08	v:0.5;t:f;sf:1;nr:4.64;cr:9.28;verts:10.38,4.41|8.64,7.25|1.57,11.16|-17.56,-32.18;
1280	879.69	49.71	v:0.5;t:f;sf:1;nr:4.7;cr:9.4;verts:-0.57,10.03|-2.31,12.88|-9.38,16.79|12.27,-20.35|21.21,-26.19;
1320	918.58	69.38	v:0.5;t:f;sf:1;nr:4.76;cr:9.51;verts:0.47,26.69|-26.62,-0.69|-17.68,-6.52|-2.79,-26.55|46.89,-3.19;
1360	927.02	83.72	v:0.5;t:f;sf:1;nr:4.81;cr:9.62;verts:29.58,7.23|20.23,12.15|-11.23,-12.2|15.17,-18.08;
1400	951.69	76.74	v:0.5;t:f;sf:1;nr:4.86;cr:9.72;verts:6.7,7.44|17.03,25.65|-4.45,5.17|-9.51,-25.06|-1.91,-9.82;
1440	970.42	72.15	v:0.5;t:f;sf:1;nr:4.88;cr:9.77;verts:-1.7,21.07|-12.04,2.85|-23.18,0.58|-20.64,-14.41|38.86,0.3;
*	id=P20	origin=start	destiny=end	motherId=-	ageAtStart=760
0	183.44	172.5	v:0.5;t:f;sf:1;nr:3.98;cr:7.96;verts:7.11,4.8|-1.57,7.5|-5.63,-6.47|3.49,-7.83|24.47,-5.89;
40	211.57	167.69	v:0.5;t:f;sf:1;nr:4;cr:7.99;verts:39.64,3.52|-7.7,14.48|-21.03,-0.01|-3.66,-10.7|15.31,-5.88;
80	246.48	162.41	v:0.5;t:f;sf:1;nr:4.02;cr:8.05;verts:9.57,4.06|7.84,6.82|-23.38,-10.39|4.73,-1.76;
120	278.02	167.05	v:0.5;t:f;sf:1;nr:4.06;cr:8.11;verts:4.96,18.5|-21.98,8.7|2.33,-19.01|5.6,-18.32|37.56,-14.44;
160	295.34	165.22	v:0.5;t:f;sf:1;nr:4.09;cr:8.19;verts:19.41,7.41|-12.36,16.68|-8.37,3.55|-11.72,-20.14|-4.82,-7.71;
200	327.09	163.57	v:0.5;t:f;sf:1;nr:4.13;cr:8.27;verts:-12.35,5.76|-33.85,-1.77|4.8,-12.53|33.77,-2.95;
240	361.53	166.81	v:0.5;t:f;sf:1;nr:4.17;cr:8.35;verts:10.91,-1.34|1.91,10.83|1.53,10.89|-0.58,10.98|-27.82,-30.57;
280	387.75	179.69	v:0.5;t:f;sf:1;nr:4.21;cr:8.43;verts:28.37,13.23|-15.3,11.54|-17.95,-25.64|7.77,-19.9;
320	408.01	173.35	v:0.5;t:f;sf:1;nr:4.26;cr:8.51;verts:8.11,6.89|-2.85,17.98|-17.5,5.02|25.58,-21.97;
360	433.84	160.75	v:0.5;t:f;sf:1;nr:4.3;cr:8.6;verts:9.4,27.29|-25.24,13.99|-17.73,-5.71|26.22,-33.53|28.64,-3.52;
400	458.93	148.8	v:0.5;t:f;sf:1;nr:4.34;cr:8.68;verts:33.38,8.22|-15.69,15.33|-9.07,3.48|-9.57,-1.69|3.56,-15.47;
440	476.81	148.28	v:0.5;t:f;sf:1;nr:4.38;cr:8.76;verts:15.51,7.71|-27.58,12.28|-29.42,-6.79|-14.32,-15.99|0.5,-0.02;
480	508.81	147.9	v:0.5;t:f;sf:1;nr:4.42;cr:8.84;verts:11.46,7.44|-4.58,7.96|-16.49,7.33|12.92,-4.45;
520	534.06	158.24	v:0.5;t:f;sf:1;nr:4.46;cr:8.91;verts:8.96,6.75|6.11,9.41|-13.79,17.78|-12.33,5.89|18.41,-40.16;
560	576.43	163.29	v:0.5;t:f;sf:1;nr:4.49;cr:8.99;verts:-0.5,9.52|-9.46,-1.16|3.26,-8.96|27.79,-6.41;
600	616.98	170.68	v:0.5;t:f;sf:1;nr:4.53;cr:9.07;verts:10.75,-5.01|9.22,7.47|-12.76,0.98|-5.93,-10.28|10.91,-26.61;
640	652.72	164.28	v:0.5;t:f;sf:1;nr:4.57;cr:9.14;verts:29.97,34.01|-26.52,1.07|-4.72,-26.78|-0.47,-27.19|0.47,-27.19;
680	668.72	150.48	v:0.5;t:f;sf:1;nr:4.61;cr:9.22;verts:18.67,6.43|16.75,10.46|13.98,20.21|5.77,18.88|-30.72,-33.85;
720	690.58	139.29	v:0.5;t:f;sf:1;nr:4.64;cr:9.28;verts:-7.89,9.02|-16.09,7.7|-5.12,-0.72|-3.19,-4.76|32.97,-16.5;
760	717.65	128.45	v:0.5;t:f;sf:1;nr:4.67;cr:9.35;verts:-10.2,21.87|-27.6,37.32|2.1,-24.04|5.84,-23.42|23.61,-5.02;
800	745.93	121.9	v:0.5;t:f;sf:1;nr:4.71;cr:9.41;verts:19.95,28.49|-27.02,21.88|-34.25,-6.04|-4.68,-11.57|0.53,-0.07;
840	764.58	132.93	v:0.5;t:f;sf:1;nr:4.74;cr:9.47;verts:17.17,17.17|5.46,23.66|-18.12,10.96|-23.33,-0.54|14.01,-44.93;
880	773.07	141.76	v:0.5;t:f;sf:1;nr:4.77;cr:9.53;verts:9.82,-3.19|9.82,3.19|8.68,26|-9.76,3.36|-4.19,-37.66;
920	795.65	147.39	v:0.5;t:f;sf:1;nr:4.8;cr:9.59;verts:15.26,45.16|-12.76,8.82|-12.76,2.44|-18.88,-18.88|20.75,-16.8;
960	825.39	149.48	v:0.5;t:f;sf:1;nr:4.82;cr:9.65;verts:23.67,-17.84|-5.24,-6.11|-8.99,-14.71|-5.15,-29.19;
1000	857.81	142.25	v:0.5;t:f;sf:1;nr:4.85;cr:9.71;verts:35.23,32.96|19.61,25.09|-27.3,-16.4|-18.72,-25.76|-8.75,-25.06;
1040	875.05	151.72	v:0.5;t:f;sf:1;nr:4.88;cr:9.76;verts:25.26,41.43|-20.77,-0.36|-9.1,-18.67|-7.78,-19.26|7.44,-19.39;
1080	902.95	151.33	v:0.5;t:f;sf:1;nr:4.91;cr:9.82;verts:21.36,22.12|18.5,24.55|-5.87,30.18|-20.45,-19.78|5.5,-48.49;
1120	948.68	149.85	v:0.5;t:f;sf:1;nr:4.93;cr:9.87;verts:36.18,15.24|-9.22,34.42|-14.49,32.55|-18.88,-30.22|-3.11,-35.49;
1160	977.56	156.3	v:0.5;t:f;sf:1;nr:4.96;cr:9.92;verts:-1.71,-9.72|-3.21,-9.33|2.55,9.53|-14.36,-36.77;
1200	997.98	159.04	v:0.5;t:f;sf:1;nr:4.99;cr:9.98;verts:-17.87,12.28|-32.43,-1.13|-23.64,-6.59|-22.14,-6.98|0.57,-0.05;
1240	1023.32	171.51	v:0.5;t:f;sf:1;nr:5.01;cr:10.03;verts:14.27,16.41|-10.21,19.2|-24.77,12.42|-8.5,-20.02|40.29,-29.39;
1280	1052.46	180.38	v:0.5;t:f;sf:1;nr:5.04;cr:10.08;verts:10.58,3.44|-14.88,25.29|5.12,-31.67|11.15,-20.52;
1320	1088.63	190.06	v:0.5;t:f;sf:1;nr:5.06;cr:10.13;verts:50.16,4.71|-25.58,13.12|-25.02,-10.84|-10.81,-9.07|-2.93,-13.8;
1360	1125.57	193.55	v:0.5;t:f;sf:1;nr:5.09;cr:10.17;verts:13.22,8.19|19.12,23.61|-2.5,32.3|-21.85,-21.1|29.82,-5.8;
1400	1152.07	190.48	v:0.5;t:f;sf:1;nr:5.11;cr:10.22;verts:-7.38,20.54|-13.28,5.13|3.32,-8.86|-0.27,-0.39;
1440	1178.06	186.84	v:0.5;t:f;sf:1;nr:5.13;cr:10.27;verts:-19.16,33.19|-37.62,-7.31|-26.26,-4.02|-22.67,-12.5|0.55,-0.22;
*	id=P21	origin=start	destiny=end	motherId=-	ageAtStart=400
0	230.24	134.62	v:0.5;t:f;sf:1;nr:4.01;cr:8.01;verts:7.55,4.19|-6.31,-2.38|-8.16,-2.81|-5.56,-15.24;
40	254.31	134.19	v:0.5;t:f;sf:1;nr:4.05;cr:8.1;verts:9.82,5.9|-9.5,6.41|-10.7,4.11|-16.52,3.75|22.03,-33.45;
80	280.25	128.75	v:0.5;t:f;sf:1;nr:4.09;cr:8.19;verts:-9.5,27.58|-16.12,0.47|-27.23,-10.45|-23.89,-16.73|39.96,-6.66;
120	302.14	135.12	v:0.5;t:f;sf:1;nr:4.13;cr:8.26;verts:-9.83,20.16|-14.12,17.43|-22.43,0.39|34.13,-22.61|18.07,-0.29;
160	331.39	133.35	v:0.5;t:f;sf:1;nr:4.17;cr:8.33;verts:23.39,23.35|-28.01,0.49|-11.17,-2.06|-0.49,-28.01|27.94,-1.95;
200	361.93	143.19	v:0.5;t:f;sf:1;nr:4.2;cr:8.4;verts:28.1,30.77|14.03,23.36|-2.6,7.89|-23.83,-13.21|-0.95,-27.23;
240	384.3	141.01	v:0.5;t:f;sf:1;nr:4.24;cr:8.48;verts:12.41,-2.19|-8.33,21.17|-8.21,-19.89|4.1,-11.92;
280	419.57	142.31	v:0.5;t:f;sf:1;nr:4.28;cr:8.56;verts:8.05,5.03|7.68,5.58|3.86,8.68|-22.86,-0.89|23.02,-24.9;
320	442.28	148.49	v:0.5;t:f;sf:1;nr:4.32;cr:8.64;verts:33.33,7.83|-18.84,14.86|-15.02,11.76|-14.65,11.21|0.32,-18.72;
360	467.63	151.4	v:0.5;t:f;sf:1;nr:4.36;cr:8.72;verts:7.98,10.73|0.49,9.41|-12.3,-32.31|-2.6,-9.06;
400	500.7	148.05	v:0.5;t:f;sf:1;nr:4.39;cr:8.77;verts:15.72,11.01|15.12,11.82|-6.56,18.03|-25.1,7.39|19.58,-38.98;
440	536.97	142.18	v:0.5;t:f;sf:1;nr:4.41;cr:8.82;verts:0,9.92|-21.14,5.94|-20.54,5.13|-5.97,-7.92|42.14,-12.22;
480	564.55	137.71	v:0.5;t:f;sf:1;nr:4.43;cr:8.86;verts:5.57,8.58|-6.15,8.17|-21.87,5.58|14.55,-16.69;
520	581.35	150.74	v:0.5;t:f;sf:1;nr:4.45;cr:8.89;verts:9.9,-0.52|7.82,6.11|-11.23,21.61|-5.11,-8.5|14.32,-32.4;
560	609.23	144.45	v:0.5;t:f;sf:1;nr:4.46;cr:8.93;verts:0.51,-0.08|-20.06,-0.18|-17.97,-6.81|-16.48,-12.42|14.84,-14.33;
600	629.04	152.5	v:0.5;t:f;sf:1;nr:4.48;cr:8.97;verts:-2.77,12.01|-19.3,7.97|-4.97,-6.28|-7.24,-9.97|42.34,-14.17;
640	657.32	157.27	v:0.5;t:f;sf:1;nr:4.5;cr:9;verts:28.12,10.8|23.41,18.96|-0.42,-0.3|-5.23,-29.67|14.06,-9.41;
680	682.42	171.17	v:0.5;t:f;sf:1;nr:4.51;cr:9.03;verts:21.37,9.96|3.03,24.69|4.09,23.22|-11.04,4.49|23.52,-38.35;
720	721.57	187.36	v:0.5;t:f;sf:1;nr:4.53;cr:9.06;verts:-19.55,22.49|-19.15,-22.82|0.33,0.26|29.63,3.11;
760	754.06	191.67	v:0.5;t:f;sf:1;nr:4.55;cr:9.09;verts:21,2.95|-2.86,7.42|-14.99,14.99|26.51,-24.71;
800	782.1	194.69	v:0.5;t:f;sf:1;nr:4.56;cr:9.12;verts:0.32,0.41|-7.05,5.97|-29.79,-21.64|-11.99,-34.82|-1.53,-21.69;
840	812.99	192.57	v:0.5;t:f;sf:1;nr:4.58;cr:9.15;verts:19.29,1.35|19.27,-1.69|5.98,18.39|-17.67,7.87|11.24,-44.21;
880	837.47	191.48	v:0.5;t:f;sf:1;nr:4.63;cr:9.26;verts:21.19,10.01|-18.51,17.31|-5.19,0.27|-5.22,-2.77|-2.68,-21.8;
920	863.26	181.24	v:0.5;t:f;sf:1;nr:4.7;cr:9.39;verts:5.74,27|-10.79,25.41|-27.45,2.89|26.79,-37.79|25.22,-11.23;
960	902.82	173.45	v:0.5;t:f;sf:1;nr:4.77;cr:9.54;verts:5.73,10.78|4.21,37.34|-14.34,-19.03|8.64,-8.64;
1000	934.45	165.89	v:0.5;t:f;sf:1;nr:4.84;cr:9.68;verts:30.16,3.17|-0.4,0.19|-25.9,3.23|-23.9,-18.67;
1040	973.52	163.62	v:0.5;t:f;sf:1;nr:4.9;cr:9.81;verts:0.5,0.26|-8.9,0.9|-28.63,1|-13.89,-25.05|26.74,-10.26;
1080	996.08	161.92	v:0.5;t:f;sf:1;nr:4.93;cr:9.87;verts:20.02,3.89|27.08,28.37|-22.07,-1.44|-7.64,-18.91|4.17,-11.96;
1120	1022.13	165.24	v:0.5;t:f;sf:1;nr:4.96;cr:9.91;verts:43.52,23.25|-6.03,7.21|-19.71,7.57|-21.87,-8.64|4.75,-20.58;
1160	1059.44	175.1	v:0.5;t:f;sf:1;nr:4.97;cr:9.95;verts:31.95,23.48|6.95,8.28|-10.57,-2.25|-1.32,-10.72;
1200	1086.91	170.43	v:0.5;t:f;sf:1;nr:4.99;cr:9.98;verts:4.48,18.81|-20.53,3.61|19.32,-25.3|20.27,-5.81;
1240	1105.31	167.75	v:0.5;t:f;sf:1;nr:5;cr:10;verts:35.17,35.37|-13.92,16.13|-22.85,-22.85|0.92,-27.99|1.88,-8.5;
1280	1128.79	167.6	v:0.5;t:f;sf:1;nr:5.01;cr:10.01;verts:46.06,19.42|-11.73,1.23|-21.61,-8.65|-8.63,-8.04|-6.08,-10.11;
1320	1155.6	166.37	v:0.5;t:f;sf:1;nr:5.01;cr:10.03;verts:19.24,18.19|3.49,33.16|-26.28,20.53|-22.74,-24.39|31.9,-38.59;
1360	1177.35	159.81	v:0.5;t:f;sf:1;nr:5.02;cr:10.03;verts:11.29,22.16|-9.72,22.89|-7.69,-23.65|24.48,-31.78;
1400	1205.35	151.49	v:0.5;t:f;sf:1;nr:5.02;cr:10.04;verts:0.52,0.25|-16.71,13.85|-39.14,4.81|-39.14,-4.81|-4.12,-39.22;
1440	1234.37	146.19	v:0.5;t:f;sf:1;nr:5.02;cr:10.04;verts:15.38,22.8|6.2,8.51|22.53,-15.78|25.13,-11.19;
*	id=P22	origin=start	destiny=end	motherId=-	ageAtStart=600
0	41.64	113.12	v:0.5;t:f;sf:1;nr:3.92;cr:7.84;verts:9.15,8.24|0.21,12.32|-11.16,5.21|-1.9,-4.88|10.4,-37.31;
40	70.85	116.37	v:0.5;t:f;sf:1;nr:3.97;cr:7.94;verts:16.46,2.31|-20.05,11.49|13.6,-21.08|10.91,-12.55;
80	102.75	120.12	v:0.5;t:f;sf:1;nr:4.02;cr:8.04;verts:38.05,11.33|-15.44,6.07|-9.21,2.13|-20.99,-8.8|-2.76,-9.04;
120	128.33	121.83	v:0.5;t:f;sf:1;nr:4.07;cr:8.14;verts:-5.09,31.75|-2.37,-16.88|9.28,-14.29|12.67,-11.4|12.47,13.05;
160	160.47	124.48	v:0.5;t:f;sf:1;nr:4.12;cr:8.24;verts:33.38,23.3|-17.75,5.43|-19.48,-8.76|-13.8,-12.42|1.62,-18.49;
200	201.66	121.03	v:0.5;t:f;sf:1;nr:4.17;cr:8.33;verts:-7.8,19.85|-4.2,7.28|-6.19,-3.08|8.25,-1.6;
240	230.66	121.16	v:0.5;t:f;sf:1;nr:4.21;cr:8.42;verts:36.41,20.25|19.28,14.01|-20.75,-1.47|-23.74,-2.08|-7.76,-22.53;
280	250.69	116.49	v:0.5;t:f;sf:1;nr:4.26;cr:8.51;verts:16.38,15.58|-0.75,9.33|-9.28,-32.39|3.56,-9.28;
320	273.64	119.86	v:0.5;t:f;sf:1;nr:4.3;cr:8.6;verts:-6.57,18.95|-7.58,5.92|-19.38,-5.91|8.98,-3.45|42.09,-6.4;
360	315.52	116.99	v:0.5;t:f;sf:1;nr:4.34;cr:8.68;verts:29.83,10.86|11.89,29.43|-25.01,-19.54|-23.75,-35.86|0.21,-9.28;
400	346.86	104.94	v:0.5;t:f;sf:1;nr:4.38;cr:8.76;verts:19.39,16.86|12.85,22.25|-0.07,0.39|-12.46,22.47;
440	367.12	103.46	v:0.5;t:f;sf:1;nr:4.41;cr:8.83;verts:-0.87,15.38|-7.41,20.77|-20.33,-1.08|3.74,-8.4|36.57,-24.06;
480	396.63	101.89	v:0.5;t:f;sf:1;nr:4.44;cr:8.87;verts:22.58,-0.83|-5.55,9.23|1.87,-10.6|2.79,-10.4;
520	425.35	93.98	v:0.5;t:f;sf:1;nr:4.46;cr:8.91;verts:12.18,1.93|-0.43,12.33|-6.14,-8.74|21.96,-18;
560	461.64	99.8	v:0.5;t:f;sf:1;nr:4.47;cr:8.95;verts:36.1,26.13|-21.01,9.35|-24.11,7.75|-14.33,-12.17|17.35,-15.09;
600	497.88	101.49	v:0.5;t:f;sf:1;nr:4.49;cr:8.99;verts:31.98,3.93|21.53,18.89|-18.89,-13.4|-28.71,-14.63|-12.07,-29.87;
640	523.68	97.71	v:0.5;t:f;sf:1;nr:4.54;cr:9.08;verts:6.18,0.14|15.64,12.67|6.55,19.03|-4.27,15.11|-14.29,-32.98;
680	548.78	82.81	v:0.5;t:f;sf:1;nr:4.58;cr:9.17;verts:16.18,42.4|-18.54,4.13|-9.46,-2.23|-18.92,-14.76|18.91,-10.06;
720	577.06	71.11	v:0.5;t:f;sf:1;nr:4.63;cr:9.26;verts:17.96,23.2|-5.08,32.05|-9.37,-21.75|30.87,-10.03;
760	600.39	73.72	v:0.5;t:f;sf:1;nr:4.68;cr:9.35;verts:-5.37,25.8|-1.97,-46.27|2.59,24.69|7.54,-7.42|8.08,23.47;
800	640.8	87.65	v:0.5;t:f;sf:1;nr:4.72;cr:9.44;verts:-30.35,35.58|-1.17,-22.42|15.59,-16.15|18.83,-12.23|22.17,-3.51;
840	665.54	83.71	v:0.5;t:f;sf:1;nr:4.77;cr:9.53;verts:11.62,17.9|2.05,15.34|-9.15,-20.09|-5.92,-16.17|-2.58,-7.45;
880	696.65	76.48	v:0.5;t:f;sf:1;nr:4.81;cr:9.62;verts:27.12,13.98|-19.48,10.67|0.73,-10.46|9.5,-4.43;
920	710.18	63.82	v:0.5;t:f;sf:1;nr:4.85;cr:9.71;verts:13.58,1.32|32.87,35.14|-21.28,-6.1|-12.8,-23.12|-4.03,-17.09;
960	736.09	59.75	v:0.5;t:f;sf:1;nr:4.9;cr:9.79;verts:1.84,11.6|-11.73,0.61|-12.33,-2.74|2.34,-15.73;
1000	771.75	72.19	v:0.5;t:f;sf:1;nr:4.94;cr:9.88;verts:15.24,18.16|7.32,22.54|-23.7,0|-21.48,-10.02|30.78,-38.09;
1040	791.59	93.52	v:0.5;t:f;sf:1;nr:4.96;cr:9.92;verts:6.34,23.66|-1.28,24.46|-25.22,-1.73|10.94,-16.76|24.31,2.98;
1080	812.7	97.63	v:0.5;t:f;sf:1;nr:4.98;cr:9.95;verts:3.2,7.09|-15.92,27.57|6.93,-7.76|31.45,-4.98;
1120	844.57	101.31	v:0.5;t:f;sf:1;nr:4.99;cr:9.98;verts:46.26,18.34|9.02,7.05|-24.93,-4.08|-4.47,-10.54|-1.99,-11.27;
1160	872.67	100.08	v:0.5;t:f;sf:1;nr:5;cr:9.99;verts:18.16,17.1|13.76,15.28|7.7,19.06|-19.08,5.81|0.48,-39.92;
1200	893.14	87.25	v:0.5;t:f;sf:1;nr:5;cr:10;verts:-1.61,10.17|-6.72,2.45|17.68,-18.49|8.33,-6.05;
1240	920.67	74.78	v:0.5;t:f;sf:1;nr:5;cr:10;verts:5.7,26.8|-8.01,26.2|-29.14,-2.31|-19.2,-18.52|0.09,0.57;
1280	955.5	66.45	v:0.5;t:f;sf:1;nr:5;cr:10.01;verts:33.72,15.01|19.56,31.3|-0.17,0.43|1.29,-36.89;
1320	982.02	66.59	v:0.5;t:f;sf:1;nr:5;cr:10.01;verts:7.2,15.16|17.18,27.49|-26.69,0.57|-25.89,-19.51|0.54,-0.21;
1360	1007.27	67.34	v:0.5;t:f;sf:1;nr:5;cr:10.01;verts:24.84,23.98|-8.07,28.25|-18.04,15.91|-24.71,0.54|8.01,-49.4;
1400	1042.3	59.04	v:0.5;t:f;sf:1;nr:5;cr:10.01;verts:6.5,8.24|-10.2,15.68|-4.23,-11.03|-0.41,-11.8;
1440	1073.46	59.45	v:0.5;t:f;sf:1;nr:5.01;cr:10.01;verts:30.02,40.05|-24.67,8.65|-32.31,6.87|-18.95,-27.06|30.63,-12.37;
*	id=P23	origin=start	destiny=end	motherId=-	ageAtStart=600
0	260.38	356.84	v:0.5;t:f;sf:1;nr:3.98;cr:7.96;verts:2.86,27.24|0.93,39.34|-13.51,-1.16|-6.63,-26.58|21.58,-16.86;
40	290.59	362.1	v:0.5;t:f;sf:1;nr:4.02;cr:8.05;verts:29.98,10.76|7.95,5.99|-9.92,0.87|-8.62,-11.6;
80	296.44	366.49	v:0.5;t:f;sf:1;nr:4.06;cr:8.13;verts:16.28,27.78|2.1,10.37|-14.47,-7.22|22.95,-17.29;
120	319.82	366.9	v:0.5;t:f;sf:1;nr:4.1;cr:8.2;verts:7.08,6.6|-21.29,10.78|-0.44,-16.88|1.35,-9.58|40.53,-3.08;
160	360.12	379.22	v:0.5;t:f;sf:1;nr:4.14;cr:8.27;verts:-7.84,25.64|-15.76,21.69|0.24,9.24|8.39,-1.88|24.68,10.48;
200	391.89	394.52	v:0.5;t:f;sf:1;nr:4.17;cr:8.33;verts:7.2,6.95|3.42,9.4|0.87,-9.97|16.12,-5.19;
240	419.76	406.49	v:0.5;t:f;sf:1;nr:4.2;cr:8.4;verts:10.82,12.9|-11.75,6.78|-15.26,7.11|-16.47,-3.5|31.53,-27.24;
280	447.87	406.58	v:0.5;t:f;sf:1;nr:4.23;cr:8.46;verts:9.23,-0.32|6.06,6.97|-4.34,-8.16|13.32,-3.44;
320	484.75	411.22	v:0.5;t:f;sf:1;nr:4.26;cr:8.53;verts:18.45,38.06|-23.56,1.2|-10,-14.28|1.52,-17.36|16.57,-5.39;
360	507.89	412.51	v:0.5;t:f;sf:1;nr:4.29;cr:8.59;verts:15.97,22.12|-8.61,-0.15|4.69,-7.22|8.58,-0.75;
400	524.35	414.78	v:0.5;t:f;sf:1;nr:4.32;cr:8.64;verts:-0.48,24.39|-25.07,2.13|-7.88,1.53|-11.77,-4.94|33.54,-26.81;
440	558.81	423	v:0.5;t:f;sf:1;nr:4.35;cr:8.7;verts:8.45,3.76|4.63,8.01|-8.99,26.16|-0.92,-18.6|7.48,-5.44;
480	592.34	425.44	v:0.5;t:f;sf:1;nr:4.37;cr:8.74;verts:10.78,17.26|-9.24,18.13|-25.08,6.2|-20.32,-1.07|28.54,-32.8;
520	618.65	413.01	v:0.5;t:f;sf:1;nr:4.39;cr:8.78;verts:11.94,42.05|-23.97,21.58|-15.53,4.82|-14.64,-28.74|27.05,-17.57;
560	654.96	403.88	v:0.5;t:f;sf:1;nr:4.41;cr:8.82;verts:21.13,28.07|-9.46,-2.71|-8.76,-4.47|0.69,-9.81;
600	679.29	403.72	v:0.5;t:f;sf:1;nr:4.42;cr:8.85;verts:42.18,12.85|-4.39,27.7|-23.65,-9.98|-24.29,-14.02|-7.26,-27.09;
640	704.18	407.75	v:0.5;t:f;sf:1;nr:4.43;cr:8.87;verts:10.31,-5.29|17.29,16.89|-15.31,-12.85|-1.74,-19.91;
680	742.57	412.16	v:0.5;t:f;sf:1;nr:4.44;cr:8.89;verts:-1.45,27.63|-15.07,23.21|-25.47,-10.81|-11.69,-25.08|43.59,-8.12;
720	773.65	412.23	v:0.5;t:f;sf:1;nr:4.45;cr:8.91;verts:6.08,19.89|-17.8,-3.81|-12.22,-16.83|12.51,-8.05;
760	796.05	412.92	v:0.5;t:f;sf:1;nr:4.46;cr:8.92;verts:8.34,7.77|-16.32,20.57|-11.39,0.4|-9.88,-7.36|28.57,-34.15;
800	823	416.21	v:0.5;t:f;sf:1;nr:4.47;cr:8.94;verts:-18.62,11.07|-19.66,-2.41|18.73,-6.45|0.28,0.3;
840	846.56	413.48	v:0.5;t:f;sf:1;nr:4.47;cr:8.95;verts:28.04,-9.11|6.47,3.78|-23.28,-2.43|-4.83,-9.18|-7.13,-28.61;
880	880.47	410.54	v:0.5;t:f;sf:1;nr:4.53;cr:9.06;verts:-10.35,-24.38|-5.87,-12.05|5.09,-7.88|21.7,-15.19|21.96,-14.81;
920	910.28	409.54	v:0.5;t:f;sf:1;nr:4.59;cr:9.19;verts:9.26,5.35|36.6,26.73|-24.72,-8.89|-8.11,-16.2|-7.85,-15.82;
960	943.19	402.58	v:0.5;t:f;sf:1;nr:4.66;cr:9.31;verts:16.79,13.12|16.08,13.98|3.7,19.77|-23.64,-1.6|6.33,-36.19;
1000	966.1	390.72	v:0.5;t:f;sf:1;nr:4.72;cr:9.44;verts:-17.1,12.89|-19.22,7.91|-6.83,2.12|-6.12,1.26|40.82,-22.39;
1040	999.48	398.71	v:0.5;t:f;sf:1;nr:4.8;cr:9.59;verts:26.46,26.97|10.39,16|-16.18,-10.11|7.44,-14.4;
1080	1022.59	401.43	v:0.5;t:f;sf:1;nr:4.87;cr:9.74;verts:29.93,12.71|0.4,-0.19|-15.67,-11.68|14.76,-28.97;
1120	1049.79	393.18	v:0.5;t:f;sf:1;nr:4.91;cr:9.81;verts:37.73,9.76|17,25.2|-26.79,-8.43|-19.54,-23.28|-18.71,-23.95;
1160	1070.02	394.43	v:0.5;t:f;sf:1;nr:4.93;cr:9.86;verts:17.5,11|-3.23,26.44|-7.04,33.12|-8.76,-32.7|4,-48.9;
1200	1101.38	391.52	v:0.5;t:f;sf:1;nr:4.95;cr:9.9;verts:23.06,6.18|-2.5,23.74|-13.86,8.09|-22.29,-8.55|6.3,-38.95;
1240	1116.2	386.32	v:0.5;t:f;sf:1;nr:4.97;cr:9.94;verts:-17.32,18.54|-28.69,2.89|43.46,-23.73|8.24,0.98|-0.18,10.6;
1280	1146.86	384.4	v:0.5;t:f;sf:1;nr:4.98;cr:9.97;verts:34.76,35.51|1.55,12.63|-22.42,-0.94|5.38,-11.53|12.81,-25.65;
1320	1168.34	369.13	v:0.5;t:f;sf:1;nr:5;cr:9.99;verts:30.1,14.68|13.28,20.24|-24.5,-22.84|4.18,-25.17;
1360	1192.52	360.73	v:0.5;t:f;sf:1;nr:5.01;cr:10.02;verts:5.92,6.28|-32.02,38.37|-10.9,11.84|5.51,-22.11|21.55,-7.42;
1400	1222.98	341.73	v:0.5;t:f;sf:1;nr:5.02;cr:10.04;verts:28.39,15.1|0.51,0.28|-32.03,-2.8|-24.54,-12.72|-8.91,-26.42;
1440	1263.41	333.78	v:0.5;t:f;sf:1;nr:5.03;cr:10.05;verts:18.66,-46.58|-12.03,7.15|0.74,10.51|5.58,8.94|10.41,1.65;
*	id=P24	origin=start	destiny=end	motherId=-	ageAtStart=200
0	446.62	164.04	v:0.5;t:f;sf:1;nr:3.9;cr:7.8;verts:24.49,-10.9|26.66,2.8|-28.66,25.72|-19.91,-8.96|-4.65,-26.4;
40	474.92	168.34	v:0.5;t:f;sf:1;nr:3.95;cr:7.89;verts:-1.65,7.1|-19.85,-2.08|-3.82,-6.6|16.82,-7.84;
80	499.51	171.25	v:0.5;t:f;sf:1;nr:3.99;cr:7.98;verts:12.67,20.28|5.38,23.3|-23.88,1.25|-7.77,-4.93|18.11,-35.05;
120	543.59	170.76	v:0.5;t:f;sf:1;nr:4.03;cr:8.07;verts:32.48,23.21|-16.44,0.57|-12.6,-10.57|-10.13,-12.96|-5.35,-15.55;
160	562.38	175.56	v:0.5;t:f;sf:1;nr:4.08;cr:8.16;verts:7.06,8.72|-2.52,10.93|-8.47,7.36|14.18,-28.99;
200	595.8	178.85	v:0.5;t:f;sf:1;nr:4.12;cr:8.24;verts:40.36,5.85|-23.24,14.52|-20.68,-17.98|-19.38,-19.38|-19.04,-19.71;
240	618.19	188.96	v:0.5;t:f;sf:1;nr:4.16;cr:8.32;verts:17.97,15.97|2.76,31.54|2.76,31.54|-26.85,-16.78|34.46,-22.62;
280	645.75	189.91	v:0.5;t:f;sf:1;nr:4.2;cr:8.39;verts:36.65,19.72|-9.59,16.92|-15,8.31|-13.87,-10.08|6.89,-21.67;
320	663.65	191.54	v:0.5;t:f;sf:1;nr:4.23;cr:8.46;verts:30.7,28.61|-14.82,16.46|-20.82,-7.58|-11,-20.04|17.46,-13.64;
360	689.89	194.15	v:0.5;t:f;sf:1;nr:4.26;cr:8.52;verts:8.36,3.9|18.9,19.38|-9.21,-0.48|-8.79,-11.04|-0.48,-9.21;
400	728.88	191.84	v:0.5;t:f;sf:1;nr:4.29;cr:8.58;verts:-4.54,8.2|-8.03,-4.83|6.02,-7.18|32.79,-9.3;
440	748	180.31	v:0.5;t:f;sf:1;nr:4.31;cr:8.63;verts:25.65,34.36|-16.8,5.46|-23.67,-3.33|-13.1,-18.71|13.66,-20.83;
480	762.87	179.64	v:0.5;t:f;sf:1;nr:4.34;cr:8.68;verts:-6.4,42.67|-28.62,-17.2|-1.21,-21.5|31.57,-10.87|32.1,-9.2;
520	793	179.14	v:0.5;t:f;sf:1;nr:4.36;cr:8.72;verts:35.46,24.99|-17.68,-0.93|-17.31,-3.68|1.45,-11.38|1.97,-9.71;
560	819.47	186.13	v:0.5;t:f;sf:1;nr:4.37;cr:8.75;verts:25.31,35.49|-24.5,-2.71|-20.84,-3.3|-25.02,-4.38|10.23,-18.45;
600	844.24	192.12	v:0.5;t:f;sf:1;nr:4.39;cr:8.78;verts:-5.22,17.07|-17.24,4.62|-14.44,-10.49|-14.54,-12.47|0.29,0.41;
640	885.3	199.97	v:0.5;t:f;sf:1;nr:4.4;cr:8.81;verts:6.3,7.78|4.23,9.07|-20.44,9.35|4.07,-9.14|8.75,-4.85;
680	904.58	199.72	v:0.5;t:f;sf:1;nr:4.42;cr:8.84;verts:-15.05,8.82|-12.98,7.52|-10.52,-5.1|-15.21,-9.39|44.03,-0.73;
720	938.56	196.2	v:0.5;t:f;sf:1;nr:4.43;cr:8.86;verts:-0.98,18.71|-18.59,-2.28|-17.81,-5.79|-0.32,-0.25;
760	973.28	195.7	v:0.5;t:f;sf:1;nr:4.44;cr:8.89;verts:18.49,11.55|8.17,20.22|6.01,20.96|-14.59,16.2|-7.9,-43.61;
800	1003.68	205.1	v:0.5;t:f;sf:1;nr:4.46;cr:8.91;verts:4.63,26.26|-11.91,20.96|-20.4,-10.1|-9.99,-24.73|26.34,-4.17;
840	1024.81	198.38	v:0.5;t:f;sf:1;nr:4.47;cr:8.94;verts:-16.5,19.55|-20.4,5.85|-21.21,-0.37|5.21,-10.89|42.88,-12.16;
880	1052.51	194.46	v:0.5;t:f;sf:1;nr:4.48;cr:8.96;verts:9.65,0.34|6.07,7.5|7.71,-5.81|4.85,-5.72|15.18,-16.08;
920	1093.65	194.34	v:0.5;t:f;sf:1;nr:4.49;cr:8.98;verts:14.54,11.36|5.7,17.55|-4.78,17.82|-10.69,-34.2|0.97,-18.43;
960	1127.26	193.67	v:0.5;t:f;sf:1;nr:4.5;cr:8.99;verts:22.07,7.6|-8.74,21.64|-19.07,10.69|-20,-12.02|26.67,-36.09;
1000	1152.54	194.59	v:0.5;t:f;sf:1;nr:4.5;cr:9.01;verts:24,17.44|14.38,25.95|-3.21,8.52|-0.22,-0.47|29.67,0.52;
1040	1170.21	193.54	v:0.5;t:f;sf:1;nr:4.51;cr:9.02;verts:11.99,-0.53|6.33,16.39|-3.29,24.9|-20.88,7.47|-17.89,-1.52|24.72,-35.46;
1080	1190.48	202.02	v:0.5;t:f;sf:1;nr:4.52;cr:9.03;verts:0.34,-0.23|-8.28,7.94|-29.58,16.4|15.35,-30.13;
1120	1220.14	203.05	v:0.5;t:f;sf:1;nr:4.52;cr:9.04;verts:7.69,5.39|-5.91,7.3|-5.58,-22.44|1.95,-9.19;
1160	1251.45	199.61	v:0.5;t:f;sf:1;nr:4.53;cr:9.05;verts:8.51,5.32|-5.17,8.6|-23.62,1.95|-7.34,-6.84|43.94,-10.62;
1200	1284.38	200.56	v:0.5;t:f;sf:1;nr:4.53;cr:9.06;verts:29.17,21.45|-24.41,6.27|-11,-4.44|0,-11.86|11.02,-9.66;
1240	1312.78	195.93	v:0.5;t:f;sf:1;nr:4.54;cr:9.07;verts:4.4,19.07|0.77,16.81|-19.55,-1.02|-17.38,-14.3|44.33,-9.42;
1280	1351.56	189.25	v:0.5;t:f;sf:1;nr:4.54;cr:9.09;verts:3.05,12.24|-8.97,27.62|-1.76,-12.49|5.54,-16.09|8.76,-9.07;
1320	1385.48	190.93	v:0.5;t:f;sf:1;nr:4.55;cr:9.1;verts:10.22,2.93|-4.83,9.47|-10.36,2.39|-25.15,-7.39|45.36,-2.45;
1360	1418.99	195.49	v:0.5;t:f;sf:1;nr:4.56;cr:9.11;verts:11.85,2.11|0.35,0.23|-17.55,-26.02|27.97,-14.25;
1400	1436.44	203.71	v:0.5;t:f;sf:1;nr:4.56;cr:9.12;verts:-5.6,10.33|-9.93,6.45|-17.09,8.46|21.53,-19.65|10.52,-6.03;
1440	1467.61	217.08	v:0.5;t:f;sf:1;nr:4.57;cr:9.14;verts:43.26,14.45|-20.65,7.34|-9.64,-6.28|8.82,-6.64|10.66,-2.86;
*	id=P25	origin=start	destiny=death	motherId=-	ageAtStart=480
0	382.05	131.03	v:0.5;t:f;sf:1;nr:3.96;cr:7.92;verts:4.78,10.03|-0.58,16.58|-8.04,14.51|5.97,-38.68|4.57,-15.95;
40	393.26	144.95	v:0.5;t:f;sf:1;nr:4.01;cr:8.01;verts:23.63,9.16|0.9,17.08|-6.64,-2.03|-12.71,-11.45|-8.55,-14.81;
80	416.46	145.79	v:0.5;t:f;sf:1;nr:4.05;cr:8.09;verts:0.43,10.01|-1.2,17.1|-5.86,16.11|5.88,-31.5|6.7,-15.78;
120	445.12	136.2	v:0.5;t:f;sf:1;nr:4.08;cr:8.16;verts:4.76,7.62|-7.53,4.89|5.43,-19.99|6.46,-6.24;
160	468.46	135.9	v:0.5;t:f;sf:1;nr:4.12;cr:8.23;verts:5.24,7.49|-18.59,7.32|-16.88,-6.54|-8.07,-4.29|39.82,-8.98;
200	499.59	140.52	v:0.5;t:f;sf:1;nr:4.15;cr:8.3;verts:7.87,5.11|-19.99,6.66|4.11,-8.43|5.11,-7.87|8.69,-4.36;
240	537.46	127.26	v:0.5;t:f;sf:1;nr:4.18;cr:8.36;verts:0.35,13.59|-6.61,7.34|0.34,-9.87|1.2,-9.8;
280	561.74	110.51	v:0.5;t:f;sf:1;nr:4.21;cr:8.43;verts:26.78,6.68|-19.17,19.85|-27.56,1.44|-23.93,-3.16|0.46,-0.16;
320	585.54	104.29	v:0.5;t:f;sf:1;nr:4.24;cr:8.48;verts:40.88,10.19|4.67,9.16|-23.34,-6.38|-8.81,-5.29|-0.9,-10.24;
360	621.71	99.49	v:0.5;t:f;sf:1;nr:4.27;cr:8.54;verts:4.71,5.38|1.42,8.96|-0.79,9.04|-8.53,-3.1|9.86,-25.29;
400	655.12	89.84	v:0.5;t:f;sf:1;nr:4.29;cr:8.59;verts:1.87,9.64|-7.41,-6.44|-5.06,-8.41|-0.65,-13.97;
440	685.4	89.54	v:0.5;t:f;sf:1;nr:4.32;cr:8.63;verts:20.87,17.87|-5.66,8.09|-3.7,-9.16|7.45,-6.48;
480	717.25	82.97	v:0.5;t:f;sf:1;nr:4.34;cr:8.67;verts:18.9,12.75|0,22.79|-10.98,11.3|-12.41,-19.12|5.68,-42.8;
520	743.89	83.22	v:0.5;t:f;sf:1;nr:4.36;cr:8.71;verts:18.1,23.17|-4.09,29.12|-7.74,12.99|0.03,-0.5|28.96,5.11;
560	776.89	76.64	v:0.5;t:f;sf:1;nr:4.37;cr:8.74;verts:0.38,21.6|-20.54,6.68|25.92,-35|-14.89,16.59|19.73,-8.79;
600	806.1	85.58	v:0.5;t:f;sf:1;nr:4.38;cr:8.77;verts:8.76,1.08|-1.99,8.6|4.01,-7.87|23.53,-25.86;
640	843.82	100.44	v:0.5;t:f;sf:1;nr:4.4;cr:8.79;verts:8.28,4.22|13.42,11.94|-6.57,6.57|1.13,-9.23;
680	871.93	102.91	v:0.5;t:f;sf:1;nr:4.41;cr:8.81;verts:-14.69,14.4|-19.82,6.69|-11.34,0.2|2.16,-11.13|41.98,-13.07;
720	888.67	110.31	v:0.5;t:f;sf:1;nr:4.42;cr:8.83;verts:-29.66,11.98|-14.58,-3.73|30.06,-10.94|42.99,-9.66|25.23,-5.67;
760	922.22	115.63	v:0.5;t:f;sf:1;nr:4.42;cr:8.85;verts:42.01,13.61|-8.31,-0.34|-38.57,-5.42|-3.49,-5.62|9.45,-4.34;
800	953.36	118.22	v:0.5;t:f;sf:1;nr:4.43;cr:8.86;verts:0.39,0.33|10.87,16.2|-21.69,-1.74|-33,-10.09|-4.21,-34.25;
840	983.21	106.78	v:0.5;t:f;sf:1;nr:4.44;cr:8.87;verts:10.14,-2.16|3.72,9.68|-7.46,7.2|-18.98,4.76|25.57,-24.54;
880	1001.63	98.82	v:0.5;t:f;sf:1;nr:4.44;cr:8.88;verts:40.79,17.44|-14.71,1.71|-25.88,-0.76|-8.28,-10.12|9.25,-4.51;
920	1034.33	85.23	v:0.5;t:f;sf:1;nr:4.44;cr:8.89;verts:9.27,18.2|8.08,3.85|0.74,0.67|14.44,-14.44;
*	id=P26	origin=start	destiny=end	motherId=-	ageAtStart=360
0	741.27	25.41	v:0.5;t:f;sf:1;nr:3.9;cr:7.81;verts:-8.34,37.66|-8.56,-5.59|-6.76,-16.74|-1.89,-17.95|17.72,-3.44;
40	757.35	11.79	v:0.5;t:f;sf:1;nr:3.92;cr:7.84;verts:8.39,33.64|-30.9,15.74|-0.18,-0.41|1.65,-17.07|34.15,6.02;
80	778.79	5.38	v:0.5;t:f;sf:1;nr:3.95;cr:7.89;verts:36.63,14|-9.07,4.82|-21.63,-6.82|9.39,-4.18|12.7,-0.39;
120	800.39	4.51	v:0.5;t:f;sf:1;nr:3.98;cr:7.96;verts:15.03,13.14|5.57,24.64|-12.21,-5.04|8.95,-14.33;
160	829.36	2.85	v:0.5;t:f;sf:1;nr:4.01;cr:8.03;verts:7.91,4.75|-6.53,6.53|-13.94,11.48|-7.17,-5.81|34.33,-20.13;
200	850.45	9.27	v:0.5;t:f;sf:1;nr:4.05;cr:8.1;verts:33.13,22.66|-13.17,11.18|-15.99,-5.82|-14.59,-8.77|13.24,-13.71;
240	883.47	7.1900000000001	v:0.5;t:f;sf:1;nr:4.09;cr:8.17;verts:6.43,7.4|0.11,20.58|-5.48,-8.13|-2.08,-32.33;
280	905.73	-0.20000000000005	v:0.5;t:f;sf:1;nr:4.12;cr:8.24;verts:7.49,8.32|4.19,10.38|3.68,-5.78|11.03,-1.94;
320	936.48	-7.99	v:0.5;t:f;sf:1;nr:4.16;cr:8.31;verts:-25.53,3.13|-23.26,0.53|-0.46,-0.11|-19.72,-9.73|-21.07,-14.75;
360	962.55	0.44000000000005	v:0.5;t:f;sf:1;nr:4.19;cr:8.38;verts:13.4,13.88|4.07,33.01|-13.88,-13.4|6.91,-18.01|9.35,-16.87;
400	996.77	0.80999999999995	v:0.5;t:f;sf:1;nr:4.23;cr:8.45;verts:-12.35,20.55|-14.43,19.15|-23.05,6.61|-21.91,-9.75|-0.25,0.41;
440	1022.36	6.27	v:0.5;t:f;sf:1;nr:4.26;cr:8.52;verts:6,30.87|-2.19,31.37|-30.07,9.19|-18.93,-25.12|37.52,-19.47;
480	1044.55	16.05	v:0.5;t:f;sf:1;nr:4.29;cr:8.59;verts:-0.45,25.56|-25.57,0|8.53,-25.9|15.32,-9.69;
520	1076.04	2.49	v:0.5;t:f;sf:1;nr:4.33;cr:8.65;verts:-8.36,25.73|-21.49,4.65|17.03,-21.03|20.42,-17.75|21.61,-16.28;
560	1114.06	2.8	v:0.5;t:f;sf:1;nr:4.36;cr:8.72;verts:-1.01,43.26|-16.41,-15.98|-17.6,-17.44|-1.83,-20.86|17.57,-11.41;
600	1145.42	0.83000000000004	v:0.5;t:f;sf:1;nr:4.39;cr:8.78;verts:28.43,33.05|-9.17,2.12|-9.4,-0.49|-13.79,-13.37|6.89,-6.42;
640	1170.6	-5.33	v:0.5;t:f;sf:1;nr:4.42;cr:8.85;verts:-8.21,28.62|-27.41,-11.63|-18.3,-12.58|29.12,-6.19|43.76,-3.73;
680	1192.27	-3.3	v:0.5;t:f;sf:1;nr:4.45;cr:8.91;verts:6.41,27.57|-26.1,3.67|17.98,-19.28|7.46,-4.16|22.09,-1.7;
720	1210.77	-0.98000000000002	v:0.5;t:f;sf:1;nr:4.48;cr:8.97;verts:-18.07,30.71|4.95,-7.62|-8.85,-2.04|-0.53,-16.95;
760	1251.99	-1.5	v:0.5;t:f;sf:1;nr:4.51;cr:9.03;verts:27.98,18.17|-7.5,32.5|-0.18,-0.37|-8.63,-32.22;
800	1281.21	6.05	v:0.5;t:f;sf:1;nr:4.54;cr:9.09;verts:-19.84,-40.55|-1.24,25.72|13.69,-12.32|18.08,3.51|18.28,2.24;
840	1307.35	1.67	v:0.5;t:f;sf:1;nr:4.57;cr:9.15;verts:-0.48,-0.21|-7.86,-2.14|-8.06,-0.87|-19.05,5.46|-12.45,-16.7;
880	1337.72	-8.1900000000001	v:0.5;t:f;sf:1;nr:4.61;cr:9.21;verts:-9.16,34.2|-0.18,0.49|-2.47,-35.32|12.69,-33.06|27.9,-21.8;
920	1354.76	-15.13	v:0.5;t:f;sf:1;nr:4.64;cr:9.27;verts:-2.29,18.65|-18.78,-0.66|-17.23,-6.44|-5.49,-17.97|26.02,-13.85;
960	1385.35	-9.6900000000001	v:0.5;t:f;sf:1;nr:4.67;cr:9.33;verts:-31.74,-19.2|8.51,4.91|-4.56,-8.41|9.83,0.17;
1000	1417.3	-2.46	v:0.5;t:f;sf:1;nr:4.7;cr:9.4;verts:-14.44,22.23|-23.44,12.15|-22.12,7.4|13.96,-6.24|25.35,7.75;
1040	1450.48	-3.39	v:0.5;t:f;sf:1;nr:4.73;cr:9.46;verts:41.28,22.42|-7.83,6.81|-19.22,-7.17|-2.82,-9.84|7.73,-6.72;
1080	1487.63	-0.38999999999999	v:0.5;t:f;sf:1;nr:4.76;cr:9.52;verts:4.14,25.42|1.89,35.98|-19.09,30.56|0.33,-0.43|35.11,-8.11;
1120	1503.8	-11.09	v:0.5;t:f;sf:1;nr:4.79;cr:9.58;verts:41.46,23.37|-12.04,14.72|-22.9,4.87|-15.85,-11.13|18.93,-18.8;
1160	1542.26	-10.57	v:0.5;t:f;sf:1;nr:4.82;cr:9.64;verts:37.53,7.68|-9.29,6.27|-19.53,-18.28|10.24,-4.56;
1200	1574.72	-16.75	v:0.5;t:f;sf:1;nr:4.85;cr:9.7;verts:18.74,23.15|-26.05,14.44|-22.22,-10.74|-17.08,-24.4|43.89,-19.92;
1240	1607.57	-24.21	v:0.5;t:f;sf:1;nr:4.88;cr:9.76;verts:0.12,-0.43|-14.1,15.68|-12.54,-28.18|22.92,-20.64;
1280	1636	-29.13	v:0.5;t:f;sf:1;nr:4.91;cr:9.81;verts:19.78,6.05|37.45,31.26|-28.3,-5.35|-8.41,-18.9|-5.51,-25.56;
1320	1658.17	-29.54	v:0.5;t:f;sf:1;nr:4.93;cr:9.87;verts:18.83,34.45|-9.96,-3.63|-3.45,-10.02|7.62,-7.36;
1360	1692.29	-36.96	v:0.5;t:f;sf:1;nr:4.96;cr:9.92;verts:9.39,3.05|-2.72,9.49|-11.08,-22.71|-1.03,-9.82;
1400	1715.27	-27.97	v:0.5;t:f;sf:1;nr:4.99;cr:9.98;verts:-24.66,43.06|-13.59,12.04|-24,-0.83|14.21,-18.86|22.7,-6.51;
1440	1742.58	-22.34	v:0.5;t:f;sf:1;nr:5.02;cr:10.03;verts:-12.25,16.26|-18.74,7.95|-16.47,-11.96|-13.1,-13.23|49.64,-4.91;
*	id=P27	origin=start	destiny=end	motherId=-	ageAtStart=120
0	839.12	680.94	v:0.5;t:f;sf:1;nr:4;cr:7.99;verts:-6.22,19.94|-8.35,0.58|3.41,-7.65|3.54,-7.59|22.11,-32.74;
40	859.21	695.15	v:0.5;t:f;sf:1;nr:4.04;cr:8.07;verts:28.36,28.15|-16.55,6.62|-16.68,6.56|-8.87,-15.37|2.02,-18.53;
80	884.91	710.91	v:0.5;t:f;sf:1;nr:4.07;cr:8.15;verts:12.68,38.32|-23.68,-2.76|2.63,-25.05|11.82,-22.24|12.21,-22.03;
120	907	726.45	v:0.5;t:f;sf:1;nr:4.11;cr:8.21;verts:-19.46,-9.51|-4.82,-2.57|-7.74,-4.83|-10.27,-6.7|-9.88,-6.49;
160	939.03	737.94	v:0.5;t:f;sf:1;nr:4.14;cr:8.28;verts:13.02,30.17|-12.21,13.1|-13.92,-11.27|14.49,-10.53;
200	968.55	741.67	v:0.5;t:f;sf:1;nr:4.18;cr:8.36;verts:-2.82,8.67|6.1,-6.77|7.08,-5.73|20.85,-3.87;
240	1001.42	741	v:0.5;t:f;sf:1;nr:4.21;cr:8.43;verts:0.38,0.3|-12.02,-4.55|16.8,-23.12|25.69,-12.53|26.5,-10.71;
280	1033.19	739.91	v:0.5;t:f;sf:1;nr:4.25;cr:8.49;verts:-29.21,30.36|-6.08,-13.61|-5.27,-11.79|15.03,-13.53|19.78,-4.2;
320	1073.22	750.7	v:0.5;t:f;sf:1;nr:4.28;cr:8.55;verts:14.37,30.77|-20.25,6.59|-25,-2.74|17.71,-11.07|20.86,-1.09;
360	1095.61	762.92	v:0.5;t:f;sf:1;nr:4.31;cr:8.61;verts:5.67,21.15|-1.54,11.12|-20.94,-6.4|-4.68,1.15|26.64,-33.44;
400	1122.33	761.5	v:0.5;t:f;sf:1;nr:4.34;cr:8.67;verts:30.16,2.11|20.62,22.11|-14.19,26.69|-23.16,-19.43|17.98,-29.39;
440	1153.6	773.79	v:0.5;t:f;sf:1;nr:4.37;cr:8.73;verts:15.45,36.4|-1.11,14.4|-16.08,36.12|-13.29,-17.09|6.9,-33.99;
480	1179.09	772.12	v:0.5;t:f;sf:1;nr:4.39;cr:8.77;verts:17.62,5.05|0.64,18.32|-2.23,18.2|-25.77,-23.57|18.16,-2.55;
520	1206.98	781.52	v:0.5;t:f;sf:1;nr:4.41;cr:8.81;verts:-10.26,14.45|-9.73,6.85|16.83,-6.29|24.9,-0.87;
560	1234.96	789.53	v:0.5;t:f;sf:1;nr:4.42;cr:8.85;verts:-3.07,7.14|-11.15,1.72|-0.54,-10.38|27.66,-5.49;
600	1260.42	798.13	v:0.5;t:f;sf:1;nr:4.44;cr:8.88;verts:12.7,15.68|3.85,19.8|-26.01,-1.79|0,-20.17|43.36,-8.79;
640	1286.27	806.71	v:0.5;t:f;sf:1;nr:4.46;cr:8.91;verts:29.05,20.45|-23.71,-17.23|17.52,-0.21|29.2,-2.55;
680	1316.09	814.95	v:0.5;t:f;sf:1;nr:4.47;cr:8.94;verts:10.06,27.64|-0.62,5.68|7.61,-28.41|3.05,5.14;
720	1337.77	815.94	v:0.5;t:f;sf:1;nr:4.49;cr:8.97;verts:13.5,20.02|-18.62,6.13|-22.3,6.67|-8.65,-22.54|44.17,-6.96;
760	1360.77	815.34	v:0.5;t:f;sf:1;nr:4.5;cr:9;verts:-9.5,19.42|-19.96,6.49|36.63,-25.89|21.17,-7.56|20.67,-3.65;
800	1394.24	817.65	v:0.5;t:f;sf:1;nr:4.51;cr:9.02;verts:22.94,38.69|-12.8,-1.33|-12.3,-5.25|-24.08,-22.46|3.16,-23.58;
840	1430.76	818.79	v:0.5;t:f;sf:1;nr:4.52;cr:9.04;verts:-15.99,42.17|-17.44,12.21|5.51,-20.56|13.96,-16.06|18.43,-10.64;
880	1447.03	812.75	v:0.5;t:f;sf:1;nr:4.53;cr:9.06;verts:29.41,34.32|-20.05,3.9|-6.65,-19.32|-2.31,-22.11|2.16,-16.68;
920	1482.43	812.51	v:0.5;t:f;sf:1;nr:4.54;cr:9.08;verts:0.21,-0.36|-25.15,17.61|10.5,-28.85|17.61,-25.15;
960	1510.15	818.46	v:0.5;t:f;sf:1;nr:4.6;cr:9.2;verts:29.85,7.44|20.59,22.86|-33.69,-13.53|-21.37,-22.13|-10.11,-19.2;
1000	1527.45	829.97	v:0.5;t:f;sf:1;nr:4.67;cr:9.34;verts:6.65,6.88|12.55,18.95|-2.48,9.24|-13.18,-26.32|1.33,-9.47;
1040	1556.69	829.57	v:0.5;t:f;sf:1;nr:4.75;cr:9.49;verts:-16.69,18.56|-22.6,6.49|-3.88,-9.61|41.75,-20.93|10.27,-1.44;
1080	1587.28	832.94	v:0.5;t:f;sf:1;nr:4.83;cr:9.66;verts:-0.44,-0.02|-20.33,1.92|11.16,-17.57|6.16,-7.35;
1120	1617.65	831.12	v:0.5;t:f;sf:1;nr:4.91;cr:9.82;verts:0,28.97|-15.78,24.3|-24.2,-9.17|-19.21,-19.39|42.31,-23.26;
1160	1647.89	827.26	v:0.5;t:f;sf:1;nr:5;cr:9.99;verts:9.35,3.59|-7.56,6.57|-2.25,-9.76|15.77,-27.19;
1200	1669.73	805.33	v:0.5;t:f;sf:1;nr:5.04;cr:10.07;verts:14.75,21.87|21.63,45.03|-20.5,-16.6|-12.49,-18.34|2.76,-26.23;
1240	1693.35	809.78	v:0.5;t:f;sf:1;nr:5.05;cr:10.11;verts:-6.51,13.97|-8.87,26.32|-20.86,-21.78|-14.39,-5.52|41.85,-28.03;
1280	1726.71	818.52	v:0.5;t:f;sf:1;nr:5.06;cr:10.12;verts:10.73,3.28|8.34,7.51|0,11.22|-25.22,5.75|8.48,-19.3;
1320	1754.23	817.58	v:0.5;t:f;sf:1;nr:5.07;cr:10.14;verts:48.97,12.82|-19.18,6.56|-27.52,10.27|-16.79,2.34|-19.04,-20.24;
1360	1793.78	812.07	v:0.5;t:f;sf:1;nr:5.07;cr:10.14;verts:18.21,14.23|9.42,7.32|-2.01,23.02|-14.86,-17.7|-1.57,-32.4;
1400	1827.97	814.23	v:0.5;t:f;sf:1;nr:5.07;cr:10.15;verts:-15.98,16.38|-24.76,9.47|-20.28,-0.71|-6.94,-19.06|50.7,-1.46;
1440	1856.63	807.69	v:0.5;t:f;sf:1;nr:5.08;cr:10.15;verts:22.04,-7.99|20.51,46.41|-42.13,-9.73|-32.13,-28.93|29.49,-31.62;
*	id=P28	origin=start	destiny=end	motherId=-	ageAtStart=40
0	593	8	v:0.5;t:f;sf:1;nr:3.92;cr:7.85;verts:7.85,0;
40	616.48	8.09	v:0.5;t:f;sf:1;nr:3.97;cr:7.93;verts:16.62,5.72|14.96,5.87|-4.25,17.06|-4.25,-17.06;
80	653.09	12.56	v:0.5;t:f;sf:1;nr:4.01;cr:8.02;verts:7.78,4.13|6.01,6.44|-0.34,0.31|-5.05,7.21|-19.99,10.19;
120	682.4	17.53	v:0.5;t:f;sf:1;nr:4.05;cr:8.09;verts:-17.14,8.73|-17.29,8.43|-21.54,9.1|-18.88,-3.67|39.53,-6.64;
160	707.54	18	v:0.5;t:f;sf:1;nr:4.08;cr:8.17;verts:14.39,-6.17|7.82,-2.39|0.29,-8.17|-6.17,-5.36|-2.59,-32.27;
200	730.93	12.69	v:0.5;t:f;sf:1;nr:4.12;cr:8.24;verts:24.75,3.48|-10.16,22.83|-15.57,-7.69|31.7,-7.87;
240	751.42	17.44	v:0.5;t:f;sf:1;nr:4.15;cr:8.3;verts:4.26,8.22|-9.19,14.15|7.6,-4.93|11.21,-3.12;
280	780.94	26.84	v:0.5;t:f;sf:1;nr:4.18;cr:8.35;verts:-12.59,15|-21.92,4.47|-18.31,6.28|36.09,-20.47|18.92,-5.07;
320	808.38	23.41	v:0.5;t:f;sf:1;nr:4.2;cr:8.41;verts:-5.36,6.62|-8.53,-8.5|14.69,-8.78|6.23,-5.81;
360	835.05	12.54	v:0.5;t:f;sf:1;nr:4.23;cr:8.46;verts:9,29.43|0.21,42.04|-11.98,-19.65|2.15,-30.7|12.02,-28.33;
400	852.78	6.41	v:0.5;t:f;sf:1;nr:4.25;cr:8.5;verts:-8.73,23.3|-17.5,-1.84|-17.46,-2.14|-17.21,-3.66|34.18,-24.9;
440	886.87	-10.13	v:0.5;t:f;sf:1;nr:4.27;cr:8.54;verts:29.68,16.62|-10.94,5.1|-11.48,3.73|-11.48,3.73|2.3,-11.85;
480	924.33	-19.94	v:0.5;t:f;sf:1;nr:4.29;cr:8.58;verts:13.25,40.61|-7.79,6.8|-27.17,-5.28|20.57,-18.52|23.47,-14.67;
520	957.82	-24.6	v:0.5;t:f;sf:1;nr:4.31;cr:8.61;verts:8.67,26.69|-7.26,27.1|-13.17,24.78|-10.01,-19.32|16.59,-39.57;
560	979.48	-31.18	v:0.5;t:f;sf:1;nr:4.32;cr:8.65;verts:-12.99,20.11|-20.05,2.11|-20.15,-0.7|-16.31,-11.85|41.86,-10.16;
600	994.9	-34.12	v:0.5;t:f;sf:1;nr:4.34;cr:8.68;verts:10.44,3.39|4.81,9.87|0.77,10.95|-22.83,-15.62|10.44,-3.39;
640	1020.32	-30.09	v:0.5;t:f;sf:1;nr:4.35;cr:8.71;verts:-20.61,13.9|-14.98,7.43|-0.44,-0.24|-14.98,0.64|-7.32,-25.52;
680	1050.68	-16.99	v:0.5;t:f;sf:1;nr:4.37;cr:8.74;verts:18.85,21.68|3.27,43.41|-23.53,-16.48|5.48,-28.2|19.22,-21.35;
720	1066.06	-2.16	v:0.5;t:f;sf:1;nr:4.38;cr:8.76;verts:18.07,23.13|-28.6,6.6|-9.89,-13.37|3.85,-6.52|36.06,-24.64;
760	1092.15	6.11	v:0.5;t:f;sf:1;nr:4.4;cr:8.79;verts:14.33,24.82|5.96,28.03|-22.25,1.75|14.34,-41.41|9.97,-16.37;
800	1118.21	-5.66	v:0.5;t:f;sf:1;nr:4.41;cr:8.82;verts:-19.57,29.22|-6.27,7.48|-11.73,13.05|-20.1,16.26|9.23,3.18;
840	1150.21	-4.02	v:0.5;t:f;sf:1;nr:4.42;cr:8.85;verts:8.51,2.93|-2.02,8.77|-22.77,4.81|7.37,-5.16|37.13,-23.79;
880	1177.98	-13.55	v:0.5;t:f;sf:1;nr:4.44;cr:8.88;verts:26.98,35.06|-30.62,8.78|-19.27,-6.6|-20.4,-14.68|16.4,-27.3;
920	1215.05	-14.88	v:0.5;t:f;sf:1;nr:4.45;cr:8.9;verts:24.5,0|24.05,4.67|21.43,11.88|-24.5,0|-26.85,-23.23;
960	1250.17	-14.85	v:0.5;t:f;sf:1;nr:4.47;cr:8.93;verts:-13.69,11.9|-11.07,4.7|-10.62,0.03|0.32,0.25;
1000	1272.34	-12.28	v:0.5;t:f;sf:1;nr:4.48;cr:8.96;verts:41.33,16.93|-21.85,2.82|-11.1,-4.48|-8.61,-8.32|11.85,-1.67;
1040	1299.32	-12.82	v:0.5;t:f;sf:1;nr:4.49;cr:8.98;verts:0.41,0.32|14.35,16.39|-15.12,-2.21|-28.76,-5.59|-8.07,-28.16;
1080	1327.37	-3.0599999999999	v:0.5;t:f;sf:1;nr:4.5;cr:9.01;verts:35.85,-7.62|36.63,-1.28|12.15,8.31|-36.2,5.73|8.87,-35.57;
1120	1353.38	-7.33	v:0.5;t:f;sf:1;nr:4.52;cr:9.03;verts:-3.96,11.12|-10.73,3.7|-13.86,4.04|10.62,-5.55;
1160	1385.39	-7.29	v:0.5;t:f;sf:1;nr:4.53;cr:9.05;verts:24.02,-0.42|20.8,12.01|9.39,22.11|-21.38,-5.51|-11.08,-34.38;
1200	1422.22	-3.41	v:0.5;t:f;sf:1;nr:4.54;cr:9.07;verts:-12.82,3.46|-16.04,15.89|-32.25,14.36|-30.57,-17.65|0.52,-0.02;
1240	1440.63	-9.24	v:0.5;t:f;sf:1;nr:4.55;cr:9.09;verts:26.93,17.49|13.57,29.11|-17.88,-5.85|-29.34,-13.06|-13.01,-33.88;
1280	1465.86	-12.3	v:0.5;t:f;sf:1;nr:4.55;cr:9.11;verts:1.7,14.43|-15.3,42.8|-16.53,-29.81|26.86,-20.99|31.14,-13.87;
1320	1497.76	-1.97	v:0.5;t:f;sf:1;nr:4.6;cr:9.2;verts:9.93,17.19|-21.24,9.6|-5.04,-10.66|8.7,-17.84;
1360	1524.6	7.0700000000001	v:0.5;t:f;sf:1;nr:4.65;cr:9.3;verts:29.13,4.31|10.97,19.8|-21.53,-7|-18.14,-8.8|-13.94,-17.84;
1400	1562.47	5.03	v:0.5;t:f;sf:1;nr:4.7;cr:9.4;verts:28.66,4.54|-20.04,31.35|-8.74,2.27|9.93,-27.27|21.57,-19.42;
1440	1603.69	17.66	v:0.5;t:f;sf:1;nr:4.75;cr:9.5;verts:22.79,18.46|-12.56,17.17|-19.66,-6.79|-24.02,-16.82|20.35,-31.62;
*	id=P29	origin=start	destiny=end	motherId=-	ageAtStart=120
0	717.86	120.7	v:0.5;t:f;sf:1;nr:3.97;cr:7.95;verts:26.91,13.12|-1,16.06|-23.59,18.43|12.18,-27.35;
40	744.01	126.97	v:0.5;t:f;sf:1;nr:3.99;cr:7.98;verts:25.17,30.76|0.76,19.39|-26.79,-13.07|-25.82,-14.9|11.17,-27.64;
80	771.43	135.05	v:0.5;t:f;sf:1;nr:4.02;cr:8.04;verts:-1.12,16.09|-4.98,15.34|-7.43,3.86|15.15,-5.52;
120	797.03	134.13	v:0.5;t:f;sf:1;nr:4.05;cr:8.1;verts:8.66,23.79|3.43,40.03|-10.44,-6.44|-15.93,-19.67|17.58,-18.21;
160	837	143.73	v:0.5;t:f;sf:1;nr:4.09;cr:8.17;verts:17.73,19.69|-18.27,9.82|-26,-5.05|-22.39,-8.61|21.43,-15.57;
200	851.09	146.24	v:0.5;t:f;sf:1;nr:4.12;cr:8.25;verts:6.77,15.95|3.64,22.2|11.14,-13.27|26.69,-18.87;
240	879.21	154.15	v:0.5;t:f;sf:1;nr:4.16;cr:8.32;verts:18.94,27.01|-16.98,-5.36|-1.43,-10.96|9.34,-4.55|10.39,0;
280	901.28	159.81	v:0.5;t:f;sf:1;nr:4.2;cr:8.4;verts:25.46,17.17|-11.68,5.66|-12.74,1.1|-23.5,-5.31|-4.04,-26.33;
320	941.52	168.55	v:0.5;t:f;sf:1;nr:4.24;cr:8.48;verts:-17.37,15.1|-17.89,14.49|-21.34,8.62|-19.52,-12.2|41.77,-4.47;
360	962.74	168.12	v:0.5;t:f;sf:1;nr:4.28;cr:8.56;verts:-2.5,8.19|-25.02,10.52|-0.15,-8.56|20.54,-4.9;
400	983.46	169.42	v:0.5;t:f;sf:1;nr:4.32;cr:8.64;verts:38.5,18.69|-23.22,9.49|-20.87,-7.26|8.82,-15.27|11.57,-13.31;
440	1014.39	170.94	v:0.5;t:f;sf:1;nr:4.36;cr:8.72;verts:0.25,0.43|7.58,20.2|-19.36,-11.79|-23.11,-20.81|3.25,-30.93;
480	1040.61	165.8	v:0.5;t:f;sf:1;nr:4.4;cr:8.8;verts:-18.65,15.07|-9.35,2.51|0.18,1.52|9.3,2.67;
520	1067.07	172.07	v:0.5;t:f;sf:1;nr:4.44;cr:8.88;verts:-15.25,20.24|-23.5,9.49|-0.3,-0.27|24.48,-6.56;
560	1098.51	170.8	v:0.5;t:f;sf:1;nr:4.48;cr:8.96;verts:-2.38,35.43|-8.28,-6.7|-6.96,-7.82|-1.48,-10.55|10.29,-2.76;
600	1127.42	160.98	v:0.5;t:f;sf:1;nr:4.52;cr:9.03;verts:8.83,43.9|-17.86,22.86|-18.62,-12.58|14.07,-25.38|26.08,-12.72;
640	1153.09	158.35	v:0.5;t:f;sf:1;nr:4.56;cr:9.11;verts:39.92,21.12|-13.67,13.67|-18.91,-4.02|0.4,-15.35|10.24,-16.39;
680	1188.75	152.97	v:0.5;t:f;sf:1;nr:4.59;cr:9.19;verts:18.17,10.07|4.26,15.74|-22.57,5.89|-2.89,-20.57;
720	1221.73	155.4	v:0.5;t:f;sf:1;nr:4.63;cr:9.26;verts:2.76,9.63|-14.81,12.49|-10.01,-0.17|33.3,-31.64|8.2,-5.74;
760	1251.94	152.99	v:0.5;t:f;sf:1;nr:4.67;cr:9.34;verts:41.91,19.74|-16.65,8.12|-18.25,-3.22|-22.01,-8.15|-4.48,-17.98;
800	1272.37	153.53	v:0.5;t:f;sf:1;nr:4.71;cr:9.41;verts:9.69,17.48|4.5,19.48|-11.75,-16.17|0.04,0.43;
840	1303.78	158.19	v:0.5;t:f;sf:1;nr:4.74;cr:9.49;verts:40.28,24.36|11.73,19.53|-22.77,0.8|-12.07,-19.32|4.74,-22.28;
880	1330.2	142.88	v:0.5;t:f;sf:1;nr:4.78;cr:9.56;verts:13.86,9.06|-15.28,22.65|-14.68,4.23|0.03,0.44;
920	1361.53	141.77	v:0.5;t:f;sf:1;nr:4.81;cr:9.63;verts:1.26,10.25|-17.47,7.94|-10.22,-1.44|5.47,-8.75|43,-20.85;
960	1392.61	132.68	v:0.5;t:f;sf:1;nr:4.85;cr:9.7;verts:-1.55,38.48|-2,9.42|-0.67,-9.6|6.57,-7.04;
1000	1432.05	122.52	v:0.5;t:f;sf:1;nr:4.88;cr:9.76;verts:-9,7.82|-5.04,-10.81|-4.66,-10.98|7.67,-6.68;
1040	1467.09	113.68	v:0.5;t:f;sf:1;nr:4.91;cr:9.83;verts:17.14,16.55|-38.33,7.47|7.36,-22.66|17.98,-15.63|23.21,-5.36;
1080	1495.73	129.33	v:0.5;t:f;sf:1;nr:4.95;cr:9.89;verts:-5.43,10.29|-19.68,3.83|-10.66,0.02|-21.28,-7.01|47.46,-12.72;
1120	1527.93	134.44	v:0.5;t:f;sf:1;nr:4.98;cr:9.96;verts:10.25,0.9|-9.89,2.84|-15.16,-5.73|15.26,-7.6;
1160	1554.74	153.27	v:0.5;t:f;sf:1;nr:5.01;cr:10.02;verts:-14.24,27.94|-11.55,11.22|-16.55,19.72|-22.18,-22.18|39.07,-7.72;
1200	1582.05	156.36	v:0.5;t:f;sf:1;nr:5.04;cr:10.09;verts:-43.37,25.09|8.43,-8.14|9.72,-6.56|11.75,-4.63|11.21,-3.43;
1240	1618.51	149.5	v:0.5;t:f;sf:1;nr:5.08;cr:10.15;verts:27.33,42.38|-25.25,-10.29|-24.71,-11.49|-26.74,-13.42|6.37,-20.83;
1280	1647.85	148.22	v:0.5;t:f;sf:1;nr:5.11;cr:10.22;verts:17.66,17.66|-13.99,15.38|-21.63,-12.49|24.98,0;
1320	1686.32	144.74	v:0.5;t:f;sf:1;nr:5.14;cr:10.29;verts:5.37,33.92|-20.81,14.18|-13.5,-3.48|17.76,-36.82;
1360	1717.94	149.29	v:0.5;t:f;sf:1;nr:5.17;cr:10.34;verts:21.32,1.86|19.23,9.38|17.74,11.96|0.75,21.38|-36.71,-36.02;
1400	1748.94	165.39	v:0.5;t:f;sf:1;nr:5.2;cr:10.39;verts:12.31,33.81|-11.77,25.47|-9.69,17.96|-12.9,-33.59|19.79,-26.52;
1440	1782.12	177.85	v:0.5;t:f;sf:1;nr:5.22;cr:10.45;verts:20.97,-1.1|17.61,11.43|-13.38,-14.06|-20.06,-36.41;
*	id=P30	origin=start	destiny=end	motherId=-	ageAtStart=800
0	242.16	359.92	v:0.5;t:f;sf:1;nr:4;cr:8;verts:-13.7,14.69|-18.87,6.87|-17.26,5.92|8.8,-18.05|25.16,-2.66;
40	263.59	370.92	v:0.5;t:f;sf:1;nr:4.04;cr:8.09;verts:3.73,8.33|-5.86,31.45|-12.63,-7.06|21.53,-13.98;
80	285.65	378.51	v:0.5;t:f;sf:1;nr:4.09;cr:8.17;verts:-13.22,28.36|-8.1,-39.61|-0.53,-6.39|12.73,-28.59|23.25,20.94;
120	319.34	389.11	v:0.5;t:f;sf:1;nr:4.13;cr:8.26;verts:-1.92,9.04|-6.86,6.18|5.52,-20.19|3.76,-8.44;
160	349.9	393.98	v:0.5;t:f;sf:1;nr:4.17;cr:8.33;verts:17.38,5.31|-2.21,18.03|-17.07,-6.21|-21.88,-24.75;
200	386.29	403.06	v:0.5;t:f;sf:1;nr:4.2;cr:8.41;verts:8.87,0.93|-19.01,14.39|-2.76,-8.48|25.82,-21.09;
240	412.15	405.4	v:0.5;t:f;sf:1;nr:4.24;cr:8.47;verts:23.23,24.31|-17,3.28|-0.05,-18.74|0.18,-10.09|2.95,-9.65;
280	449.56	402.23	v:0.5;t:f;sf:1;nr:4.27;cr:8.53;verts:5.35,19.97|3.65,33.69|6.73,-19.54|7.74,-19.16|12.15,-16.72;
320	469.72	401.12	v:0.5;t:f;sf:1;nr:4.29;cr:8.59;verts:41.62,9.32|-14.81,18.86|-13.43,-20.65|-12.42,-20.27|-8.01,-17.83;
360	491.96	413.02	v:0.5;t:f;sf:1;nr:4.32;cr:8.64;verts:18.88,0.66|16.52,9.16|13.59,13.12|3.93,18.48|-33.05,-27.39;
400	504.92	428.86	v:0.5;t:f;sf:1;nr:4.34;cr:8.68;verts:30.83,0.54|5.92,16.5|3.56,25|-41.44,-12.16|29.78,-7.98;
440	522.32	428.53	v:0.5;t:f;sf:1;nr:4.36;cr:8.73;verts:13.43,0.21|2.4,10.41|-8.88,-15.41|12.39,-8.31;
480	553.68	431.91	v:0.5;t:f;sf:1;nr:4.38;cr:8.77;verts:2.72,10.92|-8.37,7.53|-17.92,3.59|-18.97,-4.93|41.44,-13.67;
520	577.92	432.33	v:0.5;t:f;sf:1;nr:4.4;cr:8.8;verts:8.76,15.8|-21.52,11.35|-14.32,-1.11|-17.36,-4.98|17.2,-13.25;
560	606.82	435.34	v:0.5;t:f;sf:1;nr:4.42;cr:8.84;verts:3.82,27.2|-11.7,-10.24|-4.25,-17.52|18.02,-20.73;
600	639.15	416.45	v:0.5;t:f;sf:1;nr:4.44;cr:8.87;verts:26.38,7.07|25.32,10.23|-43.24,9.09|18.97,-19.64|26.12,-7.98;
640	662.83	411.24	v:0.5;t:f;sf:1;nr:4.45;cr:8.9;verts:1.65,5.02|0.13,0.49|-13.88,-28.47|-4.7,-24.86|2.44,-13.2;
680	684.9	404.75	v:0.5;t:f;sf:1;nr:4.47;cr:8.94;verts:-27.68,2.42|-20.43,-1.47|-21.95,-5.99|-0.44,-0.27|-12.61,-24.75;
720	704.38	411.64	v:0.5;t:f;sf:1;nr:4.48;cr:8.97;verts:17.81,27.43|-6.8,31.99|-19.92,6.62|-11.72,-30.53|0.15,0.49;
760	726.61	415.63	v:0.5;t:f;sf:1;nr:4.5;cr:9;verts:31.28,32.13|-22.07,4.48|-11.92,-18.35|6.03,-21.03|9.93,-19.5;
800	757.22	423.13	v:0.5;t:f;sf:1;nr:4.52;cr:9.04;verts:29.38,34.11|-17.53,15.78|-20.68,-11.99|0.82,-23.58|14.52,-18.59;
840	783.24	411.94	v:0.5;t:f;sf:1;nr:4.54;cr:9.07;verts:3.36,22.92|-13.93,-18.47|-1.47,-10.47|7.61,-7.35;
880	810.02	404.52	v:0.5;t:f;sf:1;nr:4.55;cr:9.1;verts:26.48,24.8|-8.46,-6.85|-19.18,-14.77|5.44,-9.43;
920	840.85	397.8	v:0.5;t:f;sf:1;nr:4.62;cr:9.23;verts:2.75,22.41|-4.35,18.09|-10.94,19.75|-6.98,-21.47|19.52,-21.62;
960	876.8	397.75	v:0.5;t:f;sf:1;nr:4.69;cr:9.37;verts:19.7,28.14|-10.62,32.67|-16.43,-21.68|-22.69,-40.21|25.12,-23.43;
1000	909.56	400.81	v:0.5;t:f;sf:1;nr:4.75;cr:9.5;verts:18.66,-4.49|16.56,9.56|-19.07,-1.33|-7.64,-20.37;
1040	947.67	416.83	v:0.5;t:f;sf:1;nr:4.81;cr:9.61;verts:46.87,7.64|-19.45,11.52|-17.36,-11.28|-15.14,-14.12|-13.58,-15.63;
1080	963.84	417.4	v:0.5;t:f;sf:1;nr:4.87;cr:9.73;verts:9.92,1.22|-18.88,5.59|-4.54,-8.91|7.77,-6.29;
1120	988.15	411.05	v:0.5;t:f;sf:1;nr:4.92;cr:9.84;verts:19.15,5.5|8.36,8.97|-16.54,-12.65|12.24,0.64;
1160	1005.54	394.16	v:0.5;t:f;sf:1;nr:4.95;cr:9.9;verts:30.65,7.26|-15.63,17.98|-9.03,-7.92|-5.15,-16.25|1.76,-11.39;
1200	1035.4	387.34	v:0.5;t:f;sf:1;nr:4.97;cr:9.95;verts:18.99,19.66|-21.83,16.45|-27.32,-0.95|19.99,-18.64|38.38,-31.29;
1240	1047.66	385.66	v:0.5;t:f;sf:1;nr:4.99;cr:9.99;verts:30.59,15.58|6.72,17.98|-25.51,22.97|1.18,-49.74|7.73,-20.32;
1280	1073.67	385.66	v:0.5;t:f;sf:1;nr:5.01;cr:10.02;verts:3.19,11.14|4.58,15.58|-19.28,17.98|-18.28,-20.33|37.82,-12.85;
1320	1100.95	386.52	v:0.5;t:f;sf:1;nr:5.02;cr:10.04;verts:-22.7,16.44|-24.91,16.81|-24.09,12|10.53,-11.99|36.45,-16.64;
1360	1119.82	388.64	v:0.5;t:f;sf:1;nr:5.03;cr:10.07;verts:5.38,10.11|-10.92,30.23|-8.34,-9.88|17.58,-14.52;
1400	1151.25	390.66	v:0.5;t:f;sf:1;nr:5.04;cr:10.09;verts:-26.05,12.13|-13.85,-12.5|-0.51,-0.28|-9.45,-30.9|-8.91,-31.06;
1440	1186.77	396.14	v:0.5;t:f;sf:1;nr:5.05;cr:10.11;verts:11.06,-2.76|-5.7,9.87|-7.92,8.2|-8.2,7.92|0,-40.36;
