# Supplementary material for: A three component model for superdiffusive motion effectively describes migration of eukaryotic cells moving freely or under a directional stimulus
Source: PLoS One. 2022 Aug 2;17(8):e0272259. doi: 10.1371/journal.pone.0272259 (PMC9345344; doi:10.1371/journal.pone.0272259)
Supplement: S1 File — Text files containing information about displacements of experimental and simulated populations used for both preliminary analyses, in “datasets used for preliminary evaluation of cell movement (Tables 1 and 2)”, and further characterization of cell movement, in “further datasets used for cell movement characterization (Figs 2, 4–6; Table 2; S1–S3 Tables; S2 and S3 Figs)”. (ZIP) [file pone.0272259.s007.zip › S1_File/further datasets/simulated/30 cells (9 micron random)/b16 p12/Coords-2oGR7c.txt]

#	version=2.0	operator=	acqDate=	cellLine=cell	cond=N.T.	type=	well=	ref_angle=	note=Experiment 1	clickId=	date=	acqId=	ps=1	xSize=845	ySize=668	ts=1	unit=um	stackId=	timeInt=	description=
*	id=P1	origin=start	destiny=end	motherId=-	ageAtStart=2080
0	588.69	617.78	c
40	604.81	622.23	c
80	631.81	630.76	c
120	656.99	641.06	c
160	688.44	649.02	c
200	718.64	657.39	f
240	739.74	662.17	f
280	759.45	672.28	f
320	790.2	682.77	f
360	820.18	690.39	f
400	841.02	692.17	f
440	867.24	692.11	f
480	901.81	684.1	f
520	932.1	688.08	f
560	960.5	679.72	f
600	984.02	672.05	f
640	1007.58	667.72	f
680	1032.59	662.48	f
720	1058.23	651.34	f
760	1083.18	646.14	f
800	1107.02	655.61	f
840	1146.14	658.85	f
880	1171.57	652.53	f
920	1197.11	644.19	f
960	1221.83	641.13	f
1000	1251	637.86	f
1040	1272.39	634.23	f
1080	1305.01	638.87	f
1120	1347.87	634.49	f
1160	1374.54	621.9	f
1200	1398.12	614.38	f
1240	1431.39	615.91	f
1280	1464.14	612.61	f
1320	1484.19	605.2	f
1360	1524.42	608.2	f
1400	1538.87	606.69	f
1440	1566.38	609.25	f
*	id=P2	origin=start	destiny=end	motherId=-	ageAtStart=3760
0	858.1	202.63	c
40	895.68	202.56	c
80	927.43	200.74	c
120	950.84	200.88	c
160	983.87	197.68	c
200	1014.94	201.86	f
240	1054.3	187.21	f
280	1083.1	175.59	f
320	1113.38	168.86	f
360	1145.88	169.09	f
400	1187.71	170.06	f
440	1215.77	183.07	f
480	1244.93	183.13	f
520	1275.14	189.89	f
560	1299.2	193.31	f
600	1322.22	200.2	f
640	1346.38	210.21	f
680	1384.89	224.17	f
720	1410.97	222.88	f
760	1441.96	212.58	f
800	1468.8	203.02	f
840	1497.2	202.57	f
880	1519.42	197.86	f
920	1542.39	201.31	f
960	1563.2	211.42	f
1000	1593.9	225.3	f
1040	1608.81	234.53	f
1080	1633.42	236.32	f
1120	1670.81	239.83	f
1160	1697.21	235.5	f
1200	1711.02	239.04	f
1240	1726.83	243.43	f
1280	1761.11	238.75	f
1320	1789	243.28	f
1360	1811.3	256.5	f
1400	1846.21	253.53	f
1440	1873.43	252.79	f
*	id=P3	origin=start	destiny=end	motherId=-	ageAtStart=4080
0	739.07	233.21	c
40	759.83	228.2	c
80	793.16	224.56	c
120	827.16	232.54	c
160	833.08	241.62	c
200	848.89	263.14	f
240	867.81	263.43	f
280	881.02	255.18	f
320	904.76	251.77	f
360	929.87	254.84	f
400	964.51	254.93	f
440	987.32	252.13	f
480	1009.69	259.96	f
520	1042.5	260.22	f
560	1063.85	270.03	f
600	1093.69	280.59	f
640	1114.56	279.38	f
680	1150.07	289.63	f
720	1180.59	293.41	f
760	1201.49	297.82	f
800	1239.61	292.04	f
840	1268.8	292.1	f
880	1291.85	299.3	f
920	1309.42	298.52	f
960	1336.31	305.79	f
1000	1373.75	312.19	f
1040	1410.8	328.31	f
1080	1427.96	325.39	f
1120	1457.36	313.38	f
1160	1495.29	324.49	f
1200	1520.42	332.47	f
1240	1555.52	344.95	f
1280	1568.67	347.88	f
1320	1602.95	347.71	f
1360	1631.75	340.86	f
1400	1638.48	348.11	f
1440	1665.44	357.28	f
*	id=P4	origin=start	destiny=end	motherId=-	ageAtStart=280
0	394.18	14.15	c
40	423.43	11.68	c
80	455.52	10.93	c
120	494.74	24.59	c
160	518.45	26.21	c
200	545.61	31.11	f
240	569.52	28.79	f
280	599.51	40.68	f
320	633.39	54.55	f
360	658.23	45.27	f
400	681.82	37.91	f
440	709	30.43	f
480	731.92	32.2	f
520	768.48	35.93	f
560	796.13	55.72	f
600	824.05	57.29	f
640	862	61.65	f
680	895.31	64.61	f
720	911.22	60.45	f
760	939.1	62.31	f
800	958.36	58.63	f
840	990.64	58.76	f
880	1021	51.76	f
920	1046.25	50.98	f
960	1067.49	44.97	f
1000	1108.31	38.36	f
1040	1143.43	31.03	f
1080	1184.9	25.71	f
1120	1221.73	21.52	f
1160	1251.8	15.13	f
1200	1259.53	9.89	f
1240	1289.01	6	f
1280	1312.92	6.73	f
1320	1345.23	15.1	f
1360	1383.62	23.31	f
1400	1421.56	28.77	f
1440	1455.44	35.81	f
*	id=P5	origin=start	destiny=end	motherId=-	ageAtStart=4000
0	385.19	482.59	c
40	425.92	472.86	c
80	449.99	482.4	c
120	482.65	482.27	c
160	510.07	488.43	f
200	527.45	478.23	f
240	543.24	473.32	f
280	559.76	467.08	f
320	583.06	459.45	f
360	594.32	463.3	f
400	617.09	460.09	f
440	658.17	447.44	f
480	673.8	434.88	f
520	706.89	421.56	f
560	734.41	428.67	f
600	765.57	441.88	f
640	786.64	456.82	f
680	801.27	456.44	f
720	832.56	450.75	f
760	864.37	447.67	f
800	892.8	452.75	f
840	913.59	455.6	f
880	941.01	455.13	f
920	989.49	453.6	f
960	1012.86	464.99	f
1000	1038.08	470.75	f
1040	1070.43	464.91	f
1080	1085.76	455.31	f
1120	1117.29	448.94	f
1160	1149.34	438.51	f
1200	1182.38	432.97	f
1240	1214.95	430.26	f
1280	1247.42	430.82	f
1320	1269.69	439.23	f
1360	1289.45	440.01	f
1400	1322.71	423.8	f
1440	1355.12	415.54	f
*	id=P6	origin=start	destiny=end	motherId=-	ageAtStart=1400
0	464.16	430.01	c
40	475.76	425.44	c
80	503.78	418.84	c
120	533.91	419.14	c
160	569.01	406.27	c
200	588.93	411.51	f
240	616.79	417.37	f
280	650.21	412.85	f
320	665.97	407.34	f
360	693.76	384.98	f
400	725.02	388.05	f
440	754.9	384.02	f
480	787.13	372.51	f
520	808.67	373.59	f
560	844.61	366.98	f
600	866.93	357.35	f
640	908.95	349.78	f
680	940.39	351.11	f
720	969.57	354.16	f
760	1005.09	357.33	f
800	1021.74	354.74	f
840	1058.83	344.31	f
880	1084.71	334.23	f
920	1123.22	336.98	f
960	1152.4	333.01	f
1000	1173.04	336.09	f
1040	1204.9	339.65	f
1080	1240.38	335.94	f
1120	1264.36	336.99	f
1160	1302.61	345.68	f
1200	1334.94	353.28	f
1240	1364.56	357.22	f
1280	1397.49	359.67	f
1320	1432.54	370.2	f
1360	1461.53	377.83	f
1400	1483.24	380.12	f
1440	1514.66	370.42	f
*	id=P7	origin=start	destiny=end	motherId=-	ageAtStart=1760
0	678.33	189.55	c
40	704.78	193.25	c
80	722.39	195.21	c
120	748.93	208.32	c
160	784.92	218.8	c
200	814.66	225.24	f
240	853.57	236.94	f
280	874.13	242.81	f
320	899.59	244.67	f
360	946.09	261.16	f
400	973.03	274.05	f
440	994.5	284.32	f
480	1026.11	295.57	f
520	1054.01	300.18	f
560	1087.49	291.32	f
600	1123.81	292.58	f
640	1156.86	297.6	f
680	1181.95	288.37	f
720	1215.18	283.25	f
760	1248.73	289.88	f
800	1275.5	304.98	f
840	1296.21	304.95	f
880	1324.12	287.2	f
920	1354.7	283.46	f
960	1392.33	285.09	f
1000	1422.65	269.87	f
1040	1457.6	261.72	f
1080	1475.1	260.24	f
1120	1499.78	246.5	f
1160	1519.68	238.86	f
1200	1553.58	236.29	f
1240	1580.17	236.9	f
1280	1604.05	241.62	f
1320	1626.76	241.2	f
1360	1644.9	239.58	f
1400	1674.83	230.48	f
1440	1702.28	217.04	f
*	id=P8	origin=start	destiny=end	motherId=-	ageAtStart=4040
0	293.54	560.41	c
40	323.35	563.12	c
80	347.28	558.81	c
120	379.19	554.02	c
160	417.54	565.12	c
200	457.52	577.79	f
240	491.49	571.61	f
280	520.13	559.69	f
320	554.6	556.34	f
360	569.9	559.11	f
400	607.58	567.42	f
440	631.09	575.93	f
480	666.54	570.32	f
520	698.97	582.35	f
560	733.04	582.88	f
600	762.08	579.37	f
640	798.18	574.33	f
680	831.29	574.58	f
720	867.63	564.22	f
760	886.5	557.08	f
800	926.06	550.76	f
840	947.74	548.4	f
880	967.1	552.48	f
920	991.42	563.85	f
960	1008.91	568.39	f
1000	1041.94	564.84	f
1040	1073.3	564.62	f
1080	1101.09	562.63	f
1120	1137.86	574.15	f
1160	1171.08	579.65	f
1200	1197.89	592.84	f
1240	1222.81	592.66	f
1280	1242.43	583.42	f
1320	1282.16	591.7	f
1360	1309.31	585.58	f
1400	1327.68	564.23	f
1440	1349.01	558.17	f
*	id=P9	origin=start	destiny=end	motherId=-	ageAtStart=4040
0	389.54	494.72	c
40	418.34	494.49	c
80	445.17	484.01	c
120	488.33	469.07	c
160	514.78	472.72	f
200	540.69	481.37	f
240	557.79	487.69	f
280	574.87	491.23	f
320	599.26	496.11	f
360	628.07	494.31	f
400	652.6	493.03	f
440	680.85	507.65	f
480	715.99	511.36	f
520	737.68	523.79	f
560	770.04	534.43	f
600	799.55	541.19	f
640	818.61	544.01	f
680	837.62	554.59	f
720	860.1	556.24	f
760	883.76	556.46	f
800	925.25	550.03	f
840	945.96	531.79	f
880	971.49	529.7	f
920	989.73	525.02	f
960	1009.3	528.18	f
1000	1033.7	528.74	f
1040	1067.77	524.91	f
1080	1108.2	514.8	f
1120	1121.82	506.38	f
1160	1138.44	497.19	f
1200	1166.31	488.35	f
1240	1191.33	475.75	f
1280	1214.61	471.92	f
1320	1249.57	455.68	f
1360	1267.24	445.92	f
1400	1284.52	441.25	f
1440	1318.26	438.73	f
*	id=P10	origin=start	destiny=end	motherId=-	ageAtStart=1400
0	512.43	247.1	c
40	522.51	230.04	c
80	543.18	215.38	c
120	567.75	208.58	c
160	590.44	204.48	c
200	617.27	208.39	f
240	655.16	211.44	f
280	678.33	216.51	f
320	700.95	217.81	f
360	723.58	226.55	f
400	739.39	236.83	f
440	755.1	241.03	f
480	779.67	250.46	f
520	810.05	256.56	f
560	833.59	270.23	f
600	855.6	276.82	f
640	879.02	279.66	f
680	909.42	286.35	f
720	940.59	285.15	f
760	970	276.68	f
800	1003.69	267.17	f
840	1023.46	270.38	f
880	1050.71	275.45	f
920	1077.59	265.63	f
960	1094.97	245.83	f
1000	1108.66	228.82	f
1040	1137.53	224.9	f
1080	1157.62	225.85	f
1120	1185.23	227.12	f
1160	1220.58	229.21	f
1200	1244.02	236.32	f
1240	1273.72	246.05	f
1280	1305.89	244.82	f
1320	1327.56	234.77	f
1360	1347.31	227.07	f
1400	1385.07	228.29	f
1440	1402.56	226.7	f
*	id=P11	origin=start	destiny=end	motherId=-	ageAtStart=4000
0	584.81	565.96	c
40	591.88	583.14	c
80	609.5	589.32	c
120	626.94	594.64	c
160	658.54	594.85	c
200	683.83	597.99	f
240	708.53	605.38	f
280	738.2	612.91	f
320	767.92	625.12	f
360	785.97	620.06	f
400	819.29	611.39	f
440	856.43	608.78	f
480	880.14	595.5	f
520	903.37	590.98	f
560	931.32	591.27	f
600	968.31	596.81	f
640	982.54	593.94	f
680	1020.8	590.54	f
720	1043.47	578.08	f
760	1071.77	578.42	f
800	1095.39	579.52	f
840	1122.99	585.36	f
880	1141.8	588.55	f
920	1166.22	587.15	f
960	1185.59	585.64	f
1000	1215.27	582.71	f
1040	1244.68	587.32	f
1080	1265.56	588.79	f
1120	1297.06	588.09	f
1160	1326.39	593.66	f
1200	1348.65	582.94	f
1240	1380.71	585.88	f
1280	1410.71	587.08	f
1320	1434.42	575.83	f
1360	1449.03	569.25	f
1400	1467.74	569.05	f
1440	1487.48	562.52	f
*	id=P12	origin=start	destiny=end	motherId=-	ageAtStart=3840
0	542.69	325.98	c
40	549.72	316.02	c
80	573.31	300.76	c
120	603.86	294.49	c
160	633.46	285.95	c
200	658.34	279.89	f
240	678.89	284.58	f
280	699.57	292.52	f
320	736.94	289.54	f
360	771.37	277.53	f
400	789.45	271.99	f
440	823.13	266.4	f
480	850.01	277.01	f
520	880.22	284.02	f
560	913.75	288.75	f
600	929.11	282.04	f
640	976.21	278.41	f
680	1002.57	283.79	f
720	1030.37	280.62	f
760	1063.36	269.46	f
800	1085.27	255.74	f
840	1115.03	250.16	f
880	1144.14	264.87	f
920	1167.2	272.92	f
960	1198.36	277.32	f
1000	1221.97	276.09	f
1040	1236.27	272.58	f
1080	1242.64	266.63	f
1120	1276.99	249.64	f
1160	1301.17	247.91	f
1200	1319.19	252.54	f
1240	1341.33	256.25	f
1280	1371.78	259.78	f
1320	1406.73	257.11	f
1360	1432.55	247.87	f
1400	1448.78	239.03	f
1440	1482.67	236.86	f
*	id=P13	origin=start	destiny=end	motherId=-	ageAtStart=1840
0	837.08	70.55	c
40	874.77	66.25	c
80	904.49	67.14	c
120	928.03	60.22	c
160	949.38	48.91	c
200	978.29	52.83	f
240	994.4	57.87	f
280	1016.58	59.95	f
320	1033.6	61.81	f
360	1052.71	45.1	f
400	1073.28	33.49	f
440	1105.21	27.03	f
480	1137.06	25.3	f
520	1167.76	28.5	f
560	1199.28	31.29	f
600	1229.32	35.26	f
640	1255.8	36.42	f
680	1282.11	33.03	f
720	1317.09	31.75	f
760	1340.11	36.53	f
800	1376.43	44.9	f
840	1395.42	50.95	f
880	1413.32	59.4	f
920	1439.13	79.33	f
960	1458.74	85.74	f
1000	1492.67	94.87	f
1040	1520.81	85.91	f
1080	1547.48	55.66	f
1120	1567.34	51.54	f
1160	1597.8	41.71	f
1200	1612.26	46.36	f
1240	1625.89	52.94	f
1280	1647.37	64.48	f
1320	1674.2	77.78	f
1360	1703.25	84.74	f
1400	1726.56	77.76	f
1440	1745.08	74.31	f
*	id=P14	origin=start	destiny=end	motherId=-	ageAtStart=4080
0	177.31	604.59	c
40	200.57	599.91	c
80	216.3	602.74	c
120	237.02	608.32	c
160	262.25	610.04	c
200	293.18	616.83	f
240	325.46	628.31	f
280	359.71	639.53	f
320	378.22	648.5	f
360	407.76	643.14	f
400	429.76	640.95	f
440	458.64	639.03	f
480	485.01	637.01	f
520	512.73	632.2	f
560	545.79	617.93	f
600	572.97	610.99	f
640	597.89	610.08	f
680	634.54	602.45	f
720	662.68	604.7	f
760	683.09	600.21	f
800	703.83	598.86	f
840	730.57	596.14	f
880	764.98	586.23	f
920	794.56	601.2	f
960	813.09	615.72	f
1000	841.66	619.59	f
1040	855.66	609.06	f
1080	881.42	591.61	f
1120	907.34	582.93	f
1160	921.88	569.6	f
1200	940.42	563.03	f
1240	957.38	564.45	f
1280	989.7	571.41	f
1320	1029.12	574.11	f
1360	1068.6	577.73	f
1400	1102.53	576.53	f
1440	1131.28	585.03	f
*	id=P15	origin=start	destiny=end	motherId=-	ageAtStart=4640
0	451.08	520.5	c
40	476.24	516.6	c
80	495.77	514.71	c
120	533.49	515.96	c
160	560.28	497.41	c
200	586.72	486.87	f
240	620.77	470.15	f
280	647.71	458.71	f
320	682.27	454.02	f
360	707.88	469.29	f
400	732.65	472.03	f
440	762.76	466.25	f
480	797.18	473.31	f
520	834.33	479.83	f
560	862.52	470.85	f
600	892.43	466.51	f
640	920.15	468.33	f
680	939.78	462.65	f
720	962.7	464.07	f
760	999.8	464.97	f
800	1022.87	460.68	f
840	1052.17	463.7	f
880	1074.84	448.06	f
920	1103.69	448.22	f
960	1135.76	433.14	f
1000	1167.15	426.94	f
1040	1188.48	420.77	f
1080	1214.54	414.01	f
1120	1237.45	419.52	f
1160	1260.24	411.57	f
1200	1290.02	400.81	f
1240	1326.02	385.93	f
1280	1348.42	384.43	f
1320	1385.48	377.83	f
1360	1413.44	387.37	f
1400	1438.27	374.38	f
1440	1460.93	371.12	f
*	id=P16	origin=start	destiny=end	motherId=-	ageAtStart=1520
0	544.76	564.69	c
40	573.7	571.19	c
80	610.83	562.49	c
120	626.47	555.36	c
160	640.87	552.6	c
200	661.1	554.93	f
240	686.08	550.88	f
280	714.68	546.71	f
320	740.97	529.58	f
360	766.55	518.81	f
400	788.82	523.22	f
440	814.18	517.74	f
480	845.01	509.96	f
520	870.64	518.13	f
560	895.98	519.76	f
600	918.75	522.4	f
640	956.62	521.77	f
680	990.79	521.03	f
720	1016.59	521.94	f
760	1032.25	523.67	f
800	1057.99	530.29	f
840	1074.2	540.26	f
880	1100.19	544.59	f
920	1125.7	542.22	f
960	1157.65	539.38	f
1000	1188.75	543.24	f
1040	1211.87	556.83	f
1080	1235.85	558.34	f
1120	1274.08	567.94	f
1160	1290.66	566.75	f
1200	1331.14	568.77	f
1240	1368.6	561.23	f
1280	1383.35	557.56	f
1320	1410.57	557.95	f
1360	1434.39	553.09	f
1400	1453.15	551.81	f
1440	1480.61	547.12	f
*	id=P17	origin=start	destiny=end	motherId=-	ageAtStart=3760
0	261.32	251.99	c
40	287.85	241.83	c
80	308.51	236.09	c
120	335.52	240.64	c
160	361.41	228.99	c
200	381	220.02	f
240	399.33	222.36	f
280	426.15	228.52	f
320	444.86	234.92	f
360	473.58	249.56	f
400	507.68	257.8	f
440	539.41	267.54	f
480	556.1	271.02	f
520	583.94	273.69	f
560	605.62	266.83	f
600	641.22	275.14	f
640	658.99	269.76	f
680	687.76	277.52	f
720	721.88	282.44	f
760	753.28	285.59	f
800	787.36	280.5	f
840	818.61	291.4	f
880	846.92	294.17	f
920	881.23	285.15	f
960	915.56	297.25	f
1000	944.76	294.88	f
1040	963.78	306.64	f
1080	1002.6	311.71	f
1120	1032.56	306.06	f
1160	1070.54	302.05	f
1200	1091.14	312.47	f
1240	1121.74	303.43	f
1280	1131.86	300.96	f
1320	1160.66	308.52	f
1360	1193.5	315.27	f
1400	1217.79	316.74	f
1440	1242.87	322.62	f
*	id=P18	origin=start	destiny=end	motherId=-	ageAtStart=4040
0	760.78	567.65	c
40	785.43	585.08	c
80	815.91	586.02	c
120	843.51	592.56	c
160	864.06	591.47	c
200	890.72	608.79	f
240	916.83	619.81	f
280	946.11	620.41	f
320	969.93	620.98	f
360	987.71	624.02	f
400	1018.9	620.99	f
440	1046.94	607	f
480	1068.52	607.4	f
520	1101.21	600.26	f
560	1115.73	592.63	f
600	1131.75	584.33	f
640	1160.07	569.08	f
680	1186.31	565.36	f
720	1224.04	560.64	f
760	1256.07	567.06	f
800	1283.43	576.51	f
840	1299.64	573.65	f
880	1315.48	573.32	f
920	1348.83	572.32	f
960	1372.06	570.31	f
1000	1398.94	563.01	f
1040	1426.51	564.44	f
1080	1451.98	550.98	f
1120	1484.74	533.89	f
1160	1527.71	517.84	f
1200	1551.57	521.2	f
1240	1570.05	528.49	f
1280	1586.29	527.36	f
1320	1611.69	544.9	f
1360	1637.93	551.67	f
1400	1667.97	553.9	f
1440	1689.39	549.53	f
*	id=P19	origin=start	destiny=end	motherId=-	ageAtStart=680
0	228.32	439.43	c
40	254.48	417.96	c
80	286.32	414.84	c
120	316.25	401.55	c
160	337.3	403.91	c
200	359.96	404.03	f
240	396.61	410.9	f
280	423.8	403.89	f
320	462.69	413.76	f
360	495.72	420.39	f
400	528.51	421.57	f
440	564.48	415.87	f
480	591.44	426.5	f
520	618.72	428.22	f
560	647.66	418.99	f
600	685.1	420.5	f
640	696.55	418.57	f
680	730.85	412.62	f
720	761.23	407.03	f
760	789.01	403.13	f
800	821.84	393.56	f
840	853.04	392.78	f
880	881.64	402.97	f
920	902.33	417.7	f
960	924.79	417.07	f
1000	945.2	419.72	f
1040	970.36	417.47	f
1080	990.32	405	f
1120	1019.47	393.61	f
1160	1054.86	386.57	f
1200	1089.63	368.45	f
1240	1113.2	350.98	f
1280	1119.26	347.9	f
1320	1146.42	347.55	f
1360	1171.35	335.73	f
1400	1198.87	335.97	f
1440	1229.4	330.4	f
*	id=P20	origin=start	destiny=end	motherId=-	ageAtStart=400
0	162.51	220.27	c
40	183.75	220.84	c
80	211.78	220.67	c
120	234.03	211.31	c
160	258.01	199.51	c
200	286.49	205.47	f
240	321.44	200.52	f
280	351.17	197.34	f
320	373.06	195.19	f
360	402.51	200.87	f
400	437.34	202.21	f
440	465.12	205.17	f
480	483.53	205.13	f
520	521.85	204.89	f
560	531.37	204.21	f
600	567.68	195.97	f
640	596.39	190.27	f
680	627.23	194.59	f
720	653.44	199.85	f
760	669.21	203.64	f
800	692.51	204.03	f
840	723.42	210.83	f
880	761.61	222.56	f
920	789.74	226.38	f
960	820.84	228.71	f
1000	865.69	227.93	f
1040	898.04	233.17	f
1080	917.47	244.01	f
1120	938.75	245.47	f
1160	969.1	239.62	f
1200	1001.72	240.48	f
1240	1022.4	251.01	f
1280	1048.65	245.27	f
1320	1070.52	242	f
1360	1100.36	245.19	f
1400	1126.05	248.81	f
1440	1159.24	249.8	f
*	id=P21	origin=start	destiny=end	motherId=-	ageAtStart=1360
0	493.28	228.03	c
40	504.75	241.29	c
80	534.31	256.05	c
120	559.97	263.08	c
160	586.97	251.52	f
200	605.59	253.31	f
240	634.44	268.37	f
280	653.62	266.84	f
320	678.59	263.94	f
360	707.91	258.76	f
400	725.64	256.06	f
440	739.24	255.43	f
480	763.06	250.35	f
520	782.22	238.04	f
560	803.5	224.67	f
600	836.87	217.28	f
640	841.33	222.61	f
680	863.03	225.2	f
720	889.69	210.56	f
760	912.34	210.33	f
800	937.34	206.23	f
840	963.12	210.07	f
880	995.19	223.89	f
920	1018	233.11	f
960	1042.25	237.19	f
1000	1070.19	239.42	f
1040	1103.37	245.01	f
1080	1134.58	239.17	f
1120	1160.84	245.45	f
1160	1190.62	243.02	f
1200	1218.27	240.78	f
1240	1253.67	236.35	f
1280	1281.3	220.39	f
1320	1308.71	209.98	f
1360	1326.33	193.46	f
1400	1351.37	182.63	f
1440	1366.52	173.4	f
*	id=P22	origin=start	destiny=end	motherId=-	ageAtStart=1440
0	69.81	422.16	c
40	101.54	432.33	c
80	119.8	435.85	c
120	145.05	444.2	c
160	157.59	452.04	c
200	182.42	462.43	f
240	212.23	474.03	f
280	222.47	482.78	f
320	256.84	484.18	f
360	276.59	477.33	f
400	306.02	467.37	f
440	334.5	471.56	f
480	371.57	473.05	f
520	400.74	487.62	f
560	414.42	481.97	f
600	447.88	482.97	f
640	477.58	480.97	f
680	517.81	474.25	f
720	545.36	474.24	f
760	567.81	477.07	f
800	590.92	479.51	f
840	620.97	478.25	f
880	656.8	477.15	f
920	688.04	478.74	f
960	714.11	465.29	f
1000	735.12	461.01	f
1040	767.36	461.49	f
1080	795.39	458.8	f
1120	829.04	460.5	f
1160	860.41	456.57	f
1200	895.75	463.88	f
1240	936.92	458.59	f
1280	969.15	443.33	f
1320	996.06	435.46	f
1360	1026.05	437.89	f
1400	1053.18	441.74	f
1440	1081.94	436.61	f
*	id=P23	origin=start	destiny=end	motherId=-	ageAtStart=4560
0	352.25	399.9	c
40	370.41	406.49	c
80	397.33	420.57	c
120	421.65	434.47	c
160	454.7	435.3	c
200	474.4	439.07	f
240	515.15	427.62	f
280	539.85	424.54	f
320	557.05	433.18	f
360	575.71	436.05	f
400	609.78	435.98	f
440	636.7	447.49	f
480	669.67	455.18	f
520	698.72	454.32	f
560	724.82	460.86	f
600	741.45	462.11	f
640	763.74	476.29	f
680	788.66	476.05	f
720	806.68	482.14	f
760	828.64	482.53	f
800	861.68	477.17	f
840	883.6	485.76	f
880	909.58	487.69	f
920	921.9	484.81	f
960	951.82	486.49	f
1000	967.48	481.77	f
1040	999.52	476.54	f
1080	1013.94	483.98	f
1120	1047.05	488.17	f
1160	1078.55	488.95	f
1200	1108.41	490.79	f
1240	1138.14	483.09	f
1280	1150.54	486.64	f
1320	1168.31	478.01	f
1360	1194.51	482.51	f
1400	1212.99	483.83	f
1440	1231.82	477	f
*	id=P24	origin=start	destiny=end	motherId=-	ageAtStart=1440
0	459.17	104.53	c
40	473.88	94.64	c
80	506.62	78.62	c
120	525.25	74.08	c
160	544.05	67.18	c
200	579.93	65.9	f
240	614.92	61.5	f
280	641.56	57.06	f
320	678.18	66.43	f
360	705.04	56.39	f
400	731.67	58.34	f
440	764.8	68.13	f
480	785.68	76.19	f
520	803.8	74.95	f
560	831.13	67.82	f
600	857.17	62.5	f
640	886.14	63.83	f
680	908.37	67.54	f
720	931.11	69.58	f
760	962.23	68.93	f
800	994.32	68.08	f
840	1017.47	66.31	f
880	1042.3	83.25	f
920	1078.26	89.5	f
960	1103.88	89.52	f
1000	1139.23	91.1	f
1040	1169.06	85.89	f
1080	1193.01	79.46	f
1120	1216.67	68.06	f
1160	1229.78	66.13	f
1200	1268.54	59.74	f
1240	1295.84	56.7	f
1280	1331.93	53.18	f
1320	1352.14	40.96	f
1360	1387.84	34.42	f
1400	1416.82	38.74	f
1440	1446.88	43.08	f
*	id=P25	origin=start	destiny=end	motherId=-	ageAtStart=1200
0	595.76	572.03	c
40	633.13	576.35	c
80	667.9	575.67	c
120	697.91	574.73	c
160	732.64	570.06	c
200	761.63	552.12	f
240	781.14	549.7	f
280	797.47	542.93	f
320	831.79	523.47	f
360	854.81	513.17	f
400	882.88	514.87	f
440	919.14	512.07	f
480	940.08	514.04	f
520	959.01	525.83	f
560	981.2	522.99	f
600	1020.62	515.27	f
640	1039.32	509.66	f
680	1075.21	514.6	f
720	1112.96	513.18	f
760	1147.26	512.41	f
800	1180.23	510.08	f
840	1207.67	516.88	f
880	1229.26	531.86	f
920	1251.18	548.71	f
960	1276.25	564.03	f
1000	1293.55	565.48	f
1040	1320.89	569.43	f
1080	1345.34	584.01	f
1120	1373.06	594.84	f
1160	1408.24	592.74	f
1200	1441.77	606	f
1240	1466.64	607.36	f
1280	1496.95	600.14	f
1320	1538.37	593.53	f
1360	1563.33	602.25	f
1400	1568.02	610.19	f
1440	1583.5	613.83	f
*	id=P26	origin=start	destiny=end	motherId=-	ageAtStart=2080
0	386.23	422.75	c
40	397.71	415.84	c
80	421.64	414.56	c
120	437.39	406.48	c
160	463.3	395.97	c
200	489.19	388	f
240	502.72	387.6	f
280	531.53	397.74	f
320	565.03	396.84	f
360	599.23	386.06	f
400	620.8	388.52	f
440	660.94	379.07	f
480	687.4	381.77	f
520	718.47	389.5	f
560	747.59	395.99	f
600	763.73	395.16	f
640	790.12	400.83	f
680	831.66	393.61	f
720	870.94	392.27	f
760	897.95	387.99	f
800	922.44	379.98	f
840	952.12	382.97	f
880	969.92	372.28	f
920	1004.92	365.56	f
960	1029.39	377.04	f
1000	1054.04	379.6	f
1040	1082.84	385.62	f
1080	1102.37	389.03	f
1120	1131.28	389.55	f
1160	1153.71	374.14	f
1200	1185.2	367.2	f
1240	1197.59	359.6	f
1280	1231.93	336.31	f
1320	1253.37	323.29	f
1360	1280.54	315.33	f
1400	1295.02	317.72	f
1440	1333.49	319.17	f
*	id=P27	origin=start	destiny=end	motherId=-	ageAtStart=160
0	288.25	609.85	c
40	312.75	607.69	c
80	338.01	603.88	c
120	360.01	601.5	c
160	393.69	597.24	c
200	417.61	589.16	f
240	435.07	587.85	f
280	462.73	579.67	f
320	482.75	579.17	f
360	510.24	570.64	f
400	547.3	584.86	f
440	578.07	580.9	f
480	620.59	567.15	f
520	644.95	564.04	f
560	671.28	556.35	f
600	703.73	562	f
640	729.62	568.62	f
680	751.17	580.5	f
720	786.7	594.58	f
760	812.95	596.38	f
800	842.8	600.01	f
840	867.24	602.5	f
880	908.42	607.05	f
920	926.87	598.25	f
960	957.55	606.81	f
1000	975.08	610.89	f
1040	988.35	618.22	f
1080	1003.56	613.12	f
1120	1046.87	601.36	f
1160	1075.01	601.07	f
1200	1108.72	593.15	f
1240	1144.04	589.7	f
1280	1175.35	584.12	f
1320	1208.34	588	f
1360	1224.72	593.06	f
1400	1235.66	594.02	f
1440	1268.41	595.61	f
*	id=P28	origin=start	destiny=end	motherId=-	ageAtStart=1840
0	745.86	493.13	c
40	774.39	493.89	c
80	810.37	496.21	c
120	825.59	490.67	c
160	855.79	482.75	c
200	882.65	480.7	f
240	890.67	474.99	f
280	919.7	476.65	f
320	957.99	485.01	f
360	979.24	493.81	f
400	1022.34	503.47	f
440	1063.74	504.09	f
480	1087.16	506	f
520	1116.9	495.24	f
560	1138.16	489.42	f
600	1170.92	471.58	f
640	1210.08	470.02	f
680	1236.2	465.34	f
720	1264.53	456.24	f
760	1303.46	446.51	f
800	1335.64	449.28	f
840	1375.34	456.19	f
880	1413.47	453.67	f
920	1439.68	441.75	f
960	1475.74	429.03	f
1000	1505.07	424.67	f
1040	1523.57	433.84	f
1080	1554.11	443.64	f
1120	1578.22	447.78	f
1160	1614.66	452.43	f
1200	1643.54	450.65	f
1240	1678.54	456.39	f
1280	1709.93	456.08	f
1320	1742.84	452.3	f
1360	1772.51	455.59	f
1400	1796.12	462.55	f
1440	1832.72	459.78	f
*	id=P29	origin=start	destiny=end	motherId=-	ageAtStart=4360
0	859.12	627.52	c
40	896.29	604.19	c
80	926.94	600.57	c
120	969.3	598.16	c
160	992.73	598.53	f
200	1022.34	604.29	f
240	1053.69	607.18	f
280	1077.09	611.66	f
320	1123.51	599.19	f
360	1143.98	595.94	f
400	1173.07	601.6	f
440	1199.61	604.83	f
480	1227.52	606.74	f
520	1259.41	615.42	f
560	1288.83	638.94	f
600	1310.22	644.34	f
640	1347.49	644.93	f
680	1383.13	634.8	f
720	1411.59	644.95	f
760	1437.15	650.89	f
800	1452.01	650.27	f
840	1492.96	652.79	f
880	1523.49	658.6	f
920	1554.7	653.89	f
960	1578.19	665.45	f
1000	1609.24	662.81	f
1040	1629.72	653.39	f
1080	1646.11	653.17	f
1120	1671.25	653.21	f
1160	1695.72	656.17	f
1200	1729.9	653.25	f
1240	1762.61	655.32	f
1280	1788.81	644.07	f
1320	1801.25	639.59	f
1360	1838.49	648.95	f
1400	1880.68	658.66	f
1440	1916.32	673.7	f
*	id=P30	origin=start	destiny=end	motherId=-	ageAtStart=120
0	318.89	350.77	c
40	360.24	357.79	c
80	385.38	353.23	c
120	409.75	353.95	c
160	436.31	352.36	c
200	461.31	354.15	f
240	499.44	344.61	f
280	520.32	348.01	f
320	535.89	344.1	f
360	579.89	342.85	f
400	606.9	341.97	f
440	641.79	347.94	f
480	665.68	349.95	f
520	691.17	336.95	f
560	715.91	343.43	f
600	737.84	348.15	f
640	764.7	348.81	f
680	799.58	350.05	f
720	826.31	355.01	f
760	857.67	359.85	f
800	876.63	358.74	f
840	902.46	364.76	f
880	925	365.62	f
920	944.55	363.67	f
960	975.18	363.15	f
1000	995.73	353.63	f
1040	1029.01	343.61	f
1080	1059.53	339.92	f
1120	1094.55	333.06	f
1160	1120.88	317.93	f
1200	1151.66	312.84	f
1240	1176.45	308.87	f
1280	1199.01	304.06	f
1320	1232.56	302.27	f
1360	1258.47	294.3	f
1400	1289.09	297.67	f
1440	1310.73	298.18	f
