# Supplementary material for: A three component model for superdiffusive motion effectively describes migration of eukaryotic cells moving freely or under a directional stimulus
Source: PLoS One. 2022 Aug 2;17(8):e0272259. doi: 10.1371/journal.pone.0272259 (PMC9345344; doi:10.1371/journal.pone.0272259)
Supplement: S1 File — Text files containing information about displacements of experimental and simulated populations used for both preliminary analyses, in “datasets used for preliminary evaluation of cell movement (Tables 1 and 2)”, and further characterization of cell movement, in “further datasets used for cell movement characterization (Figs 2, 4–6; Table 2; S1–S3 Tables; S2 and S3 Figs)”. (ZIP) [file pone.0272259.s007.zip › S1_File/further datasets/simulated/30 cells (9 micron random)/b16 p12/Coords-Lnrn2S.txt]

#	version=2.0	operator=	acqDate=	cellLine=cell	cond=N.T.	type=	well=	ref_angle=	note=Experiment 1	clickId=	date=	acqId=	ps=1	xSize=845	ySize=668	ts=1	unit=um	stackId=	timeInt=	description=
*	id=P1	origin=start	destiny=end	motherId=-	ageAtStart=3560
0	663.93	370.28	c
40	692.97	365.33	c
80	722.77	359	c
120	754.28	355.12	c
160	778.44	349.16	c
200	811.5	358.78	f
240	834.87	359.83	f
280	870.89	354.06	f
320	899.24	360.53	f
360	929.58	354.77	f
400	950.31	359.01	f
440	974.16	354.75	f
480	993.01	357.35	f
520	1015.95	369.57	f
560	1027.06	377.19	f
600	1041.28	370.87	f
640	1076.09	366.55	f
680	1114.76	366.81	f
720	1137.48	363.68	f
760	1181.52	359.41	f
800	1198.66	363.2	f
840	1239.69	369.34	f
880	1267.89	373.55	f
920	1293.66	375.9	f
960	1313.19	386.26	f
1000	1327.91	386.78	f
1040	1361.48	377.26	f
1080	1381.77	376.4	f
1120	1404.15	371.41	f
1160	1432.7	369.19	f
1200	1452.69	369.15	f
1240	1472.58	358.69	f
1280	1506.42	348.61	f
1320	1532.91	353.85	f
1360	1566.98	353.19	f
1400	1594.07	354.25	f
1440	1628.76	350.51	f
*	id=P2	origin=start	destiny=end	motherId=-	ageAtStart=4280
0	571.66	349.62	c
40	590.3	349.63	c
80	616.21	355.52	c
120	647.95	359.65	c
160	675.2	355.87	c
200	698.07	355	f
240	716.51	350.37	f
280	746.04	333.86	f
320	771.53	331.3	f
360	796.55	336.2	f
400	817.38	336.86	f
440	851.65	330.84	f
480	876.94	328.82	f
520	895.64	316.15	f
560	918.81	309.05	f
600	940.13	292.91	f
640	977.73	281.34	f
680	1010.63	278.83	f
720	1027.38	272.18	f
760	1056.44	278.19	f
800	1092.01	273.35	f
840	1119.52	266.1	f
880	1151.05	264.98	f
920	1179.79	266.91	f
960	1204.53	270.43	f
1000	1227.29	270.08	f
1040	1246.18	281.52	f
1080	1250.2	287.88	f
1120	1268.15	294.92	f
1160	1285.82	296.92	f
1200	1313.49	304.49	f
1240	1350.51	303.29	f
1280	1363.66	302.92	f
1320	1389.56	305.47	f
1360	1417.78	304.52	f
1400	1438.58	298.35	f
1440	1471.04	295.86	f
*	id=P3	origin=start	destiny=end	motherId=-	ageAtStart=2200
0	342.59	-0.85000000000002	c
40	363.48	-18.63	c
80	391.96	-28.2	c
120	426.57	-38.64	c
160	451.74	-35.83	f
200	477.19	-36.05	f
240	499.17	-33.49	f
280	526.05	-29.64	f
320	556.9	-35.29	f
360	603.16	-40.77	f
400	623.36	-49.33	f
440	646.49	-51	f
480	666.59	-51.43	f
520	693.1	-56.74	f
560	704.73	-69.13	f
600	713.18	-73.33	f
640	733.83	-74.43	f
680	762.95	-78.85	f
720	800.77	-67.51	f
760	832.21	-67.72	f
800	856.31	-79.36	f
840	889.71	-79.13	f
880	928.54	-83.32	f
920	943.22	-82.84	f
960	961.15	-70.75	f
1000	973.13	-70.38	f
1040	995.59	-69.21	f
1080	1018.92	-64.05	f
1120	1046.6	-60.71	f
1160	1064.98	-72.53	f
1200	1098.47	-75.15	f
1240	1116.77	-60.76	f
1280	1144.66	-64.57	f
1320	1171.39	-68.87	f
1360	1197.48	-68.51	f
1400	1235.44	-61.74	f
1440	1264.11	-68.18	f
*	id=P4	origin=start	destiny=end	motherId=-	ageAtStart=3600
0	333.77	170.82	c
40	340.68	171.86	c
80	367.94	180.25	c
120	404.38	182.22	c
160	439.48	181.35	c
200	461.33	176.14	f
240	488.25	181.16	f
280	519.76	188.04	f
320	547.95	202.65	f
360	568.78	213.29	f
400	603.46	225.56	f
440	642.76	225.94	f
480	666.61	230.48	f
520	686.37	232.38	f
560	707.65	242.88	f
600	741.32	238.04	f
640	761.81	242.4	f
680	789.89	247.59	f
720	816.79	239.04	f
760	831.76	231.15	f
800	868.64	220.8	f
840	896.96	208.65	f
880	931.64	206.41	f
920	955.5	217.04	f
960	976.09	230.91	f
1000	1003.65	249.91	f
1040	1027.24	247.49	f
1080	1068.55	231.08	f
1120	1094.98	224.05	f
1160	1132.78	217.48	f
1200	1162.31	214.77	f
1240	1200.36	211.68	f
1280	1230.55	222.54	f
1320	1259.91	242.74	f
1360	1278.95	250.34	f
1400	1306.06	247.21	f
1440	1337.27	252.43	f
*	id=P5	origin=start	destiny=end	motherId=-	ageAtStart=4600
0	610.75	41.53	c
40	640.23	38.37	c
80	678.5	37.93	c
120	708.75	31.95	c
160	738.56	24.22	c
200	758.91	29.12	f
240	782.42	36.28	f
280	820.73	39.6	f
320	854.63	35.18	f
360	882.02	31.53	f
400	916.92	20.25	f
440	946.92	15.44	f
480	973.63	8.0599999999999	f
520	993.32	5.55	f
560	1034	13.58	f
600	1048.21	31.83	f
640	1077.22	27.33	f
680	1100.42	18.57	f
720	1136.1	13.98	f
760	1165.35	18.14	f
800	1192.39	26.19	f
840	1216.52	27.07	f
880	1252.19	28.43	f
920	1283.2	21.01	f
960	1332.53	13.72	f
1000	1360.64	12.99	f
1040	1396.34	25.05	f
1080	1424.92	23.03	f
1120	1459	25.36	f
1160	1491.38	28.96	f
1200	1525.41	31.4	f
1240	1542.2	35.49	f
1280	1573.45	42.27	f
1320	1598.18	39.04	f
1360	1618.14	38.34	f
1400	1654.06	35.35	f
1440	1675.92	38.24	f
*	id=P6	origin=start	destiny=end	motherId=-	ageAtStart=1560
0	146.7	349.69	c
40	181.36	375.64	c
80	217.53	388.45	c
120	247.25	396.24	c
160	272.41	404.83	c
200	295.7	418.42	f
240	326.82	424.01	f
280	357.62	419.66	f
320	370.76	404.95	f
360	403.88	396.2	f
400	427.77	382.86	f
440	458.08	365.08	f
480	485.64	353.84	f
520	512.76	344.95	f
560	526.08	353.93	f
600	552.52	360.64	f
640	585.16	359.29	f
680	604.11	360.06	f
720	616.67	358.12	f
760	640.86	355.22	f
800	677.75	355.97	f
840	693.1	351.35	f
880	723.06	341.98	f
920	762.1	339.92	f
960	801.48	335.26	f
1000	816.08	336.8	f
1040	835.98	334.27	f
1080	861.24	334.47	f
1120	883.75	323.87	f
1160	903.07	311.24	f
1200	923.49	302.98	f
1240	942.3	294.72	f
1280	971.6	296.62	f
1320	999.57	287.66	f
1360	1031.85	275.99	f
1400	1059.58	280.82	f
1440	1081.18	284.97	f
*	id=P7	origin=start	destiny=end	motherId=-	ageAtStart=400
0	726.87	206.05	c
40	755.48	221.53	c
80	777.23	218.52	c
120	804.08	209.57	c
160	837.89	199.52	c
200	878.28	185.14	f
240	917.2	181.02	f
280	938.21	175.93	f
320	968.42	158.49	f
360	983.95	148.11	f
400	1005.42	143.15	f
440	1036.3	148.04	f
480	1066.34	148.55	f
520	1096.22	158.8	f
560	1118.38	157.82	f
600	1147.99	154.14	f
640	1176.2	157.29	f
680	1216.57	152.91	f
720	1240.79	146.56	f
760	1270.25	142.01	f
800	1293.96	141.93	f
840	1324.77	141.07	f
880	1350.97	140.55	f
920	1374.64	138.99	f
960	1400.41	138.64	f
1000	1423.73	128.94	f
1040	1454.06	112.77	f
1080	1478.83	103.02	f
1120	1497.81	92.37	f
1160	1524.01	83.68	f
1200	1555.97	75.35	f
1240	1589.55	52.24	f
1280	1616.26	57.62	f
1320	1639.44	60.41	f
1360	1677.95	53.4	f
1400	1703.1	54.57	f
1440	1732.18	56.51	f
*	id=P8	origin=start	destiny=end	motherId=-	ageAtStart=680
0	551.67	249.64	c
40	575.55	236.37	c
80	585.67	228.29	c
120	611.77	232.01	c
160	638.37	227.2	c
200	664.87	225.88	f
240	695.63	231.22	f
280	716.9	226.96	f
320	738.59	220.33	f
360	760.02	220.75	f
400	797.26	219.25	f
440	827.51	225.03	f
480	854.68	222.9	f
520	878.79	224.53	f
560	928.75	217.5	f
600	953.17	224.29	f
640	985.82	228.91	f
680	1016.33	239.77	f
720	1039.18	261.4	f
760	1066.82	280.72	f
800	1096.25	292.52	f
840	1133.36	291.24	f
880	1152.01	300.46	f
920	1179.81	304.56	f
960	1210.22	314.76	f
1000	1230.59	323.69	f
1040	1246.78	331.45	f
1080	1274.18	348.48	f
1120	1288.67	348.15	f
1160	1331.93	343.46	f
1200	1367.53	340.42	f
1240	1385.65	334.4	f
1280	1420.51	327.55	f
1320	1442.18	327.56	f
1360	1481.2	327.03	f
1400	1510.9	332.96	f
1440	1549.57	332.16	f
*	id=P9	origin=start	destiny=end	motherId=-	ageAtStart=640
0	160.88	366.74	c
40	185.99	372.27	c
80	209.84	381.49	c
120	246.05	388.37	c
160	270.23	381.57	c
200	301.03	367.74	f
240	328.14	353.18	f
280	374.63	338.09	f
320	400.68	345.21	f
360	414.7	356.17	f
400	427.81	366.11	f
440	456.82	389.37	f
480	494.52	382.51	f
520	523.32	379.31	f
560	547.96	385.05	f
600	568.46	395.93	f
640	599.4	412.07	f
680	622.5	415.5	f
720	653.81	416.24	f
760	696.22	426.26	f
800	723.44	422.62	f
840	747.4	420.17	f
880	782.19	431.62	f
920	803.47	433.89	f
960	835.02	448.58	f
1000	864.83	449.07	f
1040	893.23	453.68	f
1080	915.87	448.76	f
1120	945.46	451.74	f
1160	979.67	453.86	f
1200	1007.01	438.36	f
1240	1030.93	435.59	f
1280	1057.6	438.23	f
1320	1097.93	435.67	f
1360	1122.17	432.14	f
1400	1146.94	429.77	f
1440	1191.97	423.12	f
*	id=P10	origin=start	destiny=end	motherId=-	ageAtStart=3000
0	434.99	247.73	c
40	433.61	232.63	c
80	457.34	231.74	c
120	497.7	228.26	c
160	532.56	224.65	c
200	561.27	227.2	f
240	589.97	224.54	f
280	609.96	231.37	f
320	651.74	223.84	f
360	667.04	226.36	f
400	696.05	230.5	f
440	725.55	221	f
480	758.58	203.25	f
520	779.18	209.03	f
560	808.74	206.75	f
600	837.92	206.8	f
640	868.37	216.36	f
680	910.75	217.85	f
720	930.61	228.64	f
760	947.23	234.3	f
800	971.45	241.14	f
840	990.62	246.13	f
880	1015.01	253.39	f
920	1046.08	262.82	f
960	1070.41	258.07	f
1000	1108.34	252.98	f
1040	1132.25	255.49	f
1080	1165.42	255.57	f
1120	1188.61	268.12	f
1160	1225.67	277.06	f
1200	1264	282.03	f
1240	1293.66	274.49	f
1280	1336.2	274.67	f
1320	1355.89	261.89	f
1360	1382.11	254.65	f
1400	1411.43	258.51	f
1440	1446.39	263.23	f
*	id=P11	origin=start	destiny=end	motherId=-	ageAtStart=3800
0	314.88	526.17	c
40	349.06	531.71	c
80	368.6	528.01	c
120	400.97	526.36	c
160	428.45	528.64	c
200	452.75	537.09	f
240	474.6	542.79	f
280	494.22	541.54	f
320	517.1	537.14	f
360	544.85	537.02	f
400	558.73	530.26	f
440	580.35	529.24	f
480	607.18	526.53	f
520	643.76	529.08	f
560	669.54	530.34	f
600	710.22	538.24	f
640	748.6	531.81	f
680	776.93	537.83	f
720	801.52	552.13	f
760	828.27	554.53	f
800	871.85	553.54	f
840	898.16	549.11	f
880	919.37	545.12	f
920	944.98	543.67	f
960	957.26	544.72	f
1000	978.21	536.82	f
1040	1003.23	536.4	f
1080	1040.23	544.39	f
1120	1076.45	544.39	f
1160	1106.52	544.84	f
1200	1134.67	557.14	f
1240	1164.27	565.93	f
1280	1191.47	573.41	f
1320	1219.44	566.69	f
1360	1235.19	575.98	f
1400	1270.68	596.15	f
1440	1309.71	599.52	f
*	id=P12	origin=start	destiny=end	motherId=-	ageAtStart=40
0	139.24	440.88	c
40	160.33	431.08	c
80	173.42	422.72	c
120	197.13	410.87	c
160	218.03	411.19	c
200	249.87	408.26	f
240	288.52	401.26	f
280	309.74	395.89	f
320	350.66	395.27	f
360	379.95	385.36	f
400	403.38	398.02	f
440	444.9	401.81	f
480	473.82	404.11	f
520	494.92	413.6	f
560	522.22	421.78	f
600	557.82	427.69	f
640	594.52	434.72	f
680	611.38	442.64	f
720	626.87	444.91	f
760	653.08	441.95	f
800	686.79	438.39	f
840	726.16	432.4	f
880	750.08	430.26	f
920	784.22	428.44	f
960	802.1	426.47	f
1000	831.47	419.61	f
1040	856.17	408.04	f
1080	885.33	407.44	f
1120	912.96	411.38	f
1160	929.51	413.25	f
1200	950.77	417.75	f
1240	973.66	415.05	f
1280	1008.94	410.76	f
1320	1026.27	406.71	f
1360	1047.78	410.71	f
1400	1078.46	414.21	f
1440	1110.65	425.01	f
*	id=P13	origin=start	destiny=end	motherId=-	ageAtStart=4480
0	504.62	60.39	c
40	521.55	58.85	c
80	557.76	48.38	c
120	595.04	40.23	c
160	622.06	49.27	c
200	655.04	42.6	f
240	674.72	44.58	f
280	699.09	51.67	f
320	732.31	54.19	f
360	761.42	41.59	f
400	789.91	40.1	f
440	812.64	30.48	f
480	843.55	29.19	f
520	869.58	26.36	f
560	891.07	13.59	f
600	922.04	10.2	f
640	951.44	10.75	f
680	982.03	17.59	f
720	1003.95	9.95	f
760	1033.03	5.74	f
800	1057.54	7.34	f
840	1082.37	7.13	f
880	1116.37	-1.02	f
920	1153.42	5.05	f
960	1189.45	-7.58	f
1000	1224.2	-23.3	f
1040	1237.82	-27.41	f
1080	1259.76	-21.26	f
1120	1294.93	-18.42	f
1160	1330.62	-15.9	f
1200	1363.65	-11.03	f
1240	1383.57	-17.05	f
1280	1415.92	-15.8	f
1320	1442.03	-21.91	f
1360	1478.7	-12.81	f
1400	1515.21	-11.09	f
1440	1549.64	-6.16	f
*	id=P14	origin=start	destiny=end	motherId=-	ageAtStart=1760
0	394.34	622.13	c
40	428.92	617.59	c
80	456.17	630.06	c
120	472.84	637.19	c
160	495.38	638.49	c
200	523.55	644.79	f
240	557.59	648.65	f
280	585.92	641.81	f
320	606.48	632.61	f
360	626.25	629.9	f
400	660.23	629.82	f
440	688.73	634.11	f
480	713.54	634.88	f
520	754.34	652.14	f
560	779.27	656.16	f
600	808.12	663.86	f
640	831.35	670.6	f
680	865.24	659.58	f
720	899.35	646.13	f
760	933.15	632.48	f
800	957.96	639.58	f
840	984.02	638.95	f
880	1013.22	653.05	f
920	1036.52	659.11	f
960	1066.17	661.91	f
1000	1089.53	675.01	f
1040	1118.84	692.28	f
1080	1139.93	696.04	f
1120	1150.64	700.3	f
1160	1186.29	708.99	f
1200	1221.75	713.1	f
1240	1253.9	718.77	f
1280	1282.28	729	f
1320	1300.15	720.31	f
1360	1328.78	724.32	f
1400	1343.3	727.1	f
1440	1354.95	725.67	f
*	id=P15	origin=start	destiny=end	motherId=-	ageAtStart=680
0	567.31	50.84	c
40	584.75	38.21	c
80	608.04	38.76	c
120	628.14	43.94	c
160	657.1	47.37	c
200	677.25	46.35	f
240	695.85	52.3	f
280	717.41	50.09	f
320	752.75	52.85	f
360	779.37	53.08	f
400	820.98	43.91	f
440	857.78	38.63	f
480	888.94	30.23	f
520	908.61	15.02	f
560	936.94	6.84	f
600	972.57	1.96	f
640	1013.7	3.66	f
680	1038.25	0.35000000000002	f
720	1061.13	14.39	f
760	1083.83	10.69	f
800	1111.32	2.15	f
840	1134.65	-9.08	f
880	1163.23	-19.33	f
920	1181.32	-29.69	f
960	1200.32	-28.16	f
1000	1230.56	-17.98	f
1040	1261.09	-1.53	f
1080	1280.8	4.48	f
1120	1304.5	14.37	f
1160	1330.13	18.39	f
1200	1360.76	5.42	f
1240	1375.05	-2.77	f
1280	1401.45	1.5599999999999	f
1320	1427.45	0.80999999999995	f
1360	1452.45	7.66	f
1400	1486.79	13.56	f
1440	1511.24	9.72	f
*	id=P16	origin=start	destiny=end	motherId=-	ageAtStart=3840
0	357.92	372.73	c
40	380.11	373.56	c
80	411.02	380.26	c
120	442.56	383.02	c
160	471.38	387.81	c
200	504.12	400.44	f
240	517.55	403.24	f
280	547.93	405.89	f
320	592.1	399.28	f
360	619.36	389.94	f
400	653.3	382.27	f
440	687.89	374.38	f
480	718.28	369.68	f
520	748.48	374.42	f
560	792.01	371.55	f
600	827.49	373.82	f
640	846.78	378.18	f
680	875.33	383.97	f
720	890.67	379.08	f
760	927.31	375.3	f
800	949.78	382.11	f
840	960.63	385.43	f
880	999.6	382.02	f
920	1044.95	381.02	f
960	1081.53	372.36	f
1000	1107.64	367.69	f
1040	1148.62	364.78	f
1080	1176.73	370.81	f
1120	1209.28	372.05	f
1160	1247	371.94	f
1200	1279.89	372.73	f
1240	1304.1	372.92	f
1280	1333.18	366.14	f
1320	1372.64	370.07	f
1360	1406.83	372.25	f
1400	1425.91	376.74	f
1440	1451.85	379.95	f
*	id=P17	origin=start	destiny=end	motherId=-	ageAtStart=120
0	293.53	609.63	c
40	305.57	598.68	c
80	324	585.51	c
120	338.82	591.75	c
160	360.17	600.75	c
200	374.52	608.32	f
240	383.85	609.61	f
280	406.2	608.12	f
320	437.02	598.54	f
360	463.87	610.44	f
400	489.95	620.37	f
440	514.37	624.85	f
480	554.1	624.35	f
520	590.24	632.35	f
560	614.25	638.35	f
600	646.94	648.19	f
640	668.38	654.49	f
680	700.48	648.65	f
720	734.85	640.73	f
760	766.52	634.31	f
800	812.42	627.52	f
840	830.78	613.33	f
880	856.32	604.84	f
920	889.14	613.96	f
960	923.26	617.33	f
1000	946.33	616.02	f
1040	977.66	623.6	f
1080	1005.47	618.68	f
1120	1040.69	618.95	f
1160	1078.17	616.4	f
1200	1110.71	613.01	f
1240	1128.96	604.69	f
1280	1146.62	611.11	f
1320	1174.75	617.62	f
1360	1199.22	615.7	f
1400	1224.78	614.99	f
1440	1253.31	609.76	f
*	id=P18	origin=start	destiny=end	motherId=-	ageAtStart=2920
0	786.56	161.9	c
40	806.7	156.04	c
80	834.65	157.95	c
120	865.29	146.79	c
160	897.1	147.85	f
200	928.94	143.62	f
240	954.92	124.44	f
280	979.41	116.8	f
320	1011.16	113.12	f
360	1041.83	115.88	f
400	1062.02	112.55	f
440	1076.02	121.06	f
480	1099.83	135.04	f
520	1123.72	144.13	f
560	1153.37	149.8	f
600	1188.69	147.04	f
640	1215.68	151.64	f
680	1241.5	156.34	f
720	1269.1	180.41	f
760	1299.57	191.32	f
800	1327.35	195.45	f
840	1350.19	198.07	f
880	1380.34	204.14	f
920	1405.49	210.02	f
960	1425.77	216.82	f
1000	1445.3	233.62	f
1040	1468.84	238.61	f
1080	1510.58	245.99	f
1120	1525.74	240.53	f
1160	1543.66	240.41	f
1200	1570.85	240.38	f
1240	1591.28	228.63	f
1280	1607.26	213.09	f
1320	1618.25	203.33	f
1360	1641.32	203	f
1400	1679.6	193.88	f
1440	1719.18	189.15	f
*	id=P19	origin=start	destiny=end	motherId=-	ageAtStart=3440
0	66.3	468.46	c
40	101.14	462.16	c
80	135.73	456.62	c
120	173.08	457.84	c
160	199.93	460.82	c
200	229.11	460.6	f
240	253.41	460.93	f
280	275.22	457.98	f
320	305.53	460.06	f
360	328.15	463.51	f
400	356.07	468.83	f
440	385.48	485.33	f
480	403.95	490.61	f
520	442.85	500.92	f
560	468.97	517.81	f
600	498.24	525.29	f
640	515.79	532.48	f
680	538.3	537.74	f
720	571.14	543.64	f
760	597.53	543.43	f
800	621.28	546.37	f
840	651.13	553.29	f
880	681.74	552.99	f
920	708.72	562.3	f
960	737.09	564.97	f
1000	766.2	571.82	f
1040	802.15	575.13	f
1080	832.03	569.87	f
1120	865.74	569.62	f
1160	884.86	574.88	f
1200	908.4	590.93	f
1240	934.04	593.9	f
1280	948.28	578.81	f
1320	979.73	570.75	f
1360	1003.69	582.3	f
1400	1040.88	589.95	f
1440	1065.3	604.25	f
*	id=P20	origin=start	destiny=end	motherId=-	ageAtStart=240
0	460.88	176.18	c
40	492.77	160.35	c
80	523.4	162.83	c
120	543.13	178.12	c
160	565.85	189.36	c
200	602.2	197.58	f
240	639.48	205.29	f
280	662.68	210.47	f
320	686.87	214.72	f
360	722.38	210.93	f
400	740.11	195.21	f
440	770.69	205.58	f
480	785.7	208.49	f
520	804.45	217.49	f
560	834.7	235.53	f
600	855.72	237.63	f
640	882.32	239.43	f
680	910.77	244.69	f
720	929.83	249.08	f
760	955.82	252.27	f
800	987.46	247.7	f
840	1026.04	249.45	f
880	1058.22	247.32	f
920	1072.66	252.16	f
960	1106.13	252.29	f
1000	1153.61	246.42	f
1040	1189.18	239.5	f
1080	1216.34	234.29	f
1120	1249.93	222.56	f
1160	1275.45	215.82	f
1200	1297.16	207.08	f
1240	1330	193.92	f
1280	1347.53	194.34	f
1320	1374.9	179.23	f
1360	1396.93	170.02	f
1400	1420.82	166.15	f
1440	1457.19	169.26	f
*	id=P21	origin=start	destiny=end	motherId=-	ageAtStart=4560
0	211.11	220.23	c
40	242.73	223.49	c
80	276.03	234.13	c
120	309.72	237.45	c
160	337.52	245.06	c
200	363.84	247.37	f
240	404.46	262.01	f
280	434.75	261.58	f
320	467.68	258.43	f
360	492.52	258.29	f
400	514.6	251.09	f
440	551.12	252.33	f
480	575.28	251.6	f
520	602.8	255.62	f
560	629.23	245.59	f
600	661.08	234.5	f
640	690.08	239.12	f
680	717.14	247.96	f
720	743.01	248.46	f
760	757.94	250.57	f
800	799.58	252.51	f
840	832.72	263.9	f
880	853.71	267.53	f
920	877.29	265.99	f
960	907.71	250.3	f
1000	931.05	241.59	f
1040	954.07	233.45	f
1080	971.25	215.19	f
1120	992.72	203.78	f
1160	1019.38	195.62	f
1200	1064.86	191.89	f
1240	1097.36	185.42	f
1280	1123.53	189.41	f
1320	1146.42	189.83	f
1360	1181.2	193.37	f
1400	1210.41	191.16	f
1440	1246.42	192.28	f
*	id=P22	origin=start	destiny=end	motherId=-	ageAtStart=2680
0	238.52	590.51	c
40	266.79	593.77	c
80	289.41	596.81	c
120	325.32	603.11	c
160	353.09	600.88	c
200	383.16	591.96	f
240	420.73	584.92	f
280	453.18	582.88	f
320	473.47	591.51	f
360	498.13	601.92	f
400	521.34	604.75	f
440	549.58	607.54	f
480	571.5	617.36	f
520	606.62	640.74	f
560	634.79	647.52	f
600	661.74	642.05	f
640	705.71	645.19	f
680	728.84	652.62	f
720	746.98	660.46	f
760	774.1	665.49	f
800	792.77	677.59	f
840	816.88	673.36	f
880	836.54	677.14	f
920	850.85	678.06	f
960	874.75	670.27	f
1000	908.13	664.5	f
1040	951.74	656.68	f
1080	982.38	658.96	f
1120	1011.16	671.51	f
1160	1032.5	677.28	f
1200	1067.74	685.99	f
1240	1094.75	688.54	f
1280	1116.86	675.95	f
1320	1134.37	670.58	f
1360	1174.1	665.15	f
1400	1194.47	670.82	f
1440	1209.44	676.39	f
*	id=P23	origin=start	destiny=end	motherId=-	ageAtStart=3960
0	328.92	72.12	c
40	356.03	76.13	c
80	375.91	75.1	c
120	407.26	80.51	c
160	435.92	78.28	c
200	455.01	64.99	f
240	480.91	62.09	f
280	516.6	66.58	f
320	549.51	64.61	f
360	576.71	67.55	f
400	602.77	71.89	f
440	630.23	73.87	f
480	660.28	73.73	f
520	682.25	67.02	f
560	706.01	52.65	f
600	737.62	46.74	f
640	749.55	41.27	f
680	770.83	42.33	f
720	794.75	40.47	f
760	817.51	32.9	f
800	850.4	32.64	f
840	883.03	33.46	f
880	900.31	28.45	f
920	931.24	21.49	f
960	954.27	18.92	f
1000	976.26	18.56	f
1040	1007.88	19.31	f
1080	1026.6	23.39	f
1120	1055	19.52	f
1160	1092.78	12.49	f
1200	1112.83	11.79	f
1240	1131.22	7.63	f
1280	1153.21	-0.26999999999998	f
1320	1183.19	-8.1	f
1360	1216.68	-5.33	f
1400	1251.53	-4.97	f
1440	1273.05	-3.9	f
*	id=P24	origin=start	destiny=end	motherId=-	ageAtStart=2680
0	590.7	297.52	c
40	597.74	279.88	c
80	612.77	272.2	c
120	635.31	271.13	c
160	661.19	275.94	c
200	697.53	287.79	f
240	729.78	295.86	f
280	752.88	303.97	f
320	780.37	305.91	f
360	812.83	315.7	f
400	839.7	305.95	f
440	861.45	298.86	f
480	899.62	301.47	f
520	924.97	310.48	f
560	962.12	317.37	f
600	995.04	317.2	f
640	1035.04	318.02	f
680	1081.12	321.12	f
720	1111.1	315.65	f
760	1121.63	323.87	f
800	1152.24	327.56	f
840	1176.11	338.79	f
880	1214.96	339.65	f
920	1230.88	355.29	f
960	1263.79	347.82	f
1000	1304.11	354.43	f
1040	1327.73	357.19	f
1080	1374.11	352.65	f
1120	1401.2	342.32	f
1160	1426.58	329.8	f
1200	1448.53	338.02	f
1240	1468.62	340.77	f
1280	1500.61	337.65	f
1320	1511.79	331.64	f
1360	1538.39	321.65	f
1400	1560.36	332.47	f
1440	1576.75	330.58	f
*	id=P25	origin=start	destiny=end	motherId=-	ageAtStart=4280
0	300.2	525.37	c
40	331.46	521.71	c
80	374.3	509.33	c
120	399.91	513.64	c
160	432.46	516.88	c
200	464.56	517.56	f
240	496.94	521.89	f
280	521.8	520.87	f
320	552.6	509.49	f
360	580.11	501.97	f
400	603.17	510.45	f
440	623.05	517.93	f
480	658.44	525.11	f
520	685.89	511.84	f
560	714.82	502.84	f
600	736.38	491.19	f
640	779.02	485.22	f
680	803.8	479.82	f
720	817.39	478.44	f
760	843.19	473.51	f
800	875.64	472.71	f
840	910.57	467.52	f
880	935.77	453.9	f
920	953.65	446.07	f
960	983.29	449.47	f
1000	999.74	457.36	f
1040	1030.08	465.61	f
1080	1055.34	478.97	f
1120	1075.67	498.39	f
1160	1093.25	495.96	f
1200	1130.85	503.07	f
1240	1161.05	503.1	f
1280	1182.61	506.55	f
1320	1213.95	500.7	f
1360	1246.31	508.69	f
1400	1270	512.05	f
1440	1290.48	507.22	f
*	id=P26	origin=start	destiny=end	motherId=-	ageAtStart=4040
0	130.68	230.71	c
40	163.14	223.58	c
80	204.11	212.67	c
120	221.94	203.72	c
160	252.57	194.64	c
200	284.31	190.2	f
240	309.46	184.25	f
280	329.24	177.01	f
320	361.49	169.31	f
360	393.07	169.05	f
400	425.76	170.58	f
440	458.77	161.68	f
480	474.08	161.46	f
520	509.29	152.73	f
560	541.13	149.14	f
600	569.48	143.78	f
640	602.67	143.74	f
680	638.51	151.49	f
720	665.5	146.2	f
760	679.28	161.28	f
800	694.46	170.55	f
840	720.25	187.77	f
880	742.59	189.86	f
920	770.7	201.19	f
960	799.66	205.11	f
1000	824.76	219.49	f
1040	860.64	241.3	f
1080	889.38	246.27	f
1120	922.64	251.5	f
1160	946.21	261.3	f
1200	975.22	267.37	f
1240	1005.77	253.83	f
1280	1037.35	250.04	f
1320	1069.32	248.69	f
1360	1108.82	250.12	f
1400	1148.7	260.1	f
1440	1181.1	270.79	f
*	id=P27	origin=start	destiny=end	motherId=-	ageAtStart=3360
0	401.71	467.78	c
40	430.33	478.62	c
80	446.11	484.87	c
120	483.23	481.58	c
160	512.08	467.89	c
200	542.02	467.29	f
240	564.86	463.58	f
280	590.06	471.17	f
320	616.14	469.04	f
360	642.87	479.63	f
400	672.59	486.8	f
440	702.59	503.97	f
480	725.67	515.74	f
520	757.38	527.04	f
560	767.05	536.7	f
600	790.68	547.68	f
640	811.9	546.99	f
680	835.31	540.99	f
720	864.26	519.04	f
760	885.53	524.49	f
800	919.58	529.17	f
840	945.72	527.5	f
880	973.59	513.5	f
920	998.62	504.04	f
960	1015.92	501.61	f
1000	1053.91	507.26	f
1040	1087.84	507.42	f
1080	1109.89	520.75	f
1120	1140.25	526.79	f
1160	1174.54	519.08	f
1200	1195.86	514.85	f
1240	1214.18	520.43	f
1280	1241.3	527.8	f
1320	1271.81	537.58	f
1360	1306.39	535.79	f
1400	1319.85	524.67	f
1440	1343.54	523.21	f
*	id=P28	origin=start	destiny=end	motherId=-	ageAtStart=2480
0	34.64	636.27	c
40	56.61	618.3	c
80	75.41	620.84	c
120	109.67	628.41	c
160	135.65	630.13	c
200	169.23	637.39	f
240	187.27	640.88	f
280	213.86	643.54	f
320	242.88	652.61	f
360	266.24	654.32	f
400	293.87	641.31	f
440	315.59	636.23	f
480	331.25	648.7	f
520	365.71	659.27	f
560	393.3	665.99	f
600	422.11	667.87	f
640	452.85	678.6	f
680	481.11	688.43	f
720	500.55	692.96	f
760	532.82	687.73	f
800	577.69	685.62	f
840	604.2	697.5	f
880	628.26	699.54	f
920	666.42	684.36	f
960	690.43	682.19	f
1000	725.45	666.22	f
1040	752.81	663.3	f
1080	773.17	665.46	f
1120	787.17	661.03	f
1160	811.54	653.97	f
1200	832.04	644.5	f
1240	853.19	641.25	f
1280	878.81	645.65	f
1320	911.97	646.11	f
1360	936.3	640.79	f
1400	961.95	638.29	f
1440	987.74	648.1	f
*	id=P29	origin=start	destiny=end	motherId=-	ageAtStart=2600
0	207.42	358	c
40	239.55	368.34	c
80	269.09	374.51	c
120	297.88	373.94	c
160	332.01	361.02	c
200	345.48	362.07	f
240	372.42	371.04	f
280	402.5	365.01	f
320	426.02	371.51	f
360	450.01	374.06	f
400	477.75	393.15	f
440	511.8	397.5	f
480	540.76	393.66	f
520	564.87	402.79	f
560	600.96	426.35	f
600	635.31	431.32	f
640	656.69	436.14	f
680	676.84	435.68	f
720	708.39	438.15	f
760	732.16	453.07	f
800	757.72	451.78	f
840	778.92	448.28	f
880	806.58	455.34	f
920	836.58	455.75	f
960	869.81	445.13	f
1000	904.61	440.45	f
1040	942.58	441.72	f
1080	965.48	441.65	f
1120	1003.91	438.43	f
1160	1029.04	440.13	f
1200	1053.93	454.55	f
1240	1065.45	459.58	f
1280	1095.06	448.79	f
1320	1121.82	452.04	f
1360	1148.67	451.02	f
1400	1163.81	458.7	f
1440	1191.09	469.26	f
*	id=P30	origin=start	destiny=end	motherId=-	ageAtStart=1920
0	64.58	88.79	c
40	68.64	105.77	c
80	98.44	113.46	c
120	127.59	123.47	c
160	143.65	134.51	c
200	163.46	136.09	f
240	191.31	136.76	f
280	213.3	126.93	f
320	246.43	121.63	f
360	271.89	114.09	f
400	304.1	114.95	f
440	340.23	121.07	f
480	382.95	120.79	f
520	413.73	115.51	f
560	446.75	107.79	f
600	469.93	112.46	f
640	489.26	102.83	f
680	525.66	96.53	f
720	564.24	89.5	f
760	583.77	86.27	f
800	612.83	84.73	f
840	640.32	82.99	f
880	671.98	69.87	f
920	699.26	62.4	f
960	733.96	47.11	f
1000	759.16	46.35	f
1040	783.81	39.6	f
1080	799.22	50.54	f
1120	830.75	62.32	f
1160	858.69	55.57	f
1200	887.32	59.31	f
1240	927.43	46.57	f
1280	960.63	48.17	f
1320	988.19	47.15	f
1360	1022.4	53.72	f
1400	1045.4	51.95	f
1440	1077.43	67.26	f
