# Supplementary material for: A three component model for superdiffusive motion effectively describes migration of eukaryotic cells moving freely or under a directional stimulus
Source: PLoS One. 2022 Aug 2;17(8):e0272259. doi: 10.1371/journal.pone.0272259 (PMC9345344; doi:10.1371/journal.pone.0272259)
Supplement: S1 File — Text files containing information about displacements of experimental and simulated populations used for both preliminary analyses, in “datasets used for preliminary evaluation of cell movement (Tables 1 and 2)”, and further characterization of cell movement, in “further datasets used for cell movement characterization (Figs 2, 4–6; Table 2; S1–S3 Tables; S2 and S3 Figs)”. (ZIP) [file pone.0272259.s007.zip › S1_File/further datasets/simulated/30 cells (9 micron random)/b12 p8/Coords-Woptxm.txt]

#	version=2.0	operator=	acqDate=	cellLine=cell	cond=N.T.	type=	well=	ref_angle=	note=Experiment 1	clickId=	date=	acqId=	ps=1	xSize=845	ySize=668	ts=1	unit=um	stackId=	timeInt=	description=
*	id=P1	origin=start	destiny=end	motherId=-	ageAtStart=1120
0	828.54	488.82	c
40	853.36	481.44	c
80	875.99	470.94	c
120	894.39	470.71	c
160	908.43	462.17	c
200	916.62	470.7	f
240	920.68	482.97	f
280	925.46	497.07	f
320	938.77	497.95	f
360	955.91	509.26	f
400	976.61	518.3	f
440	1002.19	521.94	f
480	1028.42	529.97	f
520	1048.57	526.48	f
560	1074.88	529.21	f
600	1090.36	516.56	f
640	1105.21	506.73	f
680	1113.14	501.69	f
720	1134.6	491.39	f
760	1158.19	493.18	f
800	1183.7	496.22	f
840	1203.93	500.31	f
880	1227.01	488.4	f
920	1241.99	490.58	f
960	1252.98	494.4	f
1000	1264.83	503.05	f
1040	1285.48	499.48	f
1080	1314.57	498.35	f
1120	1340.36	505.26	f
1160	1353.87	514.01	f
1200	1361.83	525.14	f
1240	1394.26	530.95	f
1280	1416.88	534.68	f
1320	1442.88	531.87	f
1360	1462.6	522.6	f
1400	1478.89	515.62	f
1440	1498.06	512.77	f
*	id=P2	origin=start	destiny=end	motherId=-	ageAtStart=3520
0	749.34	524.08	c
40	771.7	532.69	c
80	796.36	533.23	c
120	806.11	526.42	c
160	832	533.42	c
200	851.99	531.99	f
240	870.86	526.21	f
280	888.57	526.11	f
320	917.39	523.51	f
360	936.28	512.61	f
400	962.28	514.45	f
440	974.22	517.66	f
480	998.73	506.09	f
520	1026.74	503.43	f
560	1030.21	495.75	f
600	1044.61	494.58	f
640	1056.1	497.79	f
680	1077.69	509.86	f
720	1097.84	513.56	f
760	1121.46	524.01	f
800	1129.72	520.86	f
840	1148.27	524.29	f
880	1165.7	510.53	f
920	1183.55	497.89	f
960	1195.56	494.01	f
1000	1216.1	498.36	f
1040	1229.99	508.83	f
1080	1239.98	500.11	f
1120	1267.12	495.3	f
1160	1279.34	477.21	f
1200	1291.88	471.25	f
1240	1311.73	467.18	f
1280	1332.26	470.66	f
1320	1343.55	482.35	f
1360	1360.08	492.82	f
1400	1378.14	492.44	f
1440	1405.1	491.48	f
*	id=P3	origin=start	destiny=end	motherId=-	ageAtStart=3840
0	417.71	476.63	c
40	433.72	458.91	c
80	456.58	456.73	c
120	476.42	435.56	c
160	479.96	438.03	c
200	515.94	447.17	f
240	532.65	448.11	f
280	541.99	441.89	f
320	570.91	452.01	f
360	580.79	465.23	f
400	590.87	472.27	f
440	608.29	467.43	f
480	630.91	465.23	f
520	654.35	461.88	f
560	678.97	453.29	f
600	711.69	451.62	f
640	726.19	453.07	f
680	743.75	457.63	f
720	762.99	453.6	f
760	773.87	450.01	f
800	799.78	450.7	f
840	830.02	463.67	f
880	840.68	470.3	f
920	856.83	469.83	f
960	860.04	476.02	f
1000	876	480.88	f
1040	896.58	484.51	f
1080	916.76	487.55	f
1120	935.25	485.65	f
1160	957.74	500.89	f
1200	964.04	508.69	f
1240	977.38	516.51	f
1280	998	514.81	f
1320	1015.18	506.61	f
1360	1039.31	502.34	f
1400	1057.07	493.79	f
1440	1071.78	491.11	f
*	id=P4	origin=start	destiny=end	motherId=-	ageAtStart=240
0	576.05	158.91	c
40	594.28	146	c
80	616.55	139.37	c
120	649.66	135.9	c
160	673.35	138	c
200	698.65	144.43	f
240	724.32	150.53	f
280	752.09	153.51	f
320	784.05	143.06	f
360	805.87	147.01	f
400	836.78	140.69	f
440	859.84	133.31	f
480	877.42	137.3	f
520	898.78	130.59	f
560	919.52	127.21	f
600	950.52	117.25	f
640	958.73	113.64	f
680	989.85	108.79	f
720	1017.88	113.24	f
760	1037.08	114.87	f
800	1055.42	130.37	f
840	1076.89	124.37	f
880	1091.78	123.96	f
920	1109.8	124.07	f
960	1129.5	112.51	f
1000	1149.85	112.55	f
1040	1172.55	125.09	f
1080	1182.38	118.66	f
1120	1202.62	112.21	f
1160	1219.42	96.33	f
1200	1231.91	86.91	f
1240	1256.04	98.05	f
1280	1279.97	97.34	f
1320	1284.99	107.78	f
1360	1306.36	117.85	f
1400	1318.39	118.64	f
1440	1345.35	118.86	f
*	id=P5	origin=start	destiny=end	motherId=-	ageAtStart=680
0	185.96	487.43	c
40	193.35	480.03	c
80	211.9	487.1	c
120	235.17	503.98	c
160	263.81	508.63	c
200	283.94	502.66	f
240	300.54	507.86	f
280	333.69	509.73	f
320	348.16	498.45	f
360	361.23	496.51	f
400	389.79	492.02	f
440	403.76	497.27	f
480	424.99	503.55	f
520	433.94	505.16	f
560	453.72	518.95	f
600	467.71	518.44	f
640	492.22	515.08	f
680	507.28	512.02	f
720	517.06	520.98	f
760	548.93	530.51	f
800	566.94	528.03	f
840	588.2	525.16	f
880	603.13	518.02	f
920	630.83	527.07	f
960	652.6	523.21	f
1000	664.21	520.66	f
1040	676.42	511.79	f
1080	693.9	488.15	f
1120	705.31	475.08	f
1160	724.52	467.19	f
1200	737.76	465.52	f
1240	752.65	466.83	f
1280	785.92	470.58	f
1320	812.71	487.16	f
1360	828.32	481.83	f
1400	846.42	491.53	f
1440	867.47	504.99	f
*	id=P6	origin=start	destiny=end	motherId=-	ageAtStart=3920
0	551.71	509.5	c
40	570.55	514.92	c
80	594.59	522.74	c
120	617.43	527.54	c
160	632.15	508.73	c
200	645.51	504.14	f
240	660.58	497.6	f
280	686.88	508.22	f
320	715.52	511.47	f
360	745.01	515.43	f
400	767.91	523.62	f
440	798.69	524.82	f
480	831.61	521	f
520	839.77	523.5	f
560	857.28	518.89	f
600	886.66	522.6	f
640	921.18	514.86	f
680	935.56	495.85	f
720	945.29	489.45	f
760	958.82	494.31	f
800	977.71	497.89	f
840	987.05	498.62	f
880	1011.85	513.47	f
920	1045.79	520.18	f
960	1059.11	525.65	f
1000	1079.77	529.07	f
1040	1092.4	534.13	f
1080	1114.22	535.18	f
1120	1144.88	535.74	f
1160	1169.24	528.47	f
1200	1191.24	517.36	f
1240	1212.18	513.35	f
1280	1239.58	519.33	f
1320	1265.29	525.02	f
1360	1282.79	517.15	f
1400	1287.85	508.82	f
1440	1306.71	502.9	f
*	id=P7	origin=start	destiny=end	motherId=-	ageAtStart=2560
0	545.48	110.28	c
40	571.66	97.31	c
80	587.22	107.35	c
120	606.08	111.38	c
160	627.86	102.7	c
200	654.76	104.71	f
240	682.27	110.19	f
280	702.05	106.2	f
320	717.6	103.72	f
360	716.88	98.53	f
400	728.03	101.59	f
440	743.56	116.76	f
480	754.4	126.74	f
520	766.31	143.92	f
560	786.97	137.46	f
600	802.94	129.95	f
640	828.14	122.36	f
680	846.95	120.06	f
720	852.08	111.2	f
760	868.22	104.56	f
800	890.86	93.3	f
840	919.49	87.42	f
880	933.49	85.48	f
920	950.47	81.66	f
960	976.07	79.04	f
1000	995.28	73.57	f
1040	1014.97	65.67	f
1080	1029.43	64.62	f
1120	1058.25	67.48	f
1160	1093.05	72.91	f
1200	1121.44	80.61	f
1240	1142.79	90.07	f
1280	1153.42	92.3	f
1320	1171.55	92.02	f
1360	1190.92	98.02	f
1400	1215.19	94.49	f
1440	1236.57	98.71	f
*	id=P8	origin=start	destiny=end	motherId=-	ageAtStart=1040
0	221.39	270.76	c
40	247.98	263.99	c
80	264.71	274.55	c
120	292.57	273.26	c
160	314.81	275.39	c
200	339.07	275.07	f
240	348.94	272.78	f
280	360.52	273.64	f
320	381.34	260.06	f
360	397.43	255.72	f
400	420.82	262.59	f
440	430.36	273.37	f
480	443.89	291.69	f
520	455	277.44	f
560	470.98	258.76	f
600	480.2	250.36	f
640	493.13	240.24	f
680	507.92	233.05	f
720	529.28	229.34	f
760	555.75	232.24	f
800	567.72	223.66	f
840	587.34	223.2	f
880	606.74	228.65	f
920	631.54	232.57	f
960	645.27	216.74	f
1000	660.23	205.29	f
1040	667.16	194.99	f
1080	688.45	190.46	f
1120	710.96	187.41	f
1160	743.46	182.33	f
1200	766.11	186.24	f
1240	795.7	184.94	f
1280	817.43	185.86	f
1320	842.71	185.12	f
1360	850.49	172.12	f
1400	881.29	161.74	f
1440	907.37	148.76	f
*	id=P9	origin=start	destiny=end	motherId=-	ageAtStart=3000
0	80.88	470.69	c
40	97.74	478.16	c
80	124.44	490.95	c
120	141.69	497.38	c
160	157.97	495.42	f
200	182.66	502.35	f
240	203.57	506.46	f
280	218.82	503.77	f
320	243.5	511.31	f
360	266.86	501.48	f
400	289.38	485.92	f
440	308.11	479.18	f
480	325.52	472.88	f
520	337.81	465.52	f
560	351.19	469.28	f
600	365.23	479.45	f
640	369.98	484.2	f
680	396.21	490.81	f
720	429.05	487.04	f
760	450.51	479.01	f
800	476.27	484.58	f
840	505.01	494.9	f
880	528.87	480.97	f
920	550.61	472.58	f
960	574.11	461.74	f
1000	604.89	455.92	f
1040	626.27	447.65	f
1080	636.86	430.79	f
1120	651.99	413.84	f
1160	671.31	416.33	f
1200	686.02	402.73	f
1240	709.64	418.68	f
1280	729.98	420.57	f
1320	766.16	422.28	f
1360	784.48	426.94	f
1400	796.95	426.4	f
1440	822.11	416.22	f
*	id=P10	origin=start	destiny=end	motherId=-	ageAtStart=3400
0	567.97	593.09	c
40	577.54	591.57	c
80	600.63	593.05	c
120	619.11	592.92	c
160	634.93	589.1	c
200	641.06	583.63	f
240	657.38	561.96	f
280	657.43	559.35	f
320	661.34	561.83	f
360	686.77	567.54	f
400	698.11	562.85	f
440	723.41	571.07	f
480	747.81	572.95	f
520	773.16	578.07	f
560	806.01	581.63	f
600	824.11	594.37	f
640	844.2	605.37	f
680	853.62	608.1	f
720	876.55	607.04	f
760	889.58	616.13	f
800	907.27	623.13	f
840	932.62	615.8	f
880	955.56	621.86	f
920	977.9	620.51	f
960	996.06	599.86	f
1000	1014.23	593.74	f
1040	1027.78	596.44	f
1080	1046.98	593.54	f
1120	1070.06	600.06	f
1160	1079.26	611.28	f
1200	1093.39	610.18	f
1240	1111.2	608.97	f
1280	1140.17	611.43	f
1320	1157.27	602.25	f
1360	1183.33	604.23	f
1400	1207.46	611.26	f
1440	1225.73	616.65	f
*	id=P11	origin=start	destiny=end	motherId=-	ageAtStart=4600
0	547.42	81.65	c
40	565.72	65.66	c
80	587.75	66.08	c
120	604.56	60.18	c
160	626.79	65.62	c
200	647.21	60	f
240	666.08	53.37	f
280	690.41	45.63	f
320	700.86	38.08	f
360	713.26	16.87	f
400	719.09	12.89	f
440	731.38	15.81	f
480	745.01	2.8099999999999	f
520	769.75	9.1900000000001	f
560	792.53	16.97	f
600	796.95	16.15	f
640	825.35	18.12	f
680	842.53	21.6	f
720	861.72	26.51	f
760	893.28	26.49	f
800	910.51	18.43	f
840	932.84	24.66	f
880	960.1	27.52	f
920	974.77	20.62	f
960	993.41	15.68	f
1000	1019.97	15.6	f
1040	1036.41	12.36	f
1080	1047.86	5.73	f
1120	1061.22	3.61	f
1160	1075.32	3.28	f
1200	1086.53	6.17	f
1240	1104.48	7.28	f
1280	1116.28	-3.21	f
1320	1124.93	-1.62	f
1360	1129.38	-4.55	f
1400	1151.71	-16.22	f
1440	1170.6	-21.09	f
*	id=P12	origin=start	destiny=end	motherId=-	ageAtStart=3560
0	386.09	75.11	c
40	400.83	72.72	c
80	418.38	63.33	c
120	458.56	52.19	c
160	479.62	51.13	c
200	515.61	56.73	f
240	535.32	57.01	f
280	546.09	42.05	f
320	563.79	37.4	f
360	585.26	26.19	f
400	616.77	14.34	f
440	642.57	14.77	f
480	657.5	19.49	f
520	667.2	21.28	f
560	682.67	19.19	f
600	709.07	27.26	f
640	719.89	32.06	f
680	746.82	36.84	f
720	765.32	36.96	f
760	784.3	34.26	f
800	809.3	14.62	f
840	837.44	0.25999999999999	f
880	855.41	4.6900000000001	f
920	876.22	-4.9299999999999	f
960	893.62	-14.46	f
1000	916.54	-25.78	f
1040	934.13	-32.66	f
1080	959.6	-36.79	f
1120	970.74	-42.17	f
1160	989.82	-54.57	f
1200	1011.85	-57.57	f
1240	1034.81	-73.64	f
1280	1050.1	-81.94	f
1320	1070.49	-89.86	f
1360	1086.93	-92.32	f
1400	1112.89	-89.16	f
1440	1121.74	-87.7	f
*	id=P13	origin=start	destiny=end	motherId=-	ageAtStart=1120
0	40.42	243.83	c
40	68.87	253.66	c
80	86.37	260.41	c
120	96.89	269.64	c
160	119.11	272.09	c
200	128.73	277.47	f
240	150.94	272.63	f
280	176.94	270.54	f
320	195.73	280.71	f
360	206.39	278.28	f
400	230.03	291.64	f
440	260.76	305.45	f
480	272.46	304.15	f
520	299.19	309.65	f
560	317.51	305.34	f
600	344.81	318.64	f
640	361.38	328.65	f
680	380.79	332.69	f
720	392.39	318.35	f
760	404.21	305.64	f
800	436.66	306.04	f
840	460.32	314.27	f
880	478.05	322.93	f
920	503.52	324.34	f
960	518.78	337.34	f
1000	544.4	346.23	f
1040	556.22	336.73	f
1080	586.53	322.49	f
1120	613.91	299.17	f
1160	634.58	305.16	f
1200	639.48	306.61	f
1240	663.93	305.17	f
1280	686.92	307.03	f
1320	723.49	301.76	f
1360	738.33	294.7	f
1400	764.92	300.14	f
1440	781.48	298.28	f
*	id=P14	origin=start	destiny=end	motherId=-	ageAtStart=1320
0	265.82	70.68	c
40	281.91	59.84	c
80	300.18	45.86	c
120	313.98	48.65	c
160	341.6	55.92	c
200	359.32	63.99	f
240	379	83	f
280	400.29	93.7	f
320	414.85	88.74	f
360	423.11	84.47	f
400	436.63	77.12	f
440	460.93	74.61	f
480	469.93	59.28	f
520	487.23	60.51	f
560	514.71	63.45	f
600	543.62	54.63	f
640	558.93	49.45	f
680	577.8	43.03	f
720	599.1	56.95	f
760	610.1	46.24	f
800	618.61	39.18	f
840	638.9	31.39	f
880	665.96	26.42	f
920	696.35	27.92	f
960	707.99	27.38	f
1000	726.26	30.8	f
1040	756.79	32.52	f
1080	780.01	30.02	f
1120	803.75	20.02	f
1160	815.63	29.44	f
1200	830.88	31.64	f
1240	840.99	47.65	f
1280	865.71	59.11	f
1320	888.03	58.68	f
1360	912.19	61.3	f
1400	937.23	67.82	f
1440	954.47	85.56	f
*	id=P15	origin=start	destiny=end	motherId=-	ageAtStart=4120
0	93.61	657.76	c
40	128.06	658.39	c
80	155.92	665.75	c
120	171.27	685.4	c
160	194.27	684.2	f
200	203.65	682.94	f
240	218.54	677.85	f
280	240.86	676.23	f
320	259.17	676.08	f
360	270.72	665.76	f
400	288.39	664.53	f
440	312.85	663.5	f
480	319.63	674.84	f
520	342.17	688.64	f
560	350.95	685.14	f
600	364.76	679.17	f
640	385.89	669.71	f
680	406.79	676.34	f
720	426.01	685.54	f
760	436.79	684.73	f
800	454.97	680.06	f
840	468.74	677.6	f
880	494.18	662.2	f
920	510.42	647.15	f
960	541.24	651.32	f
1000	567.09	660.3	f
1040	588.1	667.13	f
1080	613.56	675.18	f
1120	634.42	686.38	f
1160	662.89	692.9	f
1200	677.28	688.64	f
1240	695.53	684.04	f
1280	719.2	675.71	f
1320	737.52	678.27	f
1360	756.85	684.7	f
1400	777.54	688.83	f
1440	804.77	682.22	f
*	id=P16	origin=start	destiny=end	motherId=-	ageAtStart=3680
0	765.39	638.6	c
40	785.64	641.88	c
80	817.1	656.73	c
120	827.08	661.55	c
160	860.88	665.5	c
200	894.69	658.89	f
240	915.21	647.73	f
280	930.12	645.53	f
320	951.33	659.36	f
360	977.6	664.77	f
400	988.43	659.79	f
440	1006.26	652.6	f
480	1046.71	656.36	f
520	1063.78	650.36	f
560	1083.84	649.65	f
600	1098.38	652.58	f
640	1125.39	648.08	f
680	1150.67	653.05	f
720	1176.03	646.93	f
760	1202.9	657.31	f
800	1223.28	675.86	f
840	1244.67	679.54	f
880	1263.62	682.31	f
920	1281.26	685.24	f
960	1313.24	692.15	f
1000	1331.82	691.27	f
1040	1350.37	690.71	f
1080	1383.24	692.98	f
1120	1401.13	703.24	f
1160	1418.48	706.1	f
1200	1438.17	700.54	f
1240	1454.65	700.13	f
1280	1475.43	703.05	f
1320	1485.6	689.53	f
1360	1497.33	695.46	f
1400	1515.78	697.3	f
1440	1532.27	700.11	f
*	id=P17	origin=start	destiny=end	motherId=-	ageAtStart=2640
0	238.27	139.54	c
40	256.62	141	c
80	278.37	154.05	c
120	295.01	157.17	c
160	307.66	161.27	c
200	329.23	160.2	f
240	357.15	158.31	f
280	373.46	154.35	f
320	387.2	152.61	f
360	417.92	148.08	f
400	428.72	156.33	f
440	455.27	166.33	f
480	480.05	190.59	f
520	503.2	186.09	f
560	519.45	196.14	f
600	540.22	206.94	f
640	548.71	214.57	f
680	566.52	225.7	f
720	578.7	219.44	f
760	583.98	206.3	f
800	593.18	199.52	f
840	610.02	187.09	f
880	637.79	183.15	f
920	648.09	174.97	f
960	676.91	171.34	f
1000	703.83	156.56	f
1040	720.52	156.44	f
1080	745.31	160.61	f
1120	764.05	167.31	f
1160	780.62	175.71	f
1200	794.61	180.39	f
1240	809.74	171.26	f
1280	819.51	167.32	f
1320	844.05	173.39	f
1360	854.87	176.4	f
1400	882.08	179.98	f
1440	895.68	177.48	f
*	id=P18	origin=start	destiny=end	motherId=-	ageAtStart=3720
0	254.52	175.54	c
40	276.33	165.59	c
80	295.86	167.98	c
120	304.78	177.61	c
160	322.37	178.12	c
200	337.1	182.34	f
240	346.9	196.68	f
280	359.94	205.41	f
320	388.66	210.53	f
360	410.08	202.51	f
400	427.64	212.88	f
440	455.24	208.86	f
480	478.68	218.59	f
520	496.84	216.35	f
560	510.14	219.51	f
600	530.87	244.03	f
640	557.18	239.36	f
680	575.28	237.26	f
720	594.97	239.71	f
760	617.45	244.14	f
800	632.4	238.47	f
840	640.16	239.96	f
880	653.96	230.19	f
920	674.62	222.16	f
960	704.09	229.49	f
1000	730.3	224.81	f
1040	747	208.38	f
1080	761.33	200.4	f
1120	774.87	186.8	f
1160	789.64	174.76	f
1200	801.63	164.38	f
1240	815.19	155.42	f
1280	828.96	146.45	f
1320	831.72	140.22	f
1360	841.66	138.52	f
1400	861.22	124.78	f
1440	874.22	120.46	f
*	id=P19	origin=start	destiny=end	motherId=-	ageAtStart=1120
0	46.37	35.14	c
40	69.92	36.18	c
80	85.26	45.03	c
120	117.62	51.7	c
160	122.16	36.41	c
200	141.49	42.68	f
240	162.8	59.69	f
280	174.04	52.17	f
320	203.05	54.38	f
360	217.26	55.61	f
400	241.96	55.53	f
440	267.61	71.51	f
480	284.3	77.67	f
520	303.31	82.61	f
560	323.3	89.8	f
600	344.21	94.95	f
640	364.96	89.56	f
680	394.31	96.82	f
720	405.02	106.12	f
760	402.22	109.07	f
800	399.05	123.06	f
840	399.49	124.63	f
880	413.07	127.99	f
920	423.42	132.83	f
960	440.52	135.16	f
1000	460.72	133.5	f
1040	475.23	123.66	f
1080	498.13	117.93	f
1120	524.16	122.57	f
1160	542.56	122.07	f
1200	569.36	118.06	f
1240	583.54	118.05	f
1280	607.24	106.35	f
1320	614.8	110.91	f
1360	620.44	135.82	f
1400	624.81	143.84	f
1440	643	162.49	f
*	id=P20	origin=start	destiny=end	motherId=-	ageAtStart=1560
0	437.32	503.42	c
40	453.24	512.65	c
80	475.11	512.6	c
120	488.72	518.69	c
160	506.51	526.28	c
200	540.52	515.09	f
240	554.03	524.82	f
280	576.17	543.31	f
320	592.97	552.47	f
360	608.64	563.18	f
400	634.99	564.21	f
440	651.8	560.05	f
480	666.95	560.28	f
520	698.47	551.11	f
560	716.11	554.91	f
600	726.47	565.59	f
640	750.92	580.76	f
680	773.38	591.13	f
720	809	593.82	f
760	828.73	604.58	f
800	849.49	610.14	f
840	859.09	590.93	f
880	877.55	578.13	f
920	888.05	578.43	f
960	908.11	574.49	f
1000	915.95	573.69	f
1040	928.24	575.47	f
1080	965.7	583.39	f
1120	979.07	599.13	f
1160	999.19	595.99	f
1200	1019.45	590.83	f
1240	1036.76	587.7	f
1280	1045.7	591.77	f
1320	1072.79	592.85	f
1360	1092.18	577.14	f
1400	1112.05	571.95	f
1440	1130.59	571.83	f
*	id=P21	origin=start	destiny=end	motherId=-	ageAtStart=1720
0	185.21	587.31	c
40	205.93	585.99	c
80	216.73	585.86	c
120	242.58	579.95	c
160	259.83	573.8	c
200	270.91	577.51	f
240	285.93	581.45	f
280	303.92	585.08	f
320	320.31	590.18	f
360	344.57	593.38	f
400	354.3	601.32	f
440	371.32	601.47	f
480	403.88	593.95	f
520	433.37	587.12	f
560	441.61	588.76	f
600	456.86	589.58	f
640	466.62	591.36	f
680	476.68	595.27	f
720	495.38	602.27	f
760	513.96	610.48	f
800	538.91	606.3	f
840	547.04	591.45	f
880	571.11	583.03	f
920	584.07	570.07	f
960	601.66	550.39	f
1000	622.8	539.46	f
1040	639.46	537.41	f
1080	658.48	529.96	f
1120	672.94	530.91	f
1160	684.77	531.59	f
1200	714.71	543.11	f
1240	738.39	557.1	f
1280	772.09	566.39	f
1320	793.65	593.5	f
1360	805.17	597.64	f
1400	817.23	607.7	f
1440	825.33	619.35	f
*	id=P22	origin=start	destiny=end	motherId=-	ageAtStart=4360
0	439.56	101.47	c
40	458.42	92.11	c
80	477.21	90.75	c
120	507.71	94.72	c
160	520.65	92.35	c
200	547.56	89.74	f
240	579.67	93.8	f
280	609.45	84.47	f
320	627.58	87.73	f
360	646.23	100.81	f
400	658.44	114.45	f
440	676.4	114.83	f
480	698.49	107.17	f
520	714.42	110.93	f
560	729.98	120.53	f
600	762.73	119.01	f
640	780.13	124.06	f
680	799.49	120.77	f
720	821.34	121.85	f
760	838.45	126.12	f
800	874.05	124.58	f
840	900.89	130.92	f
880	917.8	134.41	f
920	939.25	134.03	f
960	961.51	133.03	f
1000	983.9	120.47	f
1040	988.04	114.8	f
1080	995.4	111.98	f
1120	1007.28	116.21	f
1160	1022.92	115.74	f
1200	1047.03	126.9	f
1240	1065.11	125.19	f
1280	1089.64	126.4	f
1320	1115.74	127.71	f
1360	1128.53	126.91	f
1400	1140.26	122.27	f
1440	1160.41	116.4	f
*	id=P23	origin=start	destiny=end	motherId=-	ageAtStart=1480
0	810.21	156.77	c
40	827.56	158.53	c
80	849.53	165.73	c
120	859.49	175.43	c
160	877.08	176.08	c
200	899.81	173.66	f
240	924.14	183.23	f
280	955.47	185.97	f
320	978.31	197.34	f
360	993.28	195.74	f
400	1012.3	190.22	f
440	1034.43	177.16	f
480	1057.6	176.69	f
520	1080.29	178.07	f
560	1101.32	176.3	f
600	1115.38	159.66	f
640	1134.1	151.59	f
680	1165.97	136.14	f
720	1172.77	144.33	f
760	1189.53	156.8	f
800	1207.7	161.49	f
840	1222.38	159.11	f
880	1233.48	163.53	f
920	1264.25	157.92	f
960	1290.32	163.08	f
1000	1299.67	168.18	f
1040	1319.63	167.45	f
1080	1343.43	170.84	f
1120	1372.48	170.07	f
1160	1395.55	161.87	f
1200	1413.99	166.73	f
1240	1436.09	173.36	f
1280	1451.34	183	f
1320	1475.09	191.76	f
1360	1490.01	185.11	f
1400	1501.82	180.85	f
1440	1526.78	170.91	f
*	id=P24	origin=start	destiny=end	motherId=-	ageAtStart=200
0	361.62	654.07	c
40	379.66	645.47	c
80	404.13	643.84	c
120	432.13	647.35	c
160	453.67	658.12	c
200	469.24	663.06	f
240	499.93	674.59	f
280	517.7	688.39	f
320	532.44	680.5	f
360	554.82	669.19	f
400	574.04	656.93	f
440	601.03	657.05	f
480	615.2	657.52	f
520	622.06	662.17	f
560	633.09	667.68	f
600	648.58	672.63	f
640	657.17	666.96	f
680	681.85	658.59	f
720	696.68	655.7	f
760	727.36	656.81	f
800	745.74	647.55	f
840	772.67	642.86	f
880	788.27	659.04	f
920	815.22	669.09	f
960	827.88	665.66	f
1000	849	670.93	f
1040	871.64	686.03	f
1080	909.94	684.69	f
1120	925.28	689.09	f
1160	943.73	681.55	f
1200	950.69	680.26	f
1240	974.48	675.21	f
1280	999.59	666.62	f
1320	1021.06	657.72	f
1360	1034.7	648.25	f
1400	1054.03	650.79	f
1440	1072.69	643.35	f
*	id=P25	origin=start	destiny=end	motherId=-	ageAtStart=1280
0	53.7	603.24	c
40	84.91	609.67	c
80	119.83	606.78	c
120	140.53	605.73	c
160	162.73	603.17	c
200	171.8	600.65	f
240	193.03	604.23	f
280	211.39	607.19	f
320	231.13	615.76	f
360	252.4	610.85	f
400	261.69	599.26	f
440	280.28	594.74	f
480	300.43	593.63	f
520	313.09	590.7	f
560	344.81	593.61	f
600	371.71	601.9	f
640	387.86	610.2	f
680	398.9	618.29	f
720	422.49	622.42	f
760	451.49	617.06	f
800	461.9	605.39	f
840	497.26	610.88	f
880	535.84	613.86	f
920	551.11	607.08	f
960	572.74	606.7	f
1000	593.34	610.03	f
1040	608.72	615.63	f
1080	631.94	618.58	f
1120	662.21	616.6	f
1160	680.99	610.94	f
1200	709.85	613.78	f
1240	731.6	608	f
1280	751.87	599.23	f
1320	766.39	596.11	f
1360	785.75	590.91	f
1400	800.57	587.36	f
1440	818.52	583.44	f
*	id=P26	origin=start	destiny=end	motherId=-	ageAtStart=3440
0	126.53	219.99	c
40	133.86	232.93	c
80	155.86	240.59	c
120	174.36	238.63	c
160	202.12	251.72	c
200	226.19	263.35	f
240	244.32	267.96	f
280	252.05	272.65	f
320	282.46	279.63	f
360	312.96	284.39	f
400	343.89	293.9	f
440	363.26	303.11	f
480	382.44	310.94	f
520	399.46	311.35	f
560	429.13	311.09	f
600	442.86	319.71	f
640	467.35	328.89	f
680	493.1	321.89	f
720	519.95	314.35	f
760	545.55	311.12	f
800	552.61	313.82	f
840	565.85	313.13	f
880	590.46	322.11	f
920	612.92	328.72	f
960	625.43	338.74	f
1000	638.21	341.71	f
1040	672.31	337.45	f
1080	691.21	339.46	f
1120	705.93	342.02	f
1160	716.91	341.18	f
1200	745.93	341.07	f
1240	763.9	344.53	f
1280	785.12	343.08	f
1320	814.59	340.29	f
1360	832.22	338.98	f
1400	850.69	333.07	f
1440	869.2	322.08	f
*	id=P27	origin=start	destiny=end	motherId=-	ageAtStart=1360
0	821.06	289.2	c
40	835.34	287.79	c
80	846.48	283.83	c
120	864.5	287.45	c
160	889.31	281.29	c
200	904.99	271.18	f
240	915.44	259.98	f
280	935.47	240.76	f
320	954.27	244.74	f
360	973.34	242.4	f
400	988.35	241.01	f
440	1016.33	255.69	f
480	1030.58	265.78	f
520	1063.2	270.64	f
560	1078	270.12	f
600	1087.93	258.9	f
640	1101.16	248.75	f
680	1130.51	245.18	f
720	1154.17	251.37	f
760	1171.76	247.36	f
800	1186.04	250.25	f
840	1210.01	247.99	f
880	1225.19	251.52	f
920	1249.01	252.59	f
960	1254.13	254.88	f
1000	1274.12	259.67	f
1040	1295.89	270.6	f
1080	1317.81	278.01	f
1120	1340.63	278.94	f
1160	1357.74	282.38	f
1200	1390.44	281.8	f
1240	1415.56	269.45	f
1280	1438.42	255.66	f
1320	1448.87	262.21	f
1360	1473.27	272.13	f
1400	1499.15	273.16	f
1440	1530.2	278.67	f
*	id=P28	origin=start	destiny=end	motherId=-	ageAtStart=3800
0	497.42	-5.65	c
40	510.36	-1.59	c
80	534.1	-2.0599999999999	c
120	549.52	-9.42	c
160	574.44	-10.08	c
200	588.51	-13.94	f
240	612.3	-23.58	f
280	630.02	-25.54	f
320	650.07	-27.95	f
360	683.16	-36.87	f
400	706.54	-47.98	f
440	727.41	-49.36	f
480	755.35	-56.85	f
520	765.56	-59.27	f
560	780.3	-48	f
600	792.04	-49.81	f
640	805.17	-52.34	f
680	828.88	-53.92	f
720	845.87	-54.51	f
760	861.74	-49.95	f
800	881.16	-58.78	f
840	904.34	-70.23	f
880	924.09	-64.27	f
920	933.55	-60.28	f
960	952.6	-51.46	f
1000	968.88	-43.2	f
1040	980.65	-45.34	f
1080	1007.21	-43.47	f
1120	1037.98	-32.76	f
1160	1063.47	-31.79	f
1200	1085.48	-30.18	f
1240	1099.09	-40.9	f
1280	1121.09	-58.35	f
1320	1140.67	-61.15	f
1360	1151.99	-56.74	f
1400	1167.3	-61.67	f
1440	1184.15	-70.07	f
*	id=P29	origin=start	destiny=end	motherId=-	ageAtStart=440
0	181.15	96.13	c
40	186.85	115	c
80	203.64	135.71	c
120	221.56	148.47	c
160	242.06	162.09	c
200	268.59	167.8	f
240	273.14	163.92	f
280	291.19	162.41	f
320	318.82	161.44	f
360	350.54	170.84	f
400	374.53	161.56	f
440	393.71	160.06	f
480	429.49	150.43	f
520	449.53	149.35	f
560	465.85	147.64	f
600	490.31	139.06	f
640	515.41	139.04	f
680	538.07	138.46	f
720	554.04	136.14	f
760	569	130.59	f
800	574.8	124.71	f
840	590.25	114.67	f
880	601.37	104.24	f
920	610.51	96.59	f
960	610.5	98.31	f
1000	620.82	114.46	f
1040	634.81	121.97	f
1080	654.32	118	f
1120	669.55	118.17	f
1160	687.49	120.61	f
1200	710.04	119.87	f
1240	720.57	125.27	f
1280	740.28	121.2	f
1320	765.4	114.4	f
1360	791.19	127.6	f
1400	811.32	137.55	f
1440	828.39	143.42	f
*	id=P30	origin=start	destiny=end	motherId=-	ageAtStart=3640
0	719.68	462.66	c
40	736.54	466.32	c
80	758.39	459.8	c
120	769.78	469.16	c
160	787.57	477.49	f
200	803.78	483.05	f
240	817.97	479.65	f
280	835.4	473.81	f
320	846.26	468.41	f
360	873.41	463.94	f
400	895.9	461.85	f
440	910.41	465.16	f
480	922.05	470.51	f
520	935.78	475.49	f
560	965.56	480.54	f
600	993.06	493.69	f
640	1010.32	497.39	f
680	1024.35	497.58	f
720	1050.68	512.21	f
760	1077.58	519.67	f
800	1093.01	529.42	f
840	1111.75	534.98	f
880	1124.49	545.37	f
920	1148.01	536.79	f
960	1164.41	526.82	f
1000	1182.87	520.35	f
1040	1196.27	523.8	f
1080	1202.4	526.28	f
1120	1221.23	535.48	f
1160	1229.03	530.02	f
1200	1241.44	531.32	f
1240	1261.44	544	f
1280	1287.89	558.34	f
1320	1308.46	570.26	f
1360	1319.68	579.99	f
1400	1336.91	579.61	f
1440	1357.14	585.07	f
