# Supplementary material for: A three component model for superdiffusive motion effectively describes migration of eukaryotic cells moving freely or under a directional stimulus
Source: PLoS One. 2022 Aug 2;17(8):e0272259. doi: 10.1371/journal.pone.0272259 (PMC9345344; doi:10.1371/journal.pone.0272259)
Supplement: S1 File — Text files containing information about displacements of experimental and simulated populations used for both preliminary analyses, in “datasets used for preliminary evaluation of cell movement (Tables 1 and 2)”, and further characterization of cell movement, in “further datasets used for cell movement characterization (Figs 2, 4–6; Table 2; S1–S3 Tables; S2 and S3 Figs)”. (ZIP) [file pone.0272259.s007.zip › S1_File/further datasets/simulated/30 cells (9 micron random)/b12 p8/Coords-2vnKcJ.txt]

#	version=2.0	operator=	acqDate=	cellLine=cell	cond=N.T.	type=	well=	ref_angle=	note=Experiment 1	clickId=	date=	acqId=	ps=1	xSize=845	ySize=668	ts=1	unit=um	stackId=	description=
*	id=P1	origin=start	destiny=end	motherId=-
0	358.61	585.8	v:0.5;t:f;sf:1;nr:3.99;cr:7.98;verts:-4.55,7.01|-15.76,-3.54|5.91,-5.91|11.27,-2.2;
40	353.8	581.77	v:0.5;t:f;sf:1;nr:3.99;cr:7.98;verts:22.08,-9.83|16.08,-6.23|10.72,-9.94|0.39,-1.05|-10.95,-7.57;
80	358.48	584.6	v:0.5;t:f;sf:1;nr:3.99;cr:7.98;verts:-1.05,16.3|-4.29,1.78|-15.63,-4.73|17.4,-6.99|11.4,-3.4;
120	383.69	598.9	v:0.5;t:f;sf:1;nr:3.99;cr:7.98;verts:-7.81,7.3|-13.81,10.9|-6.52,-5.87|-0.31,-8.77|31.85,-1.99;
160	407.66	603.32	v:0.5;t:f;sf:1;nr:3.99;cr:7.98;verts:9.2,0.97|7.88,2.43|-3.32,-8.64|4.52,-19.92;
200	431.46	603.65	v:0.5;t:f;sf:1;nr:3.99;cr:7.98;verts:-15.91,2.76|-14.59,1.3|-1.89,-1.1|19.5,-14.69;
240	453.85	594.12	v:0.5;t:f;sf:1;nr:3.99;cr:7.98;verts:-2.23,16.19|-31.56,-1.65|28.16,-14.35|28.87,-12.85;
280	488.93	591.54	v:0.5;t:f;sf:1;nr:3.99;cr:7.98;verts:16.3,25.1|-28.91,-7.75|-6.93,-16.93|-6.22,-15.44|31.92,0.56;
320	514.19	607.67	v:0.5;t:f;sf:1;nr:3.99;cr:7.98;verts:31.77,-2.22|30.9,7.7|6.66,16.69|-38.66,9.92|7.16,-31.03;
360	548.25	606.59	v:0.5;t:f;sf:1;nr:3.99;cr:7.98;verts:2.97,16.82|-5.84,16.05|-3.16,6.63|4.59,-39.65|2.67,-16.87;
400	565.62	599.27	v:0.5;t:f;sf:1;nr:3.99;cr:7.98;verts:39.81,-2.92|3.24,26.39|-14.4,9.5|-20.53,-0.69|0.46,-26.58;
440	580.68	604.38	v:0.5;t:f;sf:1;nr:3.99;cr:7.98;verts:15.66,4.49|8.14,14.11|2.55,16.09|-14.88,-6.62|-12.04,-38.06;
480	602.46	606.64	v:0.5;t:f;sf:1;nr:3.99;cr:7.99;verts:9.5,18.64|-13.63,16.37|-6.12,6.76|3.27,-20.66|0.07,-0.45;
520	632.48	603.61	v:0.5;t:f;sf:1;nr:3.99;cr:7.99;verts:24.64,1.29|-4.71,24.22|-31.94,-0.65|4.28,-24.3|24.67,-0.43;
560	650.59	606.45	v:0.5;t:f;sf:1;nr:3.99;cr:7.99;verts:-11.45,29.82|6.57,2.41|6.54,4.13|19.64,16.48;
600	669.88	609.28	v:0.5;t:f;sf:1;nr:3.99;cr:7.99;verts:0.34,19.31|0,22.04|-1.34,2.39|-12.76,6.96|-12.73,5.24;
640	682.15	611.17	v:0.5;t:f;sf:1;nr:3.99;cr:7.99;verts:0.18,0.42|-13.61,4.28|-18.6,-24.69|-7.48,-30|6.43,-30.24;
680	701.37	620.02	v:0.5;t:f;sf:1;nr:3.99;cr:7.99;verts:26.45,14.06|-5.72,29.41|-19.04,9.27|-24.45,-31.59|26.69,-13.6;
720	721.73	605.95	v:0.5;t:f;sf:1;nr:4;cr:7.99;verts:26.03,18.55|7.46,4.49|-0.15,8.71|6.08,0;
760	737.75	609.93	v:0.5;t:f;sf:1;nr:4;cr:7.99;verts:-8.55,8.47|-16.17,12.69|-24.08,-2.53|-0.46,0.02|-9.93,3.98;
800	757.73	604.73	v:0.5;t:f;sf:1;nr:4;cr:7.99;verts:29.08,-6.18|0.18,0.42|-20.44,-5.19|-24.05,-17.47|21.74,-20.27;
840	777.64	606.47	v:0.5;t:f;sf:1;nr:4;cr:7.99;verts:9.4,30.55|-17.08,5.88|1.83,-18.53|9.16,-4.43;
880	803.61	610.21	v:0.5;t:f;sf:1;nr:4;cr:7.99;verts:17.13,3.96|-3.36,17.26|-17.58,-0.31|-16.81,-0.69|25.57,-19.19;
920	821.55	617.71	v:0.5;t:f;sf:1;nr:4;cr:7.99;verts:-1.01,8.25|-6.18,5.56|12.12,-22.52|7.64,-11.69;
960	838.37	612.74	v:0.5;t:f;sf:1;nr:4;cr:7.99;verts:-11.88,24.36|-17.83,3.28|-22.99,0.59|-9.18,-16.66|39.31,-7.21;
1000	849.41	605.26	v:0.5;t:f;sf:1;nr:4;cr:8;verts:21.83,23.37|-7.02,5.29|-4.79,-7.38|0.61,-8.77|2.13,-8.53;
1040	875.61	599.28	v:0.5;t:f;sf:1;nr:4;cr:8;verts:-4.38,17.39|-7.87,1.82|-7.72,-2.36|1.4,-7.95|32.49,-23.3;
1080	886.65	600.98	v:0.5;t:f;sf:1;nr:4;cr:8;verts:-18.9,3.52|-18.76,-0.66|-0.42,-0.19|-9.63,-6.25|-8.33,-18.7;
1120	902.59	602.51	v:0.5;t:f;sf:1;nr:4;cr:8;verts:24.21,31.82|-16.36,1.34|-5.47,-8.75|5.16,-8.93|8.65,-5.62;
1160	913.34	595.01	v:0.5;t:f;sf:1;nr:4;cr:8;verts:15.14,21.62|22.28,33.21|-16.22,-16.25|-5.6,-16.44|-2.1,-13.12;
1200	916.88	585.57	v:0.5;t:f;sf:1;nr:4;cr:8;verts:11.6,12.18|-14.5,13.06|-0.42,-25.59|17.54,-8.56;
1240	936.74	564.47	v:0.5;t:f;sf:1;nr:4;cr:8;verts:19.35,35|-25.67,-0.45|-8.26,-8.92|-9.2,-23.97|3.13,-25.49;
1280	964.47	553.45	v:0.5;t:f;sf:1;nr:4;cr:8;verts:23.13,18.73|-8.69,39.05|-26.03,-14.43|14.88,-25.77|27.4,-11.63;
1320	989.5	556.15	v:0.5;t:f;sf:1;nr:4;cr:8;verts:-1.9,21.42|-3.35,38.26|-34.52,-16.84|2.37,-8.93|0.44,-0.14;
1360	1015.52	557.41	v:0.5;t:f;sf:1;nr:4.05;cr:8.09;verts:25.91,-3.64|26.02,-2.74|14.6,14.37|-24.74,-8.52|-5.89,-25.5;
1400	1034.82	558.56	v:0.5;t:f;sf:1;nr:4.09;cr:8.18;verts:-4.7,15.52|-5.4,12.11|6.61,-2.49|8.5,3.78;
1440	1048.96	564.59	v:0.5;t:f;sf:1;nr:4.13;cr:8.26;verts:25.52,17.87|-5.64,9.82|-28.23,13.17|-7.53,3.55|2.47,-40.81;
*	id=P2	origin=start	destiny=end	motherId=-
0	466.53	345.44	v:0.5;t:f;sf:1;nr:4;cr:8.01;verts:31.31,4.76|-3.19,7.51|-7.76,-2.52|-7.27,-3.7|-3.32,-7.45;
40	483.63	346.82	v:0.5;t:f;sf:1;nr:4.05;cr:8.09;verts:14.21,6.14|-11.2,16.6|-20.29,8.89|-20.42,-6.07|32.34,-23.61;
80	507.74	350.6	v:0.5;t:f;sf:1;nr:4.09;cr:8.17;verts:1.14,9.32|-9.9,9.92|-8.98,2.74|32.32,-1.78;
120	538.35	354.61	v:0.5;t:f;sf:1;nr:4.13;cr:8.26;verts:17.97,-0.63|6.7,11.6|0.31,-17.98|6.74,-16.68;
160	556.15	349.79	v:0.5;t:f;sf:1;nr:4.17;cr:8.34;verts:5.86,21.85|-11.09,6.77|-11.06,-21.5|0.18,-5.45|23.69,-11.7;
200	569.46	341.45	v:0.5;t:f;sf:1;nr:4.21;cr:8.42;verts:35.64,21.65|-7.46,13.52|-24.41,-1.56|-13.13,-13.78|10.38,-20.03;
240	580.95	341.74	v:0.5;t:f;sf:1;nr:4.25;cr:8.51;verts:6.19,9.54|-5.86,9.75|-18.95,13.81|-1.11,-19.74|32.84,-7.54;
280	601	334.99	v:0.5;t:f;sf:1;nr:4.3;cr:8.6;verts:24.34,34.9|-13.85,2.79|-17.11,-6.23|12.8,-14.29|12.65,-13.1;
320	621.49	334.97	v:0.5;t:f;sf:1;nr:4.35;cr:8.69;verts:43,-0.16|-12.36,23.24|-21.29,-15.47|-7.84,-13.12|-7.7,-14.31;
360	647.69	334.45	v:0.5;t:f;sf:1;nr:4.39;cr:8.79;verts:4.99,-18.64|16.81,-0.68|-1.35,-19.25|-15.21,-11.88|13.55,32.02;
400	663.93	338.92	v:0.5;t:f;sf:1;nr:4.42;cr:8.83;verts:9.66,42.86|-17.59,-14.77|-11.25,-14.16|3.46,-12.08|11.29,-5.51;
440	696.47	336.08	v:0.5;t:f;sf:1;nr:4.44;cr:8.87;verts:17.82,13.92|-11.31,19.58|-22.39,-3.15|-21.25,-8.35|26.88,-35.05;
480	732.38	347.36	v:0.5;t:f;sf:1;nr:4.45;cr:8.9;verts:12.49,0.65|24.25,25.9|-12.28,-2.39|-9.03,-23.76;
520	750.56	357.49	v:0.5;t:f;sf:1;nr:4.46;cr:8.93;verts:3.25,22.55|-8.54,19.19|-5.69,10.78|-0.37,-21|4.01,-20.62;
560	767.37	351.02	v:0.5;t:f;sf:1;nr:4.47;cr:8.95;verts:13.64,18.78|-13.55,16.08|-22.5,4.31|-22.52,-5.61|30.48,-32.6;
600	794.73	354.93	v:0.5;t:f;sf:1;nr:4.48;cr:8.97;verts:7.33,6.15|-13.72,22.69|-7.65,5.76|-8.81,3.74|26.64,-23.9;
640	817.81	355.85	v:0.5;t:f;sf:1;nr:4.49;cr:8.99;verts:34.29,10.53|6.41,7.38|-0.17,-9.77|3.56,-22.99;
680	845.63	358.2	v:0.5;t:f;sf:1;nr:4.5;cr:9;verts:6.48,12.89|-21.4,9.73|-6.31,-7.01|34.73,-9.25;
720	870.78	367.12	v:0.5;t:f;sf:1;nr:4.51;cr:9.02;verts:-3.46,28.14|-7.82,27.26|-20.4,19.7|14.25,-42.7|9.58,-0.33;
760	892.42	379.31	v:0.5;t:f;sf:1;nr:4.52;cr:9.03;verts:12.31,32.07|8.31,33.33|-12.07,11.86|-16.01,-24|33.72,6.56;
800	910.13	382.55	v:0.5;t:f;sf:1;nr:4.57;cr:9.13;verts:16.42,-9.48|18.68,3.29|16.02,9.79|2.31,18.82|-40.52,-19.93;
840	918.35	378.91	v:0.5;t:f;sf:1;nr:4.63;cr:9.26;verts:10.46,-0.34|-5.91,15.19|-16.59,-8.63|8.21,-13.11;
880	940.68	381.95	v:0.5;t:f;sf:1;nr:4.7;cr:9.41;verts:-3.2,30.4|-11.87,2.7|-27.92,-12.43|-14.12,-10.08|40.98,-21.57;
920	972.02	388.53	v:0.5;t:f;sf:1;nr:4.77;cr:9.55;verts:9.63,-14.99|-0.02,0.54|-28.77,-19.41|-1.21,-34.68|24.97,-24.11;
960	989.09	387.42	v:0.5;t:f;sf:1;nr:4.85;cr:9.69;verts:-4.12,47.56|-17.09,-0.57|-7.43,-16.1|7.9,-25.22|20.81,-24.79;
1000	1016.06	390.08	v:0.5;t:f;sf:1;nr:4.92;cr:9.83;verts:15.54,35.52|-8.96,-4.18|-6.17,-22.13|1.55,-9.77|9.23,-3.54;
1040	1034.1	390.75	v:0.5;t:f;sf:1;nr:4.95;cr:9.9;verts:-12.36,27.76|-27,-3.51|-16.5,-9.1|-8.81,-2.88|-0.53,0.21;
1080	1053.02	390.76	v:0.5;t:f;sf:1;nr:4.97;cr:9.95;verts:35.41,17.72|10.42,34.08|-27.72,-2.87|6.8,-34.98;
1120	1077.21	393.04	v:0.5;t:f;sf:1;nr:4.99;cr:9.98;verts:11.22,20|0.04,0.57|-33.83,-3.56|-22.32,-25.68|29.46,-17.01;
1160	1106.8	388.81	v:0.5;t:f;sf:1;nr:5.01;cr:10.01;verts:49.77,3.82|-20.83,23.96|-18.37,15.77|-29.56,-3.66|-0.13,-21.24;
1200	1121.84	393.43	v:0.5;t:f;sf:1;nr:5.02;cr:10.03;verts:-39.21,-7.62|-35.27,-18.75|-0.49,-0.31|-15.18,-16.61|-16.88,-36.2;
1240	1152.89	404.71	v:0.5;t:f;sf:1;nr:5.02;cr:10.04;verts:18.34,11.91|14.76,21.02|-13.47,-17.24|-11.91,-18.34|-6.03,-21.03;
1280	1179.44	408.05	v:0.5;t:f;sf:1;nr:5.02;cr:10.05;verts:35.28,-4.33|-8.21,15.26|-16.87,-11.76|3.1,-35.41;
1320	1208.41	409.15	v:0.5;t:f;sf:1;nr:5.03;cr:10.05;verts:-9.13,5.49|-10.57,1.3|10.18,-3.11|39.22,-8.75;
1360	1230.66	403.4	v:0.5;t:f;sf:1;nr:5.03;cr:10.05;verts:20.38,28.05|-14.67,-7.47|-12.06,-8.87|24.94,24.09;
1400	1234.75	408.69	v:0.5;t:f;sf:1;nr:5.03;cr:10.05;verts:31.66,24.79|16.8,11.76|-16.16,-3.58|-3.21,-20.25;
1440	1246.06	415.31	v:0.5;t:f;sf:1;nr:5.03;cr:10.05;verts:5.5,18.39|-14.51,-13.63|21.65,-6.21|32.15,1.09;
*	id=P3	origin=start	destiny=end	motherId=-
0	90.9	26.77	v:0.5;t:f;sf:1;nr:3.97;cr:7.94;verts:-0.45,0.03|-18.05,7.77|-6.32,-6.11|-2.42,-8.45|2.13,-8.53;
40	102.79	38.71	v:0.5;t:f;sf:1;nr:4.01;cr:8.03;verts:-12.35,11.97|-9.77,3.41|-18.22,5.83|-14.32,3.49|34.58,-19.5;
80	115.54	38.39	v:0.5;t:f;sf:1;nr:4.06;cr:8.11;verts:-2.12,7.91|-7.64,2.93|-22.52,3.09|-6.27,-5.26|39.96,-3.77;
120	144.32	38.13	v:0.5;t:f;sf:1;nr:4.1;cr:8.19;verts:-4.64,29.32|-20.62,-21.36|11.18,-4.03|20.52,3.22;
160	171.36	43.07	v:0.5;t:f;sf:1;nr:4.14;cr:8.28;verts:22.04,14.2|-11.96,20.72|-6.52,8.16|-15.86,0.91|-1.67,-23.87;
200	192.44	45.86	v:0.5;t:f;sf:1;nr:4.18;cr:8.36;verts:0.96,16.99|1.82,26|-2.27,25.97|-25.18,-6.75|0.24,-0.41;
240	221.92	36.78	v:0.5;t:f;sf:1;nr:4.23;cr:8.46;verts:-0.11,0.47|-18.23,-17.61|11.11,-22.78|14.17,-21.01|21.95,-12.67;
280	243.85	29.72	v:0.5;t:f;sf:1;nr:4.28;cr:8.56;verts:26.56,32.94|-8.18,5.73|-22.03,-6.6|-7.54,-6.55|0.02,-19.74;
320	260.14	27.87	v:0.5;t:f;sf:1;nr:4.32;cr:8.65;verts:0.48,0.11|10.53,3.83|-24.47,3.88|-23.82,-8.4|-1.37,-11.13;
360	274.41	21.62	v:0.5;t:f;sf:1;nr:4.37;cr:8.73;verts:-7.07,6.37|-13.79,-6.13|-8.15,-4.9|-0.43,-0.25|-15.64,-17.37;
400	304.51	19.46	v:0.5;t:f;sf:1;nr:4.41;cr:8.81;verts:8.79,4.67|-4.21,9.02|-2.91,-9.52|25.13,-12.23;
440	332.34	9.8099999999999	v:0.5;t:f;sf:1;nr:4.43;cr:8.86;verts:0.2,-0.47|-19.04,-4.98|-22.41,-23.21|-2.7,-21.88|13.12,-29.47;
480	350.7	7.99	v:0.5;t:f;sf:1;nr:4.45;cr:8.89;verts:44.29,-0.55|8.42,6.34|-8.31,6.49|-18.16,-2.28|-4.79,-9.39;
520	377.16	8.33	v:0.5;t:f;sf:1;nr:4.46;cr:8.92;verts:17.83,-0.22|-5.23,8.37|-18.04,6.68|16.83,-31.34;
560	403.13	3.8200000000001	v:0.5;t:f;sf:1;nr:4.52;cr:9.04;verts:-10.85,15.49|-11.38,15.1|-13.37,13.37|-8.14,-4.72|37.72,-23.8;
600	424.48	9.3200000000001	v:0.5;t:f;sf:1;nr:4.59;cr:9.19;verts:-12.14,43.56|-9.32,-3.21|-2.39,-9.57|16.37,-18.3|9.64,2.05;
640	443.78	12.25	v:0.5;t:f;sf:1;nr:4.68;cr:9.35;verts:36.61,3.29|-9.66,4.98|-21.68,-6.64|-0.35,-9.92;
680	467.66	7.8099999999999	v:0.5;t:f;sf:1;nr:4.77;cr:9.55;verts:21.14,5.66|16.97,24.66|-21.77,-2.29|-6.76,-20.82|12.72,-1.16;
720	488.71	-2.75	v:0.5;t:f;sf:1;nr:4.87;cr:9.74;verts:15.8,13.25|-4.08,14.1|-24.36,-1.91|14.32,-14.83;
760	516.66	-12.32	v:0.5;t:f;sf:1;nr:4.91;cr:9.82;verts:-20.25,30.02|-33.34,14.15|-13.62,-24.4|-12.15,3.69|0.51,0.23;
800	545.41	-9.3099999999999	v:0.5;t:f;sf:1;nr:4.94;cr:9.88;verts:10.41,18.03|0.36,-0.28|15.47,-13.93|20.71,-2.18;
840	577.45	-24.39	v:0.5;t:f;sf:1;nr:4.96;cr:9.93;verts:49.41,-0.55|9.76,7.09|-3.53,11.53|-21.63,2.96|-11.34,-17.25;
880	597.45	-29.14	v:0.5;t:f;sf:1;nr:4.98;cr:9.96;verts:22.82,6.12|-9.61,21.59|-10.24,2.33|-23.52,6.77|32.46,-22.87;
920	616.39	-38.85	v:0.5;t:f;sf:1;nr:4.99;cr:9.99;verts:29.63,5.76|3.15,30.02|-39.42,-5.83|-10.82,-28.18|30.16,-1.05;
960	625.79	-49.57	v:0.5;t:f;sf:1;nr:5;cr:10.01;verts:-6.25,19.29|-20.53,15.24|8.67,-6.07|20.76,-11.78|20.22,-4.97;
1000	645.3	-49.71	v:0.5;t:f;sf:1;nr:5.01;cr:10.03;verts:34.79,1.82|-47.16,16.75|-10.84,-6.21|1.25,-11.92|33.48,-9.6;
1040	662.88	-44.5	v:0.5;t:f;sf:1;nr:5.02;cr:10.03;verts:39.15,8.75|17.21,7.04|-28.41,-1|15.91,-4.39;
1080	672.56	-48.29	v:0.5;t:f;sf:1;nr:5.02;cr:10.04;verts:32.15,23.36|7.53,3.25|6.23,-8.18|29.47,4.96|49.91,5.11;
1120	696.66	-35.14	v:0.5;t:f;sf:1;nr:5.02;cr:10.04;verts:5.37,18.1|-3.57,9.81|-16.57,16.39|-17.87,4.97|32.95,-37.87;
1160	709.31	-24.06	v:0.5;t:f;sf:1;nr:5.02;cr:10.04;verts:12.96,10.14|-7.28,29.19|-4.55,-21.41|1.91,-21.81;
1200	727.96	-30.92	v:0.5;t:f;sf:1;nr:5.02;cr:10.04;verts:-5.7,3.28|-20.48,1.95|7.57,-7.06|10.24,-1.44;
1240	745.02	-26.61	v:0.5;t:f;sf:1;nr:5.02;cr:10.05;verts:23.47,3.3|-6.81,2.87|-9.49,-2.75|37.1,-15.42;
1280	772.05	-19.77	v:0.5;t:f;sf:1;nr:5.02;cr:10.05;verts:-3.55,10.14|-11.62,29.97|-6.25,-14.04|15.29,-1.61;
1320	793.51	-21.78	v:0.5;t:f;sf:1;nr:5.02;cr:10.05;verts:24.14,6.92|-6.18,-3.62|3.67,-7.58|24.65,-4.79;
1360	820.56	-24.73	v:0.5;t:f;sf:1;nr:5.02;cr:10.05;verts:33.43,6.5|-31.79,12.2|-23.38,-10.53|-2.4,-7.74|48.61,-12.66;
1400	848.16	-22.74	v:0.5;t:f;sf:1;nr:5.02;cr:10.05;verts:5.82,8.49|-32.04,-2.6|21,-10.66|22.22,-5.54;
1440	879.19	-14.21	v:0.5;t:f;sf:1;nr:5.02;cr:10.05;verts:38.64,32.09|-8.8,2.99|-10.02,-2.13|-18.6,-11.18|-10.19,-19.16;
*	id=P4	origin=start	destiny=end	motherId=-
0	509.16	442.35	v:0.5;t:f;sf:1;nr:3.96;cr:7.92;verts:8.7,-1.07|4.25,7.67|3,8.24|2.71,8.34|-32.24,-22.2;
40	534.13	427.86	v:0.5;t:f;sf:1;nr:4;cr:8.01;verts:-22.27,-6.16|-21.98,-6.26|-20.72,-6.83|-3.7,-2.1|-16.27,-15.56;
80	554.12	429.97	v:0.5;t:f;sf:1;nr:4.04;cr:8.09;verts:-5.62,18.38|-23.69,0.01|-17.27,-8.42|-11.57,-15.35|38.25,-11.82;
120	567.69	425.78	v:0.5;t:f;sf:1;nr:4.09;cr:8.17;verts:-5.9,17.13|-13.88,11.65|-19.19,14.19|-6.2,-17.03|36.68,-17.05;
160	581.43	421.89	v:0.5;t:f;sf:1;nr:4.13;cr:8.27;verts:2.9,8.42|-19.64,13.24|-7.64,4.59|0.21,0.42|8.75,1.7;
200	607.58	428.32	v:0.5;t:f;sf:1;nr:4.18;cr:8.36;verts:21.79,35.13|-17.4,8.13|-30.21,6.97|-9.58,-29.49|17.34,-25.71;
240	616.65	432.54	v:0.5;t:f;sf:1;nr:4.23;cr:8.45;verts:6.14,32.87|-4.09,7.39|-7.77,-3.3|8.27,-21.48;
280	639.31	437.18	v:0.5;t:f;sf:1;nr:4.28;cr:8.55;verts:28.68,17.91|9,6.3|-10.96,-0.77|-14.39,-16.84;
320	656.94	435.17	v:0.5;t:f;sf:1;nr:4.33;cr:8.67;verts:9.3,-3.2|11.05,15.9|-8.27,-20.28|5.36,-8.25;
360	676.51	428.37	v:0.5;t:f;sf:1;nr:4.39;cr:8.79;verts:5.28,8.46|-8.52,9.1|-10.27,-10.01|-14.22,-15.06|34.3,-5.1;
400	701.77	419.2	v:0.5;t:f;sf:1;nr:4.45;cr:8.9;verts:39.54,19.17|-7.47,6.27|-19.97,-0.72|0.68,-9.73|9.05,-14.27;
440	711.74	416.51	v:0.5;t:f;sf:1;nr:4.48;cr:8.95;verts:42.7,12.46|-26.16,13.33|-17.44,3.58|-9.29,-12.42|-0.92,-16.95;
480	731.12	413.56	v:0.5;t:f;sf:1;nr:4.5;cr:8.99;verts:23.32,9.51|20.74,1.09|19.64,6.76|-7.78,19.25|-22.06,-38.94;
520	749.56	413.48	v:0.5;t:f;sf:1;nr:4.51;cr:9.02;verts:-4.4,22.59|-6.7,9.58|-2.23,11.47|1.2,6.68|4.88,9.44;
560	774.48	413.44	v:0.5;t:f;sf:1;nr:4.52;cr:9.05;verts:42.86,14.08|-20.04,9.4|-23.72,6.65|-23.35,-3.7|-8.86,-21.92;
600	783.83	415.94	v:0.5;t:f;sf:1;nr:4.53;cr:9.07;verts:-16.77,42.01|-25.79,-18.06|-18.2,-19.42|16.68,-26.7|31.09,-4.92;
640	790.29	428.22	v:0.5;t:f;sf:1;nr:4.57;cr:9.15;verts:24.63,7.36|11.81,9|-0.16,9.43|-24.66,-7.14;
680	802.7	430.53	v:0.5;t:f;sf:1;nr:4.63;cr:9.25;verts:12.22,9.67|12.99,27.86|-0.6,11.31|-12.58,11.74|-3.22,-36.46;
720	815.03	438.93	v:0.5;t:f;sf:1;nr:4.69;cr:9.38;verts:-0.11,18.06|-12.93,19.71|-7.51,-10.33|29.61,-0.43;
760	836.44	439.02	v:0.5;t:f;sf:1;nr:4.76;cr:9.52;verts:8.21,-0.33|36.86,7.1|-17.6,13.75|-21.76,-5.02|-8.73,-20.56;
800	858.4	439.19	v:0.5;t:f;sf:1;nr:4.83;cr:9.67;verts:14.89,7.27|-24.1,29.76|-13.75,-0.16|-0.42,-0.13;
840	879.8	438.13	v:0.5;t:f;sf:1;nr:4.91;cr:9.82;verts:21.73,32.21|-6.5,6.2|-38.83,1.36|-21.82,-1.19|22.66,-42.68;
880	904.88	445.02	v:0.5;t:f;sf:1;nr:4.94;cr:9.89;verts:15.93,12.45|-1.41,20.17|-11.6,16.56|-15.03,-13.53|15.53,-36.06;
920	930.69	441.65	v:0.5;t:f;sf:1;nr:4.97;cr:9.94;verts:7.74,7.21|7.35,7.61|6.22,8.56|-9.88,9.08|3.02,-39.43;
960	954.21	449.84	v:0.5;t:f;sf:1;nr:4.99;cr:9.99;verts:-16.17,15.8|-17.3,16.75|-15.79,15.4|-5.27,0.84|-18.43,-9.8;
1000	967.65	450.59	v:0.5;t:f;sf:1;nr:5.01;cr:10.02;verts:27.39,19.9|1.18,33.83|-27.39,19.9|-18.7,1.6|0.38,-0.43;
1040	980.41	446.72	v:0.5;t:f;sf:1;nr:5.03;cr:10.06;verts:25.61,1.65|14.63,16.02|-12.38,-4.3|7.5,-24.54;
1080	996.53	445.5	v:0.5;t:f;sf:1;nr:5.04;cr:10.09;verts:9.49,0.43|46.5,19.17|-1.49,14.8|-28.5,-5.53|-8.62,-25.77;
1120	1013.8	443.83	v:0.5;t:f;sf:1;nr:5.06;cr:10.11;verts:17.69,15.93|-7.79,-1.24|2.82,-16.28|17.41,-16.24;
1160	1027.97	437.18	v:0.5;t:f;sf:1;nr:5.07;cr:10.14;verts:0.34,0.48|3.53,9.28|-21.95,-7.89|-11.34,-22.93|3.25,-22.89;
1200	1041.7	436.83	v:0.5;t:f;sf:1;nr:5.08;cr:10.15;verts:48.53,14.7|0.42,12.06|-10.2,8.94|-13.39,0.13|-10.48,-23.23;
1240	1049.23	430.75	v:0.5;t:f;sf:1;nr:5.08;cr:10.16;verts:9.67,4.72|-7.11,5.98|-17.73,2.86|-20.93,-5.95|50.21,-7.43;
1280	1067.83	423.63	v:0.5;t:f;sf:1;nr:5.08;cr:10.16;verts:0.55,0.2|-8.93,-2.41|-25.72,-1.15|-28.21,-13.76|-26.91,-16.17;
1320	1085.4	433.96	v:0.5;t:f;sf:1;nr:5.08;cr:10.16;verts:1.39,39.91|-2.09,39.88|-0.22,0.54|-17.01,10.53|-26.5,7.92;
1360	1091.26	444.75	v:0.5;t:f;sf:1;nr:5.08;cr:10.17;verts:50.64,4.35|-6.08,11.33|-19.71,9.19|-20.91,-6|18.65,-11.2;
1400	1102.89	452.63	v:0.5;t:f;sf:1;nr:5.08;cr:10.17;verts:-15.6,33.45|-17.71,19.21|-32.58,17.32|31.44,-39.94|7.01,-3.32;
1440	1109.04	449.2	v:0.5;t:f;sf:1;nr:5.08;cr:10.17;verts:50.81,1.68|-23.86,15.78|-22.59,-6.05|-19.61,-12.74|0.87,-6.75;
*	id=P5	origin=start	destiny=death	motherId=-
0	204.9	147.63	v:0.5;t:f;sf:1;nr:3.95;cr:7.9;verts:30.49,24.38|-25.23,1.76|-25.16,-2.64|-11.09,-22.73|2.91,-13.37;
40	214.52	134.01	v:0.5;t:f;sf:1;nr:3.99;cr:7.99;verts:18.39,3.91|-13.52,13.06|-10.51,-15.59|2.15,-31.53;
80	225.17	134.09	v:0.5;t:f;sf:1;nr:4.03;cr:8.06;verts:-4.64,19.92|-17.07,-0.89|15.62,-6.95|7.75,3.99;
*	id=P6	origin=start	destiny=end	motherId=-
0	703	79	v:0.5;t:f;sf:1;nr:3.99;cr:7.98;verts:7.98,0;
40	719.11	76.72	v:0.5;t:f;sf:1;nr:4.03;cr:8.07;verts:27.32,13.32|22.59,20.34|-29.36,-7.87|16.15,-19.77;
80	732.36	80.74	v:0.5;t:f;sf:1;nr:4.08;cr:8.16;verts:14.06,17.34|-1.5,28.53|-28.46,-15.23|2.9,-15.75|28.13,-4.96;
120	755.07	100.6	v:0.5;t:f;sf:1;nr:4.13;cr:8.25;verts:5.42,14.9|-2.69,25.56|-19.81,4.11|6.65,-24.83|32.9,-24.14;
160	763.13	99.39	v:0.5;t:f;sf:1;nr:4.17;cr:8.34;verts:8.52,16.03|-2.63,13.69|-13.7,-11.91|-10.67,-14.69|26.96,-19.04;
200	784.49	97.2	v:0.5;t:f;sf:1;nr:4.21;cr:8.41;verts:-0.44,0.18|-12.84,13.84|-10.21,4.33|5.6,-21.23|3.06,-10.66;
240	806.69	97.51	v:0.5;t:f;sf:1;nr:4.24;cr:8.49;verts:29.46,30.04|-22.65,0.49|-19.15,-10.35|-15.99,-12.05|16.98,-10.61;
280	830.94	96.03	v:0.5;t:f;sf:1;nr:4.28;cr:8.55;verts:7.95,7.41|0.19,10.86|-9.11,5.92|25.95,-21.89;
320	848.15	95.31	v:0.5;t:f;sf:1;nr:4.31;cr:8.61;verts:20.96,-6.33|-9.27,6.69|-17.02,10.14|-10,2.31|8.74,-22.61;
360	872.06	98.52	v:0.5;t:f;sf:1;nr:4.33;cr:8.67;verts:24.03,35.73|-17.69,-5.75|-15.24,-10.67|-15.17,-19.39|1.3,-18.56;
400	889.6	97.65	v:0.5;t:f;sf:1;nr:4.36;cr:8.72;verts:24.89,10.57|22.46,26.41|-24.89,-10.57|-24.31,-11.86|-16.24,-19.43;
440	906.49	84.07	v:0.5;t:f;sf:1;nr:4.38;cr:8.77;verts:26.78,-6.18|8,-3.01|5.57,12.84|-18.49,-12.52|-12.05,-24.7;
480	925.4	90.34	v:0.5;t:f;sf:1;nr:4.4;cr:8.81;verts:35.03,1.64|-13.34,19.1|-10.9,3.25|-35.22,-17.18|7.87,0.08;
520	945.36	93.98	v:0.5;t:f;sf:1;nr:4.43;cr:8.85;verts:-4.4,8.63|-12.1,3.73|2.8,-14.16|4.1,-8.78;
560	952.52	94.33	v:0.5;t:f;sf:1;nr:4.45;cr:8.9;verts:44.07,4.17|-11.55,8.98|-19.25,4.08|-3.06,-8.44|-4.36,-13.81;
600	968.4	104.91	v:0.5;t:f;sf:1;nr:4.48;cr:8.96;verts:43.33,10.22|-18.94,2.14|-20.24,-3.24|8.49,-4.33|9.46,-1.16;
640	988.12	103.88	v:0.5;t:f;sf:1;nr:4.51;cr:9.03;verts:23.61,9.2|-18.2,25.99|-10.26,-2.19|-11.23,-5.35|6.6,-44.32;
680	1006.03	97.61	v:0.5;t:f;sf:1;nr:4.55;cr:9.09;verts:12.83,7.37|8.47,6.61|5.7,2.92|9.81,4.37|9.96,4.02;
720	1027.33	93.24	v:0.5;t:f;sf:1;nr:4.58;cr:9.15;verts:-8.47,3|-12.83,2.25|-0.62,0.08|-11.48,0|-11.34,-0.34|-15.6,-1.44;
760	1051.61	100.02	v:0.5;t:f;sf:1;nr:4.6;cr:9.21;verts:0.06,0.52|-15.52,9.7|-24.9,6.86|-7.15,-16.85|8.88,-16.01;
800	1065.87	101.88	v:0.5;t:f;sf:1;nr:4.63;cr:9.26;verts:3.74,45.89|-14.19,2.38|-21.41,-14.99|-5.38,-14.15|31.86,-10.97;
840	1088.55	98.47	v:0.5;t:f;sf:1;nr:4.7;cr:9.4;verts:15,28.21|14.55,43.96|-22.19,-22.98|-3.34,-31.78|9.18,-14.38;
880	1118.29	92.28	v:0.5;t:f;sf:1;nr:4.77;cr:9.54;verts:-14.74,22.03|-9.77,-0.17|-7.15,-6.66|33.15,-17.69|8.78,-4.28;
920	1127.86	83.77	v:0.5;t:f;sf:1;nr:4.84;cr:9.69;verts:46.47,10.87|-24.31,13.52|-19.34,-8.68|-16.72,-15.17|-0.79,-12.79;
960	1148.03	75.92	v:0.5;t:f;sf:1;nr:4.91;cr:9.81;verts:26.3,3.02|7.1,36.51|-30.93,1.95|4.53,-36.92;
1000	1173.34	78.66	v:0.5;t:f;sf:1;nr:4.97;cr:9.93;verts:0.99,5.76|-3.32,31.62|-31.62,-3.32|14.93,-28.08|25.12,-0.52;
1040	1197.88	74.62	v:0.5;t:f;sf:1;nr:4.99;cr:9.98;verts:11.96,7.47|-10.48,9.44|-23.55,1.72|2.21,-13.93|39.46,-4.51;
1080	1226.7	68.24	v:0.5;t:f;sf:1;nr:5.01;cr:10.02;verts:37.66,13.29|-16.86,1.09|-9.82,-3.38|10.65,-10.89;
1120	1240.98	70.8	v:0.5;t:f;sf:1;nr:5.03;cr:10.05;verts:23.37,15.85|15.7,30.81|-24.1,-0.82|-3.64,-8.34|-0.09,-0.57;
1160	1259.69	70.58	v:0.5;t:f;sf:1;nr:5.04;cr:10.07;verts:49,11.16|4.67,15.64|-18.8,-0.78|-22.34,-8.55|-23.53,-21.19;
1200	1274.64	62.85	v:0.5;t:f;sf:1;nr:5.05;cr:10.09;verts:32.24,0.13|-7.6,6.61|-10.29,7.9|-9.68,2.78|2.09,-9.85;
1240	1304.66	58.2	v:0.5;t:f;sf:1;nr:5.05;cr:10.11;verts:35.12,15.64|-21.77,33.99|-37.14,9.95|4.02,-38.24|38.3,3.35;
1280	1329.87	62.08	v:0.5;t:f;sf:1;nr:5.06;cr:10.12;verts:13.09,7.24|9.91,19.52|13.86,48.59|-20.01,-29.66|-1.87,-35.73;
1320	1359.92	65.16	v:0.5;t:f;sf:1;nr:5.07;cr:10.13;verts:-20.13,22.6|-16.95,10.31|0.08,0.46|25.07,-8.63;
1360	1371.51	53.37	v:0.5;t:f;sf:1;nr:5.07;cr:10.14;verts:20.25,46.44|-28.55,-1.48|-11.51,-11.33|-7.33,-22.55|13.47,-20.42;
1400	1391.43	53.72	v:0.5;t:f;sf:1;nr:5.07;cr:10.14;verts:34.55,5.47|34.08,7.87|-34.93,20.6|-6.45,-20.07|25.99,-23.4;
1440	1413.85	54.33	v:0.5;t:f;sf:1;nr:5.07;cr:10.14;verts:11.66,8.48|12.13,6.08|-39.4,31.92|3.57,-22.79|40.31,-14.67;
*	id=P7	origin=start	destiny=death	motherId=-
0	594.86	281.66	v:0.5;t:f;sf:1;nr:3.91;cr:7.82;verts:-8.13,11.66|-26.09,6.5|9.88,-17.13|22.29,-15.04;
40	619.01	275.85	v:0.5;t:f;sf:1;nr:3.96;cr:7.92;verts:-1.86,-20.85|0.08,-0.56|1.59,-10.04|3.48,-9.55|6.12,-8.12;
80	636.66	270.28	v:0.5;t:f;sf:1;nr:4.01;cr:8.03;verts:32.22,23.01|-17.57,-6.13|-16.07,-15.61|-14.18,-15.12|-11.54,-13.69;
120	669.75	259.12	v:0.5;t:f;sf:1;nr:4.07;cr:8.14;verts:-11.56,14.8|-1.31,18.74|-0.86,11.85|0.39,0.24|18.5,3.26;
160	692.01	249.92	v:0.5;t:f;sf:1;nr:4.13;cr:8.26;verts:8.46,22.04|-23.12,2.65|-21.87,-8.96|-3.77,-5.94|37.09,-16.76;
200	721.81	247.56	v:0.5;t:f;sf:1;nr:4.19;cr:8.38;verts:16.8,3.57|-1.8,17.08|-16.96,-2.69|-21.88,-14.81;
240	741.96	252.4	v:0.5;t:f;sf:1;nr:4.26;cr:8.51;verts:-1.98,18.84|-3.35,8.41|-16.88,8.6|17.19,-20.59|17.56,-7.1;
280	766.44	253.44	v:0.5;t:f;sf:1;nr:4.32;cr:8.64;verts:2.72,19.38|-5.62,26.65|-6.92,-6.06|17.88,-7.96;
320	782.59	259.47	v:0.5;t:f;sf:1;nr:4.38;cr:8.75;verts:38.37,19.82|-11.69,35.98|-23.07,-0.03|-34.82,-14.78|3.95,-37.63;
360	804.74	257.27	v:0.5;t:f;sf:1;nr:4.43;cr:8.86;verts:16.22,17.62|-3.61,-8.44|8.77,-3.02|9.24,-0.81;
400	815.39	258.75	v:0.5;t:f;sf:1;nr:4.46;cr:8.92;verts:22.73,-2.39|5.57,19.1|-14.27,-6.96|-20.72,-9.66|-25.56,-24.55;
440	826.1	281.44	v:0.5;t:f;sf:1;nr:4.48;cr:8.96;verts:12.02,20.3|2,9.42|-0.32,-28.53|4.67,-8.42;
480	834.77	301.78	v:0.5;t:f;sf:1;nr:4.5;cr:9;verts:12.75,18.2|-0.78,22.21|-4,11.92|-9,-8.19|-3.97,-44.63;
520	856.65	300.77	v:0.5;t:f;sf:1;nr:4.52;cr:9.03;verts:15.27,15.27|-9.13,17.2|-13.88,16.55|-21.13,4.49|17.96,-41.26;
560	886.04	300.74	v:0.5;t:f;sf:1;nr:4.56;cr:9.11;verts:-14.11,15.24|-9.79,3.18|-2.84,-9.9|-1.26,-10.22|26.6,-11.32;
600	902.71	292.95	v:0.5;t:f;sf:1;nr:4.6;cr:9.2;verts:28.19,35.8|-26.46,-4.61|-19.51,-17.69|-17.92,-18.01|9.93,-19.11;
640	923	293.01	v:0.5;t:f;sf:1;nr:4.65;cr:9.31;verts:15.52,19.17|-24.21,4.71|-23.03,-8.84|-10.36,-19.05|45.94,-2.65;
680	941.62	301.61	v:0.5;t:f;sf:1;nr:4.71;cr:9.42;verts:-0.4,0.17|-1.91,21.88|-20.64,-7.51|5.31,-21.32;
720	972.98	298.33	v:0.5;t:f;sf:1;nr:4.77;cr:9.54;verts:23.34,19.08|0.95,13.53|-12.58,-5.08|-0.95,-13.53;
*	id=P8	origin=start	destiny=end	motherId=-
0	61.03	502.46	v:0.5;t:f;sf:1;nr:3.93;cr:7.87;verts:22.73,-5.25|-6.25,5.46|-23.31,0.81|6.27,-18.89;
40	85.39	499.97	v:0.5;t:f;sf:1;nr:3.98;cr:7.97;verts:-25.17,30.24|-1.64,-7.74|18.35,-19.68|21.21,-16.57|21.21,-16.57;
80	115.13	494.43	v:0.5;t:f;sf:1;nr:4.03;cr:8.06;verts:-14.62,37.05|-8.53,-22.11|-8.53,-22.11|16.07,0.84|16.03,1.4;
120	124.7	497.87	v:0.5;t:f;sf:1;nr:4.08;cr:8.16;verts:6.5,4.28|6.46,4.84|5.99,6.21|-20.64,0.1|5.43,-6.71;
160	158.16	506.91	v:0.5;t:f;sf:1;nr:4.14;cr:8.27;verts:40.13,7.46|-11.69,15.52|-16.48,10.3|-17.31,-8.82|15.72,-11.42;
200	173.5	514.81	v:0.5;t:f;sf:1;nr:4.19;cr:8.37;verts:-18.86,36.8|-25.18,9.16|9.16,-25.18|26.3,-5.11|26.73,-1.87;
240	192.58	534.36	v:0.5;t:f;sf:1;nr:4.24;cr:8.48;verts:7.22,14.44|7.65,17.68|-9.91,-5.63|-15.76,-9.85|9.73,-19.1;
280	203.32	538.74	v:0.5;t:f;sf:1;nr:4.29;cr:8.59;verts:-3.09,22.07|-3.51,18.82|-20.65,-1.24|-1,-14.71|41.34,-9.41;
320	223.19	534.86	v:0.5;t:f;sf:1;nr:4.34;cr:8.69;verts:0.34,9.87|-0.18,0.35|-3.38,9.28|-9.39,-3.05;
360	242.06	545.13	v:0.5;t:f;sf:1;nr:4.39;cr:8.78;verts:4.72,9.68|-19.05,10.62|-10.58,-2.06|-7.62,-7.62|37.23,-22.39;
400	259.39	550.7	v:0.5;t:f;sf:1;nr:4.43;cr:8.87;verts:43.19,7.91|-12.61,15.26|-24.95,-2.04|-18.14,-4.19|19.89,-16.82;
440	283.7	557.13	v:0.5;t:f;sf:1;nr:4.46;cr:8.92;verts:18.89,14.34|-20.67,13.42|-21.56,11.95|-4.41,-10.39|22.63,-38.12;
480	304.01	559.39	v:0.5;t:f;sf:1;nr:4.48;cr:8.96;verts:28.06,34.66|-1.43,16.6|-24.72,-8.13|1.38,-19.75|17.79,-8.68;
520	332.9	555.52	v:0.5;t:f;sf:1;nr:4.5;cr:9;verts:14.42,13.44|-20.74,9.8|-11.1,-12.55|16.9,-10.15;
560	352.1	550.21	v:0.5;t:f;sf:1;nr:4.52;cr:9.03;verts:-4.78,8.12|-21.37,21.37|-28.75,-9.34|-2.3,-15.47|0.52,0;
600	380.61	540.87	v:0.5;t:f;sf:1;nr:4.53;cr:9.07;verts:33.71,12.99|-6.09,8.08|-7.63,6.64|-7.97,-6.23|0,-10.12;
640	407.06	544	v:0.5;t:f;sf:1;nr:4.6;cr:9.19;verts:6.97,27.97|-7.71,35.43|-18.14,-22.4|28.83,0;
680	415.57	543.78	v:0.5;t:f;sf:1;nr:4.67;cr:9.35;verts:20.32,-0.22|14.79,13.79|3.51,19.92|-31.81,-18.44;
720	438.67	549.43	v:0.5;t:f;sf:1;nr:4.76;cr:9.51;verts:-8.3,19.45|-21.74,20.27|28.29,-37.2|19.89,-22.09|-2.78,5.43;
760	458.89	555.67	v:0.5;t:f;sf:1;nr:4.85;cr:9.7;verts:-1.64,10.34|-23,11.67|-5.85,-8.68|-0.34,-15.85|36.92,-9.21;
800	477.76	557.49	v:0.5;t:f;sf:1;nr:4.95;cr:9.9;verts:45.68,16.22|-20.51,12.16|-24.72,-6.85|-19.21,-14.02|18.05,-7.39;
840	499.72	565.29	v:0.5;t:f;sf:1;nr:4.99;cr:9.99;verts:16.66,34.17|-32.58,19.58|-37.92,-2.65|34.55,-35.44|36.35,-11.11;
880	530.99	566.8	v:0.5;t:f;sf:1;nr:5.02;cr:10.05;verts:-32.91,-37.56|-0.61,35.05|5.08,-9.61|30.95,16.46|31.51,-15.37;
920	541.86	568.37	v:0.5;t:f;sf:1;nr:5.04;cr:10.07;verts:20.09,18.03|-2.94,16.2|-5.78,-8.04|20.64,-13.8;
960	570.81	559.45	v:0.5;t:f;sf:1;nr:5.04;cr:10.08;verts:0.17,0.56|-8.87,9.12|-31.89,10.36|-8.32,-22.71|0.59,-33.53;
1000	586.89	544.24	v:0.5;t:f;sf:1;nr:5.05;cr:10.09;verts:50.04,6.21|3.17,11.05|-5.4,10.15|-24.95,-6.1|-15.92,-14.66;
1040	597.42	544.9	v:0.5;t:f;sf:1;nr:5.05;cr:10.1;verts:0.58,0.01|-7.35,11.71|-15.92,10.81|-40.58,0|-26.44,-13.99;
1080	616.29	546.64	v:0.5;t:f;sf:1;nr:5.05;cr:10.1;verts:4.88,9.18|-26.22,13.45|-18.29,1.74|-4.06,-9.58|46.25,-20.26;
1120	634.56	539.83	v:0.5;t:f;sf:1;nr:5.05;cr:10.1;verts:33.27,22.94|-13.39,2.38|-22.34,-16.38|0.38,-11|10.97,0.96;
1160	666.65	528.77	v:0.5;t:f;sf:1;nr:5.05;cr:10.11;verts:14.55,0|1.18,11.87|-21.12,-10.11|5.86,-15.48;
1200	692.06	526.02	v:0.5;t:f;sf:1;nr:5.05;cr:10.11;verts:31.61,7.3|-24.24,9.13|-19.56,-18.23|0.36,-0.3;
1240	705.77	520.36	v:0.5;t:f;sf:1;nr:5.05;cr:10.11;verts:17.91,1.64|-22.61,32.29|-26.88,28.83|-13.35,-5.96|30.65,-40.18;
1280	725.89	514.05	v:0.5;t:f;sf:1;nr:5.05;cr:10.11;verts:6.89,9.49|-8.85,7.69|-2.04,-11.55|31.76,-6.13;
1320	750.47	519.8	v:0.5;t:f;sf:1;nr:5.05;cr:10.11;verts:29.06,28.11|-17.69,15.23|-26.62,-5.8|20.27,-24.16|7.17,-0.38;
1360	768.45	520.08	v:0.5;t:f;sf:1;nr:5.05;cr:10.11;verts:-22.4,-20.89|2.3,-23.88|-10.8,-0.1|29.96,-6.37|-24.13,44.41;
1400	787.44	514.95	v:0.5;t:f;sf:1;nr:5.05;cr:10.11;verts:34.12,11.75|25.52,25.52|-29.8,-5.23|-26.59,-30.46|10.96,-11.5;
1440	810.55	503.89	v:0.5;t:f;sf:1;nr:5.05;cr:10.11;verts:6.68,39.88|2.41,14.46|2.21,10.38|11.01,0.69;
*	id=P9	origin=start	destiny=end	motherId=-
0	504.71	55.05	v:0.5;t:f;sf:1;nr:3.93;cr:7.86;verts:0.85,9.67|-9.69,-0.51|-7.1,-6.62|-6.95,-9.95|31.05,-0.22;
40	533.09	38.62	v:0.5;t:f;sf:1;nr:3.97;cr:7.94;verts:16.56,18.39|15.91,18.96|2.52,6.09|2.67,-16.65|14.89,-19.76;
80	538.11	32.05	v:0.5;t:f;sf:1;nr:4.01;cr:8.02;verts:11.54,11.81|10.89,12.38|2.54,20.65|-12.57,-29.17|-2.35,-23.22;
120	550.59	19.3	v:0.5;t:f;sf:1;nr:4.05;cr:8.11;verts:5.67,6.76|-9.94,7.91|-8.79,0.77|26.82,-17.62;
160	562.12	13.57	v:0.5;t:f;sf:1;nr:4.1;cr:8.19;verts:32.4,1.16|-5.87,1.03|-21.48,2.18|-9.7,-0.68|-20.33,-4.97;
200	585.62	21.92	v:0.5;t:f;sf:1;nr:4.13;cr:8.27;verts:17.19,0.6|8.91,9.51|-0.69,-4.34|5.03,-16.45;
240	604.33	26.88	v:0.5;t:f;sf:1;nr:4.17;cr:8.34;verts:-1.53,5.55|-9.81,14.46|-19.41,0.61|-13.69,-11.5|40.93,-5.79;
280	620.21	35.54	v:0.5;t:f;sf:1;nr:4.2;cr:8.4;verts:0.15,8.75|-17.4,14.22|-1.07,-8.69|3.28,-8.12|34.47,-23.43;
320	640.7	34.62	v:0.5;t:f;sf:1;nr:4.23;cr:8.46;verts:32.23,26.94|-20.34,7.83|-21.56,-9.61|-17.22,-9.03|24.03,-13.32;
360	646.62	28	v:0.5;t:f;sf:1;nr:4.26;cr:8.53;verts:32.16,10.58|-6.29,6.75|-8.61,3.31|0.32,-9.22|2.08,-8.99;
400	659.18	10.2	v:0.5;t:f;sf:1;nr:4.3;cr:8.59;verts:15.97,6.45|18,28.96|-18.85,-11.06|4.17,-16.71|19.6,-7.22;
440	672.1	12.94	v:0.5;t:f;sf:1;nr:4.33;cr:8.66;verts:3.05,9.19|-11.54,-1.83|-9.17,-6.53|-8.75,-13.97|6.68,-4.49;
480	700.73	6.03	v:0.5;t:f;sf:1;nr:4.37;cr:8.74;verts:0.04,-0.5|-25.59,2.28|-17.59,-8.2|-21.96,-11.39|2.7,-19.22;
520	729.49	2.97	v:0.5;t:f;sf:1;nr:4.39;cr:8.79;verts:22.21,17.99|15.98,23.69|1,28.56|-15.57,-23.97|-12.55,-41.86;
560	751.28	11.63	v:0.5;t:f;sf:1;nr:4.41;cr:8.82;verts:15.75,23.29|9.17,18.79|-11.39,-17.54|-11.08,-17.73|-9.49,-18.63;
600	775.21	22.49	v:0.5;t:f;sf:1;nr:4.43;cr:8.85;verts:28.31,13.81|18.06,25.8|-0.42,-0.29|30.56,7.62|30.12,9.21;
640	786.38	16.65	v:0.5;t:f;sf:1;nr:4.44;cr:8.89;verts:19.39,1.78|18.95,3.37|17.14,7.96|6.9,19.96|-11.59,-6.13|-25.96,-33.65;
680	807.39	24.86	v:0.5;t:f;sf:1;nr:4.46;cr:8.91;verts:18.19,4.88|4.14,4.29|-1.62,9.98|-2.06,11.57|-3.87,16.17;
720	836.42	20.71	v:0.5;t:f;sf:1;nr:4.47;cr:8.94;verts:22.65,14.71|-17.72,20.38|-24.89,0.14|-10.83,0.73|19.48,-40.08;
760	859.87	17.5	v:0.5;t:f;sf:1;nr:4.48;cr:8.97;verts:16.98,-10.61|18.82,6.85|-0.81,11.5|-28.27,-21.91;
800	874.68	17.41	v:0.5;t:f;sf:1;nr:4.5;cr:9;verts:38.3,23.34|4.02,6.77|-15.61,11.41|-15.66,-26.06|2.18,-10.7;
840	877.8	20.61	v:0.5;t:f;sf:1;nr:4.51;cr:9.03;verts:40.93,18.69|0.9,9.97|-18.73,14.61|-14.07,-26.46|-0.94,-7.5;
880	899.99	17.85	v:0.5;t:f;sf:1;nr:4.53;cr:9.06;verts:18.74,15.92|-5.47,19.09|-21.29,7.2|-23.13,-10.26|29.7,-33.99;
920	922.9	16.3	v:0.5;t:f;sf:1;nr:4.59;cr:9.18;verts:11.39,15.68|-4.17,14.37|-9.4,16.95|-19.58,-21.37|18.53,-5.67;
960	942.83	12.82	v:0.5;t:f;sf:1;nr:4.67;cr:9.34;verts:-8.53,12.21|-24.1,10.9|-31.66,12.79|-1.39,-9.14|43.27,-15.31;
1000	964.55	9.4299999999999	v:0.5;t:f;sf:1;nr:4.77;cr:9.54;verts:22.45,40.95|-23.11,-12.53|5.59,-8.29|5.87,-8.09|9.92,-1.22;
1040	983.32	2.75	v:0.5;t:f;sf:1;nr:4.88;cr:9.75;verts:-0.55,0.05|-18.44,12.91|-13.18,-14.97|-12.9,-14.77|-8.85,-7.9;
1080	1000.25	8.38	v:0.5;t:f;sf:1;nr:4.99;cr:9.98;verts:0.2,0.53|-17.48,5.68|-25.78,-2.27|-24.76,-28.48|29.32,-23.75;
1120	1012.99	11.53	v:0.5;t:f;sf:1;nr:5.04;cr:10.08;verts:7.97,7.69|-7.27,10.87|-12.54,3.68|9.78,-5.2;
1160	1022.83	12.06	v:0.5;t:f;sf:1;nr:5.07;cr:10.14;verts:50.38,0.14|-1.87,8.23|-17.11,11.4|-22.38,4.21|-33.82,-10.34;
1200	1046.31	1.2	v:0.5;t:f;sf:1;nr:5.09;cr:10.19;verts:22.23,11.33|-25.35,-2.63|-6.3,-15.38|26.91,-10.72;
1240	1069.47	-3.47	v:0.5;t:f;sf:1;nr:5.11;cr:10.22;verts:-0.94,6.65|-22.36,13.44|3.74,-15.4|10.56,-11.33;
1280	1075.62	-16.57	v:0.5;t:f;sf:1;nr:5.13;cr:10.25;verts:20.4,35.45|-28.5,0.34|-7.08,-6.44|-2.41,-28.49|4.42,-24.42;
1320	1083.42	-28.46	v:0.5;t:f;sf:1;nr:5.14;cr:10.28;verts:10.35,6.47|12.6,23.55|-14.88,-18.34|-7,-10|-26.73,-43.75;
1360	1112.23	-21.35	v:0.5;t:f;sf:1;nr:5.15;cr:10.29;verts:-23.99,28.59|-24.48,28.16|-18.46,13.58|-0.54,-0.24|-1.95,-37.27;
1400	1129.72	-30.83	v:0.5;t:f;sf:1;nr:5.15;cr:10.3;verts:11.71,0.61|10.16,5.87|-25.3,-7.36|-10.36,-5.51;
1440	1157.32	-25.47	v:0.5;t:f;sf:1;nr:5.15;cr:10.3;verts:-17.44,11.22|-15.88,5.97|-12.49,-3.11|-11.03,-6.63|50.82,-8.24;
*	id=P10	origin=start	destiny=end	motherId=-
0	663.27	480.81	v:0.5;t:f;sf:1;nr:3.93;cr:7.86;verts:24.83,18.65|-7.99,0.42|-6.63,-4.47|6.49,-2.19;
40	680.91	476.55	v:0.5;t:f;sf:1;nr:3.93;cr:7.86;verts:10.02,8.08|7.2,14.39|2.7,-8.29|4.62,-7.4;
80	702.85	467.96	v:0.5;t:f;sf:1;nr:3.93;cr:7.86;verts:31.21,3.75|-26.75,20.9|-14.75,5.79|-11.93,-0.51|-15.41,-30.25;
120	724.52	481.62	v:0.5;t:f;sf:1;nr:3.93;cr:7.86;verts:5.63,-6.03|5.63,6.03|-7.35,-3.75|-12.83,-28.7;
160	745.5	481.3	v:0.5;t:f;sf:1;nr:3.93;cr:7.86;verts:39,4.77|-15.35,5.71|-8.32,0.44|-15.35,-6.36|-6.99,-4.54;
200	761.12	480.99	v:0.5;t:f;sf:1;nr:3.93;cr:7.86;verts:0.36,-0.07|-8.35,2.24|-22.61,-4.85|-3.38,-7.96;
240	787.47	465.99	v:0.5;t:f;sf:1;nr:3.93;cr:7.86;verts:12.72,37.19|-21.59,10.07|-21.59,-10.07|8.92,-22.08|23.38,-4.54;
280	806.38	451.21	v:0.5;t:f;sf:1;nr:3.93;cr:7.86;verts:-2.31,15.93|-6.47,24.15|-6.19,22.4|4.77,-24.54|4.46,-19.33;
320	820.76	444.89	v:0.5;t:f;sf:1;nr:3.93;cr:7.86;verts:17.99,25.7|-14.08,20.85|2.19,-31.29|27.95,-14.24;
360	846.24	437.71	v:0.5;t:f;sf:1;nr:3.93;cr:7.86;verts:29.65,-2.07|-7.49,18.52|-36.44,14.77|2.47,-21.42|25.21,-15.75;
400	863.02	421.84	v:0.5;t:f;sf:1;nr:3.93;cr:7.87;verts:25.75,29.71|-6.6,5.95|-2.89,-8.4|7.99,-3.9|12.87,-17.94;
440	894.03	412.74	v:0.5;t:f;sf:1;nr:3.93;cr:7.87;verts:5.37,7.67|-5.26,20.62|-9.27,-1.3|11.03,-29.46|8.19,-4.54;
480	913.31	412.38	v:0.5;t:f;sf:1;nr:3.93;cr:7.87;verts:31.9,23.01|-13.91,7.3|-11.09,-4.9|-3.31,-10.83|10.89,-3.12;
520	940.08	409.33	v:0.5;t:f;sf:1;nr:3.93;cr:7.87;verts:5.13,19.96|-15.88,-6.17|-33.59,-20.47|28.17,-7.02|29.01,1.01;
560	962.25	415.26	v:0.5;t:f;sf:1;nr:3.93;cr:7.87;verts:6,-1.09|16.57,11.18|6.84,6.94|-4.16,-19.55|-0.52,-31.47;
600	981.1	415.59	v:0.5;t:f;sf:1;nr:3.94;cr:7.87;verts:39.33,1.04|-2.28,11.51|-12.01,7.28|-12.85,-0.76|-4.42,-15.43;
640	997.93	412.29	v:0.5;t:f;sf:1;nr:3.94;cr:7.87;verts:16.62,12.99|-19.11,8.21|-15.92,-13.84|0.07,-0.36;
680	1014.57	419.01	v:0.5;t:f;sf:1;nr:3.94;cr:7.87;verts:-0.02,19.71|-16.56,6.37|-0.11,-0.35|8.04,3.41;
720	1031.64	411.91	v:0.5;t:f;sf:1;nr:3.94;cr:7.87;verts:-17.09,12.61|-9.03,-3.69|-17.18,-7.45|-0.29,-8.18|39.24,-3.02;
760	1040.92	413.28	v:0.5;t:f;sf:1;nr:3.94;cr:7.87;verts:5.96,5.96|-6.26,5.64|-18.31,-2.32|-9.56,-6.81|-0.43,0.15;
800	1065.24	420.63	v:0.5;t:f;sf:1;nr:3.94;cr:7.88;verts:11.43,25.68|-18.36,13.31|-23.58,-15.31|-0.01,0.45|28.04,1.96;
840	1081.1	412.62	v:0.5;t:f;sf:1;nr:3.94;cr:7.88;verts:31.49,0.73|-8.24,4.95|-15.88,-7.56|12.18,-6.05;
880	1094.77	413.43	v:0.5;t:f;sf:1;nr:3.94;cr:7.88;verts:31.16,4.63|-21.9,5.75|-8.38,-3.22|-1.49,-5.25;
920	1116.13	429.44	v:0.5;t:f;sf:1;nr:3.94;cr:7.88;verts:9.8,20.64|3.55,25.27|-0.24,0.27|14.27,-21.16;
960	1136.07	438.23	v:0.5;t:f;sf:1;nr:3.94;cr:7.88;verts:-20.18,9.06|-5.21,-0.93|-5.67,-12.38|-7.27,-17.12|-6.97,-17.24;
1000	1151.32	445.23	v:0.5;t:f;sf:1;nr:3.94;cr:7.88;verts:0.43,0.15|-20.45,6.08|-29.33,5.17|-20.91,-5.37|-17.08,-24.4;
1040	1185.62	443.87	v:0.5;t:f;sf:1;nr:3.94;cr:7.88;verts:1.26,24.08|-23.4,-5.83|24.02,-2.1|9.35,4.4;
1080	1218.9	440.13	v:0.5;t:f;sf:1;nr:3.94;cr:7.88;verts:2.7,7.41|-7.61,2.04|-9.26,-5.83|26.08,-17.71;
1120	1236	443.1	v:0.5;t:f;sf:1;nr:3.94;cr:7.88;verts:7.15,16.83|-14.41,10.38|-10.9,-16.98|12.47,-13.38;
1160	1255.72	445.29	v:0.5;t:f;sf:1;nr:3.94;cr:7.89;verts:-4.16,10.31|-12.57,19.03|-7.24,-11.18|7.86,-7.86|39.02,-5.6;
1200	1281.51	442.93	v:0.5;t:f;sf:1;nr:3.94;cr:7.89;verts:6.44,4.68|5.31,31.09|-17.94,-10.23|13.22,-7.97|7.82,-1.52;
1240	1299.08	433.51	v:0.5;t:f;sf:1;nr:3.94;cr:7.89;verts:17.62,26.16|-11.12,-4.73|-9.75,-10.93|-4.34,-17.38;
1280	1312.16	428.42	v:0.5;t:f;sf:1;nr:3.94;cr:7.89;verts:27.49,17.18|25.89,19.51|4.54,21.07|-26.87,18.13|-3.57,-39.27;
1320	1338.14	425.25	v:0.5;t:f;sf:1;nr:3.99;cr:7.98;verts:1.51,14.01|1.75,25.02|-0.09,16.34|-7.75,-23.86|9.79,3.32;
1360	1347.35	433.5	v:0.5;t:f;sf:1;nr:4.03;cr:8.07;verts:25.48,1.62|0.58,11.58|-16.96,-15.6|29.68,0;
1400	1361	454.71	v:0.5;t:f;sf:1;nr:4.07;cr:8.15;verts:12.52,24.58|-6.2,26.88|-0.35,-0.12|26.98,-5.73;
1440	1389.71	459.45	v:0.5;t:f;sf:1;nr:4.11;cr:8.23;verts:8.76,2.85|6.62,6.4|-1.76,9.04|-8.6,3.3|-2.42,-32.5;
*	id=P11	origin=start	destiny=end	motherId=-
0	723.29	66.76	v:0.5;t:f;sf:1;nr:3.96;cr:7.92;verts:14.99,12.58|6.05,18.61|-13.46,-0.24|-17.88,-7.96|2.49,-31.21;
40	737.62	59.77	v:0.5;t:f;sf:1;nr:4;cr:8.01;verts:12.86,13.79|4.4,7.04|0.66,5.59|-8.28,11.62;
80	767.42	61.94	v:0.5;t:f;sf:1;nr:4.04;cr:8.09;verts:-16.94,15.96|-2.64,-3.39|7,-4.21|7.07,4.08;
120	786.39	64.03	v:0.5;t:f;sf:1;nr:4.08;cr:8.16;verts:24.05,32.51|-11.9,6.18|-21.62,-1.3|-11.98,-2.12|18.7,-20.05;
160	805.3	69.66	v:0.5;t:f;sf:1;nr:4.12;cr:8.23;verts:16.71,24.77|-27.74,17.21|-0.21,-14.42|28.72,-8.23|29.87,0;
200	837.86	67.41	v:0.5;t:f;sf:1;nr:4.15;cr:8.3;verts:22.09,16.65|-26.16,9.01|-3.84,-10.49|-6.22,-26.96|21.33,-25.09;
240	865.04	72.92	v:0.5;t:f;sf:1;nr:4.18;cr:8.36;verts:16.81,-2.06|31.43,10.72|-16.56,3.52|-5.85,-19.57;
280	873.53	76.96	v:0.5;t:f;sf:1;nr:4.21;cr:8.42;verts:8.32,1.98|12.68,30.96|-14.34,-15.54|22.35,-6.41;
320	889.21	88.38	v:0.5;t:f;sf:1;nr:4.24;cr:8.48;verts:19.13,3.03|6.67,5|2.74,3.6|-7.36,13.39|-8.79,17.26;
360	897.68	91.97	v:0.5;t:f;sf:1;nr:4.26;cr:8.53;verts:-15.83,16.98|-5.73,7.19|-1.8,8.6|10.66,6.62|1.25,11.04;
400	912.18	98.45	v:0.5;t:f;sf:1;nr:4.29;cr:8.58;verts:-3.83,13.1|-13.24,17.51|-16.29,15.07|-20.22,13.67|28.06,-32.11;
440	916.98	97.8	v:0.5;t:f;sf:1;nr:4.32;cr:8.64;verts:-7.61,17.1|-8.64,12.45|-0.35,0.35|-18.05,16.87|-21.1,14.43;
480	937.99	101.85	v:0.5;t:f;sf:1;nr:4.35;cr:8.69;verts:3.03,21.55|-12.79,17.61|-17.83,12.48|-21.36,4.41|25.67,-34.73;
520	961.85	92.74	v:0.5;t:f;sf:1;nr:4.36;cr:8.73;verts:-3.26,18.49|-4.54,18.21|-20.82,12.44|5.8,-17.85|35.39,-25.21;
560	983.76	89.51	v:0.5;t:f;sf:1;nr:4.38;cr:8.76;verts:-3.76,8.07|-8.36,3.04|-8.6,2.3|-8.9,0|29.78,-18.21;
600	1006.67	84.18	v:0.5;t:f;sf:1;nr:4.39;cr:8.78;verts:9.87,-6.66|-1.86,11.76|-1.66,-11.79|-0.05,-14.34|6.87,-23.55;
640	1026.97	90.08	v:0.5;t:f;sf:1;nr:4.4;cr:8.8;verts:36.41,24.52|-10.43,-0.76|-21.96,-5.89|-20.36,-8.45|-13.43,-17.65;
680	1054.12	98.89	v:0.5;t:f;sf:1;nr:4.41;cr:8.82;verts:22.68,9.63|21.96,11.19|-30.42,-17.71|-20.67,-13.42;
720	1074.67	100.1	v:0.5;t:f;sf:1;nr:4.42;cr:8.83;verts:24.16,21|2.13,10.84|1.4,12.4|-25.57,-19.27|-2.79,-14.18;
760	1091.86	106.92	v:0.5;t:f;sf:1;nr:4.42;cr:8.85;verts:-15.79,19.23|-15.06,17.67|-19.98,-7.35|17.15,-8.37|44.15,-1.44;
800	1106.41	120.78	v:0.5;t:f;sf:1;nr:4.43;cr:8.86;verts:23.69,37.36|2.6,5.5|-26.41,-7.08|-21.83,-16.45|26,-8.45;
840	1134.99	129.83	v:0.5;t:f;sf:1;nr:4.43;cr:8.87;verts:9.05,3.11|3.89,8.74|3.43,8.93|-22.3,-4.09|4.34,-8.52;
880	1156.27	134.07	v:0.5;t:f;sf:1;nr:4.44;cr:8.87;verts:-12.24,7.36|-17.39,12.98|-17.85,13.18|-16.94,-4.28|41.03,-16.79;
920	1162.75	141.74	v:0.5;t:f;sf:1;nr:4.44;cr:8.88;verts:-7.19,18.72|-18.72,15.03|-23.42,3.39|37.64,-23.49|17.19,-10.33;
960	1189.07	156.9	v:0.5;t:f;sf:1;nr:4.44;cr:8.89;verts:14.56,12.22|-9.14,4.83|-2.32,-22.62|11.31,-8.33;
1000	1208.09	153.67	v:0.5;t:f;sf:1;nr:4.45;cr:8.89;verts:-10.62,-5.18|-2.75,6.93|-7.7,-11.56|-6.26,-10.02;
1040	1225.73	148.76	v:0.5;t:f;sf:1;nr:4.45;cr:8.9;verts:-3.06,11.42|-4.04,11.11|-20.39,2.02|-0.31,-0.27;
1080	1248.89	155.19	v:0.5;t:f;sf:1;nr:4.45;cr:8.9;verts:6.64,9.14|-23.47,6.16|-7.26,-8.66|-6.8,-9.02|43.01,-11.36;
1120	1279.74	162	v:0.5;t:f;sf:1;nr:4.45;cr:8.91;verts:33.97,21.23|2.56,5.4|12.16,-4.55|40.04,-1.4;
1160	1305.38	162.76	v:0.5;t:f;sf:1;nr:4.46;cr:8.91;verts:8.33,22|-23.08,6.17|-13.48,-3.78|29.95,-32.97|14.39,-0.63;
1200	1322.9	175.42	v:0.5;t:f;sf:1;nr:4.46;cr:8.92;verts:7.38,5.76|-3.13,12.02|-4,14.05|-5.89,-7.27;
1240	1334.05	187.84	v:0.5;t:f;sf:1;nr:4.46;cr:8.93;verts:6.38,7.34|-3.77,18.19|-5.58,7.97|-17.04,5.15|24.33,-26.11;
1280	1345.24	194.43	v:0.5;t:f;sf:1;nr:4.47;cr:8.93;verts:23.33,38.06|-4.81,13.93|-16.77,14.56|-10.94,-28.51|13.13,-19.52;
1320	1374.01	215.46	v:0.5;t:f;sf:1;nr:4.47;cr:8.94;verts:8.03,12.24|0.88,-10.06|9.75,-2.61|9.88,2.1;
1360	1396.85	220.9	v:0.5;t:f;sf:1;nr:4.47;cr:8.95;verts:-14.82,17.67|-12.97,7.53|-13.1,2.82|-21.97,-4.62|39.84,-20.27;
1400	1415.97	211.77	v:0.5;t:f;sf:1;nr:4.48;cr:8.95;verts:10.52,4.04|-8.11,7.83|4.04,-10.52|18.24,-1.7;
1440	1436.19	206.59	v:0.5;t:f;sf:1;nr:4.48;cr:8.96;verts:0.32,-0.26|-9.7,-1.14|-16.18,-15.7|14.39,-28.23;
*	id=P12	origin=start	destiny=end	motherId=-
0	798.05	588	v:0.5;t:f;sf:1;nr:3.91;cr:7.82;verts:15.34,35.47|-13.33,-7|-18.95,-13.77|-14.42,-18.46|6.06,-22.62;
40	814.49	582.29	v:0.5;t:f;sf:1;nr:3.96;cr:7.92;verts:31.66,22.98|-8.66,1.37|-8.75,0.46|-7.88,-3.84|-0.46,-8.75;
80	833.19	579.91	v:0.5;t:f;sf:1;nr:4;cr:8.01;verts:8.79,38.6|-18.27,-1.92|-19.16,-11.13|10.01,-15.41|17.57,-5.37;
120	845.74	561.4	v:0.5;t:f;sf:1;nr:4.05;cr:8.1;verts:16.87,19.4|-3.75,20.1|-25.69,0.9|19.09,-35.2|20.53,-15.47;
160	855.98	557.98	v:0.5;t:f;sf:1;nr:4.09;cr:8.19;verts:6.63,15.98|-13.99,16.68|6.47,-31.73|10.29,-18.89|6.3,-6.3;
200	874.93	569.17	v:0.5;t:f;sf:1;nr:4.15;cr:8.29;verts:16.2,-4.34|11.16,13.3|-8.66,-7.7|-12.48,-20.54;
240	888.23	581.19	v:0.5;t:f;sf:1;nr:4.2;cr:8.39;verts:0.26,0.4|2.9,7.67|-21.96,4.31|-14.41,-20.58|21.31,-13.31;
280	907.65	600.1	v:0.5;t:f;sf:1;nr:4.24;cr:8.49;verts:1.88,5.6|-0.48,9.14|-9.08,1.11|40.51,-10.93|9.04,-1.43;
320	922.72	604.28	v:0.5;t:f;sf:1;nr:4.29;cr:8.59;verts:-15.55,13.31|-13.19,9.78|-6.03,2.75|-24.15,5.29|30.77,-14.36;
360	940.72	602.44	v:0.5;t:f;sf:1;nr:4.34;cr:8.68;verts:-18.23,32.89|-29.63,23.15|-24.03,0.9|12.77,-16.2|0.42,-0.27;
400	959.93	605.82	v:0.5;t:f;sf:1;nr:4.39;cr:8.77;verts:-17.21,21.25|-18.79,3.11|-20.64,-17.94|-6.44,-12.82|43.39,-0.71;
440	982.54	607.68	v:0.5;t:f;sf:1;nr:4.43;cr:8.87;verts:-0.17,9.91|-1.72,9.76|-26.32,9.77|7.48,-6.5|20.78,1.15;
480	991.25	610.59	v:0.5;t:f;sf:1;nr:4.46;cr:8.92;verts:12.07,4.07|-8.89,12.83|-10.44,12.68|-16.27,9.78|17.29,-40.84;
520	1013.85	612.48	v:0.5;t:f;sf:1;nr:4.48;cr:8.97;verts:3.58,18.4|-5.17,18.01|-10.53,5.95|-14.97,-11.28|24.53,-25.93;
560	1019.03	611.87	v:0.5;t:f;sf:1;nr:4.5;cr:9.01;verts:-1.61,17.79|-10.35,17.4|-15.71,5.34|-20.15,-11.89|0.26,-0.45;
600	1041.41	616.56	v:0.5;t:f;sf:1;nr:4.56;cr:9.11;verts:8.49,7.12|4.15,10.27|-3.05,10.65|-22.12,4.24|28.39,-34.95;
640	1065.86	615.75	v:0.5;t:f;sf:1;nr:4.62;cr:9.24;verts:-22.62,15.84|-20.31,9.47|-15.97,6.31|7.55,-1.18|27.51,2.41;
680	1080.91	612.73	v:0.5;t:f;sf:1;nr:4.69;cr:9.38;verts:-17.35,32.64|-7.5,-4.21|6.67,-34.29|12.46,-0.62;
720	1098.07	617.42	v:0.5;t:f;sf:1;nr:4.77;cr:9.54;verts:37.88,27.69|-4.7,4.07|-24.65,0.49|-2.04,-23.37|20.71,-11.01;
760	1122.19	604.27	v:0.5;t:f;sf:1;nr:4.85;cr:9.7;verts:13.75,14.54|-2.01,23|-14.84,17.69|-3.42,-24.16|17.16,-44.51;
800	1142.94	592.95	v:0.5;t:f;sf:1;nr:4.93;cr:9.85;verts:5.65,10.62|-22.76,11.68|-7,3.22|-11.08,-4.7|39.44,-28.26;
840	1156.23	588.11	v:0.5;t:f;sf:1;nr:4.96;cr:9.93;verts:49.27,0.92|8.27,5.37|-7.64,5.78|-20.29,-1.63|-24.36,-9.55;
880	1182.87	583.63	v:0.5;t:f;sf:1;nr:4.99;cr:9.98;verts:22.62,-3.56|3.77,12.34|-18.38,0.89|19.89,-34.36;
920	1196	579.61	v:0.5;t:f;sf:1;nr:5.01;cr:10.01;verts:26.3,17.74|-9.36,8.32|-2.87,-20.23|3.87,-31.48|9.49,-7.57;
960	1211.59	578.97	v:0.5;t:f;sf:1;nr:5.02;cr:10.05;verts:10.71,17.09|-24.95,7.68|-18.46,-20.87|-6.1,-8.22|49.89,-4.29;
1000	1228.49	582.77	v:0.5;t:f;sf:1;nr:5.04;cr:10.08;verts:50.23,0.68|-6.19,20.89|-18.13,13.66|-22.99,-4.42|3.55,-22.43;
1040	1249.33	585.92	v:0.5;t:f;sf:1;nr:5.05;cr:10.11;verts:2.31,10.01|10.2,-1.25|29.38,3.84|31.98,4.12;
1080	1276.77	587.67	v:0.5;t:f;sf:1;nr:5.06;cr:10.12;verts:4.54,5.87|1.94,5.59|-25.13,11.76|-17.24,0.5|46.03,-20.85;
1120	1294.89	581.1	v:0.5;t:f;sf:1;nr:5.06;cr:10.13;verts:15.49,37.39|-16.17,-0.98|-13.58,-0.7|-1.87,-21.37|2.61,-21.29;
1160	1315.86	572.98	v:0.5;t:f;sf:1;nr:5.07;cr:10.13;verts:49.16,12.12|-5.48,29.27|-33.11,-0.58|13.99,-30.01|18.52,-27.45;
1200	1332.22	581.54	v:0.5;t:f;sf:1;nr:5.07;cr:10.13;verts:21.38,45.92|-26.85,-14.88|-2.37,-21.45|-2.68,-30.58|2.15,-18.89;
1240	1359.21	587.22	v:0.5;t:f;sf:1;nr:5.07;cr:10.14;verts:50.54,3.57|-18.01,15.11|-20.36,11.75|-24.84,-13.21|-17.74,-15.42;
1280	1377.29	577.58	v:0.5;t:f;sf:1;nr:5.07;cr:10.14;verts:17.36,10.85|-17.14,11.7|-19.24,7|11.15,-17.17;
1320	1407.46	572.36	v:0.5;t:f;sf:1;nr:5.07;cr:10.14;verts:39.21,10.32|10.56,-1.3|3.11,10.18|-19.03,-22.39;
1360	1434.98	588.22	v:0.5;t:f;sf:1;nr:5.07;cr:10.14;verts:15.12,-2.39|11.69,26.19|-11.01,10.63|-16.95,14.57|5.54,-40.17;
1400	1451.02	593.24	v:0.5;t:f;sf:1;nr:5.07;cr:10.14;verts:34.04,22.03|-23.09,3.24|-22.81,-4.85|-3.65,-23.03|23.32,0;
1440	1465.92	599.1	v:0.5;t:f;sf:1;nr:5.07;cr:10.14;verts:8.42,5.86|1.78,20.4|-20.47,-0.36|-18.55,-17.17|38.46,-12.84;
*	id=P13	origin=start	destiny=end	motherId=-
0	15.35	442.19	v:0.5;t:f;sf:1;nr:3.92;cr:7.85;verts:22.73,17.76|-15,35.75|-6.59,-1.81|-7.95,-27.73|27.1,-9.86;
40	47.02	439.59	v:0.5;t:f;sf:1;nr:3.92;cr:7.85;verts:-8.94,15.16|-9.63,13.76|-16.22,4.35|-4.57,-12.46|38.32,-8.45;
80	66.77	440.53	v:0.5;t:f;sf:1;nr:3.92;cr:7.85;verts:7.28,7.03|-12.48,15.75|-6.23,-7.98|6.77,-7.52;
120	91.81	448.76	v:0.5;t:f;sf:1;nr:3.92;cr:7.85;verts:0,17.89|-17.76,15.26|-18.27,0.71|-17.5,-3.72|30.59,-24.58;
160	125.52	457.25	v:0.5;t:f;sf:1;nr:3.92;cr:7.85;verts:19.92,0.7|-4.48,19.43|-15.33,-19.9|-0.35,-19.93;
200	152.59	455.52	v:0.5;t:f;sf:1;nr:3.93;cr:7.85;verts:24.32,6.3|-7.14,-1.03|-5.3,-6.31|8.24,0;
240	176.71	459.65	v:0.5;t:f;sf:1;nr:3.93;cr:7.85;verts:8.73,-1.07|0.2,10.43|-15.88,4.13|-8.76,-0.77|26.06,-17.53;
280	212.38	468.58	v:0.5;t:f;sf:1;nr:3.93;cr:7.85;verts:-6.66,4.16|-7.85,0.14|-0.44,-0.1|-7.28,-2.94|-9.62,-8.61;
320	240.72	477.81	v:0.5;t:f;sf:1;nr:3.93;cr:7.85;verts:10.71,14.74|-29.76,10.05|0,-18.22|4.72,-17.6|18.15,-1.59;
360	260.05	469.9	v:0.5;t:f;sf:1;nr:3.93;cr:7.85;verts:24.37,19.82|-8.63,6.83|-1.19,-9.5|31.8,-3.9;
400	281.68	458.7	v:0.5;t:f;sf:1;nr:3.93;cr:7.86;verts:2.74,8.62|-1.78,10.14|10.17,-15.1|8.32,-6.05;
440	296.86	448.07	v:0.5;t:f;sf:1;nr:3.93;cr:7.86;verts:18.09,8.79|-16.96,-0.49|-12.44,-2|-6.85,-16.68|18.23,-8.5;
480	318.39	437.13	v:0.5;t:f;sf:1;nr:3.93;cr:7.86;verts:23.62,8.13|0.27,0.36|-3.3,-19.44|5.19,-24.44|9.76,-23;
520	316.49	427.63	v:0.5;t:f;sf:1;nr:3.93;cr:7.86;verts:-17.56,30.42|-19.64,29.12|-33.59,10.27|2.18,-9.14|0.38,-0.25;
560	328.12	426.54	v:0.5;t:f;sf:1;nr:3.93;cr:7.86;verts:24.66,19.49|-11.26,-1.34|-9.45,-10.23|-6.13,-28.83;
600	346.51	434.87	v:0.5;t:f;sf:1;nr:3.93;cr:7.86;verts:-2.78,17.54|-13.39,-15.02|13.61,-11.42|16.89,-5.49;
640	360.63	438.29	v:0.5;t:f;sf:1;nr:3.93;cr:7.86;verts:-0.52,-7.99|7.21,3.68|3.93,7.08|-23.5,-20.89;
680	386.44	454.88	v:0.5;t:f;sf:1;nr:3.93;cr:7.86;verts:19.48,34.14|-13.23,9.61|-12.15,-10.94|-1.14,-16.31|13.06,-9.84;
720	410.51	463.81	v:0.5;t:f;sf:1;nr:3.93;cr:7.86;verts:23.34,8.96|-30.73,6.7|-11.01,-0.91|24.26,-6.05;
760	439.7	462.82	v:0.5;t:f;sf:1;nr:3.93;cr:7.86;verts:3.92,10.2|-5.85,7.97|-7.31,-8.12|-4.93,-7.04|13.52,-28.4;
800	453.84	466.86	v:0.5;t:f;sf:1;nr:3.93;cr:7.87;verts:-10.22,14.24|-19.99,12.01|-19.08,-3|0.23,0.28;
840	468.18	481.16	v:0.5;t:f;sf:1;nr:3.93;cr:7.87;verts:23.18,17.47|-3.03,28.87|-14.1,14.58|-28.98,-1.52|7.58,-38.59;
880	491.05	483.96	v:0.5;t:f;sf:1;nr:3.93;cr:7.87;verts:0.31,20.26|-17.19,22.81|-17.19,-22.81|0.35,0.11;
920	500.48	492.06	v:0.5;t:f;sf:1;nr:3.93;cr:7.87;verts:18.21,10.94|3.32,20.98|-8.64,19.41|-9.08,8.22|-6.93,-38.72;
960	514.68	501.34	v:0.5;t:f;sf:1;nr:3.93;cr:7.87;verts:4.01,20.22|-4.61,9.22|-4.46,-7.42|1.8,-8.47;
1000	529.59	499.18	v:0.5;t:f;sf:1;nr:3.94;cr:7.87;verts:-10.91,18.06|-19.53,7.06|-19.37,-9.58|-13.11,-10.63|-0.39,-0.23;
1040	548.17	507.84	v:0.5;t:f;sf:1;nr:3.94;cr:7.87;verts:15.85,8.08|15.85,8.08|12.79,12.36|-18.97,8.43|-2.35,-39.28;
1080	581.04	504.69	v:0.5;t:f;sf:1;nr:3.94;cr:7.87;verts:-9.35,3.97|-20.07,9.2|-17.02,4.92|-17.02,4.92|36.59,-14.51;
1120	600.59	509.97	v:0.5;t:f;sf:1;nr:3.94;cr:7.87;verts:1.42,8.94|-8,10.12|-2.65,-8.66|0.79,-9.02;
1160	624.66	512.32	v:0.5;t:f;sf:1;nr:3.94;cr:7.87;verts:-1.7,8.01|-1.84,7.98|-2.43,7.89|4.09,-7.09;
1200	645.15	519.02	v:0.5;t:f;sf:1;nr:3.94;cr:7.87;verts:24.97,19.2|-16.4,-0.39|-21.46,-2.26|-5.22,-20.93|21.36,-3;
1240	661.13	511.86	v:0.5;t:f;sf:1;nr:3.94;cr:7.88;verts:8.99,12.03|5.39,-10.16|10.03,-14.32|21.63,-22.9;
1280	678.99	509.74	v:0.5;t:f;sf:1;nr:3.94;cr:7.88;verts:38.2,9.56|3.1,7.67|-8.86,9.92|-12.47,-12.28|-7.82,-16.43;
1320	705.36	512.51	v:0.5;t:f;sf:1;nr:3.94;cr:7.88;verts:11.83,12.33|-0.6,8.64|-14.71,-27.86|-1.36,-8.56;
1360	720.01	506.58	v:0.5;t:f;sf:1;nr:3.94;cr:7.88;verts:33.71,20.38|-2.82,6.39|-15.25,2.71|-16,-14.49|-11.83,-22.26;
1400	749.55	512.11	v:0.5;t:f;sf:1;nr:3.98;cr:7.97;verts:39.02,5.42|-17.95,6.89|-19.04,2.68|-16.97,-9.02|-15.35,-11.57;
1440	777.93	517.93	v:0.5;t:f;sf:1;nr:4.03;cr:8.06;verts:8.91,-0.47|10.64,11.24|3.91,8.02|-25.65,-18.92|-5.37,-7.13;
*	id=P14	origin=start	destiny=end	motherId=-
0	218.49	489.71	v:0.5;t:f;sf:1;nr:4.01;cr:8.01;verts:2.28,8.5|-8.78,-0.46|-4.26,-7.69|25.36,-0.2;
40	242.47	495.56	v:0.5;t:f;sf:1;nr:4.05;cr:8.1;verts:1.37,5.65|-6.32,8.39|2.14,-25.56|1.64,-10.37;
80	258.78	485.13	v:0.5;t:f;sf:1;nr:4.09;cr:8.17;verts:13.68,25.74|-9.01,27.72|-22.63,-2.04|-14.94,-4.78|15.69,-37.32;
120	261.31	479.14	v:0.5;t:f;sf:1;nr:4.12;cr:8.25;verts:26.48,5.15|11.16,19.74|-20.96,16.98|-17.46,-10.77|23.09,-23.15;
160	273.15	473.38	v:0.5;t:f;sf:1;nr:4.16;cr:8.31;verts:12.23,30.63|-0.68,13.99|-24.88,-13.79|14.64,-0.61;
200	290.92	465.75	v:0.5;t:f;sf:1;nr:4.19;cr:8.38;verts:14.93,14.93|-5.55,23|-18.46,6.35|-3.14,-8.24|13.11,-39.43;
240	305.13	447.76	v:0.5;t:f;sf:1;nr:4.22;cr:8.44;verts:-4.08,8.36|-5.85,7.23|-19.76,5|-8.56,-3.63|40.21,-11.71;
280	315.73	438.96	v:0.5;t:f;sf:1;nr:4.25;cr:8.5;verts:-1.63,18.66|-14.68,-0.44|-16.45,-1.57|-19.16,-12.43|41.16,-9.32;
320	327.07	432.96	v:0.5;t:f;sf:1;nr:4.28;cr:8.57;verts:1.62,30.82|-9.02,29.52|-12.97,12.67|14.2,-23.21|30.85,1.08;
360	341.5	427.3	v:0.5;t:f;sf:1;nr:4.31;cr:8.63;verts:18.87,26.95|-39.44,-16.71|16.42,-4.59|32.89,-0.57|32.72,3.44;
400	362.88	435.36	v:0.5;t:f;sf:1;nr:4.35;cr:8.69;verts:11.51,7.49|11.34,11.5|-4.97,3.48|-13.08,-31.94;
440	387.14	444.59	v:0.5;t:f;sf:1;nr:4.37;cr:8.75;verts:30.63,-30.82|-20.47,17.79|-12.75,16.72|23,-14.37|-12.93,20.74;
480	396.54	429.63	v:0.5;t:f;sf:1;nr:4.39;cr:8.79;verts:0.44,0.24|-22.33,5.77|-22.15,1.76|-28.13,-6.5|-12.2,-26.17;
520	422.2	424.02	v:0.5;t:f;sf:1;nr:4.41;cr:8.82;verts:35.79,25.47|-20.92,24.07|-25.22,-5.37|8.25,-30.81|14.97,-28.16;
560	448.13	425.71	v:0.5;t:f;sf:1;nr:4.43;cr:8.85;verts:21.1,18.74|-10.41,0|10.14,-2.34|10.18,-2.16;
600	464.07	422.97	v:0.5;t:f;sf:1;nr:4.44;cr:8.89;verts:5.16,16|-26.35,-2.74|-5.77,-4.9|-5.81,-5.08|41.62,-15.05;
640	482.4	423.53	v:0.5;t:f;sf:1;nr:4.46;cr:8.91;verts:-13.17,16.56|-8.32,4.42|-24.09,-4.34|-24.13,-4.52|40.61,-18.02;
680	502.88	444.16	v:0.5;t:f;sf:1;nr:4.47;cr:8.94;verts:8,34.75|-26.13,3.67|-20.21,-16.96|20.79,-16.25|20.13,2.61;
720	505.74	443.5	v:0.5;t:f;sf:1;nr:4.48;cr:8.96;verts:17.27,1.95|16.6,11.2|-15.56,12.6|-27.08,-9.22|17.93,-16.91;
760	533.99	451.84	v:0.5;t:f;sf:1;nr:4.49;cr:8.98;verts:13.34,29.97|-11.65,19.54|-10.99,10.29|-10.32,-8.56|7.13,-44.25;
800	549.22	451.97	v:0.5;t:f;sf:1;nr:4.5;cr:9;verts:25.46,12.97|-24.49,14.72|-25.54,-8.43|-25.46,-12.97|38.68,-22.84;
840	572.08	433.39	v:0.5;t:f;sf:1;nr:4.51;cr:9.03;verts:22.96,27.75|-10.96,2.13|-4.89,-10.04|-0.39,-11.16|2.59,-5.61;
880	584.54	423.96	v:0.5;t:f;sf:1;nr:4.52;cr:9.05;verts:39.92,16.84|10.5,18.32|-23.42,-7.29|-17.36,-19.46|-9.87,-15.03|-12.85,-20.58;
920	595.31	427.82	v:0.5;t:f;sf:1;nr:4.53;cr:9.07;verts:43.22,13.34|-0.26,22.18|-5.89,33.41|-20.63,-11.17|5.31,-33.51;
960	610.15	421.74	v:0.5;t:f;sf:1;nr:4.54;cr:9.08;verts:-15.1,16.1|-10.95,-2.93|-10.01,-5.32|-0.59,-11.32|45.06,-5;
1000	628.54	405.66	v:0.5;t:f;sf:1;nr:4.55;cr:9.1;verts:9.05,4.03|4.34,8.9|-3.55,9.24|-9.24,3.55|0.38,-36.34;
1040	646.66	410.23	v:0.5;t:f;sf:1;nr:4.56;cr:9.12;verts:9.67,22.79|-0.85,3.01|-13.78,13.47|-9.07,8.6|-21.67,13.81;
1080	672.72	402.09	v:0.5;t:f;sf:1;nr:4.57;cr:9.14;verts:45.58,0.99|32,10.4|-16.39,14.66|-33.52,-2.93|-21.17,-26.15;
1120	698.39	405.09	v:0.5;t:f;sf:1;nr:4.58;cr:9.15;verts:19.91,3.99|6.33,13.39|-34.71,11.43|20.79,-24.77|24.03,-21.64;
1160	709.36	400.99	v:0.5;t:f;sf:1;nr:4.59;cr:9.17;verts:8.95,-0.11|-2.48,9.95|-4.64,9.3|-9.5,3.84|9.29,-35.41;
1200	729.8	404.78	v:0.5;t:f;sf:1;nr:4.63;cr:9.26;verts:28.18,14.98|0.56,31.91|-22.92,13.73|-11.5,3.68|-0.04,-0.53;
1240	752.05	399.92	v:0.5;t:f;sf:1;nr:4.67;cr:9.35;verts:5.93,10.13|5.31,45.98|-22.29,-5.38|-5.83,-27.44|24.29,-14.02;
1280	785.6	400.19	v:0.5;t:f;sf:1;nr:4.72;cr:9.44;verts:3.42,21.6|-8.82,36.33|-9.26,-13.76|0,-21.87|18.55,-11.59;
1320	804.57	395.41	v:0.5;t:f;sf:1;nr:4.77;cr:9.53;verts:-17.22,43.95|-15.55,16.83|-0.42,-16.36|18.21,-27|22.62,-23.43;
1360	815.92	394.7	v:0.5;t:f;sf:1;nr:4.81;cr:9.63;verts:20.43,32.21|-16.7,22.99|-11.77,-17.08|6.86,-27.71|11.27,-24.14;
1400	842.53	396.73	v:0.5;t:f;sf:1;nr:4.86;cr:9.71;verts:3.86,9.55|-0.72,10.28|10.26,-0.9|19.3,4.03;
1440	856.86	406.93	v:0.5;t:f;sf:1;nr:4.9;cr:9.8;verts:4.97,14.22|-0.19,0.53|-4.07,9.3|-10.47,19.74|-15.05,20.47;
*	id=P15	origin=start	destiny=death	motherId=-
0	758.4	269.8	v:0.5;t:f;sf:1;nr:3.97;cr:7.94;verts:-15.83,5.14|-14.41,-8.32|15.64,-5.69|30.8,-6.14;
40	769.76	265.81	v:0.5;t:f;sf:1;nr:4.02;cr:8.04;verts:-21.89,33.14|-10.06,3.47|4.28,-9.68|8.39,-6.55|19.44,-10.13;
80	790.28	265.57	v:0.5;t:f;sf:1;nr:4.06;cr:8.13;verts:15.47,8.57|21.47,23.94|-12.13,-6.79|-16.24,-9.92|-1.08,-10.36;
120	817.19	257.35	v:0.5;t:f;sf:1;nr:4.11;cr:8.22;verts:8.68,31.34|-5.44,15.72|-11.44,0.35|28.47,-14.5;
160	834.83	257.32	v:0.5;t:f;sf:1;nr:4.16;cr:8.31;verts:17.25,37.31|-18.66,-4.65|-12.36,-14.73|11.31,-15.56|10.83,-14.54;
200	857.71	255.91	v:0.5;t:f;sf:1;nr:4.2;cr:8.4;verts:-12.05,-15.94|-11.58,-16.96|-4,-7.85|-0.14,-0.46|6.01,-6.44;
*	id=P16	origin=start	destiny=end	motherId=-
0	809	454	v:0.5;t:f;sf:1;nr:3.94;cr:7.88;verts:7.88,0;
40	822.62	443.85	v:0.5;t:f;sf:1;nr:3.98;cr:7.97;verts:-0.6,31.52|0.15,8.51|-5.73,-10.15|7.89,-3.19;
80	848.76	427.94	v:0.5;t:f;sf:1;nr:4.02;cr:8.04;verts:31.31,5.94|7.12,14.61|-16.05,2.54|6.87,-14.73;
120	858.21	424.25	v:0.5;t:f;sf:1;nr:4.05;cr:8.11;verts:21.86,2.25|-19.83,5.51|-2.58,-18.42|2.27,-21.59;
160	872.1	432.02	v:0.5;t:f;sf:1;nr:4.08;cr:8.16;verts:26.11,30.99|7.97,10.02|-16.47,-10.65|-11.62,-13.82|3.49,-7.85;
200	898.97	446.37	v:0.5;t:f;sf:1;nr:4.11;cr:8.21;verts:12.32,18.27|-1.15,22.01|-16.12,15.03|-23.38,6.49|15.68,-37.68;
240	929.78	450.76	v:0.5;t:f;sf:1;nr:4.13;cr:8.26;verts:3.26,16.77|-7.75,15.22|-14.94,-8.28|2.38,-16.91|40.92,-3.42;
280	942.48	458.08	v:0.5;t:f;sf:1;nr:4.16;cr:8.31;verts:0.33,0.34|-28.06,18.22|-28.37,-17.73|0,-33.46|-10.33,-9.59;
320	961.84	468.55	v:0.5;t:f;sf:1;nr:4.18;cr:8.36;verts:2.65,41.47|-19.03,10.81|-6.45,-24.08|6.45,-24.08|20.67,-13.94;
360	983.06	467.63	v:0.5;t:f;sf:1;nr:4.2;cr:8.4;verts:23.27,20.23|-29.15,10.04|-2.15,-30.76|-0.55,-14.86|41.29,-6.39;
400	995.71	476.92	v:0.5;t:f;sf:1;nr:4.22;cr:8.44;verts:-20.77,25.65|-13.19,-5.57|-32.63,-7.99|31.72,-9.1;
440	1020.64	476.82	v:0.5;t:f;sf:1;nr:4.24;cr:8.48;verts:-15.59,16.14|-20.34,9.49|-22.1,-3.9|6.79,-9.2|41.75,-6.06;
480	1041.61	471.83	v:0.5;t:f;sf:1;nr:4.26;cr:8.51;verts:7.35,34.57|-34.57,7.35|-14.18,-14.19|0.42,-0.26|20.78,-11.05;
520	1074.28	470.67	v:0.5;t:f;sf:1;nr:4.28;cr:8.55;verts:36.3,22.23|-6.79,8.09|-9.72,4.13|-11.89,-12.21|0.18,-10.56;
560	1089.34	463.31	v:0.5;t:f;sf:1;nr:4.29;cr:8.59;verts:39.7,15.87|-21.84,0.73|-28.98,-0.51|-24.77,-3.24|-14.87,-17.92;
600	1114.24	474.25	v:0.5;t:f;sf:1;nr:4.31;cr:8.62;verts:22.42,16.9|-24.06,14.46|-28.07,0.49|5.36,-27.56|42.08,-8.51;
640	1138.53	479.98	v:0.5;t:f;sf:1;nr:4.33;cr:8.66;verts:8.13,28.34|-1.87,22.62|-14.08,-1.05|-24.72,-16.06|17.79,-2.78;
680	1153.6	470.5	v:0.5;t:f;sf:1;nr:4.35;cr:8.69;verts:-6.94,18.86|-16.93,13.14|-9.17,-14.68|2.72,-12.26|-0.5,-0.03;
720	1167.16	455.55	v:0.5;t:f;sf:1;nr:4.36;cr:8.73;verts:42.33,9.84|-20.5,3.91|-28.58,2.5|-28.67,1|-14.06,-14.99;
760	1176.69	439.44	v:0.5;t:f;sf:1;nr:4.38;cr:8.77;verts:8.76,2.02|-2.78,8.55|-3.37,8.34|-8.01,4.08|3.39,-34.75;
800	1200.36	443.23	v:0.5;t:f;sf:1;nr:4.4;cr:8.8;verts:15.24,21.77|-20.65,-16.72|-16.69,-15.01|21.22,-15.99;
840	1234.83	459.59	v:0.5;t:f;sf:1;nr:4.42;cr:8.84;verts:-0.55,22.53|-13.24,0.37|7.03,-7.28|9.82,-2.45;
880	1264.75	459.63	v:0.5;t:f;sf:1;nr:4.44;cr:8.87;verts:6.02,26.1|-2.33,26.68|-20.1,-2.42|-22.89,-7.25|23.69,-37.31;
920	1276.88	448.16	v:0.5;t:f;sf:1;nr:4.46;cr:8.91;verts:10.94,4.42|-6.1,14.63|-14.46,15.21|-11.22,3.65|19.51,-39.85;
960	1301.21	433.52	v:0.5;t:f;sf:1;nr:4.48;cr:8.95;verts:-16.08,41.55|-31.58,-3.88|-13.39,-10.22|10.36,-30.08|31,-7.16;
1000	1314.46	430.88	v:0.5;t:f;sf:1;nr:4.5;cr:8.99;verts:13.26,18.25|-14.8,17.02|17.75,-9.8|34.2,-10.58;
1040	1344.27	431.88	v:0.5;t:f;sf:1;nr:4.52;cr:9.04;verts:44.96,0.64|-16.55,19.24|-12.06,-8.8|4.39,-9.58|12.51,-16.02;
1080	1371.35	426.34	v:0.5;t:f;sf:1;nr:4.55;cr:9.09;verts:-10.19,44.05|-19.61,-21.03|-14.57,-21.55|17.88,-4.89|28.75,0;
1120	1394.54	424.6	v:0.5;t:f;sf:1;nr:4.57;cr:9.14;verts:-0.92,45.45|-5.31,-6.64|2.02,-9.52|5.56,-1.75|8.67,-4.42;
1160	1412.63	429.29	v:0.5;t:f;sf:1;nr:4.59;cr:9.19;verts:45.53,4.04|-12.53,2.95|-9.42,0.28|-23.4,-1.94|-16.07,-4.82;
1200	1438.18	424.49	v:0.5;t:f;sf:1;nr:4.62;cr:9.23;verts:19.97,-0.76|22.1,19.39|-27.75,-14.14|-26.42,-16.51|-14.62,-27.5;
1240	1471.11	420.71	v:0.5;t:f;sf:1;nr:4.68;cr:9.35;verts:10.06,0|6.6,7.6|-10.83,15.62|-12.95,-4.54|26.14,-26.09;
1280	1492.81	429.43	v:0.5;t:f;sf:1;nr:4.75;cr:9.5;verts:28.65,24.06|-15.09,16.31|-11.63,8.71|-17.37,-16.2|4.44,-17.38;
1320	1506.24	436.66	v:0.5;t:f;sf:1;nr:4.82;cr:9.65;verts:17.9,24.56|-13.56,17.36|-16.63,-14.45|-8.99,-10.14|7.54,-20.7;
1360	1523.58	452.96	v:0.5;t:f;sf:1;nr:4.91;cr:9.81;verts:34.09,18.09|-26.33,6.15|-9.8,-4.4|-7.22,-8.3|4.3,-10.12;
1400	1540.13	458.08	v:0.5;t:f;sf:1;nr:4.95;cr:9.89;verts:17.54,23.21|-26.36,0.72|-23.77,-3.18|-12.26,-5|33.94,-35.43;
1440	1556.94	452.62	v:0.5;t:f;sf:1;nr:4.98;cr:9.95;verts:0.73,17.74|-5.06,23.8|-14.64,19.43|-18.91,-15.31|40.49,-28.4;
*	id=P17	origin=start	destiny=end	motherId=-
0	625.16	355.2	v:0.5;t:f;sf:1;nr:3.91;cr:7.82;verts:8.88,-1.73|4.24,7.98|-8.77,2.19|-4.1,-30.64;
40	617.56	367.16	v:0.5;t:f;sf:1;nr:3.91;cr:7.82;verts:16.48,10.24|11.85,19.94|-1.17,14.15|-16.27,-26.73|3.5,-18.68;
80	622.16	388.61	v:0.5;t:f;sf:1;nr:3.91;cr:7.82;verts:27.4,27.92|-20.87,-5.28|0.43,-8.28|2.84,-7.79|6.79,-4.76;
120	636.8	402.28	v:0.5;t:f;sf:1;nr:3.91;cr:7.82;verts:-7.85,8.91|-11.8,5.88|-14.21,5.39|1.08,-8.77|30.6,-6.57;
160	647.43	423.28	v:0.5;t:f;sf:1;nr:3.91;cr:7.83;verts:-12.69,21.13|-9.55,12.22|-26.84,28.47|9.63,-22.69|22.52,-10.02;
200	663.69	428.33	v:0.5;t:f;sf:1;nr:3.91;cr:7.83;verts:-22.08,17.88|-6.63,-17.64|13.34,-25.08|6.26,-4.98|39.11,0.95;
240	695.04	425.57	v:0.5;t:f;sf:1;nr:3.91;cr:7.83;verts:24.59,1.72|7.77,-1.81|-3.86,24.35|-5.37,-30.84;
280	716.03	426.54	v:0.5;t:f;sf:1;nr:3.91;cr:7.83;verts:39.03,2.86|3.6,2.69|-10.16,12.11|-13.22,-0.83|2.2,-15.66;
320	742.92	414.83	v:0.5;t:f;sf:1;nr:3.91;cr:7.83;verts:17.69,6.79|-16.06,10.04|-1.35,-25.01|15.13,-11.4;
360	768.96	406.1	v:0.5;t:f;sf:1;nr:3.91;cr:7.83;verts:8.89,1.41|26.18,17.18|-8.35,-1.94|-10.91,-20.13;
400	797.05	403.08	v:0.5;t:f;sf:1;nr:3.92;cr:7.83;verts:-1.72,8.84|-1.91,14.16|-19.2,-1.61|-0.31,-9|38.54,-6.86;
440	815.33	410.69	v:0.5;t:f;sf:1;nr:3.92;cr:7.83;verts:20.26,0.75|30.06,8.78|-18.59,-1.38|-15.13,-4.62|-13.56,-8.15;
480	833.55	415.75	v:0.5;t:f;sf:1;nr:3.92;cr:7.83;verts:33.33,20.55|11.84,13.85|2.04,5.81|-23.6,-2.48|-8.12,-22.3;
520	852.54	412.34	v:0.5;t:f;sf:1;nr:3.92;cr:7.83;verts:14.35,17.14|-7.14,10.44|-16.95,2.4|0.59,-8.44|17.03,-35.26;
560	864.38	417.19	v:0.5;t:f;sf:1;nr:3.92;cr:7.83;verts:24.35,30.67|2.5,21.99|-11.25,-3.59|-23.37,-14.04|1.43,-27.22;
600	873.21	410.24	v:0.5;t:f;sf:1;nr:3.92;cr:7.84;verts:27.07,15.63|-6.33,15.03|-28.09,13.7|-20.09,-10.54|0.4,0.22;
640	890.64	398.55	v:0.5;t:f;sf:1;nr:3.92;cr:7.84;verts:9.65,3.94|4.94,30.95|-11.7,-16.1|19.66,-3.11;
680	908.71	385.37	v:0.5;t:f;sf:1;nr:3.92;cr:7.84;verts:0,15.99|-13.14,17.78|-8.43,-9.24|1.58,-16.29|33.99,-19.48;
720	943.95	378.17	v:0.5;t:f;sf:1;nr:3.92;cr:7.84;verts:15.12,-5.2|-4.14,15.44|10.9,-11.69|7.99,-13.85|-23.17,21.11;
760	964.22	382.06	v:0.5;t:f;sf:1;nr:3.92;cr:7.84;verts:32.85,21.37|-5.16,-1.31|-23.07,-14.98|-12.28,-9.95|-9.37,-7.8;
800	988.72	385.26	v:0.5;t:f;sf:1;nr:3.92;cr:7.84;verts:15.45,9.29|6.46,16.83|-11.35,14.01|-5.2,-30.92|5.27,-17.24;
840	1000.92	373.54	v:0.5;t:f;sf:1;nr:3.92;cr:7.84;verts:18.99,16.51|-4.37,24.78|-5.74,5.11|-0.1,-0.35;
880	1012.53	367.05	v:0.5;t:f;sf:1;nr:3.92;cr:7.84;verts:19.14,24.85|7.38,10.02|-11.71,-6.84|17.29,-11.66;
920	1029.92	360.92	v:0.5;t:f;sf:1;nr:3.92;cr:7.84;verts:12.2,4.03|1.75,18.72|-0.1,-17.79|7.39,-2.84;
960	1051.72	365.35	v:0.5;t:f;sf:1;nr:3.92;cr:7.84;verts:4.34,27.42|-9.6,8.45|-26.09,9.49|-14.41,1.58|21.05,-33.08;
1000	1075.12	358.07	v:0.5;t:f;sf:1;nr:3.92;cr:7.84;verts:-8.42,18.05|-16.12,11.71|-19.05,-5.82|-10.56,-16.89|39.12,-2.78;
1040	1090.38	353.64	v:0.5;t:f;sf:1;nr:3.92;cr:7.84;verts:30.12,8.79|9.4,14.47|-14.31,9.65|-16.22,-5.9|-7.56,-15.51;
1080	1101.55	353.75	v:0.5;t:f;sf:1;nr:3.92;cr:7.85;verts:18.94,8.91|-1.78,14.59|-14.21,21.07|-16.67,-19.18|30.18,-25.06;
1120	1123.88	358.26	v:0.5;t:f;sf:1;nr:3.92;cr:7.85;verts:7.85,-20.55|-3.39,13.42|-7.23,6.51|-1.59,-31.34;
1160	1155.45	351.77	v:0.5;t:f;sf:1;nr:3.92;cr:7.85;verts:8.83,-1.4|3.21,8.35|-7.14,5.38|10.15,-29.7;
1200	1168.94	355.28	v:0.5;t:f;sf:1;nr:3.92;cr:7.85;verts:0.42,0.16|-4.65,2.1|-10.28,11.85|-20.63,8.89|-13.03,-27.95;
1240	1185.16	362.67	v:0.5;t:f;sf:1;nr:3.92;cr:7.85;verts:-20.87,9.49|-15.8,7.55|-14.99,5.79|7.83,4.16|0.31,8.86;
1280	1207.99	371.01	v:0.5;t:f;sf:1;nr:3.97;cr:7.94;verts:0.03,-0.45|-15,12.51|-16.48,2.32|-2.6,-16.43|1.45,-16.58;
1320	1222.01	377.14	v:0.5;t:f;sf:1;nr:4.01;cr:8.03;verts:34.68,-19.31|-13.99,5.68|-12.57,-10.45|-2.44,-19.86|-16.62,-10.31;
1360	1240.5	376.65	v:0.5;t:f;sf:1;nr:4.06;cr:8.12;verts:-6.43,17.65|-17.16,7.64|-17.54,6.73|5.18,-18.06|30.35,-10.49;
1400	1263.55	367.86	v:0.5;t:f;sf:1;nr:4.1;cr:8.21;verts:14.91,11.24|-0.47,0.02|-4.2,-18.19|7.31,-19.28|16.17,-9.34;
1440	1282.18	373.23	v:0.5;t:f;sf:1;nr:4.15;cr:8.3;verts:-3.72,16.61|-19.1,5.39|-11.33,-13.9|-2.46,-3.96|40.15,-8.48;
*	id=P18	origin=start	destiny=end	motherId=-
0	685.53	159.02	v:0.5;t:f;sf:1;nr:3.98;cr:7.97;verts:1.35,21.02|-9.28,-4.33|1.78,-10.09|29.49,-11.11;
40	704.87	153.32	v:0.5;t:f;sf:1;nr:4.03;cr:8.06;verts:39.8,1.94|3.07,19.36|-17.99,15.32|-17.56,-15.79|10.15,-16.82;
80	724.68	154.87	v:0.5;t:f;sf:1;nr:4.08;cr:8.16;verts:19.98,3.49|-20.15,14.64|-18.22,-16.99|-9.67,-15.27|40.24,-2.23;
120	754.34	147.99	v:0.5;t:f;sf:1;nr:4.13;cr:8.26;verts:10.2,30.99|-9.68,-3.39|-11.27,-24.17|10.58,-9.11|26.64,1.4;
160	774.01	151.66	v:0.5;t:f;sf:1;nr:4.18;cr:8.36;verts:-7.89,25.22|-3.56,-9.78|10.3,1.45|6.97,5.07;
200	779.99	157.93	v:0.5;t:f;sf:1;nr:4.22;cr:8.45;verts:4.32,7.71|0.99,11.34|-10.38,-2.59|-9.54,-3.51|17.93,-28.21;
240	799.41	174.28	v:0.5;t:f;sf:1;nr:4.26;cr:8.53;verts:9.58,15.33|6.77,16.76|-7.93,16.25|-1.49,-11.87|1.9,-42.2;
280	823.08	180.63	v:0.5;t:f;sf:1;nr:4.3;cr:8.59;verts:0,10.4|-6.4,8.2|-9.89,3.21|-3.21,-9.89|31.37,-13.37;
320	852.23	181.72	v:0.5;t:f;sf:1;nr:4.33;cr:8.65;verts:15.5,27.96|5,31.58|-21.39,23.76|0.07,-0.49|2.22,-12.28;
360	877.25	179.47	v:0.5;t:f;sf:1;nr:4.35;cr:8.7;verts:-7.7,8.55|-11.5,-0.2|-24.94,-2.75|-7.08,-9.07|43.19,-2.44;
400	904.99	175.98	v:0.5;t:f;sf:1;nr:4.38;cr:8.76;verts:8.7,2.17|-7.99,4.07|-14.25,-0.51|8.96,0;
440	936.2	172.43	v:0.5;t:f;sf:1;nr:4.41;cr:8.81;verts:34.1,27.47|-22.51,-1.39|-22.25,-3.55|13.32,-12.42|14.16,-11.46;
480	948.85	178.18	v:0.5;t:f;sf:1;nr:4.43;cr:8.87;verts:-16.13,24.84|-28.32,-8.66|0.68,-6.67|1.51,-5.71|0.49,-0.12;
520	962.67	195.34	v:0.5;t:f;sf:1;nr:4.45;cr:8.91;verts:30.03,9.18|1.28,0.89|-13.33,17.04|-12.31,11.45|-13.15,10.49;
560	986.67	218.46	v:0.5;t:f;sf:1;nr:4.47;cr:8.94;verts:3.22,8.4|-0.31,8.99|-1.87,8.8|-5.42,7.19|4.92,-35.29;
600	989.36	217.23	v:0.5;t:f;sf:1;nr:4.49;cr:8.98;verts:0.53,7.16|-3.01,7.75|-4.56,7.56|-8.11,5.95|17.73,-31.08;
640	1012.6	208.42	v:0.5;t:f;sf:1;nr:4.51;cr:9.02;verts:44.91,-0.12|-2.82,20.1|-26.25,-1.05|-22.71,-1.64|3.18,-20.05;
680	1033.87	201.44	v:0.5;t:f;sf:1;nr:4.56;cr:9.12;verts:-10.96,18.24|-19.59,8.32|-21.02,3.33|30.23,-19.7|23.64,-7.11;
720	1048.33	203.64	v:0.5;t:f;sf:1;nr:4.62;cr:9.23;verts:9.18,-4.91|0.2,-0.49|-19.89,-19.2|15.77,-17.5|24.85,-12.12;
760	1063.86	195.74	v:0.5;t:f;sf:1;nr:4.67;cr:9.34;verts:4.39,45.96|-15.33,-8.38|-6.35,-12.8|0.24,-25.39|9.31,-20.01;
800	1076.58	184.92	v:0.5;t:f;sf:1;nr:4.72;cr:9.45;verts:24.04,1.68|20.21,13.12|16.43,17.62|-44.28,-14.82|23.73,-4.18;
840	1097.13	179.66	v:0.5;t:f;sf:1;nr:4.78;cr:9.56;verts:-0.34,7.87|-4.12,12.37|-5.44,5.76|3.18,-9.44;
880	1112.99	174.58	v:0.5;t:f;sf:1;nr:4.84;cr:9.68;verts:43.75,19.26|-19.98,7.29|-16.2,2.79|-21.29,0.69|-12.68,-14.51;
920	1136.51	168.87	v:0.5;t:f;sf:1;nr:4.9;cr:9.79;verts:20.41,2.14|19.91,4.96|20.23,13.54|-38.69,1.45|13.99,-15.01;
960	1160.27	162.69	v:0.5;t:f;sf:1;nr:4.92;cr:9.85;verts:17.99,9.97|7.7,19.07|-20.21,-33.56|-9.76,-21.19;
1000	1177.55	148.65	v:0.5;t:f;sf:1;nr:4.94;cr:9.89;verts:25.3,6.78|-9.58,5.03|-11.48,-23.54|-2.56,-15.93|10.23,-24.11;
1040	1196.34	131.29	v:0.5;t:f;sf:1;nr:4.96;cr:9.92;verts:12.27,2.16|-16.11,1.65|-2.8,-12.14|6.51,-10.59;
1080	1210.89	119.7	v:0.5;t:f;sf:1;nr:4.97;cr:9.94;verts:34.14,35.96|-23.67,-5.9|-17.35,-23.73|-8.04,-22.17|-2.28,-9.43;
1120	1215.15	113.61	v:0.5;t:f;sf:1;nr:4.98;cr:9.96;verts:11.6,38.04|-12.44,7.48|-6.54,-15.52|0,-14.51|13.26,-5.9;
1160	1236.63	105.55	v:0.5;t:f;sf:1;nr:4.99;cr:9.98;verts:-10.82,28.18|-16,25.6|-0.19,0.42|28.37,-10.32;
1200	1263.46	106.61	v:0.5;t:f;sf:1;nr:5;cr:10;verts:23.89,10.14|11.78,23.12|-27.02,1.48|-9.16,-23.86|1.53,-9.26;
1240	1282.35	107.41	v:0.5;t:f;sf:1;nr:5.01;cr:10.02;verts:5,10.95|4.86,22.89|-7.11,23.93|-17.36,-8.46|18.46,-35.48;
1280	1294.75	107.58	v:0.5;t:f;sf:1;nr:5.02;cr:10.03;verts:-7.54,23.05|-22,44.99|-7.4,11.11|8.12,-28.31|18.93,-22.56;
1320	1310.27	111.15	v:0.5;t:f;sf:1;nr:5.03;cr:10.05;verts:-11.23,48.9|-22.92,14.69|-7.4,-24.73|3.41,-18.98|39.88,-14.52;
1360	1333.61	102.39	v:0.5;t:f;sf:1;nr:5.03;cr:10.07;verts:29.27,8.39|12.84,38.1|-26.37,-15.23|-24.64,-17.9|16.55,-23.28;
1400	1349.97	101.94	v:0.5;t:f;sf:1;nr:5.04;cr:10.08;verts:4.04,10.52|-14.59,7.69|0.18,-23.73|5.47,-9.86;
1440	1378.63	95.23	v:0.5;t:f;sf:1;nr:5.04;cr:10.09;verts:28.5,41.57|-24.61,3.82|-23.19,-16.57|15.33,-28.84|26.42,-19.2;
*	id=P19	origin=start	destiny=end	motherId=-
0	421.95	417.8	v:0.5;t:f;sf:1;nr:3.9;cr:7.81;verts:38,6.59|-3.13,10.25|-10.36,2.77|-16.23,-7.2|9.72,-4.53;
40	438.68	417.27	v:0.5;t:f;sf:1;nr:3.95;cr:7.9;verts:21.26,6.06|-7.02,-5.06|-1.68,-8.66|20.46,-23.59;
80	453.32	420.66	v:0.5;t:f;sf:1;nr:3.99;cr:7.99;verts:30.42,25.2|6.62,9.45|-21.66,-1.67|-16.32,-5.27|5.82,-20.21;
120	466.78	429.87	v:0.5;t:f;sf:1;nr:4.03;cr:8.07;verts:-6.84,18.66|0.96,2.57|12.91,-10.45|13.77,-9.29;
160	481.91	430.52	v:0.5;t:f;sf:1;nr:4.07;cr:8.14;verts:31.45,7.23|16.05,2.83|-14.17,3.22|-2.23,-9.81;
200	498.44	430.71	v:0.5;t:f;sf:1;nr:4.11;cr:8.21;verts:14.92,7.42|12.76,10.73|-7.4,5.18|1.57,-8.9;
240	514.94	434.11	v:0.5;t:f;sf:1;nr:4.14;cr:8.27;verts:38.57,14.07|-1.58,10.82|-3.73,14.12|-14.93,-5.5|-5.67,-18.53;
280	539.24	439.74	v:0.5;t:f;sf:1;nr:4.16;cr:8.33;verts:16.83,2.67|14.27,19.69|-32.95,-3.02|0.3,-17.04|10.26,-13.61;
320	559.28	442.63	v:0.5;t:f;sf:1;nr:4.19;cr:8.38;verts:-5.77,22.59|-3.21,5.56|-19.74,-14.15|-9.78,-10.72|41.45,-4.07;
360	583.37	444.29	v:0.5;t:f;sf:1;nr:4.21;cr:8.43;verts:2.93,10.93|-3.79,5.92|10.88,-3.12|17.36,-2.41;
400	609.72	440.01	v:0.5;t:f;sf:1;nr:4.24;cr:8.47;verts:-0.48,0.08|-23.41,6.65|-15.46,-7.4|-8.99,-6.69|-3.52,-9.66;
440	630.53	433.78	v:0.5;t:f;sf:1;nr:4.26;cr:8.51;verts:41.13,10.16|5.35,7.63|5.21,7.73|-21.29,-6.15|-5.99,-7.14;
480	657.31	438.75	v:0.5;t:f;sf:1;nr:4.27;cr:8.55;verts:14.34,15.13|-21.57,12.7|-21.44,12.6|9.25,-25.62|28.33,-8.66;
520	680.82	437.03	v:0.5;t:f;sf:1;nr:4.29;cr:8.58;verts:37.81,19.9|-9.16,13.42|-22.45,-3.56|4.82,-10.38|6.65,-21.74;
560	700.05	439.32	v:0.5;t:f;sf:1;nr:4.3;cr:8.61;verts:27.73,20.2|4.64,12.09|-14.41,-8.09|-12.59,-19.45;
600	728.62	428.94	v:0.5;t:f;sf:1;nr:4.32;cr:8.63;verts:-0.84,9.82|-7.36,5.96|-8.95,3.08|-23.93,1.71|36.32,-23.07;
640	755.14	427.56	v:0.5;t:f;sf:1;nr:4.33;cr:8.66;verts:5.33,18.59|2.02,19.23|6.83,-9.02|19.31,-1.01;
680	773.78	434.84	v:0.5;t:f;sf:1;nr:4.34;cr:8.69;verts:23.55,25.39|0.66,6.26|-11.82,-1.75|1.45,-9.15;
720	789.92	433.08	v:0.5;t:f;sf:1;nr:4.36;cr:8.71;verts:7.41,23.63|-15.47,4.5|-10.74,-0.75|-14.69,-10.91|19.81,-28.54;
760	818.21	414.01	v:0.5;t:f;sf:1;nr:4.37;cr:8.75;verts:-7.8,25.5|-9.56,24.89|-20.87,4.56|20.67,-18.71|26.4,3.71;
800	845.96	414.73	v:0.5;t:f;sf:1;nr:4.39;cr:8.77;verts:3.47,17.86|-18,30|-7.08,-17.99|11.93,-13.73|18.09,-1.9;
840	857.04	420.74	v:0.5;t:f;sf:1;nr:4.4;cr:8.8;verts:7,4.11|-7.62,23.86|-18.17,-11.99|0.85,-7.72|38.56,-20.92;
880	885.37	406.74	v:0.5;t:f;sf:1;nr:4.41;cr:8.82;verts:38.44,21.39|-12.08,1.91|-11.7,-3.58|-21.32,-9.89|12.14,-1.49;
920	917.29	405.28	v:0.5;t:f;sf:1;nr:4.43;cr:8.85;verts:9.51,-4.24|7.98,6.69|6.52,19.92|-19.78,-2.96|16.2,-31.36;
960	936.27	407.73	v:0.5;t:f;sf:1;nr:4.44;cr:8.88;verts:-12.45,22.38|-11,9.15|-9.46,-1.78|4.74,-7.89|35.71,-26.14;
1000	954.45	408.5	v:0.5;t:f;sf:1;nr:4.46;cr:8.91;verts:0.27,0.43|12.94,25.4|-13.44,-7.12|-25.18,-13.39|2.98,-28.36;
1040	983.28	416.83	v:0.5;t:f;sf:1;nr:4.47;cr:8.95;verts:30.44,32.56|-27.88,6.44|-11.18,-26.34|2,-28.55|2.49,-28.51;
1080	1005.65	406.45	v:0.5;t:f;sf:1;nr:4.49;cr:8.98;verts:-14.71,-42.25|5.67,19.78|8.08,22.17|-4.28,-20.13|8.37,18.8;
1120	1029	397.52	v:0.5;t:f;sf:1;nr:4.51;cr:9.02;verts:20.11,-2.83|-15.28,13.24|-14.98,9.87|-17.68,10.85|0.21,-28.75;
1160	1042.46	402.93	v:0.5;t:f;sf:1;nr:4.53;cr:9.06;verts:6.65,2.59|-0.05,-0.52|-17.69,-6.79|-13.25,-23.33|7.71,-17.31;
1200	1070.3	407.53	v:0.5;t:f;sf:1;nr:4.55;cr:9.1;verts:21.27,16.03|-21.19,7.19|-20.14,-12.71|36.24,-0.04;
1240	1083.84	403.83	v:0.5;t:f;sf:1;nr:4.57;cr:9.13;verts:22.7,-3.74|7.74,12.33|10.31,44.31|-23.63,-14.2|5.73,-26.96;
1280	1108.87	406.1	v:0.5;t:f;sf:1;nr:4.58;cr:9.17;verts:-3.47,32.98|-17.3,14.6|-27.16,19.02|-0.43,-0.31|31.54,-10.25;
1320	1126.87	394.03	v:0.5;t:f;sf:1;nr:4.6;cr:9.2;verts:1.89,36.62|-18.42,-12.37|-4.56,-8.58|13.54,-22.32|9.68,0.85;
1360	1145.74	388.8	v:0.5;t:f;sf:1;nr:4.66;cr:9.32;verts:-9.19,-4.38|-9.75,-6.09|-0.63,-2.45|1.4,-11.42;
1400	1174.18	393.81	v:0.5;t:f;sf:1;nr:4.74;cr:9.48;verts:23.11,0.81|0.39,-0.18|-27.03,-6.41|-11.21,-20.22;
1440	1201.12	393.62	v:0.5;t:f;sf:1;nr:4.82;cr:9.63;verts:-22.58,28.9|-35.74,8.25|-26.56,-0.38|-31.76,-18.34|0.53,-0.14;
*	id=P20	origin=start	destiny=end	motherId=-
0	118.51	197.03	v:0.5;t:f;sf:1;nr:3.91;cr:7.81;verts:8.21,2.03|-11.63,21.87|-24.39,-4.3|-21.23,-12.76|36.33,-13;
40	130.78	205.04	v:0.5;t:f;sf:1;nr:3.91;cr:7.81;verts:0.28,7.89|-4.07,10.04|-7.21,-3.21|25.59,-17.92;
80	155.55	221.25	v:0.5;t:f;sf:1;nr:3.91;cr:7.81;verts:6.46,6.69|4.08,8.36|-5.33,7.62|-8.36,4.08|7.09,-38.41;
120	164.05	218.13	v:0.5;t:f;sf:1;nr:3.91;cr:7.81;verts:-4.43,5.24|-13.83,4.5|-16.86,0.96|-17.27,-3.67|36.7,-13.38;
160	174.57	226.43	v:0.5;t:f;sf:1;nr:3.91;cr:7.81;verts:35.4,16.54|-14.95,13.54|-17.21,4.61|0,-17.81|5.8,-16.84;
200	197.64	231.68	v:0.5;t:f;sf:1;nr:3.91;cr:7.82;verts:12.92,12.04|-15.29,8.83|-16.01,7.46|-17.27,-11.6|35.68,-15.92;
240	208.48	231.85	v:0.5;t:f;sf:1;nr:3.91;cr:7.82;verts:13.37,13.37|2.08,12.22|-1.98,18.81|3.86,-19.63|17.14,-7.99;
280	221.29	228.76	v:0.5;t:f;sf:1;nr:3.91;cr:7.82;verts:0.56,10.28|-14.79,15.72|-10.74,9.13|4.32,-11.08|23.5,-31.22;
320	254.46	222.39	v:0.5;t:f;sf:1;nr:3.91;cr:7.82;verts:7.18,20.84|4.21,21.64|-1.15,22.01|-21.81,-22.41|21.29,-5.71;
360	264.35	210.03	v:0.5;t:f;sf:1;nr:3.91;cr:7.82;verts:-5.69,9.28|-11.05,9.65|11.4,-18.06|11.07,-6.44;
400	268.96	192.53	v:0.5;t:f;sf:1;nr:3.91;cr:7.82;verts:-5.75,16.71|-15.65,-7.85|-14.11,-10.63|-10.29,-8.22|38.43,-7.17;
440	277.24	187.72	v:0.5;t:f;sf:1;nr:3.91;cr:7.82;verts:-8.75,12.97|-14.04,11.9|-14.17,-6.61|-18.58,-13.03|38.42,-7.23;
480	298.06	177.57	v:0.5;t:f;sf:1;nr:3.91;cr:7.82;verts:17.82,9.47|12.42,15.9|10.69,17.11|-13.24,15.23|-10.36,-37.71;
520	308.04	183.3	v:0.5;t:f;sf:1;nr:3.91;cr:7.82;verts:19.79,1.73|7.84,15.21|2.44,21.64|0.71,22.85|-24.74,-30.29;
560	333.32	177.99	v:0.5;t:f;sf:1;nr:3.91;cr:7.82;verts:3.21,9.32|-17.44,9.89|-9.52,-2.55|-5.49,-3.59|32.35,-21.99;
600	354.97	187.39	v:0.5;t:f;sf:1;nr:3.91;cr:7.82;verts:7.9,29.47|-0.28,0.35|10.7,-12.58|21.2,-21.95|29.61,-7.38;
640	368.73	192.65	v:0.5;t:f;sf:1;nr:3.91;cr:7.83;verts:15.81,27.01|-14.04,5.61|-3.05,-7.32|15.85,-2.12;
680	400.33	186.51	v:0.5;t:f;sf:1;nr:3.91;cr:7.83;verts:7.27,29.16|-21.1,32.95|-15.76,-8.27|13.64,-26.78|28.24,-10.28;
720	433.14	175.17	v:0.5;t:f;sf:1;nr:3.91;cr:7.83;verts:15.36,-9.97|18.29,-0.96|-7.25,-18.68|-4.57,-21.61;
760	457.37	168.7	v:0.5;t:f;sf:1;nr:3.91;cr:7.83;verts:0.31,31.31|-5.94,-7.43|-8.87,-16.45|15.54,1.91;
800	476.9	162.19	v:0.5;t:f;sf:1;nr:3.91;cr:7.83;verts:30.72,24.26|-16.11,-6.51|-15.62,-7.62|-3.99,-4.6|-11.85,-12.71;
840	500.64	162.58	v:0.5;t:f;sf:1;nr:3.92;cr:7.83;verts:33.72,19.88|-15.69,5.4|-16.59,-0.58|-16.56,-1.16|2.31,-16.44;
880	529.9	144.2	v:0.5;t:f;sf:1;nr:3.92;cr:7.83;verts:38.77,5.46|4.46,1.5|-4.11,-7.12|3.99,-7.19|7.51,-3.34;
920	553.02	141.8	v:0.5;t:f;sf:1;nr:3.92;cr:7.83;verts:15.65,3.06|38.06,9.19|-18.66,-0.9|-15.61,-5.75|-19.14,-9.59;
960	557.7	145.16	v:0.5;t:f;sf:1;nr:3.92;cr:7.83;verts:10.97,6.42|15.41,17.11|-23.34,2.47|-20.29,-2.38|20.59,-23.62;
1000	565.79	147.21	v:0.5;t:f;sf:1;nr:3.92;cr:7.83;verts:7.32,19.16|2.88,8.47|0.29,-8.3|2.71,-31.22;
1040	586.8	150.58	v:0.5;t:f;sf:1;nr:3.96;cr:7.93;verts:1.07,20.5|-18.13,11.85|-20.15,3.92|-20.72,-4.93|0.36,0.27;
1080	597.9	155.35	v:0.5;t:f;sf:1;nr:4.01;cr:8.02;verts:24.91,4.78|-10.73,5.03|5.37,-6.87|8.72,-0.15;
1120	614.31	160.21	v:0.5;t:f;sf:1;nr:4.06;cr:8.11;verts:-3.4,-31.9|8.5,9.64|-7.69,4.71|-11.04,-2.01;
1160	632.41	162.41	v:0.5;t:f;sf:1;nr:4.1;cr:8.21;verts:20.46,15.98|17.7,18.99|-0.22,0.41|-9.6,11.85|-23.9,10.14;
1200	648.87	163.69	v:0.5;t:f;sf:1;nr:4.15;cr:8.3;verts:9.82,4.17|4,17.26|1.25,20.26|-16.67,1.69|14.02,-29.68;
1240	677.59	165.4	v:0.5;t:f;sf:1;nr:4.2;cr:8.4;verts:-22.04,14.82|-18.9,5.88|16.82,-3.88|17.17,1.8;
1280	690.8	169.33	v:0.5;t:f;sf:1;nr:4.25;cr:8.49;verts:3.97,5.73|-8.02,17.2|10.61,-15.73|15.39,-7.67;
1320	724.03	168.74	v:0.5;t:f;sf:1;nr:4.3;cr:8.59;verts:14.26,11.54|4.52,33.67|-17.85,-8.26|-0.96,-18.32|15.21,-10.26;
1360	752.63	170.15	v:0.5;t:f;sf:1;nr:4.34;cr:8.69;verts:17.26,4.62|-14.34,12.95|-13.39,-8.85|21.45,-26.84;
1400	774.04	183.26	v:0.5;t:f;sf:1;nr:4.39;cr:8.78;verts:-4.15,17.73|-11.29,-0.2|-10.39,-4.41|0.04,-13.74|34.47,-4.35;
1440	782.05	182.41	v:0.5;t:f;sf:1;nr:4.44;cr:8.87;verts:43.87,-1.66|-12.16,16.88|-19.3,-1.05|-18.41,-5.26|-7.97,-14.59;
*	id=P21	origin=start	destiny=end	motherId=-
0	110.05	30.09	v:0.5;t:f;sf:1;nr:4.01;cr:8.02;verts:10.55,-1.29|9.01,5.63|0.87,12.09|-18.77,-17.07|2.39,-10.35;
40	141.76	36.96	v:0.5;t:f;sf:1;nr:4.06;cr:8.11;verts:14.66,11.45|-21.16,5.57|-6.67,-17.37|8.63,-18.63|11.45,-14.66;
80	168.47	43.83	v:0.5;t:f;sf:1;nr:4.11;cr:8.21;verts:40.16,5.71|-12.05,18.32|-15.26,-7.79|-18.08,-11.76|-4.96,-18.5;
120	200.82	46.12	v:0.5;t:f;sf:1;nr:4.16;cr:8.32;verts:7.82,8|4.88,27.65|-11.42,25.65|-9.6,-26.39|15.68,-37.94;
160	232.88	39.72	v:0.5;t:f;sf:1;nr:4.22;cr:8.43;verts:22.69,12.06|-17.19,19.09|-14.26,9.31|-24.24,1.6|4.02,-25.38;
200	247.59	31.98	v:0.5;t:f;sf:1;nr:4.27;cr:8.54;verts:4.68,33.4|-5.35,23.17|-12.6,-20.16|22.48,-7.74;
240	251.53	37.55	v:0.5;t:f;sf:1;nr:4.33;cr:8.66;verts:-0.68,19.47|-4.38,18.98|18.54,-2.17|27.23,2.45;
280	268.1	50.48	v:0.5;t:f;sf:1;nr:4.4;cr:8.79;verts:7.71,8.56|10.66,15.38|1.97,10.76|-11.48,-1|-2.81,-27.58;
320	279.67	53.02	v:0.5;t:f;sf:1;nr:4.46;cr:8.92;verts:-3.86,11.1|-0.9,17.92|-9.6,13.3|-23.05,1.54|0.27,-0.43;
360	289.76	35.07	v:0.5;t:f;sf:1;nr:4.5;cr:8.99;verts:-9.82,-18.38|-1.35,-1.42|-13.95,-6.84|-10.99,-0.03|-19.69,-4.65;
400	300.63	22.12	v:0.5;t:f;sf:1;nr:4.53;cr:9.05;verts:33.36,30.16|13.18,24.78|-21.86,-12.98|-12.22,-14.37|-3.91,-27.79;
440	319.15	10.53	v:0.5;t:f;sf:1;nr:4.55;cr:9.1;verts:8.96,8.96|14.83,18.57|-0.22,12.67|-5.35,13.19|-15.17,-32.88;
480	343.85	5.11	v:0.5;t:f;sf:1;nr:4.57;cr:9.14;verts:-9.86,13.16|-24.92,7.26|-15.73,3.55|24.35,-14.06|41.26,-19.18;
520	351.8	4.71	v:0.5;t:f;sf:1;nr:4.59;cr:9.17;verts:-14.8,17.64|-17.82,12.75|-23.69,3.14|16.4,-14.46|44.11,-11.89;
560	376.78	5.49	v:0.5;t:f;sf:1;nr:4.6;cr:9.2;verts:14.23,43.59|-20.47,-3.24|-20.11,-5.01|-8.58,-13.69|19.13,-11.12;
600	391.32	-4.65	v:0.5;t:f;sf:1;nr:4.64;cr:9.29;verts:31.7,19.05|8.32,36.04|-0.31,-0.43|4.59,-21.25|7.69,-36.17;
640	395.77	-1.12	v:0.5;t:f;sf:1;nr:4.69;cr:9.38;verts:39.63,24.23|-4.76,3.09|-19.08,4.06|-17.22,-9.16|0.14,-17.73;
680	424.34	0.87	v:0.5;t:f;sf:1;nr:4.74;cr:9.48;verts:18.67,5|14.14,13.18|11.36,15.64|-17.66,7.86|4.53,-46.7;
720	438.9	-3.83	v:0.5;t:f;sf:1;nr:4.78;cr:9.56;verts:9.12,17.9|-3.19,10.94|-3.83,-19.72|1.73,-37.87;
760	453.34	-2.14	v:0.5;t:f;sf:1;nr:4.82;cr:9.64;verts:47.82,-0.46|-5.32,19.59|-17.64,12.63|-18.28,-18.03|1.22,-9.97;
800	471.2	4.1799999999999	v:0.5;t:f;sf:1;nr:4.86;cr:9.73;verts:38.18,5.56|8.3,7.21|-10.26,3.94|-16.64,-3.64|-9.12,-6.15;
840	492.97	2.99	v:0.5;t:f;sf:1;nr:4.9;cr:9.81;verts:12.1,36.98|-13.46,6.02|-13.23,-17.56|16.41,4.37;
880	509.56	8.6	v:0.5;t:f;sf:1;nr:4.93;cr:9.85;verts:-0.18,9.98|-6.89,7.39|-3.12,-9.61|17.82,-17.68;
920	535.06	3.15	v:0.5;t:f;sf:1;nr:4.94;cr:9.89;verts:47.2,14.08|-7.24,9.96|-25.68,4.53|-7.68,-23.14|4.81,-11.33;
960	552.61	-9.58	v:0.5;t:f;sf:1;nr:4.96;cr:9.92;verts:28.77,27.13|-22.64,28.98|-24.78,-2.77|-12.73,-24.06|26.46,-25.55;
1000	578.08	-10.45	v:0.5;t:f;sf:1;nr:4.97;cr:9.95;verts:5.82,10.95|3.3,26.27|-0.29,0.35|10.95,-5.82;
1040	609.01	-12.51	v:0.5;t:f;sf:1;nr:4.99;cr:9.98;verts:49.32,6.44|13.51,4.13|-25.11,8.89|-19.98,-7.88|4.13,-13.51;
1080	624.12	-16.4	v:0.5;t:f;sf:1;nr:5;cr:10;verts:37.85,32.48|-23.68,-1.66|-16.49,-17.08|-10.98,-17.4|-4.53,-23.31;
1120	655.33	-19.93	v:0.5;t:f;sf:1;nr:5.01;cr:10.03;verts:34.65,20|12.37,32.21|6.64,28.94|-25.64,-23.09|-12.93,-31.99;
1160	680.93	-17.06	v:0.5;t:f;sf:1;nr:5.02;cr:10.05;verts:37.32,4.58|36.91,7.17|9.04,22.87|-35.03,-19.52|-19.36,-32.23;
1200	698.86	-18.45	v:0.5;t:f;sf:1;nr:5.03;cr:10.07;verts:19.39,3.2|18.98,5.79|2.88,6.1|-8.89,21.48|-16.37,38.57;
1240	726.27	-12.83	v:0.5;t:f;sf:1;nr:5.04;cr:10.09;verts:-8.02,8.82|-8.43,11.41|-24.53,11.72|0.45,-0.1;
1280	745.29	-3.71	v:0.5;t:f;sf:1;nr:5.05;cr:10.1;verts:12.96,3.47|8.8,10.12|-18.57,9.02|-11.62,-6.71|36.46,-34.84;
1320	769.84	2.14	v:0.5;t:f;sf:1;nr:5.06;cr:10.12;verts:-8.82,39.44|-15.75,15.97|-4.87,-22.93|23.26,-2.86;
1360	786.72	18.83	v:0.5;t:f;sf:1;nr:5.07;cr:10.13;verts:33.53,14.23|24.84,26.64|6.39,13.84|-21.75,-6.23|-36.79,-34.74;
1400	801.2	20.29	v:0.5;t:f;sf:1;nr:5.08;cr:10.15;verts:19.05,15.69|10.36,28.1|-8.09,15.3|-31.05,-10.69|8.87,-31.2;
1440	826.24	37.73	v:0.5;t:f;sf:1;nr:5.08;cr:10.17;verts:8.67,19.47|-17.67,11.92|-16.16,-13.76|-11.3,-18.08|47.21,-18.63;
*	id=P22	origin=start	destiny=end	motherId=-
0	492.19	133.59	v:0.5;t:f;sf:1;nr:3.94;cr:7.88;verts:21.62,22.43|-9.03,-0.32|0.47,-9.02|8.49,3.09;
40	494.74	133.48	v:0.5;t:f;sf:1;nr:3.98;cr:7.97;verts:33.62,20.57|5.95,2.99|-11.58,-0.42|-5.86,-6.28|-2.07,-9.13;
80	507.3	127.5	v:0.5;t:f;sf:1;nr:4.02;cr:8.04;verts:-1.53,29.12|-6.61,-3|-18.42,-12.27|-14.63,-15.11|27.54,-16.04;
120	527.35	124.26	v:0.5;t:f;sf:1;nr:4.06;cr:8.12;verts:2.62,7.61|-7.65,24.58|-4.84,-6.42|7.48,-19.28;
160	548.49	113.14	v:0.5;t:f;sf:1;nr:4.1;cr:8.2;verts:12.58,23.66|-28.34,15.86|-18.52,-3.52|-1.4,-26.76|26.79,0.47;
200	569.78	100.76	v:0.5;t:f;sf:1;nr:4.14;cr:8.28;verts:20.14,5.91|-0.6,17.04|-8.71,11.28|-8.27,-14.92;
240	597.53	88.25	v:0.5;t:f;sf:1;nr:4.18;cr:8.36;verts:4.23,26.16|-7.62,-6.59|6.4,-5.76|8.09,2.95;
280	616.8	95.77	v:0.5;t:f;sf:1;nr:4.22;cr:8.45;verts:28.7,30.42|-11.17,10.46|-12.86,1.76|-25.67,-5.93|8.58,-24.91;
320	628.9	103.78	v:0.5;t:f;sf:1;nr:4.26;cr:8.52;verts:9.1,6.14|-17.55,20.55|-3.53,-16.9|7.35,-8.16|10.84,-1.72;
360	643.65	110.32	v:0.5;t:f;sf:1;nr:4.29;cr:8.59;verts:-5.64,12.68|-3.9,4.82|-7.4,-1.62|-18.27,-10.36|33.67,-5.17;
400	676.55	123.54	v:0.5;t:f;sf:1;nr:4.33;cr:8.65;verts:0.77,8.05|-7.04,6.8|-3.98,-8.94|8.22,-20.38;
440	696.09	129.93	v:0.5;t:f;sf:1;nr:4.35;cr:8.71;verts:16.25,25.03|-18.78,14.44|-23.53,-2.55|-11.33,-13.99|31.22,-29.94;
480	706.4	142.33	v:0.5;t:f;sf:1;nr:4.38;cr:8.77;verts:21.95,0|42.37,10.05|-20.87,6.78|-21.63,-1.59|-13.51,-17.3;
520	721.74	147.71	v:0.5;t:f;sf:1;nr:4.41;cr:8.82;verts:43.16,7.66|21.36,17.92|6.61,5.38|-27.67,-3.4|-20.05,-19.37;
560	746.65	157.22	v:0.5;t:f;sf:1;nr:4.43;cr:8.86;verts:18.25,17.17|-12.37,27.79|-18.3,14.89|4.76,-30.05|13.19,-42.07;
600	774.53	158.42	v:0.5;t:f;sf:1;nr:4.45;cr:8.89;verts:8.03,7.75|5.41,9.76|-8.67,7.02|0.4,0.08;
640	793.73	152.51	v:0.5;t:f;sf:1;nr:4.46;cr:8.92;verts:-21.73,16.37|-13.8,3.85|-11.18,1.84|-18.81,-5.83|42.03,-14.47;
680	808.52	153	v:0.5;t:f;sf:1;nr:4.47;cr:8.95;verts:8.41,3.23|-0.47,9|-25.96,2.33|0.4,0.1;
720	828.07	148.72	v:0.5;t:f;sf:1;nr:4.49;cr:8.97;verts:28,34.91|-20.03,4.72|-11.14,-1.05|-19.16,-4.18|0.99,-28.44;
760	850.55	147.28	v:0.5;t:f;sf:1;nr:4.5;cr:9;verts:15.58,16.89|-11.32,4.8|10.19,-6.88|11.76,-3.59;
800	865.88	155.98	v:0.5;t:f;sf:1;nr:4.51;cr:9.03;verts:0.25,25.58|-3.57,5.1|-1.68,-19.19|16.02,-16.56;
840	882.69	152.4	v:0.5;t:f;sf:1;nr:4.53;cr:9.06;verts:16.26,9.39|12.92,7.2|-18.78,0.33|-20.38,1.52;
880	901.2	149.02	v:0.5;t:f;sf:1;nr:4.59;cr:9.19;verts:23.32,38.81|-2.25,6|-5.59,3.81|-20.96,-6.41|17.5,-13.19;
920	925.89	139.93	v:0.5;t:f;sf:1;nr:4.66;cr:9.33;verts:20.1,8.12|38.1,25.66|-26.93,-3.08|-15.33,-15.33|-7.18,-22.27;
960	938.02	142.2	v:0.5;t:f;sf:1;nr:4.75;cr:9.49;verts:43.62,16.53|7.97,10.39|-2.96,10.31|-19.32,-20|-2.78,-10.36;
1000	952.79	156.81	v:0.5;t:f;sf:1;nr:4.83;cr:9.67;verts:20.64,-1.44|-6.8,25|-17.54,4.25|13.77,-35.38;
1040	979.82	165.2	v:0.5;t:f;sf:1;nr:4.92;cr:9.84;verts:37.63,8.85|-3.92,31.94|-6.4,6.95|-31.79,-5.03|14.61,-28.68;
1080	998.83	171.36	v:0.5;t:f;sf:1;nr:4.96;cr:9.93;verts:18.63,15.01|-25.4,13.1|-4.39,-22.52|24.65,-30.7;
1120	1033.3	177.53	v:0.5;t:f;sf:1;nr:4.98;cr:9.96;verts:1.78,10.07|-2.47,9.92|-15.84,21.17|-9.82,-24.54|31.53,-3.84;
1160	1042.86	183.81	v:0.5;t:f;sf:1;nr:4.99;cr:9.98;verts:21.97,2.44|-12.03,16.2|-19.38,-18.26|26.73,-17.34;
1200	1074.52	190.82	v:0.5;t:f;sf:1;nr:5;cr:9.99;verts:8.09,10.27|-9.69,9.45|-8.31,6.04|-4.93,-10.33;
1240	1094.74	193.17	v:0.5;t:f;sf:1;nr:5;cr:10;verts:33.59,36.97|-12.13,12.63|-28.54,8.39|-25.15,-7.98|37.95,-24.65;
1280	1110.22	190.67	v:0.5;t:f;sf:1;nr:5;cr:10;verts:26.96,8.24|10.1,26.32|8.71,26.81|-27.61,10.12|-7.57,-49.41;
1320	1134.59	183.66	v:0.5;t:f;sf:1;nr:5;cr:10.01;verts:0.5,0.28|-14.27,19.32|-15.66,19.81|-32.69,-22.89|-16.87,-36.17;
1360	1152.48	183.53	v:0.5;t:f;sf:1;nr:5;cr:10.01;verts:10.79,5.03|-3.28,11.45|-17.38,0.15|36.25,-16.95;
1400	1170.47	180.57	v:0.5;t:f;sf:1;nr:5;cr:10.01;verts:3.2,16.08|-8.84,5.1|-21.28,8.49|-7.2,2.07|18.26,-19.91;
1440	1195.89	176.86	v:0.5;t:f;sf:1;nr:5;cr:10.01;verts:48.7,11.51|-7.53,20.69|-22.21,12.37|-7.15,-23.62|4.95,-21.45;
*	id=P23	origin=start	destiny=end	motherId=-
0	501.53	237.44	v:0.5;t:f;sf:1;nr:3.96;cr:7.92;verts:4.83,24.58|-34.32,7.92|23.11,-26.58|35.17,1.84;
40	530.15	236.08	v:0.5;t:f;sf:1;nr:3.96;cr:7.92;verts:26.91,11.98|-14.73,25.51|-21.19,20.47|-3.94,-39.4|6.55,0.48;
80	550.72	239.86	v:0.5;t:f;sf:1;nr:3.96;cr:7.92;verts:22.03,11.71|6.35,15.77|-14.02,4.27|0.45,0.07|24.89,1.74;
120	570.26	233.31	v:0.5;t:f;sf:1;nr:3.96;cr:7.92;verts:2.49,5.17|-13.19,9.22|-19.09,-6.47|5.35,-4.81|39.54,-2.14;
160	587.32	230.82	v:0.5;t:f;sf:1;nr:3.96;cr:7.92;verts:0.23,0.28|7.27,5.48|-14.57,2.68|-11.71,-7.3;
200	598.07	219.12	v:0.5;t:f;sf:1;nr:3.96;cr:7.92;verts:18.88,25.45|9.41,12.95|-10.52,-11.42|-3.48,-6.22;
240	629.08	203.42	v:0.5;t:f;sf:1;nr:3.96;cr:7.92;verts:-12.13,9.75|-21.6,-2.75|-5.12,-7.05|-5,-7.14|39.6,-1.11;
280	647.88	202.14	v:0.5;t:f;sf:1;nr:3.96;cr:7.92;verts:20.8,-2.39|17.95,7.99|-18.89,5.42|-8.91,-23.74;
320	677.55	192.01	v:0.5;t:f;sf:1;nr:3.96;cr:7.92;verts:18.74,24.87|2.29,10.13|-11.71,-2.14|-8.87,-12.52;
360	714.99	182.11	v:0.5;t:f;sf:1;nr:3.96;cr:7.93;verts:35.35,17.89|-15.06,11.35|-18.38,4.24|-16.5,-9.14|10.27,-15.82;
400	727.55	186.35	v:0.5;t:f;sf:1;nr:3.96;cr:7.93;verts:19.22,15.56|-3.87,24.42|0.46,-0.04|-2.29,-11.58|19.75,-14.88;
440	758.82	196.37	v:0.5;t:f;sf:1;nr:3.96;cr:7.93;verts:-1.38,19.77|-8.37,17.96|-11.52,-4.86|-15.83,-11.93|23.01,-21.81;
480	776.59	200.7	v:0.5;t:f;sf:1;nr:3.96;cr:7.93;verts:32.19,23.12|-13.25,9.28|-15.62,-4.19|-13.41,-9.04|5.24,-17.48;
520	806.41	208.57	v:0.5;t:f;sf:1;nr:3.96;cr:7.93;verts:5.83,25.26|-25.45,4.95|-25.83,-2.26|-25.15,-6.27|32.33,-22.94;
560	825.54	219.65	v:0.5;t:f;sf:1;nr:3.96;cr:7.93;verts:-21.69,23.14|-1.47,-8.36|13.19,-11.86|8.36,-1.47;
600	846.31	222.93	v:0.5;t:f;sf:1;nr:3.97;cr:7.93;verts:12.1,24.8|-1.08,2.5|-12.42,1.8|-22.24,-5.08;
640	862.88	231.73	v:0.5;t:f;sf:1;nr:3.97;cr:7.93;verts:31.29,5.24|14.75,6.26|-17.65,11.3|13.12,-9.19;
680	890.13	243.29	v:0.5;t:f;sf:1;nr:3.97;cr:7.93;verts:4.04,16.81|-12.5,17.83|-14.12,2.38|-3.62,-7.41|23.86,-31.68;
720	900.87	256.62	v:0.5;t:f;sf:1;nr:3.97;cr:7.93;verts:37.86,11.83|-15.16,12.28|-14.35,5.91|11.47,-15.79|13.12,-18.35;
760	913.7	265.46	v:0.5;t:f;sf:1;nr:3.97;cr:7.93;verts:34.55,19.49|-19.2,6.61|-9.22,-18.1|-1.36,-6.95|0.29,-9.51;
800	928.97	264.44	v:0.5;t:f;sf:1;nr:3.97;cr:7.93;verts:-16.7,17.29|-22.44,-8.62|-16.63,-7.97|-14.98,-10.53|39.36,-4.92;
840	942.5	255.33	v:0.5;t:f;sf:1;nr:3.97;cr:7.94;verts:2.79,31.62|-1.45,8.21|-2.44,7.97|7.97,-2.44;
880	961.59	254.08	v:0.5;t:f;sf:1;nr:3.97;cr:7.94;verts:-20.54,6.95|-21.53,6.72|-11.13,-3.69|-0.35,-0.3|1.85,-21.19;
920	977.24	253.06	v:0.5;t:f;sf:1;nr:3.97;cr:7.94;verts:24.81,13.19|17.67,35.53|-16,-1.32|-27.26,-6.8|15.3,-23.56;
960	994.42	254.52	v:0.5;t:f;sf:1;nr:3.97;cr:7.94;verts:7.62,14.65|-11.87,29.45|-1.88,-22.1|18.56,-4.29;
1000	1013.83	267.56	v:0.5;t:f;sf:1;nr:3.97;cr:7.94;verts:31.69,1.97|-0.85,8.75|-4.87,8.1|-21.29,-9.07|9.45,-0.16;
1040	1036.59	273.31	v:0.5;t:f;sf:1;nr:3.97;cr:7.94;verts:8.93,7.72|2.32,18.91|-9.53,16.5|-13.32,5.58|9.21,-38.61;
1080	1056.03	276.88	v:0.5;t:f;sf:1;nr:3.97;cr:7.94;verts:39.7,0.21|-10.51,11.29|-10.76,3.09|-11.19,-0.39|-1.75,-11.06;
1120	1079.52	276.61	v:0.5;t:f;sf:1;nr:4.02;cr:8.03;verts:9.75,12.94|-17.57,10.23|-6.33,-14.91|9.52,-13.11;
1160	1103.37	271.18	v:0.5;t:f;sf:1;nr:4.06;cr:8.12;verts:22.33,0|30.83,9.02|-14.1,7.51|-14.33,-18.54;
1200	1126.86	268.78	v:0.5;t:f;sf:1;nr:4.1;cr:8.2;verts:7.34,6.63|2.05,8.86|6.2,6.65|9.09,0.16|32.44,-1.48;
1240	1153.62	276.08	v:0.5;t:f;sf:1;nr:4.14;cr:8.29;verts:25.21,-2.65|5.68,5.82|-19.42,13.93|-17.67,7.46|3.15,-40.9;
1280	1163.34	294.14	v:0.5;t:f;sf:1;nr:4.19;cr:8.37;verts:15.49,15.41|-4.04,23.87|-0.37,0.08|-6.57,-22.85;
1320	1177.43	300.86	v:0.5;t:f;sf:1;nr:4.23;cr:8.45;verts:3.17,7.84|-14.47,6.8|-8.37,-1.18|17.61,-28.48;
1360	1200.76	300.48	v:0.5;t:f;sf:1;nr:4.26;cr:8.53;verts:20.69,16.75|0,26.62|-20.16,7.46|-19.47,-18.16|19.97,-37.24;
1400	1219.18	299.59	v:0.5;t:f;sf:1;nr:4.3;cr:8.61;verts:-26.41,20.64|-24.46,12.1|2.28,15.86|28.43,17.76|18.74,27.79;
1440	1244.12	306.13	v:0.5;t:f;sf:1;nr:4.34;cr:8.68;verts:3.48,24.3|-21.22,5.91|-2.8,-17.68|17.02,-5.53;
*	id=P24	origin=start	destiny=end	motherId=-
0	53	570	v:0.5;t:f;sf:1;nr:3.92;cr:7.84;verts:7.84,0;
40	62.86	556.05	v:0.5;t:f;sf:1;nr:3.96;cr:7.93;verts:21.47,9.56|19.49,13.14|18.52,14.47|-30.81,-5.72|-2.02,-13.95;
80	86.11	552.73	v:0.5;t:f;sf:1;nr:4.01;cr:8.02;verts:39.27,5.43|-1.77,6.24|-3.76,9.83|-4.72,11.16|-25.42,-15.88;
120	110.95	564.44	v:0.5;t:f;sf:1;nr:4.05;cr:8.1;verts:14.43,17.13|9.35,20.05|-19.25,25.64|-4.98,-21.56|17.19,-13.92;
160	134.43	570.91	v:0.5;t:f;sf:1;nr:4.09;cr:8.18;verts:23.85,4.64|6.61,25.05|-6.29,-7.45|-12.51,-20.82|7.91,-22.97;
200	157.16	570.16	v:0.5;t:f;sf:1;nr:4.13;cr:8.26;verts:16.16,7.54|15.49,28.82|-16.29,-7.25|-15.12,-9.45|4.01,-17.38;
240	173.97	576.54	v:0.5;t:f;sf:1;nr:4.16;cr:8.32;verts:2.77,41.19|-0.65,13.92|-12.8,-11|9.29,-21.89|13.64,-19.48;
280	194.51	585.28	v:0.5;t:f;sf:1;nr:4.19;cr:8.39;verts:19.58,-5.99|-14.22,-14.73|-11.25,-13.14|-6.9,-10.73|9.48,-24.89;
320	220.37	593.92	v:0.5;t:f;sf:1;nr:4.22;cr:8.45;verts:29.1,30.18|10.13,16.21|-6.28,2.65|-16.38,-16.26|-3.97,-18.7;
360	239.61	607.72	v:0.5;t:f;sf:1;nr:4.25;cr:8.51;verts:41.04,9.99|-8.36,8.36|-23.22,-4.9|-9.32,-7.28|8.65,-8.06;
400	259.75	611.17	v:0.5;t:f;sf:1;nr:4.28;cr:8.56;verts:-26.84,33|-11.49,-4.61|7.68,-17.26|18.89,0|20.89,13.44;
440	275.77	613.15	v:0.5;t:f;sf:1;nr:4.31;cr:8.61;verts:30.76,2.15|4.87,15.42|-30.81,14.99|-8.34,-15.28|29.32,-9.53;
480	291.79	620.74	v:0.5;t:f;sf:1;nr:4.33;cr:8.66;verts:14.74,9.74|-11.14,23.01|-24.35,-7.69|30.35,-30.56|13.31,-1.94;
520	315.81	623.7	v:0.5;t:f;sf:1;nr:4.35;cr:8.7;verts:-9.28,12.7|-10.71,1.02|6.05,-10.91|20.93,-27.6;
560	342.5	622.22	v:0.5;t:f;sf:1;nr:4.36;cr:8.73;verts:2.38,34.09|-20.57,27.29|-20.64,-12.39|-0.35,0.36|34.05,-2.98;
600	357.01	619.78	v:0.5;t:f;sf:1;nr:4.38;cr:8.76;verts:-29.25,-2.05|-14.86,-2.07|1.37,-1.97|19.53,-5.41;
640	378.49	628.7	v:0.5;t:f;sf:1;nr:4.39;cr:8.78;verts:26.55,22.84|-20.11,6.94|-8.9,-8.3|2.53,-11.9|11.44,-4.16;
680	393.83	622.62	v:0.5;t:f;sf:1;nr:4.4;cr:8.81;verts:31.02,2.17|11.21,16.75|-32.79,-12.6|-12.81,-17.99|-3.9,-10.24;
720	425.53	617.63	v:0.5;t:f;sf:1;nr:4.41;cr:8.83;verts:10.53,0.92|-0.55,10.55|-20.49,11.76|-1.1,-10.51|31.87,-15.01;
760	438.38	620.22	v:0.5;t:f;sf:1;nr:4.42;cr:8.85;verts:33.08,12.36|-2.15,9.29|-13.95,-7.91|19.03,-12.41;
800	449.38	623.09	v:0.5;t:f;sf:1;nr:4.43;cr:8.86;verts:44.24,0.07|-13.14,12.16|-18.41,-3.58|-24.95,-5.05|8.03,-9.55;
840	475.44	607.56	v:0.5;t:f;sf:1;nr:4.44;cr:8.88;verts:-5.73,29.49|-29.74,19.3|18.18,-15.46|23.67,-18.5|30.03,1.05;
880	497.18	594.87	v:0.5;t:f;sf:1;nr:4.44;cr:8.89;verts:29.86,-3.67|0.34,0.38|-23.38,-18.94|-14.59,-26.32|8.28,-11.64;
920	513.8	598.04	v:0.5;t:f;sf:1;nr:4.45;cr:8.9;verts:11.78,33.55|-16.27,3.55|-8.34,-8.47|7.87,-29.36|13.25,-0.5;
960	534.65	603.57	v:0.5;t:f;sf:1;nr:4.46;cr:8.91;verts:16.32,22.46|15.7,41.64|-7.61,5.03|-22.46,-16.32|16.32,-22.46;
1000	561.31	612.79	v:0.5;t:f;sf:1;nr:4.46;cr:8.92;verts:13.35,24.08|-9.87,25.71|-27.33,-3.36|-10.34,-13.24|30.57,-32.41;
1040	580.35	606.52	v:0.5;t:f;sf:1;nr:4.47;cr:8.94;verts:9.47,-2.9|-5.69,17.81|-4.65,-8.75|7.37,-34.92;
1080	595.96	592.15	v:0.5;t:f;sf:1;nr:4.47;cr:8.95;verts:17.66,3.75|33.11,13.46|-21.3,3.44|-6.13,-17.26;
1120	615.26	584.61	v:0.5;t:f;sf:1;nr:4.48;cr:8.97;verts:13.81,5.92|-5.69,7.02|-8.55,2.94|28.66,-21.45;
1160	627.29	591.94	v:0.5;t:f;sf:1;nr:4.49;cr:8.98;verts:1.78,13.25|-17.72,14.36|-20.58,10.27|30.74,-32.63|16.63,-14.12;
1200	647.18	597.5	v:0.5;t:f;sf:1;nr:4.5;cr:9;verts:-6.27,17.22|-18.1,18.82|-18.26,1.6|-3.26,-8.55|-0.26,0.45;
1240	652.43	602.62	v:0.5;t:f;sf:1;nr:4.51;cr:9.02;verts:-5.51,5.56|-11.53,22.33|-23.51,6.71|-8.51,-3.44|36.98,-25.67;
1280	675.06	604.66	v:0.5;t:f;sf:1;nr:4.52;cr:9.05;verts:8.59,35.06|-2.1,-9.89|-0.88,-10.07|1.93,-9.92;
1320	690.08	617.92	v:0.5;t:f;sf:1;nr:4.54;cr:9.07;verts:-29.75,15.16|-5.61,2.33|-13.1,3.34|-15.91,3.19|-17.13,3.37;
1360	718.68	632.84	v:0.5;t:f;sf:1;nr:4.55;cr:9.1;verts:-7.88,27.47|-32.55,16.03|21.57,-18.75|28.57,-0.5|28.3,3.98;
1400	732.09	650.52	v:0.5;t:f;sf:1;nr:4.6;cr:9.19;verts:15.17,17.19|14.89,21.67|-8.48,22.08|-7.2,-28.2|8.16,-1.06;
1440	760.3	662.69	v:0.5;t:f;sf:1;nr:4.66;cr:9.32;verts:40.27,22.19|-20.05,11.1|-18.03,5.17|-6.42,-17.63|0,-18.76;
*	id=P25	origin=start	destiny=end	motherId=-
0	470.98	113.79	v:0.5;t:f;sf:1;nr:3.98;cr:7.95;verts:23.12,6.63|-4.59,23.61|-2.12,11.79|-33.9,-19.88|21.97,-9.78;
40	493.97	112.31	v:0.5;t:f;sf:1;nr:4.02;cr:8.04;verts:2.38,39.69|0.13,5.14|-5.48,-19.11|-1.02,-11.27|3.79,-19.51;
80	511.96	115.94	v:0.5;t:f;sf:1;nr:4.06;cr:8.13;verts:19.07,35.38|-17.86,8.78|-19.01,-7.63|-14.2,-15.88|15.2,-27.42;
120	544.13	121.12	v:0.5;t:f;sf:1;nr:4.11;cr:8.21;verts:23.31,33.28|-20.36,15.91|-23.42,-10.92|-2.25,-25.74|21.92,-13.69;
160	555.67	123.85	v:0.5;t:f;sf:1;nr:4.15;cr:8.29;verts:-20.61,35.51|-4.84,-16.89|6.87,-16.17|10.37,-10.97|17.35,-2.75;
200	571.91	121.7	v:0.5;t:f;sf:1;nr:4.18;cr:8.36;verts:11.48,23.92|9.36,24.38|-5.87,-13.12|1.11,-4.9;
240	588.66	122.6	v:0.5;t:f;sf:1;nr:4.22;cr:8.43;verts:11.54,14.76|5.16,18.01|-15.63,-4|-17.82,-5.79|2.79,-26.62;
280	611.1	132.49	v:0.5;t:f;sf:1;nr:4.25;cr:8.51;verts:5.17,-8.6|10,-0.87|-4.24,-9.1|15.88,29.77;
320	627.57	143.32	v:0.5;t:f;sf:1;nr:4.29;cr:8.58;verts:-5.65,10.2|-6.48,9.95|-3.2,1.77|-11.3,2.22|-20.72,1.73;
360	646.84	150.19	v:0.5;t:f;sf:1;nr:4.32;cr:8.64;verts:19.34,-1.35|32.09,12.13|-22.47,8.64|4.03,-18.96;
400	663.81	144.03	v:0.5;t:f;sf:1;nr:4.36;cr:8.71;verts:-8.9,14.82|-2.16,-8.8|4.76,-16.62|2.37,-7.5;
440	679.91	138.01	v:0.5;t:f;sf:1;nr:4.38;cr:8.76;verts:28.24,33.16|-8.85,-4.32|-18.26,-14.83|-13.73,-13.53|-11.34,-22.65;
480	706.41	136.97	v:0.5;t:f;sf:1;nr:4.4;cr:8.8;verts:-7.62,16.35|-10.86,14.41|-14.22,-11.11|0.37,0.16;
520	725.8	128.61	v:0.5;t:f;sf:1;nr:4.42;cr:8.84;verts:13.83,41.77|-19.02,-8.2|2.1,-10.8|5.99,-9.23|10.67,-2.66;
560	750.4	117.51	v:0.5;t:f;sf:1;nr:4.44;cr:8.88;verts:-1.98,18.81|-18.87,-1.32|-18.43,-4.26|-13.93,-13.76|43.68,-6.74;
600	764.8	95.71	v:0.5;t:f;sf:1;nr:4.46;cr:8.91;verts:-7.38,27.53|-27.87,5.92|-16.37,-2.98|-14.68,-24.43|42.07,-14.15;
640	796.6	78.43	v:0.5;t:f;sf:1;nr:4.47;cr:8.94;verts:-0.79,11.29|-11.25,1.18|-11.32,0|-11.3,-0.59|34.73,-27.9;
680	816.51	75.3	v:0.5;t:f;sf:1;nr:4.48;cr:8.97;verts:-1.65,11.77|-20.7,8.16|-5.58,-10.5|4.07,-11.17|44.27,-6.16;
720	826.43	73.91	v:0.5;t:f;sf:1;nr:4.5;cr:8.99;verts:41.05,18.03|-11.57,10.39|-15.5,-11.88|-5.85,-12.56|-0.18,-10.58;
760	857.83	73.18	v:0.5;t:f;sf:1;nr:4.51;cr:9.02;verts:10.85,0.76|9.65,17.3|-10.72,1.89|4.32,-28.45;
800	880.35	60.15	v:0.5;t:f;sf:1;nr:4.52;cr:9.05;verts:-2.33,18.98|-12.87,4.27|-11.66,-12.28|-10.13,-16.22|44.29,-8.54;
840	898.73	66.71	v:0.5;t:f;sf:1;nr:4.54;cr:9.07;verts:-23.82,-16.46|-6.27,-9.3|3.28,10.73|-6.59,9.08;
880	922.92	74.09	v:0.5;t:f;sf:1;nr:4.59;cr:9.18;verts:29.84,13.29|-23.5,22.69|-20.11,-25.74|-0.1,0.41;
920	924.2	74.62	v:0.5;t:f;sf:1;nr:4.66;cr:9.32;verts:30.29,5.89|28.61,11.56|11.63,34.85|-29.51,-9.02|6.42,-30.19;
960	937.58	75.79	v:0.5;t:f;sf:1;nr:4.74;cr:9.47;verts:16.92,7.05|26.87,12.9|-20,-3.53|-8.58,-18.41;
1000	962.04	77.21	v:0.5;t:f;sf:1;nr:4.82;cr:9.63;verts:18.22,8.88|2.41,14.33|-7.55,8.47|-18.08,-33.29;
1040	982.74	77.85	v:0.5;t:f;sf:1;nr:4.9;cr:9.81;verts:23.15,6.64|-2.48,9.52|-18.29,14.96|-8.04,-29.76;
1080	1009.79	77.51	v:0.5;t:f;sf:1;nr:4.94;cr:9.88;verts:33.26,20.8|-3.9,6.3|-8.38,-8.68|0,-12.06;
1120	1019.21	84.37	v:0.5;t:f;sf:1;nr:4.97;cr:9.93;verts:-13.32,13.16|-33.59,14.95|-17.8,-1.82|-9.42,-5.21|46.64,-16.33;
1160	1028.19	87.1	v:0.5;t:f;sf:1;nr:4.99;cr:9.97;verts:-15.66,12.23|-22.29,15.9|-26.77,0.92|-18.39,-2.47|47.58,-14.26;
1200	1055.05	83.41	v:0.5;t:f;sf:1;nr:5;cr:10;verts:26.16,30.11|-18.84,10.02|-18.1,-11.31|20.71,-17.96;
1240	1075.86	92.65	v:0.5;t:f;sf:1;nr:5.01;cr:10.02;verts:14.71,-3.4|14.91,-2.36|-16.03,-3.39|-0.1,-8.72;
1280	1093.04	90.49	v:0.5;t:f;sf:1;nr:5.02;cr:10.04;verts:10.63,-5.18|11.83,0.21|-2.46,-5.56|-14.47,-7.77|-17.27,-10.88;
1320	1113.35	93.27	v:0.5;t:f;sf:1;nr:5.03;cr:10.06;verts:42.76,26.33|-8.48,2.99|-9.68,-2.4|-22.77,-2.77|-17.89,-24.62;
1360	1140.88	92.05	v:0.5;t:f;sf:1;nr:5.04;cr:10.08;verts:23.59,19.79|15.23,25.11|-30.01,6.93|1.26,-32.18|28.75,-11.04;
1400	1169.03	96.4	v:0.5;t:f;sf:1;nr:5.05;cr:10.1;verts:32.42,23.99|-4.56,24.15|-26.99,-14.96|1.61,-30.81|0.6,-6.68;
1440	1186.62	93.91	v:0.5;t:f;sf:1;nr:5.06;cr:10.12;verts:9.68,3.52|14.83,21.5|-16.99,-9.18|-8.64,-5.61|-20.73,-46.06;
*	id=P26	origin=start	destiny=end	motherId=-
0	372.47	412.44	v:0.5;t:f;sf:1;nr:3.99;cr:7.98;verts:30.73,7.15|-8.36,-0.29|-8.26,-1.31|-5.58,-4.56;
40	402.2	413.01	v:0.5;t:f;sf:1;nr:3.99;cr:7.98;verts:28.99,8.31|0.99,7.73|-3.68,29.93|-18.66,-25.89|-8.31,-28.99;
80	425.68	408.11	v:0.5;t:f;sf:1;nr:3.99;cr:7.98;verts:0.45,0.11|5.51,3.41|-22.49,2.82|-28.67,-7.68|-25.17,-15.73;
120	440.71	408.21	v:0.5;t:f;sf:1;nr:3.99;cr:7.98;verts:27.82,-4.9|-9.52,3.5|-14.58,0.2|12.44,-29.39;
160	463.95	405.35	v:0.5;t:f;sf:1;nr:3.99;cr:7.98;verts:-3.39,20.15|-17.55,6.39|4.57,-7.76|18.04,-4.83;
200	494.02	403.78	v:0.5;t:f;sf:1;nr:3.99;cr:7.98;verts:-4.27,7.11|-8.12,1.73|-0.42,-0.18|-8.28,-0.58|-12.03,-6.4;
240	492.46	395.64	v:0.5;t:f;sf:1;nr:3.99;cr:7.98;verts:16.76,36.22|-6.56,-6.42|-6.72,-8.72|-10.47,-14.54|1.14,-8.32;
280	504.04	394.61	v:0.5;t:f;sf:1;nr:3.99;cr:7.98;verts:27.27,3.83|30.34,9.96|-18.14,-7.45|-18.3,-9.75|-10.44,-9.36;
320	525.34	392.44	v:0.5;t:f;sf:1;nr:3.99;cr:7.98;verts:-6.45,24.06|-3.09,-39.79|5.98,1.66|9.04,7.78|7.7,23.69;
360	553.88	392.28	v:0.5;t:f;sf:1;nr:3.99;cr:7.98;verts:0.42,-0.18|-19.5,7.63|-22.56,1.5|-24.13,-1.69|16.19,-17.98;
400	571.65	397.01	v:0.5;t:f;sf:1;nr:3.99;cr:7.99;verts:33.85,21.17|-17.35,4.55|-24.06,4.24|-1.59,-13.25|1.7,-24.37;
440	598.95	404	v:0.5;t:f;sf:1;nr:3.99;cr:7.99;verts:29.17,27.27|-16.71,5.43|-13.65,-11.06|-6.01,-16.51|2.45,-17.4;
480	614.54	404.01	v:0.5;t:f;sf:1;nr:3.99;cr:7.99;verts:26.7,13.02|-0.37,0.03|-13.14,-17.38|19.1,-22.76;
520	633.37	402.49	v:0.5;t:f;sf:1;nr:3.99;cr:7.99;verts:7.87,11.5|-11.8,15.11|-12.58,14.47|-19.2,-1.5|27.86,-28.62;
560	642.02	408.81	v:0.5;t:f;sf:1;nr:3.99;cr:7.99;verts:20.98,18.24|-0.77,17.82|-27.8,0|-27.59,-3.39|18.22,-35.55;
600	666.58	408.47	v:0.5;t:f;sf:1;nr:4;cr:7.99;verts:6.36,5.34|-3.58,17.9|-5.56,6.17|15.04,-20.67;
640	669.91	410.01	v:0.5;t:f;sf:1;nr:4;cr:7.99;verts:3.04,6.88|-6.91,19.44|-8.89,7.71|11.97,-29.63|11.71,-19.14;
680	687.41	416.58	v:0.5;t:f;sf:1;nr:4;cr:7.99;verts:-13.06,20.11|-14.47,13.45|-5.79,-12.56|-5.53,-23.06|25.08,-4.98;
720	694.37	432.03	v:0.5;t:f;sf:1;nr:4;cr:7.99;verts:18.13,10.47|-4.33,24.56|-12.75,2.88|-12.49,-7.61|2.76,-39.86;
760	706.43	447.83	v:0.5;t:f;sf:1;nr:4;cr:7.99;verts:8.89,-3.59|5.36,7.95|-6.54,7.01|3.92,-25.27;
800	704.31	445.03	v:0.5;t:f;sf:1;nr:4;cr:7.99;verts:11.01,-6.39|12.62,14.02|7.48,5.16|-4.42,4.22|-19.51,-34.89;
840	706.45	443.2	v:0.5;t:f;sf:1;nr:4;cr:8;verts:22.16,23.05|10.48,12.18|-6.57,2.39|8.87,-8.22;
880	717.61	435.75	v:0.5;t:f;sf:1;nr:4;cr:8;verts:33.07,22.47|11,15.61|-0.68,4.74|-17.72,-5.06|-2.29,-15.67;
920	744.19	429.97	v:0.5;t:f;sf:1;nr:4.04;cr:8.08;verts:6.49,16.68|-7.78,7.25|-15.58,9.82|11.46,-38.3|3.29,-10.11;
960	764.88	418.46	v:0.5;t:f;sf:1;nr:4.08;cr:8.17;verts:-6.64,14.92|-14.2,5.17|-16.13,2.55|-5.85,-15.25|40.36,-2.31;
1000	790.59	416.52	v:0.5;t:f;sf:1;nr:4.13;cr:8.25;verts:-7.38,19.22|-11.21,17.27|18.5,-9.02|31.27,-9.49|14.65,-4.24;
1040	819.3	420.29	v:0.5;t:f;sf:1;nr:4.17;cr:8.33;verts:38.03,16.01|-9.4,1.32|-14.07,-0.47|-10.21,-5.26|2.55,-5.73;
1080	843.6	405.04	v:0.5;t:f;sf:1;nr:4.21;cr:8.41;verts:8.93,17.53|0.71,33.33|-6.4,-18.6|7.37,-18.24|13.73,0.77;
1120	863.72	406.34	v:0.5;t:f;sf:1;nr:4.25;cr:8.49;verts:-12.38,24.29|-11.18,18.82|-6.38,2.06|-12.74,-16.94|33.66,-0.4;
1160	881.75	414.11	v:0.5;t:f;sf:1;nr:4.29;cr:8.57;verts:7.03,33.24|-9.39,-4.38|-8.69,-5.64|8.69,-5.64;
1200	896.95	414.03	v:0.5;t:f;sf:1;nr:4.32;cr:8.65;verts:42.71,3.54|-5.34,7.35|-24.59,-4.46|-23.89,-5.73|-6.51,-5.73;
1240	917.48	406.63	v:0.5;t:f;sf:1;nr:4.36;cr:8.72;verts:1.21,9.87|-9.56,2.74|33.34,-9.23|22.18,-3.86;
1280	936.35	403.72	v:0.5;t:f;sf:1;nr:4.4;cr:8.8;verts:3.24,9.4|-17.65,6.97|14.47,-12.14|29.18,-19.13;
1320	962.49	404.84	v:0.5;t:f;sf:1;nr:4.43;cr:8.87;verts:5.49,16.9|-22.9,10.53|-11.67,-11.02|3.04,-18.01|42.98,-9.31;
1360	978.49	406.66	v:0.5;t:f;sf:1;nr:4.47;cr:8.94;verts:-10.51,18.71|-12.96,-16.2|8.49,-15.97|28.08,-4.07;
1400	1011.14	408.46	v:0.5;t:f;sf:1;nr:4.5;cr:9.01;verts:11.24,1.58|-11.34,0.59|-4.57,-2.28|22.9,-27.45;
1440	1022.87	416.35	v:0.5;t:f;sf:1;nr:4.54;cr:9.08;verts:-23.06,8.49|-16.3,5.62|9.11,2.51|-0.49,9.47;
*	id=P27	origin=start	destiny=end	motherId=-
0	653.79	430.43	v:0.5;t:f;sf:1;nr:3.9;cr:7.79;verts:-6.82,13.98|-16.09,-7.57|8.24,-13.19|29.97,-7.08;
40	668.7	433.42	v:0.5;t:f;sf:1;nr:3.94;cr:7.88;verts:5.28,6.76|-6.37,5.74|-10.33,-7.5|-6.68,-10.2;
80	681.83	424.95	v:0.5;t:f;sf:1;nr:3.98;cr:7.96;verts:-19.84,24.48|-19.49,-2.73|-7.84,-1.71|20.08,-14.59|23.32,-8.49;
120	694.2	423.57	v:0.5;t:f;sf:1;nr:4.02;cr:8.04;verts:17.7,-20.36|10.94,-9.87|7.7,-15.97|-1.92,-3.82|-20.22,-3.1;
160	698.96	420.01	v:0.5;t:f;sf:1;nr:4.06;cr:8.12;verts:-24.45,31.92|-6.68,-7.37|2.94,-19.53|6.18,-13.43|25.52,-6.36;
200	719.94	408.82	v:0.5;t:f;sf:1;nr:4.1;cr:8.19;verts:40,6.94|15.76,3.93|1.98,-16.12|4.54,-17.55|8.12,-14.06;
240	735.65	389.04	v:0.5;t:f;sf:1;nr:4.13;cr:8.27;verts:-0.45,-0.14|-16.11,5.55|-9.78,-13.96|-8.26,-14.91|0.05,-15.85;
280	750.49	378.17	v:0.5;t:f;sf:1;nr:4.17;cr:8.35;verts:20.98,2.85|-3.3,7.76|5.64,-6.27|6.17,-5.75;
320	773.16	374.51	v:0.5;t:f;sf:1;nr:4.21;cr:8.42;verts:41.36,5.54|-5.92,6.57|-7.74,4.29|-16.5,-9.42|-17.03,-9.93;
360	789.33	358	v:0.5;t:f;sf:1;nr:4.25;cr:8.51;verts:37.48,19.22|-5.99,18.43|-22.09,-9.94|-14.4,-12.96|10.27,-16.43;
400	797.78	362.68	v:0.5;t:f;sf:1;nr:4.29;cr:8.59;verts:42.53,-0.3|15.6,7.61|-13.67,10.68|-22.84,-8.28|1.82,-11.75;
440	814.89	374.21	v:0.5;t:f;sf:1;nr:4.33;cr:8.66;verts:-1.5,28.55|-1.52,19.14|3.38,1.48|17.21,-22.84;
480	835.34	378.62	v:0.5;t:f;sf:1;nr:4.35;cr:8.71;verts:16.84,22.02|-23.1,15|-17.07,5.88|-3.24,-18.43|9.42,-25.88;
520	847.74	381.97	v:0.5;t:f;sf:1;nr:4.37;cr:8.75;verts:22.91,15.86|4.43,25.37|-6.24,6.69|-15.64,-15.08|-2.98,-22.53;
560	856.66	387.89	v:0.5;t:f;sf:1;nr:4.39;cr:8.79;verts:13.99,21.78|-15.16,12.6|-24.56,-9.16|-11.9,-16.61|40.84,-15.69;
600	873.38	403.64	v:0.5;t:f;sf:1;nr:4.41;cr:8.83;verts:24.12,0.06|4.09,8.76|1.01,9.61|-0.34,9.66|-40.27,-17.59;
640	884.62	408.28	v:0.5;t:f;sf:1;nr:4.44;cr:8.87;verts:12.88,4.71|-7.15,13.41|-10.22,14.26|-11.57,14.31|-1.38,-44.12;
680	909.93	407.23	v:0.5;t:f;sf:1;nr:4.46;cr:8.91;verts:-16.82,18.03|-17.44,17.44|-12.43,3.65|-23.17,-8.43|41.11,-16.63;
720	937.98	412.3	v:0.5;t:f;sf:1;nr:4.48;cr:8.96;verts:-1.88,17.91|-2.19,17.87|-10.84,14.38|11.33,-26.18|13.06,-11.56;
760	958.75	415.25	v:0.5;t:f;sf:1;nr:4.5;cr:9;verts:40.64,18.81|2.84,11.38|-11.7,0.82|-7.71,-8.62|-9.43,-23.23;
800	980.99	410.84	v:0.5;t:f;sf:1;nr:4.53;cr:9.05;verts:18.39,14.41|0.95,18.16|-19.41,6.98|-16.35,-7.97|20.87,-39.89;
840	997.28	413.71	v:0.5;t:f;sf:1;nr:4.55;cr:9.1;verts:2.1,17.28|-15.34,21.03|-8.56,-3.46|2.54,-8.88|25.53,-37.37;
880	1014.47	407.74	v:0.5;t:f;sf:1;nr:4.58;cr:9.15;verts:31.24,3.28|11.62,20.2|-15.09,11.31|3.28,-31.24;
920	1030.8	388.33	v:0.5;t:f;sf:1;nr:4.6;cr:9.2;verts:20.09,14.07|-9.59,22.58|-13.72,20.34|-4.74,-36.31|14.91,-16.13;
960	1052.67	376.23	v:0.5;t:f;sf:1;nr:4.62;cr:9.25;verts:9.76,4.55|-10.57,2.05|-23.26,3.7|4.89,-9.59;
1000	1073.85	377.68	v:0.5;t:f;sf:1;nr:4.65;cr:9.3;verts:45.16,9.95|-6.36,9.43|-11.43,6|-16.29,-8.14|-3.7,-10.76;
1040	1092.07	372.46	v:0.5;t:f;sf:1;nr:4.71;cr:9.43;verts:46.49,0.97|26.95,4.72|-20.49,7.87|-24.57,4.21|-21.92,-15.98;
1080	1109.14	366.88	v:0.5;t:f;sf:1;nr:4.77;cr:9.55;verts:34.37,15.49|18.48,9.82|-20.21,5.42|-7.84,-19.4;
1120	1123.77	379.55	v:0.5;t:f;sf:1;nr:4.84;cr:9.67;verts:19.39,27.68|3.84,22.49|-25.12,22.61|-22.47,-6.73|0.51,0.22;
1160	1139.33	374.52	v:0.5;t:f;sf:1;nr:4.9;cr:9.8;verts:15.73,15.73|3.82,22.66|-11.72,17.47|-15.06,-4.8|8.89,-47.55;
1200	1158.45	362.86	v:0.5;t:f;sf:1;nr:4.96;cr:9.92;verts:6.94,7.98|5.76,8.87|-15.3,11|-7.61,-7.35|30.65,-24.42;
1240	1184.58	361.28	v:0.5;t:f;sf:1;nr:4.99;cr:9.97;verts:46.77,16.43|-25.15,16.97|-20.37,7.29|-19.19,6.4|4.51,-26.01;
1280	1200.46	361.38	v:0.5;t:f;sf:1;nr:5.01;cr:10.02;verts:35.11,35.43|4.83,19.36|-12.82,15.28|-11.36,-25.91|-1.04,-19.92;
1320	1219.29	361.41	v:0.5;t:f;sf:1;nr:5.03;cr:10.06;verts:39.55,-14.39|0.19,0.55|-14,19.39|-19.87,-19.89|8.03,-41.31;
1360	1233.46	361.14	v:0.5;t:f;sf:1;nr:5.04;cr:10.09;verts:32.92,-7.6|0.58,-0.06|-13.99,0.28|23.89,-23.89|25.37,-14.66;
1400	1267.53	354.87	v:0.5;t:f;sf:1;nr:5.06;cr:10.11;verts:30.07,26.9|-9.98,3.24|-10.49,-0.18|-8.69,-20.93|-1.14,-13.88;
1440	1293.41	343.84	v:0.5;t:f;sf:1;nr:5.06;cr:10.12;verts:4.19,15.87|-17.81,11.57|-20.51,-5.5|-17.18,-12.48|47.72,-16.72;
*	id=P28	origin=start	destiny=end	motherId=-
0	412.78	170.66	v:0.5;t:f;sf:1;nr:3.97;cr:7.94;verts:39.23,1.78|6.08,2.66|-15.76,13.23|-20.2,3.93|-7.37,-19.21;
40	420.08	168.81	v:0.5;t:f;sf:1;nr:3.97;cr:7.95;verts:39.72,-0.18|12.63,20.21|11.19,21.04|-23.74,-2.08|-11.92,-20.64;
80	439.61	165.44	v:0.5;t:f;sf:1;nr:3.97;cr:7.95;verts:39.72,0.55|-6.9,16.84|-8.34,17.68|-31.36,-11.41|20.2,-3.55;
120	444.38	156.95	v:0.5;t:f;sf:1;nr:3.97;cr:7.95;verts:23.91,20.94|-11.67,8.35|-9.48,-3.45|15.43,-12.05;
160	467.6	154.73	v:0.5;t:f;sf:1;nr:3.97;cr:7.95;verts:0.68,18.72|-6.33,5.91|-7.8,-14.27|-2.68,-8.24|7.3,-24.36;
200	490.4	153.02	v:0.5;t:f;sf:1;nr:3.97;cr:7.95;verts:16.48,5.35|-11.14,13.27|-15.83,7.05|-17.26,-1.51|24.7,-31.12;
240	508.11	155.81	v:0.5;t:f;sf:1;nr:3.97;cr:7.95;verts:21.84,13.04|-1.24,8.14|-8.95,0.78|-4.63,-7.7;
280	531.1	165.11	v:0.5;t:f;sf:1;nr:3.97;cr:7.95;verts:39.68,-2.29|-1.15,22.34|-24.26,5.16|-3.02,-24.62|-2.16,-24.71;
320	540.93	166.38	v:0.5;t:f;sf:1;nr:3.98;cr:7.95;verts:29.11,27.07|-18.66,-1.96|-18.53,-2.93|-17.74,-6.11|-1.96,-18.66;
360	558.51	172.75	v:0.5;t:f;sf:1;nr:3.98;cr:7.95;verts:16.69,9.25|-4.29,18.59|-7.15,17.69|-19.54,-12.29|19.35,-34.73;
400	584.1	169.06	v:0.5;t:f;sf:1;nr:3.98;cr:7.95;verts:6.06,5.85|-8.9,5.57|1.46,-8.3|15.04,-28.02;
440	590.46	179	v:0.5;t:f;sf:1;nr:3.98;cr:7.95;verts:-0.3,15.79|-15.26,15.5|-4.9,1.63|8.68,-18.09|21.15,-33.67;
480	604.35	196.45	v:0.5;t:f;sf:1;nr:3.98;cr:7.95;verts:-13.64,22.7|-25.04,8.62|-5.22,-0.64|7.25,-16.22|34.87,-19.12;
520	623.2	195.82	v:0.5;t:f;sf:1;nr:3.98;cr:7.95;verts:0.63,36.02|-35.89,3.14|-11.6,-16.85|-4.39,-35.76|38.15,-11.23;
560	658.46	194.04	v:0.5;t:f;sf:1;nr:3.98;cr:7.96;verts:25.89,18.5|-15.28,7.13|-15.64,6.32|3.22,-16.55|2.89,-13;
600	670.91	188.55	v:0.5;t:f;sf:1;nr:3.98;cr:7.96;verts:13.44,13.01|-11.3,14.99|-17.02,7.93|-9.56,-18.49|33.22,-21.88;
640	692.65	199.31	v:0.5;t:f;sf:1;nr:3.98;cr:7.96;verts:17.04,5.21|4.91,17.13|-30.5,-9.1|11.48,-11.12|17.82,-0.31;
680	719.53	210.7	v:0.5;t:f;sf:1;nr:3.98;cr:7.96;verts:-9.84,16.6|-9.06,11.07|-1.28,0.57|-15.4,0.27|-19.86,-2.79;
720	748.07	203.56	v:0.5;t:f;sf:1;nr:3.98;cr:7.96;verts:23.39,12.96|13.37,23.16|8.71,25.28|0.17,-0.43|22.43,-14.56;
760	766.46	191.91	v:0.5;t:f;sf:1;nr:3.98;cr:7.96;verts:4.99,1.31|-5.02,11.5|-9.69,13.62|-18.22,-12.08|39.56,-4.36;
800	798.78	202.19	v:0.5;t:f;sf:1;nr:3.98;cr:7.96;verts:12.87,10.42|7.23,5.92|23.38,21.62|-16.31,-2.88|-1.15,-16.52;
840	832.21	209.42	v:0.5;t:f;sf:1;nr:3.98;cr:7.96;verts:30.4,-17.55|12.58,32.78|-6.1,34.58|-19.26,-34.84|23.94,-25.68;
880	862.95	213.78	v:0.5;t:f;sf:1;nr:3.98;cr:7.96;verts:13.36,8.67|-6.73,14.43|-0.33,-13.19|27.42,-16.19;
920	884.01	204	v:0.5;t:f;sf:1;nr:3.98;cr:7.96;verts:12.26,16.88|-19.6,7.14|-7.71,-1.11|-7.14,-19.6|22.15,-22.89;
960	897.46	195.43	v:0.5;t:f;sf:1;nr:3.98;cr:7.97;verts:36.22,16.54|2.99,18.88|-1.19,8.31|-21.16,-9.67|-5.59,-18.28;
1000	923.48	192.78	v:0.5;t:f;sf:1;nr:3.98;cr:7.97;verts:20.5,17.2|10.21,13.88|-17.91,19.89|-7.38,-25.73|28.52,-27.8;
1040	938.8	193.09	v:0.5;t:f;sf:1;nr:3.98;cr:7.97;verts:17.64,-1.23|13.55,11.37|5.18,17.51|-5.11,14.19|-20.04,-24.77;
1080	965.38	195.95	v:0.5;t:f;sf:1;nr:3.98;cr:7.97;verts:-11.76,17.44|-13.03,14.23|-8.94,1.62|23.1,-21.95;
1120	993.41	189.28	v:0.5;t:f;sf:1;nr:3.98;cr:7.97;verts:30.6,0|-7.4,29.69|-27.24,-16.55|28.93,-9.96|29.26,-8.95;
1160	1013.89	186.74	v:0.5;t:f;sf:1;nr:3.99;cr:7.97;verts:11.79,38.06|-17.61,-7.47|8.45,-12.5|8.78,-11.49|10.12,-2.54;
1200	1029.34	196.29	v:0.5;t:f;sf:1;nr:3.99;cr:7.97;verts:-5.33,7.01|-7.39,-4.1|-7,-2.95|-6.67,-1.94|-10.15,2.47;
1240	1041.77	214.41	v:0.5;t:f;sf:1;nr:4.03;cr:8.06;verts:2.37,10.25|-1.83,10.36|-10.46,-1.1|-7.31,-7.57|28.53,-14.24;
1280	1050.28	219.32	v:0.5;t:f;sf:1;nr:4.07;cr:8.15;verts:-6.14,15.16|-10.34,15.27|-18.98,3.81|-15.82,-2.66|20.01,-9.33|45.09,-17.47;
1320	1077.32	231.26	v:0.5;t:f;sf:1;nr:4.12;cr:8.23;verts:13.13,13.13|-36.53,18.03|-7.02,2.61|1.3,-18.53|18.06,-5.52;
1360	1095.29	230.72	v:0.5;t:f;sf:1;nr:4.16;cr:8.31;verts:16.69,2.39|-5.84,-6.26|0.08,-6.07|4.91,-7.01;
1400	1128.54	241.46	v:0.5;t:f;sf:1;nr:4.2;cr:8.4;verts:-3.11,7.71|-16.56,13.12|21.87,-15.15|8.31,0.15;
1440	1139.04	239.48	v:0.5;t:f;sf:1;nr:4.24;cr:8.47;verts:16.56,4.62|-7.9,7.9|-13.62,5.73|11.16,-0.19;
*	id=P29	origin=start	destiny=end	motherId=-
0	593.88	182.46	v:0.5;t:f;sf:1;nr:4.01;cr:8.02;verts:16.53,8.42|-17.2,6.95|-9.95,0.46|-13.78,-12.41|27.46,-15.85;
40	621.98	177.49	v:0.5;t:f;sf:1;nr:4.05;cr:8.11;verts:31.31,25.02|-2.14,7.98|-5.42,6.23|-11.58,3.45|-0.65,-20.82;
80	643.5	184.72	v:0.5;t:f;sf:1;nr:4.1;cr:8.2;verts:29.56,27.73|-16.66,1.16|-16.69,-0.58|-15.69,-5.71|13.84,-9.34;
120	652.93	176.63	v:0.5;t:f;sf:1;nr:4.15;cr:8.3;verts:16.75,3.26|0.6,17.05|-20.99,-15.76|1.19,-17.02;
160	667.07	179.4	v:0.5;t:f;sf:1;nr:4.19;cr:8.38;verts:2.6,6.03|-13.55,19.83|-17.49,1.84|-12.95,-14.24|40.52,-8.9;
200	700.5	181.36	v:0.5;t:f;sf:1;nr:4.23;cr:8.47;verts:7.09,-6.94|8.8,0|-4.27,-7.7|5.12,33.13;
240	719.5	182.66	v:0.5;t:f;sf:1;nr:4.28;cr:8.55;verts:41.24,9.55|-10.19,1.3|-23.26,-6.39|-11.91,-5.64|-7.55,-4.19;
280	729.25	194.47	v:0.5;t:f;sf:1;nr:4.32;cr:8.63;verts:-19.94,13.11|-17.3,7.62|-0.48,0.12|-21.66,6.17|-32.82,1.15;
320	753.56	196.07	v:0.5;t:f;sf:1;nr:4.36;cr:8.71;verts:16.34,23.33|7.85,27.38|-24.79,1.72|-6.41,-27.75|37.58,-21.23;
360	774.1	199.22	v:0.5;t:f;sf:1;nr:4.39;cr:8.79;verts:-17.65,27.18|-19.5,25.88|-24.1,14.01|17.04,-18.08|28.61,-15.21;
400	806.35	198.27	v:0.5;t:f;sf:1;nr:4.41;cr:8.83;verts:25.26,24.43|-4.18,10.35|-15.21,-19.02|-3.64,-16.16|11.07,1.36;
440	823.06	199.86	v:0.5;t:f;sf:1;nr:4.43;cr:8.86;verts:0.51,0.03|-5.64,2.95|-9.22,6.22|-20.89,11.93|-20.35,-14.57;
480	833.03	199.13	v:0.5;t:f;sf:1;nr:4.45;cr:8.89;verts:30.74,17.66|-15.6,2.22|-9.46,-0.71|20.89,-9.3;
520	856.68	197.36	v:0.5;t:f;sf:1;nr:4.46;cr:8.92;verts:-0.38,0.16|-2.76,-11.07|0,-26.67|18.19,-19.51;
560	867.18	198.33	v:0.5;t:f;sf:1;nr:4.47;cr:8.94;verts:13.6,32.97|-10.88,1.13|-13.26,-10.1|7.69,-18.54;
600	884.03	200.45	v:0.5;t:f;sf:1;nr:4.48;cr:8.96;verts:24.31,2.98|-0.47,0.22|-19.03,-15.41|-9.15,-16.42|22.54,-9.57;
640	904.73	198.83	v:0.5;t:f;sf:1;nr:4.49;cr:8.98;verts:-23.74,13.71|-25.92,8.93|-21.17,-1.4|1.84,-11.19|44.63,-3.85;
680	930.06	192.2	v:0.5;t:f;sf:1;nr:4.5;cr:9;verts:19.3,-10.47|13.73,33.98|-26.95,23.76|-0.64,-36.64|19.96,-30.73;
720	949.41	192.83	v:0.5;t:f;sf:1;nr:4.51;cr:9.03;verts:9.7,2.42|-4.85,8.74|-7.6,-21.76|-0.04,-9.85;
760	971.44	193.01	v:0.5;t:f;sf:1;nr:4.53;cr:9.05;verts:29.41,34.24|-12.33,2.6|-22.08,-9.67|-1.59,-18.16|6.24,-17.13;
800	995.16	189.22	v:0.5;t:f;sf:1;nr:4.59;cr:9.18;verts:4.01,28.5|3.01,28.62|-16.08,16.68|9.37,-27.21|27.92,-6.96;
840	1003.38	183.7	v:0.5;t:f;sf:1;nr:4.66;cr:9.32;verts:-4.21,22.98|-5.21,23.1|-24.3,11.16|29.72,-34.95|19.71,-12.48;
880	1018.95	184.97	v:0.5;t:f;sf:1;nr:4.73;cr:9.47;verts:9.88,-0.17|8.2,12.88|-1.03,-9.83|4.14,-11.21;
920	1038.96	193.39	v:0.5;t:f;sf:1;nr:4.81;cr:9.61;verts:-11.81,21.3|-10.13,8.25|-21.04,-1.4|-15.87,-2.79|39.52,-26.07;
960	1054.47	191.81	v:0.5;t:f;sf:1;nr:4.87;cr:9.73;verts:-8.76,17.97|-18.66,7.16|-25.65,6.67|-17.97,-8.76|46.31,-12.8;
1000	1076.76	190.71	v:0.5;t:f;sf:1;nr:4.93;cr:9.85;verts:29.38,-2.57|-0.25,0.37|21.22,-20.49|24.03,-13.9;
1040	1100.88	184.38	v:0.5;t:f;sf:1;nr:4.95;cr:9.91;verts:26.68,41.4|-24.37,-5.96|-2.9,-26.83|-0.09,-20.23|5.27,-8.91;
1080	1112.66	169.32	v:0.5;t:f;sf:1;nr:4.98;cr:9.96;verts:27.8,41.01|-20.42,-15.39|-11.61,-22.78|-11.61,-22.78|-6.51,-23.97;
1120	1135.78	163.06	v:0.5;t:f;sf:1;nr:5;cr:9.99;verts:10.48,2.81|2.81,10.48|-4.41,9.91|-6.98,8.31|-9.68,-38.63;
1160	1164.28	169.38	v:0.5;t:f;sf:1;nr:5;cr:10;verts:1.77,11.15|-4.41,10.39|-18.02,9.13|-11.28,-0.39|39.22,-30.94;
1200	1190.75	167.6	v:0.5;t:f;sf:1;nr:5.01;cr:10.01;verts:29.22,26.31|2.74,39.22|-24.7,9.37|-36.19,-15.36|13.19,-48.25;
1240	1203.12	168.5	v:0.5;t:f;sf:1;nr:5.01;cr:10.02;verts:3.31,10.82|-5.31,9.99|-6.33,9.38|18.39,-35.58;
1280	1213.3	169.17	v:0.5;t:f;sf:1;nr:5.01;cr:10.02;verts:39.95,-3.15|-10.81,-0.38|-6.88,11.49|-15.5,10.66;
1320	1231.06	156.45	v:0.5;t:f;sf:1;nr:5.01;cr:10.02;verts:10.11,7.9|9.77,23.72|-24.63,-1.23|22.19,-15.87;
1360	1243.66	151.86	v:0.5;t:f;sf:1;nr:5.01;cr:10.03;verts:-2.83,19.13|-1.37,11.14|-1.37,11.14|2.54,-2.32|9.59,-20.46;
1400	1270.69	156.62	v:0.5;t:f;sf:1;nr:5.01;cr:10.03;verts:34.82,13.36|-1.95,37.24|-24.49,2.44|-17.44,-15.7|0.45,-0.36;
1440	1280.02	169.51	v:0.5;t:f;sf:1;nr:5.01;cr:10.03;verts:21.44,0.75|-4.83,20.91|-8.88,12.52|-26.77,-2.82|35.66,-18.34;
*	id=P30	origin=start	destiny=death	motherId=-
0	12.27	294.09	v:0.5;t:f;sf:1;nr:3.96;cr:7.92;verts:10.18,13.51|3.56,9.09|5.51,15.99|-15.79,-6.06|13.35,-28.33;
40	24.66	296.38	v:0.5;t:f;sf:1;nr:4.01;cr:8.01;verts:5.15,17.97|-2.21,15.79|-6.88,18.28|-8.83,11.38|6.9,-39.01;
80	41	293.91	v:0.5;t:f;sf:1;nr:4.05;cr:8.1;verts:-1.91,8.27|-11.18,15.5|-18.55,13.32|-8.36,1.47|29.27,-27.35;
120	71.61	294.24	v:0.5;t:f;sf:1;nr:4.08;cr:8.17;verts:10.01,-26.07|27.58,-4.37|6.28,-27.21|14.04,29.18|-24.43,-13.54;
160	86.38	301.82	v:0.5;t:f;sf:1;nr:4.12;cr:8.23;verts:-0.37,0.08|-6.35,5.14|-8.48,-19.63|-4.75,-18.49;
200	103.08	301.42	v:0.5;t:f;sf:1;nr:4.15;cr:8.29;verts:1.62,8.33|-0.3,8.48|-23.06,4.74|-17.08,-0.32|38.22,-15.32;
240	130.56	308.56	v:0.5;t:f;sf:1;nr:4.17;cr:8.34;verts:25.55,7.15|-6.25,19.24|-5.24,-19.54|10.74,-8.18;
280	149.82	315.83	v:0.5;t:f;sf:1;nr:4.19;cr:8.39;verts:29.04,29.94|6.29,14.42|-8.52,-0.91|-25.4,-11.85|-6.78,-27.2;
320	169.95	317.81	v:0.5;t:f;sf:1;nr:4.22;cr:8.44;verts:-13.84,16.4|-32.31,26.75|6.49,-16.92|15.85,-8.79|18.05,-1.58;
360	198.43	324.01	v:0.5;t:f;sf:1;nr:4.24;cr:8.48;verts:38.88,16.34|-10.43,4.63|-12.63,-2.58|-21.98,-10.71|8.8,-2.36;
400	229.69	332.93	v:0.5;t:f;sf:1;nr:4.26;cr:8.52;verts:7.57,26.41|-12.04,24.69|-22.46,6.56|-2.39,-27.37|33.07,-26.53;
440	243.89	339.43	v:0.5;t:f;sf:1;nr:4.28;cr:8.56;verts:2.89,8.38|-8.81,-0.93|6.89,-5.58|28.88,-18.11;
480	265.4	334.97	v:0.5;t:f;sf:1;nr:4.3;cr:8.6;verts:25.44,34.44|-18.63,3.92|-14.63,-10.04|-14.31,-11.18|7.36,-22.57;
520	297.18	339.12	v:0.5;t:f;sf:1;nr:4.32;cr:8.64;verts:32.18,12.19|-8.44,7.6|-10.74,-3.7|7.6,-8.44;
560	316.64	343.84	v:0.5;t:f;sf:1;nr:4.34;cr:8.68;verts:20.86,1.46|12.73,16.91|-9.49,18.63|-11.86,-3.72|6.92,-33.86;
600	338.01	355.51	v:0.5;t:f;sf:1;nr:4.36;cr:8.71;verts:43.32,2.14|-0.52,13.13|-18.25,5.58|-18.73,-3.64|-9.25,-16.69;
640	361.63	354.12	v:0.5;t:f;sf:1;nr:4.37;cr:8.74;verts:19.71,0.75|3.04,8.35|-3.61,8.12|19.84,-10.18;
680	378.73	349.77	v:0.5;t:f;sf:1;nr:4.39;cr:8.77;verts:17.12,13.87|-14.06,3.99|2.74,-14.53|33.21,-10.95;
720	404.54	352.87	v:0.5;t:f;sf:1;nr:4.4;cr:8.81;verts:7.78,8.34|-8.69,16.97|-23.07,-11.43|7.4,-7.84|43.45,-6.07;
760	420.56	348.89	v:0.5;t:f;sf:1;nr:4.42;cr:8.84;verts:25.31,23.6|-8.24,4.35|-27.97,-3.45|34.56,-1.81;
800	446.56	346.48	v:0.5;t:f;sf:1;nr:4.44;cr:8.87;verts:8.56,-4.22|0.39,0.11|-25.68,-11.43|26.24,-10.07;
840	474.34	339.16	v:0.5;t:f;sf:1;nr:4.45;cr:8.91;verts:22.49,17.33|-5.32,21.35|-19.22,-11.53|-1.55,-17.38;
880	504.45	346.11	v:0.5;t:f;sf:1;nr:4.47;cr:8.94;verts:27.64,2.9|-7.62,24.27|-22.19,16.72|4.55,-35.33|9.05,-26.27;
920	523.95	336.71	v:0.5;t:f;sf:1;nr:4.49;cr:8.99;verts:-0.66,9.37|-16.82,-7.25|5.52,-7.6|8.13,-6.49|7.96,-4.98;
960	540.09	330.35	v:0.5;t:f;sf:1;nr:4.55;cr:9.1;verts:-16.79,3|-2.97,-0.85|-10.61,-13.96|-8.17,-11.34|-8,-12.85;
1000	553.24	326.26	v:0.5;t:f;sf:1;nr:4.62;cr:9.23;verts:45.22,4.85|-22.77,5.68|-16.13,-4.94|-21.33,-15.43|-21.16,-16.94;
1040	567.66	320.11	v:0.5;t:f;sf:1;nr:4.69;cr:9.39;verts:29.16,7.81|-13.23,27.14|-27.79,-11.8|-12.76,-27.36|42.15,-18.82;
1080	588.45	303.75	v:0.5;t:f;sf:1;nr:4.78;cr:9.56;verts:30.34,-2.12|-17.88,24.61|-8.17,-28.91|2.65,-30.3|8.37,-8.54;
1120	617.77	307.62	v:0.5;t:f;sf:1;nr:4.88;cr:9.76;verts:10.14,16.88|7.93,29.54|1.03,19.67|-20.95,-4.67|10.14,-16.88;
1160	637.5	310.84	v:0.5;t:f;sf:1;nr:4.98;cr:9.97;verts:10.57,4.06|-9.59,20.1|-9.8,-5.66|-9.59,-13.66|12.96,-28.4;
1200	665.95	320.33	v:0.5;t:f;sf:1;nr:5.03;cr:10.06;verts:-0.06,-0.57|14.34,13.84|-17.89,13.55|-15.49,-18.91|4.48,-19.42;
1240	687.6	326.6	v:0.5;t:f;sf:1;nr:5.06;cr:10.12;verts:-7.46,35.11|-7.31,20.11|-21.7,5.69|-17.16,-13.15|45.45,-21.51;
1280	717.61	331.7	v:0.5;t:f;sf:1;nr:5.08;cr:10.16;verts:15.44,-16.4|0.23,0.54|-9.23,-30.19|14.33,-28.13|24.18,-20.29;
1320	729.72	340.79	v:0.5;t:f;sf:1;nr:5.1;cr:10.2;verts:27.59,40.23|-11.88,9.62|-21.34,-21.11|2.22,-19.04|3.33,-7.32|12.07,-11.21;
1360	745.58	340.33	v:0.5;t:f;sf:1;nr:5.11;cr:10.23;verts:49.26,13.19|-27.75,9.16|-12.54,-7.78|-13.64,-19.5|-3.79,-11.66;
