# Supplementary material for: A three component model for superdiffusive motion effectively describes migration of eukaryotic cells moving freely or under a directional stimulus
Source: PLoS One. 2022 Aug 2;17(8):e0272259. doi: 10.1371/journal.pone.0272259 (PMC9345344; doi:10.1371/journal.pone.0272259)
Supplement: S1 File — Text files containing information about displacements of experimental and simulated populations used for both preliminary analyses, in “datasets used for preliminary evaluation of cell movement (Tables 1 and 2)”, and further characterization of cell movement, in “further datasets used for cell movement characterization (Figs 2, 4–6; Table 2; S1–S3 Tables; S2 and S3 Figs)”. (ZIP) [file pone.0272259.s007.zip › S1_File/further datasets/simulated/30 cells (9 micron random)/b12 p8/Coords-GOJo0h.txt]

#	version=2.0	operator=	acqDate=	cellLine=cell	cond=N.T.	type=	well=	ref_angle=	note=Experiment 1	clickId=	date=	acqId=	ps=1	xSize=845	ySize=668	ts=1	unit=um	stackId=	timeInt=	description=
*	id=P1	origin=start	destiny=end	motherId=-	ageAtStart=4320
0	502.06	313.18	c
40	517.17	315.69	c
80	535.52	319.46	c
120	546.56	321.88	c
160	559.27	319.43	c
200	583.97	316.83	f
240	596.79	312.45	f
280	610.59	314.48	f
320	635.9	309.03	f
360	651.91	311.71	f
400	680.16	317.56	f
440	702.59	325.48	f
480	716.14	335	f
520	746.08	331.53	f
560	756.3	313.75	f
600	762.83	306.56	f
640	777.55	294.13	f
680	787.93	287.89	f
720	810.36	275.53	f
760	839.73	279.94	f
800	854.8	295.26	f
840	863.39	281.13	f
880	888.6	261.54	f
920	898.81	250.36	f
960	927.24	238.05	f
1000	935.87	236.97	f
1040	957.39	224.46	f
1080	974.05	224.84	f
1120	992.86	226.59	f
1160	998.41	225.34	f
1200	1018.89	220.62	f
1240	1036.66	233.35	f
1280	1060.79	245.51	f
1320	1076.24	248.79	f
1360	1089.68	248.06	f
1400	1119.42	246.44	f
1440	1135.73	254.05	f
*	id=P2	origin=start	destiny=end	motherId=-	ageAtStart=2440
0	89.14	288.86	c
40	114.02	295.51	c
80	133.85	307.69	c
120	156.3	309.23	c
160	173.95	299.49	c
200	187.86	292.54	f
240	208.42	283.87	f
280	226.26	293.46	f
320	243.47	297.76	f
360	252.52	305.87	f
400	265.8	310.63	f
440	290.79	317.06	f
480	306.3	313.59	f
520	327.84	312.92	f
560	345.25	318.72	f
600	352.62	316.99	f
640	364.88	316.87	f
680	392.35	300.39	f
720	402.61	298.45	f
760	408.83	278.45	f
800	432.82	281.25	f
840	451.03	290.17	f
880	472.7	302.16	f
920	488.23	304.4	f
960	509.35	293.49	f
1000	529.76	290.3	f
1040	545.33	288.96	f
1080	561.14	289.2	f
1120	578.31	300.48	f
1160	607.15	311.87	f
1200	622.88	310.16	f
1240	644.5	307.08	f
1280	667.61	303	f
1320	699.72	304.27	f
1360	714.72	297.79	f
1400	726.72	291.06	f
1440	745.51	292.7	f
*	id=P3	origin=start	destiny=end	motherId=-	ageAtStart=2120
0	702.4	78.26	c
40	730.17	76.46	c
80	739.18	70.62	c
120	756.87	63.45	c
160	778.48	69.59	c
200	792.94	68.94	f
240	810.56	60.84	f
280	822.08	56.17	f
320	848.88	63.83	f
360	867.47	66.08	f
400	888.56	64.51	f
440	907.58	59.08	f
480	920.44	70.3	f
520	941.76	69.19	f
560	966.61	62.65	f
600	974.14	41.96	f
640	972.29	36.85	f
680	984.85	23.94	f
720	994.61	17.02	f
760	1006.4	2.22	f
800	1031.43	-4.6	f
840	1050.66	-17.71	f
880	1062.87	-18.29	f
920	1092.01	-23.81	f
960	1113.9	-16.82	f
1000	1135.6	-24.94	f
1040	1151.39	-28.56	f
1080	1166.65	-30.79	f
1120	1177.28	-29.69	f
1160	1190.14	-26.2	f
1200	1205.27	-27.86	f
1240	1219.48	-36.04	f
1280	1239.44	-41.92	f
1320	1267.07	-32.85	f
1360	1294.42	-41.78	f
1400	1308.1	-40.91	f
1440	1317.81	-40.86	f
*	id=P4	origin=start	destiny=end	motherId=-	ageAtStart=960
0	220.92	585.43	c
40	247.91	588.16	c
80	260.49	577.18	c
120	278.54	578.08	c
160	295.84	574.65	c
200	316.94	581.27	f
240	338.24	577.72	f
280	339.5	574.23	f
320	356.99	561.37	f
360	385.68	560.04	f
400	412.07	556.02	f
440	441.25	545.06	f
480	468.17	536.37	f
520	483.97	529.9	f
560	502.79	525.26	f
600	534.89	526.73	f
640	562.96	513.51	f
680	582.24	512.02	f
720	607.04	514.52	f
760	618.27	508.72	f
800	645.42	499.94	f
840	661.29	507.01	f
880	695.33	513.47	f
920	713.38	515.12	f
960	738.68	519.72	f
1000	754.15	520.29	f
1040	770.99	514.98	f
1080	797.86	517.8	f
1120	817.68	516.47	f
1160	832.41	519.6	f
1200	842.3	518.78	f
1240	859.51	513.91	f
1280	880.39	513.88	f
1320	895.15	519.21	f
1360	919.44	524.91	f
1400	942.39	517.08	f
1440	969.45	519.59	f
*	id=P5	origin=start	destiny=end	motherId=-	ageAtStart=1760
0	113.06	373	c
40	134.63	371.68	c
80	152.42	364.21	c
120	169.23	353.26	c
160	193.77	348.88	c
200	220.14	352.96	f
240	242.21	354.46	f
280	272.4	363.99	f
320	289.95	366.51	f
360	313.03	377.11	f
400	327.59	379.58	f
440	350.98	377.45	f
480	376.62	376.81	f
520	394.46	379.19	f
560	422.86	388.02	f
600	456.72	392.99	f
640	489.98	386.09	f
680	503.71	377.74	f
720	525.59	376.6	f
760	544.86	372.04	f
800	562.62	366.72	f
840	589.63	355.78	f
880	598.31	348.01	f
920	605.97	348.15	f
960	637.01	339.16	f
1000	645.4	341.42	f
1040	678.46	347.37	f
1080	710.06	358.59	f
1120	745.79	362.79	f
1160	781.6	373.45	f
1200	812.21	378.59	f
1240	834.07	383.85	f
1280	853.82	390.45	f
1320	873.56	392.86	f
1360	897.6	381.86	f
1400	911.61	367.93	f
1440	924.9	375.78	f
*	id=P6	origin=start	destiny=end	motherId=-	ageAtStart=240
0	364.99	622.54	c
40	376.59	624.96	c
80	399.12	631.78	c
120	412.7	631.29	c
160	419.13	633.49	c
200	438.26	626.49	f
240	463.47	615.77	f
280	487.51	613.67	f
320	503.83	619.84	f
360	513.96	628.47	f
400	525.86	631.03	f
440	539.47	635.12	f
480	550.26	639.31	f
520	572.71	632.63	f
560	591.93	624.75	f
600	610.05	627.6	f
640	633.5	622.39	f
680	665.06	612.44	f
720	669.21	599.02	f
760	683.12	596.27	f
800	696.8	607.18	f
840	709.06	614.6	f
880	720.28	625.46	f
920	735.33	616.78	f
960	743.3	613.25	f
1000	777.79	612.07	f
1040	798.39	607.29	f
1080	813.43	608.62	f
1120	825.97	605	f
1160	854.51	605.91	f
1200	882.59	609.72	f
1240	902.77	613.84	f
1280	931.97	615.63	f
1320	952.26	616.35	f
1360	971.38	618.18	f
1400	987.35	621.3	f
1440	1012.34	621.16	f
*	id=P7	origin=start	destiny=end	motherId=-	ageAtStart=4040
0	398.53	101.22	c
40	420.86	87.4	c
80	436.03	76.94	c
120	448.14	73.83	c
160	457.65	67.99	c
200	466.84	57.43	f
240	474.69	54.58	f
280	492.76	48.45	f
320	516.47	49.97	f
360	550.22	52.49	f
400	556.84	56.75	f
440	573.72	69.84	f
480	585.09	68.91	f
520	606.9	80.12	f
560	626.38	90.69	f
600	654.47	90.84	f
640	673.85	92.03	f
680	696.89	91.75	f
720	711.84	86.95	f
760	722.9	89.48	f
800	741.85	88.35	f
840	756.58	88.26	f
880	776.29	84.17	f
920	800.94	70.45	f
960	820.81	63.52	f
1000	843.04	65.38	f
1040	862.59	60.44	f
1080	889.29	68.79	f
1120	905.16	67.05	f
1160	928.67	64.53	f
1200	942.86	67.23	f
1240	950.02	69.31	f
1280	975.84	69.87	f
1320	992.22	62.2	f
1360	1009.6	61.36	f
1400	1033.61	75.26	f
1440	1057.53	74.55	f
*	id=P8	origin=start	destiny=end	motherId=-	ageAtStart=1760
0	343.55	278.18	c
40	362.17	276.82	c
80	385.95	271.75	c
120	398.77	268.2	c
160	416.79	276.45	c
200	434.9	287.53	f
240	448.82	293.5	f
280	473.96	298.17	f
320	494.65	280.33	f
360	518.76	284.45	f
400	536.26	281.5	f
440	547.26	269.91	f
480	564.67	268.98	f
520	584.01	253.77	f
560	590.72	241.5	f
600	613.44	249.78	f
640	634.48	247.9	f
680	656.59	237.52	f
720	680.07	243.11	f
760	704.47	240.74	f
800	725.99	236.53	f
840	748.73	230.46	f
880	775.39	233.05	f
920	788.33	241.97	f
960	810.9	248.87	f
1000	832.7	247.57	f
1040	863.11	242.57	f
1080	891.16	234.99	f
1120	916.37	249.49	f
1160	933.1	263	f
1200	938.25	273.91	f
1240	953.36	290.45	f
1280	961.76	302.32	f
1320	992.85	311	f
1360	1019.82	314.47	f
1400	1037.89	316.28	f
1440	1049.58	316.52	f
*	id=P9	origin=start	destiny=end	motherId=-	ageAtStart=1320
0	562.95	82.87	c
40	569.02	82.23	c
80	590.41	72.91	c
120	608.23	66.12	c
160	629.41	57.72	c
200	660.41	54.3	f
240	678.15	53.12	f
280	703.07	40.2	f
320	726.41	33.56	f
360	733.42	27.82	f
400	747.32	25.64	f
440	757.14	20.33	f
480	785.43	20.65	f
520	803.37	20.85	f
560	829.51	23.35	f
600	842.58	31.81	f
640	858.85	26.4	f
680	870.26	24.27	f
720	897.12	21.7	f
760	913.58	22.32	f
800	948.17	31.1	f
840	960	34.6	f
880	973.58	36.33	f
920	992.4	31.62	f
960	1017.35	31.69	f
1000	1042.81	21.4	f
1040	1053.9	10.75	f
1080	1068.82	8.96	f
1120	1086.39	12.93	f
1160	1107.07	12.06	f
1200	1118.94	2.83	f
1240	1132.54	19.63	f
1280	1155.98	18.36	f
1320	1178.28	23.63	f
1360	1199.98	17.18	f
1400	1217.39	3.98	f
1440	1237.42	-6.59	f
*	id=P10	origin=start	destiny=end	motherId=-	ageAtStart=560
0	633.38	511.59	c
40	645.37	524.35	c
80	670.73	534.48	c
120	684.88	520.5	c
160	697.95	504.79	c
200	709.41	491.61	f
240	725.52	488.56	f
280	741.37	479.48	f
320	775.28	481.09	f
360	789.98	482.63	f
400	809.09	479.08	f
440	839.6	488.79	f
480	857.16	498.39	f
520	881.08	498.76	f
560	896.25	501.69	f
600	923.29	496.57	f
640	939.61	497.58	f
680	967.48	496.57	f
720	979.43	504.89	f
760	1003.29	509.59	f
800	1022.46	514.04	f
840	1043.68	525.87	f
880	1058.96	521.49	f
920	1078.12	531.03	f
960	1107.13	536	f
1000	1133.2	539.31	f
1040	1148.68	537.82	f
1080	1172.02	535.58	f
1120	1184.36	537.01	f
1160	1201.64	533.02	f
1200	1230.7	526.41	f
1240	1253.32	531.07	f
1280	1284.6	533.03	f
1320	1315.51	531.18	f
1360	1348.18	535.24	f
1400	1365.85	549.83	f
1440	1375.35	564.5	f
*	id=P11	origin=start	destiny=end	motherId=-	ageAtStart=4520
0	170.13	399.62	c
40	187.27	402.24	c
80	206.47	408.99	c
120	227.75	407.47	c
160	251.02	394.89	c
200	266.23	383.46	f
240	274.58	378.88	f
280	302.25	374.21	f
320	319.27	367.76	f
360	327.59	365.78	f
400	346.54	358.03	f
440	375.49	356	f
480	392.35	348.44	f
520	413.12	336.72	f
560	432.45	331.16	f
600	452.71	327.76	f
640	465.75	322.58	f
680	489.2	318.74	f
720	504.5	324.38	f
760	522.57	322.93	f
800	534.89	321.56	f
840	545.31	322.38	f
880	565.66	324.23	f
920	573.63	325.23	f
960	599.99	323.71	f
1000	614.54	325.44	f
1040	634.46	321.29	f
1080	654.8	321.68	f
1120	682.44	318.29	f
1160	708.29	321.67	f
1200	718.65	321.83	f
1240	745.33	314.75	f
1280	752.62	308.1	f
1320	776.22	304.1	f
1360	790.56	300.82	f
1400	802.33	300.28	f
1440	817.68	288.64	f
*	id=P12	origin=start	destiny=end	motherId=-	ageAtStart=560
0	517.83	327.43	c
40	530.19	335	c
80	549.49	345.69	c
120	562.83	345.34	c
160	582.45	334.68	c
200	604	322.66	f
240	625.32	325.93	f
280	641.52	332.13	f
320	666.24	326.79	f
360	688.72	333.26	f
400	710.73	343.18	f
440	723.23	347.25	f
480	739.8	353.68	f
520	769.08	356.57	f
560	794.9	361.91	f
600	817.36	364.28	f
640	849.05	369.58	f
680	869.68	375.17	f
720	885.32	389.56	f
760	904.97	387.59	f
800	925.15	386.56	f
840	943.92	392.41	f
880	970.25	401.37	f
920	999.49	399.25	f
960	1010.52	402.32	f
1000	1033.56	412.62	f
1040	1063.06	416.82	f
1080	1068.81	408.87	f
1120	1087.55	397.97	f
1160	1090.59	394.34	f
1200	1116.28	381.53	f
1240	1135.9	376.46	f
1280	1154.23	377.58	f
1320	1173.5	380.42	f
1360	1192.57	372.85	f
1400	1213.45	369.74	f
1440	1228.09	366.08	f
*	id=P13	origin=start	destiny=end	motherId=-	ageAtStart=3800
0	836.56	514.93	c
40	856.18	521.94	c
80	879.16	535.24	c
120	890.64	532.84	c
160	908.57	525.67	c
200	935.46	515.88	f
240	946.79	508.19	f
280	964.5	502.93	f
320	982.57	517.54	f
360	1016.53	520.3	f
400	1030.91	523.51	f
440	1052.35	528.05	f
480	1077.57	520.92	f
520	1096.91	512.37	f
560	1123.57	512.81	f
600	1144.87	503.01	f
640	1153.46	502.09	f
680	1167.98	492.21	f
720	1181.15	493.67	f
760	1184.11	497.08	f
800	1207.79	505.39	f
840	1240.18	497.85	f
880	1263.73	499.97	f
920	1274.52	505.2	f
960	1283.48	514.17	f
1000	1297.41	520.21	f
1040	1321.87	519.41	f
1080	1341.32	521.46	f
1120	1369.41	527.13	f
1160	1392.79	543	f
1200	1418.23	542.16	f
1240	1432.61	540.97	f
1280	1433.43	543.69	f
1320	1438.02	553.36	f
1360	1456.02	555.68	f
1400	1477.3	540.59	f
1440	1509.08	539.99	f
*	id=P14	origin=start	destiny=end	motherId=-	ageAtStart=480
0	180.87	620.69	c
40	186.75	619.28	c
80	211.73	612.65	c
120	218.83	597.46	c
160	229.76	588.56	c
200	251.58	583.69	f
240	258.99	581.84	f
280	280.77	581.03	f
320	300.77	578.79	f
360	324.71	579.91	f
400	344.17	577.47	f
440	368.68	569.85	f
480	376.75	578.76	f
520	402.92	596.06	f
560	419.34	606.1	f
600	437.71	611.58	f
640	454.23	621.1	f
680	481.68	617.07	f
720	505	625.22	f
760	526.37	629.31	f
800	543.54	618.8	f
840	562.67	617.77	f
880	579.42	605.79	f
920	592.71	606.41	f
960	617.88	606.95	f
1000	626.02	612.7	f
1040	647.32	615.13	f
1080	680.82	605.55	f
1120	697.87	598.58	f
1160	725.76	606.91	f
1200	745.74	600.25	f
1240	777.98	592.6	f
1280	790.8	595.84	f
1320	801.01	595.22	f
1360	823.49	594.17	f
1400	843.44	591.35	f
1440	851.25	595.15	f
*	id=P15	origin=start	destiny=end	motherId=-	ageAtStart=4160
0	441.05	526.72	c
40	460.99	529.81	c
80	476.8	534.11	c
120	485.12	527.14	c
160	496.36	529.59	c
200	517.56	524.92	f
240	527.96	513.94	f
280	534.94	510.17	f
320	546.04	510.04	f
360	555.74	518.81	f
400	566.35	516.46	f
440	582.83	504.63	f
480	592.66	501.18	f
520	602.18	504.44	f
560	623.33	498.76	f
600	653.82	496.57	f
640	669.74	495.83	f
680	688.56	501.33	f
720	709.6	515.34	f
760	724.43	526.36	f
800	743.03	531.47	f
840	768.31	532.22	f
880	796.3	536.94	f
920	811.58	547.1	f
960	827.5	543.81	f
1000	851.79	548.54	f
1040	875.69	544.15	f
1080	890.46	550.42	f
1120	915.27	559.43	f
1160	943.77	565.92	f
1200	969.08	559.88	f
1240	992.59	574.63	f
1280	996.38	573.1	f
1320	1020.7	575.21	f
1360	1037.6	583.04	f
1400	1059.56	589.94	f
1440	1079.47	589.69	f
*	id=P16	origin=start	destiny=end	motherId=-	ageAtStart=680
0	664.81	611.09	c
40	675.35	601.79	c
80	710.69	582.49	c
120	727.49	578.68	c
160	745.22	588.06	c
200	771.36	605.38	f
240	788.84	612.38	f
280	810.88	619.52	f
320	829.55	622.02	f
360	852.58	626.03	f
400	864.65	636.05	f
440	884.52	643.56	f
480	901.02	646.14	f
520	921.34	650.52	f
560	942.06	649.18	f
600	961.82	644.59	f
640	994.08	642.97	f
680	1014.57	640.5	f
720	1035.04	647.58	f
760	1048.44	651.94	f
800	1075.79	658.98	f
840	1083.65	668.14	f
880	1099.2	684.8	f
920	1131.46	690.89	f
960	1153.2	697.54	f
1000	1177.37	706.4	f
1040	1201.63	719.34	f
1080	1227.68	725.83	f
1120	1260.5	721.22	f
1160	1286.12	716.53	f
1200	1305.65	720.67	f
1240	1316.08	724.35	f
1280	1340.71	738.23	f
1320	1368.73	741.43	f
1360	1377.78	750.64	f
1400	1390.11	749.92	f
1440	1407.33	735.42	f
*	id=P17	origin=start	destiny=end	motherId=-	ageAtStart=760
0	635.29	74.4	c
40	669.63	75.16	c
80	692.17	67.59	c
120	722.88	74.15	c
160	739.17	72.93	c
200	766.72	80.8	f
240	780.81	92.1	f
280	792.92	80.9	f
320	809.88	78.77	f
360	827.34	76.64	f
400	840.98	70.99	f
440	861.15	63.43	f
480	869.91	58.75	f
520	889.59	65.57	f
560	905.65	54.15	f
600	920.94	46.9	f
640	931.53	45.33	f
680	954.47	46.93	f
720	982.14	40.64	f
760	992.16	51.23	f
800	1011.47	60.07	f
840	1041.06	59.16	f
880	1056.95	70.04	f
920	1064.69	80.48	f
960	1066.34	87.54	f
1000	1082.3	83.14	f
1040	1104.1	71.84	f
1080	1119.95	61.43	f
1120	1146.34	48.51	f
1160	1158.12	52.41	f
1200	1174.22	55.92	f
1240	1187.54	47.24	f
1280	1204.87	38.21	f
1320	1217.76	39.64	f
1360	1239.76	27.72	f
1400	1266.28	24.4	f
1440	1292.99	27.2	f
*	id=P18	origin=start	destiny=end	motherId=-	ageAtStart=1400
0	548.88	305.84	c
40	564.82	298.86	c
80	574.44	296.06	c
120	596.31	290.55	c
160	623.14	282.74	f
200	654.42	285.12	f
240	679.19	271.95	f
280	696.65	269.18	f
320	710.3	277.07	f
360	731	293.41	f
400	747.61	288.99	f
440	756.99	288.36	f
480	775.35	293.96	f
520	806.01	296.6	f
560	820.54	291.04	f
600	840.97	280.32	f
640	854.21	280.75	f
680	873.17	287.97	f
720	901.4	295.25	f
760	918.73	305.33	f
800	934.16	303.08	f
840	942.65	291.97	f
880	961.64	285.25	f
920	981.02	285.08	f
960	992.39	290.84	f
1000	1020.36	293.55	f
1040	1043.25	285.88	f
1080	1056.21	276.72	f
1120	1066.18	273.75	f
1160	1095.88	267.77	f
1200	1105.33	264.09	f
1240	1116.67	266.36	f
1280	1137.25	267.94	f
1320	1148.75	262.01	f
1360	1162.25	261.85	f
1400	1182.52	261.63	f
1440	1203.82	264.69	f
*	id=P19	origin=start	destiny=end	motherId=-	ageAtStart=1240
0	653.24	70.37	c
40	672.46	64.96	c
80	678.28	72.59	c
120	702.62	81.14	c
160	718.88	77.81	c
200	739.63	70.21	f
240	752.99	73.56	f
280	769.91	73.34	f
320	798.91	84.12	f
360	818.85	97.1	f
400	823.68	114.57	f
440	827.53	123.16	f
480	848.85	129.18	f
520	879.87	135.69	f
560	893.78	127.66	f
600	913.91	116.73	f
640	926.1	122.82	f
680	937.15	125.38	f
720	954.55	129.36	f
760	981.4	128.03	f
800	1013.55	130.01	f
840	1021.91	141.82	f
880	1034.34	145.84	f
920	1055.66	137.26	f
960	1075.87	139.8	f
1000	1097.54	135.61	f
1040	1118.58	131.34	f
1080	1129.42	123.64	f
1120	1149.08	122.18	f
1160	1183.48	119.52	f
1200	1214.1	120.68	f
1240	1225.96	128.97	f
1280	1246.58	136.29	f
1320	1281.32	130.74	f
1360	1295.3	125.21	f
1400	1308.95	122.03	f
1440	1327.19	119.07	f
*	id=P20	origin=start	destiny=end	motherId=-	ageAtStart=3200
0	590.31	90.99	c
40	603.31	87.85	c
80	623.51	76.42	c
120	648.56	82.58	c
160	658.75	88.43	c
200	675.66	92.5	f
240	701.37	92.4	f
280	726.42	98.68	f
320	751.56	103.97	f
360	758.99	108.82	f
400	784.27	110.81	f
440	812.39	105.01	f
480	831.13	85	f
520	842.47	82.61	f
560	852.95	90.78	f
600	860.85	94.96	f
640	872.11	107.83	f
680	889.74	103.11	f
720	906.71	106.93	f
760	920.35	103.07	f
800	927.22	100.92	f
840	942.51	113.02	f
880	965.94	108.4	f
920	977.45	100.09	f
960	983.63	108.68	f
1000	1005.57	100.06	f
1040	1025.06	95.16	f
1080	1045.98	91.73	f
1120	1067.13	90.41	f
1160	1082.82	94.01	f
1200	1115.02	98.39	f
1240	1135.18	100.88	f
1280	1159.21	102.51	f
1320	1169.93	112.77	f
1360	1181.28	134.59	f
1400	1200.64	142.45	f
1440	1223.18	131.59	f
*	id=P21	origin=start	destiny=end	motherId=-	ageAtStart=2600
0	287.17	587.17	c
40	310.38	580.33	c
80	321.05	584.2	c
120	349.16	592.11	c
160	364.84	596.98	c
200	388.66	598.13	f
240	417.79	589.13	f
280	434.49	584.98	f
320	449.8	590.1	f
360	467.49	597.38	f
400	482.74	589.86	f
440	508.29	585.04	f
480	532.9	589.37	f
520	544.1	601.52	f
560	572.46	608.2	f
600	607.11	602.64	f
640	616.16	590.53	f
680	635.2	581.14	f
720	656.94	572.81	f
760	667.33	558.36	f
800	680.91	553.99	f
840	699.58	574.55	f
880	707.49	575.07	f
920	723.07	573.62	f
960	742.26	565.33	f
1000	764.53	565.76	f
1040	782.84	570.08	f
1080	797.03	574.86	f
1120	803.06	578.32	f
1160	828.91	585.52	f
1200	845.04	586.65	f
1240	860.65	602.13	f
1280	887.06	614.81	f
1320	905.3	614.65	f
1360	933.04	609.62	f
1400	952.74	606.64	f
1440	980.12	610.19	f
*	id=P22	origin=start	destiny=end	motherId=-	ageAtStart=600
0	800.07	142.19	c
40	830.33	134.64	c
80	856.75	140.66	c
120	870.06	148.24	c
160	900.25	150.98	c
200	902.08	146.96	f
240	912.99	145.77	f
280	930.29	142.78	f
320	944.2	142.91	f
360	969.59	130.46	f
400	994.23	134.53	f
440	1012.3	136.03	f
480	1036.71	142.2	f
520	1043.57	142.51	f
560	1070.37	150.52	f
600	1092.2	150.89	f
640	1111.68	160.36	f
680	1125.78	168.48	f
720	1126.02	178.66	f
760	1129.95	197.32	f
800	1144.69	206.31	f
840	1153.7	216.99	f
880	1172.31	225.29	f
920	1185.87	242.08	f
960	1204.14	238.08	f
1000	1230.41	235.52	f
1040	1245.92	227.07	f
1080	1276.82	229.74	f
1120	1294.27	239.31	f
1160	1310.82	239.91	f
1200	1327.92	233.64	f
1240	1342.76	216.88	f
1280	1371.38	195.12	f
1320	1388.25	195.33	f
1360	1393.6	189.56	f
1400	1404.71	181.89	f
1440	1427.47	177.8	f
*	id=P23	origin=start	destiny=end	motherId=-	ageAtStart=4040
0	808.91	442.33	c
40	832.93	431.17	c
80	836.89	435.68	c
120	849.39	444.27	c
160	868.58	450.09	c
200	893.05	454.94	f
240	922.56	461.54	f
280	954.29	470.53	f
320	962.96	463.31	f
360	991.39	443.8	f
400	1016.13	434.06	f
440	1043.75	432.16	f
480	1076.23	430	f
520	1099.53	451.32	f
560	1122.24	457.3	f
600	1139.19	458.09	f
640	1177.05	452.94	f
680	1199.88	439.43	f
720	1206.07	433.72	f
760	1213.03	434.04	f
800	1226.08	435.69	f
840	1252.68	444.29	f
880	1271.75	430.76	f
920	1291.32	439.15	f
960	1318.85	432.98	f
1000	1336.94	430.96	f
1040	1355.45	429.38	f
1080	1372.19	432.65	f
1120	1378.81	431.18	f
1160	1395.66	429.83	f
1200	1408.77	419.85	f
1240	1428.53	409.72	f
1280	1453.01	412.81	f
1320	1477.1	417.84	f
1360	1498.07	422.37	f
1400	1525.24	428.08	f
1440	1555.22	425.93	f
*	id=P24	origin=start	destiny=end	motherId=-	ageAtStart=1000
0	333.58	271.23	c
40	347.59	275.75	c
80	377.61	277.47	c
120	407.55	268.49	c
160	422.84	261.33	c
200	430.68	263.2	f
240	443.33	252.98	f
280	473.05	253.81	f
320	496.31	254.24	f
360	512.6	253.55	f
400	539.63	245.36	f
440	557.06	249.97	f
480	573.34	253.74	f
520	597.25	261.19	f
560	606.49	263.21	f
600	628.52	280.93	f
640	649.67	289.01	f
680	659.88	298.52	f
720	688.87	315.97	f
760	705.1	319.63	f
800	720.1	329.04	f
840	754.84	339.71	f
880	766.55	340.48	f
920	792.4	333.03	f
960	804.42	336.56	f
1000	832.23	337.19	f
1040	857.8	338.05	f
1080	882.15	346.14	f
1120	891.57	344.41	f
1160	909.96	333.72	f
1200	929.48	334.37	f
1240	957.03	341.16	f
1280	987.91	350.73	f
1320	1013.6	357.31	f
1360	1031.51	354.73	f
1400	1054.28	353.24	f
1440	1083.26	339.29	f
*	id=P25	origin=start	destiny=end	motherId=-	ageAtStart=4440
0	166.18	583.2	c
40	176.54	584.42	c
80	195.89	572.21	c
120	231.05	559.5	c
160	247.94	571	c
200	258.34	587.04	f
240	270.27	592.55	f
280	287.56	588.02	f
320	303.86	587.46	f
360	328.94	595.89	f
400	349.27	601.36	f
440	368.27	604.37	f
480	397.74	599.53	f
520	425.57	596.53	f
560	442.7	594.97	f
600	453.94	603.1	f
640	469.92	595.56	f
680	500.29	583.75	f
720	529.75	579.22	f
760	544.48	578.75	f
800	569.61	575.76	f
840	603.98	579.69	f
880	628.43	583.32	f
920	651.12	584.64	f
960	669.38	586.37	f
1000	680.04	583.01	f
1040	707.86	565.17	f
1080	733.5	562.89	f
1120	763.6	557.91	f
1160	772.87	552.49	f
1200	780.32	543.59	f
1240	802.8	538.74	f
1280	818.93	537.12	f
1320	833.27	538.29	f
1360	852.12	543.27	f
1400	871.2	537.87	f
1440	890.6	545.39	f
*	id=P26	origin=start	destiny=end	motherId=-	ageAtStart=3320
0	751.02	428.04	c
40	772.51	437.32	c
80	784.81	442.88	c
120	800.5	445.9	c
160	836.86	445.44	f
200	850.32	459.7	f
240	862.09	464.1	f
280	880.7	451.45	f
320	892.42	435.96	f
360	908.53	431.65	f
400	923.99	428.78	f
440	948.42	420.39	f
480	954.13	432.17	f
520	975.76	439.23	f
560	1012.3	440.62	f
600	1031.05	451.86	f
640	1054.29	467.98	f
680	1074.41	484.62	f
720	1094.99	501.34	f
760	1118.06	517.55	f
800	1146.42	533.89	f
840	1167.14	538.85	f
880	1187.6	543.99	f
920	1207.54	545.3	f
960	1238.19	538.35	f
1000	1253.87	529.31	f
1040	1275.65	517.39	f
1080	1293.96	504.37	f
1120	1309.97	491.32	f
1160	1330.54	486.2	f
1200	1350.52	484.7	f
1240	1368.29	478.53	f
1280	1396.61	472.62	f
1320	1426.7	467.68	f
1360	1453.03	470.85	f
1400	1468.46	482.35	f
1440	1482.29	482.18	f
*	id=P27	origin=start	destiny=end	motherId=-	ageAtStart=3000
0	484.01	334.01	c
40	508.93	336.23	c
80	510.21	338.43	c
120	526.94	338.95	c
160	563.76	348.67	c
200	588.29	363.38	f
240	614.97	365.75	f
280	645.32	362.68	f
320	669.73	351.94	f
360	684.64	352.46	f
400	697.28	346.95	f
440	718	345.31	f
480	736.14	345.55	f
520	754.4	348.33	f
560	781.91	339.11	f
600	802.51	337.72	f
640	820.24	341.12	f
680	838.74	338.26	f
720	859.51	335.94	f
760	877.35	333.21	f
800	907.84	328.61	f
840	917.2	319.99	f
880	926.2	314.68	f
920	937.49	305.87	f
960	957.14	302.28	f
1000	985.72	313.29	f
1040	1009.2	325.2	f
1080	1025.95	321.31	f
1120	1053.51	319.34	f
1160	1079.35	296.87	f
1200	1097.97	286.28	f
1240	1121.32	298.91	f
1280	1145.29	307.22	f
1320	1158.34	303.45	f
1360	1159.81	312.75	f
1400	1167.59	320.94	f
1440	1194.93	335	f
*	id=P28	origin=start	destiny=end	motherId=-	ageAtStart=520
0	767.46	318.37	c
40	778.99	323.71	c
80	805.98	335.42	c
120	816.95	336.82	c
160	834.63	329.14	c
200	856.32	321.54	f
240	875.57	326.82	f
280	907.08	328.28	f
320	935.26	333.26	f
360	959.99	341.51	f
400	973.14	350.82	f
440	991.98	352.83	f
480	1001.87	360.34	f
520	1011.75	357.54	f
560	1027.59	357.89	f
600	1054.7	359.33	f
640	1071.77	370.67	f
680	1091.71	376.98	f
720	1107.43	374.77	f
760	1128.19	382.46	f
800	1148.32	381.4	f
840	1164.33	395.14	f
880	1179.33	401.25	f
920	1202.25	405.47	f
960	1221.56	408.54	f
1000	1238.65	388.77	f
1040	1259.21	368.26	f
1080	1283.68	366.39	f
1120	1303.28	374.87	f
1160	1321.92	382.18	f
1200	1342.23	391.51	f
1240	1359.5	395.18	f
1280	1375.2	403.24	f
1320	1392.02	404.29	f
1360	1413.39	409.64	f
1400	1433.43	409.5	f
1440	1468.08	413.99	f
*	id=P29	origin=start	destiny=end	motherId=-	ageAtStart=3600
0	646.78	592.7	c
40	670.45	587.6	c
80	684.1	567.67	c
120	693.18	563.84	c
160	724.58	559.99	c
200	742.25	564.25	f
240	767	570.32	f
280	792.26	568.3	f
320	804.64	565.02	f
360	830.21	554.9	f
400	859.98	549.24	f
440	881.41	543.11	f
480	900.17	539.08	f
520	909.17	529.66	f
560	928.26	528.89	f
600	932.46	524.5	f
640	955.35	507.98	f
680	979.89	510.68	f
720	991.86	522.56	f
760	1006.47	535.55	f
800	1019.54	539.17	f
840	1030.4	548.59	f
880	1043.89	550.78	f
920	1051.02	554.06	f
960	1065.95	568.69	f
1000	1075.91	573.64	f
1040	1096.98	585.45	f
1080	1116.28	598.07	f
1120	1136.86	612.62	f
1160	1156.19	611.15	f
1200	1161.96	609.93	f
1240	1175.37	612.7	f
1280	1193.17	613.96	f
1320	1207.46	617.95	f
1360	1226.75	633.37	f
1400	1232.04	651.46	f
1440	1239.94	673.86	f
*	id=P30	origin=start	destiny=end	motherId=-	ageAtStart=1240
0	520.56	506.88	c
40	536.65	504.94	c
80	561.43	502.24	c
120	592.34	505.25	c
160	620.31	511.08	c
200	635.12	527.01	f
240	652.07	537.05	f
280	669.98	536.29	f
320	686.48	531.98	f
360	702.26	527.52	f
400	724.23	506.68	f
440	745.73	494.36	f
480	756.83	493.24	f
520	775.66	508.17	f
560	804.07	518.44	f
600	816.86	521.41	f
640	844.27	534.59	f
680	860.62	536.99	f
720	868.44	524.58	f
760	876.52	513.29	f
800	896.99	504.34	f
840	905.75	496.94	f
880	937.05	488.15	f
920	956.7	484.4	f
960	985.13	476.81	f
1000	996.84	473.11	f
1040	1024.61	471.65	f
1080	1041.58	464.71	f
1120	1068.77	454.71	f
1160	1081.91	454.58	f
1200	1099.71	456.69	f
1240	1139.83	458.72	f
1280	1154.31	449.48	f
1320	1192.19	455.14	f
1360	1207.98	460.93	f
1400	1218.7	464.42	f
1440	1235.9	466.81	f
