# Supplementary material for: A three component model for superdiffusive motion effectively describes migration of eukaryotic cells moving freely or under a directional stimulus
Source: PLoS One. 2022 Aug 2;17(8):e0272259. doi: 10.1371/journal.pone.0272259 (PMC9345344; doi:10.1371/journal.pone.0272259)
Supplement: S1 File — Text files containing information about displacements of experimental and simulated populations used for both preliminary analyses, in “datasets used for preliminary evaluation of cell movement (Tables 1 and 2)”, and further characterization of cell movement, in “further datasets used for cell movement characterization (Figs 2, 4–6; Table 2; S1–S3 Tables; S2 and S3 Figs)”. (ZIP) [file pone.0272259.s007.zip › S1_File/further datasets/simulated/30 cells (9 micron random)/b0 p12/Coords-HZ50Hn.txt]

#	version=2.0	operator=	acqDate=	cellLine=cell	cond=N.T.	type=	well=	ref_angle=	note=Experiment 1	clickId=	date=	acqId=	ps=1	xSize=845	ySize=668	ts=1	unit=um	stackId=	timeInt=	description=
*	id=P1	origin=start	destiny=end	motherId=-	ageAtStart=2160
0	269.91	475.12	c
40	274.19	497.44	c
80	268.82	516.73	c
120	271.24	532.99	c
160	272.4	541.06	c
200	291.39	543.85	f
240	293.82	556.99	f
280	295.59	560.47	f
320	297.12	581.9	f
360	290.64	594.41	f
400	291.23	619.16	f
440	290.15	625.08	f
480	278.49	634.97	f
520	271.5	649.74	f
560	255.04	658.3	f
600	247.57	662.46	f
640	226.61	667.77	f
680	215.71	659.72	f
720	210.05	647.43	f
760	200.38	647.86	f
800	184.53	645.41	f
840	170.84	655.17	f
880	147.57	666.53	f
920	130.41	670.02	f
960	128.91	673.06	f
1000	127.05	686.68	f
1040	126.2	687.48	f
1080	120.53	698.45	f
1120	106.21	700.25	f
1160	100.84	709.33	f
1200	97.05	716.16	f
1240	83.66	735.39	f
1280	65.37	733.57	f
1320	44.28	740.2	f
1360	43.07	741.69	f
1400	43.03	763.11	f
1440	39.65	777.01	f
*	id=P2	origin=start	destiny=end	motherId=-	ageAtStart=3360
0	44.63	487.25	c
40	32.68	485.86	c
80	26.92	486.4	c
120	5.71	496.28	c
160	-11.76	495.19	c
200	-38.33	498.25	f
240	-48.28	503.99	f
280	-48.77	507.95	f
320	-54.4	510.39	f
360	-51.8	506.83	f
400	-37.02	488.37	f
440	-24	483.31	f
480	-23.42	476.96	f
520	-25.83	449.37	f
560	-29.15	426.77	f
600	-24.75	414.78	f
640	-9.97	398.77	f
680	5.18	374.07	f
720	13.42	357.3	f
760	16.14	349.61	f
800	24.56	336.5	f
840	27.76	330.02	f
880	27.27	308.93	f
920	21.91	286.58	f
960	7.6	273.41	f
1000	-4.14	281.04	f
1040	-21.33	278.99	f
1080	-30.41	273.11	f
1120	-54.36	252.66	f
1160	-55.46	245.16	f
1200	-56.74	236.62	f
1240	-55.74	222.03	f
1280	-54.74	201.82	f
1320	-51.09	186.36	f
1360	-45.91	172.04	f
1400	-28	156.82	f
1440	-25.32	156.06	f
*	id=P3	origin=start	destiny=end	motherId=-	ageAtStart=4240
0	552.78	345.48	c
40	568.51	336.66	c
80	574.61	327.93	c
120	583.72	329.38	c
160	598.62	330.63	c
200	607.79	336.52	f
240	615.19	347.68	f
280	615.4	353.74	f
320	615.22	377.19	f
360	617.46	388.36	f
400	620.87	403.35	f
440	619.62	424.77	f
480	608.46	431.47	f
520	601.3	439.93	f
560	603.13	441.4	f
600	616.77	453.51	f
640	625.81	459.79	f
680	646.51	469.11	f
720	662.02	472.51	f
760	674.56	483.25	f
800	685.15	492.26	f
840	698.39	502.07	f
880	711.37	501.42	f
920	714.49	503.63	f
960	732.35	511.33	f
1000	744.31	516.75	f
1040	747.3	530.54	f
1080	749.84	538.82	f
1120	743.72	546.22	f
1160	735.13	550.59	f
1200	731.87	557.06	f
1240	716.83	575.12	f
1280	706.39	583.39	f
1320	707.18	594.56	f
1360	711.5	603.54	f
1400	708.69	617.48	f
1440	710.37	638.88	f
*	id=P4	origin=start	destiny=end	motherId=-	ageAtStart=1560
0	387.88	547.65	c
40	388.69	534.46	c
80	393.51	540.84	c
120	410.27	537.19	c
160	410.65	541.49	c
200	412.88	546.15	f
240	414.24	571.68	f
280	421.07	586.51	f
320	430.36	587.83	f
360	439.19	585.47	f
400	459.6	570.42	f
440	467.12	564.26	f
480	487.27	545.16	f
520	491.97	546.97	f
560	496.44	549.7	f
600	500.26	553.64	f
640	501.65	561.48	f
680	503.91	578.09	f
720	496.43	601.38	f
760	481.19	621.19	f
800	469.51	630.96	f
840	447.23	633.08	f
880	431.05	634.14	f
920	410.34	632.48	f
960	403.63	651.81	f
1000	408.75	659.44	f
1040	411.68	669.68	f
1080	415.41	685.12	f
1120	423.74	690.79	f
1160	433.56	689.07	f
1200	445.85	699.31	f
1240	459.27	713.51	f
1280	460.02	732.6	f
1320	461.48	748.56	f
1360	456.28	768.11	f
1400	458.98	789.04	f
1440	468.08	803.44	f
*	id=P5	origin=start	destiny=end	motherId=-	ageAtStart=280
0	62.35	571.99	c
40	58.84	582.43	c
80	51.55	600.71	c
120	48.97	614.11	c
160	45.98	631.99	c
200	39.73	641.62	f
240	23.97	656.86	f
280	7.44	661.68	f
320	-6.17	672.63	f
360	-10.05	689.53	f
400	-14.45	689.23	f
440	-24.52	693.84	f
480	-34.75	699.86	f
520	-40.02	700.66	f
560	-55.62	703.78	f
600	-64.94	702.86	f
640	-71.73	700.66	f
680	-84.05	702.13	f
720	-80.51	705.19	f
760	-76.75	713.51	f
800	-79.12	723.48	f
840	-93.83	734.28	f
880	-108.94	745.1	f
920	-122.08	742.41	f
960	-117.85	735.63	f
1000	-111.74	719.5	f
1040	-112.11	711.97	f
1080	-116.36	693.57	f
1120	-112.98	676.88	f
1160	-109.32	669.56	f
1200	-98.84	658.15	f
1240	-101.08	645.69	f
1280	-115.42	627.24	f
1320	-123.89	618.79	f
1360	-133.7	611.02	f
1400	-136.92	612.17	f
1440	-141.13	608.73	f
*	id=P6	origin=start	destiny=end	motherId=-	ageAtStart=4080
0	259.77	622.7	c
40	245.92	627.76	c
80	231.95	632.44	c
120	216.57	634.92	c
160	219.87	632.47	c
200	233.25	633.15	f
240	257.82	644.87	f
280	272.1	656.74	f
320	280.91	655.11	f
360	281.63	657.19	f
400	287.25	675.56	f
440	298.9	691.88	f
480	310.18	701.39	f
520	311.53	704.98	f
560	311.57	718.74	f
600	313.08	727.13	f
640	319.68	745.78	f
680	325.98	755.31	f
720	335.1	764.88	f
760	346.89	778.46	f
800	345.3	797.85	f
840	339.67	825.55	f
880	323.48	827.36	f
920	324.02	835.27	f
960	326.44	852.94	f
1000	328.82	859.99	f
1040	325.62	875.23	f
1080	327.45	894.95	f
1120	316.08	913.24	f
1160	313.89	917.79	f
1200	303.97	918.83	f
1240	306.69	928.04	f
1280	308.35	936.09	f
1320	305.61	948.14	f
1360	309.9	961.01	f
1400	312.98	967.85	f
1440	314.81	984.75	f
*	id=P7	origin=start	destiny=end	motherId=-	ageAtStart=3080
0	807.96	492.02	c
40	811.24	490.47	c
80	817.64	492.01	c
120	827.61	495.1	c
160	844.76	502.98	c
200	848.72	497.8	f
240	859.2	495.59	f
280	865.96	496.17	f
320	873.65	516.75	f
360	884.83	518.7	f
400	897.15	513.7	f
440	919.32	510.05	f
480	932.97	508.34	f
520	952.39	496.42	f
560	957.16	492.3	f
600	966.63	475.18	f
640	977.59	465.89	f
680	982.4	445.97	f
720	987.07	426.14	f
760	983.41	419.32	f
800	976.11	402.94	f
840	959.37	380.73	f
880	965	367.22	f
920	957.29	363.67	f
960	950.84	369.39	f
1000	950.96	375.22	f
1040	950.98	389.72	f
1080	944.81	404.12	f
1120	947.91	413.05	f
1160	953.73	409.83	f
1200	967.4	394.9	f
1240	978	401.01	f
1280	1007.99	408.68	f
1320	1016.59	417.94	f
1360	1015.99	433.24	f
1400	1011.74	450.99	f
1440	1012.6	473.64	f
*	id=P8	origin=start	destiny=end	motherId=-	ageAtStart=2360
0	829.72	422.13	c
40	819.07	421.59	c
80	814.45	420.65	c
120	801.24	427.55	c
160	794.85	424.11	c
200	785.66	409.82	f
240	784.17	390.64	f
280	787.2	373.56	f
320	788.68	362.51	f
360	793.92	346.46	f
400	797.21	333.82	f
440	794.95	323.62	f
480	789.07	297.53	f
520	791.57	284.02	f
560	800.38	273.06	f
600	806.67	257.1	f
640	808.23	242.19	f
680	806.62	231.45	f
720	808.61	216.78	f
760	813.6	204.04	f
800	813.98	200.53	f
840	816.94	191.77	f
880	812.31	168.88	f
920	815.51	147.84	f
960	823.33	131.88	f
1000	839.8	114.21	f
1040	848.2	116.27	f
1080	866.85	113.45	f
1120	874.14	111.06	f
1160	876.79	111.55	f
1200	893.4	123.4	f
1240	902.32	128.37	f
1280	904.82	137.31	f
1320	904.43	145.07	f
1360	897.19	156.91	f
1400	899.53	161.04	f
1440	908.18	179.63	f
*	id=P9	origin=start	destiny=end	motherId=-	ageAtStart=1520
0	786.93	662.44	c
40	812.7	659.73	c
80	824.64	660.46	c
120	831.66	666.47	c
160	846.07	676.34	c
200	863.71	686.1	f
240	876.96	701.33	f
280	887.7	719.05	f
320	894.45	723.71	f
360	912.34	721.06	f
400	907.88	721.01	f
440	892.02	720.75	f
480	872.33	725.51	f
520	860.47	727.36	f
560	858.17	714.63	f
600	853.11	704.81	f
640	846.64	690.58	f
680	831.78	683.12	f
720	823.71	688.95	f
760	807.71	701.85	f
800	790.06	707.22	f
840	779.52	707.99	f
880	766.03	707.75	f
920	769.55	723.42	f
960	770.63	731.67	f
1000	772.98	749.04	f
1040	778.95	760.3	f
1080	775.57	772.78	f
1120	773.97	791.36	f
1160	781.7	806.08	f
1200	790.25	816.71	f
1240	804.85	824.96	f
1280	807.51	833.74	f
1320	806.6	840.95	f
1360	806.44	847.43	f
1400	809.21	859.04	f
1440	806.8	871.47	f
*	id=P10	origin=start	destiny=end	motherId=-	ageAtStart=4280
0	390.86	61.53	c
40	378.6	62.87	c
80	372.21	69.9	c
120	364.01	84.84	c
160	366.7	98.64	c
200	361.1	106.79	f
240	349.62	115.44	f
280	332.15	121.05	f
320	317.21	123.38	f
360	295.38	128.23	f
400	282.22	132.53	f
440	280.88	144.63	f
480	275.85	158.69	f
520	273.32	179.03	f
560	287.15	184.02	f
600	304.19	188.7	f
640	314.04	196.34	f
680	317.71	203.6	f
720	310.4	218.63	f
760	320.47	227.07	f
800	317.03	235.89	f
840	317.25	239.58	f
880	328.95	238.37	f
920	341.86	238.86	f
960	343.67	242.54	f
1000	347.03	251.7	f
1040	348.3	261.18	f
1080	348.72	277.02	f
1120	345.34	286.4	f
1160	341.69	295.72	f
1200	345.98	299.89	f
1240	350.77	304.81	f
1280	350.18	326.13	f
1320	353.43	344.35	f
1360	347.39	355.1	f
1400	346.9	362.47	f
1440	348.38	368.55	f
*	id=P11	origin=start	destiny=end	motherId=-	ageAtStart=920
0	644.59	372.88	c
40	643.85	387.13	c
80	647.79	380.6	c
120	651.56	371.29	c
160	640.61	363.03	c
200	631.63	342.85	f
240	634.22	333.57	f
280	647.96	319.09	f
320	641.24	306.46	f
360	633.3	304.43	f
400	610.22	300.73	f
440	611.5	306.63	f
480	599.89	310.25	f
520	590.7	335.57	f
560	585.42	350.29	f
600	581.73	369.99	f
640	578.15	381.99	f
680	573.17	397.6	f
720	569.58	404.26	f
760	560.08	417.58	f
800	562.93	428.76	f
840	574.05	440.89	f
880	589.71	460.88	f
920	595.86	466.43	f
960	604.98	470.1	f
1000	615.99	460.73	f
1040	630.04	444.13	f
1080	641.96	440.15	f
1120	658.21	428.85	f
1160	663.85	420.64	f
1200	658.87	409.25	f
1240	653.18	393.65	f
1280	652.28	377.12	f
1320	663.3	379.86	f
1360	663.23	372.15	f
1400	656.77	357.27	f
1440	655.11	360.7	f
*	id=P12	origin=start	destiny=end	motherId=-	ageAtStart=1600
0	795.46	450.21	c
40	802.67	472.65	c
80	804.1	499.5	c
120	794.39	520.79	c
160	792.8	534.73	c
200	787.47	534.86	f
240	775.96	551.79	f
280	769.56	554.17	f
320	749.6	559.13	f
360	725.49	561.42	f
400	697.89	564.77	f
440	682.2	561.19	f
480	678	562.62	f
520	666.99	572.38	f
560	666.45	581.55	f
600	660.65	596.12	f
640	667.13	598.16	f
680	669.85	593.2	f
720	685.96	583	f
760	700.35	570.13	f
800	701.34	554.45	f
840	702.57	535.29	f
880	709.73	521.54	f
920	703.85	519.55	f
960	704.1	513.41	f
1000	717.61	486.36	f
1040	717.87	473.86	f
1080	719.06	463.52	f
1120	735.72	455.46	f
1160	748.32	456.79	f
1200	757.74	459.04	f
1240	759.75	454.67	f
1280	767.94	441.43	f
1320	783.32	427.65	f
1360	790.43	410.28	f
1400	803.37	408.45	f
1440	809.33	408.51	f
*	id=P13	origin=start	destiny=end	motherId=-	ageAtStart=1880
0	101.55	598.89	c
40	104.13	604.82	c
80	107.9	617.97	c
120	110.55	634.36	c
160	110.43	639.51	c
200	114.18	652.33	f
240	114.78	658.96	f
280	112.75	673.47	f
320	103.51	694.36	f
360	102.71	707.17	f
400	119.64	714.39	f
440	139.14	716.37	f
480	151.08	713.96	f
520	155.38	714.09	f
560	165.92	708.62	f
600	179.32	707.3	f
640	191.6	718.4	f
680	196.39	736.44	f
720	193.96	745.22	f
760	194.19	755.08	f
800	186.11	770.36	f
840	191.09	776.56	f
880	208.94	783.34	f
920	220.24	782.49	f
960	241.47	783.33	f
1000	250.36	785.74	f
1040	263.62	804.6	f
1080	258.75	823.5	f
1120	268.49	831.24	f
1160	286.05	832.9	f
1200	296.09	826.38	f
1240	311.82	809.39	f
1280	313.3	800.34	f
1320	321.12	785.54	f
1360	312.98	780.71	f
1400	294.22	791.63	f
1440	296.54	796.69	f
*	id=P14	origin=start	destiny=end	motherId=-	ageAtStart=400
0	465.72	479.24	c
40	478.96	485.34	c
80	488.12	490.92	c
120	495.75	497.57	c
160	501.25	496.9	c
200	524.71	481.5	f
240	534.47	474.49	f
280	546.76	476.05	f
320	559.45	478.34	f
360	567.28	470.32	f
400	582.5	448.62	f
440	597.87	430.18	f
480	612.32	417	f
520	614.4	396.07	f
560	619.7	377.27	f
600	627.15	366.72	f
640	622.52	350.53	f
680	624.88	335.04	f
720	631.48	318.98	f
760	634.64	315.22	f
800	645.04	291.36	f
840	645.76	280.18	f
880	646.88	274.93	f
920	644.68	253.83	f
960	645.6	232.63	f
1000	635.91	227.88	f
1040	625.22	231.28	f
1080	614.76	237.44	f
1120	606.5	252.19	f
1160	595.35	264.38	f
1200	601.63	268.5	f
1240	601.66	259.57	f
1280	611.48	256.57	f
1320	626.36	251.99	f
1360	633.62	243.5	f
1400	631.89	241.95	f
1440	612.09	235.03	f
*	id=P15	origin=start	destiny=end	motherId=-	ageAtStart=4480
0	306.25	357.58	c
40	298.05	349.21	c
80	289.47	326.21	c
120	287.37	315.39	c
160	290.39	306.69	c
200	287.6	288.6	f
240	277.01	287.73	f
280	262.31	285	f
320	260.74	303.57	f
360	254.39	321.17	f
400	248.64	334.78	f
440	237.61	334.52	f
480	226.13	323.8	f
520	207.91	313.84	f
560	193.09	316.67	f
600	184.39	316.44	f
640	177.09	311.76	f
680	164.92	307.29	f
720	144.3	304.73	f
760	119.69	306.14	f
800	107.5	300.91	f
840	103.1	301.41	f
880	83.05	301.93	f
920	76.48	296.26	f
960	69.65	291.18	f
1000	58.56	279.26	f
1040	55.92	267.5	f
1080	47.05	247.5	f
1120	43.07	230.59	f
1160	42.68	212.82	f
1200	41.67	204.83	f
1240	50.17	195.03	f
1280	56.61	176.76	f
1320	61.67	170.86	f
1360	69.29	152.41	f
1400	67.25	156.4	f
1440	63.12	170.21	f
*	id=P16	origin=start	destiny=end	motherId=-	ageAtStart=1960
0	245.06	224.44	c
40	237.91	240.03	c
80	224.69	255.39	c
120	215.67	250.02	c
160	216.46	234.34	c
200	219.66	217.69	f
240	219.08	202.4	f
280	220.54	191.72	f
320	229.25	177.45	f
360	233.49	159.96	f
400	236.07	150.86	f
440	230.49	141.05	f
480	228.74	128.76	f
520	242.63	123.39	f
560	259.22	107.26	f
600	259.23	105.36	f
640	252.34	102.97	f
680	235.73	96.06	f
720	230.54	84.02	f
760	239.8	70.28	f
800	248.03	59.67	f
840	242.94	58.42	f
880	228.88	60.23	f
920	212.93	49.18	f
960	201	40.25	f
1000	186.01	51.5	f
1040	166.02	59.12	f
1080	154.96	62.29	f
1120	135.03	57.05	f
1160	128.34	56.91	f
1200	116.99	60.58	f
1240	108.09	63.03	f
1280	93.9	68.36	f
1320	85.39	77.6	f
1360	81.47	79.3	f
1400	66.17	70.28	f
1440	48.64	50.53	f
*	id=P17	origin=start	destiny=end	motherId=-	ageAtStart=3920
0	641.73	430.31	c
40	639.79	426.67	c
80	639.53	411.63	c
120	647.02	402.93	c
160	655.1	383.61	c
200	648.48	377.86	f
240	632.36	363.82	f
280	618.37	346.28	f
320	608.44	330.74	f
360	591.23	322.88	f
400	577.76	310.89	f
440	561.88	302.46	f
480	552.06	298.49	f
520	541.27	286.39	f
560	544.33	275.3	f
600	552.21	254.59	f
640	568.03	236.77	f
680	570.02	236.46	f
720	575.03	244.46	f
760	578.59	253.33	f
800	588.35	267.28	f
840	586.53	278.31	f
880	589.85	296.05	f
920	593.35	317.41	f
960	593.55	335.99	f
1000	593.68	354.41	f
1040	598.52	371.96	f
1080	604.17	395.07	f
1120	603.16	411.23	f
1160	601.4	422.28	f
1200	600.41	437.27	f
1240	600.12	443.55	f
1280	591.39	461.11	f
1320	591.57	469.36	f
1360	588.86	484.6	f
1400	583.98	483.16	f
1440	574.83	482.16	f
*	id=P18	origin=start	destiny=end	motherId=-	ageAtStart=2040
0	784.77	421.35	c
40	781.84	419.66	c
80	767.14	412.97	c
120	754.31	408.02	c
160	745.11	402.41	c
200	734.5	395.85	f
240	721.12	374.43	f
280	712.91	375.05	f
320	693.25	369.89	f
360	690.57	368.9	f
400	682.76	367.15	f
440	673.64	357.9	f
480	673.17	354.81	f
520	668.14	351.6	f
560	667.93	347.36	f
600	666.35	345.3	f
640	658.88	323.4	f
680	645.8	301.12	f
720	636.76	283.94	f
760	630.24	276.82	f
800	608.05	259.96	f
840	605.89	269.92	f
880	605.31	284.94	f
920	611.77	290.23	f
960	629.3	293.06	f
1000	650.72	283.77	f
1040	644.25	284.99	f
1080	646.73	282.2	f
1120	656.48	274.88	f
1160	674.56	275.9	f
1200	683.94	279.68	f
1240	687.27	280.31	f
1280	698.66	279.98	f
1320	709.96	282.12	f
1360	718.24	289.39	f
1400	721.94	292.26	f
1440	732.19	300.2	f
*	id=P19	origin=start	destiny=end	motherId=-	ageAtStart=1280
0	709.2	401.31	c
40	728.03	402.38	c
80	745.03	412.68	c
120	752.99	418.04	c
160	765.64	429.3	c
200	777.43	429.41	f
240	788.16	424.17	f
280	795.34	425.06	f
320	801.29	427.48	f
360	811.25	439.13	f
400	810.62	439.62	f
440	810.62	443.19	f
480	823.71	458.73	f
520	830.66	461.65	f
560	830.02	471.91	f
600	827.06	480.62	f
640	827.44	496	f
680	838.57	513.83	f
720	854.93	522.77	f
760	862.7	528.98	f
800	867.22	535.82	f
840	884.85	535.46	f
880	904.44	537.35	f
920	914.61	528.44	f
960	930.96	526.62	f
1000	945.51	532.81	f
1040	952.85	533.28	f
1080	956.74	536.63	f
1120	976.02	544.46	f
1160	986.8	541.88	f
1200	995.82	531.08	f
1240	998.74	516.13	f
1280	1004.98	508.27	f
1320	1007	491.51	f
1360	1011.1	491.05	f
1400	1032.41	474.43	f
1440	1026.89	466.17	f
*	id=P20	origin=start	destiny=end	motherId=-	ageAtStart=2560
0	456.67	62.28	c
40	446.97	54.51	c
80	432.81	46.28	c
120	431.19	47.98	c
160	424.95	46.52	c
200	412.44	32.58	f
240	422.87	21.52	f
280	427.46	9.6799999999999	f
320	421.49	-4.99	f
360	417.17	-22.28	f
400	409.5	-35.79	f
440	398.72	-55.54	f
480	382.71	-67.14	f
520	365.49	-75.55	f
560	361.12	-89.96	f
600	347.18	-100.05	f
640	341.28	-110.2	f
680	325.71	-132.93	f
720	320.45	-148.16	f
760	316.54	-166.7	f
800	314.04	-188.31	f
840	319	-199.16	f
880	322.15	-200.05	f
920	337.07	-198.91	f
960	357.29	-192.39	f
1000	364.76	-192.23	f
1040	388.05	-193.65	f
1080	403.32	-197.25	f
1120	430.16	-208.06	f
1160	443.43	-210.19	f
1200	448.34	-194.72	f
1240	457.56	-182.74	f
1280	471.01	-168.17	f
1320	478.69	-163.95	f
1360	500.85	-144.75	f
1400	509.42	-145.7	f
1440	522.51	-142.28	f
*	id=P21	origin=start	destiny=end	motherId=-	ageAtStart=1280
0	453.69	91.53	c
40	440.75	89.54	c
80	415.19	99.99	c
120	400.97	111.66	c
160	388.54	115.89	c
200	376.89	119.18	f
240	379.25	120.69	f
280	383.04	133.79	f
320	408.17	149.87	f
360	421.59	146.96	f
400	428.88	143.63	f
440	444.94	144.56	f
480	460.6	148.07	f
520	467.7	149.83	f
560	464.71	152.01	f
600	460.82	166.74	f
640	463.12	175.57	f
680	456.35	182.41	f
720	443.79	188.78	f
760	441.39	194.15	f
800	431.72	217.76	f
840	429.63	239.45	f
880	433.03	248.65	f
920	425.03	264.04	f
960	423.9	273.63	f
1000	429.96	290.36	f
1040	429.85	297.74	f
1080	421.85	316.67	f
1120	420.56	325.64	f
1160	421.84	344.83	f
1200	423.92	371.39	f
1240	433.73	391.56	f
1280	437.05	394.89	f
1320	440.86	394.15	f
1360	456.55	395.59	f
1400	465.35	405.16	f
1440	467.83	411.82	f
*	id=P22	origin=start	destiny=end	motherId=-	ageAtStart=1400
0	823.98	330.55	c
40	802.08	321.75	c
80	786	319.24	c
120	776.88	310.23	c
160	768.69	298.92	c
200	753.81	282.04	f
240	749.37	268.92	f
280	753.84	253.29	f
320	750.57	238.78	f
360	744.92	222.78	f
400	742.92	216.52	f
440	745.1	203.95	f
480	743.89	197.17	f
520	740.94	200.33	f
560	736.16	207.03	f
600	724.75	203.03	f
640	709.94	199.88	f
680	700.77	198.54	f
720	684.41	196.41	f
760	673.02	199.67	f
800	680.52	201.64	f
840	683.78	197.71	f
880	693.15	185.54	f
920	706.11	186.35	f
960	717.84	180.67	f
1000	735.9	179.54	f
1040	756.79	181.16	f
1080	766.29	187.83	f
1120	771.66	193.65	f
1160	777.1	215.53	f
1200	774.16	223.09	f
1240	769.08	233.03	f
1280	757.69	252.93	f
1320	750.29	273.25	f
1360	750.2	282.23	f
1400	760.43	293.05	f
1440	763.16	292.57	f
*	id=P23	origin=start	destiny=end	motherId=-	ageAtStart=40
0	93.73	1.46	c
40	101.38	-7.83	c
80	100	-24.04	c
120	99.98	-29.46	c
160	98.15	-49.49	c
200	96.19	-77.36	f
240	104.2	-92.14	f
280	113.76	-88.4	f
320	125.6	-72.15	f
360	124.91	-48.62	f
400	122.23	-38.07	f
440	125.59	-16.84	f
480	130.22	-5.86	f
520	125.39	2.1799999999999	f
560	125.75	-3.38	f
600	124.31	-8.87	f
640	113.72	-24.92	f
680	103.12	-48.29	f
720	103.68	-52.35	f
760	103.6	-59.78	f
800	103.72	-66.32	f
840	111.42	-80.05	f
880	122.95	-86.38	f
920	146.22	-88.27	f
960	148.64	-94.11	f
1000	160.37	-101.45	f
1040	184.32	-111.76	f
1080	182.48	-108.42	f
1120	181.23	-93.61	f
1160	184.32	-88.83	f
1200	187.11	-72.96	f
1240	181.81	-59.13	f
1280	177.83	-46.99	f
1320	185.65	-56.46	f
1360	184.35	-71.57	f
1400	183.39	-77.15	f
1440	172.96	-86.53	f
*	id=P24	origin=start	destiny=end	motherId=-	ageAtStart=1840
0	729.53	623.77	c
40	723.79	606.2	c
80	729.33	586.84	c
120	733.65	571.69	c
160	725.2	570.71	c
200	703.67	572.47	f
240	694.88	566.81	f
280	675.74	555.38	f
320	663.2	560.12	f
360	669.14	563.19	f
400	676.66	558.48	f
440	690.97	553.13	f
480	712.52	551.18	f
520	732.7	555.31	f
560	747.43	549.97	f
600	760.28	539.33	f
640	781.59	529.56	f
680	798	512.84	f
720	809.32	510.88	f
760	803.69	510.97	f
800	790.92	511.03	f
840	790.68	520.56	f
880	784.7	531.08	f
920	784.66	538.14	f
960	773.19	556.02	f
1000	763.09	564.24	f
1040	749.39	577.79	f
1080	733.96	577.49	f
1120	715.92	591.09	f
1160	706.01	600.92	f
1200	696.69	610.2	f
1240	689.08	618.37	f
1280	698.43	615.19	f
1320	718.16	620	f
1360	728.63	626.62	f
1400	731.64	632.8	f
1440	718.44	640.91	f
*	id=P25	origin=start	destiny=end	motherId=-	ageAtStart=240
0	823.54	447.06	c
40	818.6	436.47	c
80	811.85	427.36	c
120	808.35	414.37	c
160	800.85	412.7	c
200	784.67	414.93	f
240	774.93	421.96	f
280	768.7	435.85	f
320	760.35	436.6	f
360	750.71	435.92	f
400	736.56	438.76	f
440	734.4	440	f
480	715.91	448.94	f
520	694.52	453.21	f
560	687.39	447.75	f
600	684.55	437.3	f
640	690.56	414.99	f
680	696.83	400.21	f
720	706.22	392.99	f
760	717.2	376.61	f
800	716.12	371.83	f
840	711.57	358.3	f
880	713.73	353.41	f
920	722.11	345.95	f
960	725.17	354.06	f
1000	733.72	362.65	f
1040	741.9	360.11	f
1080	734.38	349.68	f
1120	732.79	326.98	f
1160	736.38	320.01	f
1200	733.86	296.5	f
1240	734.89	287.09	f
1280	722.84	274.75	f
1320	723.88	258.9	f
1360	739.03	251.64	f
1400	742	242.78	f
1440	746.7	225.62	f
*	id=P26	origin=start	destiny=end	motherId=-	ageAtStart=4640
0	814.19	179.39	c
40	806.08	195.05	c
80	802.05	203.59	c
120	787.19	218.95	c
160	773.96	233.77	c
200	759.43	238.43	f
240	751.75	246.66	f
280	741.79	272.31	f
320	738.28	297.33	f
360	727.24	307.4	f
400	718.79	324.93	f
440	711.87	328.78	f
480	709.27	336.32	f
520	711.58	344.29	f
560	705.95	355.01	f
600	696.88	374.43	f
640	693.81	392.25	f
680	704.77	412.13	f
720	698.45	426.32	f
760	684.07	414.58	f
800	671.43	400.94	f
840	649.92	393.87	f
880	627.85	383.26	f
920	622.93	374.15	f
960	622.64	353.57	f
1000	610.46	337.02	f
1040	603.34	339.39	f
1080	594.94	342.47	f
1120	582.01	360.1	f
1160	584.55	369.35	f
1200	596.5	370.57	f
1240	614.9	371.81	f
1280	619.48	370.2	f
1320	633.2	357.49	f
1360	657.22	357.34	f
1400	662.86	360.71	f
1440	687.21	360.5	f
*	id=P27	origin=start	destiny=end	motherId=-	ageAtStart=4560
0	683.4	76	c
40	699.5	91.73	c
80	704.49	109.13	c
120	718.19	129.01	c
160	714.59	137.83	c
200	710.31	146.09	f
240	714.39	156.6	f
280	711.5	168.85	f
320	711.19	184.15	f
360	726.4	201.05	f
400	730.69	207.95	f
440	726.1	218.19	f
480	721.64	222.73	f
520	701.79	239.5	f
560	692.78	257.85	f
600	678.44	277.49	f
640	672.37	276.07	f
680	663.06	278.78	f
720	664.03	278.85	f
760	687.68	280.62	f
800	702.1	284.46	f
840	709.26	281.97	f
880	717.25	285.87	f
920	738.31	303.29	f
960	758.64	322.86	f
1000	761.2	334.43	f
1040	756.48	351.58	f
1080	748.55	353.16	f
1120	746.25	353.57	f
1160	733.56	353.03	f
1200	717.38	344.48	f
1240	711.98	330.78	f
1280	706.43	321.55	f
1320	698.41	307.88	f
1360	699.26	295.9	f
1400	703.2	277.16	f
1440	702.76	253.36	f
*	id=P28	origin=start	destiny=end	motherId=-	ageAtStart=4080
0	94	63.88	c
40	76.53	68.79	c
80	58.84	70.42	c
120	37.08	62.83	c
160	24.41	61.6	c
200	3.82	54.87	f
240	-1.97	54.08	f
280	-12.68	54.12	f
320	-25.65	52.33	f
360	-17.27	50.23	f
400	-7.38	36.41	f
440	3.2	40.74	f
480	12.52	49.48	f
520	32.79	65.3	f
560	32.54	60.91	f
600	30.43	54.59	f
640	38.52	47.64	f
680	47.48	40.28	f
720	46.63	46.07	f
760	50.34	45.55	f
800	60.75	36.45	f
840	77.8	27.09	f
880	79.81	24.04	f
920	92.31	14.4	f
960	101.43	-6.1900000000001	f
1000	108.07	-18.32	f
1040	106.27	-23.81	f
1080	96.21	-32.85	f
1120	85.63	-49.77	f
1160	80.67	-58.98	f
1200	80.74	-68.25	f
1240	78.25	-80.48	f
1280	66.13	-91.06	f
1320	62.3	-94.65	f
1360	61.08	-109.8	f
1400	63.05	-128.02	f
1440	61.67	-138.35	f
*	id=P29	origin=start	destiny=end	motherId=-	ageAtStart=1680
0	16.26	246.75	c
40	18.75	266.87	c
80	11.5	285.1	c
120	6.09	300.85	c
160	-1.91	298.88	c
200	-16.41	292.16	f
240	-21.59	270.31	f
280	-27.36	262.74	f
320	-39.21	260.14	f
360	-45.07	256.55	f
400	-59.54	251.33	f
440	-82.29	239.47	f
480	-82.96	238.78	f
520	-98.48	239.38	f
560	-110.66	248.47	f
600	-127.75	262.01	f
640	-142.47	273.74	f
680	-147.08	296.4	f
720	-143.74	311.64	f
760	-143.41	326.13	f
800	-156.73	335.72	f
840	-162.27	338.46	f
880	-189.9	346.97	f
920	-192.78	365.09	f
960	-201.91	382.5	f
1000	-218.54	399.33	f
1040	-220.2	406.32	f
1080	-236.38	419.74	f
1120	-244.44	431.3	f
1160	-251.28	439.7	f
1200	-257.3	442.03	f
1240	-271.82	440.06	f
1280	-287.52	447.12	f
1320	-285.47	455.82	f
1360	-280.7	472	f
1400	-277.06	471.2	f
1440	-265.54	471.1	f
*	id=P30	origin=start	destiny=end	motherId=-	ageAtStart=120
0	170.23	411.33	c
40	174.46	428.39	c
80	178.83	428.84	c
120	196.9	431.97	c
160	199.36	444.77	c
200	184.79	467.1	f
240	195.46	473.04	f
280	206.69	475.44	f
320	225.93	470.42	f
360	234.58	462.98	f
400	235.42	447.58	f
440	230.47	437.59	f
480	214.25	427.36	f
520	208.77	419.29	f
560	187.8	395.1	f
600	184.26	386.96	f
640	179.45	384.53	f
680	157.74	385.29	f
720	145.3	389.6	f
760	128.72	406.9	f
800	109.8	419.95	f
840	102.91	424.36	f
880	81.31	420.75	f
920	76.95	418.01	f
960	62.85	409.7	f
1000	58.07	410.94	f
1040	37.36	420.33	f
1080	19.91	431.65	f
1120	8.94	426.38	f
1160	-18.87	418.09	f
1200	-35.2	408.13	f
1240	-32.86	398.92	f
1280	-26.54	374.19	f
1320	-25.25	359.09	f
1360	-19.22	336.43	f
1400	-11.33	309.32	f
1440	-1.68	308.72	f
