# Supplementary material for: A three component model for superdiffusive motion effectively describes migration of eukaryotic cells moving freely or under a directional stimulus
Source: PLoS One. 2022 Aug 2;17(8):e0272259. doi: 10.1371/journal.pone.0272259 (PMC9345344; doi:10.1371/journal.pone.0272259)
Supplement: S1 File — Text files containing information about displacements of experimental and simulated populations used for both preliminary analyses, in “datasets used for preliminary evaluation of cell movement (Tables 1 and 2)”, and further characterization of cell movement, in “further datasets used for cell movement characterization (Figs 2, 4–6; Table 2; S1–S3 Tables; S2 and S3 Figs)”. (ZIP) [file pone.0272259.s007.zip › S1_File/further datasets/simulated/30 cells (9 micron random)/b0 p12/Coords-tpcRfh.txt]

#	version=2.0	operator=	acqDate=	cellLine=cell	cond=N.T.	type=	well=	ref_angle=	note=Experiment 1	clickId=	date=	acqId=	ps=1	xSize=845	ySize=668	ts=1	unit=um	stackId=	timeInt=	description=
*	id=P1	origin=start	destiny=end	motherId=-	ageAtStart=3000
0	384.34	200.15	c
40	380.34	213.33	c
80	369.86	230.26	c
120	363.65	244.96	c
160	362.46	252.3	c
200	362.91	266.66	f
240	373.56	270.29	f
280	366.06	271.79	f
320	352.43	272.48	f
360	336.65	276.39	f
400	324.61	287.65	f
440	316.3	308	f
480	306.01	316.36	f
520	281.12	327.22	f
560	280.38	346.06	f
600	276.6	347.71	f
640	260.52	356.52	f
680	242.4	354.41	f
720	228.57	353.6	f
760	221.74	355.46	f
800	193.97	352.42	f
840	186.06	356.89	f
880	170.36	344.97	f
920	149.17	332.37	f
960	142.04	317.49	f
1000	140.09	311.25	f
1040	132.1	290.94	f
1080	118.3	273.7	f
1120	117.81	258.43	f
1160	115.74	248.61	f
1200	125.4	230.49	f
1240	113.95	221.25	f
1280	110.4	214.47	f
1320	97.97	221.3	f
1360	78.78	216.42	f
1400	56.26	204.25	f
1440	30.39	199.02	f
*	id=P2	origin=start	destiny=end	motherId=-	ageAtStart=4240
0	264.75	31.13	c
40	252.43	29.92	c
80	238.06	29.5	c
120	211.48	37.78	c
160	206.12	38.05	c
200	197.14	40.56	f
240	185.91	39.65	f
280	169.87	43.2	f
320	155.36	54.17	f
360	147.3	67.19	f
400	143.23	89.99	f
440	145.47	98.98	f
480	147.92	109.08	f
520	144.08	125.91	f
560	142.19	128.76	f
600	146.91	137.44	f
640	153.49	148.39	f
680	148.46	173.28	f
720	126.33	183.25	f
760	102.31	181.33	f
800	86.38	184.7	f
840	71.71	200.24	f
880	69.8	208.31	f
920	55.07	224.97	f
960	44.84	222.02	f
1000	38.08	222.37	f
1040	28.69	215.37	f
1080	8.74	192.23	f
1120	3.52	187.86	f
1160	-0.39	187.1	f
1200	-6.61	186.77	f
1240	-16.44	178.67	f
1280	-19.74	181.03	f
1320	-19.69	179.82	f
1360	-31.08	154.37	f
1400	-24.04	144.01	f
1440	-8.97	132.34	f
*	id=P3	origin=start	destiny=end	motherId=-	ageAtStart=2560
0	111.68	631.07	c
40	126.43	624.45	c
80	136.78	627.94	c
120	138.96	633.56	c
160	129.57	641.59	c
200	130.62	663.32	f
240	127.04	679.46	f
280	119.53	706.06	f
320	112.56	716.4	f
360	104.73	725.1	f
400	96.85	731	f
440	97.34	738.19	f
480	92.69	754.82	f
520	75.8	763.45	f
560	57.67	766.87	f
600	52.86	760.18	f
640	42.27	746.12	f
680	18.3	739.11	f
720	12.06	738.08	f
760	0.22	735.34	f
800	-2.82	726.79	f
840	-4.09	704.84	f
880	-11.15	701.98	f
920	-23.4	680.85	f
960	-27	663.4	f
1000	-31.96	648.64	f
1040	-30.83	631.51	f
1080	-32.65	634.26	f
1120	-42.21	639.29	f
1160	-56.73	634.81	f
1200	-64.18	645.99	f
1240	-77.31	655.78	f
1280	-83.23	657.06	f
1320	-95.87	649.46	f
1360	-114.68	638.15	f
1400	-139.99	628.55	f
1440	-151.88	631.37	f
*	id=P4	origin=start	destiny=end	motherId=-	ageAtStart=4280
0	818.51	272	c
40	812.55	258.57	c
80	825.73	244.92	c
120	848.86	230.93	c
160	854.51	228.64	c
200	859.09	205.45	f
240	865.72	198.05	f
280	871.47	179.42	f
320	872.58	179.97	f
360	867.22	180.47	f
400	864.1	180.16	f
440	854.04	187.16	f
480	836.18	190.88	f
520	813.59	204.66	f
560	805.26	207.1	f
600	795.65	203.66	f
640	784.86	196.66	f
680	767.28	192.41	f
720	766.85	187.26	f
760	765.63	161.33	f
800	777.61	145.56	f
840	781.35	130.59	f
880	783.44	115.04	f
920	803.15	91.06	f
960	804.01	66.2	f
1000	803.84	50.09	f
1040	803.59	38.26	f
1080	799.36	25.99	f
1120	794.91	12.01	f
1160	797.05	-1.3	f
1200	788.67	-11.81	f
1240	777.03	-17.3	f
1280	776.33	-23.23	f
1320	777.68	-29.01	f
1360	775.11	-39.5	f
1400	774.36	-45.72	f
1440	767.59	-64.99	f
*	id=P5	origin=start	destiny=end	motherId=-	ageAtStart=1920
0	177.87	482.74	c
40	177.78	472.47	c
80	179.94	456.05	c
120	179.3	439.79	c
160	198.39	435.07	c
200	210.41	430.04	f
240	221.13	433.65	f
280	234.06	430.99	f
320	230.63	430.83	f
360	212.67	430.74	f
400	202.41	443.96	f
440	195.8	452.53	f
480	172.83	459.8	f
520	148.91	459.88	f
560	130.77	465.02	f
600	118.41	459.89	f
640	107.57	457.33	f
680	94.22	452.04	f
720	85.08	450.67	f
760	77.68	441.61	f
800	69.86	428.62	f
840	62.32	422.01	f
880	49.67	419.34	f
920	38.43	406.25	f
960	19.85	404.91	f
1000	12.99	404.06	f
1040	-1.89	405.32	f
1080	-5.53	407.07	f
1120	-10.69	418.27	f
1160	-21.25	435.1	f
1200	-30.45	441.62	f
1240	-35.93	458.52	f
1280	-36.65	472.98	f
1320	-43.4	485.46	f
1360	-43.87	500.11	f
1400	-52.93	510.56	f
1440	-66.06	520.14	f
*	id=P6	origin=start	destiny=end	motherId=-	ageAtStart=1400
0	674.95	175.19	c
40	678.01	161.3	c
80	679.82	141.68	c
120	675.1	131.73	c
160	675.59	128.83	c
200	681.59	109.15	f
240	675.04	94.21	f
280	674.11	89.96	f
320	672.67	85.45	f
360	657.86	73.26	f
400	656.24	68.94	f
440	647.68	66.38	f
480	639.14	68.4	f
520	616.7	73.46	f
560	597.14	71.82	f
600	588.56	76.81	f
640	582.98	69.41	f
680	569.75	67.25	f
720	557.99	64.29	f
760	534.94	74.09	f
800	528.2	76.65	f
840	509.67	78.44	f
880	506.09	72.94	f
920	503.94	64.67	f
960	497.17	45.57	f
1000	498.85	37.27	f
1040	506.44	18.69	f
1080	520.97	22.67	f
1120	524.6	13.31	f
1160	530.15	0.45000000000005	f
1200	528.88	-7.0599999999999	f
1240	523.87	-27.79	f
1280	528.45	-28.46	f
1320	531.04	-24.81	f
1360	536.75	-12.75	f
1400	551.19	-13.49	f
1440	558.79	-12.29	f
*	id=P7	origin=start	destiny=end	motherId=-	ageAtStart=1360
0	814.64	267.38	c
40	820.01	252.39	c
80	827.1	242.72	c
120	829.56	239.24	c
160	836.3	241.03	c
200	846.09	252.23	f
240	861.73	268.33	f
280	864.06	274.53	f
320	865.26	293.74	f
360	859.67	312.8	f
400	859.15	321.15	f
440	847.14	331.47	f
480	836.26	347.79	f
520	828.54	361.06	f
560	820.48	367.26	f
600	808.17	382.6	f
640	810.76	387.34	f
680	805.79	387.31	f
720	803.61	384.85	f
760	795.19	379.98	f
800	778.12	366.02	f
840	768.78	352.81	f
880	756	357.13	f
920	746	361.4	f
960	732.93	353.5	f
1000	721.47	346.17	f
1040	715.19	353.99	f
1080	716.36	354.93	f
1120	721.56	370.02	f
1160	733.34	384.24	f
1200	736.36	393.59	f
1240	740.08	398.95	f
1280	741.65	418.6	f
1320	754.86	439.82	f
1360	768.36	447.63	f
1400	762.69	457.81	f
1440	749.96	461.36	f
*	id=P8	origin=start	destiny=end	motherId=-	ageAtStart=2200
0	110.86	23.06	c
40	108.19	21.53	c
80	102.45	17.2	c
120	91.59	20.51	c
160	75.2	27.92	c
200	58.08	37.89	f
240	51	56.04	f
280	41.76	69.6	f
320	37.98	78.9	f
360	40	83.9	f
400	30.69	88.35	f
440	20.45	86.7	f
480	21.63	93.67	f
520	22.69	96.44	f
560	24.96	106.12	f
600	30.51	117.54	f
640	38.29	132.04	f
680	43.39	138.74	f
720	54.15	155.61	f
760	63.06	153.64	f
800	74.66	141.59	f
840	95.24	128.82	f
880	108.05	117.04	f
920	122.04	107.9	f
960	133.59	102.96	f
1000	140.14	96.32	f
1040	140.62	97.4	f
1080	148.18	103.59	f
1120	162.11	124.15	f
1160	178.66	137.31	f
1200	191.8	144.83	f
1240	195.95	153.48	f
1280	194	159.78	f
1320	183.01	175.52	f
1360	164.77	183.45	f
1400	158.48	178.47	f
1440	154.27	179.29	f
*	id=P9	origin=start	destiny=end	motherId=-	ageAtStart=3120
0	300.43	37.55	c
40	290.08	43.54	c
80	275.06	52.55	c
120	272.97	59.44	c
160	275.09	69.61	c
200	282.84	93.76	f
240	288.2	104.07	f
280	286.56	123.22	f
320	284.25	134.81	f
360	280.17	161.91	f
400	268.58	165.92	f
440	253.89	168.43	f
480	232.52	167.17	f
520	223.11	161.72	f
560	210.41	152.06	f
600	206.54	150.55	f
640	203.04	150.41	f
680	179.65	163.55	f
720	165.69	175.48	f
760	166.41	172.54	f
800	177.83	157.24	f
840	181.83	137.56	f
880	191.9	116.57	f
920	197.53	104.48	f
960	197.68	103.07	f
1000	193.62	96.54	f
1040	183.56	73.51	f
1080	179.37	67.69	f
1120	168.01	63.62	f
1160	153.25	55.85	f
1200	150.24	46.4	f
1240	146.37	30.73	f
1280	135.38	30.68	f
1320	114.61	27.38	f
1360	103.33	13.97	f
1400	96.19	4.3200000000001	f
1440	89.2	-21.1	f
*	id=P10	origin=start	destiny=end	motherId=-	ageAtStart=2440
0	827.71	290.84	c
40	837.87	297.58	c
80	856.3	299.27	c
120	879.94	289.3	c
160	878.72	288.44	c
200	873.84	270.89	f
240	873.43	260.47	f
280	871.84	253.47	f
320	861.39	250.68	f
360	857.79	246.76	f
400	858.79	231.94	f
440	867.35	227.59	f
480	878.44	232.4	f
520	888.94	244.56	f
560	904.63	245.33	f
600	901.38	248.33	f
640	895.59	265.83	f
680	895.36	272.36	f
720	903.83	286.28	f
760	905.94	293.42	f
800	912.31	297.97	f
840	923.38	307.12	f
880	936.37	308.34	f
920	954.06	300.78	f
960	949.98	300.04	f
1000	931.31	299.27	f
1040	924.01	301.96	f
1080	906.51	301.64	f
1120	891.29	302.3	f
1160	875.88	298.14	f
1200	854.35	295.86	f
1240	840	290.32	f
1280	837.73	287.02	f
1320	842.27	266.88	f
1360	853.31	256.72	f
1400	853.26	247.32	f
1440	854.52	238.8	f
*	id=P11	origin=start	destiny=end	motherId=-	ageAtStart=4480
0	836.52	126.02	c
40	860.22	138.59	c
80	862.53	147.23	c
120	873.91	159.31	c
160	889.95	174.6	c
200	901.98	182.81	f
240	915.72	189.49	f
280	919.09	210.25	f
320	925.61	225.53	f
360	924.92	242.09	f
400	937.52	249.54	f
440	947.58	260.13	f
480	946.38	272.61	f
520	955.21	288.75	f
560	963.72	299.24	f
600	977.56	303.16	f
640	992.71	301.84	f
680	1000.82	312.24	f
720	1016.53	318.72	f
760	1024.4	331.37	f
800	1033.75	329.73	f
840	1046.52	332.84	f
880	1064.83	342.9	f
920	1068.59	353.15	f
960	1073.88	353.53	f
1000	1082.74	360.55	f
1040	1078.73	369.14	f
1080	1080.56	367.69	f
1120	1095.37	344.81	f
1160	1112.91	335.28	f
1200	1115.43	331.5	f
1240	1130.44	315.24	f
1280	1134.52	326.95	f
1320	1142.88	350.12	f
1360	1155.74	369.26	f
1400	1169.84	376.98	f
1440	1185.92	386.14	f
*	id=P12	origin=start	destiny=end	motherId=-	ageAtStart=4000
0	327.73	536.93	c
40	335.71	532.58	c
80	351.12	518.19	c
120	358.15	506.53	c
160	354.38	500.45	c
200	361.51	491.72	f
240	369.4	485.63	f
280	365.75	491.58	f
320	357.7	502.53	f
360	353.07	517.28	f
400	340.44	528.98	f
440	335.03	543.84	f
480	318.95	559.6	f
520	306.47	560.17	f
560	303.34	560.72	f
600	290.4	569.41	f
640	272.37	582.3	f
680	266.24	596.57	f
720	263.44	620.05	f
760	250.37	635.17	f
800	236.38	654.18	f
840	245.74	659.8	f
880	246.45	681.48	f
920	244.58	696.51	f
960	225.28	708.03	f
1000	218.8	723.1	f
1040	220.63	735.18	f
1080	223.14	744.26	f
1120	220.4	753.34	f
1160	212.09	760.84	f
1200	201.98	772.69	f
1240	203.24	791.6	f
1280	190.51	811.51	f
1320	187.81	825.71	f
1360	196.51	841.12	f
1400	206.62	848.53	f
1440	209.08	850.73	f
*	id=P13	origin=start	destiny=end	motherId=-	ageAtStart=1080
0	270.73	480.21	c
40	285.55	474.91	c
80	303.19	461.35	c
120	317.69	461.86	c
160	322.01	457.07	c
200	324.12	444.88	f
240	334.84	430.6	f
280	332.75	423.27	f
320	329.55	412	f
360	314.53	392.96	f
400	312.3	385.93	f
440	320.19	373.32	f
480	341.92	365.73	f
520	346.79	372.38	f
560	349.54	372.74	f
600	369.75	373.94	f
640	383.08	378.66	f
680	391.55	375.47	f
720	394.93	377.05	f
760	400.91	375.87	f
800	408.83	373.81	f
840	418.88	374.53	f
880	434.17	369.78	f
920	445.76	363.72	f
960	452.51	355.39	f
1000	461.51	343.49	f
1040	471.14	325.21	f
1080	465.46	314	f
1120	456.32	313.55	f
1160	449.06	314.04	f
1200	437.88	318.8	f
1240	431.39	319.76	f
1280	417.81	327.92	f
1320	396.85	334.53	f
1360	381.2	333.73	f
1400	366.94	343.54	f
1440	352.51	350.16	f
*	id=P14	origin=start	destiny=end	motherId=-	ageAtStart=2560
0	94.79	185.14	c
40	122.82	188.69	c
80	131.62	185.96	c
120	136.11	182.52	c
160	153.02	182.44	c
200	166.38	179.22	f
240	164.52	189.98	f
280	168.4	187.15	f
320	178.42	171.62	f
360	169.1	160.28	f
400	176.8	153.26	f
440	191	157.75	f
480	192.5	167.09	f
520	179.77	180.62	f
560	163.64	190.46	f
600	157.67	189.76	f
640	148.46	175.29	f
680	138.35	158.77	f
720	130.29	149.42	f
760	112.8	142.57	f
800	102.86	133.47	f
840	93.2	118.82	f
880	82.2	110.9	f
920	73.92	93.34	f
960	77.61	91.26	f
1000	87.5	83.41	f
1040	96.18	75.2	f
1080	111.4	61.94	f
1120	122.39	68.61	f
1160	131.79	79.61	f
1200	131.74	94.35	f
1240	130.55	109.4	f
1280	134.85	110.48	f
1320	139.08	110.37	f
1360	158.03	116.78	f
1400	165.98	131.44	f
1440	180.12	142.31	f
*	id=P15	origin=start	destiny=end	motherId=-	ageAtStart=1000
0	738.35	512.51	c
40	725.44	532.51	c
80	714.74	548.99	c
120	704.51	560.32	c
160	680.11	560.2	c
200	664.67	546.57	f
240	651.9	542.63	f
280	632.79	534.16	f
320	626.39	535.91	f
360	617.87	546.68	f
400	609.08	567.51	f
440	604.15	582.81	f
480	604.88	591.26	f
520	604.31	610.5	f
560	603.42	626.83	f
600	604.88	638.81	f
640	612.67	650.2	f
680	628.58	650.87	f
720	635.1	662.08	f
760	659.6	666.23	f
800	667.74	678.38	f
840	674.1	681.03	f
880	700	686.42	f
920	717.91	683.03	f
960	745.6	688.34	f
1000	760	694.56	f
1040	770.27	708.5	f
1080	761.23	723.03	f
1120	761.8	731.48	f
1160	762.32	743.7	f
1200	750.58	753.54	f
1240	738.21	748.39	f
1280	728.44	752.5	f
1320	726.05	770.66	f
1360	719.97	791.42	f
1400	721.47	799.1	f
1440	724.62	813.5	f
*	id=P16	origin=start	destiny=end	motherId=-	ageAtStart=3160
0	430.33	416.27	c
40	426.28	407.47	c
80	422.12	396.33	c
120	427.52	376.63	c
160	419.66	362.14	c
200	418.29	354.85	f
240	409.47	333.36	f
280	402.22	323.18	f
320	395.97	310.55	f
360	404.06	299.82	f
400	408.99	287.11	f
440	410.53	271.15	f
480	429.29	258.45	f
520	431.6	260.54	f
560	456.8	276.73	f
600	465.9	273.84	f
640	478.94	253.53	f
680	487.64	236.85	f
720	496.05	208.83	f
760	498.03	203.9	f
800	496.19	199.93	f
840	483.91	191.94	f
880	475	183.79	f
920	461.58	184.41	f
960	452.62	171.89	f
1000	445.25	157.79	f
1040	433.19	152.25	f
1080	408.19	153.8	f
1120	393.09	148.78	f
1160	386.66	142.71	f
1200	374.72	149.92	f
1240	348.93	147.17	f
1280	335.93	147.39	f
1320	322.85	152.17	f
1360	315.55	152.33	f
1400	317.79	159.6	f
1440	316.77	178.41	f
*	id=P17	origin=start	destiny=end	motherId=-	ageAtStart=3960
0	818.85	110.75	c
40	814.17	113.32	c
80	803.92	116.2	c
120	802.26	110.06	c
160	789.8	92.11	c
200	800.03	84.11	f
240	801.88	78.78	f
280	815.71	82.63	f
320	812.25	84.43	f
360	794.88	85.62	f
400	779.62	90.54	f
440	767.21	108.87	f
480	750.8	125.34	f
520	750.13	140.89	f
560	731.93	156.53	f
600	717.29	170.1	f
640	725.02	182.58	f
680	739.68	195.12	f
720	744.62	211.64	f
760	749.12	217.82	f
800	755.65	217.62	f
840	774.34	202.54	f
880	776.86	198.15	f
920	791.89	186.9	f
960	800.44	182.02	f
1000	807.73	177.18	f
1040	819.68	176.73	f
1080	837.94	183.38	f
1120	844.91	186.33	f
1160	853.74	192.55	f
1200	870.66	200.87	f
1240	875.76	205.25	f
1280	888.67	212.74	f
1320	891.43	221.96	f
1360	883.33	240.36	f
1400	879.49	239.47	f
1440	863.53	247.22	f
*	id=P18	origin=start	destiny=end	motherId=-	ageAtStart=2080
0	253.24	613.27	c
40	264.24	623.55	c
80	273.16	623.59	c
120	286.57	622.82	c
160	296.31	614.15	c
200	299.78	594.94	f
240	292.03	571.99	f
280	288.3	556.74	f
320	286.18	533.8	f
360	276.24	518.53	f
400	265.66	511.37	f
440	262.92	505.7	f
480	265.36	493.08	f
520	265.88	477.73	f
560	264.97	469.38	f
600	263.74	454.24	f
640	260.46	440.58	f
680	248.58	433.57	f
720	239.62	438.45	f
760	223.54	438.04	f
800	220.2	446.02	f
840	220.75	454.61	f
880	227.49	472.49	f
920	226.33	487.38	f
960	222.49	498.72	f
1000	218.84	503.18	f
1040	199.66	519.97	f
1080	200.75	536.5	f
1120	206.31	542.73	f
1160	217.93	555.95	f
1200	232.1	571.47	f
1240	246.7	567.39	f
1280	261.96	564.76	f
1320	282.38	558.21	f
1360	295.69	557.64	f
1400	301	553.73	f
1440	303.98	548.57	f
*	id=P19	origin=start	destiny=end	motherId=-	ageAtStart=1000
0	796.44	468.18	c
40	806.35	469.93	c
80	814.19	470.13	c
120	819.41	478.9	c
160	825.45	489.7	f
200	834.6	496.35	f
240	841.8	499.31	f
280	853.08	508.41	f
320	870.35	516.19	f
360	883.57	527.87	f
400	892.54	536.88	f
440	893.07	550.07	f
480	884.36	557.29	f
520	876.58	564.17	f
560	877.42	568	f
600	881.05	578.57	f
640	885.94	582.84	f
680	895.5	587.49	f
720	910.18	593.24	f
760	929.7	610.98	f
800	943.13	610.89	f
840	972.83	609.03	f
880	986.15	610.47	f
920	997.13	600.5	f
960	985.11	598.87	f
1000	975.09	608.1	f
1040	958.76	605.94	f
1080	946.49	598.09	f
1120	948.44	594.99	f
1160	962.24	591.98	f
1200	974.28	593.03	f
1240	983.21	597.92	f
1280	993.04	593.34	f
1320	1004.67	568.69	f
1360	1004.71	551.54	f
1400	1000.16	551.02	f
1440	1002.37	544.22	f
*	id=P20	origin=start	destiny=end	motherId=-	ageAtStart=1880
0	563.47	577.56	c
40	549	573.7	c
80	530.6	566.06	c
120	506.16	558.81	c
160	493.45	565.36	c
200	485.04	560.18	f
240	486.61	559.93	f
280	508.22	555.94	f
320	514.36	552.04	f
360	517.7	536.8	f
400	511.48	524.1	f
440	514.5	522.83	f
480	519.33	520.9	f
520	517.16	509.52	f
560	517.29	485.43	f
600	516.19	470.35	f
640	521.87	462.21	f
680	510.78	448.78	f
720	508.26	442.62	f
760	508.52	424.12	f
800	518.67	414.43	f
840	531.96	412.43	f
880	547.94	412.78	f
920	563.14	423.74	f
960	587.54	434.87	f
1000	592.13	449.34	f
1040	574.24	467.28	f
1080	572.17	481.82	f
1120	573.54	500.85	f
1160	566.85	511.28	f
1200	560.5	529.92	f
1240	555.55	540.42	f
1280	555.64	557.69	f
1320	543.75	575.91	f
1360	526.17	601.82	f
1400	524.48	602.72	f
1440	528.7	621.19	f
*	id=P21	origin=start	destiny=end	motherId=-	ageAtStart=1600
0	477.85	334.46	c
40	484.24	320.16	c
80	479.7	306.67	c
120	469.83	287.03	c
160	460.54	279.74	c
200	457.22	261.51	f
240	444.6	254.24	f
280	430.94	241.03	f
320	415.1	235.17	f
360	408.4	229.79	f
400	389.34	233.29	f
440	362.47	228.7	f
480	348.99	225.9	f
520	340.41	221.2	f
560	326.15	218.09	f
600	319.85	213.01	f
640	300.34	197.43	f
680	286.97	169.66	f
720	286.87	159.94	f
760	290.79	152.73	f
800	297.09	157.18	f
840	304.32	167.52	f
880	313.25	179.93	f
920	321.64	202.85	f
960	320.81	207.01	f
1000	325.21	217.4	f
1040	333.13	213.63	f
1080	344.98	208.56	f
1120	347.67	198.51	f
1160	349.14	186.94	f
1200	361.73	167.72	f
1240	372.83	155.05	f
1280	390.27	132.99	f
1320	390.11	125.4	f
1360	391.35	105.01	f
1400	394.43	90.65	f
1440	404.06	78.7	f
*	id=P22	origin=start	destiny=end	motherId=-	ageAtStart=4040
0	733.86	328.43	c
40	746.37	348.4	c
80	750.45	369.48	c
120	742.14	400.87	c
160	735.21	405.24	c
200	721.77	414.14	f
240	710.39	425.13	f
280	705.64	427.44	f
320	702.86	432.03	f
360	691.36	448.69	f
400	690.01	462.68	f
440	685.01	487.97	f
480	686.05	491.02	f
520	703.14	499.25	f
560	720.65	507.08	f
600	737.42	506.24	f
640	741.51	514.35	f
680	738.95	523.75	f
720	736.45	533.53	f
760	722.79	541.17	f
800	711.12	543.92	f
840	699.32	538.53	f
880	695.17	545.21	f
920	693.72	552.62	f
960	697.42	556.53	f
1000	701.59	559.79	f
1040	717.33	574.21	f
1080	736.69	583.2	f
1120	735.36	584.4	f
1160	723.98	582.3	f
1200	711	584.78	f
1240	693.24	583.35	f
1280	682.54	587.58	f
1320	667.47	602.82	f
1360	663.04	624.53	f
1400	657.64	632.19	f
1440	652.2	636.88	f
*	id=P23	origin=start	destiny=end	motherId=-	ageAtStart=120
0	70.48	16.4	c
40	72.47	20.37	c
80	67.01	36.76	c
120	67.21	50.01	c
160	57.74	51.17	c
200	52.56	54.18	f
240	36.46	54.64	f
280	27.55	59.13	f
320	16.71	59.02	f
360	-4.31	62.03	f
400	-18.6	59.47	f
440	-14.23	48.81	f
480	-11.58	34.86	f
520	-8.08	22.8	f
560	-7.16	13.56	f
600	-16.08	9.61	f
640	-24.52	9.35	f
680	-45.62	6.12	f
720	-43.73	13.55	f
760	-47.29	24.72	f
800	-54.48	33.23	f
840	-67.78	36.59	f
880	-76.38	21.61	f
920	-76.99	18.49	f
960	-72.85	3.96	f
1000	-66.1	1	f
1040	-50.7	-8.86	f
1080	-39.01	-20.57	f
1120	-46.67	-28.68	f
1160	-54.22	-26.02	f
1200	-73.61	-25.14	f
1240	-95.49	-32.41	f
1280	-115.25	-34.39	f
1320	-127.73	-34.66	f
1360	-139.74	-37.09	f
1400	-151.99	-34.16	f
1440	-174.79	-40.13	f
*	id=P24	origin=start	destiny=end	motherId=-	ageAtStart=1360
0	412.1	401.4	c
40	426.25	415.44	c
80	434.32	421.15	c
120	456.18	433.39	c
160	468.42	429.37	c
200	469.5	437.76	f
240	466.87	448.89	f
280	466.62	457.57	f
320	470.3	476.04	f
360	469.44	486.7	f
400	464.07	491.54	f
440	460.89	494.46	f
480	457.87	504.66	f
520	453.16	510.96	f
560	443.96	527.79	f
600	439.14	544.94	f
640	428.21	544.24	f
680	410.1	551.23	f
720	401.93	547.88	f
760	394.36	537.49	f
800	379.33	521.86	f
840	376.85	518.3	f
880	369.85	500.9	f
920	361.36	485.5	f
960	350.11	489.61	f
1000	334.06	488.62	f
1040	328.97	484.64	f
1080	313.11	478.25	f
1120	298.58	470.71	f
1160	281.92	458.92	f
1200	273.94	456.2	f
1240	266.26	459.2	f
1280	248.21	461.97	f
1320	235.89	458.12	f
1360	231.28	461.43	f
1400	225.06	467.67	f
1440	219.53	471.73	f
*	id=P25	origin=start	destiny=end	motherId=-	ageAtStart=4640
0	749.35	392.1	c
40	739.24	406.27	c
80	719.68	417.16	c
120	706.13	430.62	c
160	686.28	442.65	c
200	664.98	443.72	f
240	659.28	427.98	f
280	657.45	422.08	f
320	653.41	415.28	f
360	658.92	402.97	f
400	664.59	400.84	f
440	679.84	401.81	f
480	706.26	393.47	f
520	712.19	390.32	f
560	714.63	377.18	f
600	714.36	361.89	f
640	705.43	356.14	f
680	685.72	354	f
720	674.84	346.3	f
760	668.16	343.3	f
800	653.36	339.1	f
840	652.79	336.41	f
880	658.82	323.87	f
920	662.38	324.71	f
960	676.01	340.7	f
1000	677.02	342.24	f
1040	681.72	362.35	f
1080	685.06	370.14	f
1120	694.58	385.9	f
1160	705.96	395.57	f
1200	722.13	395.05	f
1240	731.6	399.7	f
1280	740.11	405.43	f
1320	754.23	400.92	f
1360	767.75	391.9	f
1400	789.27	377.64	f
1440	800.9	370.15	f
*	id=P26	origin=start	destiny=end	motherId=-	ageAtStart=1640
0	832.71	81.49	c
40	841.03	90.09	c
80	838	105.18	c
120	838.41	115.77	c
160	850.27	131.51	c
200	862.22	132.62	f
240	875.71	132.86	f
280	893.72	139.75	f
320	910.08	134.26	f
360	929.46	146.67	f
400	935.94	141.85	f
440	946.96	139.63	f
480	953.28	141.3	f
520	963.22	139.88	f
560	972.2	156.42	f
600	987.77	166.58	f
640	987.19	166.34	f
680	963.09	168.2	f
720	955.11	171.99	f
760	948	162.28	f
800	936.28	154.04	f
840	929.46	145.05	f
880	918.71	135.13	f
920	913.39	134.72	f
960	901.36	127.24	f
1000	878.68	127.9	f
1040	870.52	125.5	f
1080	869.02	123.52	f
1120	867.14	111.17	f
1160	858.09	109.55	f
1200	843.03	123.32	f
1240	839.04	131.75	f
1280	841.8	151.66	f
1320	853.18	157.5	f
1360	865.51	171.37	f
1400	864.26	182.22	f
1440	874.02	188.65	f
*	id=P27	origin=start	destiny=end	motherId=-	ageAtStart=4560
0	231.81	435.22	c
40	230.88	442.6	c
80	232.66	442.43	c
120	249.85	430.65	c
160	254.19	416.24	c
200	258.2	397.08	f
240	262.58	389.32	f
280	276.66	374.81	f
320	280.11	362.83	f
360	288.59	358.95	f
400	297.61	350.88	f
440	302.95	336.31	f
480	301.91	324.48	f
520	292.3	309.71	f
560	275.94	302.6	f
600	259.62	299.22	f
640	253.51	300.44	f
680	231.89	317.74	f
720	230.89	316.83	f
760	216.76	296.19	f
800	205.37	287.83	f
840	192.51	281.6	f
880	183.71	276.93	f
920	171.08	281.34	f
960	158.83	288.43	f
1000	142.47	285.12	f
1040	129.92	280.07	f
1080	111.07	262.29	f
1120	92.92	239.1	f
1160	96.4	240.76	f
1200	114.63	243.5	f
1240	123.44	247.42	f
1280	139.63	254.59	f
1320	146.85	256.9	f
1360	155.91	269.88	f
1400	166.88	282.05	f
1440	175.7	291.95	f
*	id=P28	origin=start	destiny=end	motherId=-	ageAtStart=4480
0	95.85	267.39	c
40	102.66	265.53	c
80	99.81	264.53	c
120	91.32	260.96	c
160	88.2	258.11	c
200	80.87	248.23	f
240	73.63	238.27	f
280	54.12	228.1	f
320	50.76	218.76	f
360	53.54	215.08	f
400	62.7	206.59	f
440	74.32	190.24	f
480	88.77	174.45	f
520	101.3	181.91	f
560	104.82	196.22	f
600	104.24	201.72	f
640	99.12	216.14	f
680	94.8	224.02	f
720	82.98	239.32	f
760	77.74	252.24	f
800	62.24	259.11	f
840	52.38	251.41	f
880	51.42	257.42	f
920	53.25	260.71	f
960	67.43	280.93	f
1000	70.12	279.26	f
1040	85.9	270.94	f
1080	103.1	266.86	f
1120	110.9	269.46	f
1160	122.04	283.81	f
1200	123.78	299.78	f
1240	126.36	319.05	f
1280	112.08	322.37	f
1320	100.23	325.49	f
1360	73.28	322.93	f
1400	45	329.73	f
1440	33.24	341.74	f
*	id=P29	origin=start	destiny=end	motherId=-	ageAtStart=1640
0	533.26	547.5	c
40	515.53	563.3	c
80	499.01	565.33	c
120	492.97	564.64	c
160	478.95	572.55	c
200	457.84	572.12	f
240	438.82	563.44	f
280	422.4	554.61	f
320	421.11	550.67	f
360	413.24	532.54	f
400	408.32	518.5	f
440	397.66	500.42	f
480	388	486.1	f
520	395.27	469.78	f
560	413.34	450.81	f
600	431.74	436.15	f
640	448.86	434.29	f
680	454.35	440.8	f
720	457.68	450.33	f
760	459.44	466.81	f
800	460.52	465.75	f
840	474.51	452.86	f
880	487.62	452.62	f
920	498.32	454.45	f
960	506.05	457.11	f
1000	530.65	463.27	f
1040	534.09	460.05	f
1080	549.56	443.42	f
1120	562.47	429.68	f
1160	568.84	420.7	f
1200	576.51	401.61	f
1240	583.34	387.76	f
1280	581.38	380.23	f
1320	571.29	362.57	f
1360	579.94	333.43	f
1400	587.45	323.23	f
1440	596.76	326.13	f
*	id=P30	origin=start	destiny=end	motherId=-	ageAtStart=3440
0	252.15	316.44	c
40	262.69	309.29	c
80	273.32	299.42	c
120	284.35	293.96	c
160	294.7	280.16	c
200	296.61	278.57	f
240	300.98	281.78	f
280	316.34	298.42	f
320	325	295.02	f
360	339.91	290.63	f
400	362.32	287.98	f
440	371.8	282.42	f
480	384.51	275.76	f
520	389.16	270.46	f
560	394.32	264.07	f
600	414.67	251.8	f
640	426.55	242.95	f
680	444.51	230.31	f
720	458.62	230.67	f
760	470.46	239.42	f
800	486.61	253.52	f
840	494.28	264.81	f
880	501.44	282.67	f
920	507.51	287.99	f
960	513.45	302.35	f
1000	511.91	319.98	f
1040	507.41	322.81	f
1080	496.17	335.33	f
1120	478.36	359.98	f
1160	454.56	377.86	f
1200	441.25	383.3	f
1240	440.15	379.99	f
1280	443.76	348.35	f
1320	450.67	346.56	f
1360	464.1	343.93	f
1400	463.09	331.69	f
1440	463.23	329.07	f
