# Supplementary material for: A three component model for superdiffusive motion effectively describes migration of eukaryotic cells moving freely or under a directional stimulus
Source: PLoS One. 2022 Aug 2;17(8):e0272259. doi: 10.1371/journal.pone.0272259 (PMC9345344; doi:10.1371/journal.pone.0272259)
Supplement: S1 File — Text files containing information about displacements of experimental and simulated populations used for both preliminary analyses, in “datasets used for preliminary evaluation of cell movement (Tables 1 and 2)”, and further characterization of cell movement, in “further datasets used for cell movement characterization (Figs 2, 4–6; Table 2; S1–S3 Tables; S2 and S3 Figs)”. (ZIP) [file pone.0272259.s007.zip › S1_File/further datasets/simulated/30 cells (9 micron random)/b0 p12/Coords-71X6of.txt]

#	version=2.0	operator=	acqDate=	cellLine=cell	cond=N.T.	type=	well=	ref_angle=	note=Experiment 1	clickId=	date=	acqId=	ps=1	xSize=845	ySize=668	ts=1	unit=um	stackId=	description=
*	id=P1	origin=start	destiny=death	motherId=-	ageAtStart=320
0	109.54	467.7	v:0.5;t:f;sf:1;nr:3.89;cr:7.78;verts:-2.84,7.39|-4.85,-0.3|-7.82,-1.24|-7.29,-3.09|27.63,-13.5;
40	125.14	460.5	v:0.5;t:f;sf:1;nr:3.94;cr:7.87;verts:13.17,36.63|-18.44,0.19|-20.45,-7.5|1.31,-24.95|12.87,-21.42;
80	132.86	463.43	v:0.5;t:f;sf:1;nr:3.97;cr:7.95;verts:4.87,9.98|-5.96,2.85|-6.42,-22.02|-2.5,-10.81;
120	138.81	477.92	v:0.5;t:f;sf:1;nr:4.01;cr:8.02;verts:-11.9,17.34|-8.44,3.68|-0.43,0.16|-9.95,2.12|-12.36,-7.53;
160	142.25	480.96	v:0.5;t:f;sf:1;nr:4.04;cr:8.08;verts:-3.87,3.2|-11.89,6.72|-13.4,5.16|-15.81,-4.49|-0.46,0.02;
200	145.9	505.63	v:0.5;t:f;sf:1;nr:4.07;cr:8.14;verts:17.13,0.3|17.13,0.6|8.57,14.84|-29.36,-13.54|16.97,-2.39;
240	144.43	511.99	v:0.5;t:f;sf:1;nr:4.1;cr:8.2;verts:10.04,21.2|6.83,-5.12|18.44,3.98|18.61,6.66|18.6,6.96;
280	127.1	514.65	v:0.5;t:f;sf:1;nr:4.13;cr:8.25;verts:14.55,38.33|-18.66,22.24|-11.81,-26.52|22.87,-17.87|24.16,-2.47;
320	105.92	524.85	v:0.5;t:f;sf:1;nr:4.15;cr:8.3;verts:15.56,38.22|-25.61,2.69|1.8,-25.69|8.38,-24.35|9.38,-16.32;
360	92.97	534.09	v:0.5;t:f;sf:1;nr:4.17;cr:8.34;verts:-1.88,8.85|-12.67,11.94|-36.74,19.28|14.74,-16.44|22.32,-7.07;
400	96.97	545.38	v:0.5;t:f;sf:1;nr:4.19;cr:8.37;verts:18.33,4.21|-5.87,20.13|-4.68,-7.2|-12.5,-30.92|10.75,-5.16;
440	106.45	566.84	v:0.5;t:f;sf:1;nr:4.2;cr:8.41;verts:-14.16,14.26|-21.98,-9.45|24.39,-9.36|33.38,-2.82;
480	112.53	571.93	v:0.5;t:f;sf:1;nr:4.22;cr:8.45;verts:-28.17,18.38|-2.04,-8.85|7.94,-4.4|18.31,-4.27|9.06,-0.63;
520	118.57	572.81	v:0.5;t:f;sf:1;nr:4.24;cr:8.49;verts:-11.64,31.71|-8.08,-7.98|16.9,-20.87|12.27,-3.4;
560	137.98	577.28	v:0.5;t:f;sf:1;nr:4.26;cr:8.52;verts:1.18,33.92|-7.14,1.08|-2.51,-16.39|3.63,-29.56;
600	144.25	580.25	v:0.5;t:f;sf:1;nr:4.28;cr:8.56;verts:-6.88,33.39|-13.41,4.05|-8.78,-13.43|20.18,-16.93;
640	147.1	599.41	v:0.5;t:f;sf:1;nr:4.3;cr:8.59;verts:17.32,2.23|-8.94,1.58|-8.8,-2.2|14.29,-31.12;
*	id=P2	origin=start	destiny=end	motherId=-	ageAtStart=640
0	322.53	604.05	v:0.5;t:f;sf:1;nr:3.91;cr:7.82;verts:-4.26,6.82|-6.58,4.61|10.19,-8.95|25.61,-17.3;
40	311.42	599.09	v:0.5;t:f;sf:1;nr:3.95;cr:7.91;verts:4.53,-0.36|6.85,1.85|-10.9,2.52|7.07,-18.74;
80	300.84	579.9	v:0.5;t:f;sf:1;nr:3.99;cr:7.98;verts:11.6,29.42|-8.37,0.44|-2.59,-7.97|-0.32,-16.67|1.31,-8.28;
120	299.73	573.67	v:0.5;t:f;sf:1;nr:4.02;cr:8.04;verts:0.79,-22.9|2.42,-14.5|-1.48,-14.2|-0.97,-1.96|-7.25,-5.79;
160	296.75	551.83	v:0.5;t:f;sf:1;nr:4.05;cr:8.11;verts:12.43,29.68|1.92,9.05|-9.14,-1.45|2.01,-23.8;
200	286.58	533.74	v:0.5;t:f;sf:1;nr:4.08;cr:8.17;verts:-4.64,40.28|-10.3,-14.17|1.03,-19.54|9.28,-14.86|12.09,-9.04;
240	272.85	517.55	v:0.5;t:f;sf:1;nr:4.11;cr:8.22;verts:1.68,26.08|-7.45,-6.25|-6.38,-7.34|5.15,8.24;
280	250.67	504.31	v:0.5;t:f;sf:1;nr:4.14;cr:8.27;verts:17.85,22.05|-1.73,32.85|-11.99,-25.71|6.38,-27.64|14.73,-19.48;
320	244.01	486.98	v:0.5;t:f;sf:1;nr:4.16;cr:8.33;verts:20.41,9.09|4.94,15.52|-8.37,20.72|-8.73,20.57|-14.85,-38.62;
360	244.4	485.78	v:0.5;t:f;sf:1;nr:4.19;cr:8.38;verts:20.02,7.89|4.55,14.32|-8.76,19.51|-9.12,19.36|-15.1,-38.81;
400	254.05	459.46	v:0.5;t:f;sf:1;nr:4.22;cr:8.43;verts:-18.78,-6.96|-18.42,-6.81|-5.11,-12.01|-0.15,-0.46|10.36,-18.44;
440	261	448.41	v:0.5;t:f;sf:1;nr:4.24;cr:8.48;verts:15.82,25.32|-3.12,29.7|-7.09,-11.51|-14.02,-26.36|1.32,-42.15;
480	268.03	442.38	v:0.5;t:f;sf:1;nr:4.27;cr:8.53;verts:8.8,19.29|-10.89,13.54|-14.12,-17.54|7.17,-6.23;
520	290.98	437.16	v:0.5;t:f;sf:1;nr:4.29;cr:8.57;verts:-14.15,14.07|-8.89,-2.72|-15.78,-11.45|9.02,-2.25|42.11,-6.79;
560	303.7	437.11	v:0.5;t:f;sf:1;nr:4.31;cr:8.61;verts:10,3.06|-11.22,0.5|-21.61,-2.77|10.19,-2.35;
600	324.38	442.52	v:0.5;t:f;sf:1;nr:4.33;cr:8.66;verts:7,16.2|-10.68,8.48|-10.49,3.06|17.81,-4.77;
640	330.34	439.83	v:0.5;t:f;sf:1;nr:4.35;cr:8.7;verts:1.04,13.5|-16.64,5.78|-16.45,0.37|11.84,-7.47|37.35,-21.88;
680	347.26	435.54	v:0.5;t:f;sf:1;nr:4.37;cr:8.74;verts:-22.7,22.7|-15.88,9.21|0.28,1.19|32.02,-2.24;
720	363.13	424.56	v:0.5;t:f;sf:1;nr:4.39;cr:8.79;verts:5.67,43.34|-18.19,-7.72|-15.6,-9.79|-4.11,-19.33|16.14,-13.22;
760	373.47	403.36	v:0.5;t:f;sf:1;nr:4.42;cr:8.84;verts:18.6,-0.97|6.06,17.61|-4.67,22.14|-16.29,9.03|12.73,-32.76;
800	384.99	374.08	v:0.5;t:f;sf:1;nr:4.44;cr:8.87;verts:15.56,-10.11|17.34,-5.17|-16.19,-7.14|-5.46,-11.67|-4.17,-18.08;
840	380.82	363.95	v:0.5;t:f;sf:1;nr:4.45;cr:8.9;verts:-3.22,44.24|-9.39,3.99|-12.01,-17.27|-1.28,-21.8|21.52,-15.3;
880	368.74	359.29	v:0.5;t:f;sf:1;nr:4.47;cr:8.93;verts:28.09,1.47|16.4,23.29|-22.76,-16.54|0.06,-21.93|5.37,-27.62;
920	365.15	354.98	v:0.5;t:f;sf:1;nr:4.48;cr:8.96;verts:6.15,27.92|-6.52,6.75|-6.63,-6.63|0.49,-9.37|3.65,-26.23;
960	353.5	352.88	v:0.5;t:f;sf:1;nr:4.5;cr:8.99;verts:5.14,4.65|-15.36,17.05|5.02,-8.74|12.14,-11.47;
1000	324.51	341.64	v:0.5;t:f;sf:1;nr:4.51;cr:9.03;verts:31.23,20.28|-3.89,37.03|-37.15,-2.6|0.08,-0.51|13.63,5.81;
1040	308.3	330.9	v:0.5;t:f;sf:1;nr:4.57;cr:9.15;verts:29.05,21.44|-4.74,29.95|-20.93,-13.34|24.54,-17.83;
1080	293.02	320.38	v:0.5;t:f;sf:1;nr:4.64;cr:9.28;verts:21.63,6.2|10.53,19.44|-1.18,22.47|-19.87,-30.72|-5.66,-23.86;
1120	295.46	298.47	v:0.5;t:f;sf:1;nr:4.71;cr:9.42;verts:-2.12,9.98|-15.38,25.39|-8.25,-6|19.19,-15.7|8.09,-2.47;
1160	308.07	290.58	v:0.5;t:f;sf:1;nr:4.79;cr:9.57;verts:24.19,40.42|-14.73,2.08|-20.87,-13.9|-4.52,-10.37|6.58,-23.6;
1200	307.31	272.47	v:0.5;t:f;sf:1;nr:4.86;cr:9.72;verts:28.84,8.82|17.78,24.95|-13.98,-16.02|-12.27,-27.55|-3.76,-28.47;
1240	302.31	260.44	v:0.5;t:f;sf:1;nr:4.92;cr:9.85;verts:-11.23,37.2|-19.77,4.2|2.11,-20.1|19.9,-3.51;
1280	298.58	245.49	v:0.5;t:f;sf:1;nr:4.96;cr:9.92;verts:9.85,2.82|-7.5,22.25|-16.03,-10.75|37.65,-11.59;
1320	289.92	244.65	v:0.5;t:f;sf:1;nr:4.98;cr:9.97;verts:9.11,10.48|1.16,21.41|-20.41,-34.01|-7.38,-11.59;
1360	291.98	256.24	v:0.5;t:f;sf:1;nr:5;cr:10.01;verts:7.05,22.07|-11.11,5.42|-9.44,-0|-11.46,-4.63|16.53,-36.28;
1400	296.02	256.39	v:0.5;t:f;sf:1;nr:5.02;cr:10.04;verts:-15.51,-4.48|-15.15,5.57|-13.48,0.15|-0.17,0.7|3.01,22.22;
1440	320.72	251.58	v:0.5;t:f;sf:1;nr:5.04;cr:10.07;verts:2.58,11.16|-21.69,17.41|-10.11,5.37|-24.87,-4.11|42.48,-26.78;
*	id=P3	origin=start	destiny=end	motherId=-	ageAtStart=640
0	508.18	215.25	v:0.5;t:f;sf:1;nr:4;cr:8.01;verts:-3.28,31.5|-4.15,19.51|1.74,7.25|19.8,2.43;
40	522.61	237.14	v:0.5;t:f;sf:1;nr:4.02;cr:8.04;verts:-3.72,7.63|-13.87,8.75|-1.76,-8.3|8.36,1.47;
80	529.21	238.23	v:0.5;t:f;sf:1;nr:4.05;cr:8.09;verts:25.85,30.78|-10.32,8.71|-20.47,9.83|-8.36,-7.22|20.3,-19.6;
120	531.85	228.3	v:0.5;t:f;sf:1;nr:4.08;cr:8.15;verts:35.86,18.72|-12.97,-1.21|-23.12,-0.1|-11.01,-17.15|-0.87,-8.29;
160	537.7	205.75	v:0.5;t:f;sf:1;nr:4.11;cr:8.23;verts:26.43,6.59|-14.88,37.96|-9.32,25.59|-11.94,-24.48|11.51,-24.68;
200	548.96	194.35	v:0.5;t:f;sf:1;nr:4.15;cr:8.3;verts:14.35,21.28|-15.8,20.23|-7.42,-32.06|4.46,-25.28|15.16,-4.82;
240	547.84	183.5	v:0.5;t:f;sf:1;nr:4.19;cr:8.38;verts:15.48,10.43|-8.35,-25.23|0.81,-9.27|16.28,-15.67;
280	556.25	158.72	v:0.5;t:f;sf:1;nr:4.23;cr:8.46;verts:9.24,3.55|-16.63,21.05|7.07,-14.34|9.71,-1.89;
320	562.19	142.73	v:0.5;t:f;sf:1;nr:4.27;cr:8.54;verts:40.49,12.3|-4.4,7.62|-22.57,5.05|3.3,-12.45|3.77,-17.89;
360	561.25	134.2	v:0.5;t:f;sf:1;nr:4.31;cr:8.62;verts:0.05,-0.49|-21.64,-3.48|-26.94,-12.56|8.19,-28.58|4.23,-20.98;
400	559.67	122.98	v:0.5;t:f;sf:1;nr:4.35;cr:8.7;verts:-7.83,29.23|-20.05,-14.69|1.64,-11.7|0.39,0.09;
440	560.71	116.75	v:0.5;t:f;sf:1;nr:4.39;cr:8.78;verts:-8.88,23|-9.28,-5.15|-0.66,-6.14|0.59,-17.93|22.84,-15.92;
480	564.97	105.23	v:0.5;t:f;sf:1;nr:4.43;cr:8.85;verts:39.23,19.69|-14.15,14.15|-13.14,11.48|-13.54,-16.67|-4.91,-17.66;
520	582.95	97.15	v:0.5;t:f;sf:1;nr:4.46;cr:8.93;verts:21.25,11.61|-6.3,7.78|-17.42,-22.34|-1.91,-9.82;
560	592.33	101.15	v:0.5;t:f;sf:1;nr:4.5;cr:9;verts:24.35,-12.4|-15.68,11.78|-11.29,-5.82|17.69,-31.03;
600	622.99	102.12	v:0.5;t:f;sf:1;nr:4.54;cr:9.07;verts:-0.64,18.35|-17.15,-6.58|-6.31,-11.43|-0.14,-0.39;
640	632.74	102.89	v:0.5;t:f;sf:1;nr:4.57;cr:9.14;verts:-10.39,19.12|-0.52,0.08|-9.89,0.37|-18.05,-1.9|-16.06,-10.67;
680	629.18	109.52	v:0.5;t:f;sf:1;nr:4.6;cr:9.21;verts:3.04,6.71|-6.33,7|-6.84,25.75|-14.49,4.73|-12.51,-4.04|-0.56,-0.29;
720	613.84	128.97	v:0.5;t:f;sf:1;nr:4.64;cr:9.27;verts:14.78,19.17|2.83,15.42|0.22,0.48|0.85,24.19|-0.37,21.36;
760	614.43	146.52	v:0.5;t:f;sf:1;nr:4.67;cr:9.34;verts:31.42,1.1|46.01,5.77|-0.38,18.03|-30.96,-5.46|-28.01,-14.27;
800	613.2	149.64	v:0.5;t:f;sf:1;nr:4.7;cr:9.4;verts:36.91,5.75|0.86,21.16|-26.71,-14.2|27.64,-12.31;
840	610.08	169.29	v:0.5;t:f;sf:1;nr:4.73;cr:9.47;verts:28.09,37.69|-23.59,5.45|-7.54,-18.66|-6.55,-19.02|10.96,-16.87;
880	606.65	172.31	v:0.5;t:f;sf:1;nr:4.77;cr:9.53;verts:16.75,33.96|-20.16,8.46|-4.11,-15.64|-3.12,-16.01|14.39,-13.86;
920	595.08	179.78	v:0.5;t:f;sf:1;nr:4.8;cr:9.59;verts:-8.59,15.93|-7.14,3.59|7.46,-8.17|8.45,-8.54;
960	582.17	192.77	v:0.5;t:f;sf:1;nr:4.83;cr:9.66;verts:21.35,4.46|20.37,4.82|5.76,16.59|-18.66,26.64|-4.72,-47.74;
1000	564.1	206.61	v:0.5;t:f;sf:1;nr:4.86;cr:9.72;verts:21.53,6.17|-5.04,21.83|-18.35,-12.85|37.5,-9.26;
1040	541.07	215.42	v:0.5;t:f;sf:1;nr:4.89;cr:9.77;verts:-1.74,19.94|-7.82,18.42|-8.22,-23.47|4.69,-4.03;
1080	539.41	220.07	v:0.5;t:f;sf:1;nr:4.92;cr:9.83;verts:6.34,0.61|-0.09,24.58|-6.57,-18.83|11.59,-16.32;
1120	538.42	236.11	v:0.5;t:f;sf:1;nr:4.94;cr:9.89;verts:12.58,-0.28|11.18,-0.78|-5.58,-2.78|-19.1,-34.38;
1160	530.14	240.03	v:0.5;t:f;sf:1;nr:4.97;cr:9.95;verts:29.8,7.99|20.86,3.64|19.46,3.14|1.32,-3.13|-18.57,-24.64;
1200	523.27	245.77	v:0.5;t:f;sf:1;nr:5;cr:10;verts:8.19,2.61|26.33,8.88|27.73,9.38|-17.31,10.74|-11.7,-18.9;
1240	501.28	263.38	v:0.5;t:f;sf:1;nr:5.03;cr:10.06;verts:4.68,28.34|-17.68,35.9|-17.47,-32.86|35.95,-9.63|10.29,-1.3;
1280	492.1	249.35	v:0.5;t:f;sf:1;nr:5.06;cr:10.12;verts:13.86,14.31|-8.5,21.87|-19.71,9.61|11.42,-38.59|19.47,-15.32;
1320	489.13	233.71	v:0.5;t:f;sf:1;nr:5.09;cr:10.17;verts:-5.52,6.23|-28.66,14.6|-16.74,-6.03|49.49,-10.45|16.83,-1.33;
1360	491.76	230.93	v:0.5;t:f;sf:1;nr:5.11;cr:10.22;verts:31.91,6.39|-8.15,3.45|-19.37,-8.81|14.2,-4.11;
1400	500.34	222.48	v:0.5;t:f;sf:1;nr:5.14;cr:10.28;verts:12.24,39.02|-16.74,-5|5.62,-12.56|11.24,0.39;
1440	513.72	216.71	v:0.5;t:f;sf:1;nr:5.16;cr:10.33;verts:9.81,3.38|-5.5,8.8|-7.75,-18.33|-1.52,-20.99;
*	id=P4	origin=start	destiny=end	motherId=-	ageAtStart=80
0	148.82	133.78	v:0.5;t:f;sf:1;nr:3.9;cr:7.79;verts:35.23,15.51|6.88,13.78|-24.02,0|-21.77,-10.15|21.4,-10.9;
40	138.29	133.53	v:0.5;t:f;sf:1;nr:3.94;cr:7.89;verts:0.2,-0.3|-5.86,8.36|-13.5,-0.25|-11.25,-10.4;
80	127.85	117.05	v:0.5;t:f;sf:1;nr:3.99;cr:7.98;verts:-10.92,37.9|-3.06,-16.73|4.58,-8.12|10.64,-16.78|9.53,-14.13;
120	115.51	111.83	v:0.5;t:f;sf:1;nr:4.04;cr:8.08;verts:-8.58,38.99|-13.1,-12.65|0.64,-18.19|9.29,-21.95|16.93,-13.34;
160	107.46	111.76	v:0.5;t:f;sf:1;nr:4.1;cr:8.2;verts:17.46,10.49|1.87,-2.05|-5.05,-12.72|8.68,-18.27;
200	87.21	108.53	v:0.5;t:f;sf:1;nr:4.15;cr:8.31;verts:22.98,11.21|-22.48,23.87|-21.92,-13.17|15.21,-15.95|22.13,-5.29;
240	83.75	120.89	v:0.5;t:f;sf:1;nr:4.21;cr:8.42;verts:3.35,9.21|-9.51,2.37|-18.46,-0.81|30.73,-12.65;
280	84.18	141.07	v:0.5;t:f;sf:1;nr:4.27;cr:8.54;verts:3.13,9.08|2.97,9.13|-9.95,22.55|-9.23,2.65|18.11,-38.02;
320	92.51	151.84	v:0.5;t:f;sf:1;nr:4.33;cr:8.66;verts:-5.2,19.86|-5.36,19.91|-17.56,13.42|-18.52,-1.95|34.14,-25.65;
360	99.69	168.05	v:0.5;t:f;sf:1;nr:4.39;cr:8.77;verts:8.21,6.65|-17.56,2.44|-8.76,-5.91|4.13,-9.72;
400	111.72	176.01	v:0.5;t:f;sf:1;nr:4.42;cr:8.83;verts:0.41,0.3|-3.82,14.6|-20.79,2.05|-17.79,-19.76|-7.9,-1.77;
440	118.52	174.81	v:0.5;t:f;sf:1;nr:4.44;cr:8.88;verts:34.91,5.49|-10.62,13.41|-14.7,-2.97|-6.39,-0.9|0.19,-10.86;
480	130.73	167.31	v:0.5;t:f;sf:1;nr:4.46;cr:8.91;verts:22.7,-2.01|41.98,14.46|-22.83,5.91|-18.6,-8.4|-12.02,-18.36;
520	145.99	158.44	v:0.5;t:f;sf:1;nr:4.47;cr:8.94;verts:35.06,27.52|-17.63,8.6|-19.61,0.34|-4.08,-19.18|7.43,-10.88;
560	155.17	155.1	v:0.5;t:f;sf:1;nr:4.48;cr:8.97;verts:8.47,43.91|-13.26,-22.53|-1.75,-14.22|17.96,5.49|13.96,-12.57;
600	167.82	158.69	v:0.5;t:f;sf:1;nr:4.49;cr:8.99;verts:5.32,9.08|-17.81,23.63|-14.4,-10.63|1.31,-8.98|38.47,-23.02;
640	177.55	162.42	v:0.5;t:f;sf:1;nr:4.5;cr:9;verts:9.53,4.44|-4.41,12.81|-24.13,-6.9|-8.42,-5.25|42.75,-13.83;
680	192.72	176.81	v:0.5;t:f;sf:1;nr:4.51;cr:9.02;verts:-4.96,7.94|-5.65,18.83|-23.59,9.14|4.82,-8.03|35.41,-27.79;
720	192.62	184.61	v:0.5;t:f;sf:1;nr:4.52;cr:9.04;verts:16.3,11|-1.03,19.64|0.36,0.37|-4.86,15.74|-8,17.96;
760	198.43	187.49	v:0.5;t:f;sf:1;nr:4.53;cr:9.06;verts:10.49,13.88|-6.84,22.52|-13.81,20.85|-10.67,18.62|-5.45,3.25|-0.12,0.61;
800	198.02	191.36	v:0.5;t:f;sf:1;nr:4.54;cr:9.08;verts:-6.43,26.39|-10.26,22.49|-5.04,7.12|0.32,-0.27;
840	211.65	200.39	v:0.5;t:f;sf:1;nr:4.58;cr:9.16;verts:31.95,32.25|-18.66,16.16|-13.31,8.76|-27.22,-19.06|6.91,-32.51;
880	219.4	209.43	v:0.5;t:f;sf:1;nr:4.62;cr:9.24;verts:-7.84,45.12|-0.84,-23.47|1.36,-9.7|5.76,-7.93|0.85,9.76;
920	232.08	222.09	v:0.5;t:f;sf:1;nr:4.66;cr:9.33;verts:-11.83,22.42|-11.32,2.96|-13.52,-10.81|-6.92,4.73|-0.52,0.13;
960	237.88	224.82	v:0.5;t:f;sf:1;nr:4.7;cr:9.41;verts:46.64,-0.12|-12.72,7.47|-6.31,2.87|-17.11,5.69|-19.32,-8.08;
1000	253.21	233.55	v:0.5;t:f;sf:1;nr:4.75;cr:9.49;verts:47.04,0.02|-22.46,17.55|-21.64,11.59|-28.29,-3.47|-23.91,-15.53;
1040	249.16	232.62	v:0.5;t:f;sf:1;nr:4.79;cr:9.58;verts:-18.41,16.62|-17.59,10.66|-24.25,-4.41|-0.45,-0.31|-19.86,-16.46;
1080	246.81	241.63	v:0.5;t:f;sf:1;nr:4.83;cr:9.66;verts:1.89,8.7|-15.25,19.68|-21.9,4.61|-17.52,-7.44|42.66,-21.76;
1120	244.51	260.39	v:0.5;t:f;sf:1;nr:4.87;cr:9.74;verts:4.19,27.46|-13.55,26.59|-15.21,11.31|-10.94,-37.06|29.56,-4.15;
1160	237.49	276.75	v:0.5;t:f;sf:1;nr:4.91;cr:9.83;verts:25.81,22.43|-8.2,27.68|-26.57,21.52|-3.92,-20.7|0.4,-0.4;
1200	229.83	285.39	v:0.5;t:f;sf:1;nr:4.94;cr:9.87;verts:-3.17,22.57|-17.96,-14.04|3.74,-12.06|38.02,-9.98;
1240	219.43	309.48	v:0.5;t:f;sf:1;nr:4.95;cr:9.91;verts:14.14,12.03|-7.57,10.06|-36.42,18.56|-33.48,-23.44|0.57,-0.02;
1280	210.01	325.08	v:0.5;t:f;sf:1;nr:4.97;cr:9.94;verts:21.26,24.46|9.99,15.57|1.86,25.65|-24.05,-7.85|12.69,-37.55;
1320	203.99	331.47	v:0.5;t:f;sf:1;nr:4.98;cr:9.97;verts:10.36,4.83|-11.43,0|-18.03,-1.46|-3.27,-2.74;
1360	184.6	342.32	v:0.5;t:f;sf:1;nr:5;cr:9.99;verts:16.11,8.11|7.95,10.85|1.35,9.39|0.57,0.07|10.91,-4.41;
1400	165.02	347.82	v:0.5;t:f;sf:1;nr:5.01;cr:10.02;verts:20.15,5.57|20.93,14.89|-8.06,6.07|-28.89,-27.63|-6.88,-7.38;
1440	152.77	353.38	v:0.5;t:f;sf:1;nr:5.02;cr:10.04;verts:5.37,-1.82|4.19,11.63|-11.31,29.46|-16.64,-22.07|20.4,-15.54;
*	id=P5	origin=start	destiny=end	motherId=-	ageAtStart=920
0	804.67	147.29	v:0.5;t:f;sf:1;nr:3.9;cr:7.79;verts:20.02,7.29|1.85,9.92|-7.71,-3.11|-2.57,-7.9;
40	797.89	161.67	v:0.5;t:f;sf:1;nr:3.91;cr:7.83;verts:4.22,6.47|-0.92,11.26|-4.24,-8.68|18.19,-17.05;
80	791.02	161.08	v:0.5;t:f;sf:1;nr:3.94;cr:7.88;verts:17.84,0|11.09,5.89|5.95,10.68|-22.38,-11.24|2.63,-9.27;
120	784.21	154.8	v:0.5;t:f;sf:1;nr:3.98;cr:7.95;verts:-15.57,-17.53|9.44,-15.55|17.89,-0.4|12.76,4.39|-1.78,39.38;
160	771.75	148.18	v:0.5;t:f;sf:1;nr:4.01;cr:8.03;verts:19.67,-3.82|19.99,1.4|-19.6,4.17|-31.81,-0.68;
200	750.88	141.63	v:0.5;t:f;sf:1;nr:4.05;cr:8.1;verts:-18.14,-6.96|-10.93,-7.23|-14.44,-13|-0.31,-0.35|-3.04,-19.19;
240	734.88	136.22	v:0.5;t:f;sf:1;nr:4.09;cr:8.18;verts:15.69,-5.75|1.63,-1.52|5.06,-12.63|-2.14,-12.37|1.56,-18.4;
280	727.2	137.45	v:0.5;t:f;sf:1;nr:4.13;cr:8.26;verts:23.37,-4.52|9.31,-0.29|12.74,-11.4|5.54,-11.14|9.24,-17.17|31.27,-37.82;
320	724.15	126.59	v:0.5;t:f;sf:1;nr:4.17;cr:8.33;verts:8.88,6.45|-21.81,14.9|8.59,-22|6.91,-8.53|12.36,-11.15;
360	703.97	113.63	v:0.5;t:f;sf:1;nr:4.2;cr:8.4;verts:8.08,3.77|-13.46,16.54|-4.59,-7.64|3.34,-8.27|6.73,-5.85;
400	704.22	121.19	v:0.5;t:f;sf:1;nr:4.24;cr:8.48;verts:7.83,11.32|-0.43,8.8|-4.84,-0.09|6.48,1.7;
440	707.99	142.36	v:0.5;t:f;sf:1;nr:4.27;cr:8.55;verts:27.88,13.6|2.71,22.88|-8.61,21.08|-14.31,-39.89|-6.98,-30.23;
480	718.27	154.98	v:0.5;t:f;sf:1;nr:4.31;cr:8.62;verts:26.41,0|14.61,30.91|-17.25,-17.61|-16.98,-20.23|10.32,-24.31;
520	724.91	166.32	v:0.5;t:f;sf:1;nr:4.34;cr:8.69;verts:19.77,11.34|34.76,25.46|-23.9,-6.27|-23.62,-8.89|3.68,-12.97;
560	722.74	167.87	v:0.5;t:f;sf:1;nr:4.38;cr:8.75;verts:1.59,1.06|21.94,12.89|-21.72,-4.72|-21.45,-7.34;
600	710.07	182.24	v:0.5;t:f;sf:1;nr:4.41;cr:8.83;verts:14.25,15.44|-9.06,9.66|-8.78,7.03|-22.1,-22.1|34.26,-7.22;
640	706.5	199.12	v:0.5;t:f;sf:1;nr:4.45;cr:8.9;verts:-5.21,23.91|-27.27,3.83|-18.52,-5.22|19.81,-19.13|43.23,-8.86;
680	711.68	199.11	v:0.5;t:f;sf:1;nr:4.48;cr:8.97;verts:-10.39,23.9|-29.47,-3.1|-23.7,-5.22|14.63,-19.13|44.45,-2.02;
720	736.13	186.1	v:0.5;t:f;sf:1;nr:4.52;cr:9.04;verts:22.9,17.89|-31.19,17.73|-13.19,-25.89|19.99,-15.03|27.31,-9.94;
760	757.28	185.54	v:0.5;t:f;sf:1;nr:4.55;cr:9.11;verts:13.96,-24.19|1.75,17.33|6.15,-10.5|-13.9,43|-1.16,-15.59;
800	754.75	192.29	v:0.5;t:f;sf:1;nr:4.59;cr:9.17;verts:4.28,24.08|3.91,0.17|8.69,-3.75|16.5,-17.44;
840	738.21	204.77	v:0.5;t:f;sf:1;nr:4.62;cr:9.23;verts:25.22,8.73|20.44,12.66|-35.51,-9.2|9.15,-6.9|11.12,-2.77;
880	736.47	214.54	v:0.5;t:f;sf:1;nr:4.65;cr:9.3;verts:10.9,2.87|12.87,6.99|-6.79,13.52|-16.23,-10.95;
920	738.67	234.58	v:0.5;t:f;sf:1;nr:4.68;cr:9.36;verts:12.55,-0.22|8.7,22.91|-18.43,9.1|-11.47,5.11|11.67,-35.31;
960	735.97	239.74	v:0.5;t:f;sf:1;nr:4.71;cr:9.42;verts:15.25,4.94|-8.77,10.27|-15.73,14.26|-8.66,-6.07|30.56,-35.44;
1000	734.91	266.99	v:0.5;t:f;sf:1;nr:4.74;cr:9.48;verts:15.18,-2.79|5.84,9.35|-6,-9.24|3.59,-10.42;
1040	748.44	274.71	v:0.5;t:f;sf:1;nr:4.77;cr:9.54;verts:-7.69,17.07|-7.3,13.73|-19.54,-1.52|-9.95,-2.69|43.18,-19.54;
1080	762.87	293.06	v:0.5;t:f;sf:1;nr:4.8;cr:9.6;verts:13.02,14.46|-11.16,15.94|1.7,-19.38|19.94,-32.53;
1120	760.49	311.38	v:0.5;t:f;sf:1;nr:4.83;cr:9.66;verts:12.41,26.62|2.05,29.3|-33.64,-18.51|22.32,-14.21|28.62,-6.61;
1160	762.72	312.14	v:0.5;t:f;sf:1;nr:4.86;cr:9.72;verts:21.62,20.16|6.34,5.04|22.97,-18.6|20.09,-13.45|26.39,-5.85;
1200	770.5	307.14	v:0.5;t:f;sf:1;nr:4.89;cr:9.77;verts:13.83,15.16|0.55,0.11|15.19,-23.59|12.31,-18.44|18.61,-10.84;
1240	778.65	295.21	v:0.5;t:f;sf:1;nr:4.92;cr:9.83;verts:32.72,8.16|-8.2,23.64|-7.59,-11.83|10.46,-22.78;
1280	787.18	300.26	v:0.5;t:f;sf:1;nr:4.94;cr:9.89;verts:24.18,13.21|-9.4,30.02|-16.13,-6.78|1.93,-17.73|25.37,-22.06;
1320	793.36	301.23	v:0.5;t:f;sf:1;nr:4.97;cr:9.95;verts:18,14.18|5.8,31.11|-22.31,-5.8|19.2,-21.08;
1360	804.47	315.94	v:0.5;t:f;sf:1;nr:5;cr:10;verts:9.09,8.77|6.9,28.9|-11.25,5.73|-1.67,-39.75|8.09,-6.37;
1400	805.36	325.94	v:0.5;t:f;sf:1;nr:5.03;cr:10.06;verts:8.19,18.77|-12.15,15.73|-2.56,-29.75|13.64,-21.67;
1440	791.36	331.48	v:0.5;t:f;sf:1;nr:5.06;cr:10.12;verts:17.28,36.34|-11.29,-1.99|-5.91,-9.83|11.44,-24.22;
*	id=P6	origin=start	destiny=end	motherId=-	ageAtStart=240
0	804.8	548.81	v:0.5;t:f;sf:1;nr:3.91;cr:7.83;verts:4.93,20.81|-6.75,5.67|-6.85,5.55|-8.51,-2.28|10.28,-37.26;
40	796.8	547.89	v:0.5;t:f;sf:1;nr:3.96;cr:7.92;verts:1.25,4.74|1.15,4.62|-10.33,-0.18|-1.51,-10.15;
80	786.48	557.39	v:0.5;t:f;sf:1;nr:4.01;cr:8.01;verts:8.8,-0.65|11.47,14.12|11.57,14.24|-0.01,9.32|-8.74,-30.45;
120	781.67	561.63	v:0.5;t:f;sf:1;nr:4.06;cr:8.11;verts:-2.59,-24.63|13.62,3.6|20.29,14.2|4.8,13.57|-28.77,-27.89;
160	770.82	570.41	v:0.5;t:f;sf:1;nr:4.11;cr:8.22;verts:8.26,-15.85|1.84,7.98|0.86,8.15|7.71,-31.52;
200	762.41	579.25	v:0.5;t:f;sf:1;nr:4.16;cr:8.32;verts:9.27,16.99|-17.29,2.12|8.84,-24.76|16.67,-7.01;
240	758.37	594.32	v:0.5;t:f;sf:1;nr:4.21;cr:8.43;verts:-5.55,35.02|-13.25,17.19|-3.82,-41.45|12.88,-9.7|20.7,8.05;
280	756.39	612.38	v:0.5;t:f;sf:1;nr:4.26;cr:8.52;verts:14.86,8.37|-0.41,-0.26|-21.21,-13.77|-12.26,-22.12|-1.84,-23.38;
320	744.1	623.89	v:0.5;t:f;sf:1;nr:4.31;cr:8.62;verts:11.89,11.24|-2.43,13.75|-8.91,-2.26|0.04,-10.61;
360	729.17	635.76	v:0.5;t:f;sf:1;nr:4.35;cr:8.7;verts:14.96,1.26|4.47,34.18|-21.35,-30.49|-19.73,-31.57;
400	733.98	638.49	v:0.5;t:f;sf:1;nr:4.4;cr:8.79;verts:27.36,-6.82|10.15,3.99|0.5,-0.01|1.48,28.16|-4.41,27.85;
440	734.73	632.5	v:0.5;t:f;sf:1;nr:4.42;cr:8.85;verts:0.73,22.17|-5.16,21.86|-5.62,-43.61|-0.24,-6.01|9.41,-2;
480	745.44	621.04	v:0.5;t:f;sf:1;nr:4.45;cr:8.9;verts:41.35,15.73|-9.98,10.71|-15.87,10.4|-10.95,-17.46|-1.3,-13.46;
520	758.03	622.87	v:0.5;t:f;sf:1;nr:4.47;cr:8.94;verts:43.85,7.47|-22.57,12.54|-13.9,-11.63|0.17,-9.52|3.41,-8.89;
560	769.64	630.05	v:0.5;t:f;sf:1;nr:4.49;cr:8.98;verts:28.21,4.8|21.77,4.23|-25.51,-4.45|-11.44,-2.34|-8.2,-1.71;
600	776.11	639.46	v:0.5;t:f;sf:1;nr:4.51;cr:9.02;verts:21.74,14.21|15.3,13.64|-14.66,7.7|-17.91,7.07|-7.48,-35.14;
640	790.35	649.88	v:0.5;t:f;sf:1;nr:4.53;cr:9.05;verts:7.51,24.64|1.07,24.07|-19.46,1.02|-10.89,-16.15|34.59,-28.93;
680	806.13	658.11	v:0.5;t:f;sf:1;nr:4.57;cr:9.15;verts:19.03,41.07|-26.49,-8.1|-14.68,-23.49|7.17,-26.76|10.82,-25.5;
720	814.4	665.67	v:0.5;t:f;sf:1;nr:4.63;cr:9.26;verts:7.27,45.15|-32.01,-9.79|-1.1,-19.2|2.56,-17.94|28.08,-18.23;
760	819.89	671.96	v:0.5;t:f;sf:1;nr:4.68;cr:9.36;verts:3.62,36.85|-19.44,0.34|-6.59,-12.9|-2.93,-11.65|22.59,-11.94;
800	837.82	672.14	v:0.5;t:f;sf:1;nr:4.74;cr:9.47;verts:28.32,37.28|-24.52,-12.73|-20.86,-11.47|-16.01,-19.08|4.66,-11.77;
840	853.64	672.43	v:0.5;t:f;sf:1;nr:4.79;cr:9.58;verts:32.79,18.99|8.6,5.37|-11.16,-11.48|-0.88,-10.1;
880	857.83	676.74	v:0.5;t:f;sf:1;nr:4.84;cr:9.69;verts:29.06,5.65|4.4,9.68|-15.36,-7.16|-33.29,-18.98;
920	862.77	689.81	v:0.5;t:f;sf:1;nr:4.9;cr:9.8;verts:7.99,5.81|3.22,9.34|-0.54,22.75|-20.29,5.9|18.22,-34.19;
960	857.15	720.76	v:0.5;t:f;sf:1;nr:4.93;cr:9.85;verts:23.84,-3.24|13.44,17.84|-22.31,-1.17|-8.69,-38.21;
1000	850.73	743.46	v:0.5;t:f;sf:1;nr:4.95;cr:9.9;verts:9.16,21.59|3.67,23.16|-15.88,21.53|-2.27,-15.51|15.39,-46.81;
1040	865.11	742.62	v:0.5;t:f;sf:1;nr:4.97;cr:9.93;verts:-0.39,11.28|-5.21,20.75|-10.71,22.32|-16.65,-16.35|34.57,-19.3;
1080	884.29	738.23	v:0.5;t:f;sf:1;nr:4.98;cr:9.96;verts:-9.4,13.28|-24.4,16.35|-19.58,6.88|15.38,-23.69|17.53,-18.15;
1120	886.99	730.41	v:0.5;t:f;sf:1;nr:4.99;cr:9.99;verts:-12.1,5.47|-27.1,8.53|-22.28,-0.94|7.67,-7.4|49.73,-2.76;
1160	890.92	726.57	v:0.5;t:f;sf:1;nr:5;cr:10.01;verts:0.37,-0.27|-16.03,1.62|-26.21,-4.78|3.74,-11.25;
1200	905	727.48	v:0.5;t:f;sf:1;nr:5.01;cr:10.03;verts:-10.34,-10.33|-0.3,-0.49|-13.71,0.64|-23.46,-4.14|-8.54,-22.24;
1240	908.57	723.65	v:0.5;t:f;sf:1;nr:5.02;cr:10.04;verts:46.06,38.73|-17.28,-3.19|-27.03,-7.96|-3.87,-4.32|-13.91,-14.16|-12.11,-26.07;
1280	915.28	720.59	v:0.5;t:f;sf:1;nr:5.02;cr:10.04;verts:50.08,3.27|-4.24,11.06|-23.99,-6.25|-10.59,-7.38|-20.62,-17.22;
1320	925.67	718.24	v:0.5;t:f;sf:1;nr:5.02;cr:10.05;verts:-10.3,20.22|-14.64,8.71|-22.53,2.77|-20.98,-9.73|0.14,0.56;
1360	925.03	712.7	v:0.5;t:f;sf:1;nr:5.02;cr:10.05;verts:-9.66,14.68|-13.99,3.16|-21.88,-2.78|-0.49,-0.31|-20.33,-15.27;
1400	926.62	691.2	v:0.5;t:f;sf:1;nr:5.02;cr:10.05;verts:7.79,7.26|24.39,43.92|-11.25,-6.81|-15.59,-18.33|-2.08,-21.81;
1440	923.02	665.94	v:0.5;t:f;sf:1;nr:5.02;cr:10.05;verts:34.96,8.07|0.63,35.87|-33.57,-22.11|-0.63,-35.87|11.39,-17.99;
*	id=P7	origin=start	destiny=end	motherId=-	ageAtStart=680
0	401.45	316.3	v:0.5;t:f;sf:1;nr:4.01;cr:8.03;verts:11.69,23.97|-0.01,0.46|12.93,-23.33|17.14,-20.43|15.49,0.3;
40	382	317.47	v:0.5;t:f;sf:1;nr:4.06;cr:8.12;verts:19.44,1.63|37.7,13.78|-16.12,4.93|-16.43,-3.79|-6.59,-15.52;
80	376.11	329.03	v:0.5;t:f;sf:1;nr:4.11;cr:8.22;verts:18.23,17.6|-8.25,23.96|-10.24,16.49|-10.54,7.77|-2.39,-40.53;
120	373.87	337.81	v:0.5;t:f;sf:1;nr:4.16;cr:8.32;verts:25.22,11.23|-8.3,16.55|11.23,-25.22|22.8,-23.68;
160	374.19	353.53	v:0.5;t:f;sf:1;nr:4.21;cr:8.43;verts:-1.81,9.31|-28.16,17.74|4.6,-8.3|10.91,-9.5|22.48,-7.96;
200	361.3	364.82	v:0.5;t:f;sf:1;nr:4.27;cr:8.53;verts:11.08,20.6|4.18,-1.72|17.49,2.99|23.8,1.78;
240	334.68	372.98	v:0.5;t:f;sf:1;nr:4.32;cr:8.65;verts:32.24,9.24|12.56,31.09|-40.29,-14.03|-31.09,-12.56|10.36,-31.9;
280	317.93	383.2	v:0.5;t:f;sf:1;nr:4.39;cr:8.78;verts:33.09,27.84|-18.71,-2.3|-23.54,-3.82|-14.35,-2.35|18.78,-1.64;
320	306.53	388.69	v:0.5;t:f;sf:1;nr:4.46;cr:8.92;verts:43.62,4.79|-6.58,6.58|-7.32,3.2|-12.15,1.68|-4.51,-8.14;
360	281.94	397.62	v:0.5;t:f;sf:1;nr:4.49;cr:8.99;verts:33.22,12.99|17.28,12.13|12.45,10.61|18.01,15.51|20.08,0.8;
400	276.55	404.6	v:0.5;t:f;sf:1;nr:4.52;cr:9.04;verts:17.84,17.59|-1.77,20.23|-27.39,-35.63|-8.26,-18.56|25.47,7.78;
440	266.11	407.24	v:0.5;t:f;sf:1;nr:4.57;cr:9.14;verts:9.39,-2.34|-9.67,0.17|-3.37,-8.86|2.18,-15.92;
480	250.2	422.62	v:0.5;t:f;sf:1;nr:4.62;cr:9.24;verts:12.53,6.52|15.54,17.25|6.23,15.55|0.14,-0.51|18.09,-0.54;
520	248.55	440.55	v:0.5;t:f;sf:1;nr:4.67;cr:9.34;verts:19.74,17.39|1.79,17.42|-20.54,2.52|-10.66,-17.74|32.83,-32.51;
560	239.36	450.62	v:0.5;t:f;sf:1;nr:4.72;cr:9.43;verts:4.3,9.22|-11.35,12.59|2.81,-9.78|21.89,-30.27;
600	239.08	454.01	v:0.5;t:f;sf:1;nr:4.76;cr:9.52;verts:4.59,12.62|-0.2,11.6|-11.07,15.98|9.72,-36.45|3.09,-6.39;
640	244.19	471.22	v:0.5;t:f;sf:1;nr:4.81;cr:9.62;verts:19.76,14.27|-2.02,10.82|2.91,-10.16|4.61,-19.24;
680	261.58	478.7	v:0.5;t:f;sf:1;nr:4.86;cr:9.73;verts:2.37,21.75|-19.41,18.3|-14.48,-2.68|-12.79,-11.76|34.58,-33.42;
720	275.5	477.46	v:0.5;t:f;sf:1;nr:4.89;cr:9.78;verts:4.66,11.54|-11.55,20.51|-28.39,-3.92|1.73,-12.33|46.18,-15.26;
760	278.02	477.96	v:0.5;t:f;sf:1;nr:4.91;cr:9.83;verts:21.4,6.95|2.14,12.05|-14.07,21.01|-0.79,-11.83|-1.62,-48.88;
800	293.71	483.48	v:0.5;t:f;sf:1;nr:4.93;cr:9.86;verts:15.42,15.42|5.7,12.47|-13.55,17.57|-16.48,-6.31|29.07,-39.61;
840	301.12	480.46	v:0.5;t:f;sf:1;nr:4.94;cr:9.88;verts:8.01,12.4|-1.71,9.45|-20.96,14.54|-23.89,-9.33|46.84,-15.4;
880	318.06	485.45	v:0.5;t:f;sf:1;nr:4.94;cr:9.89;verts:-5.03,12.45|-6.1,11.97|-8.93,17.4|-18.65,14.44|31.92,-37.68;
920	343.08	490.14	v:0.5;t:f;sf:1;nr:4.95;cr:9.89;verts:0.29,0.49|-34.97,1.22|-33.8,-9.06|1.83,-34.95|16.97,-30.61;
960	352.36	484.48	v:0.5;t:f;sf:1;nr:4.95;cr:9.89;verts:-7.6,48.87|-10.54,32.45|-9,-5.17|2.97,-33.99|21.01,-26.89;
1000	364.95	485.3	v:0.5;t:f;sf:1;nr:4.95;cr:9.9;verts:14.68,26.48|-5.98,19.36|-21.59,-4.35|26.98,-13.74;
1040	368.64	486.4	v:0.5;t:f;sf:1;nr:4.95;cr:9.9;verts:-32.75,-5.77|-25.27,-3.25|8.45,-6.03|23.29,-12.65;
1080	382.58	481.67	v:0.5;t:f;sf:1;nr:4.95;cr:9.9;verts:-10.16,33.22|-23.69,-25.41|-5.5,-10.76|9.35,-17.38|39.56,1.57;
1120	389.81	459.8	v:0.5;t:f;sf:1;nr:4.95;cr:9.9;verts:18.76,27.82|-17.39,11.35|-33.55,-0.59|-31.73,-10.92|41.31,-27.26;
1160	387.51	449.72	v:0.5;t:f;sf:1;nr:4.95;cr:9.9;verts:34.02,-5.39|34.11,-4.79|-15.08,1.27|-15.15,-20.32;
1200	371.02	430.4	v:0.5;t:f;sf:1;nr:4.95;cr:9.9;verts:39.35,4.43|7.28,31.54|-30.42,-11.07|-28.03,-16.19|1.4,-18.05;
1240	358.11	432.64	v:0.5;t:f;sf:1;nr:4.95;cr:9.9;verts:34.51,19.42|-8.26,22.7|-17.51,-8.83|-15.12,-13.95|14.31,-15.81;
1280	347.91	430.13	v:0.5;t:f;sf:1;nr:4.95;cr:9.9;verts:1.94,20.19|-28.18,27.82|-7.3,-11.34|-4.92,-16.45|36.07,-11.03;
1320	329	430.95	v:0.5;t:f;sf:1;nr:4.95;cr:9.9;verts:20.85,21.01|2.14,24.46|-9.8,-30.12|13.99,-15.64|11.6,-10.52;
1360	315.82	438.57	v:0.5;t:f;sf:1;nr:4.95;cr:9.9;verts:10.59,18.35|-37.98,11.19|3.38,-22.5|27.17,-8.02|24.79,-2.9;
1400	306.03	431.55	v:0.5;t:f;sf:1;nr:4.95;cr:9.9;verts:6.71,25.05|-28.2,4.17|4.95,-25.46|26.51,-29.41;
1440	293.41	429.45	v:0.5;t:f;sf:1;nr:4.95;cr:9.9;verts:14.56,31.22|-31.94,12.91|-15.58,2.08|12.35,-32.16|28.73,-40.3;
*	id=P8	origin=start	destiny=end	motherId=-	ageAtStart=880
0	706.21	643.63	v:0.5;t:f;sf:1;nr:3.97;cr:7.95;verts:-4.76,30.03|-27.78,12.37|17.44,-24.91|-0.36,0.01;
40	695.81	651.95	v:0.5;t:f;sf:1;nr:4.02;cr:8.04;verts:0.36,0.28|10.03,8.33|-26.27,3.23|-18.39,-19.04|1.85,-26.41;
80	686.53	653.21	v:0.5;t:f;sf:1;nr:4.06;cr:8.12;verts:32.11,1.68|9.64,1.55|-16.99,4.49|-9.11,-17.78;
120	675.26	651.53	v:0.5;t:f;sf:1;nr:4.11;cr:8.21;verts:9.97,13.32|2.16,-19.46|8.05,-1.57|20.91,-0.14;
160	662.45	639.14	v:0.5;t:f;sf:1;nr:4.16;cr:8.31;verts:22.78,0.93|11.53,-14.76|15.34,10.74|11.27,14.96|-24.22,-33.17;
200	659.16	646.72	v:0.5;t:f;sf:1;nr:4.2;cr:8.41;verts:13.49,39.3|0,9.89|0.35,9.88|9.88,0.35|14.82,-7.18;
240	666.37	664.12	v:0.5;t:f;sf:1;nr:4.26;cr:8.51;verts:7.61,10.22|2.67,17.74|-8.74,3.71|-0.12,-26.9|6.6,-6.83;
280	676.43	658.41	v:0.5;t:f;sf:1;nr:4.31;cr:8.61;verts:42.44,3.14|-7.38,12.03|-2.45,4.51|-18.8,-2|-3.45,-12.54;
320	695	667.57	v:0.5;t:f;sf:1;nr:4.36;cr:8.72;verts:8.7,1.22|-21.03,13.67|-22.03,-3.38|4.26,-7.68|42.33,-7.93;
360	701.61	661.2	v:0.5;t:f;sf:1;nr:4.41;cr:8.81;verts:1.37,19.66|-19.68,-1.03|-2.34,-14.05|2.1,-5.14|42.96,-7.38;
400	704.99	656.31	v:0.5;t:f;sf:1;nr:4.44;cr:8.87;verts:41.18,15.69|-2.01,14.76|-23.06,-5.93|-5.72,-18.94|-1.28,-10.04;
440	725.01	641.79	v:0.5;t:f;sf:1;nr:4.46;cr:8.93;verts:20.84,13.53|2.17,-7.12|21.16,1.17|24.84,0.43;
480	734.64	626.99	v:0.5;t:f;sf:1;nr:4.49;cr:8.98;verts:-8.92,43.74|-7.46,-21.92|11.53,-13.63|11.2,-1.27|15.21,-14.37;
520	733.24	624.44	v:0.5;t:f;sf:1;nr:4.55;cr:9.1;verts:-16.76,41.63|-6.07,-24.47|12.93,-16.18|16.61,-16.91|12.6,-3.82;
560	718.37	621.14	v:0.5;t:f;sf:1;nr:4.62;cr:9.23;verts:10.72,-1.51|9.65,-4.92|8.17,-7.1|-3.17,-10.36|-8.88,44.63;
600	700.96	610.57	v:0.5;t:f;sf:1;nr:4.68;cr:9.37;verts:11.38,4.37|7.83,9.34|7.34,9.73|-27.27,11.38|14.25,-20.93;
640	693.53	597.82	v:0.5;t:f;sf:1;nr:4.75;cr:9.5;verts:-11.92,15.03|-19.84,-1.37|18.81,-8.39|15.27,-3.42|14.77,-3.02;
680	695.82	576.31	v:0.5;t:f;sf:1;nr:4.81;cr:9.63;verts:7.36,21.37|1.82,7.75|12.47,-24.52|12.97,-24.92;
720	698.79	554.87	v:0.5;t:f;sf:1;nr:4.89;cr:9.77;verts:5.39,9.34|-3.69,10.13|-12.98,8.96|-1.14,-13.68;
760	690.81	546.74	v:0.5;t:f;sf:1;nr:4.95;cr:9.91;verts:13.19,36.8|-10.61,3.04|6.84,-21.82|13.37,1.2;
800	687.56	535.62	v:0.5;t:f;sf:1;nr:4.99;cr:9.98;verts:4.51,10.14|-20.09,15.49|-7.37,-8.08|16.62,-9.92;
840	688.67	525.72	v:0.5;t:f;sf:1;nr:5.01;cr:10.03;verts:40.47,18.02|-3.47,12.61|-21.2,5.6|15.5,-19.81;
880	681.91	505.48	v:0.5;t:f;sf:1;nr:5.03;cr:10.07;verts:23.85,9.49|-14.43,-14.64|3.3,-7.63|21.26,-4.13;
920	676.6	488.9	v:0.5;t:f;sf:1;nr:5.05;cr:10.1;verts:37.78,6.66|-0.15,0.44|8.6,-24.21|29.16,-7.09;
960	674.41	487.65	v:0.5;t:f;sf:1;nr:5.07;cr:10.14;verts:48.88,12.78|-2.64,25.12|-10.27,23.08|-22.7,-11.07|10.79,-25.47;
1000	655.02	478.35	v:0.5;t:f;sf:1;nr:5.09;cr:10.17;verts:16.75,15.82|19.58,25.99|9.12,13.78|0.51,0.29|-3.31,-20.37;
1040	643.25	471.97	v:0.5;t:f;sf:1;nr:5.1;cr:10.21;verts:28.53,9.45|20.89,7.4|-31.02,9.85|8.46,-26.75|12.28,-6.09;
1080	629.52	460.5	v:0.5;t:f;sf:1;nr:5.12;cr:10.24;verts:20.03,5.95|-0.73,10.49|-17.29,-1.62|10.5,-0.37;
1120	608.94	448.77	v:0.5;t:f;sf:1;nr:5.14;cr:10.27;verts:3.32,37.94|-1.33,38.07|-0.31,-0.35|3.28,-13.36;
1160	602.68	445.87	v:0.5;t:f;sf:1;nr:5.15;cr:10.31;verts:5.34,25.12|-22.01,13.23|25.07,-44.83|9.55,-16.26|5.95,-3.25;
1200	586.27	440.28	v:0.5;t:f;sf:1;nr:5.17;cr:10.33;verts:21.75,19.53|-5.6,7.63|-36.73,18.72|13.37,-27.42|22.36,-8.84;
1240	561.16	431.69	v:0.5;t:f;sf:1;nr:5.18;cr:10.36;verts:-11.62,10.13|-34.5,13.94|-37.12,-2.6|0.58,-0.12|19.5,-0.95;
1280	564.43	440.18	v:0.5;t:f;sf:1;nr:5.2;cr:10.4;verts:16.23,7.54|-2.69,8.36|-14.89,18.62|-5.04,-26.05|7,-8.06;
1320	564.92	446.98	v:0.5;t:f;sf:1;nr:5.2;cr:10.41;verts:6.51,-1.25|-3.18,15.17|-15.39,25.42|-5.53,-19.25|16.42,-28.93;
1360	569.11	460.54	v:0.5;t:f;sf:1;nr:5.21;cr:10.42;verts:2.32,12.3|-9.72,-5.69|11.24,-18.12|12.24,-15.38;
1400	576.59	480.86	v:0.5;t:f;sf:1;nr:5.21;cr:10.42;verts:4.76,4.94|-7.6,7.87|-17.2,14.63|-10.51,-3.01|37.71,-17.73;
1440	580.43	499.11	v:0.5;t:f;sf:1;nr:5.21;cr:10.42;verts:0.92,23.19|-11.44,26.12|-0.28,0.53|-14.35,15.23|-33.51,26.18;
*	id=P9	origin=start	destiny=end	motherId=-	ageAtStart=920
0	615.82	609.66	v:0.5;t:f;sf:1;nr:3.91;cr:7.82;verts:22.89,20.74|-1.68,24.03|-10.56,-21.65|0.84,-24.08;
40	627.55	627.37	v:0.5;t:f;sf:1;nr:3.93;cr:7.85;verts:37.54,10.88|-20.75,14.53|-22.3,-3.94|-10.9,-6.36|11.5,-22.56;
80	638.52	639.01	v:0.5;t:f;sf:1;nr:3.95;cr:7.91;verts:10.63,1.68|2.05,10.56|-21.86,5.28|0.53,-10.92|35.76,-16.21;
120	639.09	643.99	v:0.5;t:f;sf:1;nr:3.99;cr:7.98;verts:10.05,6.66|1.48,15.54|-11.64,-22.47|-5.38,-16.55;
160	630.12	662.3	v:0.5;t:f;sf:1;nr:4.02;cr:8.05;verts:-10.2,31.4|-32.41,-6.3|-2.67,-4.16|34.8,-19.47|32.52,5.73;
200	618.16	662.49	v:0.5;t:f;sf:1;nr:4.06;cr:8.13;verts:38.84,10.55|-6.94,14.88|-20.45,-6.11|-8.94,-13.77|9.3,-3.97;
240	593.47	646.15	v:0.5;t:f;sf:1;nr:4.1;cr:8.21;verts:17.75,-1.45|6.53,5.1|6.35,5.33|-5.62,-25.39;
280	566.92	639.15	v:0.5;t:f;sf:1;nr:4.14;cr:8.28;verts:0.3,0.37|-27.45,-5.83|-26.2,-10.06|-13.17,-24.78|0,-28.06;
320	551.17	642.91	v:0.5;t:f;sf:1;nr:4.18;cr:8.36;verts:10.47,24.35|-11.7,-2.07|-10.45,-6.3|16.04,4.13;
360	549.29	652.96	v:0.5;t:f;sf:1;nr:4.22;cr:8.44;verts:8.37,1.63|17.93,14.18|-9.82,7.98|-8.57,3.76|-8.7,-32.3;
400	536.94	661.05	v:0.5;t:f;sf:1;nr:4.26;cr:8.52;verts:3.65,-24.21|20.72,9.71|3.78,11.84|-19.75,-27.38;
440	530.66	675.26	v:0.5;t:f;sf:1;nr:4.3;cr:8.59;verts:6.86,8.47|-0.38,-0.12|-13.46,-13.17|-5.28,-9.53;
480	529.19	691.98	v:0.5;t:f;sf:1;nr:4.33;cr:8.67;verts:1.09,16.6|0.48,27.58|-12,3.55|-3.82,7.18|-0.21,0.45;
520	528.78	698.13	v:0.5;t:f;sf:1;nr:4.37;cr:8.74;verts:0.21,6.6|1.5,22.75|-3.41,13.33|-11.58,9.7|5.4,-34.24;
560	516.13	718.59	v:0.5;t:f;sf:1;nr:4.41;cr:8.81;verts:-20.81,28.08|2.77,-9.66|18.05,-13.78|10.01,-0.88|10.01,-0.88;
600	511.28	733.14	v:0.5;t:f;sf:1;nr:4.44;cr:8.89;verts:22.9,0.78|7.08,2.13|7.62,4.9|14.86,13.68|14.86,13.68;
640	496.75	742.79	v:0.5;t:f;sf:1;nr:4.48;cr:8.96;verts:21.6,11.77|-12.69,18.88|-18.62,-7.52|17.39,-10.04;
680	492.48	745.73	v:0.5;t:f;sf:1;nr:4.52;cr:9.04;verts:21.67,-7.09|4.51,23.23|-8.41,21.83|-14.34,-4.58|14.78,-32.66;
720	482.91	741.72	v:0.5;t:f;sf:1;nr:4.55;cr:9.11;verts:14.08,19.21|1.15,17.82|-4.84,-8.05|-4.78,-8.59|-14.76,-42.7;
760	479.73	730.94	v:0.5;t:f;sf:1;nr:4.59;cr:9.18;verts:17.26,8.43|4.34,7.04|-11.61,-14.6|-1.65,-18.83;
800	470.44	722.88	v:0.5;t:f;sf:1;nr:4.62;cr:9.25;verts:26.55,0.37|13.63,-1.02|-25.13,26.77|-2.32,-22.66|33.7,-13.62;
840	463.49	710.45	v:0.5;t:f;sf:1;nr:4.66;cr:9.32;verts:26.4,-12.31|-11.85,26.62|-18.19,14.34|15.68,-33.51;
880	451.93	708.75	v:0.5;t:f;sf:1;nr:4.69;cr:9.39;verts:-0.29,24.91|-0.18,0.51|-6.62,12.64|-8.57,8.57|-10.6,5.87;
920	438.65	703.74	v:0.5;t:f;sf:1;nr:4.73;cr:9.46;verts:12.99,19.9|4.71,3.55|13.1,-4.51|11.03,5.46;
960	414.04	693.02	v:0.5;t:f;sf:1;nr:4.76;cr:9.52;verts:36.68,9.25|-24.98,16.22|-8.21,-28.63|11.64,-27.42;
1000	394.02	672.15	v:0.5;t:f;sf:1;nr:4.79;cr:9.59;verts:17.89,27.56|-30.46,12.31|-17.89,-27.56|-4.96,-4.65|0.5,-0.22;
1040	377.5	663.11	v:0.5;t:f;sf:1;nr:4.83;cr:9.66;verts:30.58,36.93|-13.94,3.26|-23.15,-1.62|11.56,-13.69|17.03,-9.27;
1080	373.3	662.69	v:0.5;t:f;sf:1;nr:4.86;cr:9.72;verts:-13.24,46.42|-9.74,2.85|-18.95,-2.03|15.76,-14.11|21.22,-9.68;
1120	353.8	662.5	v:0.5;t:f;sf:1;nr:4.89;cr:9.79;verts:24.3,17.66|22.32,20.1|-24.6,17.23|-0.1,-0.55|9.75,2.66;
1160	345.39	661.36	v:0.5;t:f;sf:1;nr:4.93;cr:9.85;verts:18.17,1.52|-3.92,11.38|-16.19,16.09|-7.52,-23.9|8.31,-1.69;
1200	334.12	652.5	v:0.5;t:f;sf:1;nr:4.96;cr:9.92;verts:26.38,29.28|-4.93,7.22|-21.85,-7.95|19.58,-10.56;
1240	339.98	649.28	v:0.5;t:f;sf:1;nr:4.99;cr:9.98;verts:13.94,15.48|-4.02,31.48|-2.18,-20.71|13.72,-13.77;
1280	342.73	649.03	v:0.5;t:f;sf:1;nr:5.02;cr:10.05;verts:11.18,15.23|-18.06,18.08|-4.93,-20.96|-4.53,-23.32|10.97,-14.02;
1320	367.32	659.8	v:0.5;t:f;sf:1;nr:5.06;cr:10.11;verts:27.33,25.49|-13.41,25.99|-13.62,-3.26|-14,-34.65|8.28,-49.55;
1360	389.98	649.4	v:0.5;t:f;sf:1;nr:5.09;cr:10.17;verts:-18.98,17.59|-11.58,-1.01|6.33,-9.75|11.54,-1.42;
1400	403.52	636.73	v:0.5;t:f;sf:1;nr:5.12;cr:10.23;verts:0.5,0.3|-30.8,1.08|-25.12,-13.69|-7.21,-22.42|-2,-14.09;
1440	405.25	618.8	v:0.5;t:f;sf:1;nr:5.15;cr:10.3;verts:24.28,32.96|3.81,9.94|-9.8,4.16|-1.23,-17.62;
*	id=P10	origin=start	destiny=end	motherId=-	ageAtStart=200
0	520.99	84	v:0.5;t:f;sf:1;nr:3.95;cr:7.91;verts:10.59,-3.04|10.96,1.15|2.85,-10.64|-10.36,29.48;
40	539.71	84.56	v:0.5;t:f;sf:1;nr:3.99;cr:7.99;verts:7.94,14.94|-7.76,1.71|-8.13,-2.48|-15.87,-10.08|38.71,-8.01;
80	546.85	84.06	v:0.5;t:f;sf:1;nr:4.04;cr:8.07;verts:17.31,3.05|0.8,14.44|-14.91,1.21|-15.27,-2.98|2.44,-39.87;
120	559.92	86.49	v:0.5;t:f;sf:1;nr:4.08;cr:8.16;verts:4.24,5.48|-12.27,16.86|-8.46,2.11|3.55,-7.97|24.67,-31.96;
160	567.67	86.31	v:0.5;t:f;sf:1;nr:4.12;cr:8.23;verts:24.34,6.52|-16.21,1.93|-4.2,-8.14|20.9,-25.04;
200	587.07	93.14	v:0.5;t:f;sf:1;nr:4.15;cr:8.3;verts:40.22,8.76|8.5,5.95|4.94,13.35|-23.6,-1.31|1.5,-18.21;
240	592.78	99.19	v:0.5;t:f;sf:1;nr:4.19;cr:8.37;verts:15.59,20.69|2.79,11.99|-0.77,19.4|-4.21,-12.17|-11.88,-39.79;
280	602.9	109.14	v:0.5;t:f;sf:1;nr:4.21;cr:8.43;verts:-7.34,21.95|-18.08,-0.32|-14.33,-2.22|-13.22,-12.33|-0.15,0.46;
320	608.13	112.62	v:0.5;t:f;sf:1;nr:4.24;cr:8.49;verts:42.03,3.13|-5.38,3.93|-23.3,3.16|-19.56,1.26|-18.45,-8.85;
360	622.23	113.53	v:0.5;t:f;sf:1;nr:4.27;cr:8.55;verts:-0.75,10.67|-19.48,4.85|-7.69,-7.43|6.73,-8.31|42.24,-4.16;
400	628.58	108.25	v:0.5;t:f;sf:1;nr:4.3;cr:8.6;verts:33.66,6|-16.65,19.84|-7.1,5.39|-14.05,-12.71|0.38,-13.59;
440	626.39	106.29	v:0.5;t:f;sf:1;nr:4.33;cr:8.66;verts:24.69,12.18|-14.45,17.89|-4.9,3.44|-11.85,-14.67|2.57,-15.55;
480	628.38	86.25	v:0.5;t:f;sf:1;nr:4.36;cr:8.72;verts:18.63,39.08|-16.45,-2.15|-26.49,-10.7|-6.9,-16.6|22.7,-7.86;
520	625.95	77.93	v:0.5;t:f;sf:1;nr:4.38;cr:8.76;verts:-5.88,43.19|-14.01,-10.47|-4.46,-24.93|-1.39,-19.83|18.16,-8.08;
560	621.47	79.77	v:0.5;t:f;sf:1;nr:4.4;cr:8.79;verts:0.02,-23.09|3.1,-17.99|3.6,-1.07|22.64,-6.24;
600	611.97	97.34	v:0.5;t:f;sf:1;nr:4.41;cr:8.82;verts:13.1,16.49|1.1,31.36|-0.31,0.4|9.51,-5.52|12.59,-0.42;
640	606.32	111.07	v:0.5;t:f;sf:1;nr:4.43;cr:8.85;verts:15.17,8.21|18.25,13.31|0.97,-1.68|9.65,-9.31;
680	604.1	109.71	v:0.5;t:f;sf:1;nr:4.44;cr:8.88;verts:20.47,11.95|0.41,22.66|-19.23,-12.97|11.87,-10.67;
720	585.91	103.62	v:0.5;t:f;sf:1;nr:4.45;cr:8.91;verts:11.28,1.39|-10.04,5.34|-13.99,4.01|-1.04,-19.06;
760	573.97	116.79	v:0.5;t:f;sf:1;nr:4.47;cr:8.93;verts:1.91,18.5|-2.04,17.17|-11.3,14.46|10.62,-34.01|10.9,-5.89;
800	560.54	132.1	v:0.5;t:f;sf:1;nr:4.48;cr:8.96;verts:24.33,9.42|9.71,26.69|-0.28,0.3|9.71,-26.69;
840	551.46	143.28	v:0.5;t:f;sf:1;nr:4.49;cr:8.98;verts:10.17,-0.89|0.51,0.07|8.79,11.48|18.79,-15.51|8.36,-5.86;
880	533.44	166.74	v:0.5;t:f;sf:1;nr:4.5;cr:9.01;verts:3.41,8.89|-9.43,1.33|-6.37,-7.08|31.79,-16.76;
920	518.36	191.71	v:0.5;t:f;sf:1;nr:4.52;cr:9.04;verts:8.71,17.89|5.65,26.29|-34.37,7.31|28.87,-34.58|29.8,-18.62;
960	514.58	213.36	v:0.5;t:f;sf:1;nr:4.53;cr:9.07;verts:-1.22,36.13|-8.67,-3.86|-8.3,-4.6|0.33,-9.48|9.31,-1.81;
1000	504.45	245.7	v:0.5;t:f;sf:1;nr:4.55;cr:9.1;verts:12.3,26.38|10.46,22.85|-17.51,23.24|4.32,-36.01|20.58,-20.58;
1040	499.52	257	v:0.5;t:f;sf:1;nr:4.6;cr:9.2;verts:25.51,-9.27|-2.34,3.13|-7.21,5.84|-5.05,-7.78|9.24,-24.7;
1080	494.92	266.44	v:0.5;t:f;sf:1;nr:4.66;cr:9.33;verts:6.74,36.19|2.26,12.57|-2.61,15.28|13.84,-15.27;
1120	506.72	289.75	v:0.5;t:f;sf:1;nr:4.73;cr:9.45;verts:2.05,8.05|1.43,10.16|-6.86,7.62|-9.95,2.48|20,-31.49;
1160	524.07	304.84	v:0.5;t:f;sf:1;nr:4.79;cr:9.59;verts:-6.11,8.41|-15.3,23.14|2.64,-16.4|-0.04,1.66;
1200	540.07	318.35	v:0.5;t:f;sf:1;nr:4.86;cr:9.72;verts:-16.04,15.17|-9.38,4.37|-13.35,-2.89|7.19,-7.45|46.58,-11.28;
1240	531.94	331.3	v:0.5;t:f;sf:1;nr:4.93;cr:9.86;verts:15.32,5.51|2.42,4.62|-1.25,17.33|-5.22,10.06|-12.31,29;
1280	522.44	341.39	v:0.5;t:f;sf:1;nr:4.96;cr:9.93;verts:24.82,15.6|11.92,14.71|0.39,0.41|8.25,27.42|4.27,20.15;
1320	516.24	338.77	v:0.5;t:f;sf:1;nr:4.99;cr:9.97;verts:18.12,12.09|10.47,17.53|14.44,24.8|-28.92,-27.2|6.59,-2.21;
1360	506.17	326.5	v:0.5;t:f;sf:1;nr:5;cr:10;verts:28.19,-0.18|20.54,5.26|24.51,12.53|-0.29,0.5|16.66,-14.48;
1400	498.25	324.16	v:0.5;t:f;sf:1;nr:5.01;cr:10.01;verts:-1.95,39.96|-22.46,-13.5|24.58,-16.82|7.63,-1.84|28.46,2.92;
1440	476.46	322.36	v:0.5;t:f;sf:1;nr:5.01;cr:10.02;verts:8.38,30.93|-11.41,0.4|8.75,-7.34|29.42,-3.65;
*	id=P11	origin=start	destiny=end	motherId=-	ageAtStart=640
0	495.01	228.81	v:0.5;t:f;sf:1;nr:3.99;cr:7.97;verts:0.45,0.04|-18.63,14.56|-23.36,3.7|-15.51,-17.85|-1.12,-4.19;
40	502.92	224.55	v:0.5;t:f;sf:1;nr:4.03;cr:8.07;verts:11.23,14.9|-2.11,3.73|-7.46,-4.22|-9.03,-8.45;
80	520.65	209.31	v:0.5;t:f;sf:1;nr:4.08;cr:8.16;verts:32.02,24.54|-18.58,21.37|-6.5,-0.34|-19.84,-11.52|9.22,-26.78;
120	519.33	205.49	v:0.5;t:f;sf:1;nr:4.13;cr:8.25;verts:32.55,24.61|-6,6.9|-5.18,-4.16|-18.52,-15.33|-0.8,-9.11;
160	519.21	195.56	v:0.5;t:f;sf:1;nr:4.18;cr:8.35;verts:41.17,2.84|-19.08,6.94|-5.88,-3.03|-5.07,-14.09|-0.68,-19.03;
200	515.7	188.23	v:0.5;t:f;sf:1;nr:4.23;cr:8.45;verts:-2.15,20.43|-15.57,-0.39|-2.38,-10.36|-1.56,-21.42|24.71,-10.17;
240	509.21	177.87	v:0.5;t:f;sf:1;nr:4.28;cr:8.56;verts:4.34,10.07|3.23,42.13|-9.08,-10.75|4.12,-20.72|5.02,-8.03;
280	506.57	180.47	v:0.5;t:f;sf:1;nr:4.33;cr:8.67;verts:6.99,12.66|-6.06,26.71|-6.44,-8.15|6.76,-18.12|7.66,-5.43;
320	498.41	185.48	v:0.5;t:f;sf:1;nr:4.39;cr:8.78;verts:15.82,-0.42|15.14,17.68|-22.9,14.87|-1.29,-34.65|14.92,-13.11;
360	489.43	197.9	v:0.5;t:f;sf:1;nr:4.42;cr:8.83;verts:9.07,20.36|-35.04,2.12|7.69,-22.23|22.08,-3.1|23.9,-0.69;
400	473.08	206.08	v:0.5;t:f;sf:1;nr:4.44;cr:8.87;verts:26.57,15.97|-14.55,27.37|-18.69,10.31|1.46,-35.3|29.94,-8.02;
440	453.03	217.95	v:0.5;t:f;sf:1;nr:4.46;cr:8.91;verts:7.65,-5.16|1.36,22.17|-2.23,8.96|5.29,-35.1;
480	436.82	221.54	v:0.5;t:f;sf:1;nr:4.47;cr:8.94;verts:23.86,-1.57|13.98,12.55|-28.51,0.06|-1.35,-19.38;
520	415.94	228.46	v:0.5;t:f;sf:1;nr:4.49;cr:8.97;verts:26.59,18.62|-0.51,-0.08|-7.63,6.98|-7.85,-31.5|19.53,-12.46;
560	401.14	223.97	v:0.5;t:f;sf:1;nr:4.5;cr:9;verts:14.29,-4.57|15.76,11.88|-19.15,-4.77|17.59,-22.69;
600	391.79	218.81	v:0.5;t:f;sf:1;nr:4.51;cr:9.02;verts:25.11,6.71|-7.74,35.15|-9.81,-9.94|-5.38,-23.32|23.63,-9.73;
640	372.04	213.91	v:0.5;t:f;sf:1;nr:4.56;cr:9.12;verts:25.17,37.44|-20.57,4.75|-14.13,-15.69|4.39,-20.65|9.95,-14.84;
680	356.32	204.28	v:0.5;t:f;sf:1;nr:4.63;cr:9.25;verts:21.82,-8.33|-20.44,7.85|-4.86,-4.88|1.59,-25.32;
720	338.38	187.57	v:0.5;t:f;sf:1;nr:4.7;cr:9.39;verts:-32.23,33.18|-15.87,11.53|-2.5,-8.87|13.08,-21.59|19.54,1.71;
760	334.25	184.49	v:0.5;t:f;sf:1;nr:4.77;cr:9.54;verts:-11.74,8.45|-13.88,6.64|1.63,-11.94|8.45,-7.61;
800	311.56	182.51	v:0.5;t:f;sf:1;nr:4.85;cr:9.69;verts:23.09,0|10.96,6.47|8.81,4.66|2.22,-2.41|24.32,-13.92;
840	303.01	186.3	v:0.5;t:f;sf:1;nr:4.92;cr:9.85;verts:17.36,8.45|19.51,10.26|-23.4,8.27|2.25,-9.73|10.77,1.38;
880	286.41	185.81	v:0.5;t:f;sf:1;nr:4.96;cr:9.92;verts:-6.81,7.77|-37.72,11.35|5.02,-8.7|18.84,-10.22|27.36,0.89;
920	268.45	190.92	v:0.5;t:f;sf:1;nr:4.98;cr:9.97;verts:11.16,12.89|-0.05,-0.45|2.44,-19.89|22.99,-3.59;
960	250.13	184.04	v:0.5;t:f;sf:1;nr:5;cr:10;verts:10.3,5.02|-2.58,11.17|-15.64,4.71|18.27,-7.33;
1000	243.82	179.67	v:0.5;t:f;sf:1;nr:5.02;cr:10.03;verts:16.61,0.65|3.73,6.79|-31.99,-1.21|24.58,-11.71;
1040	224.93	175.95	v:0.5;t:f;sf:1;nr:5.02;cr:10.05;verts:22.62,3.08|0.58,-0.05|-13.1,-4.92|-13.44,-18.5|20.38,-10.38;
1080	215.25	169.42	v:0.5;t:f;sf:1;nr:5.03;cr:10.07;verts:24.28,32.04|-18.99,-10.52|-3.42,-11.46|-3.76,-25.04|10.26,-6.59;
1120	190.4	165.37	v:0.5;t:f;sf:1;nr:5.04;cr:10.08;verts:-5.43,10.22|-7.22,11.04|-10.31,5.25|5.86,-14.58;
1160	183.83	169.11	v:0.5;t:f;sf:1;nr:5.04;cr:10.09;verts:1.14,13.96|-0.64,14.78|4.93,-12.26|12.44,-10.84;
1200	174.08	181.31	v:0.5;t:f;sf:1;nr:5.05;cr:10.1;verts:19.9,25.41|10.88,26.16|9.1,26.98|14.67,-0.05|22.18,1.37;
1240	163.12	187.01	v:0.5;t:f;sf:1;nr:5.05;cr:10.1;verts:27.54,14.65|25.63,5.64|-3.8,30.96|-30.4,7.02|23.12,-44.87;
1280	156.35	197.59	v:0.5;t:f;sf:1;nr:5.06;cr:10.11;verts:4.44,12.9|-4.21,12.97|-23.63,17.61|-11.93,-6.61|40.99,-29.53;
1320	153.51	213.27	v:0.5;t:f;sf:1;nr:5.06;cr:10.12;verts:13.7,37.63|7.29,28.57|-1.37,28.65|-9.09,9.06|-2.15,-50.51;
1360	148.19	224.12	v:0.5;t:f;sf:1;nr:5.07;cr:10.13;verts:19.05,20.43|-3.76,19.92|-11.36,25.52|-27.73,-3.4|25.77,-43.55;
1400	136.62	236.83	v:0.5;t:f;sf:1;nr:5.07;cr:10.14;verts:-1.45,41.61|-16.16,9.3|0.32,0.34|39.6,-12.87;
1440	137.52	240.89	v:0.5;t:f;sf:1;nr:5.08;cr:10.15;verts:18.78,13.15|1.6,22.86|-17.07,13.36|-0.42,-40.57|9.69,-20.77;
*	id=P12	origin=start	destiny=end	motherId=-	ageAtStart=360
0	624.61	459.15	v:0.5;t:f;sf:1;nr:3.94;cr:7.89;verts:26.09,17.06|7.6,19.79|-18.89,-9.62|5.84,-20.38;
40	623.15	467.54	v:0.5;t:f;sf:1;nr:3.98;cr:7.97;verts:-0.14,-0.43|-17.43,-1.24|9.31,-18.27|11.76,-16.8|7.3,-11.99;
80	620.8	464.8	v:0.5;t:f;sf:1;nr:4.02;cr:8.04;verts:13.57,28.84|3.35,9.21|-15.08,-3.97|9.65,-14.73;
120	608.21	466.28	v:0.5;t:f;sf:1;nr:4.06;cr:8.11;verts:8,6.48|15.94,10.68|-4.12,7.36|-6.05,-8.33;
160	595.68	467.45	v:0.5;t:f;sf:1;nr:4.09;cr:8.18;verts:20.53,7.65|-22.87,0|6.48,-7.16|23.03,-22.85;
200	587.02	462.62	v:0.5;t:f;sf:1;nr:4.12;cr:8.24;verts:-9.8,24.26|-14.21,-4.82|0.55,-10.45|15.14,-11.98|8.88,-5.55;
240	573	456.62	v:0.5;t:f;sf:1;nr:4.15;cr:8.3;verts:4.22,18.26|-22.68,-13.43|-0.19,-10.83|14.57,-16.45;
280	541.38	454.51	v:0.5;t:f;sf:1;nr:4.18;cr:8.37;verts:25.67,21.05|-16.56,8.08|-14.12,-11.84|8.94,-15.54|18.42,-0.32;
320	535.58	454.02	v:0.5;t:f;sf:1;nr:4.21;cr:8.43;verts:-1.95,26.7|-8.32,-12.33|14.74,-16.03|24.22,-0.81;
360	518.18	452.98	v:0.5;t:f;sf:1;nr:4.25;cr:8.49;verts:21.67,13.02|-24.64,5.69|9.08,-13.37|23.16,-24.5;
400	492.89	450.87	v:0.5;t:f;sf:1;nr:4.28;cr:8.55;verts:30.8,-1.08|-3.26,-10.64|20.63,-22.91|21.02,-22.54;
440	484.6	450.27	v:0.5;t:f;sf:1;nr:4.31;cr:8.61;verts:27.73,20.02|-1.92,9.03|-7.28,-5.69|5.02,-11.25;
480	478.91	453.14	v:0.5;t:f;sf:1;nr:4.33;cr:8.67;verts:18.06,18.71|3.77,11.91|-20.03,9.21|-2.72,-25.86|10.71,-8.37;
520	483.18	452.56	v:0.5;t:f;sf:1;nr:4.36;cr:8.72;verts:13.79,18.12|-0.5,11.32|-24.3,8.62|6.44,-8.96|25.47,-35.07;
560	493.22	465.11	v:0.5;t:f;sf:1;nr:4.38;cr:8.77;verts:7.88,42.89|-10.54,23.88|-3.59,3.6|-5.71,-26.87|9.85,-25.65;
600	511.11	481.73	v:0.5;t:f;sf:1;nr:4.41;cr:8.81;verts:43.84,0.51|-2.54,18.06|-23.6,-10.25|-8.04,-9.02|-8.84,-15.95;
640	522.06	494.75	v:0.5;t:f;sf:1;nr:4.42;cr:8.85;verts:-4.71,29.77|-27.09,13.21|-19,3.99|-19.8,-2.94|30.75,-31.56;
680	536.34	513.51	v:0.5;t:f;sf:1;nr:4.44;cr:8.87;verts:2.84,10.59|-22.47,17.21|6.45,-8.87|16.47,-12.8|10.93,-0.96;
720	550.84	513.62	v:0.5;t:f;sf:1;nr:4.45;cr:8.9;verts:29.56,19.66|-11.67,10.7|-8.06,-8.77|1.97,-12.69|3.76,-9.3;
760	562.22	517.52	v:0.5;t:f;sf:1;nr:4.46;cr:8.92;verts:-19.43,-4.86|-7.62,-5.39|-9.41,-8.79|-0.48,-1.9|11.25,-14.92;
800	582.33	513.6	v:0.5;t:f;sf:1;nr:4.47;cr:8.94;verts:30.08,32.92|-19.43,0.68|-20.59,-5.82|-8.87,-18.84|3.38,-19.15;
840	586.31	520.16	v:0.5;t:f;sf:1;nr:4.48;cr:8.95;verts:42.94,12.34|-23.41,7.23|-24.57,0.74|-12.85,-12.29|-0.6,-12.59;
880	585.3	514.95	v:0.5;t:f;sf:1;nr:4.49;cr:8.97;verts:36.26,26.26|-22.4,2.03|-23.56,-4.47|-11.84,-17.49|0.41,-17.8;
920	575.18	507.83	v:0.5;t:f;sf:1;nr:4.49;cr:8.99;verts:27.05,23.58|-4.78,17.85|-12.28,-5.1|-13.44,-11.59|-1.72,-24.62;
960	553.61	506.96	v:0.5;t:f;sf:1;nr:4.5;cr:9.01;verts:16.79,16.98|3.02,0.66|6.97,-6.5|8.13,-12.46|9.29,-5.96;
1000	547.74	511.34	v:0.5;t:f;sf:1;nr:4.51;cr:9.02;verts:15.16,-1.59|12.84,-2.12|8.89,5.04|2.26,-2.11|14,-8.08;
1040	529.33	523.06	v:0.5;t:f;sf:1;nr:4.52;cr:9.04;verts:20.67,9.61|18,23.04|-27.81,9.04|-22.4,-18.79|33.9,-29.78;
1080	525.65	535.02	v:0.5;t:f;sf:1;nr:4.53;cr:9.06;verts:36.03,3.16|5.22,8.68|-18.72,-6.83|7.76,-6.51;
1120	524.24	544.26	v:0.5;t:f;sf:1;nr:4.54;cr:9.07;verts:9.16,2.72|7.52,5.67|6.62,17.91|-17.31,2.4|6.44,-35.65;
1160	513.93	559.04	v:0.5;t:f;sf:1;nr:4.54;cr:9.08;verts:19.47,17.51|16.75,-20.86|17.83,20.45|-7,17.18|-13.95,-43.15;
1200	500.15	569.69	v:0.5;t:f;sf:1;nr:4.55;cr:9.1;verts:19.69,2.07|18.49,7.1|-18.56,-1.3|-13.5,-14.48|-9.9,-17.15;
1240	488.25	580.67	v:0.5;t:f;sf:1;nr:4.56;cr:9.11;verts:-6.67,9.68|-9.18,-0.32|8.69,-2.99|36.37,-1.16;
1280	471.68	595.33	v:0.5;t:f;sf:1;nr:4.6;cr:9.19;verts:19.08,-1.33|7.4,14.34|9.91,24.34|-17.98,6.54|7.6,-35.64;
1320	471.96	610.98	v:0.5;t:f;sf:1;nr:4.64;cr:9.29;verts:36.76,1.25|18.8,14.31|-19.1,17.81|-8.93,-24.54;
1360	452.14	620.24	v:0.5;t:f;sf:1;nr:4.7;cr:9.4;verts:0.73,27.07|-7.42,7.42|7.13,-36.47|6.02,-8.6;
1400	457.93	630.76	v:0.5;t:f;sf:1;nr:4.76;cr:9.51;verts:18.01,32.99|-13.21,17.94|1.35,-25.95|14.47,-19.92;
1440	457.56	628.49	v:0.5;t:f;sf:1;nr:4.82;cr:9.64;verts:8.81,4.3|-3.47,37.89|-12.84,15.67|1.71,-28.22|14.84,-22.19;
*	id=P13	origin=start	destiny=end	motherId=-	ageAtStart=480
0	217.42	441.19	v:0.5;t:f;sf:1;nr:4;cr:8;verts:-6.92,19.02|-19.99,3.17|-20.23,-0.71|-17.53,-10.12|37.85,-11.44;
40	226.07	451.07	v:0.5;t:f;sf:1;nr:4.04;cr:8.08;verts:17.14,17.14|-9.86,22.14|-22.47,22.77|-2.95,-24.05|14.59,-19.36;
80	233.92	460	v:0.5;t:f;sf:1;nr:4.08;cr:8.15;verts:-10.8,-15.13|-0.73,-2.1|3.06,-7.57|6.74,-10.43|5.67,-5.87;
120	257.81	474.85	v:0.5;t:f;sf:1;nr:4.11;cr:8.23;verts:-18.22,8.98|-23.14,9.35|-20.83,7.28|-17.15,4.42|38.09,-14.54;
160	257.03	480.86	v:0.5;t:f;sf:1;nr:4.15;cr:8.3;verts:28.46,16.53|-17.44,14.99|-20.05,13.29|-16.37,10.43|13.76,-24.83;
200	247.12	499.34	v:0.5;t:f;sf:1;nr:4.19;cr:8.37;verts:-18.12,37.34|-13.36,-12.46|-11.98,-13.78|8.29,-16.27|23.67,-6.34;
240	248.62	518.46	v:0.5;t:f;sf:1;nr:4.23;cr:8.45;verts:6.79,2.84|7.71,15.81|-14.86,6.66|-13.48,5.33|5.64,-41.49;
280	242.49	522.98	v:0.5;t:f;sf:1;nr:4.27;cr:8.53;verts:12.93,7.37|13.85,20.33|-7.35,9.86|-8.72,11.19|-3.48,-33.62;
320	233.88	523.91	v:0.5;t:f;sf:1;nr:4.31;cr:8.62;verts:21.53,8.29|9.91,25.81|1.26,10.78|-0.12,12.11|-27.01,-33.04;
360	229.82	534.32	v:0.5;t:f;sf:1;nr:4.35;cr:8.69;verts:3.26,-42.96|-7.13,7.13|3.95,22.52|10.01,1.23|5.33,21.19;
400	228.74	551.53	v:0.5;t:f;sf:1;nr:4.37;cr:8.73;verts:11.08,18.44|-6.06,24.34|-8.49,5.1|13.72,-31.94;
440	233.22	558.79	v:0.5;t:f;sf:1;nr:4.38;cr:8.77;verts:25.99,-1.36|43.52,3.51|-12.97,12.36|-23.39,11.41|-9.75,-24.13;
480	243.25	560.91	v:0.5;t:f;sf:1;nr:4.4;cr:8.79;verts:15.96,0.76|14.03,12.19|11.95,14.24|-11.95,14.24|-16.55,-30.91;
520	271.31	565.77	v:0.5;t:f;sf:1;nr:4.41;cr:8.81;verts:-14.04,17.05|-16.12,19.09|-12.11,5.62|0.41,0.02;
560	282.62	573.15	v:0.5;t:f;sf:1;nr:4.42;cr:8.83;verts:12.74,13.19|-10.9,7.4|-18.31,-0.96|-14.25,-11.54|41.87,-13.76;
600	289.75	587.98	v:0.5;t:f;sf:1;nr:4.43;cr:8.85;verts:17.56,4.05|-4.66,17.41|-17.8,2.82|-21.38,3.29|28.8,-20.47;
640	308.08	597.24	v:0.5;t:f;sf:1;nr:4.43;cr:8.87;verts:27.56,6.52|-0.77,13.31|-9.54,-7.19|10.47,-11.22;
680	311.87	602.93	v:0.5;t:f;sf:1;nr:4.44;cr:8.88;verts:-4.56,19|-5.32,21.33|-13.33,-1.5|33.15,-29.43|6.68,-5.52;
720	327.66	626.13	v:0.5;t:f;sf:1;nr:4.45;cr:8.89;verts:2.06,29.5|-9.11,17.68|-18.2,23.3|11.79,-33.5|17.36,-6.23;
760	330.41	635.98	v:0.5;t:f;sf:1;nr:4.45;cr:8.9;verts:14.61,3.62|-32.48,30.34|-22.37,14.53|9.04,-23.65|26.18,-5.09;
800	332.78	645.5	v:0.5;t:f;sf:1;nr:4.46;cr:8.91;verts:23.81,4.43|8.6,2.3|12.24,13.14|-17.04,-15.13|6.67,-14.13;
840	346.32	659.64	v:0.5;t:f;sf:1;nr:4.46;cr:8.92;verts:6.87,6.87|10.27,18.57|-4.94,16.44|-6.87,0.01|-0.18,-35.65;
880	352.15	677.64	v:0.5;t:f;sf:1;nr:4.47;cr:8.94;verts:1.04,24.87|-11.61,27.35|-12.7,18.01|-6.01,-17.65|21.9,-38.88;
920	350.6	687.15	v:0.5;t:f;sf:1;nr:4.47;cr:8.95;verts:7.35,27.45|-22.69,17.1|-4.47,-8.14|-0.46,-0.24|28.31,-2.48;
960	352.83	690.48	v:0.5;t:f;sf:1;nr:4.48;cr:8.96;verts:26.08,0.85|6.91,17.09|-14.12,11.85|-6.7,-4.81|-15.96,-32.04;
1000	371.43	694.77	v:0.5;t:f;sf:1;nr:4.49;cr:8.98;verts:7.48,5.14|-11.69,21.38|-25.29,-0.52|21.94,-18.48|36.92,-5.85;
1040	381.22	683.01	v:0.5;t:f;sf:1;nr:4.5;cr:9;verts:-8.04,18.05|-17.11,9.88|-21.49,9.62|-2.31,-6.62|42.17,-15.44;
1080	391	676.65	v:0.5;t:f;sf:1;nr:4.51;cr:9.02;verts:35.94,2.01|29.74,11.42|-17.81,11.7|-6.62,-31.16;
1120	410.36	675.48	v:0.5;t:f;sf:1;nr:4.52;cr:9.05;verts:27.09,9.96|10.38,10.24|8.6,20.26|20.55,-7.89|16.58,0.84;
1160	424.93	689.37	v:0.5;t:f;sf:1;nr:4.54;cr:9.07;verts:12.53,23.85|-4.19,24.13|2.01,14.73|-0.12,0.51|5.98,6.01;
1200	432.43	696.89	v:0.5;t:f;sf:1;nr:4.59;cr:9.18;verts:-1.52,13.52|-5.49,22.25|-7.62,8.02|-2.1,-9.11|21.48,-39.97;
1240	438.36	708.52	v:0.5;t:f;sf:1;nr:4.65;cr:9.29;verts:-7.45,25.15|-13.55,19.66|-16.51,-22.73|-8.03,2.53|-0.46,0.26;
1280	443.75	721.71	v:0.5;t:f;sf:1;nr:4.7;cr:9.41;verts:45.27,10.46|-5.86,13.45|-13.42,15.72|-21.91,-9.54|-9.44,-22.24;
1320	451.23	739.18	v:0.5;t:f;sf:1;nr:4.76;cr:9.52;verts:31.77,34.67|-10.42,-0.73|-16.91,-4.77|-4.25,-9.54|8.23,-6.43;
1360	447.93	749.78	v:0.5;t:f;sf:1;nr:4.82;cr:9.64;verts:11.52,4.17|-7.12,9.87|-13.62,5.82|31.25,-21.77;
1400	437.54	761.44	v:0.5;t:f;sf:1;nr:4.87;cr:9.75;verts:21.91,15.83|14.83,29.11|3.27,21.53|-3.23,17.49|-23.17,-42.25;
1440	427.87	768.05	v:0.5;t:f;sf:1;nr:4.92;cr:9.85;verts:6.44,24.1|-22.48,10.83|9.2,-20.66|16.8,-15.13;
*	id=P14	origin=start	destiny=end	motherId=-	ageAtStart=80
0	755.63	39.02	v:0.5;t:f;sf:1;nr:3.96;cr:7.91;verts:6.8,14.5|0.19,16.02|7.33,-5.73|8.57,-3.64;
40	758.52	42.2	v:0.5;t:f;sf:1;nr:3.97;cr:7.95;verts:5.67,-0.45|4.44,-2.54|3.91,17.69|-2.7,19.2|-1.7,-39.53;
80	776.92	60.11	v:0.5;t:f;sf:1;nr:4;cr:8;verts:8.06,-0.85|-2.1,7.83|-12.72,17.46|-13.95,15.37|14.54,-28.27;
120	779.6	60.59	v:0.5;t:f;sf:1;nr:4.03;cr:8.06;verts:31.98,0.9|5.38,-0.37|-4.78,8.31|-15.41,17.94;
160	798.29	61.78	v:0.5;t:f;sf:1;nr:4.07;cr:8.13;verts:13.29,2.09|10.28,0.9|-13.31,0.82|27.68,-16.53;
200	809.42	47.75	v:0.5;t:f;sf:1;nr:4.1;cr:8.2;verts:-17.48,36.71|-2.8,-10.45|-0.85,-13.14|2.16,-11.94|10.73,-1.32;
240	814.91	28.1	v:0.5;t:f;sf:1;nr:4.14;cr:8.28;verts:27.97,30|-25.93,4.57|-18.94,-18.29|-1.84,-26.27|5.24,-20.97;
280	810.51	3.8	v:0.5;t:f;sf:1;nr:4.18;cr:8.35;verts:0.47,0.05|-22.59,4.39|-22.92,2.01|-16.83,-15.69|16.83,-15.69;
320	795.1	-5.84	v:0.5;t:f;sf:1;nr:4.21;cr:8.43;verts:-7.18,-5.25|-7.01,-5.68|-7.51,-7.64|1.71,-2.3|15.88,-9.59;
360	785.4	-11.96	v:0.5;t:f;sf:1;nr:4.25;cr:8.5;verts:2.18,-13.76|2.52,-11.37|2.69,-11.8|2.46,-3.8|11.41,-8.42;
400	777.16	-10.52	v:0.5;t:f;sf:1;nr:4.29;cr:8.57;verts:-44.21,25.44|10.42,-12.32|10.93,-10.36|10.76,-9.93|19.65,-6.99|10.7,-2.36;
440	770.41	-15.95	v:0.5;t:f;sf:1;nr:4.32;cr:8.65;verts:-34.47,25.5|17.18,-17.75|17.68,-15.79|17.51,-15.37|17.45,-7.79;
480	758.31	-9.54	v:0.5;t:f;sf:1;nr:4.36;cr:8.72;verts:26.72,0|41.09,13.46|-26.65,-1.86|-26.39,-4.18|-22.41,-14.55;
520	742.16	7.5	v:0.5;t:f;sf:1;nr:4.4;cr:8.79;verts:-10.24,12.86|-10.51,15.18|-26.45,-5.14|-0.49,0.12|-6.26,2.49;
560	728.74	31.1	v:0.5;t:f;sf:1;nr:4.43;cr:8.86;verts:5.82,9.32|-13.03,18.46|-2.84,-10.61|-1.72,-10.85|23.28,-37.28;
600	725.62	45.03	v:0.5;t:f;sf:1;nr:4.47;cr:8.93;verts:17.83,1.56|12.66,12.66|8.95,23.25|-16.48,6.99|-0.67,-35.44;
640	722.91	51	v:0.5;t:f;sf:1;nr:4.5;cr:9;verts:7.91,-43.96|-9.22,4.11|-13.77,12.96|20.54,7.53|15.36,18.62;
680	708.67	60.17	v:0.5;t:f;sf:1;nr:4.54;cr:9.07;verts:7.87,5.72|5.02,13.27|0.47,22.13|-13.78,-25.3|3.96,-8.88;
720	689.77	68.15	v:0.5;t:f;sf:1;nr:4.57;cr:9.14;verts:5.12,-17.32|22.86,-0.9|-2.26,9.07|-34.83,-10.21;
760	682.52	76.43	v:0.5;t:f;sf:1;nr:4.6;cr:9.21;verts:45.48,4.55|4.99,17.35|-26.26,-1.84|-24.24,-10.29|12.37,-9.04;
800	674.15	81.88	v:0.5;t:f;sf:1;nr:4.64;cr:9.27;verts:13.36,22.8|-17.9,3.61|-15.87,-4.84|18.6,-31.79;
840	665.15	84.48	v:0.5;t:f;sf:1;nr:4.67;cr:9.34;verts:24.93,20.92|-8.9,6.22|-15.77,-33.57|-8.97,-31.29;
880	653.15	96.19	v:0.5;t:f;sf:1;nr:4.7;cr:9.4;verts:46.65,-1.69|3.1,17.93|-27.37,9.96|-3.77,-21.86|3.02,-19.57;
920	627.95	113.58	v:0.5;t:f;sf:1;nr:4.73;cr:9.46;verts:-2.17,27.35|-12.22,-2.15|20.34,-22.15|21.43,-4.48;
960	609.08	109.47	v:0.5;t:f;sf:1;nr:4.76;cr:9.51;verts:-13.97,45.17|-9.51,20.4|1.57,-22.45|14.77,-16.99|6.66,-6.26;
1000	602.04	107.33	v:0.5;t:f;sf:1;nr:4.79;cr:9.57;verts:33.46,11.52|-2.47,18.25|-27.92,-12.13|8.61,-24.6|13.7,-8.41;
1040	589.56	90.73	v:0.5;t:f;sf:1;nr:4.81;cr:9.62;verts:-10.56,30.68|-10.31,22.23|10.01,1.66|30.08,-12.15|31.85,-6.19;
1080	584.01	89.62	v:0.5;t:f;sf:1;nr:4.84;cr:9.68;verts:15.56,0.54|-10.93,2.72|3.09,-15.46|9.22,-6.46;
1120	565.78	93.61	v:0.5;t:f;sf:1;nr:4.87;cr:9.73;verts:27.46,-2.47|7.31,6.72|-0.55,-0.12|9.83,-28.55|21.33,-11.47;
1160	557.79	114.68	v:0.5;t:f;sf:1;nr:4.89;cr:9.78;verts:0.45,-0.03|-29.41,6.25|19.33,-23.03|17.83,-7.48;
1200	545.67	126.46	v:0.5;t:f;sf:1;nr:4.92;cr:9.84;verts:12.23,21.18|1.71,24.4|-17.3,18.03|0.04,-0.56|12.57,11.75;
1240	552.75	137.83	v:0.5;t:f;sf:1;nr:4.94;cr:9.89;verts:5.49,23.12|-7.04,10.81|-22.44,11.43|17.7,-35.14;
1280	559.98	140.77	v:0.5;t:f;sf:1;nr:4.97;cr:9.94;verts:-1.75,26.07|-14.27,13.75|-22.73,19.07|-29.65,1.04|39.83,-29.3;
1320	565.36	151.14	v:0.5;t:f;sf:1;nr:5;cr:10;verts:2.88,14.83|-14.53,4.17|-0.26,-15.11|31.3,-5.7;
1360	570.02	161.94	v:0.5;t:f;sf:1;nr:5.02;cr:10.05;verts:26.65,5.1|-1.77,25.63|-19.18,14.96|-4.92,-4.31|-4.42,-49.78;
1400	579.97	166.51	v:0.5;t:f;sf:1;nr:5.05;cr:10.1;verts:16.69,9.67|-20.45,24.81|-14.87,0.26|-1.16,-22.07|21.35,-5.72;
1440	591.4	177.93	v:0.5;t:f;sf:1;nr:5.08;cr:10.16;verts:9.93,5.7|5.27,21.09|-26.3,11.68|-12.58,-10.65|36.67,-34.75;
*	id=P15	origin=start	destiny=end	motherId=-	ageAtStart=840
0	419.2	314.06	v:0.5;t:f;sf:1;nr:3.95;cr:7.89;verts:3.42,24.32|-24.26,3.84|-9.6,-22.61|-9.2,-22.77|38.44,-6.52;
40	401.91	324.6	v:0.5;t:f;sf:1;nr:3.99;cr:7.98;verts:-6.97,14.38|4.47,-12.13|7.69,-12.07|8.09,-12.24;
80	393.99	326.25	v:0.5;t:f;sf:1;nr:4.04;cr:8.07;verts:14.03,14.86|0.96,16.03|12.39,-10.48|15.62,-10.42|16.01,-10.58;
120	388.32	316.98	v:0.5;t:f;sf:1;nr:4.09;cr:8.17;verts:19.7,5.59|6.63,6.77|-25.56,-3.78|2.05,-9.63|9.81,-0.86;
160	398.3	304.25	v:0.5;t:f;sf:1;nr:4.13;cr:8.26;verts:-0.64,40.85|-3.36,-5.97|-7.94,-22.37|-0.17,-13.59|9.71,-7.14;
200	409.25	296.13	v:0.5;t:f;sf:1;nr:4.17;cr:8.35;verts:8.48,3.26|19.2,36.57|-14.3,-14.09|-11.12,-21.71|-1.23,-15.26;
240	418.49	295.02	v:0.5;t:f;sf:1;nr:4.21;cr:8.43;verts:-1.61,8.28|-4.72,6.99|8.72,0.72|5.19,6.64;
280	432.4	309.11	v:0.5;t:f;sf:1;nr:4.26;cr:8.51;verts:38.13,-2|-5.18,14.81|-8.72,20.73|-22.32,-15.14|16.74,-34.32;
320	444.02	318.09	v:0.5;t:f;sf:1;nr:4.29;cr:8.59;verts:24.66,7.54|-12.89,22.33|-23.37,10.9|-12.89,-22.33|33.08,-26.76;
360	465.55	320.77	v:0.5;t:f;sf:1;nr:4.33;cr:8.66;verts:36.04,7.66|32.23,17.86|3.13,10.22|-31.39,-13.97|-21.66,-29.81;
400	486.97	319.65	v:0.5;t:f;sf:1;nr:4.37;cr:8.73;verts:10.81,16.74|-25.01,13.3|-0.4,-0.04|14.62,6.54;
440	486.33	326.39	v:0.5;t:f;sf:1;nr:4.4;cr:8.8;verts:8.79,6.62|15.27,13.29|11.45,23.49|0.25,6.71|-24.28,-36.3;
480	484.09	331.61	v:0.5;t:f;sf:1;nr:4.42;cr:8.84;verts:17.51,18.5|11.03,11.84|4.43,8.1|2.49,11.93|3.61,20.45;
520	486.58	346.14	v:0.5;t:f;sf:1;nr:4.44;cr:8.87;verts:1.93,22.62|-0.01,26.45|-5.92,9.85|4.78,-43.93|3.74,-10.86;
560	481.9	355.73	v:0.5;t:f;sf:1;nr:4.45;cr:8.9;verts:3.21,9.31|-1.24,19.44|5.93,-17.17|8.42,-1.27;
600	481.39	367.37	v:0.5;t:f;sf:1;nr:4.46;cr:8.93;verts:8.93,10.37|3.17,8.7|3.72,20.95|-0.74,1.38|6.44,-5.53;
640	485.11	383.34	v:0.5;t:f;sf:1;nr:4.48;cr:8.95;verts:-0.56,24.67|2.72,10.44|-4.46,17.36|17.33,-14.9|20.68,-10.54;
680	497.8	394.69	v:0.5;t:f;sf:1;nr:4.49;cr:8.98;verts:7.99,0.81|3.86,19.86|-9.97,21.79|3.3,-35.66|4.64,-3.55;
720	514.1	403.38	v:0.5;t:f;sf:1;nr:4.5;cr:9.01;verts:37.04,25.38|-8.31,9.5|-11.66,5.14|-21.26,-17.84|-13.45,-24.27;
760	510.6	399.32	v:0.5;t:f;sf:1;nr:4.52;cr:9.03;verts:8.96,0.94|-4.81,5.44|-8.16,1.08|34.46,-10.49;
800	501.67	389.31	v:0.5;t:f;sf:1;nr:4.53;cr:9.06;verts:28.09,9.13|21.51,8.49|4.12,-4.56|0.77,-8.92|17.89,-9.07;
840	481.43	383.27	v:0.5;t:f;sf:1;nr:4.54;cr:9.08;verts:8.02,23.29|-10.39,34.7|-16.8,-18.02|21.01,-14.96|24.36,-10.6;
880	468.39	379.86	v:0.5;t:f;sf:1;nr:4.55;cr:9.1;verts:-4.35,27.44|-26.84,7.19|-3.75,-21.43|3.87,-27.51|44.78,-7.47;
920	453.11	375.08	v:0.5;t:f;sf:1;nr:4.56;cr:9.12;verts:30.41,15.5|10.93,22.66|4.16,33.88|-11.56,2.41|0.47,0.24;
960	451.21	374.97	v:0.5;t:f;sf:1;nr:4.57;cr:9.14;verts:12.83,22.55|-2.84,20.24|-3.55,20.12|-9.66,2.3|-1.66,-45.58;
1000	445.73	369.7	v:0.5;t:f;sf:1;nr:4.58;cr:9.16;verts:18.31,17.29|2.64,14.97|1.94,14.86|-4.18,-2.97|-22.46,-39.81;
1040	447.47	360.5	v:0.5;t:f;sf:1;nr:4.59;cr:9.18;verts:16.57,8.09|0.9,5.77|-18.49,-14.41|-5.92,-12.16;
1080	455.65	359.92	v:0.5;t:f;sf:1;nr:4.6;cr:9.2;verts:42.23,17.95|8.39,7.5|-7.28,5.19|-14.1,-12.75|-25.37,-23.66;
1120	469.39	371.61	v:0.5;t:f;sf:1;nr:4.61;cr:9.22;verts:-5.35,19.2|-21.03,16.88|-22.04,3.1|7.98,-20.78|35.68,-29;
1160	483.96	380.91	v:0.5;t:f;sf:1;nr:4.62;cr:9.24;verts:0.44,0.29|-23.66,-23.66|-6.59,-11.48|-8.09,-32.46|30.07,-14.67;
1200	488.31	381.07	v:0.5;t:f;sf:1;nr:4.63;cr:9.26;verts:19.9,8.45|12.4,17.71|-15.81,14.75|-10.94,-11.32|5.43,-45.88;
1240	513.26	382.32	v:0.5;t:f;sf:1;nr:4.64;cr:9.28;verts:21.39,-5.33|6.81,20.96|-5.05,9.7|-12.55,18.97|11.79,-35.12;
1280	519.19	386.16	v:0.5;t:f;sf:1;nr:4.65;cr:9.3;verts:32.83,7.58|0.88,24.8|-10.98,13.54|-34.58,-30.94|15.46,-1.49;
1320	534.07	388.48	v:0.5;t:f;sf:1;nr:4.66;cr:9.32;verts:17.95,9.9|-35.19,12.05|10.47,-20.55|13.88,-18.42|23.03,-1.21;
1360	549.81	388.58	v:0.5;t:f;sf:1;nr:4.71;cr:9.41;verts:2.21,9.99|-4.83,29.41|-5.27,-20.46|7.29,-1.12;
1400	569.15	401.88	v:0.5;t:f;sf:1;nr:4.76;cr:9.53;verts:26,9.46|-12.06,12.19|0.34,-0.26|26.6,-7.63;
1440	582.62	408.88	v:0.5;t:f;sf:1;nr:4.83;cr:9.66;verts:13.13,-0.63|12.53,16.46|7.16,10.23|-13.13,6.73|2.33,-38.05;
*	id=P16	origin=start	destiny=death	motherId=-	ageAtStart=920
0	449.9	240.25	v:0.5;t:f;sf:1;nr:3.94;cr:7.89;verts:16.2,9.35|15.69,10.19|14.54,11.77|-30.37,-7.05|20.89,-3.75;
40	428.9	232.25	v:0.5;t:f;sf:1;nr:3.99;cr:7.98;verts:0.44,-0.11|-26.39,7.57|-19.41,-19.41|-9.37,-15.06|26.85,-5.71;
80	406.47	231.37	v:0.5;t:f;sf:1;nr:4.03;cr:8.07;verts:-24.91,31.18|3.02,-20.29|13.06,-15.94|-3.96,6.69|22.87,-0.99;
*	id=P17	origin=start	destiny=end	motherId=-	ageAtStart=640
0	696.9	54.32	v:0.5;t:f;sf:1;nr:3.95;cr:7.89;verts:15.9,10.32|5.89,24.25|-8.35,-13.36|-8.11,-13.5|6.66,-14.28;
40	688.81	65.48	v:0.5;t:f;sf:1;nr:3.99;cr:7.99;verts:11.04,22.71|-18.22,23.32|-19.02,22.67|-2.06,-29.52|14.75,-3.11;
80	686.2	71.63	v:0.5;t:f;sf:1;nr:4.04;cr:8.08;verts:18.62,17.5|-19.57,14.22|0.54,-23.37|17.36,3.03;
120	694.6	80.36	v:0.5;t:f;sf:1;nr:4.08;cr:8.17;verts:19.37,25.87|5.14,7.35|-6.66,-6|-7.86,-14.64;
160	705.37	83.63	v:0.5;t:f;sf:1;nr:4.13;cr:8.26;verts:39.55,10.18|-5.62,10.61|-17.43,-2.73|-18.63,-11.37|-2.19,-8.8;
200	721.56	91.1	v:0.5;t:f;sf:1;nr:4.18;cr:8.36;verts:12.61,39.34|-18.38,-1.32|-4.32,-16.12|-1.45,-16.62|13.15,-10.27;
240	735.87	93.12	v:0.5;t:f;sf:1;nr:4.24;cr:8.47;verts:40.73,9.41|-13.36,13.83|-18.63,-14.1|-15.77,-14.6|-1.16,-8.25;
280	739.69	86.29	v:0.5;t:f;sf:1;nr:4.3;cr:8.59;verts:22.74,25.12|-17.17,7|-11.23,2.18|-4.98,-15.08|4.83,-10.36;
320	761.33	78.63	v:0.5;t:f;sf:1;nr:4.35;cr:8.71;verts:9.71,-0.17|1.1,17.46|-16.81,-18.02|8.05,-11.54;
360	780.58	66.4	v:0.5;t:f;sf:1;nr:4.38;cr:8.76;verts:-3.46,17.78|-15.99,8.5|-18.15,5.23|-9.54,-12.4|40.7,-15.46;
400	794.01	53.87	v:0.5;t:f;sf:1;nr:4.4;cr:8.81;verts:25.41,10.79|13.8,23.91|8.99,26.1|-16.89,5.25|-18.09,-39.91;
440	803.07	50.34	v:0.5;t:f;sf:1;nr:4.42;cr:8.84;verts:16.35,7.26|4.74,20.38|-0.08,22.57|-25.95,1.72|21.08,-28.22;
480	829.88	46.97	v:0.5;t:f;sf:1;nr:4.43;cr:8.87;verts:11.48,4.64|-10.46,3.89|-8.44,-9.05|10.8,-19.89;
520	840.75	42.15	v:0.5;t:f;sf:1;nr:4.45;cr:8.89;verts:34.02,28.43|-0.33,9.39|-21.33,-0.93|-19.31,-13.87|-0.08,-24.71;
560	836.91	26.11	v:0.5;t:f;sf:1;nr:4.46;cr:8.91;verts:-5.24,27.97|-17.49,-16.97|3.51,-6.64|18.8,1.31|18.75,1.97;
600	837.57	20.92	v:0.5;t:f;sf:1;nr:4.47;cr:8.93;verts:-5.9,22.77|-18.79,12.95|2.85,-11.83|18.14,-3.88;
640	837.75	8.09	v:0.5;t:f;sf:1;nr:4.48;cr:8.95;verts:6.93,44.13|-6.08,9.94|-18.96,0.12|2.67,-24.67|17.96,-16.71;
680	836.46	-11.15	v:0.5;t:f;sf:1;nr:4.48;cr:8.97;verts:8.22,24.89|-10.46,7.06|-17.67,-19.12|-4.79,-9.3|42.05,-15.33;
720	835.14	-22.39	v:0.5;t:f;sf:1;nr:4.49;cr:8.98;verts:9.54,13.65|6.4,35.29|-9.14,-4.18|-3.47,-20.54|7.06,-8.12;
760	836.01	-36.1	v:0.5;t:f;sf:1;nr:4.5;cr:8.99;verts:5.53,21.58|-2.33,22.87|6.19,-21.83|8.67,-0.06;
800	841.55	-43.97	v:0.5;t:f;sf:1;nr:4.5;cr:9;verts:-0.01,13.72|-7.87,15.01|-8.7,3.17|19.08,-40.72|3.13,-7.93;
840	854.8	-54.82	v:0.5;t:f;sf:1;nr:4.51;cr:9.02;verts:36.26,26.69|-13.25,2.86|-21.11,4.16|-21.95,-7.68|-10.12,-18.78;
880	862.31	-56.57	v:0.5;t:f;sf:1;nr:4.51;cr:9.03;verts:14.61,25.3|-24.5,15.91|-20.77,1.12|-26.03,-13.26|31.8,-31.95;
920	887.42	-55.87	v:0.5;t:f;sf:1;nr:4.52;cr:9.04;verts:12.98,4.72|-7.92,11.31|-10.1,9.42|-13.06,-4.5|22.55,-28.2;
960	892.41	-62.2	v:0.5;t:f;sf:1;nr:4.52;cr:9.05;verts:43.26,13.08|-12.91,4.99|-15.09,3.09|-18.05,-10.83|7.99,-1.6;
1000	908.11	-78.72	v:0.5;t:f;sf:1;nr:4.53;cr:9.06;verts:12.46,43.49|-7.8,-5.88|-7.7,-18.13|0,-9.77|7.03,-6.79;
1040	920	-90.45	v:0.5;t:f;sf:1;nr:4.53;cr:9.06;verts:5.56,-7.38|0.32,0.42|-19.7,-17.61|-11.89,-21.5|-4.86,-18.52;
1080	922.88	-104.97	v:0.5;t:f;sf:1;nr:4.54;cr:9.07;verts:2.28,9.89|3.6,28.78|-6.53,7.78|-2.56,-14.1|2.68,-21.89;
1120	933.31	-105.13	v:0.5;t:f;sf:1;nr:4.58;cr:9.16;verts:41.84,17.49|-8.15,9.73|-16.96,7.61|-13,-14.26|-7.75,-22.06;
1160	949.47	-100.04	v:0.5;t:f;sf:1;nr:4.63;cr:9.27;verts:18.36,2.25|8.97,16.18|-18.32,-2.58|-18.16,-3.53|-16.39,-32.77;
1200	961.15	-83.51	v:0.5;t:f;sf:1;nr:4.69;cr:9.37;verts:6.68,18.79|-9.27,30.3|-14.4,12.36|20.37,-24.28|26.58,-17.26;
1240	962.53	-69.57	v:0.5;t:f;sf:1;nr:4.74;cr:9.48;verts:-2.74,46.79|-20.06,3.9|-9.28,-18.21|18.99,-10.33|25.19,-3.32;
1280	965.27	-61.31	v:0.5;t:f;sf:1;nr:4.79;cr:9.59;verts:22.46,4.94|-22.8,12.15|-12.01,-9.95|34.99,-14.66;
1320	966.55	-47.73	v:0.5;t:f;sf:1;nr:4.84;cr:9.69;verts:21.18,18.53|-28.49,21.47|-13.29,3.63|0.01,-0.44;
1360	960.8	-27.36	v:0.5;t:f;sf:1;nr:4.89;cr:9.78;verts:-7.55,24|-7.6,7.34|1.1,-10.5|14.47,-35.95;
1400	958.97	-8.86	v:0.5;t:f;sf:1;nr:4.92;cr:9.84;verts:2.93,8|-5.77,25.83|-19.05,22.71|15.43,-35.96|16.3,-17.45;
1440	957.32	-0.46000000000004	v:0.5;t:f;sf:1;nr:4.94;cr:9.88;verts:4.58,16.4|-23.66,8.61|-24.93,3.5|39.8,-28.89|17.95,-9.04;
*	id=P18	origin=start	destiny=end	motherId=-	ageAtStart=360
0	624.24	386.71	v:0.5;t:f;sf:1;nr:3.94;cr:7.88;verts:8.61,3.83|3.83,8.61|-10.45,4.71|-9.15,2.28|5.85,-38.51;
40	647.8	384.75	v:0.5;t:f;sf:1;nr:3.98;cr:7.97;verts:14.99,11.29|-16.25,9.38|-19.72,6.66|-14.94,1.88|21.02,-33.35;
80	657.03	372.91	v:0.5;t:f;sf:1;nr:4.02;cr:8.04;verts:35.51,18.06|-10.22,1.07|-6.74,-7.76|-5.45,-8.72|5.76,-0.55;
120	668.05	363.57	v:0.5;t:f;sf:1;nr:4.06;cr:8.11;verts:21.57,33.95|-21.25,-8.26|-14.08,-14.58|-5.27,-9.89|20.27,0;
160	680.86	355.75	v:0.5;t:f;sf:1;nr:4.09;cr:8.18;verts:-5.41,32|-8.09,-4.48|0.16,-9.25|7.47,-7.82|8.24,-4.2;
200	688.05	340.55	v:0.5;t:f;sf:1;nr:4.12;cr:8.24;verts:29.74,13.61|-12.61,16.81|-13.07,-1.6|0.27,-23.02|1.04,-19.4;
240	698.03	338.04	v:0.5;t:f;sf:1;nr:4.14;cr:8.29;verts:19.76,11.09|32.84,24.85|-23.05,-4.12|-8.94,-21.91|-5.19,-15.98;
280	714.93	323.27	v:0.5;t:f;sf:1;nr:4.17;cr:8.34;verts:15.94,10.08|-4.28,11.14|-11.07,4.47|-3.89,-32.93|2.87,-3.68;
320	725.11	311.22	v:0.5;t:f;sf:1;nr:4.19;cr:8.38;verts:5.76,-1.96|34.83,22.89|-14.46,-0.9|-21.25,-7.57|-7.32,-15.72;
360	732.63	291.9	v:0.5;t:f;sf:1;nr:4.2;cr:8.41;verts:-1.75,-21.29|5.76,7.93|-1.19,9.73|-18.9,-27.66;
400	737.87	281.21	v:0.5;t:f;sf:1;nr:4.22;cr:8.44;verts:-10.6,32.63|-6.43,-0.95|-10.99,0.87|10.03,-32.81;
440	735.54	274.24	v:0.5;t:f;sf:1;nr:4.23;cr:8.46;verts:0.12,0.47|-4.1,-7.93|-8.66,-6.11|-14.02,-27.51|2.69,-30.76;
480	727.04	258.16	v:0.5;t:f;sf:1;nr:4.24;cr:8.48;verts:16.24,21.66|-24.42,13.54|-0.16,-22.18|4.4,-24.01|8.62,-15.6;
520	727	249.39	v:0.5;t:f;sf:1;nr:4.25;cr:8.5;verts:-30.99,4.36|-24.38,4.77|-12.79,-5.43|16.27,12.9|11.72,29.02;
560	712.59	225.29	v:0.5;t:f;sf:1;nr:4.26;cr:8.52;verts:18.89,5.06|18.6,6.04|5.68,4.31|-9.97,-19.33|-0.68,-19.54;
600	696.3	218.17	v:0.5;t:f;sf:1;nr:4.27;cr:8.54;verts:5.57,8.26|-26.53,6.27|-5.57,-8.26|-2.58,-9.63|21.97,-2.81;
640	692.08	222.79	v:0.5;t:f;sf:1;nr:4.28;cr:8.56;verts:9.8,12.88|-22.31,10.89|-22.17,1.16|1.64,-5.01|41.43,-10.27;
680	687.97	230.34	v:0.5;t:f;sf:1;nr:4.29;cr:8.57;verts:13.9,20.43|5.75,2.54|-0.62,-11.2|14.87,-21.24;
720	688.03	236.83	v:0.5;t:f;sf:1;nr:4.29;cr:8.59;verts:6.57,20.22|-2.27,21.83|-0.68,-4.7|14.81,-14.74;
760	690.04	239.75	v:0.5;t:f;sf:1;nr:4.3;cr:8.61;verts:4.56,23.13|-4.28,24.74|-4.33,7.81|-8.7,-26.08|12.8,-11.83;
800	701.98	244.36	v:0.5;t:f;sf:1;nr:4.31;cr:8.62;verts:-10.69,29.36|0.86,-7.21|2.84,-10.92|30.94,4.35;
840	713.05	238.26	v:0.5;t:f;sf:1;nr:4.32;cr:8.64;verts:19.87,-1.75|10.12,9.86|-10.21,-13.31|-8.23,-17.02;
880	730.29	223.82	v:0.5;t:f;sf:1;nr:4.33;cr:8.65;verts:-4.42,27.9|-21.86,3.33|2.62,-16.19|27.29,7.31;
920	725.37	202.97	v:0.5;t:f;sf:1;nr:4.34;cr:8.67;verts:39.91,16.73|0.51,7.05|-8.78,1.55|-8.48,-2.75|-16.93,-17.52;
960	714.99	190.24	v:0.5;t:f;sf:1;nr:4.34;cr:8.69;verts:1.9,-15.48|1.6,-11.18|10.89,-5.68|2.77,-1.09|27.32,0;
1000	706.94	179.2	v:0.5;t:f;sf:1;nr:4.35;cr:8.71;verts:31.06,5.48|5.26,-2.52|10.83,-12.12|9.65,-22.22|18.94,-16.72;
1040	698.98	167.13	v:0.5;t:f;sf:1;nr:4.36;cr:8.73;verts:-13.62,27.94|-22.36,21.59|13.21,-14.59|27.48,4.6;
1080	689.25	160.28	v:0.5;t:f;sf:1;nr:4.38;cr:8.75;verts:3.92,9.24|-3.89,21.09|-12.62,14.75|14.1,-41.3|4.24,-9.1;
1120	679.29	155.25	v:0.5;t:f;sf:1;nr:4.38;cr:8.77;verts:13.88,4.2|6.07,16.05|-2.66,9.71|-27.91,-2.28|14.2,-14.14;
1160	662.53	159.71	v:0.5;t:f;sf:1;nr:4.39;cr:8.79;verts:14.1,14.17|17.13,22.23|-11.15,2.18|-5.94,-17.25;
1200	634.47	161.91	v:0.5;t:f;sf:1;nr:4.4;cr:8.81;verts:16.91,4.38|0.67,9.55|-23.94,-14.75|-1.66,-9.43;
1240	622.91	168.65	v:0.5;t:f;sf:1;nr:4.41;cr:8.83;verts:-0.32,-0.25|12.23,16.3|-12.38,-8.01|-18.24,-17.62;
1280	604.58	187.43	v:0.5;t:f;sf:1;nr:4.42;cr:8.85;verts:30.46,12.93|18.02,18.52|5.96,10.76|-30.9,-11.86|-23.85,-26.02;
1320	608.53	210.57	v:0.5;t:f;sf:1;nr:4.43;cr:8.87;verts:8.57,3.81|1.31,9.29|1.14,9.31|-2.11,9.14|-14.67,-32.2;
1360	610.73	208.93	v:0.5;t:f;sf:1;nr:4.45;cr:8.89;verts:6.36,2.18|-0.9,7.65|-1.06,7.67|-4.32,7.5|-5.41,-35.06;
1400	616.64	210.98	v:0.5;t:f;sf:1;nr:4.46;cr:8.92;verts:-8.55,34.52|-6.81,9.69|-10.22,9.54|18.6,-28.63;
1440	619.09	215.94	v:0.5;t:f;sf:1;nr:4.47;cr:8.95;verts:-9.26,14.65|-12.04,14.34|-12.68,14.5|4.9,-17.59|14.76,-11.53;
*	id=P19	origin=start	destiny=end	motherId=-	ageAtStart=360
0	513.03	63.38	v:0.5;t:f;sf:1;nr:3.91;cr:7.83;verts:0.47,26.9|-27.56,14.03|2.81,-26.76|22.31,-15.05|20.7,-8.62;
40	511.09	63.29	v:0.5;t:f;sf:1;nr:3.96;cr:7.92;verts:31.06,23.81|-16.15,10.49|-14.96,-12.12|14.96,-12.12|19.11,-2.35;
80	494.5	63.1	v:0.5;t:f;sf:1;nr:4;cr:8.01;verts:0.44,10.3|-29.63,15.1|1.62,-12.3|13.53,-30.38|19.76,-4.54;
120	490	61.67	v:0.5;t:f;sf:1;nr:4.04;cr:8.09;verts:4.94,8.86|7.63,19.88|-12.15,16.51|6.13,-13.74|19.46,-8.66;
160	481.34	58.86	v:0.5;t:f;sf:1;nr:4.08;cr:8.16;verts:13.6,6.06|16.28,17.08|-3.49,13.7|-28.55,-15.23|14.78,-16.55;
200	477.87	58.25	v:0.5;t:f;sf:1;nr:4.11;cr:8.22;verts:17.07,5.44|-0.02,13.09|-1.99,9.34|-8.43,-4.48|-19.75,-35.71;
240	460.8	49.98	v:0.5;t:f;sf:1;nr:4.14;cr:8.28;verts:28.11,-0.98|15.08,1.07|17.05,4.82|8.64,-12.75|32.06,-25.75;
280	442.51	44.97	v:0.5;t:f;sf:1;nr:4.17;cr:8.33;verts:19.88,17.51|-5.55,9.61|-1.93,-10.93|9.41,-5.88;
320	429.96	43.74	v:0.5;t:f;sf:1;nr:4.19;cr:8.38;verts:7,8.38|-20.83,16.66|4.92,-9.65|10.62,-12.16|21.96,-7.11;
360	411.09	40.32	v:0.5;t:f;sf:1;nr:4.21;cr:8.43;verts:3.13,8.59|-1.96,13.24|-7.39,-5.37|22.56,-24.81;
400	405.69	35.03	v:0.5;t:f;sf:1;nr:4.23;cr:8.47;verts:-19.06,37.59|-1.99,-10.66|13.41,-22.32|8.52,3.29|3.44,7.95;
440	380.37	30.57	v:0.5;t:f;sf:1;nr:4.25;cr:8.51;verts:25.86,33.53|-15.96,12.03|-7.81,-18.4|-5.17,-19.31|5.84,-19.12;
480	368.48	29.85	v:0.5;t:f;sf:1;nr:4.27;cr:8.54;verts:14.91,39.83|-4.07,11.31|-8.97,-3.44|4.08,-19.12|6.72,-20.02;
520	355.04	28.96	v:0.5;t:f;sf:1;nr:4.28;cr:8.57;verts:0.49,0.01|9.36,10.42|-32.5,9.32|-29.85,-15.87|4.46,-4.34;
560	326.95	39.57	v:0.5;t:f;sf:1;nr:4.3;cr:8.59;verts:15.32,27.64|0.21,14.03|-4.41,19.93|-1.76,-5.26|31.48,2.75;
600	326.72	44.11	v:0.5;t:f;sf:1;nr:4.31;cr:8.62;verts:9.88,2.28|9.74,2.79|0.43,18.57|-4.18,24.47|-8.8,-42.04;
640	320	47.12	v:0.5;t:f;sf:1;nr:4.32;cr:8.64;verts:7.15,21.59|4.06,17.17|9.36,-2.68|16.59,5.29|16.46,5.81;
680	293.6	48.31	v:0.5;t:f;sf:1;nr:4.34;cr:8.67;verts:-29.9,-31.2|2.19,20.8|18.8,9.17|11.08,-17.74|20.91,0.36;
720	289.32	59.54	v:0.5;t:f;sf:1;nr:4.35;cr:8.7;verts:11.3,1.79|-0.1,-0.49|-4.47,-10.54|5.2,-10.2|15.36,-6.51;
760	282.68	73.57	v:0.5;t:f;sf:1;nr:4.36;cr:8.72;verts:11.83,3.83|22,7.52|17.94,15.82|6.53,13.54|-34.71,-26.21;
800	273.61	74.89	v:0.5;t:f;sf:1;nr:4.38;cr:8.75;verts:20.9,5.15|15.6,14.86|-6.41,8.82|-25.12,-24.22|3.55,-10.31;
840	258.29	81.41	v:0.5;t:f;sf:1;nr:4.39;cr:8.78;verts:8.9,15.34|-24.46,13.63|-9.81,-17.7|14.82,-9.63|18.86,-3.79;
880	253	83.99	v:0.5;t:f;sf:1;nr:4.4;cr:8.8;verts:20.12,-7.05|24.15,-1.21|-19.17,16.21|-4.52,-15.12|-0.94,-43.88;
920	240.63	82.03	v:0.5;t:f;sf:1;nr:4.41;cr:8.83;verts:-1.66,31.65|1.66,-31.65|1.63,-11.42|7.86,-17.07;
960	237.4	77.1	v:0.5;t:f;sf:1;nr:4.43;cr:8.85;verts:-4.78,34.99|-2.33,-10.97|4.85,-16.35|10.08,4.92|11.08,-22;
1000	225.59	65.23	v:0.5;t:f;sf:1;nr:4.44;cr:8.88;verts:7.03,23.12|-21.04,28.48|9.48,-22.84|22.46,-15.15|21.89,-6.95;
1040	213.36	56.05	v:0.5;t:f;sf:1;nr:4.45;cr:8.9;verts:19.26,13.94|2.85,10.63|-8.81,19.29|-11.68,-25.89|5.34,-9.63;
1080	206.25	54.59	v:0.5;t:f;sf:1;nr:4.46;cr:8.91;verts:9.95,9.18|-1.7,17.84|12.44,-11.08|3.78,-8.53|20.76,-24.74;
1120	195.77	42.92	v:0.5;t:f;sf:1;nr:4.47;cr:8.93;verts:-25.21,25.22|-6.48,-7.72|14.26,-20.2|20.44,-2.5;
1160	187.08	36.69	v:0.5;t:f;sf:1;nr:4.48;cr:8.95;verts:0.43,3.04|-16.52,18.98|2.21,-13.95|4.52,-11.18;
1200	177.31	32.6	v:0.5;t:f;sf:1;nr:4.52;cr:9.04;verts:-6.75,14.9|-26.6,23.96|11.98,-18.04|14.29,-15.26|10.2,-1.04;
1240	182.52	21.23	v:0.5;t:f;sf:1;nr:4.57;cr:9.14;verts:18.8,41.09|-11.96,3.53|-17.46,-15.72|4.99,-12.42|18.76,-14.14;
1280	184.8	-1.24	v:0.5;t:f;sf:1;nr:4.62;cr:9.23;verts:16.53,18.61|14.03,26.38|12.15,27.29|-14.23,-18.94|-21.4,-40.36;
1320	185.83	-11.03	v:0.5;t:f;sf:1;nr:4.66;cr:9.32;verts:15.49,8.82|12.99,16.59|11.12,17.5|-15.13,25.38|-1.56,-44.57;
1360	180.65	-34.55	v:0.5;t:f;sf:1;nr:4.7;cr:9.4;verts:-38.65,26.06|-9.94,1.86|20.68,-14.7|18.17,-6.93|16.3,-6.02;
1400	176.13	-47.06	v:0.5;t:f;sf:1;nr:4.74;cr:9.48;verts:23.89,29.05|-34.23,-3.6|-5.42,-10.65|5.98,-33.9|20.82,-18.52;
1440	171.45	-66.51	v:0.5;t:f;sf:1;nr:4.78;cr:9.56;verts:9.15,18.75|0.73,20.85|-14.75,-14.75|14.85,4.57;
*	id=P20	origin=start	destiny=end	motherId=-	ageAtStart=640
0	230.49	274.73	v:0.5;t:f;sf:1;nr:3.93;cr:7.85;verts:9.7,0.17|-2.18,9.45|-13.73,-0.27|16.32,-18.71;
40	239.63	280.74	v:0.5;t:f;sf:1;nr:3.94;cr:7.89;verts:0.57,6.18|-11.32,15.47|-6.87,-10.88|7.19,-12.7;
80	256.13	291.55	v:0.5;t:f;sf:1;nr:3.97;cr:7.95;verts:7.23,5.86|-15.94,16.99|-23.37,-0.08|-9.32,-1.9|33.66,-20.57;
120	262.31	289.37	v:0.5;t:f;sf:1;nr:4.01;cr:8.02;verts:26.94,7.22|-0.28,25.43|-15.5,-4.07|7.69,-26.81|13.52,-24.39;
160	274.32	280.31	v:0.5;t:f;sf:1;nr:4.05;cr:8.1;verts:-12.29,16.37|-10.14,-1.61|31.18,-7.5|14.93,-1.84;
200	284.34	274.8	v:0.5;t:f;sf:1;nr:4.09;cr:8.18;verts:37.03,-16.35|-12.88,21.44|4.92,-7.35|-20.15,-7.12|-3.05,-24.83;
240	292.53	269.05	v:0.5;t:f;sf:1;nr:4.13;cr:8.26;verts:9.67,17.45|-13.35,14.83|-11.48,-39.24|-3.27,-13.1|19.94,-0.7;
280	306.68	264.3	v:0.5;t:f;sf:1;nr:4.17;cr:8.34;verts:-6.93,25.85|-4.48,12.7|-10.8,0.73|26.7,-1.87;
320	305.14	274.68	v:0.5;t:f;sf:1;nr:4.21;cr:8.43;verts:-2.94,23.08|-9.26,11.11|-1.83,-16.99|25.88,-4.56|26.18,2.29;
360	317.26	281.02	v:0.5;t:f;sf:1;nr:4.25;cr:8.51;verts:13.76,1.77|14.06,8.63|8.69,5.64|-25.05,-9.97|-13.96,-10.65;
400	318.58	292.52	v:0.5;t:f;sf:1;nr:4.3;cr:8.59;verts:35.59,-23.32|-15.27,0.85|12.44,13.27|7.38,17.15|12.74,20.13;
440	320.23	310	v:0.5;t:f;sf:1;nr:4.34;cr:8.67;verts:-3.39,7.99|-5.1,7.02|-16.92,18.33|-0.35,0.35|5.69,-6.55;
480	308.3	312.5	v:0.5;t:f;sf:1;nr:4.38;cr:8.76;verts:8.54,10.48|6.83,9.51|-4.99,20.83|0.4,-0.45|17.62,-4.06|11.58,2.85;
520	297.67	304.88	v:0.5;t:f;sf:1;nr:4.42;cr:8.84;verts:11.02,-8.07|22.21,-4.77|17.46,1.89|19.17,2.86|5.63,13.21|-51.79,-8.86;
560	286.14	287.2	v:0.5;t:f;sf:1;nr:4.46;cr:8.92;verts:17.17,-4.47|6.9,8.52|-10.01,-4.46|14.32,-24.39;
600	265.06	283.3	v:0.5;t:f;sf:1;nr:4.5;cr:9;verts:26.49,6.61|3.33,27.1|-26.89,4.74|-10.45,-34.13|11.06,-8.37;
640	246.97	271.4	v:0.5;t:f;sf:1;nr:4.54;cr:9.08;verts:21.42,15.21|-8.79,-7.15|1.26,-11.73|23.08,-17.39;
680	242.83	259.26	v:0.5;t:f;sf:1;nr:4.58;cr:9.16;verts:-0.19,0.38|-4.06,8.33|-4.65,-19.29|5.41,-23.87;
720	251.39	253.43	v:0.5;t:f;sf:1;nr:4.62;cr:9.24;verts:9.28,3.94|-5.92,8.15|-9.06,3.2|-12.63,2.49|-8.75,-5.46;
760	250.56	245.19	v:0.5;t:f;sf:1;nr:4.66;cr:9.32;verts:16.82,52.84|-5.09,-0.09|-11.79,-5.75|-8.23,-5.04|-7.92,-13.7|10.11,-4.3;
800	253.68	247.26	v:0.5;t:f;sf:1;nr:4.7;cr:9.4;verts:50.41,24.21|-8.21,1.98|-14.91,-3.68|-11.35,-2.97|-11.04,-11.63|6.99,-2.23;
840	266.69	252.8	v:0.5;t:f;sf:1;nr:4.74;cr:9.47;verts:-6.02,3.31|-21.22,7.52|-24.36,2.57|-27.92,1.86|-24.05,-6.09|56.34,-2.29;
880	285.52	250.28	v:0.5;t:f;sf:1;nr:4.77;cr:9.55;verts:28.86,14.08|-29.34,13.06|11.51,-29.98|29.95,-4.67;
920	307.98	253.55	v:0.5;t:f;sf:1;nr:4.81;cr:9.61;verts:6.4,17.35|-4.04,15.12|1.14,-10.83|7,-8.34|7.49,-1.39;
960	315.66	254.69	v:0.5;t:f;sf:1;nr:4.84;cr:9.67;verts:-1.28,18.49|-11.72,16.25|-6.55,-9.69|-0.69,-7.2|32.29,-35.6;
1000	328.01	251.04	v:0.5;t:f;sf:1;nr:4.87;cr:9.73;verts:-13.63,14.84|-24.06,12.61|-18.89,-13.34|-13.03,-10.85|48.01,-5.89;
1040	348.78	252.81	v:0.5;t:f;sf:1;nr:4.9;cr:9.79;verts:-28.74,26.27|-10.09,-1.6|-7.94,-6.43|9.02,-4.8|27.24,-4.12;
1080	350.77	248.04	v:0.5;t:f;sf:1;nr:4.92;cr:9.85;verts:25.24,-8.89|3.44,-2.41|7.03,-9.56|-12.09,-6.36|-9.94,-11.2;
1120	353.7	232.82	v:0.5;t:f;sf:1;nr:4.95;cr:9.9;verts:-15.02,-21.59|-12.87,-26.42|-0.17,-0.54|0.51,-17.63|4.1,-24.78;
1160	350.27	218.85	v:0.5;t:f;sf:1;nr:4.98;cr:9.96;verts:37.39,13.11|4.65,9.96|-10.99,-0.19|3.26,-14.51;
1200	339.69	198.72	v:0.5;t:f;sf:1;nr:5.01;cr:10.01;verts:11.28,17.37|-16.1,13.04|-0.42,-20.32|37.68,-12.93;
1240	338.5	176.73	v:0.5;t:f;sf:1;nr:5.03;cr:10.07;verts:48.67,11.75|-20.95,6.81|-21.69,3.83|-14.91,-8.95|12.47,-4.62;
1280	340.23	170.34	v:0.5;t:f;sf:1;nr:5.06;cr:10.12;verts:38.56,32.35|-22.68,0.42|-23.42,-2.57|-16.64,-15.35|10.74,-11.01;
1320	341.69	158.49	v:0.5;t:f;sf:1;nr:5.08;cr:10.17;verts:41.79,28.51|-18.24,14.77|-24.14,-11.43|-24.88,-14.41|9.29,-22.86;
1360	342.04	139.79	v:0.5;t:f;sf:1;nr:5.11;cr:10.22;verts:47.02,19.35|-12.06,17.87|-18.59,-3.93|-19.21,-9.79|1.5,-21.51;
1400	347.58	137.29	v:0.5;t:f;sf:1;nr:5.14;cr:10.27;verts:47.07,19.89|-17.6,15.38|-24.13,-6.43|-24.75,-12.29|-4.04,-24;
1440	364.54	134.69	v:0.5;t:f;sf:1;nr:5.16;cr:10.32;verts:13.78,20.44|-6.79,-23.7|-1.52,-10.66|20.44,-13.78;
*	id=P21	origin=start	destiny=death	motherId=-	ageAtStart=520
0	572.73	553.83	v:0.5;t:f;sf:1;nr:3.91;cr:7.82;verts:11,16.83|5.87,15.3|-9.82,8|-4.24,-15.83;
40	570.12	568.2	v:0.5;t:f;sf:1;nr:3.96;cr:7.92;verts:24.87,11.07|23.09,14.43|-19.81,24.23|-15.23,-22.57|12.36,-24.26;
80	562.01	582.1	v:0.5;t:f;sf:1;nr:4.02;cr:8.03;verts:1.4,8.84|-10.57,17.31|-7.12,-8.67|7.83,-4.34|20.47,-10.36;
120	558.62	592.39	v:0.5;t:f;sf:1;nr:4.07;cr:8.14;verts:23.86,-0.07|4.79,19.13|11.22,5.95|-14.55,10.57|8.54,-39.23;
160	544.22	602.72	v:0.5;t:f;sf:1;nr:4.13;cr:8.26;verts:9.63,3.31|7.45,6.94|-0.15,20.91|-9.57,3.48|2.95,-32.44;
200	533.45	621.2	v:0.5;t:f;sf:1;nr:4.18;cr:8.36;verts:1.2,21.96|-10.59,16.95|-13.11,15.08|10.28,-31.39|13.72,-13.97;
240	532.49	629.13	v:0.5;t:f;sf:1;nr:4.23;cr:8.45;verts:36.22,11.07|27.24,26.31|-36.9,8.52|-12.79,-30.9|14.68,-6.04;
280	529.26	642.96	v:0.5;t:f;sf:1;nr:4.26;cr:8.53;verts:-15.05,-24.08|27.01,-8.78|-9.57,-17.07|17.9,7.79|-41.53,-7.81;
320	539.17	671.42	v:0.5;t:f;sf:1;nr:4.3;cr:8.59;verts:40.98,11.81|-19.48,11.4|-24.96,4.38|-19.18,-5.5|5.84,-19.09;
360	556.74	681.27	v:0.5;t:f;sf:1;nr:4.33;cr:8.65;verts:6.38,7.09|4.33,8.5|-3.26,8.96|16.55,-14.49;
400	561.84	696.19	v:0.5;t:f;sf:1;nr:4.35;cr:8.71;verts:1.29,22.01|-0.77,23.42|-8.36,23.88|0.27,-0.42|11.46,0.42;
440	566.89	706.85	v:0.5;t:f;sf:1;nr:4.38;cr:8.76;verts:8.09,32.45|6.4,11.08|-4.78,10.24|14.1,-2.2|32.58,7.52;
480	579.21	710.95	v:0.5;t:f;sf:1;nr:4.4;cr:8.79;verts:30.51,3.75|20.26,11.62|-5.92,15.18|-17.1,14.34|-27.24,-34.28;
520	584.37	713.91	v:0.5;t:f;sf:1;nr:4.41;cr:8.82;verts:25.35,6.71|15.11,14.59|-11.07,18.15|-5.27,8.11|12.36,-42.19;
560	587.27	722.94	v:0.5;t:f;sf:1;nr:4.42;cr:8.85;verts:-8.18,17.14|-9.86,0.69|-9.49,-6.61|6.74,-7.23;
600	582.75	732.24	v:0.5;t:f;sf:1;nr:4.44;cr:8.88;verts:11.26,2.08|-5.33,9.99|-4.96,2.69|-30.79,0.54|26.58,-23.38;
640	575.99	746.95	v:0.5;t:f;sf:1;nr:4.45;cr:8.9;verts:18.03,16.78|1.8,17.4|1.43,24.7|-19.12,-8.12|4.78,-35.18;
680	579.65	747.1	v:0.5;t:f;sf:1;nr:4.46;cr:8.92;verts:14.36,16.94|-1.86,17.55|-2.23,24.85|-22.78,-7.96|22.04,-38.66;
720	582.88	745.43	v:0.5;t:f;sf:1;nr:4.47;cr:8.94;verts:11.13,15.27|-5.46,23.18|-5.09,15.88|-12.96,-15.44|8.45,-34.66;
760	593.36	738.26	v:0.5;t:f;sf:1;nr:4.48;cr:8.95;verts:-1.21,34.57|-15.94,16.01|-15.57,8.71|16.16,-41.66|0.65,8.09;
800	600.01	733.64	v:0.5;t:f;sf:1;nr:4.48;cr:8.97;verts:-0.49,-0.16|-6,3.48|-22.59,11.39|-22.22,4.09|-21.56,-19.41;
840	607.41	730.44	v:0.5;t:f;sf:1;nr:4.49;cr:8.98;verts:1.88,8.86|-13.39,0.27|-7.89,-3.36|35.69,-3.64;
880	630.83	735.43	v:0.5;t:f;sf:1;nr:4.5;cr:9;verts:12.27,1.34|32.1,3.94|30.75,9.99|-21.54,13.85|-17.72,-31.26;
920	648.28	729.9	v:0.5;t:f;sf:1;nr:4.5;cr:9.01;verts:28.01,22.58|-29.34,-10.1|14.64,-1.58|13.3,4.47;
960	644.16	725.51	v:0.5;t:f;sf:1;nr:4.57;cr:9.14;verts:30.37,14.16|5.82,33|-0.16,0.49|18.76,-5.98|17.42,0.07;
1000	632.31	718.86	v:0.5;t:f;sf:1;nr:4.65;cr:9.31;verts:18.7,5.72|-18.69,22.48|-1.02,-19.53|11.69,-6.15;
1040	617.95	718.79	v:0.5;t:f;sf:1;nr:4.76;cr:9.51;verts:-4.34,22.41|-18.21,-15.37|13.33,-19.6|8.2,-6.88|26.04,-6.23;
1080	611.16	709.88	v:0.5;t:f;sf:1;nr:4.87;cr:9.75;verts:-0.47,-0.29|2.46,13.5|-22.17,-3.51|-11.41,-24.28|15,-15.79;
1120	609.37	692.54	v:0.5;t:f;sf:1;nr:5;cr:10;verts:4.25,-3.84|0.13,0.55|-32.38,2.26|-20.38,-20.85|1.32,-17.62;
1160	612.59	700.03	v:0.5;t:f;sf:1;nr:5.06;cr:10.11;verts:34.14,20.87|-3.1,8.04|-23.61,-13.36|-8.74,-5.46|-1.91,-10.14;
1200	614.48	711.34	v:0.5;t:f;sf:1;nr:5.09;cr:10.19;verts:22.09,29.32|-4.98,19.35|-10.62,5.85|-25.49,-2.05|-1.09,-40.44;
*	id=P22	origin=start	destiny=end	motherId=-	ageAtStart=520
0	673.82	538.68	v:0.5;t:f;sf:1;nr:3.9;cr:7.79;verts:0.41,0.17|-24.7,0.43|-17.16,-17.77|8.88,-18.32|23.75,-6.81;
40	676.87	523.06	v:0.5;t:f;sf:1;nr:3.94;cr:7.88;verts:9.49,17.54|-3.96,-7.77|-2.65,-15.44|7.77,3.96;
80	679.74	515.49	v:0.5;t:f;sf:1;nr:3.98;cr:7.96;verts:6.62,9.97|4.28,15.98|-0.31,0.19|4.91,-3.61;
120	684.3	503.42	v:0.5;t:f;sf:1;nr:4.02;cr:8.03;verts:17.19,20.48|-26.64,2.33|-4.87,-11.88|0.35,-15.68|35.68,-17.61;
160	696.35	493.05	v:0.5;t:f;sf:1;nr:4.05;cr:8.1;verts:16.62,-1.75|16.7,0.58|5.13,10.12|-12.99,10.52|-11.37,-30.05;
200	699.82	482.6	v:0.5;t:f;sf:1;nr:4.09;cr:8.17;verts:25.67,19.8|-16.45,0.06|13.15,-12.2|13.23,-9.87;
240	704.67	474.43	v:0.5;t:f;sf:1;nr:4.12;cr:8.24;verts:20.82,11.64|12.64,30.14|-21.3,-8.11|8.3,-20.37|8.38,-18.04;
280	698.76	480.49	v:0.5;t:f;sf:1;nr:4.15;cr:8.31;verts:-12.2,30.63|-15.39,-2.04|14.21,-14.31|14.29,-11.98|16.67,-10.02;
320	690.35	480.06	v:0.5;t:f;sf:1;nr:4.19;cr:8.37;verts:10.53,-1.48|5.95,8.82|-22.51,-14.14|-7.65,-7.39;
360	670.9	481.13	v:0.5;t:f;sf:1;nr:4.22;cr:8.44;verts:-12.97,-29.14|-3.05,-13.07|-0.96,-2.09|11.81,-6.32;
400	660.56	485.99	v:0.5;t:f;sf:1;nr:4.25;cr:8.5;verts:22.15,-1.46|9.38,2.77|7.28,-8.21|-2.63,-24.27|1.05,-42.17;
440	650.53	479.38	v:0.5;t:f;sf:1;nr:4.28;cr:8.56;verts:-4.68,13.11|-31.98,5.07|19.41,-3.84|32.38,0;
480	648.34	469.23	v:0.5;t:f;sf:1;nr:4.32;cr:8.63;verts:-3.45,8.12|-5.19,7.14|5.43,-6.95|22.84,-15.14;
520	654.39	457.73	v:0.5;t:f;sf:1;nr:4.35;cr:8.71;verts:6.01,6.67|17.36,29.85|-9.5,-3.38|-11.24,-4.37|-0.62,-18.46;
560	664.69	432.32	v:0.5;t:f;sf:1;nr:4.4;cr:8.79;verts:7.06,4.44|-3.61,34.64|-8.22,-16.14|-4.29,-18.74|11.88,-13.67;
600	660.86	415.15	v:0.5;t:f;sf:1;nr:4.44;cr:8.88;verts:0.22,17.47|-16.96,22.45|10.89,-12.73|22.62,-16.43|23.96,-14.4;
640	648.58	414.43	v:0.5;t:f;sf:1;nr:4.46;cr:8.93;verts:12.5,16.75|-4.68,21.73|-10.85,6.78|-0.37,0.35|0.22,-12.79;
680	639.98	414.67	v:0.5;t:f;sf:1;nr:4.48;cr:8.97;verts:8.23,0.58|3.93,21.96|-2.24,7.01|-6.61,-27.8|8.83,-12.55;
720	617.71	418.3	v:0.5;t:f;sf:1;nr:4.5;cr:9;verts:7.11,-5.75|8.91,-2.06|20.03,10.64|3.13,8.59|-36.35,-26.23;
760	607.67	405.63	v:0.5;t:f;sf:1;nr:4.51;cr:9.02;verts:-7.16,18.64|-25.26,25.63|17.14,-18.42|18.95,-14.72|13.16,-4.07;
800	606.04	394.6	v:0.5;t:f;sf:1;nr:4.57;cr:9.14;verts:18.12,15.75|2.93,23.83|-5.52,7.62|-12.42,-33.89|14.8,-15.1;
840	603.81	378.11	v:0.5;t:f;sf:1;nr:4.65;cr:9.3;verts:5.15,7.33|-11.43,44.27|-3.3,-8.88|-7.85,-40.39|20.34,-0.75;
880	596.12	373.42	v:0.5;t:f;sf:1;nr:4.73;cr:9.46;verts:9.03,28.35|-8.75,-3.9|-5.76,-7.65|12.85,2.64;
920	585.66	366.82	v:0.5;t:f;sf:1;nr:4.82;cr:9.65;verts:4.69,-14.25|1.71,-10.5|7.05,-3.65|20.94,-3.32|23.3,-3.96;
960	564.28	350.56	v:0.5;t:f;sf:1;nr:4.92;cr:9.85;verts:24.46,21.26|15.22,28.62|-10.55,30.65|-27.49,17.18|0.04,-0.55;
1000	541.4	332.99	v:0.5;t:f;sf:1;nr:4.97;cr:9.93;verts:37.61,11.67|9.74,4.96|-9.06,6.11|22.92,-18.12;
1040	534.28	328.72	v:0.5;t:f;sf:1;nr:5;cr:10;verts:16.86,0.7|13.05,3.5|-6.13,12.04|-10.04,9.04|-14.2,-37.12;
1080	531.28	320.33	v:0.5;t:f;sf:1;nr:5.02;cr:10.05;verts:-10.69,48.84|-7.04,0.65|-5.35,-33.77|19.86,-7.69|16.05,-4.89;
1120	510.11	310.39	v:0.5;t:f;sf:1;nr:5.04;cr:10.09;verts:20.28,12.67|20.33,15.76|-23.62,3.74|14.13,-9.29;
1160	500.02	293.54	v:0.5;t:f;sf:1;nr:5.06;cr:10.12;verts:25.64,3.04|8.1,7.29|-4.78,9.79|-4.26,-10.03;
1200	497.36	282.14	v:0.5;t:f;sf:1;nr:5.07;cr:10.15;verts:26.86,25.94|-21.24,14.84|-1.6,-21.42|10.76,-4.11|28.31,-8.36;
1240	486.62	265.8	v:0.5;t:f;sf:1;nr:5.09;cr:10.17;verts:-27.64,13.48|-30.08,6.39|-10.5,-1.51|21.5,-20.45|25.64,-4.17;
1280	476.81	256.19	v:0.5;t:f;sf:1;nr:5.1;cr:10.19;verts:45.7,22.33|-17.82,3.87|-20.26,-3.22|-25.55,-14.75|-0.69,-11.12;
1320	456.94	247.74	v:0.5;t:f;sf:1;nr:5.11;cr:10.21;verts:-17.4,47.91|-5.68,-23.2|-0.4,-11.67|0.22,-12.33|19.18,-19.57;
1360	451.22	239.87	v:0.5;t:f;sf:1;nr:5.12;cr:10.23;verts:49.59,12.21|-14.47,28.4|-26.11,-18.28|5.33,-19.53|5.94,-20.2;
1400	440.79	235.51	v:0.5;t:f;sf:1;nr:5.12;cr:10.24;verts:12.6,49.59|-4.04,24.04|-15.68,-22.64|15.76,-23.89|16.37,-24.56;
1440	428.53	236.1	v:0.5;t:f;sf:1;nr:5.12;cr:10.25;verts:8.22,24.62|-29.53,17.05|-32.43,-10.54|-3.42,-22.05|50.17,-10.22;
*	id=P23	origin=start	destiny=end	motherId=-	ageAtStart=760
0	600.95	223.8	v:0.5;t:f;sf:1;nr:3.96;cr:7.92;verts:-19.17,24.77|-5.2,-8.66|1.75,-9.95|17.88,-11.2|8.92,-4.74;
40	579.94	212.07	v:0.5;t:f;sf:1;nr:4;cr:8.01;verts:0.41,0.19|1.85,13.04|-37.07,0|-27.98,-24.32|-16.25,-33.32;
80	557.49	208.98	v:0.5;t:f;sf:1;nr:4.04;cr:8.08;verts:0.33,-0.17|-8.64,-1.21|-14.63,-3.08|-8.09,-3.27;
120	535.87	203.11	v:0.5;t:f;sf:1;nr:4.08;cr:8.15;verts:-35.54,19.23|7,-8.96|13.53,-9.15|12.98,-7.09|21.95,-6.05;
160	530.67	201.27	v:0.5;t:f;sf:1;nr:4.11;cr:8.22;verts:24.33,32.71|-28.95,-3.04|12.19,-10.8|18.73,-10.98|18.18,-8.93;
200	514.94	196.9	v:0.5;t:f;sf:1;nr:4.14;cr:8.28;verts:36.37,19.12|-15.64,9.4|-18.11,-2.22|-13.22,-7.41|8.28,-16.26;
240	506.11	186.76	v:0.5;t:f;sf:1;nr:4.17;cr:8.34;verts:22.94,34.48|-6.81,-0.74|-9.28,-12.36|-4.39,-17.55|2.44,-8.52;
280	500.36	174.71	v:0.5;t:f;sf:1;nr:4.2;cr:8.41;verts:-3.53,-24.42|-1.06,-12.8|0.14,-0.46|8.19,-20.57|11.43,-19.03;
320	494.88	159.93	v:0.5;t:f;sf:1;nr:4.24;cr:8.47;verts:17.7,20.37|-0.47,26.98|-18.06,20.05|2.24,-41.97|5.62,-15.24;
360	488.06	158.47	v:0.5;t:f;sf:1;nr:4.27;cr:8.53;verts:22.4,25.41|-11.24,18.59|-11.45,13.17|-10.98,-13.56|12.43,-16.7;
400	458.12	152.86	v:0.5;t:f;sf:1;nr:4.3;cr:8.6;verts:18.5,7.56|18.7,12.98|-33.54,-6.33|4.97,-9.34|10.12,-3.09;
440	457.12	147.86	v:0.5;t:f;sf:1;nr:4.33;cr:8.66;verts:19.5,2.56|19.7,7.98|0.26,0.42|5.97,-14.34|11.12,-8.09;
480	456.25	128.62	v:0.5;t:f;sf:1;nr:4.36;cr:8.72;verts:23.74,21.38|-0.01,34.63|-19.67,-25.17|1.12,-18.81|20.57,-11.25;
520	448.8	102.87	v:0.5;t:f;sf:1;nr:4.38;cr:8.77;verts:17.96,-2.52|7.44,8.87|-0.63,18.13|-17.05,6.2|13.25,-32.27;
560	452.28	95.51	v:0.5;t:f;sf:1;nr:4.4;cr:8.8;verts:-4.11,10.77|-20.53,-1.15|0.37,0.16|11.23,2.39;
600	460.19	91.27	v:0.5;t:f;sf:1;nr:4.42;cr:8.84;verts:16.43,31.15|-12.02,6.54|-7.54,-4.08|-5.61,-20.92|0,-21.66;
640	476.02	90.13	v:0.5;t:f;sf:1;nr:4.44;cr:8.87;verts:18.55,0.65|14.43,11.68|-10.91,15.02|-23.37,-5.22|12.48,-33.08;
680	487.77	99.34	v:0.5;t:f;sf:1;nr:4.45;cr:8.9;verts:6.8,9.86|2.68,20.89|-5.61,-27.83|0.73,-23.87;
720	486.5	102.43	v:0.5;t:f;sf:1;nr:4.46;cr:8.93;verts:8.07,12.95|-14.24,11.38|-4.35,-24.74|2,-20.78;
760	490.42	120.63	v:0.5;t:f;sf:1;nr:4.48;cr:8.96;verts:17.5,-9.31|-8.27,-6.54|19.06,-5.46|19.82,0|-44.04,7.34;
800	490.35	129.9	v:0.5;t:f;sf:1;nr:4.49;cr:8.98;verts:17.57,-0.03|19.13,3.81|19.9,9.27|-8.2,2.73|-41.65,-16.46;
840	490.97	138.8	v:0.5;t:f;sf:1;nr:4.5;cr:9.01;verts:18.51,12.71|19.28,18.17|-8.82,11.63|-0.45,0.25|16.95,8.87;
880	490.15	150	v:0.5;t:f;sf:1;nr:4.52;cr:9.03;verts:17.78,20.07|0.37,11.45|-7.99,22.83|-7.53,-17.74|8.19,-44.29;
920	493.01	165.05	v:0.5;t:f;sf:1;nr:4.56;cr:9.12;verts:31.32,11.4|-2.49,26.5|-10.39,-2.69|-19.78,-30.24|32.6,-6.93;
960	506.05	173.48	v:0.5;t:f;sf:1;nr:4.61;cr:9.23;verts:18.28,19.83|-12.29,26.48|-0.46,-26.64|19.56,1.5;
1000	516.94	185	v:0.5;t:f;sf:1;nr:4.67;cr:9.35;verts:6.57,18.04|3.83,36.72|-11.35,-15.12|6.88,-17.92;
1040	515.88	201.58	v:0.5;t:f;sf:1;nr:4.73;cr:9.46;verts:13.09,40.27|-10.29,1.45|-2.37,-37.32|7.94,-1.35;
1080	516.93	213.66	v:0.5;t:f;sf:1;nr:4.79;cr:9.59;verts:37.86,0.29|6.89,10.74|-11.34,13.54|-3.42,-25.23;
1120	514.02	226.4	v:0.5;t:f;sf:1;nr:4.85;cr:9.71;verts:19.82,10.1|9.8,23.48|-8.43,26.28|-13.12,-46.1|-0.5,-12.49;
1160	508.52	234.09	v:0.5;t:f;sf:1;nr:4.91;cr:9.83;verts:5,-4.8|-4.5,19.49|-3.82,-19.63|4.96,-15.11;
1200	505.36	234.92	v:0.5;t:f;sf:1;nr:4.94;cr:9.88;verts:-1.34,20.31|-10.81,29.53|-0.65,-18.81|8.13,-14.29|8.16,-3.98;
1240	492.22	241.68	v:0.5;t:f;sf:1;nr:4.96;cr:9.92;verts:21.29,2.79|11.8,27.08|-35.22,-17.93|12.48,-12.04|21.26,-7.52;
1280	474.63	258.95	v:0.5;t:f;sf:1;nr:4.97;cr:9.95;verts:30.92,24.87|-17.62,-0.66|-1.89,-9.74|2.23,-9.67|7.37,-6.64;
1320	465.96	271.36	v:0.5;t:f;sf:1;nr:4.99;cr:9.97;verts:-11.69,29.61|-8.95,11.75|6.77,2.67|16.04,5.77;
1360	455.89	293.97	v:0.5;t:f;sf:1;nr:5;cr:9.99;verts:9.97,-2.48|10.27,0|-0.9,10.23|-9.15,4.66|31.18,-24.89;
1400	453.08	320.58	v:0.5;t:f;sf:1;nr:5;cr:10.01;verts:13.08,26.61|12.78,24.12|6.44,1.88|31.45,-25.47|34.69,-20.84;
1440	453.02	334.25	v:0.5;t:f;sf:1;nr:5.01;cr:10.02;verts:35.32,18|6.5,15.56|-0.57,-0.07|8.92,-38.62|30.37,-25.48;
*	id=P24	origin=start	destiny=end	motherId=-	ageAtStart=480
0	165.19	366.51	v:0.5;t:f;sf:1;nr:3.96;cr:7.91;verts:0.43,0.15|-25.66,8.34|-26.97,0.94|-20.37,-17.7|13.63,-2.49;
40	152.08	355.33	v:0.5;t:f;sf:1;nr:4;cr:8;verts:12.35,37.59|-12.56,-2.84|-13.86,-10.24|-12.6,-9.84|13.53,-11.04;
80	137.94	345.67	v:0.5;t:f;sf:1;nr:4.04;cr:8.09;verts:0.29,-19.9|1.55,-19.5|1.59,-12.5|3,-3.07|16.65,0;
120	128.47	354.01	v:0.5;t:f;sf:1;nr:4.08;cr:8.16;verts:12.47,5.27|-30.83,9.78|9.76,-11.56|11.02,-11.16|11.06,-4.16;
160	114.22	351.27	v:0.5;t:f;sf:1;nr:4.11;cr:8.23;verts:13.81,15.89|-16.58,7.03|0.26,-26.11|19.23,-8.56;
200	97.31	361.58	v:0.5;t:f;sf:1;nr:4.14;cr:8.29;verts:0.33,17.35|-20.88,-0.73|17.17,-15.79|32.48,-5.29;
240	84.2	367.22	v:0.5;t:f;sf:1;nr:4.17;cr:8.35;verts:-0.07,0.47|-5.01,28.4|-7.77,4.91|-4.51,-28.48|19.67,-21.09;
280	81.1	383.39	v:0.5;t:f;sf:1;nr:4.2;cr:8.41;verts:-4.68,21.07|-20.89,-4.47|-1.42,-12.32|22.76,-4.93;
320	75.75	394.25	v:0.5;t:f;sf:1;nr:4.23;cr:8.46;verts:14.56,22.42|-17.54,20.17|-15.54,6.39|-23.6,-12.55|23.75,-34.67;
360	71.7	390.87	v:0.5;t:f;sf:1;nr:4.26;cr:8.52;verts:-0.48,0.11|-11.49,3.01|-9.3,18.24|-13.49,16.8|-19.55,-15.93;
400	61.34	373.55	v:0.5;t:f;sf:1;nr:4.29;cr:8.57;verts:9.97,6.23|3.63,11.18|-10.37,14.02|9.89,-17.22;
440	54.21	360.34	v:0.5;t:f;sf:1;nr:4.31;cr:8.62;verts:17.1,-6.98|10.76,-2.03|10.64,4.96|8.3,-8.3|-23.63,35.75;
480	57.57	354.91	v:0.5;t:f;sf:1;nr:4.34;cr:8.67;verts:-31.15,29.8|4.94,-13.73|7.39,-7.46|13.73,-12.41|7.27,-0.47;
520	61.01	337.95	v:0.5;t:f;sf:1;nr:4.36;cr:8.71;verts:14.27,40.94|0.33,9.36|-8.95,2.74|3.96,-24.42|3.84,-17.42;
560	52.22	325.89	v:0.5;t:f;sf:1;nr:4.37;cr:8.75;verts:11.54,-18.47|-0.17,-9.33|-10.82,-3.63|-12.18,-18.05;
600	44.7	323.26	v:0.5;t:f;sf:1;nr:4.39;cr:8.79;verts:-11.85,-24.3|-3.31,-6.26|-4.66,-20.68|0.26,-5.87|7.35,-11.95;
640	34.71	326.63	v:0.5;t:f;sf:1;nr:4.41;cr:8.83;verts:-17.32,49.8|-1.87,-20.93|5.33,-17.31|6.68,-2.89|17.34,-8.59|10.25,-2.5;
680	21.59	334.38	v:0.5;t:f;sf:1;nr:4.43;cr:8.86;verts:23.37,5.25|19.8,4.86|-33.68,10.59|11.26,-13.18|18.45,-9.56;
720	10.37	339.33	v:0.5;t:f;sf:1;nr:4.45;cr:8.9;verts:22.48,-8.23|0.46,-0.23|16.59,8.45|10.94,15.06|5.44,17.8;
760	-8.58	330.41	v:0.5;t:f;sf:1;nr:4.47;cr:8.94;verts:24.4,8.88|19.13,12.39|15.67,29.48|19.41,-9.15|31.57,-10.87;
800	-24.25	325.88	v:0.5;t:f;sf:1;nr:4.49;cr:8.97;verts:22.68,-1.19|21.05,8.51|-0.16,0.38|3.16,-22.49;
840	-35.71	315.65	v:0.5;t:f;sf:1;nr:4.5;cr:9.01;verts:15.1,23.26|-14.28,23.77|-27.69,1.45|24.58,-37.54|11.3,-9.85;
880	-45.46	300.43	v:0.5;t:f;sf:1;nr:4.52;cr:9.05;verts:24.85,8.03|-4.54,8.55|-11.11,14.73|-17.95,-13.77;
920	-48.32	280.49	v:0.5;t:f;sf:1;nr:4.58;cr:9.16;verts:28.48,12.09|-25.35,17.75|-8.25,-5.2|-1.68,-11.39|12.62,-43.44;
960	-55.18	268.87	v:0.5;t:f;sf:1;nr:4.64;cr:9.28;verts:0.19,0.49|-18.48,6.13|-1.39,-16.82|5.18,-23.01|0.65,-9.23;
1000	-72.69	263.49	v:0.5;t:f;sf:1;nr:4.7;cr:9.41;verts:-32.63,33.01|6.54,-17.97|16.13,-22.21|18.16,-14.62|17.7,-4.89;
1040	-93.59	266.52	v:0.5;t:f;sf:1;nr:4.77;cr:9.54;verts:-12.11,35.63|-4.49,-9.64|3.98,-9.86|8.6,-6.25|9.21,-5.32;
1080	-106.44	254.26	v:0.5;t:f;sf:1;nr:4.83;cr:9.66;verts:0.74,23.37|-19.7,30.88|8.35,-21.89|16.83,-22.12|21.45,-18.51|22.05,-17.57;
1120	-110.52	254.95	v:0.5;t:f;sf:1;nr:4.89;cr:9.78;verts:0.38,-0.23|-29.42,10.71|12.44,-21.21|23.63,-20.54;
1160	-117.32	262.77	v:0.5;t:f;sf:1;nr:4.92;cr:9.84;verts:-22.62,18.53|-21.92,12.08|4.14,-10.77|19.24,-13.39;
1200	-117.67	279.97	v:0.5;t:f;sf:1;nr:4.94;cr:9.88;verts:19.59,3.81|4.49,6.42|-12.79,16.97|-21.13,-2.22|33.03,-21.37;
1240	-107.19	280.54	v:0.5;t:f;sf:1;nr:4.96;cr:9.91;verts:9.11,4.39|-6,7|-23.27,17.55|-2.42,-10.49|35.21,-17.92;
1280	-94.19	268.93	v:0.5;t:f;sf:1;nr:4.97;cr:9.94;verts:2.78,49.48|-18.99,-4.62|-3.89,-7.23|-15.42,-22.11|22.27,-27.5;
1320	-97.02	263.67	v:0.5;t:f;sf:1;nr:4.98;cr:9.97;verts:23.47,43.82|-16.17,-9.87|-1.06,-12.49|3.02,-9.89|4.69,-9.21;
1360	-101.3	271.07	v:0.5;t:f;sf:1;nr:5;cr:10;verts:6.83,7.92|3.21,-5.08|7.3,-2.49|8.97,-1.81;
1400	-106.07	289.25	v:0.5;t:f;sf:1;nr:5.01;cr:10.02;verts:13.74,16.36|12.07,15.69|7.98,13.09|0.3,0.49|11.59,26.09;
1440	-117.75	284.87	v:0.5;t:f;sf:1;nr:5.03;cr:10.05;verts:31.58,5.64|19.67,8.71|25.43,11.99|23.76,11.31|11.98,-3.88;
*	id=P25	origin=start	destiny=end	motherId=-	ageAtStart=440
0	637.66	137.46	v:0.5;t:f;sf:1;nr:3.97;cr:7.94;verts:0.97,27.77|0.18,0.41|24.76,-12.61|24.97,-12.18|17.19,2.46;
40	619.83	144.14	v:0.5;t:f;sf:1;nr:3.99;cr:7.97;verts:18.01,7.1|-13.98,26.29|-23.78,17.92|-25.53,-15.34|0.37,-0.27;
80	616.29	140.27	v:0.5;t:f;sf:1;nr:4.01;cr:8.03;verts:21.55,3.23|24.63,6.66|-7.32,-4.06|5.38,-6.41;
120	617.74	124.27	v:0.5;t:f;sf:1;nr:4.05;cr:8.09;verts:-0.12,0.45|-2.35,7.68|-8.77,-20.07|3.93,-22.42|20.1,-12.78;
160	633.35	105.6	v:0.5;t:f;sf:1;nr:4.08;cr:8.16;verts:9.22,0|8.29,4.04|14.88,14.41|-17.96,-10.99|-15.73,-18.22;
200	629.41	88.68	v:0.5;t:f;sf:1;nr:4.12;cr:8.24;verts:18.82,-2.51|-2.68,-8.13|12.23,-12.87|13.17,-16.92;
240	621.42	57.62	v:0.5;t:f;sf:1;nr:4.16;cr:8.31;verts:12.67,28.45|-8.58,29.93|-19.6,24.2|5.92,-40.76|17.86,-25.51;
280	618.51	44.9	v:0.5;t:f;sf:1;nr:4.19;cr:8.39;verts:15.58,15.74|-5.67,17.22|-16.69,11.49|-5.9,6.32|0.47,-0.12;
320	610.9	36.95	v:0.5;t:f;sf:1;nr:4.23;cr:8.47;verts:23.19,7.78|1.94,9.27|-9.08,3.53|-23.61,-23.85;
360	605.56	21.39	v:0.5;t:f;sf:1;nr:4.27;cr:8.54;verts:-11.26,14.41|-3.74,-12.02|13.82,-10.47|7.28,-6.29;
400	608.63	7.72	v:0.5;t:f;sf:1;nr:4.31;cr:8.62;verts:18.46,23.62|23.48,35.67|-14.33,0.74|-13.14,-26.94|4.2,-19.96;
440	617.11	2.75	v:0.5;t:f;sf:1;nr:4.34;cr:8.69;verts:33.93,26.54|9.98,18.65|-22.81,-4.23|-20.69,-23.8|-4.27,-24.93;
480	638.2	-5.8200000000001	v:0.5;t:f;sf:1;nr:4.38;cr:8.76;verts:12.84,17.96|-3.98,7.82|-11.11,10.08|-8.61,-1.67|-1.68,-43.41;
520	658.15	-10.85	v:0.5;t:f;sf:1;nr:4.41;cr:8.83;verts:-7.11,12.94|-23.94,2.8|-9.99,0|-0.7,-9.96|42.21,-11.66;
560	665.06	-17.58	v:0.5;t:f;sf:1;nr:4.45;cr:8.9;verts:-0.5,-0.1|-14.02,6.21|-23.06,8.39|-16.89,-6.74|-7.6,-16.7;
600	681.31	-27.07	v:0.5;t:f;sf:1;nr:4.48;cr:8.96;verts:15.49,41.7|-16.76,-9.58|-7.09,-16.71|-2.53,-17.97|6.5,-16.94;
640	697.28	-39.1	v:0.5;t:f;sf:1;nr:4.51;cr:9.03;verts:22.32,19.4|27.39,35.47|-29.29,4.12|-12.5,-26.81|20.55,-21.28;
680	694.15	-39.82	v:0.5;t:f;sf:1;nr:4.55;cr:9.09;verts:3.55,22.84|-29.93,6.36|-26.17,3.39|19.67,-23.44|22.38,-20.87;
720	689.63	-27.47	v:0.5;t:f;sf:1;nr:4.58;cr:9.15;verts:-21.65,15.74|25.75,-37.45|-12.73,21.19|24.19,-11.09|-4.29,24.35;
760	677.44	-20.8	v:0.5;t:f;sf:1;nr:4.61;cr:9.21;verts:10.01,4.05|9.44,5.24|-9.46,22.41|-10.69,1.5|23.09,-28.41;
800	656.02	-32.53	v:0.5;t:f;sf:1;nr:4.63;cr:9.27;verts:11.97,10.69|9.09,36.46|0.49,0.2|15.88,-34.06|10.73,-10.22;
840	653.24	-31.65	v:0.5;t:f;sf:1;nr:4.66;cr:9.33;verts:14.75,11.56|14.72,11.99|-9.74,1.89|9.74,1.89;
880	640.74	-28.1	v:0.5;t:f;sf:1;nr:4.69;cr:9.38;verts:22.24,5.44|25.3,39.16|2.77,5.44|-30.42,-10.47|4.48,-31.86;
920	629.1	-26.29	v:0.5;t:f;sf:1;nr:4.72;cr:9.43;verts:46.08,8.76|14.4,7.26|-24.33,1.7|-18.78,-8.66|-18.41,-16;
960	624.08	-30.19	v:0.5;t:f;sf:1;nr:4.74;cr:9.49;verts:19.42,3.36|31.48,20.81|-19.31,-2.19|-13.76,-12.56|-13.39,-19.9;
1000	614.95	-42.09	v:0.5;t:f;sf:1;nr:4.77;cr:9.54;verts:18.83,32.95|-11.27,-5.02|-10.18,-14.1|-4.63,-24.46|12.32,0.65;
1040	603.21	-49.25	v:0.5;t:f;sf:1;nr:4.8;cr:9.6;verts:-4.62,-32.88|0.47,-12.18|1.56,-21.26|2.3,-4.58|24.06,-6.52;
1080	595.33	-61.26	v:0.5;t:f;sf:1;nr:4.83;cr:9.66;verts:20.98,20.98|-29.45,8.78|6.68,-28.91|8.35,-24.19|10.18,-16.59;
1120	579.99	-70.15	v:0.5;t:f;sf:1;nr:4.86;cr:9.72;verts:26.26,17.05|16.11,45.55|-14.1,-0.1|-25.65,-17.96|17.05,-26.26;
1160	566.36	-66.94	v:0.5;t:f;sf:1;nr:4.89;cr:9.78;verts:-9.81,34.2|-32.51,14.47|-12.02,-14.75|-10.4,-34.03|45.24,-17.79;
1200	547.19	-67.01	v:0.5;t:f;sf:1;nr:4.92;cr:9.83;verts:4.88,22.95|-13.34,14.4|1.23,-23.43|27.21,-28.1;
1240	529.27	-83.71	v:0.5;t:f;sf:1;nr:4.94;cr:9.89;verts:22.8,6.26|16.65,12.55|-31.12,-4.67|-16.2,-13.12|19.33,-7.81;
1280	519.14	-100.88	v:0.5;t:f;sf:1;nr:4.97;cr:9.94;verts:44.64,21.23|-14.62,27.5|-31.12,1.09|-10.65,-29.26|26.78,-4.63;
1320	503.08	-115.27	v:0.5;t:f;sf:1;nr:5;cr:9.99;verts:28.86,13.36|1.44,13.11|-9.74,-3.74|-15.07,-13.3|-4.24,-9.53;
1360	498.99	-111.89	v:0.5;t:f;sf:1;nr:5.02;cr:10.04;verts:5.53,16.49|-5.65,-0.37|-10.97,-9.92|31.87,2.57;
1400	495.66	-110.65	v:0.5;t:f;sf:1;nr:5.05;cr:10.09;verts:25.77,16.74|8.85,17.73|0.17,0.55|-7.65,-8.68|28.49,-11.51;
1440	494.29	-113.03	v:0.5;t:f;sf:1;nr:5.07;cr:10.14;verts:10.23,15.35|-11.12,1.37|3.09,-10.77|16.36,2.41;
*	id=P26	origin=start	destiny=end	motherId=-	ageAtStart=640
0	294.63	433.94	v:0.5;t:f;sf:1;nr:3.99;cr:7.98;verts:33.84,20.3|-11.94,5.57|-13.11,1.38|-11.74,-7.06|1.15,-13.13;
40	300.71	424.45	v:0.5;t:f;sf:1;nr:4.03;cr:8.06;verts:37.44,13.83|-8.37,17.94|-18.03,-3.92|-19.19,-8.11|-4.94,-22.61;
80	307.54	400.02	v:0.5;t:f;sf:1;nr:4.07;cr:8.13;verts:18.2,26.62|1.16,33.36|-29.74,-15.15|30.73,-13.04;
120	323.55	391.95	v:0.5;t:f;sf:1;nr:4.1;cr:8.2;verts:2.2,18.55|-9.39,39.57|-7.42,-15.21|2.35,-16.76|14.65,-8.46;
160	340.27	391.45	v:0.5;t:f;sf:1;nr:4.14;cr:8.28;verts:40.99,1.61|-14.52,18.05|-14.36,-17.26|-5.51,-7.86|-2.06,-8.96;
200	345.74	397.03	v:0.5;t:f;sf:1;nr:4.18;cr:8.35;verts:-0.09,-0.47|-7.54,-3.37|-10.98,-2.27|-19.84,-11.67|11.27,-22.12;
240	361.16	407.08	v:0.5;t:f;sf:1;nr:4.22;cr:8.44;verts:41.38,5.72|-15.52,9.58|-22.96,6.67|-4.15,-12.08|1.15,-21.86;
280	371.21	407.89	v:0.5;t:f;sf:1;nr:4.26;cr:8.53;verts:7.22,4.69|25.34,33.75|-7.46,-4.31|-14.2,-11.26|-8.9,-21.05;
320	374.8	412.27	v:0.5;t:f;sf:1;nr:4.3;cr:8.61;verts:38.31,18.72|3.63,9.07|-11.05,0.07|-17.79,-6.88|-12.49,-16.67;
360	387.23	423.75	v:0.5;t:f;sf:1;nr:4.34;cr:8.68;verts:19.41,13.09|-8.79,20.55|-24.92,-5.18|-5.27,-22.81|40.48,-14.61;
400	401.17	437.46	v:0.5;t:f;sf:1;nr:4.36;cr:8.73;verts:2.04,29.11|-28.82,4.56|-19.21,-9.1|25.52,-14.15|40.04,-16.8;
440	414.82	452.9	v:0.5;t:f;sf:1;nr:4.38;cr:8.76;verts:11.87,1.29|9.42,1.83|8.7,4.06|7.24,-6.3|25.21,-12;
480	419.55	464.02	v:0.5;t:f;sf:1;nr:4.39;cr:8.78;verts:2.51,4.82|7.14,12.41|4.69,12.95|3.97,15.17|-24.65,-10.78|20.48,-0.88;
520	433.25	479.57	v:0.5;t:f;sf:1;nr:4.4;cr:8.8;verts:6.78,14.67|2.87,40.99|-11.19,20.37|-40.59,-6.43|0.2,-0.47;
560	460.93	483.15	v:0.5;t:f;sf:1;nr:4.41;cr:8.82;verts:-1.46,9.21|-9.32,-0.33|-2.73,-8.92|23.87,-14.96;
600	459.58	495.32	v:0.5;t:f;sf:1;nr:4.42;cr:8.84;verts:25.21,-2.79|-0.12,21.38|-7.98,11.84|-12.59,19.38|-21.92,-27.65;
640	457.65	498.55	v:0.5;t:f;sf:1;nr:4.43;cr:8.86;verts:1.81,24.62|-6.05,15.08|-10.66,22.62|11.88,-8.28|31.07,-21.75;
680	455.89	514.78	v:0.5;t:f;sf:1;nr:4.44;cr:8.88;verts:13.65,7.95|7.31,7.84|-9.64,-4.7|8.59,-27.02;
720	456.05	521.12	v:0.5;t:f;sf:1;nr:4.45;cr:8.9;verts:8.42,-20.68|7.15,14.18|-9.8,1.64|-23.61,-26.54;
760	465.54	540.1	v:0.5;t:f;sf:1;nr:4.46;cr:8.92;verts:17.91,1.57|17.09,5.55|8.99,15.57|-17.97,0.31|-18.08,-30.66;
800	467.27	557.97	v:0.5;t:f;sf:1;nr:4.47;cr:8.93;verts:16.17,19.44|3.83,27.28|-19.81,-12.78|-5.62,-35.22;
840	471.72	577.43	v:0.5;t:f;sf:1;nr:4.47;cr:8.95;verts:-0.94,17.84|-16.32,7.27|-24.25,6.68|-10.07,-15.76|44.01,-7.64;
880	472.09	585.69	v:0.5;t:f;sf:1;nr:4.48;cr:8.97;verts:-1.3,26.1|-16.69,15.52|-25.35,-14.63|-10.44,-7.5|-0.29,0.43;
920	465.7	593.73	v:0.5;t:f;sf:1;nr:4.49;cr:8.99;verts:6.1,8.46|-10.3,23.56|-18.96,-6.59|0.37,0.19;
960	452.53	615.93	v:0.5;t:f;sf:1;nr:4.5;cr:9;verts:11.08,-4.93|12.13,0|13.53,22.39|-5.79,15.6|-10.13,-34.49;
1000	461.68	621.01	v:0.5;t:f;sf:1;nr:4.51;cr:9.03;verts:27.44,13.98|2.98,5.09|-14.94,20.69|-7.85,-21.67|9.52,-29.29;
1040	467.69	621.14	v:0.5;t:f;sf:1;nr:4.52;cr:9.05;verts:21.43,14.11|1.04,14.75|-3.02,5.21|-13.86,-21.55;
1080	482.33	629.5	v:0.5;t:f;sf:1;nr:4.53;cr:9.07;verts:6.79,22.47|-13.61,23.11|-17.67,13.57|-31.24,-14.57|41.46,-18.09;
1120	487.73	627.5	v:0.5;t:f;sf:1;nr:4.54;cr:9.09;verts:1.03,9.83|1.39,20.47|-23.07,11.57|-5.95,-7.89|33.12,-30.97;
1160	497.76	628.46	v:0.5;t:f;sf:1;nr:4.55;cr:9.11;verts:26.47,12.05|-8.64,21.43|-9,10.79|-15.98,-6.93|10.09,-17.47;
1200	516.68	627.45	v:0.5;t:f;sf:1;nr:4.57;cr:9.13;verts:7.55,11.03|10.51,17.49|-10.55,27.18|-8.83,-18.49|19.29,-6.64;
1240	541.57	632.47	v:0.5;t:f;sf:1;nr:4.58;cr:9.16;verts:21.11,3.34|-14.38,22.52|-17.34,16.06|-5.6,-1.62|8.89,-44.79;
1280	562.31	634.14	v:0.5;t:f;sf:1;nr:4.62;cr:9.24;verts:-26.34,0.04|43.78,-13.42|-20.38,3.59|20.44,3.24|-16.08,13.02;
1320	558.99	631.83	v:0.5;t:f;sf:1;nr:4.66;cr:9.33;verts:23.77,0.94|-12.76,10.72|-17.06,1.29|-23.01,-2.26|35.89,-8.84;
1360	544.84	632.18	v:0.5;t:f;sf:1;nr:4.71;cr:9.42;verts:1.39,11.07|-9.58,1.52|-3,-9.22|36.5,-7.7;
1400	518.46	636.97	v:0.5;t:f;sf:1;nr:4.76;cr:9.51;verts:16.79,6.32|10.37,2.78|0.54,0.01|10.73,0.19|23.37,-4.43;
1440	518.78	636.18	v:0.5;t:f;sf:1;nr:4.81;cr:9.61;verts:10.06,1.99|16.48,5.52|-38.04,-0.76|23.06,-5.22|10.42,-0.61;
*	id=P27	origin=start	destiny=end	motherId=-	ageAtStart=800
0	388.96	626.24	v:0.5;t:f;sf:1;nr:4.01;cr:8.03;verts:16.64,0.87|10.49,12.95|-16.66,-0.58|21.4,-13.67;
40	411.21	611.12	v:0.5;t:f;sf:1;nr:4.03;cr:8.06;verts:19.54,11.74|24.66,20.56|-11.76,-2.16|-5.6,-14.24;
80	426.58	596.48	v:0.5;t:f;sf:1;nr:4.05;cr:8.11;verts:9.28,5.91|-4.94,7.06|10.18,-23.69|4.16,-2.91;
120	425.43	590.46	v:0.5;t:f;sf:1;nr:4.09;cr:8.17;verts:-10.32,28.34|-2.27,-40.48|5.31,-8.92|10.43,-0.1|10.32,28.34;
160	427.24	582.67	v:0.5;t:f;sf:1;nr:4.12;cr:8.24;verts:8.5,20.55|-12.13,20.55|3.39,-40.72|3.5,-16.71|8.62,-7.89;
200	427.35	577.28	v:0.5;t:f;sf:1;nr:4.16;cr:8.32;verts:0.17,-0.34|-12.24,15.16|3.39,-22.1|8.51,-13.28;
240	420.29	543.68	v:0.5;t:f;sf:1;nr:4.2;cr:8.4;verts:31.27,9.56|-10.1,31.1|-12.25,-30.31|-5.18,-18.44|-0.16,-0.45;
280	421.79	529.41	v:0.5;t:f;sf:1;nr:4.24;cr:8.47;verts:-11.6,16.82|-17.05,-13.09|-1.66,-14.73|27.35,-5.81;
320	431.87	531.95	v:0.5;t:f;sf:1;nr:4.27;cr:8.55;verts:-4.12,17.83|-7.44,16.72|17.27,-3.27|27.05,1.85;
360	447.54	540.86	v:0.5;t:f;sf:1;nr:4.31;cr:8.62;verts:11.38,10.76|-21.85,-1.13|-0.95,-9.01|9.06,0;
400	460.59	534.36	v:0.5;t:f;sf:1;nr:4.35;cr:8.69;verts:-3.99,-6.5|0.35,-0.19|-15.18,-9.86|-14,-15.51;
440	463.9	520.47	v:0.5;t:f;sf:1;nr:4.38;cr:8.77;verts:35.02,12.06|28.78,23.31|-0.41,-0.28|-7.31,-20.39|-2.97,-14.08;
480	467.38	509.83	v:0.5;t:f;sf:1;nr:4.42;cr:8.84;verts:0.49,0.13|-25.43,15.89|-28.68,-8.77|-6.44,-24.72|-3.89,-10.92;
520	466.04	500.69	v:0.5;t:f;sf:1;nr:4.46;cr:8.92;verts:43.28,9.04|-1.3,10.62|-24.09,6.75|-2.55,-20.06|1.83,-9.01;
560	469.11	492.43	v:0.5;t:f;sf:1;nr:4.5;cr:8.99;verts:30.98,32.06|9.38,17.64|-4.37,2.36|-16.75,-10.88|-1.24,-17.27;
600	466.46	482.81	v:0.5;t:f;sf:1;nr:4.53;cr:9.06;verts:12.02,8.02|12.05,43.31|-1.73,-7.25|-14.11,-20.49|1.4,-26.88;
640	461	467.36	v:0.5;t:f;sf:1;nr:4.57;cr:9.14;verts:17.49,-7.43|10.1,10.89|0.64,-12.22|3.74,-22.71;
680	466.64	466.89	v:0.5;t:f;sf:1;nr:4.61;cr:9.21;verts:4.46,10.43|-6.58,35.95|-5,-12.69|-1.9,-23.18|11.85,-7.9;
720	486.88	480.13	v:0.5;t:f;sf:1;nr:4.64;cr:9.28;verts:29.78,10.26|9.06,12.06|-25.24,0.55|-22.15,-9.94;
760	479.91	484.55	v:0.5;t:f;sf:1;nr:4.68;cr:9.36;verts:34.6,15.4|16.03,16.49|-18.28,4.97|-15.18,-5.52|-21.51,-41.13;
800	471.96	493.74	v:0.5;t:f;sf:1;nr:4.71;cr:9.43;verts:-10.32,14.16|-10.77,-1.32|-1.51,-10.75|0.35,0.25;
840	473.24	493.32	v:0.5;t:f;sf:1;nr:4.75;cr:9.49;verts:-3.44,9.98|-11.6,13.74|-12.05,-1.74|-2.79,-11.17|36.15,-10.73;
880	473.15	480.62	v:0.5;t:f;sf:1;nr:4.78;cr:9.55;verts:31.45,21.28|-13.98,17.26|-11.51,1.05|-11.96,-14.44|-2.7,-23.86;
920	476.29	479.55	v:0.5;t:f;sf:1;nr:4.81;cr:9.62;verts:0.24,-0.5|-17.11,16.19|-14.65,-0.02|-15.1,-15.5|-5.84,-24.93;
960	499.4	466.7	v:0.5;t:f;sf:1;nr:4.84;cr:9.68;verts:13.08,0.23|27.82,13.16|-22.88,-13.35|12.57,-3.61;
1000	509.17	458.92	v:0.5;t:f;sf:1;nr:4.87;cr:9.74;verts:18.05,5.38|3.94,10.82|-23.05,-20.69|3.31,-7.55;
1040	520.28	456.6	v:0.5;t:f;sf:1;nr:4.9;cr:9.81;verts:6.94,3.07|32.31,15.76|-7.17,8.51|-25.4,-29.55|-7.8,-9.86;
1080	534.99	465.63	v:0.5;t:f;sf:1;nr:4.93;cr:9.87;verts:-7.77,12.1|-21.88,17.54|-22.51,-0.84|-8.63,-5.61|45.76,-17.59;
1120	549.68	483.08	v:0.5;t:f;sf:1;nr:4.96;cr:9.93;verts:10.67,17.76|-23.33,11.84|-19.47,7.09|-16.1,-13.04|41.13,-27.24;
1160	552.72	478.76	v:0.5;t:f;sf:1;nr:5;cr:9.99;verts:7.64,13.44|-26.37,7.52|-22.51,2.77|-19.14,-17.36|49.39,-5.03;
1200	548.35	471.25	v:0.5;t:f;sf:1;nr:5.03;cr:10.05;verts:12,5.93|34.12,20.8|-22,0.01|-18.14,-4.74|-14.77,-24.87;
1240	535.5	468.92	v:0.5;t:f;sf:1;nr:5.06;cr:10.11;verts:15.5,37.1|-9.15,-2.32|-5.29,-7.08|-1.92,-27.2;
1280	531.02	462.59	v:0.5;t:f;sf:1;nr:5.09;cr:10.17;verts:31.63,25.2|-29.1,-12.95|-4.66,-8.65|-19.17,-25.44|-0.8,-13.41;
1320	508.6	454.1	v:0.5;t:f;sf:1;nr:5.12;cr:10.23;verts:31.04,-6.6|17.76,-17.14|0.56,-0.17|10.33,-30.01|-6.68,-21.44;
1360	493.72	436.72	v:0.5;t:f;sf:1;nr:5.15;cr:10.29;verts:31.15,-10.09|12.51,-2.66|9.2,8.89|11.86,-4.79|15.44,-17.55;
1400	490.46	431.41	v:0.5;t:f;sf:1;nr:5.18;cr:10.35;verts:18.69,-22.86|15.12,-10.1|0.51,-0.31|15.77,-7.97|12.46,3.57;
1440	484.58	417.87	v:0.5;t:f;sf:1;nr:5.2;cr:10.41;verts:-31.96,40.7|-10.73,-2.28|6.39,-13.85|21.65,-21.51|18.34,-9.97;
*	id=P28	origin=start	destiny=end	motherId=-	ageAtStart=280
0	563.56	205.09	v:0.5;t:f;sf:1;nr:3.98;cr:7.96;verts:7.67,-2.35|14.3,4.09|-7.21,3.52|-12.79,-21.68;
40	542.54	204.06	v:0.5;t:f;sf:1;nr:4.03;cr:8.05;verts:13.81,2.49|10.7,29.39|-6.5,30.59|-29.39,-10.7|13.9,-37.28;
80	528.51	204.32	v:0.5;t:f;sf:1;nr:4.07;cr:8.14;verts:29.98,11.77|-8.05,1.13|-7.25,-3.69|-15.36,-10.44|-6.58,-4.78;
120	517.34	202.41	v:0.5;t:f;sf:1;nr:4.11;cr:8.22;verts:17.26,11.67|19.51,19.51|-4.19,-12.35|3.92,-5.6|4.59,-6.69;
160	517.89	212	v:0.5;t:f;sf:1;nr:4.15;cr:8.3;verts:4.04,2.9|3.37,3.99|-10.06,30.96|-4.75,-2.76|14.95,-29.29;
200	526.61	210.54	v:0.5;t:f;sf:1;nr:4.19;cr:8.39;verts:7.93,40.75|-5.34,2.53|-4.68,1.44|-13.46,-4.22|13.97,-13.97;
240	542.68	201.9	v:0.5;t:f;sf:1;nr:4.23;cr:8.47;verts:29.16,-7.81|7.41,4.74|-21.42,-6.11|-20.75,-7.19|-2.1,-22.61;
280	550.71	196.73	v:0.5;t:f;sf:1;nr:4.27;cr:8.54;verts:0.15,8.64|-24.42,11.75|-8.51,-1.5|-8.26,-2.53|21.13,-12.99;
320	556.15	183.96	v:0.5;t:f;sf:1;nr:4.31;cr:8.62;verts:-11.37,24.39|-5.29,-4.14|-13.95,-14.27|-13.7,-15.3|31.79,-12.54;
360	566.63	165.75	v:0.5;t:f;sf:1;nr:4.34;cr:8.68;verts:-2.99,42.97|-21.85,6.18|-11.81,-29.24|25.83,-18.09|29.81,-10.27;
400	569.55	160.35	v:0.5;t:f;sf:1;nr:4.38;cr:8.75;verts:1.25,17.84|-16.21,7.56|-24.78,0.79|-11.74,-13.5|42.63,-8.25;
440	577.98	154.29	v:0.5;t:f;sf:1;nr:4.41;cr:8.83;verts:40.9,15.58|-7.18,11.78|-24.64,1.49|-12.89,-26.44|15.15,-25.21;
480	597.26	159.75	v:0.5;t:f;sf:1;nr:4.44;cr:8.88;verts:-4.13,-19.74|0.16,-9.18|0.02,-0.51|2.07,-8.95|5,-7.7;
520	614.5	165.14	v:0.5;t:f;sf:1;nr:4.46;cr:8.92;verts:-17.22,4.88|-0.6,-0.13|-12.23,-2.31|-17.08,-3.79|-15.17,-3.56|-21.37,-14.36;
560	630.17	169.51	v:0.5;t:f;sf:1;nr:4.48;cr:8.96;verts:-23.63,-12.56|-10.02,-24.81|-16.27,4.25|-15.73,21.65|28.58,-34.23;
600	652.28	167.67	v:0.5;t:f;sf:1;nr:4.49;cr:8.99;verts:31.08,-32.24|-19.59,6.37|-7.72,19.1|20.34,3.22|-2.87,20.4;
640	665.55	157.44	v:0.5;t:f;sf:1;nr:4.51;cr:9.01;verts:-0.35,0.38|-16.14,10.16|-20.99,8.87|-8.13,-11.2|7.07,-7.01;
680	662.27	143.99	v:0.5;t:f;sf:1;nr:4.52;cr:9.04;verts:11.85,52.77|-12.86,-3.29|-17.71,-4.59|-4.86,-24.65|2.93,-13.07|10.35,-20.46;
720	662.5	138.6	v:0.5;t:f;sf:1;nr:4.54;cr:9.07;verts:18.66,41.18|-17.94,-9.97|-13.09,-8.67|-7.58,-6.59|2.7,-18.45;
760	654.09	127.46	v:0.5;t:f;sf:1;nr:4.55;cr:9.1;verts:0.84,45.35|-9.53,-21.11|-4.68,-19.81|0.84,-17.73|8.77,-3.72;
800	656	112.75	v:0.5;t:f;sf:1;nr:4.57;cr:9.14;verts:7.2,22.16|-28.67,-5.15|6.86,-18.43|20.18,-11.65;
840	656.62	108.88	v:0.5;t:f;sf:1;nr:4.61;cr:9.22;verts:6.57,18.3|9.53,-2.55|-31.77,32.84|6.23,-22.3|19.55,-15.52;
880	656.86	81.79	v:0.5;t:f;sf:1;nr:4.66;cr:9.31;verts:11.7,27.08|-9.22,5.76|-0.38,-10.87|6.34,-8.79;
920	652.22	72.98	v:0.5;t:f;sf:1;nr:4.71;cr:9.42;verts:-12.44,35.11|-4.59,-3.05|4.25,-19.68|10.97,-17.61;
960	633	71.52	v:0.5;t:f;sf:1;nr:4.77;cr:9.54;verts:-0.69,19.77|-1.72,19.71|-7.98,-13.21|8.67,-17.78|14.63,-4.51;
1000	621.21	82.2	v:0.5;t:f;sf:1;nr:4.83;cr:9.67;verts:26.42,6.18|20.54,25.37|-20.98,25.01|-11.46,-36.42|20.46,-7.1;
1040	628.29	85.26	v:0.5;t:f;sf:1;nr:4.89;cr:9.79;verts:19.34,9.24|22.54,19.59|12.15,27.28|-36.26,-31.95|13.38,-4.04;
1080	634.87	91.48	v:0.5;t:f;sf:1;nr:4.92;cr:9.85;verts:6.81,2.18|12.77,15.45|-12.05,15.43|-1.06,-39.14|3.74,-19.22;
1120	646.26	92.79	v:0.5;t:f;sf:1;nr:4.94;cr:9.89;verts:1.37,16.76|-4.59,3.49|-23.45,16.74|-7.66,-17.9|27.05,-16.16;
1160	653.24	100.78	v:0.5;t:f;sf:1;nr:4.96;cr:9.92;verts:-5.6,24.75|-11.56,11.47|-14.63,-9.92|38.03,-10.88;
1200	663.07	107.01	v:0.5;t:f;sf:1;nr:4.97;cr:9.95;verts:12.13,10.54|-21.4,17.71|-24.47,-3.68|33.03,-22|28.19,-4.64;
1240	673.37	98.13	v:0.5;t:f;sf:1;nr:4.99;cr:9.97;verts:-23.58,32.05|-7.54,-6.79|-4.13,-9.27|17.89,-13.53|9.96,-1.94;
1280	677.2	99.22	v:0.5;t:f;sf:1;nr:5;cr:9.99;verts:-5.12,39.55|-11.37,-5.7|-7.96,-8.18|14.06,-12.43|6.13,-0.84;
1320	673.41	102.1	v:0.5;t:f;sf:1;nr:5.01;cr:10.01;verts:-14.18,21.29|-7.58,-2.82|-4.17,-5.3|9.92,2.04;
1360	663.8	112.14	v:0.5;t:f;sf:1;nr:5.02;cr:10.03;verts:19.53,12.08|17.49,14.67|2.03,7.22|5.44,4.74|0.45,0.36;
1400	646.22	122.8	v:0.5;t:f;sf:1;nr:5.03;cr:10.05;verts:18.04,11.02|23.03,15.41|0.25,0.52|19.61,17.89|1.75,33.36;
1440	630.56	136.46	v:0.5;t:f;sf:1;nr:5.04;cr:10.07;verts:18.11,10.46|-5.86,31.63|-7.49,-19.52|8.17,-19.25;
*	id=P29	origin=start	destiny=end	motherId=-	ageAtStart=200
0	335.32	284.53	v:0.5;t:f;sf:1;nr:3.95;cr:7.9;verts:23.36,8.85|-19.43,21.58|-20.89,20.17|0.51,-29.03|2.49,-9.47;
40	333.26	274.88	v:0.5;t:f;sf:1;nr:4;cr:7.99;verts:8.67,23.82|-17.37,11.93|-18.83,10.52|4.54,-19.12|20.95,-33.48;
80	328.73	271.12	v:0.5;t:f;sf:1;nr:4.04;cr:8.08;verts:8.74,3.53|-5,8|-12.84,8.16|-14.3,6.75|21.71,-33.54;
120	317.12	281.55	v:0.5;t:f;sf:1;nr:4.08;cr:8.16;verts:6.62,18.43|-1.23,18.6|-2.69,17.19|4.5,-9.59|14.56,-8.07;
160	297.34	290.48	v:0.5;t:f;sf:1;nr:4.12;cr:8.24;verts:24.29,-0.66|24.3,2.98|20.76,12.97|-0.18,-0.44|1.28,-24.45;
200	288.96	305.04	v:0.5;t:f;sf:1;nr:4.16;cr:8.31;verts:8.19,14.12|10.98,35.91|6.52,36.98|-17.46,-37.29|9.65,-9.89;
240	292.99	308.79	v:0.5;t:f;sf:1;nr:4.2;cr:8.39;verts:-4.77,-16.62|15.13,8.38|4.17,17.88|-26.81,-19.68;
280	301.87	323.79	v:0.5;t:f;sf:1;nr:4.23;cr:8.47;verts:6.25,23.38|-13.65,-1.63|29.12,-16.7|17.61,-0.62;
320	297.4	340.14	v:0.5;t:f;sf:1;nr:4.27;cr:8.54;verts:1.32,25.19|0,25.23|-9.18,14.72|8.17,-41.53|9.86,-23.22;
360	281.72	357.71	v:0.5;t:f;sf:1;nr:4.3;cr:8.61;verts:9.11,2.27|5.25,7.79|-21.84,-0.96|3.06,-8.88;
400	277.79	378.01	v:0.5;t:f;sf:1;nr:4.34;cr:8.67;verts:6.98,11.43|9.29,-0.32|0,9.3|3.18,-34.28;
440	266.76	394.42	v:0.5;t:f;sf:1;nr:4.37;cr:8.73;verts:20.32,16.08|-6.84,16.12|-17.42,-1.83|6.73,-34.03;
480	272	407.76	v:0.5;t:f;sf:1;nr:4.39;cr:8.77;verts:17.47,-3.82|-13.05,37.89|1.49,-20.69|28.83,-27.84;
520	269.48	409.33	v:0.5;t:f;sf:1;nr:4.41;cr:8.81;verts:20,-2.24|21.31,38.35|-25.56,-9.81|3.34,-27.17|4.02,-19.11;
560	250.14	416.69	v:0.5;t:f;sf:1;nr:4.42;cr:8.85;verts:-3.43,19.44|-6.22,-2.45|-25.29,-12.46|23.36,-11.76;
600	241.97	434.74	v:0.5;t:f;sf:1;nr:4.44;cr:8.88;verts:13.46,28.86|-17.12,5.59|0.87,-28.3|24.4,-20.47;
640	244.11	437.84	v:0.5;t:f;sf:1;nr:4.46;cr:8.91;verts:19.83,39.73|-19.27,8.69|-1.28,-25.2|6.37,-29.97|7.41,-29.73;
680	247.8	450.46	v:0.5;t:f;sf:1;nr:4.47;cr:8.95;verts:-9.25,28.48|-4.97,-12.57|3.72,-17.1|28.5,0.96;
720	248.24	454.46	v:0.5;t:f;sf:1;nr:4.49;cr:8.98;verts:3.28,-13.11|0.08,0.41|-8.87,-29|3.7,-30.1;
760	253.25	470.62	v:0.5;t:f;sf:1;nr:4.51;cr:9.01;verts:25.55,13.15|-4.93,16.57|-3.93,9.26|-13.88,-12.84|-1.32,-13.93;
800	257.59	484.61	v:0.5;t:f;sf:1;nr:4.52;cr:9.04;verts:10.55,-5.31|-8.26,23.25|-5.65,0.06|-18.21,1.15|8.93,-29.21;
840	262.3	501.44	v:0.5;t:f;sf:1;nr:4.54;cr:9.08;verts:5.74,7.9|5.84,11.51|-10.36,16.88|5.77,-35.71|4.22,-12.39;
880	277.16	518.3	v:0.5;t:f;sf:1;nr:4.55;cr:9.11;verts:45.37,-1|-9.12,24.76|-10.64,4.47|-26.43,7.58|-9.09,-18.85;
920	297.42	530.7	v:0.5;t:f;sf:1;nr:4.62;cr:9.24;verts:14.85,12.91|-3.08,19.43|-0.41,-0.08|19.31,-3.75;
960	311.83	537.19	v:0.5;t:f;sf:1;nr:4.71;cr:9.42;verts:4.89,2.74|0.43,19.4|-14.83,6.41|-1.49,-9.4|25.55,-26.73;
1000	329.73	552.08	v:0.5;t:f;sf:1;nr:4.81;cr:9.62;verts:46.73,5.83|-13,17.63|-19.38,5.48|-29.83,-9.69|7.66,-11.84;
1040	346.74	563.61	v:0.5;t:f;sf:1;nr:4.91;cr:9.82;verts:-22.09,19.89|-27.93,-10.17|-27.93,-10.17|-9.36,-0.3|0.54,-0.13;
1080	346.83	577.86	v:0.5;t:f;sf:1;nr:5.02;cr:10.03;verts:0.45,14.12|-9.44,13.94|-28.02,4.08|-28.02,4.08|40.04,-28.45;
1120	347.21	590.38	v:0.5;t:f;sf:1;nr:5.06;cr:10.12;verts:11.72,0.61|0.06,26.64|-9.83,26.47|-8,8.58|1.74,-40.08;
1160	345.62	590.63	v:0.5;t:f;sf:1;nr:5.09;cr:10.19;verts:1.65,26.89|-8.24,26.71|-6.41,8.83|9.61,-39.34|13.31,0.86;
1200	333.44	589.95	v:0.5;t:f;sf:1;nr:5.12;cr:10.24;verts:5.77,8.15|13.84,26.21|3.95,26.04|-0.58,-0.11|25.5,0.18;
1240	307.84	581.58	v:0.5;t:f;sf:1;nr:5.13;cr:10.27;verts:18.07,10.86|15.42,14.38|8.58,19.26|-38.53,-13.84|25.02,-8.48;
1280	297.72	577.38	v:0.5;t:f;sf:1;nr:5.15;cr:10.29;verts:-45.54,-23.72|18.7,15.06|25.54,10.18|10.16,-3.9|28.2,6.66;
1320	282.82	567.1	v:0.5;t:f;sf:1;nr:5.15;cr:10.3;verts:27.14,18.31|-23.94,22.33|-7.11,-32.17|26.48,-19.24|25.05,-14.18;
1360	267.74	556.7	v:0.5;t:f;sf:1;nr:5.15;cr:10.31;verts:25.76,-0.45|23.35,10.89|-15.04,-7.66|7.53,-24.63;
1400	247.55	553.81	v:0.5;t:f;sf:1;nr:5.16;cr:10.31;verts:13.3,34.65|5.15,-10.55|9.19,-9.91|36.16,-8.35;
1440	232.38	551.68	v:0.5;t:f;sf:1;nr:5.16;cr:10.32;verts:-3.89,51.42|-15.59,30.6|-3.59,-34.16|20.32,-12.68|24.36,-12.04;
*	id=P30	origin=start	destiny=end	motherId=-	ageAtStart=560
0	571.02	50.21	v:0.5;t:f;sf:1;nr:3.91;cr:7.83;verts:21.44,12.36|-7.53,2.59|-2.29,-9.79|7.82,1.52;
40	579.1	44.66	v:0.5;t:f;sf:1;nr:3.96;cr:7.92;verts:11.92,4.73|13.35,6.8|3.05,7.55|-15.62,-2.96;
80	580.44	34.1	v:0.5;t:f;sf:1;nr:4.01;cr:8.02;verts:34.81,18.92|-15.99,-3.99|-16.96,-13.53|10.58,-5.83|12.01,-3.76;
120	588.07	26.56	v:0.5;t:f;sf:1;nr:4.06;cr:8.11;verts:4.94,31.69|-8.06,-2.16|-1.3,-8.24|2.95,-13.37|4.38,-11.3;
160	600.4	19.61	v:0.5;t:f;sf:1;nr:4.1;cr:8.21;verts:-20.39,-9.1|-0.34,-0.32|-13.63,-15.18|-7.95,-18.25|-9.38,-20.32;
200	608.44	7.95	v:0.5;t:f;sf:1;nr:4.16;cr:8.32;verts:-8.38,-11.98|-4.99,-7.13|-4.74,-7.3|-2.71,-4.8|-3.54,-7.95;
240	610.94	-6.75	v:0.5;t:f;sf:1;nr:4.21;cr:8.42;verts:-7.49,-21.84|-7.24,-22.01|-0.28,-0.9|-5.21,-19.5|-6.04,-22.66;
280	616.74	-24.22	v:0.5;t:f;sf:1;nr:4.26;cr:8.53;verts:0.11,-0.37|0.46,26.53|-21.73,-15.22|-6.08,-18.36;
320	628.43	-36.44	v:0.5;t:f;sf:1;nr:4.31;cr:8.63;verts:34.02,2.35|-11.22,14.31|-6.86,-6.4|-11.58,-12.59|4.11,-8.43;
360	632.14	-58.9	v:0.5;t:f;sf:1;nr:4.37;cr:8.73;verts:-3.33,-17.11|17.42,0.61|-14.93,-8.15|24.1,24.7|-16.57,-5.39;
400	634.74	-55.24	v:0.5;t:f;sf:1;nr:4.4;cr:8.79;verts:14.81,4.26|38.27,21.03|-19.18,-1.73|-17.53,-4.49|-5.93,-13.45;
440	649.65	-49.94	v:0.5;t:f;sf:1;nr:4.42;cr:8.84;verts:0.13,0.49|-0.1,9.56|-20.84,-8.15|6.05,-26.22|13.86,-23.06;
480	658.14	-55.72	v:0.5;t:f;sf:1;nr:4.44;cr:8.88;verts:16.02,10.4|-8.59,3.78|-8.36,-5.29|-22.97,-26.89;
520	674.91	-69.54	v:0.5;t:f;sf:1;nr:4.46;cr:8.92;verts:23.11,4.91|0.41,23.63|-18.05,21.96|-3.7,-23.34|7.3,-22.47;
560	690	-80.99	v:0.5;t:f;sf:1;nr:4.48;cr:8.96;verts:9.43,15.65|-14.67,12.17|8.03,-6.54|19.8,-0.69;
600	707.59	-81.03	v:0.5;t:f;sf:1;nr:4.5;cr:8.99;verts:18.17,2.51|-9.57,-6.58|1.7,-9.62|5.74,-7.9;
640	720.05	-98.12	v:0.5;t:f;sf:1;nr:4.51;cr:9.02;verts:23.38,27.33|-0.66,9.42|-9.44,0.16|-6.72,-24.99;
680	734.86	-120.94	v:0.5;t:f;sf:1;nr:4.52;cr:9.05;verts:8.57,4.5|23.08,20.06|0.94,28.85|-15.47,-13.41|17.1,-25.35;
720	732.07	-139.8	v:0.5;t:f;sf:1;nr:4.57;cr:9.15;verts:25.87,1.2|3.74,9.99|-9.39,2.34|-33.69,-13.23;
760	735.09	-154.86	v:0.5;t:f;sf:1;nr:4.62;cr:9.25;verts:22.85,-13.86|0.72,-5.07|-12.41,-12.72|-5.49,-22.01|-5.98,-45.35;
800	731.7	-167.92	v:0.5;t:f;sf:1;nr:4.68;cr:9.35;verts:43.62,15.36|34.12,19.7|-9.03,-25.78|4.1,-18.13|-1.38,-39.38;
840	744.08	-180.1	v:0.5;t:f;sf:1;nr:4.73;cr:9.46;verts:21.75,7.51|-29.39,5.64|-0.35,-10.1|7.02,-7.27|9.08,-4.43;
880	752.28	-199.91	v:0.5;t:f;sf:1;nr:4.79;cr:9.58;verts:-1.19,-27.07|0.87,-24.23|13.54,-12.29|0.48,-0.27|38.61,4.74;
920	752.38	-220.13	v:0.5;t:f;sf:1;nr:4.84;cr:9.69;verts:9.94,-0.7|9.42,3.24|4.74,4.35|0.38,-20.49;
960	774.7	-238.23	v:0.5;t:f;sf:1;nr:4.89;cr:9.79;verts:10.04,47.4|-17.58,-13.75|-12.9,-14.86|-12.38,-18.8|11.5,-18.41;
1000	796.4	-248.52	v:0.5;t:f;sf:1;nr:4.94;cr:9.88;verts:0,13.11|-6.63,-4.85|-2.73,-12.83|-2.05,-12.95;
1040	806.94	-244.41	v:0.5;t:f;sf:1;nr:4.96;cr:9.92;verts:-13.27,-8.72|-12.6,-8.84|-17.17,-0.74|-0.38,0.42|-10.55,17.22;
1080	825.05	-241.08	v:0.5;t:f;sf:1;nr:4.98;cr:9.96;verts:31.29,5.43|7.11,7.62|-18.49,3.75|8.74,-5.68;
1120	823.45	-243.18	v:0.5;t:f;sf:1;nr:4.99;cr:9.99;verts:8.71,5.53|0.47,0.33|-16.89,1.65|-19.96,-26.49|10.34,-7.77;
1160	805.74	-242.02	v:0.5;t:f;sf:1;nr:5;cr:10.01;verts:28.06,-6.62|26.42,6.68|18.18,1.48|-0.37,-0.44|-2.25,-25.34;
1200	790.64	-233.38	v:0.5;t:f;sf:1;nr:5.01;cr:10.03;verts:7.06,8.71|-0.59,-5.34|12.85,-16.69|6.43,-9.18;
1240	784.14	-226.84	v:0.5;t:f;sf:1;nr:5.02;cr:10.05;verts:5.91,1.2|13.56,15.25|-31.98,-2.72|19.35,-10.15|12.93,-2.64;
1280	779.76	-209.81	v:0.5;t:f;sf:1;nr:5.03;cr:10.06;verts:23.73,6.88|17.31,14.39|10.29,18.23|-40.04,-3.42|30.58,-16.95;
1320	777.97	-202.09	v:0.5;t:f;sf:1;nr:5.04;cr:10.08;verts:25.52,14.6|19.11,22.11|12.09,25.95|-27.92,22.61|-2.92,-50.24;
1360	769.56	-201.1	v:0.5;t:f;sf:1;nr:5.05;cr:10.1;verts:-3,25.63|-10.31,-1.27|-3.04,-9.93|5.65,-8.71;
1400	770.01	-198.95	v:0.5;t:f;sf:1;nr:5.06;cr:10.11;verts:-3.45,27.78|-10.76,0.88|-3.49,-7.78|24.53,-32.08|5.2,-6.56;
1440	786.38	-176.64	v:0.5;t:f;sf:1;nr:5.06;cr:10.12;verts:6.71,34.54|-11.16,15.75|-19.85,14.53|1.79,-40.4|8.17,-9.77;
