# Supplementary material for: A three component model for superdiffusive motion effectively describes migration of eukaryotic cells moving freely or under a directional stimulus
Source: PLoS One. 2022 Aug 2;17(8):e0272259. doi: 10.1371/journal.pone.0272259 (PMC9345344; doi:10.1371/journal.pone.0272259)
Supplement: S1 File — Text files containing information about displacements of experimental and simulated populations used for both preliminary analyses, in “datasets used for preliminary evaluation of cell movement (Tables 1 and 2)”, and further characterization of cell movement, in “further datasets used for cell movement characterization (Figs 2, 4–6; Table 2; S1–S3 Tables; S2 and S3 Figs)”. (ZIP) [file pone.0272259.s007.zip › S1_File/further datasets/simulated/30 cells (9 micron random)/b16 p0/Coords-BG6QI3.txt]

#	version=2.0	operator=	acqDate=	cellLine=cell	cond=N.T.	type=	well=	ref_angle=	note=Experiment 1	clickId=	date=	acqId=	ps=1	xSize=845	ySize=668	ts=1	unit=um	stackId=	timeInt=	description=
*	id=P1	origin=start	destiny=end	motherId=-	ageAtStart=1520
0	517.56	57.3	c
40	530.8	49.13	c
80	548.96	45.93	c
120	551.35	46.35	c
160	564.14	59.96	c
200	588.56	44.1	f
240	614.07	41.19	f
280	635.86	37.81	f
320	640.52	36.63	f
360	660.49	44.99	f
400	673.11	46.63	f
440	695.59	40.61	f
480	716.75	35.62	f
520	729.25	24.1	f
560	751.44	26.31	f
600	766.16	27.43	f
640	769.86	36.33	f
680	774.6	30.29	f
720	792.76	33.73	f
760	800.88	34.74	f
800	812.65	30.15	f
840	837.42	30.55	f
880	868.23	29.07	f
920	876.15	34.1	f
960	893.22	31.3	f
1000	903.27	22.96	f
1040	917.9	27.18	f
1080	935.52	18.87	f
1120	937.86	11.56	f
1160	963.72	12.28	f
1200	976.35	0.13999999999999	f
1240	989.02	1.2	f
1280	995.26	5.55	f
1320	1006.49	12.89	f
1360	1015.17	12.58	f
1400	1027.48	11.23	f
1440	1044.31	5.42	f
*	id=P2	origin=start	destiny=end	motherId=-	ageAtStart=3280
0	49.96	560.96	c
40	62.24	567.84	c
80	73.68	568.51	c
120	94.25	568.69	c
160	108.48	573.03	c
200	129.74	573.94	f
240	139.89	582.24	f
280	166.18	585.84	f
320	176.43	579.44	f
360	196.63	578.49	f
400	202.78	577.73	f
440	227.84	568.35	f
480	235.19	583.45	f
520	250.64	585.9	f
560	265.38	580.44	f
600	271.08	580.66	f
640	290.98	576.61	f
680	301.22	574.95	f
720	334.88	578.95	f
760	349.27	578.85	f
800	366.78	596.58	f
840	392.75	596.18	f
880	402.17	602.27	f
920	430.72	612.29	f
960	447.51	615.35	f
1000	468.39	624.5	f
1040	495.42	619.3	f
1080	506.52	610.29	f
1120	520.99	595.92	f
1160	530.81	586.29	f
1200	556.75	585.77	f
1240	563.76	588.69	f
1280	582.98	590.85	f
1320	594.71	592.69	f
1360	612.35	598.16	f
1400	627.97	597.94	f
1440	641.58	596.19	f
*	id=P3	origin=start	destiny=end	motherId=-	ageAtStart=760
0	316.77	457.66	c
40	326.83	449.17	c
80	339.43	445.17	c
120	348.55	464.36	c
160	369.14	465.22	c
200	382.77	466.94	f
240	401.08	467.21	f
280	427.29	461.61	f
320	437.36	462.44	f
360	458.73	467.89	f
400	464.35	464.91	f
440	482.25	451.45	f
480	482.16	452.54	f
520	509.08	452.57	f
560	523.66	460.26	f
600	532.26	463.03	f
640	545.21	461.4	f
680	545.27	455.59	f
720	558.57	467.51	f
760	580.61	462.62	f
800	590.39	456.59	f
840	611.65	462.99	f
880	621.72	457.52	f
920	625.23	458.57	f
960	639.31	456.72	f
1000	652.32	453.04	f
1040	652.11	456.82	f
1080	666.79	463.53	f
1120	685.58	463.79	f
1160	697.23	458.61	f
1200	720.12	469.86	f
1240	723.05	469.31	f
1280	735.41	466.38	f
1320	758.76	473.62	f
1360	770.31	462.42	f
1400	784.37	451.29	f
1440	795.6	462.78	f
*	id=P4	origin=start	destiny=end	motherId=-	ageAtStart=4440
0	393.76	573.16	c
40	416.36	580.2	c
80	419.94	566.56	c
120	442.07	571.66	c
160	474.79	571.56	f
200	504.68	568.46	f
240	521.03	574.06	f
280	527.79	569.04	f
320	531.44	568.93	f
360	555.37	559.7	f
400	558.28	556.19	f
440	573.76	543.63	f
480	597.26	549.11	f
520	612.61	537.74	f
560	629.01	536.69	f
600	642.36	541.23	f
640	656.61	552.77	f
680	680.83	556.06	f
720	699.58	550.97	f
760	714.08	564.2	f
800	725.1	556.4	f
840	738.76	551.01	f
880	757.52	554.28	f
920	763.71	558.22	f
960	776.68	554.11	f
1000	800.27	557.69	f
1040	813.22	567.55	f
1080	818.44	572.78	f
1120	842.64	564.85	f
1160	844.75	577.97	f
1200	861.26	573.97	f
1240	877.88	569.18	f
1280	886.88	574.98	f
1320	901.23	567.7	f
1360	915.01	571.05	f
1400	921.33	572.24	f
1440	940.66	583.11	f
*	id=P5	origin=start	destiny=end	motherId=-	ageAtStart=520
0	424.62	89.89	c
40	440.72	83.23	c
80	456.09	93.13	c
120	474.58	90.45	c
160	491.44	89.29	c
200	511.92	83.71	f
240	523.68	78.8	f
280	543.43	67.24	f
320	556.18	76.03	f
360	563.79	83.52	f
400	575.95	75.99	f
440	597.84	72.15	f
480	616.56	71.85	f
520	636.33	73.19	f
560	640.58	77.87	f
600	654.25	76.41	f
640	681.81	64.26	f
680	699.84	60.98	f
720	715.19	59.14	f
760	739.85	65.07	f
800	758.73	65.51	f
840	776.57	63.27	f
880	798.49	68.34	f
920	808.82	75.37	f
960	816.19	75.03	f
1000	846.92	67.93	f
1040	856.68	59.34	f
1080	865.41	60.19	f
1120	875.02	55.15	f
1160	890.91	48.86	f
1200	907.53	39.62	f
1240	909.67	31.26	f
1280	929.2	22.56	f
1320	948.93	17.42	f
1360	958.04	26.76	f
1400	976.14	25.73	f
1440	997.17	27.81	f
*	id=P6	origin=start	destiny=end	motherId=-	ageAtStart=3680
0	640.1	126.89	c
40	655.48	126.91	c
80	683.95	120.32	c
120	694.27	123.47	c
160	710.74	121.6	c
200	721.56	115.42	f
240	734	127.18	f
280	731.19	134.95	f
320	741.96	140.2	f
360	767.98	135.93	f
400	781.54	157	f
440	782.09	155.42	f
480	796.65	163	f
520	817.97	153.34	f
560	834.71	138.18	f
600	849.73	133.42	f
640	863.01	131.95	f
680	871.31	140.63	f
720	895.67	140.58	f
760	919	152.02	f
800	929.8	147.46	f
840	952.9	157.71	f
880	963.36	153.28	f
920	998.89	157.17	f
960	1020.37	153.39	f
1000	1041.76	158.38	f
1040	1048.64	172.46	f
1080	1057.42	170.56	f
1120	1080.33	165.43	f
1160	1102.24	174.1	f
1200	1127.29	176.77	f
1240	1145.58	176.19	f
1280	1158.67	176.94	f
1320	1184.57	176.27	f
1360	1192.05	185.66	f
1400	1211.03	170.81	f
1440	1227.52	170.47	f
*	id=P7	origin=start	destiny=end	motherId=-	ageAtStart=2880
0	224.86	625.63	c
40	232.36	618.15	c
80	262.48	630.82	c
120	267.65	626.08	c
160	276.22	633.02	c
200	286.4	639.91	f
240	317.2	643.76	f
280	330.71	641.45	f
320	354.54	658.54	f
360	361.43	654.28	f
400	381.64	637.46	f
440	408.02	641.91	f
480	433.14	638.64	f
520	455.77	640.54	f
560	456.62	648.87	f
600	484.93	647.85	f
640	495.89	648.49	f
680	509.72	647.69	f
720	526.48	661.15	f
760	547.66	661.85	f
800	562.86	659.11	f
840	572.55	660.61	f
880	582.74	651.44	f
920	588.66	660.39	f
960	595.84	670.13	f
1000	611.31	667.4	f
1040	633.33	663.4	f
1080	654.34	671.95	f
1120	661.77	679.01	f
1160	687.57	684.43	f
1200	707.7	681.99	f
1240	713.24	673.69	f
1280	726.15	672.65	f
1320	742.75	689.72	f
1360	754.06	684.66	f
1400	756.5	689.83	f
1440	770.24	686.2	f
*	id=P8	origin=start	destiny=end	motherId=-	ageAtStart=3520
0	137.91	72.33	c
40	167.99	71.01	c
80	177.56	73.49	c
120	197.59	76.38	c
160	221.53	79.53	f
200	234.76	61.24	f
240	254.23	69.09	f
280	269.49	73	f
320	279.82	78.95	f
360	288.62	82.3	f
400	300.45	76.82	f
440	300.52	84.11	f
480	317.29	79.88	f
520	325.1	83.61	f
560	334.73	81.63	f
600	341.95	87.35	f
640	361.26	74.91	f
680	367.36	78.85	f
720	379.75	80.03	f
760	380.36	77.92	f
800	389.9	82.48	f
840	408.26	69.23	f
880	423.36	76.27	f
920	443.69	78.63	f
960	444.94	83.81	f
1000	448.03	80.01	f
1040	468.16	73.55	f
1080	488.36	71.02	f
1120	506.21	84.82	f
1160	531.91	89.41	f
1200	553.12	97.12	f
1240	565.5	86.01	f
1280	582.81	88.6	f
1320	593.02	91.1	f
1360	600.82	94.12	f
1400	610.94	86.07	f
1440	619.82	71.22	f
*	id=P9	origin=start	destiny=end	motherId=-	ageAtStart=4040
0	639.33	53.27	c
40	648.74	50.2	c
80	656.42	47.16	c
120	669.45	39.97	c
160	681.21	36.48	c
200	701.04	41.33	f
240	715.52	38.79	f
280	735.95	38.9	f
320	751.66	44.12	f
360	760.48	44.15	f
400	770.77	39.05	f
440	790.51	38.61	f
480	815.46	38.7	f
520	826.96	45.82	f
560	858.37	47.01	f
600	864.41	43.71	f
640	876.37	33.98	f
680	904.25	37.73	f
720	915.39	38.09	f
760	926.27	29.57	f
800	944.59	39.86	f
840	962.78	43.29	f
880	972.05	44.89	f
920	989.04	62.18	f
960	998.19	51.06	f
1000	1014.37	58.68	f
1040	1023.16	54.4	f
1080	1049.89	58.21	f
1120	1052.66	59.02	f
1160	1061.41	48.32	f
1200	1076.32	43.38	f
1240	1079.71	52.23	f
1280	1092.7	57.37	f
1320	1103.03	59.91	f
1360	1112.33	59.01	f
1400	1134.1	62.88	f
1440	1168.5	59.25	f
*	id=P10	origin=start	destiny=end	motherId=-	ageAtStart=2840
0	409.25	453.37	c
40	426.74	455.28	c
80	440.52	464.16	c
120	464.59	461.02	c
160	475.51	464.82	c
200	491.57	477.26	f
240	498.38	469.76	f
280	517.17	469.06	f
320	535.23	457.73	f
360	547.48	476.26	f
400	573.97	466.6	f
440	577.73	465.84	f
480	588.49	477.3	f
520	597.15	470.06	f
560	619.93	452.22	f
600	622.3	443.98	f
640	644.13	456.96	f
680	665.66	453.99	f
720	684.22	466.53	f
760	694.93	461.49	f
800	717.58	458.58	f
840	737.96	460.92	f
880	764.28	457.26	f
920	790.89	461.63	f
960	795.42	461.42	f
1000	817.48	467.47	f
1040	839.52	467.07	f
1080	849.55	474.49	f
1120	856.64	466.26	f
1160	870.64	466.94	f
1200	877.21	469.95	f
1240	882.1	479.45	f
1280	911.7	481.58	f
1320	922.87	474.22	f
1360	928.15	463.39	f
1400	962.13	452.47	f
1440	965.37	444.46	f
*	id=P11	origin=start	destiny=end	motherId=-	ageAtStart=3200
0	822.4	100.99	c
40	836.87	95.23	c
80	863.61	90.11	c
120	891.96	97.73	c
160	913.23	92.25	c
200	935.31	95.25	f
240	963.36	93.83	f
280	977.68	95.44	f
320	998.49	97.75	f
360	999.68	103.01	f
400	1022.72	105.31	f
440	1030.61	92.42	f
480	1052.11	96.53	f
520	1066.4	89.72	f
560	1083.52	84.35	f
600	1102.45	89.01	f
640	1104.48	76.29	f
680	1118.44	73.29	f
720	1131.76	62.83	f
760	1151.87	63.15	f
800	1158.98	71.22	f
840	1172.26	70.02	f
880	1195.75	64.73	f
920	1202.56	63.25	f
960	1212.87	57.23	f
1000	1215.23	67.14	f
1040	1233.86	60.52	f
1080	1245.35	67.78	f
1120	1272.43	71.76	f
1160	1299.78	80.12	f
1200	1323.22	88.08	f
1240	1349.06	100.34	f
1280	1358.07	99.93	f
1320	1380.64	106.31	f
1360	1400.39	110.56	f
1400	1412.46	102.52	f
1440	1435.05	103.3	f
*	id=P12	origin=start	destiny=end	motherId=-	ageAtStart=2520
0	737.1	659.53	c
40	749.39	655.84	c
80	764.31	642.72	c
120	780.03	634.81	c
160	794.9	639.32	c
200	813.37	646.58	f
240	830.68	647.02	f
280	841.91	648.23	f
320	862.38	638.85	f
360	890.58	636.79	f
400	903.23	630.87	f
440	923.51	646.93	f
480	932.81	637.08	f
520	952.01	635.06	f
560	973.48	634.11	f
600	988.02	644.59	f
640	1007.46	634.07	f
680	1023.91	631.18	f
720	1046.33	628.04	f
760	1049.51	638.03	f
800	1076.47	634.12	f
840	1091.44	649.86	f
880	1102.12	653.39	f
920	1112.98	654.7	f
960	1121.12	668.67	f
1000	1136.81	663.06	f
1040	1159.8	661.85	f
1080	1181.18	666.41	f
1120	1193.01	674.09	f
1160	1219.98	666.73	f
1200	1238.06	653.84	f
1240	1266.19	639.44	f
1280	1285.85	637.36	f
1320	1314.35	636.99	f
1360	1327.32	638.39	f
1400	1347.58	641.25	f
1440	1366.23	642	f
*	id=P13	origin=start	destiny=end	motherId=-	ageAtStart=4000
0	124.55	603	c
40	142.02	593.66	c
80	159.64	596.28	c
120	173.62	591.53	c
160	193.33	594.26	c
200	202.16	591.29	f
240	213.25	592.22	f
280	228.7	594.88	f
320	246.81	588.74	f
360	273.13	601.51	f
400	295.01	596.18	f
440	298.73	592.78	f
480	320.35	598.89	f
520	338.84	586.68	f
560	355.56	583.95	f
600	379.74	585.15	f
640	401.81	590.65	f
680	414.35	589.48	f
720	421.44	592.88	f
760	435.12	577.34	f
800	444.04	568.8	f
840	462.06	585.92	f
880	471.57	584.39	f
920	487.8	595.84	f
960	524.26	607.59	f
1000	552.95	602.74	f
1040	580.84	607.78	f
1080	582.75	609.82	f
1120	592.81	616.27	f
1160	601.81	613.53	f
1200	616.94	617.94	f
1240	637.42	624.25	f
1280	648.75	628.67	f
1320	668.33	621.56	f
1360	684.3	623.09	f
1400	707.86	628.99	f
1440	711.68	634.07	f
*	id=P14	origin=start	destiny=end	motherId=-	ageAtStart=4000
0	234.99	442.52	c
40	261	441.64	c
80	271.27	444.18	c
120	276.61	447.86	c
160	295.19	439.06	c
200	321.87	435.92	f
240	339.52	439.01	f
280	358.4	440.21	f
320	364.91	431.25	f
360	374.54	427.74	f
400	374.88	422.16	f
440	393.55	415.34	f
480	396.87	409.55	f
520	401.46	414.65	f
560	436.04	417	f
600	457.26	417.86	f
640	474.5	407.09	f
680	494.46	409.46	f
720	508.87	413.61	f
760	530.11	400.41	f
800	547.4	402.9	f
840	567.97	401.41	f
880	570.39	407.64	f
920	581.4	408.05	f
960	601.76	396.83	f
1000	612.32	396.05	f
1040	630.85	394.02	f
1080	644.24	400.15	f
1120	665.93	391.32	f
1160	674.68	379.63	f
1200	687.41	377.89	f
1240	700.34	374.25	f
1280	724.75	377.57	f
1320	733.76	374.32	f
1360	735.55	377.11	f
1400	747.34	382.6	f
1440	752.91	378.96	f
*	id=P15	origin=start	destiny=end	motherId=-	ageAtStart=680
0	192.13	616.2	c
40	220.09	614.16	c
80	242.63	618.37	c
120	252.04	612.06	c
160	261.51	612.62	c
200	268.7	618.39	f
240	297.49	609.84	f
280	318.75	599.92	f
320	337.47	599.24	f
360	349.71	595.6	f
400	353.09	600.65	f
440	358.48	585.29	f
480	368.55	578.04	f
520	388.77	579.99	f
560	409.53	569.9	f
600	421.81	565.21	f
640	438.06	560.81	f
680	451.78	557.75	f
720	471.03	543.8	f
760	477.06	548.12	f
800	486.69	532.71	f
840	496.5	532.43	f
880	503.75	530.96	f
920	517.83	531.93	f
960	539.54	541.73	f
1000	562.78	545.58	f
1040	565.75	547.33	f
1080	577.15	542.18	f
1120	581.66	550.09	f
1160	600.11	558.8	f
1200	620.32	547.23	f
1240	637.16	549.26	f
1280	648.74	549.33	f
1320	660.38	541.43	f
1360	667.37	547	f
1400	682.51	554.73	f
1440	703.17	563.26	f
*	id=P16	origin=start	destiny=end	motherId=-	ageAtStart=4640
0	214.46	130.13	c
40	237.41	132.59	c
80	246.78	144.28	c
120	277.12	145.48	c
160	301.87	143.83	c
200	313.41	139.43	f
240	337.73	129.61	f
280	361.14	126.69	f
320	362.81	124.73	f
360	379.43	129.1	f
400	390.1	127.47	f
440	400.28	128.9	f
480	405.25	132.51	f
520	412.26	141.47	f
560	427.15	138.25	f
600	447.51	125.74	f
640	455.7	130.14	f
680	471.36	127.09	f
720	487.28	126.59	f
760	503.77	114.47	f
800	521.16	114.22	f
840	535.53	111.63	f
880	552	97.35	f
920	556.09	98.77	f
960	560.06	98.72	f
1000	586.86	95.2	f
1040	609.79	91.08	f
1080	622.88	79.86	f
1120	641.24	80.43	f
1160	655.85	62.12	f
1200	675.15	63	f
1240	685.39	66.27	f
1280	693.14	65	f
1320	720.06	66.73	f
1360	720.45	64.06	f
1400	734.76	55.03	f
1440	744.49	56.61	f
*	id=P17	origin=start	destiny=end	motherId=-	ageAtStart=2560
0	22.51	485.67	c
40	46.29	486.06	c
80	67.25	486.87	c
120	71.57	492.2	c
160	84.16	500.15	c
200	101.93	493.65	f
240	105.58	499.32	f
280	120.41	510.15	f
320	135.39	500.46	f
360	151.15	487.72	f
400	175.86	480.77	f
440	187	481.73	f
480	201.55	487.84	f
520	220.37	495.45	f
560	244.09	497.89	f
600	258.1	502.72	f
640	276.93	502.4	f
680	296.25	509.63	f
720	311.61	501.15	f
760	326.96	510.53	f
800	338.95	510.26	f
840	361.19	520.16	f
880	388.04	521.99	f
920	395.51	520.29	f
960	393.52	520.06	f
1000	407.24	521.51	f
1040	422.46	505.83	f
1080	434.55	520.25	f
1120	447.32	515.3	f
1160	468.06	513.69	f
1200	480.64	524.84	f
1240	495.08	525.66	f
1280	507.29	523.53	f
1320	508.54	520.11	f
1360	524.27	518.09	f
1400	547.85	528.02	f
1440	567.79	515.91	f
*	id=P18	origin=start	destiny=end	motherId=-	ageAtStart=2880
0	850.17	415.03	c
40	860.94	406.99	c
80	893.16	414.45	c
120	906.69	415.25	c
160	925.78	428.25	c
200	944.64	424.74	f
240	954.92	422.55	f
280	971.07	405.17	f
320	991.11	407.69	f
360	1011.67	416.5	f
400	1038.67	417.8	f
440	1046.33	415.05	f
480	1072.85	416.04	f
520	1081.07	408.9	f
560	1098.23	407	f
600	1123.51	400.76	f
640	1149.68	408.7	f
680	1162.87	414.04	f
720	1183	410.44	f
760	1204.87	415.23	f
800	1224.43	413.46	f
840	1240.86	411	f
880	1261.21	421.61	f
920	1287.25	415.79	f
960	1302.43	426.36	f
1000	1321.33	427.03	f
1040	1336.41	421.95	f
1080	1358.11	420.09	f
1120	1372.8	416.44	f
1160	1396.49	403.78	f
1200	1417.24	421.79	f
1240	1439.3	423.47	f
1280	1478.38	428.93	f
1320	1495.22	427.09	f
1360	1511.3	427.6	f
1400	1522.76	429.12	f
1440	1543.39	416.8	f
*	id=P19	origin=start	destiny=end	motherId=-	ageAtStart=1520
0	498.02	375.5	c
40	515.46	367.96	c
80	533.94	363.76	c
120	551.37	369.37	c
160	575.15	365.3	c
200	588.22	375.78	f
240	603.07	392.29	f
280	618.15	395.19	f
320	650.4	403.15	f
360	672.09	408.81	f
400	684.43	417.91	f
440	715.77	415.76	f
480	725.6	404.2	f
520	746.47	418.03	f
560	753.95	422.67	f
600	772.52	431.04	f
640	785.15	428.1	f
680	803.68	429.89	f
720	814.29	438.72	f
760	837.53	439.6	f
800	849.53	442	f
840	870.55	436.69	f
880	892.34	440.8	f
920	905.94	446.11	f
960	938.13	452.38	f
1000	956.19	444.45	f
1040	977.41	457.51	f
1080	989.35	470.17	f
1120	1015.61	469.52	f
1160	1017.44	472.87	f
1200	1028.26	459.12	f
1240	1054.25	455.95	f
1280	1066.76	458.44	f
1320	1082.05	453.35	f
1360	1092.74	459.04	f
1400	1116.43	451.34	f
1440	1133.33	446.94	f
*	id=P20	origin=start	destiny=end	motherId=-	ageAtStart=2520
0	442.02	645.1	c
40	444.41	645.65	c
80	459.05	652.07	c
120	479.4	657.77	c
160	488.94	660.07	c
200	501.68	660.67	f
240	515.55	656.03	f
280	535.82	649.85	f
320	555.57	641.4	f
360	574.44	642.91	f
400	587.06	638.79	f
440	592.44	631.79	f
480	615.17	631.31	f
520	640.2	628.3	f
560	657.19	617.15	f
600	667.64	618.59	f
640	683.93	616.38	f
680	696.32	616.05	f
720	716.02	619.82	f
760	727.36	606.97	f
800	741.11	601.42	f
840	747.29	590.48	f
880	766.81	585.68	f
920	783.68	590.51	f
960	800.6	583.81	f
1000	823.66	575.67	f
1040	851.43	574.8	f
1080	879.06	576.21	f
1120	894	574.4	f
1160	908.73	576.85	f
1200	921.91	577.17	f
1240	934.56	572.56	f
1280	953.47	577.1	f
1320	964.14	575.25	f
1360	979.28	577.77	f
1400	997.29	597.91	f
1440	1012.06	603.72	f
*	id=P21	origin=start	destiny=end	motherId=-	ageAtStart=3320
0	253.35	508.3	c
40	263.63	506.7	c
80	293.47	511.57	c
120	300.49	507.43	c
160	319.89	509.81	f
200	345.02	501.03	f
240	357.38	493.53	f
280	372.21	488.76	f
320	382.93	489.84	f
360	389.05	487.05	f
400	394.03	496.28	f
440	412.3	501.36	f
480	419.6	498.65	f
520	429.58	495.72	f
560	440.7	504.67	f
600	461.92	499.61	f
640	472.22	507.65	f
680	502.67	507.19	f
720	520.11	508.93	f
760	539.76	513.91	f
800	547.76	512.24	f
840	574.4	513.16	f
880	578.58	505.15	f
920	590.21	491.62	f
960	606.33	480.64	f
1000	617.63	475.65	f
1040	631.37	474.17	f
1080	661.4	479.44	f
1120	682.46	468.15	f
1160	699.55	468.75	f
1200	719.58	468.33	f
1240	722	460.49	f
1280	733.01	467.56	f
1320	762.25	464.35	f
1360	779.6	457.42	f
1400	794.96	456.89	f
1440	822.3	444.93	f
*	id=P22	origin=start	destiny=end	motherId=-	ageAtStart=2840
0	734.5	320.76	c
40	754.84	321.95	c
80	767.84	338.92	c
120	785.23	333.35	c
160	799.33	332.95	c
200	813.05	324.44	f
240	836.07	331	f
280	853.52	331.95	f
320	869.77	337.78	f
360	882.69	341.06	f
400	893.03	339.64	f
440	903.45	343.85	f
480	930.33	355.16	f
520	943.75	365.35	f
560	958.49	369.76	f
600	973.85	367.71	f
640	981.36	380.66	f
680	1012.2	383.11	f
720	1031.78	381.17	f
760	1043.98	389.98	f
800	1054.15	394.61	f
840	1070.78	385.4	f
880	1086.56	391.56	f
920	1106.34	396.99	f
960	1130.77	388.16	f
1000	1149.24	389.52	f
1040	1165.76	384.53	f
1080	1181.97	381.83	f
1120	1192.41	379.59	f
1160	1202.57	384.32	f
1200	1218.6	391.51	f
1240	1236.05	404.68	f
1280	1260.58	400.58	f
1320	1274.59	400.75	f
1360	1286.37	413.51	f
1400	1296.08	410.9	f
1440	1305.49	410.83	f
*	id=P23	origin=start	destiny=end	motherId=-	ageAtStart=2920
0	290.72	4.7	c
40	312.38	9.4299999999999	c
80	326.72	5.88	c
120	354.84	-8.91	c
160	376.71	-6.8099999999999	c
200	378.78	-3.87	f
240	396.99	-10.83	f
280	404.97	-16.9	f
320	411.71	-10.19	f
360	418.36	-11.12	f
400	442.76	2.1	f
440	461.53	2.14	f
480	473.19	4.54	f
520	478.03	8.33	f
560	485.32	4.76	f
600	501.77	-1.3	f
640	518.01	-8.21	f
680	534.44	-7.36	f
720	541.74	-3.87	f
760	553.48	3.12	f
800	574.46	9.21	f
840	594.81	11.91	f
880	601.74	8.92	f
920	623.72	12.18	f
960	630.92	2.5700000000001	f
1000	635.48	-1.37	f
1040	650.49	-0.029999999999973	f
1080	666.99	-2.75	f
1120	689.21	3.55	f
1160	716.6	2.85	f
1200	728.46	0.13999999999999	f
1240	753.52	12.69	f
1280	778.49	17.74	f
1320	792.83	23.41	f
1360	804.08	35.42	f
1400	816.41	39.38	f
1440	828.44	41.17	f
*	id=P24	origin=start	destiny=end	motherId=-	ageAtStart=960
0	388.62	641.72	c
40	414.02	648.06	c
80	417.71	647.1	c
120	429.69	654.17	c
160	446.21	646.92	f
200	446.14	653.78	f
240	462.89	655.47	f
280	468.36	664.84	f
320	486.42	666.17	f
360	515.01	670.61	f
400	531.74	669.18	f
440	551.39	664.8	f
480	561.4	662.02	f
520	581.58	661.73	f
560	600.98	651.48	f
600	616.87	661.22	f
640	633.22	668.88	f
680	649.4	667.06	f
720	674.23	665	f
760	684.02	669.93	f
800	693.99	677.09	f
840	697.96	671.88	f
880	712.41	673.84	f
920	723.73	675.12	f
960	737.27	673.18	f
1000	766.33	669.57	f
1040	774.51	665.84	f
1080	800.08	654.93	f
1120	807.81	650.76	f
1160	820.89	650.24	f
1200	836.84	653.41	f
1240	853.16	652.57	f
1280	866.03	662.85	f
1320	866.48	661.77	f
1360	885.91	653.2	f
1400	912.39	657.39	f
1440	915.14	666.9	f
*	id=P25	origin=start	destiny=end	motherId=-	ageAtStart=1320
0	777.98	76.82	c
40	792.39	81.16	c
80	808.1	85.8	c
120	813.48	93.03	c
160	817.64	91.51	c
200	814.82	97.32	f
240	823.22	112.27	f
280	842.59	105.98	f
320	863.03	113.1	f
360	869.9	108.09	f
400	885.5	112.87	f
440	891.77	122.54	f
480	905.8	112.68	f
520	923.14	107.71	f
560	928.03	123.19	f
600	939.86	126.46	f
640	944.39	132.92	f
680	967.44	129.06	f
720	1001.36	133.4	f
760	1036.74	138.61	f
800	1053.38	138.89	f
840	1077.17	144.35	f
880	1087.52	145.65	f
920	1101.76	144.08	f
960	1105.67	130.06	f
1000	1120.48	128.34	f
1040	1138.32	134.85	f
1080	1147.23	143.05	f
1120	1160.15	148.34	f
1160	1187.53	153.18	f
1200	1203.62	158.03	f
1240	1219.08	155.71	f
1280	1226.38	155.35	f
1320	1247.05	157.99	f
1360	1259.9	165.34	f
1400	1281.55	165.68	f
1440	1294.61	165.98	f
*	id=P26	origin=start	destiny=end	motherId=-	ageAtStart=3760
0	307.37	91.96	c
40	317.99	82.99	c
80	322.59	95.79	c
120	349.25	102.59	c
160	360.49	99.51	c
200	358.36	94.24	f
240	373.56	88.59	f
280	374.11	90.72	f
320	386	91.06	f
360	398.31	91.3	f
400	411.69	85.67	f
440	439.57	82.49	f
480	456	77.49	f
520	473.06	80.1	f
560	494.73	69.21	f
600	513.87	77.1	f
640	531.56	71.34	f
680	541.92	67.06	f
720	553.36	72.42	f
760	572.98	66.23	f
800	591.16	74.34	f
840	605.52	94.66	f
880	617.77	102.23	f
920	650.98	94.45	f
960	660.93	87.81	f
1000	682.56	90.21	f
1040	691.77	104.28	f
1080	711.77	108.05	f
1120	726.72	106.11	f
1160	731.61	97.8	f
1200	739.7	95.78	f
1240	742.48	96.17	f
1280	771.54	106.55	f
1320	787.09	107.86	f
1360	804.9	102.45	f
1400	822.33	93.07	f
1440	828.69	99.86	f
*	id=P27	origin=start	destiny=end	motherId=-	ageAtStart=720
0	629.98	524.87	c
40	646.26	520.64	c
80	667.77	514.93	c
120	700.31	516.3	c
160	714.98	513.22	c
200	723.57	521.06	f
240	740.41	523.28	f
280	755.81	529.11	f
320	776.68	526.45	f
360	783.32	526.65	f
400	798.32	540.45	f
440	812.85	524.24	f
480	819.16	536.7	f
520	834.92	549.32	f
560	849.87	543.99	f
600	868.42	532.54	f
640	894.92	543.29	f
680	914.35	552.81	f
720	936.21	558.04	f
760	949.4	565.21	f
800	967.08	557.25	f
840	991.19	556.46	f
880	998.84	548.46	f
920	1022.83	556.4	f
960	1047.02	562.97	f
1000	1065.12	565.67	f
1040	1085.65	566.62	f
1080	1096.86	573.25	f
1120	1117.71	586.18	f
1160	1136.02	585.57	f
1200	1146.6	582.41	f
1240	1171.57	581.11	f
1280	1191.46	566.14	f
1320	1198.59	567.95	f
1360	1213.99	572.76	f
1400	1241.13	575.09	f
1440	1250.29	578.67	f
*	id=P28	origin=start	destiny=end	motherId=-	ageAtStart=1760
0	751.08	97.2	c
40	762.54	103.08	c
80	775.82	91.56	c
120	793.1	87.14	c
160	808.22	86.12	c
200	805.01	88.52	f
240	830.53	87.38	f
280	840.4	100.77	f
320	852.27	95.65	f
360	875.32	101.97	f
400	898.09	101.53	f
440	918.42	101.42	f
480	946.22	114.42	f
520	958.65	118.33	f
560	971.83	123.35	f
600	975.38	119.56	f
640	998.54	115.51	f
680	1022.41	116.33	f
720	1035.56	127.24	f
760	1066.64	124.47	f
800	1088.73	129.07	f
840	1108.3	132.76	f
880	1119.21	123.83	f
920	1128.79	122.89	f
960	1143.5	121.79	f
1000	1160.52	122.88	f
1040	1179.03	126.13	f
1080	1191.3	113	f
1120	1207.18	124	f
1160	1219.19	121.42	f
1200	1232.87	114.87	f
1240	1254.59	107.2	f
1280	1276.1	105.01	f
1320	1299.77	110.12	f
1360	1311.2	105.07	f
1400	1330.49	111.01	f
1440	1361.67	114.74	f
*	id=P29	origin=start	destiny=end	motherId=-	ageAtStart=4800
0	266.17	585.43	c
40	274.94	590.43	c
80	291.67	595.39	c
120	302.35	598.01	c
160	313.33	583.61	c
200	330.42	573.83	f
240	340.6	566.87	f
280	363.93	560.09	f
320	374.18	562.31	f
360	397.01	557.5	f
400	410.94	547.74	f
440	427.79	550.3	f
480	450.04	547.85	f
520	475.29	544.8	f
560	494.22	535.29	f
600	519.75	539.19	f
640	538.31	540.76	f
680	555.86	534.22	f
720	568.88	542.88	f
760	579.6	542.08	f
800	596.61	540.03	f
840	613.38	535.05	f
880	624.83	549.97	f
920	647.5	538.71	f
960	655.6	546.08	f
1000	674.1	545.81	f
1040	686.04	550.59	f
1080	696.67	556.2	f
1120	713.04	561.21	f
1160	730.2	551.17	f
1200	745.13	544.92	f
1240	758.13	552.19	f
1280	769.69	556.56	f
1320	799.3	533.61	f
1360	815.82	527.18	f
1400	834.35	518.86	f
1440	860.39	509.67	f
*	id=P30	origin=start	destiny=end	motherId=-	ageAtStart=200
0	192.6	328.55	c
40	206.81	319.86	c
80	222.59	318.82	c
120	246.35	327.91	c
160	277.77	324.95	c
200	299.07	317.04	f
240	320.38	320.41	f
280	326.95	312.85	f
320	354.05	317.97	f
360	366.07	309.43	f
400	377.84	311.23	f
440	401.39	310.41	f
480	413.06	313.31	f
520	418.24	308.91	f
560	437.76	319.11	f
600	457.83	305.92	f
640	482.12	303.8	f
680	504.29	303.09	f
720	522.48	308.91	f
760	537.8	316.64	f
800	553.57	323.49	f
840	572.35	334.12	f
880	589.15	326.24	f
920	598.15	341.48	f
960	608.32	340.56	f
1000	630.03	345.37	f
1040	647.69	350.05	f
1080	669.51	350.23	f
1120	692.64	359.57	f
1160	713.49	370.15	f
1200	740.23	372.52	f
1240	761.88	368.9	f
1280	771.31	369.78	f
1320	772.95	367.51	f
1360	780.29	369.93	f
1400	798.58	362.08	f
1440	818.73	359.76	f
