# Supplementary material for: A three component model for superdiffusive motion effectively describes migration of eukaryotic cells moving freely or under a directional stimulus
Source: PLoS One. 2022 Aug 2;17(8):e0272259. doi: 10.1371/journal.pone.0272259 (PMC9345344; doi:10.1371/journal.pone.0272259)
Supplement: S1 File — Text files containing information about displacements of experimental and simulated populations used for both preliminary analyses, in “datasets used for preliminary evaluation of cell movement (Tables 1 and 2)”, and further characterization of cell movement, in “further datasets used for cell movement characterization (Figs 2, 4–6; Table 2; S1–S3 Tables; S2 and S3 Figs)”. (ZIP) [file pone.0272259.s007.zip › S1_File/further datasets/simulated/30 cells (9 micron random)/b16 p0/Coords-hkkBHY.txt]

#	version=2.0	operator=	acqDate=	cellLine=cell	cond=N.T.	type=	well=	ref_angle=	note=Experiment 1	clickId=	date=	acqId=	ps=1	xSize=845	ySize=668	ts=1	unit=um	stackId=	timeInt=	description=
*	id=P1	origin=start	destiny=end	motherId=-	ageAtStart=2680
0	742.16	445.59	c
40	755.26	446.98	c
80	761.93	462.6	c
120	783.51	462.03	c
160	803.07	463.98	c
200	817.02	471.76	f
240	830.98	471.54	f
280	859.29	471.24	f
320	870.05	468.43	f
360	873.27	471.51	f
400	890.15	470.8	f
440	915.16	460.48	f
480	935.5	461.52	f
520	949.05	462.8	f
560	960.8	449.64	f
600	973.3	448.02	f
640	994.68	444.8	f
680	1019.85	453.05	f
720	1042.31	449.58	f
760	1058.48	446.26	f
800	1073.91	445.13	f
840	1092.22	449.14	f
880	1103.88	448.67	f
920	1120.89	452.2	f
960	1145.31	449.88	f
1000	1169.34	444.57	f
1040	1202.82	454.05	f
1080	1229.11	467.87	f
1120	1247.41	478.5	f
1160	1262.56	487.2	f
1200	1278.73	495.91	f
1240	1281.23	498.04	f
1280	1299.27	477.73	f
1320	1310	492.14	f
1360	1324.19	486.5	f
1400	1340.25	484.86	f
1440	1353.22	487.82	f
*	id=P2	origin=start	destiny=end	motherId=-	ageAtStart=4480
0	790.48	226.85	c
40	815.62	218.48	c
80	841.48	217.69	c
120	856.55	222.93	c
160	864.05	218.19	c
200	889.81	219.14	f
240	895.77	218.46	f
280	918.52	219.83	f
320	933.95	227.63	f
360	954.73	220.67	f
400	971.71	214.82	f
440	980.98	214.98	f
480	992.12	214.03	f
520	998.05	208.44	f
560	1019.15	218.64	f
600	1031.56	221.19	f
640	1049.5	220.58	f
680	1064.57	222.37	f
720	1093.83	230.02	f
760	1112.95	226.06	f
800	1135.43	222.44	f
840	1145.15	224.23	f
880	1153.54	219.12	f
920	1167.15	214.08	f
960	1173.7	215.44	f
1000	1188.8	211.92	f
1040	1210.16	206.63	f
1080	1230.66	210.61	f
1120	1248.26	210.22	f
1160	1267.95	213.28	f
1200	1279.47	208.61	f
1240	1294.44	217.74	f
1280	1302.8	224.85	f
1320	1323.61	217.12	f
1360	1357.97	215.85	f
1400	1377.88	224.03	f
1440	1401.02	228.13	f
*	id=P3	origin=start	destiny=end	motherId=-	ageAtStart=240
0	643.06	306.74	c
40	656.55	306.9	c
80	666.34	330	c
120	672.33	325.44	c
160	681.97	318.79	f
200	703.91	331.16	f
240	716.6	329.21	f
280	735.97	328.79	f
320	753.76	334.04	f
360	783.03	332.92	f
400	797.05	323.69	f
440	813.62	326.13	f
480	828.38	330.29	f
520	852.53	334.03	f
560	863.27	335.78	f
600	877.49	332.18	f
640	898.84	327.63	f
680	921.38	328.24	f
720	944.99	335.54	f
760	955.68	330.46	f
800	961.91	330.37	f
840	976.8	327.56	f
880	990.67	324.88	f
920	1022.3	328.79	f
960	1037.14	342.94	f
1000	1057.5	340.38	f
1040	1082.48	344.4	f
1080	1098.57	350.3	f
1120	1112.02	361.17	f
1160	1143.32	359.54	f
1200	1168.45	362.15	f
1240	1194.71	360.29	f
1280	1218.5	371.88	f
1320	1229.82	364.91	f
1360	1253.99	361.74	f
1400	1264.71	363.93	f
1440	1287.6	357.67	f
*	id=P4	origin=start	destiny=end	motherId=-	ageAtStart=1320
0	807.22	68.44	c
40	824.71	74.55	c
80	832.85	77.72	c
120	842.34	80	c
160	861.29	63.48	c
200	875.62	63.22	f
240	885.35	57.51	f
280	891.83	53.55	f
320	908.15	60.51	f
360	933.02	51.38	f
400	944.96	50.1	f
440	951.09	58.01	f
480	963.97	70.27	f
520	978.56	65.33	f
560	991.52	62.04	f
600	1001.97	68.51	f
640	1020.88	70.32	f
680	1031.13	73.89	f
720	1046.73	79.64	f
760	1067.45	91.78	f
800	1077.82	97.54	f
840	1082.14	94.25	f
880	1110.29	100.99	f
920	1128.31	100.23	f
960	1134.69	102.4	f
1000	1155.67	100.56	f
1040	1174.93	105.02	f
1080	1191.85	95.32	f
1120	1204.33	98.91	f
1160	1212.98	90.08	f
1200	1245.03	85.72	f
1240	1262.72	67.67	f
1280	1291.23	71.53	f
1320	1316.44	73.35	f
1360	1330.31	76.72	f
1400	1357.45	71.95	f
1440	1363.93	72.55	f
*	id=P5	origin=start	destiny=end	motherId=-	ageAtStart=2040
0	399.6	149.8	c
40	422.07	159.99	c
80	437.32	150.65	c
120	467.25	155.97	c
160	490	167	c
200	491.08	171.39	f
240	509.77	171.64	f
280	524.48	174.4	f
320	555.2	176.5	f
360	575.29	169.35	f
400	588.46	163.91	f
440	603.79	150.56	f
480	614.85	162.72	f
520	624.24	162.21	f
560	639.49	174.38	f
600	653.16	176.6	f
640	668.68	183.46	f
680	686.63	169.49	f
720	692.2	158.92	f
760	709.44	166.14	f
800	724.98	176.17	f
840	732.99	168.05	f
880	759.37	174.23	f
920	774.56	172.49	f
960	806.71	162.46	f
1000	817.02	166.21	f
1040	840.95	163.23	f
1080	853.58	174.25	f
1120	853.49	172.74	f
1160	874.41	172.39	f
1200	891.62	170.84	f
1240	912.06	178.74	f
1280	928.89	178.53	f
1320	950.97	171.82	f
1360	965.1	174.92	f
1400	982.55	183.37	f
1440	992.74	185.26	f
*	id=P6	origin=start	destiny=end	motherId=-	ageAtStart=2800
0	674.46	26.82	c
40	695.53	30.08	c
80	705.58	20.35	c
120	715.47	31.03	c
160	721.16	21.46	c
200	735.76	20.59	f
240	769.52	12.9	f
280	798.68	-0.80999999999995	f
320	820.32	2.8099999999999	f
360	832.89	-3.84	f
400	841.47	10.29	f
440	854.23	18.94	f
480	872.61	19.8	f
520	893.28	17	f
560	899.17	17.48	f
600	916.37	28.37	f
640	939.26	24.19	f
680	957.11	6.11	f
720	979.39	1.9400000000001	f
760	985.62	-6.21	f
800	1003.3	-17.45	f
840	1016.55	-25.57	f
880	1036.93	-20.86	f
920	1047.66	-25.15	f
960	1075.07	-29.14	f
1000	1089.64	-42.29	f
1040	1104.71	-55.62	f
1080	1124.37	-55.29	f
1120	1136.56	-53.35	f
1160	1143.73	-55.07	f
1200	1164.53	-57.76	f
1240	1171.68	-63.29	f
1280	1194.38	-62.85	f
1320	1215.36	-63.19	f
1360	1226.89	-60.32	f
1400	1237.78	-58.25	f
1440	1251.21	-53.56	f
*	id=P7	origin=start	destiny=end	motherId=-	ageAtStart=40
0	182.65	248.03	c
40	205.65	242.52	c
80	225.53	246.69	c
120	244.31	237.94	c
160	250.46	239.46	c
200	264.61	225.72	f
240	283.23	232.34	f
280	293.01	233.61	f
320	317.21	227.48	f
360	330.79	223.28	f
400	362.91	225.89	f
440	375.82	231.75	f
480	393.28	235.69	f
520	409.71	239.1	f
560	430.31	239.51	f
600	452.75	235.79	f
640	487.43	233.19	f
680	503.02	238.94	f
720	513.83	257.8	f
760	527.97	263.31	f
800	536.42	250.72	f
840	546.45	257.42	f
880	576.63	259.99	f
920	580.11	259.96	f
960	599.28	267.44	f
1000	613.79	266.5	f
1040	641.27	253.88	f
1080	647.54	255.32	f
1120	659.76	258.59	f
1160	682.15	258.11	f
1200	714.82	269.68	f
1240	724.44	272.51	f
1280	748.61	267.94	f
1320	764.58	272.77	f
1360	780.65	257.5	f
1400	799.57	264.49	f
1440	811.69	275.79	f
*	id=P8	origin=start	destiny=end	motherId=-	ageAtStart=3120
0	459.32	612.57	c
40	472.49	603.96	c
80	491.63	608.43	c
120	503.95	611.38	c
160	518.19	605.31	c
200	521.67	602.83	f
240	533.5	604.73	f
280	556.26	600.04	f
320	565.2	604.36	f
360	582.9	601.75	f
400	597.07	614.71	f
440	604.85	598.47	f
480	617.75	604.95	f
520	623.53	596.55	f
560	646.84	597.01	f
600	656.22	598.19	f
640	674.06	601.8	f
680	697.6	607.02	f
720	723.77	598.61	f
760	740.63	614.2	f
800	757.84	614.97	f
840	776.84	599.02	f
880	795.78	594.53	f
920	811.57	611.11	f
960	834.14	607.88	f
1000	852.84	619.56	f
1040	864.12	614.99	f
1080	881.83	619.73	f
1120	895.74	623.63	f
1160	907.22	638.86	f
1200	923.79	635.42	f
1240	935.75	625.15	f
1280	947.14	625.81	f
1320	959.7	626.95	f
1360	972.11	624.79	f
1400	987.38	618.22	f
1440	1001.01	609.87	f
*	id=P9	origin=start	destiny=end	motherId=-	ageAtStart=3720
0	319.94	437.08	c
40	332.69	440.97	c
80	348.72	443.33	c
120	366.05	446.76	c
160	371.57	452.8	c
200	391.84	458.61	f
240	408.35	454.98	f
280	421.1	453.48	f
320	436.37	462.31	f
360	459.79	466.3	f
400	470.56	468.63	f
440	498.02	462.05	f
480	508.69	462.95	f
520	531.69	457.71	f
560	555.66	452.19	f
600	564.91	449.1	f
640	578.99	444.62	f
680	591.74	434.83	f
720	608.05	436.19	f
760	629.93	440.47	f
800	644.29	438.9	f
840	659.57	430.27	f
880	683.72	422.81	f
920	722.25	420.15	f
960	740.35	410.87	f
1000	750.38	415.16	f
1040	775.2	406.62	f
1080	795.36	401.48	f
1120	814.03	408.39	f
1160	830.55	403.19	f
1200	849.75	398.77	f
1240	849.16	400.78	f
1280	868.41	404.64	f
1320	878.09	394.8	f
1360	894.03	381.2	f
1400	899.8	368.65	f
1440	917.1	366.75	f
*	id=P10	origin=start	destiny=end	motherId=-	ageAtStart=1360
0	719.68	328.07	c
40	741.54	330.24	c
80	752.52	330.75	c
120	755.33	344.28	c
160	754.75	347.95	c
200	775.68	352.66	f
240	795.51	343.67	f
280	817.63	342.14	f
320	829.39	337.84	f
360	847.94	331.34	f
400	871.72	319.02	f
440	893.47	313.01	f
480	902.73	316.02	f
520	914.21	326.21	f
560	927.22	330.35	f
600	946.43	335.15	f
640	966.13	333.54	f
680	970.35	337.23	f
720	987.1	338.15	f
760	1003.52	348.24	f
800	1028	358.07	f
840	1055.07	363.04	f
880	1089.65	372.21	f
920	1118.11	373.24	f
960	1140.47	375.22	f
1000	1148.71	374.95	f
1040	1160.39	382.08	f
1080	1176.05	367.19	f
1120	1194.85	374.42	f
1160	1215.02	366.86	f
1200	1223.33	367.03	f
1240	1223.45	370.47	f
1280	1240.24	371.53	f
1320	1243.49	371.31	f
1360	1267.32	378.39	f
1400	1289.9	372.82	f
1440	1299.84	370.27	f
*	id=P11	origin=start	destiny=end	motherId=-	ageAtStart=2160
0	767.83	353.48	c
40	788.22	350.15	c
80	803.88	351.62	c
120	818.88	344.91	c
160	835.89	337.65	c
200	856.32	333.07	f
240	862.53	337.23	f
280	861.07	334.85	f
320	873.09	323.83	f
360	883.82	323.44	f
400	892.76	331.53	f
440	909.51	322.78	f
480	916.54	316.23	f
520	926.58	317.37	f
560	944.5	313.72	f
600	955.12	311.93	f
640	980.34	306.62	f
680	999.09	314.89	f
720	1017.47	316.07	f
760	1037.74	323.4	f
800	1049.96	335.32	f
840	1066.04	340.98	f
880	1095.11	342.59	f
920	1117.62	338.23	f
960	1125.98	347.24	f
1000	1153.47	351.11	f
1040	1169.07	345.75	f
1080	1188.35	353.75	f
1120	1192.21	346.71	f
1160	1209.56	362.46	f
1200	1220.18	360.47	f
1240	1253.73	360.97	f
1280	1277.33	350.64	f
1320	1281.33	346.97	f
1360	1306.61	342.93	f
1400	1325.47	349.63	f
1440	1351.54	363.89	f
*	id=P12	origin=start	destiny=end	motherId=-	ageAtStart=2320
0	380.75	638.66	c
40	397.45	642.83	c
80	405.49	652.58	c
120	411.22	656.15	c
160	431.98	650.07	c
200	452.19	646.81	f
240	461.6	646.89	f
280	482.62	635.06	f
320	491.04	638.94	f
360	499.87	630.69	f
400	514.49	637.66	f
440	533.6	632.17	f
480	560.06	621.96	f
520	561.56	616.01	f
560	581.24	626.43	f
600	593.43	633.51	f
640	613.65	637.38	f
680	624.33	650.47	f
720	635.8	641.55	f
760	643.96	653.71	f
800	670.96	658.96	f
840	688.61	665.86	f
880	707.87	672.84	f
920	728.71	668.75	f
960	748.17	667.54	f
1000	770.49	657.8	f
1040	790.3	652.77	f
1080	795.43	654.47	f
1120	806.11	662.27	f
1160	820.67	658.33	f
1200	844.5	658.37	f
1240	854.63	663.29	f
1280	864.1	669.41	f
1320	886.06	671.67	f
1360	909.71	669.52	f
1400	932.74	660.92	f
1440	953.82	664.88	f
*	id=P13	origin=start	destiny=end	motherId=-	ageAtStart=4240
0	338.68	492.08	c
40	367.55	484.37	c
80	371.6	478.93	c
120	392.31	491.17	c
160	417.78	491.16	c
200	432.8	492.13	f
240	437.15	503.47	f
280	449.74	498.78	f
320	474.31	500.28	f
360	485.31	492.28	f
400	496.96	491.2	f
440	511.9	499.18	f
480	545.14	498.61	f
520	569.57	489.98	f
560	590.33	488.64	f
600	597.82	487.27	f
640	617.27	483.51	f
680	641.21	485.92	f
720	657.6	488.02	f
760	667.24	492.28	f
800	674.5	497.12	f
840	688.09	489.73	f
880	702.34	498.58	f
920	716.58	492.34	f
960	731.3	487.49	f
1000	752.04	491.36	f
1040	774.85	484.13	f
1080	791.95	490.05	f
1120	811.89	505.85	f
1160	821.3	503.81	f
1200	842.33	509.94	f
1240	856.51	512.04	f
1280	884.64	507.6	f
1320	902.07	514.48	f
1360	923.72	502.52	f
1400	937.24	491.51	f
1440	955.36	497.67	f
*	id=P14	origin=start	destiny=end	motherId=-	ageAtStart=1720
0	255.72	386.54	c
40	256.32	398.07	c
80	283.06	382.76	c
120	299.01	383.09	c
160	313.35	387.93	c
200	340.12	391.95	f
240	363.12	392.84	f
280	376.27	398.83	f
320	414.86	402.58	f
360	435.93	399.2	f
400	446.06	409.59	f
440	462.35	405.15	f
480	474.25	406.92	f
520	486.31	408.94	f
560	495.5	402.96	f
600	502.14	409.58	f
640	528.52	408.8	f
680	556.78	415.65	f
720	593.76	415.71	f
760	600.32	409.25	f
800	629.08	412.78	f
840	640.04	416.51	f
880	645.99	405.84	f
920	665.68	397.13	f
960	696.07	397.31	f
1000	712.81	395.92	f
1040	726.52	400.52	f
1080	749.79	387.21	f
1120	759.18	377.48	f
1160	775.85	369.91	f
1200	797.53	372.65	f
1240	815.91	385.61	f
1280	836.25	396.02	f
1320	857.69	396.71	f
1360	877.62	389.72	f
1400	900.38	387.96	f
1440	915	382.84	f
*	id=P15	origin=start	destiny=end	motherId=-	ageAtStart=3280
0	287.51	133.65	c
40	312.85	126.38	c
80	344.45	126.87	c
120	367.41	128.95	c
160	378.64	129.02	c
200	395.25	137.39	f
240	406.62	152.93	f
280	413.98	153.3	f
320	427.95	151.8	f
360	449.12	155.65	f
400	453.89	153.37	f
440	466.52	144.96	f
480	480.6	148.8	f
520	489.51	149.09	f
560	511.28	155	f
600	522.05	159.64	f
640	532.99	161.51	f
680	544.65	164.23	f
720	564.3	163.9	f
760	575.97	158.49	f
800	607.9	144.81	f
840	612.08	149.47	f
880	637.48	142	f
920	649.2	134.46	f
960	654.64	141.68	f
1000	662.79	141.25	f
1040	682.68	127.87	f
1080	685.99	120.53	f
1120	707.16	121.01	f
1160	738.93	113.4	f
1200	752.72	109.08	f
1240	767.89	120.6	f
1280	783.41	121.5	f
1320	803.58	127.34	f
1360	817.3	112.49	f
1400	829.14	104.07	f
1440	848.92	108.39	f
*	id=P16	origin=start	destiny=end	motherId=-	ageAtStart=480
0	461.19	556.88	c
40	492.34	552.07	c
80	513.98	560.3	c
120	527.78	564.54	c
160	532.84	575.38	c
200	546.23	571.73	f
240	563.45	576.04	f
280	587.06	574.6	f
320	598.79	570.1	f
360	607.94	572.05	f
400	629.8	564.74	f
440	661.52	571.1	f
480	672.67	571.97	f
520	682.18	572.23	f
560	691.95	572.51	f
600	703.98	584.73	f
640	717.18	585.76	f
680	731.54	582.47	f
720	750.35	591.51	f
760	768.84	600.12	f
800	783.69	595.86	f
840	807.73	595.72	f
880	831.17	596.51	f
920	843.18	588.11	f
960	858.56	590.64	f
1000	868.77	605.87	f
1040	881.83	600.53	f
1080	891.55	596.9	f
1120	906.47	601.86	f
1160	912.73	590.22	f
1200	922.49	596.3	f
1240	937.65	599.17	f
1280	960.1	603.41	f
1320	965.74	603.22	f
1360	970.4	600.55	f
1400	988.71	600.06	f
1440	1004.58	602.31	f
*	id=P17	origin=start	destiny=end	motherId=-	ageAtStart=4560
0	131.67	386.67	c
40	140.22	377.52	c
80	156.02	390.27	c
120	170.59	396.62	c
160	192.32	388.47	c
200	213.09	376.16	f
240	230.64	379.86	f
280	233.05	394.1	f
320	241.4	395.2	f
360	264.3	395.56	f
400	285.67	404.32	f
440	299.4	412.3	f
480	308.91	414.91	f
520	304.02	412.74	f
560	320.9	421.87	f
600	349.51	427.24	f
640	358.06	432.65	f
680	375.45	430.29	f
720	391.78	437.67	f
760	410.7	425.55	f
800	424.49	430.08	f
840	428.15	409.68	f
880	447.54	407.39	f
920	464.93	408.68	f
960	483.08	418.08	f
1000	500.81	423.05	f
1040	522.77	428.2	f
1080	554.74	427.33	f
1120	563.17	422.28	f
1160	568.2	419.46	f
1200	583.17	428.56	f
1240	600.91	434.02	f
1280	617.8	438.52	f
1320	617.2	438.23	f
1360	641.43	447.63	f
1400	663.08	447.38	f
1440	674.35	453.38	f
*	id=P18	origin=start	destiny=end	motherId=-	ageAtStart=960
0	698.24	96.9	c
40	709.72	97.9	c
80	726.17	90.5	c
120	734.09	92.84	c
160	743.82	87.66	c
200	775.63	96.35	f
240	786.61	98.14	f
280	799.42	87.33	f
320	821.02	88.57	f
360	832.77	77.21	f
400	854.96	89.16	f
440	870.02	91.54	f
480	869.83	97.52	f
520	890.33	97.68	f
560	903.04	96.47	f
600	929.54	107.56	f
640	953.92	97.94	f
680	979.43	98.83	f
720	1000.53	94.85	f
760	1018.39	91.53	f
800	1019.78	84.76	f
840	1035.46	89.93	f
880	1056.88	78.95	f
920	1061.2	71.38	f
960	1076.4	75.88	f
1000	1100.66	74.7	f
1040	1122.42	72.54	f
1080	1132.12	75.38	f
1120	1139.34	80.62	f
1160	1162.92	76.05	f
1200	1183.4	65.88	f
1240	1196.8	56.26	f
1280	1210.26	56.65	f
1320	1217.87	72.71	f
1360	1233.53	74.81	f
1400	1253.34	71.65	f
1440	1255.17	70.1	f
*	id=P19	origin=start	destiny=end	motherId=-	ageAtStart=120
0	845.35	162.9	c
40	852.82	149.48	c
80	865.95	153.78	c
120	891.51	154.05	c
160	907.35	148.11	c
200	928.24	148.37	f
240	940.1	146.78	f
280	971.68	154.99	f
320	983.44	142.97	f
360	1001.3	142.79	f
400	1032.65	147.25	f
440	1040.21	150.38	f
480	1059.07	152.03	f
520	1087.95	176.49	f
560	1097.14	178.32	f
600	1106.73	170.96	f
640	1115.88	167.93	f
680	1133.06	168.89	f
720	1160.67	180.1	f
760	1177.51	178.02	f
800	1190.96	174.96	f
840	1200.56	157.84	f
880	1213.85	155.24	f
920	1233.67	164.74	f
960	1249.79	148.52	f
1000	1280.96	159.68	f
1040	1291.25	152.52	f
1080	1300.46	151.12	f
1120	1314.9	136.05	f
1160	1330.46	132.83	f
1200	1352.81	126.36	f
1240	1357.94	136.37	f
1280	1375.65	134.27	f
1320	1396.26	143.87	f
1360	1421.59	150.94	f
1400	1426.54	154.6	f
1440	1443.81	167.13	f
*	id=P20	origin=start	destiny=end	motherId=-	ageAtStart=1360
0	659.19	359.23	c
40	677.13	359.66	c
80	691.74	350.87	c
120	710.67	337.25	c
160	727.94	342.09	c
200	739.33	339.14	f
240	752.96	345.27	f
280	769.37	345.12	f
320	790.38	343.48	f
360	806.65	344.96	f
400	823.84	345.15	f
440	838.57	347.54	f
480	863.79	368.45	f
520	869.33	364.72	f
560	876.77	361.05	f
600	881.49	366.09	f
640	901.95	368.54	f
680	918.2	361.13	f
720	939.45	367.72	f
760	956.4	374.1	f
800	977.12	370.67	f
840	982.63	363.87	f
880	996.11	358.26	f
920	995.17	366.91	f
960	1007.22	376.47	f
1000	1021.93	379.72	f
1040	1043.48	376.82	f
1080	1067.05	392.61	f
1120	1093.39	395.8	f
1160	1116.07	396.89	f
1200	1125.26	399.13	f
1240	1136.23	398.2	f
1280	1162.51	394.32	f
1320	1175.82	400.6	f
1360	1188.05	391.72	f
1400	1201.39	391	f
1440	1223.11	415.66	f
*	id=P21	origin=start	destiny=end	motherId=-	ageAtStart=800
0	451.1	305.11	c
40	456.64	302.32	c
80	473.03	297.95	c
120	491.5	305.36	c
160	502.12	286.91	c
200	512.84	293.14	f
240	517.63	297.08	f
280	529.2	299.63	f
320	556.44	295.77	f
360	574.55	306.36	f
400	584.79	303.47	f
440	591.2	297.46	f
480	611.53	309.01	f
520	628.35	308.14	f
560	644.32	310.68	f
600	653.09	299.9	f
640	674.02	300.12	f
680	692.6	310.66	f
720	700.61	308.75	f
760	713.46	318.71	f
800	736.59	312.55	f
840	746.86	313.73	f
880	768.25	308.82	f
920	786.49	311.09	f
960	797.59	317.35	f
1000	826.25	315.84	f
1040	857	318.81	f
1080	870.37	334.65	f
1120	890.6	330.58	f
1160	910.98	336.71	f
1200	920.83	343.72	f
1240	922.12	336.07	f
1280	951.31	341.86	f
1320	964.27	339.54	f
1360	985.61	338.65	f
1400	1010.98	346.08	f
1440	1020.15	343.91	f
*	id=P22	origin=start	destiny=end	motherId=-	ageAtStart=4800
0	340.98	193.36	c
40	344.51	191.09	c
80	355.52	190.02	c
120	365.27	191.57	c
160	379.64	185.73	c
200	403.25	196.01	f
240	429.34	213.21	f
280	452.2	230.46	f
320	468.25	222.74	f
360	480.08	206.26	f
400	485.94	199.61	f
440	495.08	202.28	f
480	511.44	210.77	f
520	530.12	191.17	f
560	542.06	186.98	f
600	572.89	177.13	f
640	592.65	168.63	f
680	603.07	169.37	f
720	615.97	171.94	f
760	641.34	172.01	f
800	660.81	187.88	f
840	680.47	192.24	f
880	707.45	190.16	f
920	714.86	187.76	f
960	733.74	182.1	f
1000	752.72	185.51	f
1040	765.49	195.8	f
1080	776.81	194.96	f
1120	786.29	192.25	f
1160	792.52	184.71	f
1200	812.94	195.27	f
1240	825.56	183.83	f
1280	839.79	184.44	f
1320	848.76	191.93	f
1360	864.04	199.28	f
1400	879.35	193.51	f
1440	888.02	197.28	f
*	id=P23	origin=start	destiny=end	motherId=-	ageAtStart=2520
0	162.29	66.47	c
40	177.32	75.17	c
80	203.45	74.84	c
120	234.08	81.51	c
160	259.01	95.51	c
200	282.67	93.84	f
240	295.79	88.36	f
280	299.82	87.54	f
320	312.68	90.24	f
360	329.12	92.57	f
400	343.68	105.13	f
440	365.34	114.14	f
480	385.15	117.04	f
520	412.98	129.78	f
560	438.41	125.63	f
600	445.55	131.06	f
640	472.77	134.59	f
680	488.16	126.28	f
720	486.37	120.53	f
760	500.01	120.8	f
800	519.45	119.37	f
840	537.67	119.24	f
880	560.91	105.97	f
920	583.15	95.05	f
960	593.52	93.92	f
1000	613.17	102.36	f
1040	626.73	104.39	f
1080	655.38	112.98	f
1120	672.02	114.06	f
1160	691.79	123.06	f
1200	690.27	122.06	f
1240	714.9	129.38	f
1280	734.58	126.23	f
1320	746.22	127.02	f
1360	760.03	132.52	f
1400	774.65	141.86	f
1440	779.73	138.44	f
*	id=P24	origin=start	destiny=end	motherId=-	ageAtStart=4240
0	695.45	345.73	c
40	699.62	335.88	c
80	714.66	330.14	c
120	734.68	342.39	c
160	756.41	350.25	c
200	768.2	357.09	f
240	773.2	356.57	f
280	800.08	349.45	f
320	807.66	339.44	f
360	833.26	341.78	f
400	849.26	346.29	f
440	860.73	366.92	f
480	872.82	368.24	f
520	888.49	370.31	f
560	898.47	373.06	f
600	911.58	363.3	f
640	932.04	358.28	f
680	939.59	347.5	f
720	961.02	351.66	f
760	968.85	347.57	f
800	986.92	347.89	f
840	1008.6	347.21	f
880	1019.18	346.86	f
920	1035.86	348.44	f
960	1051.07	347.32	f
1000	1071.89	355.56	f
1040	1091.01	340.13	f
1080	1107.63	343.56	f
1120	1121.58	354.5	f
1160	1138.51	352.09	f
1200	1155.43	358.18	f
1240	1174.37	359.42	f
1280	1192.8	358.64	f
1320	1196.79	353.36	f
1360	1204.12	356.7	f
1400	1218.51	361.61	f
1440	1231.38	375.69	f
*	id=P25	origin=start	destiny=end	motherId=-	ageAtStart=4200
0	250.38	252.1	c
40	267.16	263.76	c
80	295.76	262.9	c
120	311.2	267.43	c
160	324.19	273.95	c
200	344.54	263.17	f
240	350.17	252.49	f
280	364.4	260.55	f
320	370.28	266.73	f
360	387.97	273.22	f
400	404.58	266.86	f
440	411.55	269.89	f
480	431.1	275.13	f
520	446.86	269.06	f
560	469.62	252.62	f
600	482.75	238.99	f
640	503.21	238.23	f
680	519.76	246.41	f
720	535.14	256.19	f
760	552.9	262.78	f
800	560.44	272.05	f
840	581.34	274.74	f
880	591.58	267.38	f
920	606.57	265.93	f
960	623.27	274.78	f
1000	629.37	275.83	f
1040	632.3	281.35	f
1080	647	282.41	f
1120	666.52	282.15	f
1160	688.87	267.75	f
1200	712.49	285.73	f
1240	727.17	270.02	f
1280	748.5	270.36	f
1320	769.54	265.61	f
1360	797.55	272.78	f
1400	806.61	269.77	f
1440	816.52	270.76	f
*	id=P26	origin=start	destiny=end	motherId=-	ageAtStart=2160
0	20.47	548.72	c
40	52.6	554.29	c
80	72.24	557.35	c
120	96.91	565.61	c
160	112.63	563.61	c
200	132.36	559.65	f
240	147.86	545.11	f
280	156.11	549.88	f
320	188.96	542.99	f
360	208.37	549.19	f
400	226.54	540.34	f
440	255.46	537.9	f
480	270.97	534.15	f
520	297.72	531.43	f
560	316.32	522.23	f
600	327.36	516.4	f
640	349.81	517.83	f
680	361.75	511.65	f
720	374.94	510.98	f
760	390.68	515.45	f
800	407.51	520.7	f
840	418.45	519.26	f
880	449.7	527.8	f
920	461.44	519.86	f
960	479.53	528.78	f
1000	497.61	531.01	f
1040	520.67	530.46	f
1080	535.79	543.06	f
1120	571.42	542.1	f
1160	586.77	531.18	f
1200	590.68	534.28	f
1240	605.3	530.22	f
1280	630.29	531.49	f
1320	639.46	550.47	f
1360	662.68	544.45	f
1400	660.73	551.47	f
1440	683.55	542.38	f
*	id=P27	origin=start	destiny=end	motherId=-	ageAtStart=1000
0	98.98	366.79	c
40	123.07	361.93	c
80	133.48	352.85	c
120	143.25	352.63	c
160	157.06	356.74	c
200	180.86	346.19	f
240	186.17	346.8	f
280	204.96	336.15	f
320	213.52	331.34	f
360	228.38	336.33	f
400	230.28	345.45	f
440	236.16	343.55	f
480	263.24	347.37	f
520	270.53	343.24	f
560	282.21	340.8	f
600	291.65	331.72	f
640	312.97	327.07	f
680	330.64	326.89	f
720	350.89	335.44	f
760	367.87	339.93	f
800	396.07	329.98	f
840	405.68	326.39	f
880	416.97	335.38	f
920	433.47	339.98	f
960	446.78	345.61	f
1000	453.05	346.46	f
1040	480.79	366.42	f
1080	487.65	366.29	f
1120	501.83	346.92	f
1160	509.1	362.56	f
1200	519.43	360.75	f
1240	543.29	367.82	f
1280	549.98	382.54	f
1320	559.04	385.36	f
1360	578.39	387.57	f
1400	602.24	388.02	f
1440	614.08	393.39	f
*	id=P28	origin=start	destiny=end	motherId=-	ageAtStart=2400
0	216.91	366.06	c
40	232.35	363.71	c
80	241.48	360.51	c
120	257.25	363.23	c
160	283.84	368.69	c
200	305.6	363.54	f
240	318.9	360.35	f
280	325.69	350.38	f
320	340.26	348.36	f
360	362.27	355.19	f
400	369.11	343.87	f
440	384.32	346.69	f
480	397.74	337.88	f
520	406.31	341.27	f
560	428.22	338.32	f
600	455.57	348.35	f
640	477.34	355.24	f
680	493.36	361.85	f
720	499.51	347.74	f
760	525.44	339.02	f
800	548.18	332.11	f
840	560.79	320.93	f
880	575.16	324.43	f
920	589.19	325.77	f
960	600.74	320.23	f
1000	618.82	316.98	f
1040	633.08	307.04	f
1080	646.58	306.26	f
1120	653.55	300.79	f
1160	669.64	289.36	f
1200	683.36	290.48	f
1240	710.3	279.53	f
1280	735.98	282.56	f
1320	761.69	288.3	f
1360	773.28	288.13	f
1400	784.48	294.21	f
1440	793.62	293.94	f
*	id=P29	origin=start	destiny=end	motherId=-	ageAtStart=200
0	621.14	329.98	c
40	635.08	334.01	c
80	660.89	346.28	c
120	678.42	340.06	c
160	700.93	337.54	c
200	717.83	340.95	f
240	739.89	333.02	f
280	756.48	337.3	f
320	778.17	345.83	f
360	807.41	338.51	f
400	819.71	338.26	f
440	834.02	319.97	f
480	850.37	323.48	f
520	862.75	319.73	f
560	877.12	319.53	f
600	896.98	330.55	f
640	899.17	332.37	f
680	913.33	327.46	f
720	926.24	322.38	f
760	949.53	321.1	f
800	959.79	317.98	f
840	976.79	311.83	f
880	986.91	322.01	f
920	1012.92	326.72	f
960	1030.53	320.61	f
1000	1054.64	310.19	f
1040	1072.41	309.01	f
1080	1098.7	317.76	f
1120	1112.09	313.38	f
1160	1131.34	315.47	f
1200	1147.7	307.15	f
1240	1163.61	299.71	f
1280	1189.07	305.92	f
1320	1201.85	309.55	f
1360	1217.5	312.72	f
1400	1233.64	320.51	f
1440	1252.97	322.83	f
*	id=P30	origin=start	destiny=end	motherId=-	ageAtStart=2200
0	746.29	641.18	c
40	760.38	640.24	c
80	775.95	640.77	c
120	796.95	645.67	c
160	815.12	652.31	c
200	840.68	655.68	f
240	869.24	667.15	f
280	885.63	661.1	f
320	907.01	675.64	f
360	915.37	671.49	f
400	935.14	673.79	f
440	961.31	670.5	f
480	979.04	669.39	f
520	991.17	649.44	f
560	1008.13	647.44	f
600	1017.67	649.15	f
640	1029.8	640.81	f
680	1044.53	632.55	f
720	1042.63	630.63	f
760	1064.09	626.36	f
800	1069.34	625.94	f
840	1081.04	634.53	f
880	1091.25	631	f
920	1103.28	619.05	f
960	1116.9	608.71	f
1000	1134.97	613.51	f
1040	1158	602.31	f
1080	1169.58	619.13	f
1120	1191.16	622.84	f
1160	1219.88	622.65	f
1200	1229.74	614.91	f
1240	1242.94	604.1	f
1280	1266.95	599.06	f
1320	1283.58	601.69	f
1360	1299.8	600.61	f
1400	1322.13	612.22	f
1440	1324.85	606.51	f
