# Supplementary material for: A three component model for superdiffusive motion effectively describes migration of eukaryotic cells moving freely or under a directional stimulus
Source: PLoS One. 2022 Aug 2;17(8):e0272259. doi: 10.1371/journal.pone.0272259 (PMC9345344; doi:10.1371/journal.pone.0272259)
Supplement: S1 File — Text files containing information about displacements of experimental and simulated populations used for both preliminary analyses, in “datasets used for preliminary evaluation of cell movement (Tables 1 and 2)”, and further characterization of cell movement, in “further datasets used for cell movement characterization (Figs 2, 4–6; Table 2; S1–S3 Tables; S2 and S3 Figs)”. (ZIP) [file pone.0272259.s007.zip › S1_File/further datasets/simulated/30 cells (9 micron random)/b16 p0/Coords-YdaRBZ.txt]

#	version=2.0	operator=	acqDate=	cellLine=cell	cond=N.T.	type=	well=	ref_angle=	note=Experiment 1	clickId=	date=	acqId=	ps=1	xSize=845	ySize=668	ts=1	unit=um	stackId=	description=
*	id=P1	origin=start	destiny=end	motherId=-	ageAtStart=880
0	580.42	660.48	v:0.5;t:f;sf:1;nr:4.01;cr:8.02;verts:26.45,29.51|-22.42,8.61|-4.5,2.48|-15.11,-18.66|23.09,-6.62;
40	591.87	666.39	v:0.5;t:f;sf:1;nr:4.05;cr:8.11;verts:4.54,6.99|-15.94,8.39|2.85,-7.83|23.59,-21.72;
80	607.78	672.09	v:0.5;t:f;sf:1;nr:4.1;cr:8.19;verts:-11.37,12.69|-17.06,5.22|-13.06,-2.13|7.68,-16.02|30.72,26.47;
120	615.29	668.18	v:0.5;t:f;sf:1;nr:4.13;cr:8.27;verts:17.86,0|37.76,15.9|-18.88,8.78|-20.57,-6.05|0.17,-19.93;
160	633.39	655.63	v:0.5;t:f;sf:1;nr:4.17;cr:8.34;verts:19.66,3.35|-24.13,15.67|-28.25,5.49|-0.23,-12.55|38.29,-15.6;
200	650.89	656.99	v:0.5;t:f;sf:1;nr:4.21;cr:8.41;verts:38.67,15.6|2.15,4.72|-13.83,16.48|-17.74,-11.19|16.24,-14.12;
240	681.12	653.13	v:0.5;t:f;sf:1;nr:4.24;cr:8.48;verts:8.45,11.74|-4.18,29.74|-13.98,-17.98|0.03,0.39;
280	701.42	662.63	v:0.5;t:f;sf:1;nr:4.27;cr:8.54;verts:40.53,12.48|-11.85,21.24|-20.28,9.89|-24.86,-19.43|-13.83,-28.36;
320	710.38	662.14	v:0.5;t:f;sf:1;nr:4.3;cr:8.61;verts:26.32,7.4|2.94,18.57|-18.45,3.59|11.05,-15.21;
360	727.44	671.33	v:0.5;t:f;sf:1;nr:4.33;cr:8.67;verts:16.08,12.12|9.26,16.58|-14.73,-13.73|-6.01,-6.02|-24.14,-35.62;
400	752.11	682.6	v:0.5;t:f;sf:1;nr:4.36;cr:8.72;verts:-0.62,17.67|-8.58,23.39|-15.89,7.75|-8.84,-15.31|33.18,-10.02;
440	761.46	674.26	v:0.5;t:f;sf:1;nr:4.39;cr:8.78;verts:-9.97,9.33|-17.93,15.05|-25.24,-0.59|41.3,-13.99|25.72,-2.25;
480	770.78	686.93	v:0.5;t:f;sf:1;nr:4.42;cr:8.84;verts:16.39,10.42|6.62,27.29|-26.22,-11.67|28.26,-4.98;
520	775.46	679.74	v:0.5;t:f;sf:1;nr:4.44;cr:8.88;verts:27.4,13.36|1.94,20.11|-29.15,8.91|-0.04,-0.51|11.71,3.23;
560	789.63	689.78	v:0.5;t:f;sf:1;nr:4.46;cr:8.92;verts:17.52,6.38|8.46,16.61|-2.45,13.27|-14.2,9.53|-13.31,-42.35;
600	806.91	677.69	v:0.5;t:f;sf:1;nr:4.48;cr:8.95;verts:-8.82,4.53|-17.46,5.36|-19.73,1.18|0.24,-5.71|19.71,-4.19;
640	823.77	674.38	v:0.5;t:f;sf:1;nr:4.49;cr:8.99;verts:10.25,19.29|-25.68,1.21|-16.63,-9.03|2.85,-7.51|43,-12.43;
680	839.41	678.2	v:0.5;t:f;sf:1;nr:4.51;cr:9.02;verts:17.84,2.19|3.43,17.64|-5.38,23.11|-12.79,-3.68|14.66,-32.83;
720	845.97	672.96	v:0.5;t:f;sf:1;nr:4.53;cr:9.05;verts:-3.14,12.4|-11.95,17.87|-19.36,-8.93|43.3,-12.64|11.27,-3.05;
760	862.81	671.06	v:0.5;t:f;sf:1;nr:4.54;cr:9.08;verts:14.83,13.83|-1.41,20.23|-19.98,10.5|-5.57,-4.95|-0.31,0.42;
800	862.38	669.03	v:0.5;t:f;sf:1;nr:4.61;cr:9.22;verts:15.26,11.8|-0.98,18.2|-19.55,8.48|-5.14,-6.98|17.17,-42.05;
840	884.39	679.3	v:0.5;t:f;sf:1;nr:4.69;cr:9.37;verts:8.35,27.32|-6.75,22.07|-12.07,25.89|-27.14,3.29|25.03,-38.69;
880	910.1	690.22	v:0.5;t:f;sf:1;nr:4.77;cr:9.55;verts:35.45,12.23|15.87,11.96|-19.1,-5.48|-0.68,-27.76;
920	918.3	675.27	v:0.5;t:f;sf:1;nr:4.87;cr:9.73;verts:9.5,17.87|-44.19,-18.04|7.67,-2.99|10.72,-17.16|27.25,-2.71;
960	936.86	681.48	v:0.5;t:f;sf:1;nr:4.97;cr:9.95;verts:8.69,3.49|-9.06,24.08|-10.89,3.22|-7.84,-10.95|25.84,-41.24;
1000	950.97	683.7	v:0.5;t:f;sf:1;nr:5.02;cr:10.04;verts:0.55,-0.15|-5.43,5.72|-25,5.44|-33.6,-5.32|-21.95,-8.73;
1040	975.18	690.02	v:0.5;t:f;sf:1;nr:5.05;cr:10.11;verts:-3.46,10.06|-23.66,6.16|-6.84,-8.15|-6.26,-8.61|49.01,-10.86;
1080	991.17	683.3	v:0.5;t:f;sf:1;nr:5.08;cr:10.16;verts:10.63,-1.31|48.53,14.1|-19.46,3.35|-22.83,-14.87|-22.25,-15.32;
1120	1002.41	690.44	v:0.5;t:f;sf:1;nr:5.1;cr:10.2;verts:-0.6,5.83|-10.42,34.1|-34.59,-8.63|31.77,-16.19|49.59,-10.96;
1160	1001.9	693.58	v:0.5;t:f;sf:1;nr:5.12;cr:10.23;verts:9.46,21.24|-0.09,8.97|-4.44,22.82|-6.41,-22.35|-4.66,-40.53;
1200	1019.8	694.28	v:0.5;t:f;sf:1;nr:5.13;cr:10.26;verts:1.97,10.15|-8.45,21.95|-18,9.68|-10.28,-1.08|32.64,-39.4;
1240	1039.64	695.69	v:0.5;t:f;sf:1;nr:5.15;cr:10.29;verts:-0.44,12.51|-4.08,11.84|-17.87,11.56|-30.12,0.33|46.86,-20.91;
1280	1056.89	705.08	v:0.5;t:f;sf:1;nr:5.15;cr:10.3;verts:-16.78,34.41|-0.52,0.28|-17.68,21.9|-21.32,21.22|-38.23,-2;
1320	1071.47	702.47	v:0.5;t:f;sf:1;nr:5.16;cr:10.31;verts:-0.42,-0.42|-15.1,-2.33|-31.52,-0.55|-18.08,-25.83|-12.32,-29.02;
1360	1080.76	688.92	v:0.5;t:f;sf:1;nr:5.16;cr:10.31;verts:-7.17,32.2|-24.39,-15.87|-9.71,-13.97|20.84,-8.42|22.31,-2.74;
1400	1104.34	688.64	v:0.5;t:f;sf:1;nr:5.16;cr:10.32;verts:4.99,31.48|-19.36,-8.45|-6.08,-31.29|-2.74,-8.7|26.73,-17.36;
1440	1106.8	686.25	v:0.5;t:f;sf:1;nr:5.16;cr:10.32;verts:2.53,29.09|-25.33,27.16|-21.82,-10.85|-5.2,-11.1|0.45,-0.39;
*	id=P2	origin=start	destiny=end	motherId=-	ageAtStart=640
0	364.79	130.43	v:0.5;t:f;sf:1;nr:3.92;cr:7.84;verts:10.05,16.72|6.35,18.45|-10.63,16.36|-14.05,8.43|7.82,-37.91;
40	382.18	142.4	v:0.5;t:f;sf:1;nr:3.96;cr:7.92;verts:-6.97,5.07|-8.6,0.6|8.62,0|31.29,-1.88;
80	397.99	146.3	v:0.5;t:f;sf:1;nr:4;cr:8.01;verts:-30.7,-7.88|-7.19,3.89|15.1,8.72|15.48,2.01;
120	411.43	141.53	v:0.5;t:f;sf:1;nr:4.04;cr:8.08;verts:33.71,21.6|-20.64,-0.87|-15.83,-7.72|13.69,-11.09|-0.92,-17.59;
160	430.64	134.41	v:0.5;t:f;sf:1;nr:4.08;cr:8.15;verts:14.5,14.48|2.3,25.77|-12.76,-26.16|-5.52,-18.2|7.53,-28.11;
200	436.88	117.36	v:0.5;t:f;sf:1;nr:4.11;cr:8.21;verts:2.54,32.51|-4.7,-6.96|6.62,-5.17|8.26,-2.58;
240	454.13	120.83	v:0.5;t:f;sf:1;nr:4.13;cr:8.27;verts:0.43,0.2|-10.63,-1.69|-8.99,0.89|-21.94,-3.49|-23.3,-18.2;
280	468.72	123.8	v:0.5;t:f;sf:1;nr:4.16;cr:8.32;verts:28.1,4.95|23.6,23.18|-14.16,3.17|-23.58,3.86|-1.49,-28.49;
320	471.94	129.15	v:0.5;t:f;sf:1;nr:4.18;cr:8.36;verts:20.19,26.45|-17.38,8.52|-8.72,2.5|-4.71,-23.15|5.33,-7.34;
360	482.54	125.8	v:0.5;t:f;sf:1;nr:4.2;cr:8.4;verts:9.58,23.1|7.53,28.11|-19.32,-0.85|-5.27,-10.69|20.49,-36.45;
400	498.93	123.81	v:0.5;t:f;sf:1;nr:4.22;cr:8.44;verts:-6.81,21.11|-15.84,-7.39|-21.66,-12.68|-12.57,-12.14|40.82,-9.96;
440	505.45	129.22	v:0.5;t:f;sf:1;nr:4.24;cr:8.49;verts:10.39,24.49|-4.16,26.27|-22.35,-1.97|-19.09,-6.72|7.26,-41.59;
480	523.27	135.66	v:0.5;t:f;sf:1;nr:4.26;cr:8.53;verts:15.38,7.17|5.8,15.95|-4.96,16.23|-12.48,-31.56|0,-16.97;
520	538.9	133.9	v:0.5;t:f;sf:1;nr:4.29;cr:8.57;verts:-0.24,5.41|-9.82,14.18|-20.59,14.47|-15.62,-18.74|42.43,-4.15;
560	551.5	133.67	v:0.5;t:f;sf:1;nr:4.31;cr:8.62;verts:23.72,17.23|23.1,18.05|-7.47,-11.89|25.89,-13.76;
600	556.97	123.05	v:0.5;t:f;sf:1;nr:4.33;cr:8.67;verts:18.25,6.61|17.64,7.43|6.21,7.4|-8.75,-4.08|-36.38,-23.12;
640	557.17	136	v:0.5;t:f;sf:1;nr:4.35;cr:8.71;verts:10.66,18.46|7.29,20.03|6,20.35|-8.95,8.88|-4.27,-43.11;
680	577.45	146.78	v:0.5;t:f;sf:1;nr:4.37;cr:8.75;verts:18.8,14.69|10.32,9.85|-20.45,12.29|21.07,-11.2;
720	597.89	148.02	v:0.5;t:f;sf:1;nr:4.39;cr:8.78;verts:-1.64,15.92|-10.12,11.09|0.63,-9.97|-0.37,0.15;
760	626.91	150.64	v:0.5;t:f;sf:1;nr:4.4;cr:8.8;verts:10.59,0.74|8.7,6.09|1.95,-8.99|3.98,-9.85;
800	635.98	153.21	v:0.5;t:f;sf:1;nr:4.41;cr:8.82;verts:0.33,5.9|-0.37,8.66|3.11,19.64|-7.12,-6.42|-5.09,-7.28;
840	652.37	151.92	v:0.5;t:f;sf:1;nr:4.42;cr:8.83;verts:-13.28,18.35|-16.76,7.37|-16.07,4.61|-23.51,-7.71|-21.48,-8.56|-0.61,-0.02;
880	670.07	148.96	v:0.5;t:f;sf:1;nr:4.42;cr:8.85;verts:3.89,10.14|-2.44,10.59|-4.59,9.85|-18.31,-2.99|36.05,-25.52;
920	681.79	142.14	v:0.5;t:f;sf:1;nr:4.43;cr:8.86;verts:-7.83,3.32|-14.16,3.76|-16.31,3.02|-8.65,-3.15|44.08,-3.67;
960	700.7	139.59	v:0.5;t:f;sf:1;nr:4.44;cr:8.88;verts:12.87,28.9|-15.82,27.39|0.84,-35.43|25.18,-6.22|31.51,-2.76;
1000	719.71	137.61	v:0.5;t:f;sf:1;nr:4.44;cr:8.89;verts:-38.25,22.49|6.16,-8.2|29.89,-15.23|30.15,-14.71|12.5,-4.74;
1040	734.11	147.21	v:0.5;t:f;sf:1;nr:4.45;cr:8.9;verts:-1.9,4.86|-8.24,1.4|-17.58,-4.72|15.49,-5.63;
1080	748.54	148.36	v:0.5;t:f;sf:1;nr:4.46;cr:8.92;verts:27.09,23.13|-16.33,6.01|-22.67,2.55|-4.2,-29.89|29.63,-5.76;
1120	771.33	140.79	v:0.5;t:f;sf:1;nr:4.47;cr:8.93;verts:40.67,9.39|4.3,15.56|-29.56,-19.97|6.85,-13.33|16.98,-38.13;
1160	787.43	143.27	v:0.5;t:f;sf:1;nr:4.47;cr:8.95;verts:8.64,30.14|-11.8,18.04|-30.67,-6.52|-9.26,-10.85|0.49,0.15;
1200	798.15	142.63	v:0.5;t:f;sf:1;nr:4.48;cr:8.96;verts:-0.28,-0.43|-10.22,-0.49|-25.66,-7.85|-19.97,-11.49|0.47,-26.83;
1240	818.08	132.14	v:0.5;t:f;sf:1;nr:4.49;cr:8.97;verts:27.4,35.44|-29.23,2.04|-29.28,1.02|-20.21,-10.93|21.07,-20.35;
1280	851.19	128.4	v:0.5;t:f;sf:1;nr:4.49;cr:8.99;verts:11.22,19.43|6.18,21.56|-16.14,15.58|5.05,-21.86|11.7,-43.31;
1320	872.58	122.7	v:0.5;t:f;sf:1;nr:4.5;cr:9;verts:16.76,21.45|-15.2,15.87|-3.13,-28.58|16.76,-21.45;
1360	886.09	116.03	v:0.5;t:f;sf:1;nr:4.5;cr:9.01;verts:17.6,17|3.25,14.78|-3.41,24.23|-28.97,-21.34|24.17,-3.83;
1400	903.54	115.23	v:0.5;t:f;sf:1;nr:4.51;cr:9.01;verts:-2.44,19.84|-14.19,13.98|17.26,-41.59|6.73,-4.63|0.16,16.2;
1440	922.4	117.96	v:0.5;t:f;sf:1;nr:4.51;cr:9.02;verts:18.02,4.49|15.92,9.56|-18.71,18.93|-12.14,-1.9|16.92,-31.84;
*	id=P3	origin=start	destiny=end	motherId=-	ageAtStart=640
0	842.4	565.7	v:0.5;t:f;sf:1;nr:4;cr:7.99;verts:29.65,3.64|-22.2,19.99|-29.76,-2.6|-3.5,-15.3|36.16,-15.93;
40	857.17	584.05	v:0.5;t:f;sf:1;nr:4.04;cr:8.08;verts:21.39,2.42|3.81,7.48|0.88,8.35|-18.27,3.05|-8.08,-24.27;
80	866.21	571.62	v:0.5;t:f;sf:1;nr:4.09;cr:8.17;verts:7.35,25.64|-8.16,-4.08|-5.23,-4.95|-6.51,-31.66;
120	891.71	572.11	v:0.5;t:f;sf:1;nr:4.14;cr:8.27;verts:0.33,0.34|-29.35,-2.05|-21.52,-20.07|-4.6,-29.06|-1.54,-29.39;
160	904.74	571.08	v:0.5;t:f;sf:1;nr:4.18;cr:8.36;verts:9.15,4.27|19.66,17.72|-6.35,-7.84|2.44,-9.79;
200	915.38	566.7	v:0.5;t:f;sf:1;nr:4.23;cr:8.45;verts:40.96,8.39|9.02,13.34|-26.7,-2.81|-16.99,-12.23|-8.2,-14.18;
240	934.46	567.92	v:0.5;t:f;sf:1;nr:4.27;cr:8.54;verts:21.89,9.61|12.69,11.43|-10.06,14.57|-11.83,-24.32|13.27,-10.75;
280	944.4	567.66	v:0.5;t:f;sf:1;nr:4.32;cr:8.63;verts:11.94,9.35|2.75,11.16|-20,14.3|3.33,-11.01|22.4,-36.37;
320	966.51	567.54	v:0.5;t:f;sf:1;nr:4.36;cr:8.72;verts:-8.71,19.56|-10.16,9.23|-19.35,11.04|-18.77,-11.13|41.99,-10.01;
360	986.45	573	v:0.5;t:f;sf:1;nr:4.4;cr:8.79;verts:29.1,9.46|-4.89,34.52|-20.87,-22.38|11.96,-28.16|22.05,-4.54;
400	998.45	576.56	v:0.5;t:f;sf:1;nr:4.43;cr:8.86;verts:17.09,13.01|-10.03,30.86|-8.25,-43.18|-0.05,-24.61|10.04,-0.99;
440	1019.15	572.51	v:0.5;t:f;sf:1;nr:4.45;cr:8.91;verts:11.6,-0.41|-3.6,8.96|-10.65,-5.03|28.14,-3.56;
480	1030.99	580.23	v:0.5;t:f;sf:1;nr:4.48;cr:8.95;verts:16.3,4.16|-0.24,7.32|-15.44,16.68|-22.5,2.69|30.53,-18.38;
520	1051.95	584.59	v:0.5;t:f;sf:1;nr:4.49;cr:8.99;verts:0.45,0.26|-4.67,8.52|-21.2,11.67|-30.04,-25.2|9.57,-14.02;
560	1064.15	576	v:0.5;t:f;sf:1;nr:4.51;cr:9.02;verts:36.81,25.78|2.15,10.11|-16.86,-0.07|-11.74,-8.33|-2.63,-22.61;
600	1076.3	583.2	v:0.5;t:f;sf:1;nr:4.53;cr:9.05;verts:44.82,5.07|-10,17.31|-17.36,8.85|-23.89,-1.13|-14.78,-15.41;
640	1090.31	578.3	v:0.5;t:f;sf:1;nr:4.54;cr:9.08;verts:19.46,6.32|-7.66,18.97|-14.21,14.72|-24.02,12.42|0.5,-0.16;
680	1106.59	592.31	v:0.5;t:f;sf:1;nr:4.61;cr:9.21;verts:9,6.78|3.18,20.32|-15.78,13.84|-11.2,1.18|14.41,-43.07;
720	1122.62	592.95	v:0.5;t:f;sf:1;nr:4.68;cr:9.35;verts:44.21,12.97|-12.85,20.97|-7.03,7.43|-27.23,1.82|-8.51,-31.77;
760	1140.33	595.88	v:0.5;t:f;sf:1;nr:4.74;cr:9.48;verts:-4.3,9.65|-7.73,7.21|-24.74,10.35|1.1,-10.51|45.33,-11.45;
800	1150.15	604.94	v:0.5;t:f;sf:1;nr:4.8;cr:9.59;verts:37.89,-1.47|-14.11,18.72|-8.71,-1.44|16.47,-23.53;
840	1156.74	602.87	v:0.5;t:f;sf:1;nr:4.85;cr:9.69;verts:47.96,0.46|-18.01,23.9|-20.71,16.65|-15.3,-3.52|9.88,-25.6;
880	1167.21	610.41	v:0.5;t:f;sf:1;nr:4.89;cr:9.79;verts:23.21,20.58|-25.77,4.02|-10.28,-5.01|-0.59,-18.06|0.4,-11.43;
920	1179.76	618.09	v:0.5;t:f;sf:1;nr:4.94;cr:9.88;verts:10.66,20.05|-22.83,2.66|-12.15,-3.75|-13.14,-10.38|37.85,-31.03;
960	1191.17	617.89	v:0.5;t:f;sf:1;nr:4.97;cr:9.93;verts:41.61,8.09|-0.75,19.86|-23.56,-3.95|-24.55,-10.58|-23.26,-43.58;
1000	1202.35	624.77	v:0.5;t:f;sf:1;nr:4.99;cr:9.97;verts:-11.93,26.74|-34.71,12.63|-36.8,3.22|-26.57,-25.66|0.57,-0.06;
1040	1228.7	618.67	v:0.5;t:f;sf:1;nr:5;cr:10.01;verts:-0.53,0.23|-34.15,4.19|-34.4,0.6|-25.79,-6.16|31.43,-13.99;
1080	1240.81	611.31	v:0.5;t:f;sf:1;nr:5.02;cr:10.04;verts:-1.25,25.59|-5.36,10.07|19.32,-21.36|10.91,3.34;
1120	1247.86	611.09	v:0.5;t:f;sf:1;nr:5.03;cr:10.07;verts:-8.29,25.37|-3.95,10.85|-12.4,9.85|12.27,-21.58|24.52,-31.79;
1160	1248.87	616.68	v:0.5;t:f;sf:1;nr:5.05;cr:10.09;verts:10.69,-1.31|-13.42,15.44|-5.75,-15.46|11.26,-15.99;
1200	1263.6	606.36	v:0.5;t:f;sf:1;nr:5.06;cr:10.12;verts:44.59,23.64|-28.14,5.13|-4.04,-11.63|-5.22,-19.5|-3.46,-26.3;
1240	1266.48	607.24	v:0.5;t:f;sf:1;nr:5.07;cr:10.15;verts:0.38,0.27|-6.92,-10.75|-8.1,-18.62|-6.34,-25.42;
1280	1284.84	615.29	v:0.5;t:f;sf:1;nr:5.08;cr:10.16;verts:-0.13,-0.57|-17.98,8.32|-25.28,-2.7|-26.46,-10.57|-24.7,-17.37;
1320	1293.64	623.16	v:0.5;t:f;sf:1;nr:5.08;cr:10.17;verts:34.43,0.6|-10.07,32.93|-8.93,7.3|-19.48,-35.66|20.73,-27.5;
1360	1312.09	616.22	v:0.5;t:f;sf:1;nr:5.08;cr:10.17;verts:50.64,4.36|-7.04,8.69|-27.38,0.35|7.48,-8.31|15.99,-6.34;
1400	1326.07	611.2	v:0.5;t:f;sf:1;nr:5.09;cr:10.17;verts:44.21,25.11|-21.02,3.67|-6.5,-13.33|2.01,-11.37|10.47,0.18;
1440	1337.77	618.7	v:0.5;t:f;sf:1;nr:5.09;cr:10.17;verts:0.76,10.86|-18.2,-5.83|-9.69,-3.86|-0.25,0.4;
*	id=P4	origin=start	destiny=end	motherId=-	ageAtStart=320
0	326.49	261.57	v:0.5;t:f;sf:1;nr:3.91;cr:7.83;verts:16.13,17.3|-2.47,23.53|-16.43,17.02|-8.76,-6.43|7.99,-37.82;
40	338.29	260.02	v:0.5;t:f;sf:1;nr:3.93;cr:7.86;verts:20.17,23.94|4.33,15.75|-20.56,-7.98|8.59,-23.61;
80	345.24	261.34	v:0.5;t:f;sf:1;nr:3.96;cr:7.91;verts:14.67,28.78|-2.62,17.07|-36.89,-13.55|1.64,-22.29|32.3,0.56;
120	354.42	270.2	v:0.5;t:f;sf:1;nr:3.99;cr:7.98;verts:10.05,-4.27|0.25,-0.38|-7.17,-8.24|-7.54,-13.43|5.62,-9.36;
160	371.54	269.11	v:0.5;t:f;sf:1;nr:4.02;cr:8.05;verts:38.61,10.02|-9.86,0.86|-16.87,-1.47|-7.06,-5.35|-11.49,-10.45;
200	398.25	246.24	v:0.5;t:f;sf:1;nr:4.06;cr:8.12;verts:-3,18.92|-22.92,33.07|0,-19.15|11.9,-12.85|18,-6.55;
240	406.87	251.36	v:0.5;t:f;sf:1;nr:4.1;cr:8.19;verts:12.07,30.15|-0.6,11.51|-8.62,-14.03|3.28,-7.73;
280	429.37	241.24	v:0.5;t:f;sf:1;nr:4.13;cr:8.26;verts:40.85,2.84|-10.43,20.04|-23.1,1.4|-5.92,-17.19|2.22,-18.05;
320	433.04	238.16	v:0.5;t:f;sf:1;nr:4.17;cr:8.33;verts:29.52,14.85|-14.11,16.95|-9.59,-20.28|-1.46,-21.14|10.02,-2.13;
360	448.41	234.15	v:0.5;t:f;sf:1;nr:4.2;cr:8.4;verts:14.16,10.84|9.49,24.91|6.93,17.15|-5.34,-6.14|10.61,-15.15;
400	466.62	231.93	v:0.5;t:f;sf:1;nr:4.23;cr:8.47;verts:50.3,3.09|-8.72,22.69|-4.05,8.62|-11.28,14.92|-23.56,-8.36|-7.6,-17.37;
440	486.51	228.54	v:0.5;t:f;sf:1;nr:4.27;cr:8.53;verts:26.19,33.25|-23.94,5.24|-28.03,-14.9|-22.84,-22.05|30.36,-9.28;
480	497.18	221.31	v:0.5;t:f;sf:1;nr:4.3;cr:8.6;verts:-29.15,31.15|-30.45,16.88|15.26,-31.29|24.18,-25.04|34.62,-3.64;
520	502.33	221.2	v:0.5;t:f;sf:1;nr:4.33;cr:8.66;verts:25.99,9.03|-3.68,10.1|-5.85,-9.01|10.28,-3.14;
560	526.7	231.36	v:0.5;t:f;sf:1;nr:4.36;cr:8.73;verts:8.83,6.42|7.02,8.36|1.62,19.19|-14.09,7.02|6.53,-34.03;
600	549.42	230.44	v:0.5;t:f;sf:1;nr:4.39;cr:8.79;verts:21.07,4.1|18,11.69|-15.71,7.44|-13.89,5.49|7.46,-34.1;
640	570.89	230.89	v:0.5;t:f;sf:1;nr:4.42;cr:8.85;verts:27.91,21.37|-11.24,4.31|3.12,-11.63|11.51,-3.52;
680	591.18	234.4	v:0.5;t:f;sf:1;nr:4.45;cr:8.91;verts:-3.48,35.22|-8.78,-0.01|-17.17,-8.12|23.05,-16.14;
720	609.31	239.61	v:0.5;t:f;sf:1;nr:4.48;cr:8.97;verts:16.81,-8.2|0.49,-0.16|-16.2,-9.35|-7.61,-17.09|4.92,-10.93;
760	628.07	240.29	v:0.5;t:f;sf:1;nr:4.51;cr:9.03;verts:35.75,3.03|15.47,11.66|-18.28,0.52|-13.84,-10.25|-1.95,-7.52;
800	656.16	248.77	v:0.5;t:f;sf:1;nr:4.54;cr:9.09;verts:8.21,4.18|7.65,11.51|-12.62,20.14|-5.67,7.26|8.13,-35.19;
840	662.41	254.42	v:0.5;t:f;sf:1;nr:4.57;cr:9.15;verts:1.4,17.17|1.96,9.84|0.7,3.84|-16.35,22.5;
880	694.98	264.32	v:0.5;t:f;sf:1;nr:4.61;cr:9.21;verts:-11.71,26.83|-8.7,-7.56|-1.21,-11.46|11.53,0.2|10.96,3.56;
920	713.78	277.87	v:0.5;t:f;sf:1;nr:4.64;cr:9.27;verts:-7.84,17.11|-7.28,13.75|-20.01,2.09|34.23,-13.64;
960	718.78	275.55	v:0.5;t:f;sf:1;nr:4.67;cr:9.33;verts:-12.84,14.79|-12.28,11.43|-22.46,19.53|-25.01,-0.24|42.3,-18.97;
1000	738.3	277.08	v:0.5;t:f;sf:1;nr:4.7;cr:9.39;verts:0.03,-0.54|-24.98,23.3|-31.67,12.8|-34.16,0|-19.1,-28.32;
1040	755.49	274.01	v:0.5;t:f;sf:1;nr:4.73;cr:9.45;verts:15.13,18.69|-15.78,18.15|-17.16,-3.6|-13.79,-19.7|34.64,-31.72;
1080	772.78	266.1	v:0.5;t:f;sf:1;nr:4.76;cr:9.51;verts:-2.15,10.78|-14.18,24.56|-27.12,8.29|-28.32,1.48|0.45,-0.3;
1120	793.23	261.49	v:0.5;t:f;sf:1;nr:4.78;cr:9.57;verts:23.61,18.45|1.57,29.92|-22.6,6.17|-19.99,-4.91|28.93,-24.71;
1160	804.41	274.36	v:0.5;t:f;sf:1;nr:4.82;cr:9.63;verts:17.74,-11.84|0.28,0.48|-42.83,4.5|-26.51,-33.93|13.31,-40.95;
1200	819.24	269.05	v:0.5;t:f;sf:1;nr:4.84;cr:9.69;verts:0.97,38.51|-14.54,-4.84|-3.99,-10.95|2.92,-17.16|11.02,-3.79;
1240	831.99	259.21	v:0.5;t:f;sf:1;nr:4.87;cr:9.75;verts:36.26,32.13|-18.87,6.5|-16.74,-20.79|-9.83,-27|-1.73,-13.63;
1280	851.02	250.07	v:0.5;t:f;sf:1;nr:4.9;cr:9.81;verts:17.23,23|-4.88,10.95|-11.96,-0.84|-11.34,-3.9|-2.45,-48.68;
1320	860.59	246.44	v:0.5;t:f;sf:1;nr:4.93;cr:9.87;verts:-21.53,-4.47|-20.91,-7.54|-14.45,7.32|0.12,0.55|7.66,19.36;
1360	878.13	243.37	v:0.5;t:f;sf:1;nr:4.96;cr:9.92;verts:-10.16,17.6|-9.87,16.3|-20.32,-0.35|-17.42,-2.52|44.84,-20.55;
1400	905	237.76	v:0.5;t:f;sf:1;nr:4.99;cr:9.98;verts:-12.75,18.21|-17.27,13.99|-19.25,11.11|12.75,-18.21|34.25,-20.06;
1440	919.39	243.78	v:0.5;t:f;sf:1;nr:5.02;cr:10.04;verts:19.87,-14.05|10.5,-5.12|5.66,-10.21|-1.64,-12.19|3.9,-39.73;
*	id=P5	origin=start	destiny=end	motherId=-	ageAtStart=120
0	844.81	350.78	v:0.5;t:f;sf:1;nr:3.99;cr:7.97;verts:23.61,20.89|-8.33,-2.39|-4.92,-3.22|8.59,1.21;
40	874.91	353.74	v:0.5;t:f;sf:1;nr:4;cr:8;verts:-1.87,8.08|-21.52,4.16|-0.14,-8.29|0.29,-8.29|39.37,-6.27;
80	891.63	349.26	v:0.5;t:f;sf:1;nr:4.03;cr:8.06;verts:40.02,-0.76|-11.46,12.73|-18.59,3.6|-16.87,-12.77|-16.43,-12.77;
120	899.77	346.07	v:0.5;t:f;sf:1;nr:4.06;cr:8.12;verts:8.62,0|7.31,4.57|-2.81,8.15|-19.6,9.54|20.38,-34.74;
160	915.07	354.19	v:0.5;t:f;sf:1;nr:4.1;cr:8.19;verts:21.27,17.85|1.04,5.35|-7.99,12.69|-6.69,8.12|-18.11,16.27;
200	931.5	359.95	v:0.5;t:f;sf:1;nr:4.13;cr:8.27;verts:4.84,23.61|-15.39,11.11|-8.59,0.45|-6.87,-5.18|17.58,-36.99;
240	939.99	354.83	v:0.5;t:f;sf:1;nr:4.18;cr:8.35;verts:-3.65,18.49|-23.88,5.99|-17.08,-4.67|-15.36,-10.29|38.65,-14.69;
280	950.73	348.98	v:0.5;t:f;sf:1;nr:4.22;cr:8.43;verts:0.15,8.43|-1.61,8.28|-14.39,12.64|-6.99,4.72|25.36,-33.17;
320	957.15	347.69	v:0.5;t:f;sf:1;nr:4.26;cr:8.52;verts:40.68,-11.09|-13.41,3.43|-8.02,6.99|-6.27,7.14|-20.8,11.35;
360	965.36	344.58	v:0.5;t:f;sf:1;nr:4.3;cr:8.6;verts:-20.85,16.88|-14.48,4.03|-16.24,3.87|-0.45,0.19|-21.62,0.31;
400	981.67	338.93	v:0.5;t:f;sf:1;nr:4.34;cr:8.68;verts:7.8,3.81|-7.87,3.67|-16.76,-5.45|-8.05,-3.25|42.92,-2.4;
440	994.23	328.62	v:0.5;t:f;sf:1;nr:4.38;cr:8.75;verts:19.26,19.26|-20.43,-6.64|-20.61,-13.56|-4.76,-6.51|22.07,2.47;
480	1015.49	336.84	v:0.5;t:f;sf:1;nr:4.42;cr:8.83;verts:23.07,17.39|0.82,10.7|-26.01,1.72|-27.32,-9.41|39.83,-18.15;
520	1026.79	336.36	v:0.5;t:f;sf:1;nr:4.45;cr:8.91;verts:21.21,24.4|-10.48,10.21|-1.13,-32.3|13.3,-32.73;
560	1043.11	335.16	v:0.5;t:f;sf:1;nr:4.49;cr:8.99;verts:12.44,0.87|11.86,3.85|4.89,23.2|-11.39,-5.07|-13.53,-42.44;
600	1062.95	350.66	v:0.5;t:f;sf:1;nr:4.53;cr:9.06;verts:-1.75,33.38|-0.23,0.47|-7.98,19.35|-7.4,16.37|-25.61,21.49;
640	1080.66	352.72	v:0.5;t:f;sf:1;nr:4.57;cr:9.14;verts:-14.35,14.86|-17.94,2.53|-9.06,-18.57|35.96,-4.59;
680	1095.72	362.54	v:0.5;t:f;sf:1;nr:4.6;cr:9.21;verts:20.9,5.23|2.87,13.49|-24.12,-8.75|-12.5,-5.83|-30.74,-33.79;
720	1098.02	365.93	v:0.5;t:f;sf:1;nr:4.64;cr:9.28;verts:18.6,8.62|0.57,16.88|-14.8,-2.44|-26.41,-5.37|10.34,-27.6;
760	1118.41	373.79	v:0.5;t:f;sf:1;nr:4.68;cr:9.35;verts:-1.79,16.48|-6.89,29.85|-15.78,26.26|-10.05,-19.73|25.74,-26.76;
800	1137.24	374.94	v:0.5;t:f;sf:1;nr:4.71;cr:9.42;verts:-0.67,9.52|-20.62,17.63|0.33,-9.54|6.91,-25.61|17.9,-6.84;
840	1159.47	361.24	v:0.5;t:f;sf:1;nr:4.75;cr:9.49;verts:33.68,32.96|-22.89,-4.19|-4.33,-20.54|9.74,-4.54|10.1,-3.67;
880	1169.01	354.4	v:0.5;t:f;sf:1;nr:4.78;cr:9.56;verts:-2.85,-23.18|0.2,-11.38|0.56,-10.52|4.59,-4.42|22.66,-5.65;
920	1186.14	348.14	v:0.5;t:f;sf:1;nr:4.81;cr:9.63;verts:20.15,43.36|-12.55,-10.68|-16.58,-16.78|-16.94,-17.64|5.52,-11.91;
960	1208.34	348.72	v:0.5;t:f;sf:1;nr:4.85;cr:9.7;verts:9.58,1.69|-5.3,8.16|-16.67,-11.33|38.26,-4.43;
1000	1221.24	340.79	v:0.5;t:f;sf:1;nr:4.88;cr:9.76;verts:-2.27,21.6|-18.2,0.22|32.04,-21.86|25.35,-12.36;
1040	1239.67	343.26	v:0.5;t:f;sf:1;nr:4.91;cr:9.83;verts:0.1,-1.71|-18.83,12.23|13.61,-19.39|6.93,-9.9;
1080	1254.39	353.74	v:0.5;t:f;sf:1;nr:4.94;cr:9.89;verts:24.41,19.82|-14.62,8.77|-7.79,0.59|-14.76,-18.89|-1.11,-8.9;
1120	1273.05	360.73	v:0.5;t:f;sf:1;nr:4.97;cr:9.95;verts:5.75,26.8|5.46,30.96|-26.45,7.57|-19.76,-1.92|29.57,-39.62;
1160	1296.34	353.71	v:0.5;t:f;sf:1;nr:5;cr:10.01;verts:-17.54,19.78|-20.7,4.02|-20.27,-5.81|17.89,-11.18|49.52,-4.7;
1200	1321.3	354.12	v:0.5;t:f;sf:1;nr:5.03;cr:10.07;verts:-0.03,0.46|-9.64,7.81|-12.38,-0.87|-7.08,-10.76;
1240	1335.62	357.76	v:0.5;t:f;sf:1;nr:5.06;cr:10.13;verts:50,5.88|-23.96,11.44|-14.35,4.1|-26.7,2.77|-21.4,-7.13;
1280	1352.74	358.46	v:0.5;t:f;sf:1;nr:5.09;cr:10.19;verts:25.81,33.04|23.45,34.76|-40.3,11.56|10.85,-39.03|37.36,-19.04;
1320	1367.43	350.2	v:0.5;t:f;sf:1;nr:5.12;cr:10.24;verts:33.41,5.89|11.12,24.78|8.75,26.5|-0.32,-0.49|14.87,-30.49;
1360	1385.26	336.45	v:0.5;t:f;sf:1;nr:5.15;cr:10.3;verts:40.97,30.74|-6.71,11.03|-9.07,12.75|-18.15,-14.24|15.58,-7.86;
1400	1400.21	329.47	v:0.5;t:f;sf:1;nr:5.18;cr:10.35;verts:41.05,31.09|-24.03,5.77|-21.66,4.05|-12.57,-21.76|0.63,-14.84;
1440	1431.63	321.03	v:0.5;t:f;sf:1;nr:5.2;cr:10.4;verts:29.95,19.45|11.92,39.65|-28.52,-21.49|7.43,-34.93;
*	id=P6	origin=start	destiny=end	motherId=-	ageAtStart=680
0	52.61	219.34	v:0.5;t:f;sf:1;nr:3.9;cr:7.81;verts:26.14,-0.46|17.83,19.12|-11.9,9.34|-24.2,-19.13|-4.54,-25.75;
40	73.78	218.14	v:0.5;t:f;sf:1;nr:3.95;cr:7.9;verts:-3.33,17.92|-17.67,20.33|-25.31,9.21|0.32,-0.32|4.98,-1.65;
80	109.42	209.83	v:0.5;t:f;sf:1;nr:4;cr:7.99;verts:11.96,16.3|-3.38,15.92|-14.09,-8.14|-5.83,-15.19;
120	113.69	202.35	v:0.5;t:f;sf:1;nr:4.04;cr:8.08;verts:14.86,-21.22|7.69,8.82|-15.22,20.95|-15.28,-28.09;
160	133.73	207.09	v:0.5;t:f;sf:1;nr:4.09;cr:8.17;verts:9.75,-4.34|6.76,0.56|7.14,7.93|-5.18,-16.47;
200	148.48	207.34	v:0.5;t:f;sf:1;nr:4.13;cr:8.25;verts:19.93,19.25|-7.61,8.17|-7.99,0.8|-5,-4.1|-10.68,-39.44;
240	159.5	217.78	v:0.5;t:f;sf:1;nr:4.16;cr:8.32;verts:32.46,6.02|-19.01,11.25|-2.5,-17.82|17.6,-3.74;
280	166.9	218.33	v:0.5;t:f;sf:1;nr:4.19;cr:8.39;verts:10.2,-3.2|-0.23,0.42|-26.9,-6.71|-9.91,-17.27|13.86,-24.01;
320	172.28	214.55	v:0.5;t:f;sf:1;nr:4.22;cr:8.44;verts:2.58,41.85|-5.61,-3.36|-3.38,-19.16|1.7,-19.38|4.82,-6.97;
360	204.16	216.94	v:0.5;t:f;sf:1;nr:4.24;cr:8.49;verts:20.78,7.56|4.6,21.63|-15.36,15.9|-1.54,-22.06|-0.03,-42.19;
400	207.33	227.73	v:0.5;t:f;sf:1;nr:4.27;cr:8.54;verts:17.61,18.35|-25.63,-8.98|-4.71,-11.27|-1.73,-8.92|8.85,-2.04;
440	225.17	234.07	v:0.5;t:f;sf:1;nr:4.29;cr:8.58;verts:-0.24,24.69|-8.99,4.3|-19.58,-2.57|-22.55,-4.93|15.99,-22.15;
480	241.07	225.75	v:0.5;t:f;sf:1;nr:4.32;cr:8.64;verts:-16.13,16.37|-24.89,-4.02|-8.82,-1.4|-8.91,-0.62|0.47,-0.14;
520	255.29	233.04	v:0.5;t:f;sf:1;nr:4.34;cr:8.68;verts:-13.75,7.14|-23.13,6.66|-23.04,5.89|17.54,-8.55|33.56,-8.19;
560	269.83	241.64	v:0.5;t:f;sf:1;nr:4.36;cr:8.73;verts:19.02,0.41|7.63,16.37|-16.37,-7.63|-22.69,-26.3;
600	279.48	242.96	v:0.5;t:f;sf:1;nr:4.38;cr:8.76;verts:-2.02,17.7|-8.17,32.78|-17.88,0.05|20.33,-26.98|9.37,1.74;
640	294.79	254.17	v:0.5;t:f;sf:1;nr:4.39;cr:8.79;verts:-0.2,28.03|-5.94,12.94|-6.32,-7.27|5.02,-15.77;
680	313.31	263.96	v:0.5;t:f;sf:1;nr:4.41;cr:8.81;verts:34.09,27.73|-24.84,2.52|-22.78,-4.43|-13.5,-5.98|-2.43,-23.07;
720	336.39	257.47	v:0.5;t:f;sf:1;nr:4.42;cr:8.83;verts:11.01,21.24|-3.95,10.85|-3.51,-9.13|9.25,-3.18;
760	349.7	255.26	v:0.5;t:f;sf:1;nr:4.43;cr:8.85;verts:-2.3,19.02|-17.27,8.64|-16.82,-11.35|-4.06,-5.4|41.44,-15.29;
800	361.29	255.5	v:0.5;t:f;sf:1;nr:4.43;cr:8.87;verts:-13.89,19.27|-15.65,-5.16|-7.05,-5.5|41.83,-14.46|8.45,-2.91;
840	376.65	260.13	v:0.5;t:f;sf:1;nr:4.44;cr:8.89;verts:44.17,3.9|-6.91,1.72|-22.41,-0.87|-34.33,-4.22|-34.16,-5.41;
880	387.31	256.99	v:0.5;t:f;sf:1;nr:4.45;cr:8.9;verts:34.65,0.6|-14.74,41.91|-17.56,-1.41|-21.81,-26.93|21.33,-27.31;
920	410.91	255.1	v:0.5;t:f;sf:1;nr:4.46;cr:8.92;verts:7.86,4.54|4.94,7.61|-7.06,5.71|11.05,-1.29|44.37,-3.47;
960	413.49	249.95	v:0.5;t:f;sf:1;nr:4.47;cr:8.93;verts:-37.75,23.72|-9.64,0.56|8.46,-6.44|30.79,-13.71|5.28,-0.61;
1000	427.13	253.12	v:0.5;t:f;sf:1;nr:4.47;cr:8.95;verts:31.01,17.74|-23.28,3.73|-8.36,2.55|-5.18,-3.27|17.15,-10.54;
1040	444.94	261.31	v:0.5;t:f;sf:1;nr:4.48;cr:8.96;verts:30.31,-1.06|11.36,28.12|-22.99,4.92|-0.89,-28.62;
1080	461.06	259.03	v:0.5;t:f;sf:1;nr:4.49;cr:8.98;verts:26.52,0.46|-4.76,25.85|-26.43,2.31|24.76,-25.92|14.19,-3.34;
1120	470.53	253.06	v:0.5;t:f;sf:1;nr:4.54;cr:9.08;verts:-14.23,19.87|-17.03,15.43|-21.72,16.37|4.72,-9.31|17.05,-5.51;
1160	499.41	252.72	v:0.5;t:f;sf:1;nr:4.6;cr:9.2;verts:-24.15,-9.65|-17.58,-6.4|-11.82,-5.85|1.27,-5.96|16.04,-9.64;
1200	523.78	247.43	v:0.5;t:f;sf:1;nr:4.65;cr:9.3;verts:29.43,35.34|-23.1,-11.25|-8.33,-14.92|4.84,-9.51|6.42,-8.52;
1240	539.61	251.57	v:0.5;t:f;sf:1;nr:4.71;cr:9.41;verts:-0.53,-0.06|-23.82,-0.42|-24.17,-10.79|-10.99,-5.37|-9.42,-4.38;
1280	559.09	256.54	v:0.5;t:f;sf:1;nr:4.76;cr:9.51;verts:0.4,22.96|-20.01,4.92|16.87,-24.95|22.18,-5.94|22.28,-5.56;
1320	588.03	248.73	v:0.5;t:f;sf:1;nr:4.8;cr:9.61;verts:1.09,20.7|-17.58,10.99|-6.66,-13.36|-6.76,-13.75|37.17,-29.66;
1360	591.95	249.47	v:0.5;t:f;sf:1;nr:4.85;cr:9.71;verts:-2.83,21.45|-21.5,11.73|-10.58,-12.62|-10.68,-13.01|41.42,-24.35;
1400	600.71	252.67	v:0.5;t:f;sf:1;nr:4.91;cr:9.82;verts:0.55,31.46|-11.59,24.64|-19.34,-9.42|-19.44,-9.81|29.17,-38.81;
1440	613.03	261.92	v:0.5;t:f;sf:1;nr:4.93;cr:9.87;verts:0.14,0.55|-37.36,13.6|0.69,-39.75|25.02,-30.9|25.55,-30.45;
*	id=P7	origin=start	destiny=end	motherId=-	ageAtStart=80
0	627	105.43	v:0.5;t:f;sf:1;nr:4.01;cr:8.01;verts:30.08,9.94|1.32,18.81|-18.78,-1.64|9.99,-15.99;
40	641.93	99.06	v:0.5;t:f;sf:1;nr:4.05;cr:8.1;verts:32.04,-0.46|-1.68,8.65|-13.62,12.44|-4.94,-22.35;
80	653.2	113.97	v:0.5;t:f;sf:1;nr:4.09;cr:8.18;verts:16.48,6.32|14.44,28.98|-16.21,-7.45|0.62,-17.64|3.06,-17.38;
120	674.24	117.62	v:0.5;t:f;sf:1;nr:4.13;cr:8.26;verts:40.62,4.62|-4.56,9.98|-17.98,0.63|-17.99,0|-17.98,-13.73;
160	699.36	115.72	v:0.5;t:f;sf:1;nr:4.17;cr:8.34;verts:-3.41,27.78|-13.57,24.48|-21.13,18.36|14.09,-22.35|15.5,2.72;
200	716.63	129.79	v:0.5;t:f;sf:1;nr:4.21;cr:8.42;verts:-1.77,16.79|-5.38,11.02|-3.18,-8.28|8.73,-32.21;
240	721.75	138.89	v:0.5;t:f;sf:1;nr:4.25;cr:8.51;verts:-10.5,20.12|-27.74,19.43|-8.3,0.81|3.61,-23.11|28.27,-18.34;
280	738.58	133.85	v:0.5;t:f;sf:1;nr:4.29;cr:8.59;verts:33.71,25.95|-25.13,-4.22|-5.37,-7.67|-1.63,-9.22|7.94,-4.96;
320	738.41	118.51	v:0.5;t:f;sf:1;nr:4.33;cr:8.67;verts:5.52,42.59|-5.41,25.45|-5.2,-23|-1.45,-24.56|8.11,-20.3;
360	759.49	114.46	v:0.5;t:f;sf:1;nr:4.37;cr:8.75;verts:24.96,12.11|-8.22,-3.49|-6.09,-6.53|8.92,-0.47;
400	774.22	127.13	v:0.5;t:f;sf:1;nr:4.4;cr:8.79;verts:35.03,8.09|-5.81,12.2|-22.94,9.18|-20.82,6.14|-21.8,-27.36;
440	802.08	129.99	v:0.5;t:f;sf:1;nr:4.42;cr:8.83;verts:28.65,2.51|13.94,25.15|7.17,10.94|-0.36,-0.36|11.24,-26.47;
480	815.36	135.53	v:0.5;t:f;sf:1;nr:4.43;cr:8.87;verts:15.36,8.04|-6.12,16.48|-2.05,-20.93|17.9,-21.88;
520	823.32	136.1	v:0.5;t:f;sf:1;nr:4.45;cr:8.9;verts:7.4,8.61|0.29,0.29|-10.01,-20.36|9.94,-21.31;
560	844.36	136.5	v:0.5;t:f;sf:1;nr:4.46;cr:8.92;verts:42.34,13.62|-6.3,6.53|-13.63,9.02|-20.74,0.69|-11.1,-20.9;
600	857.26	144.63	v:0.5;t:f;sf:1;nr:4.47;cr:8.94;verts:32.57,8.73|29.2,16.86|-19.21,14.66|-33.64,2.35|0.49,0.15;
640	874.75	151.21	v:0.5;t:f;sf:1;nr:4.48;cr:8.96;verts:19.05,11|15.08,15.3|11.71,23.44|-17,6.73|-3.43,-35.61;
680	893.12	156.8	v:0.5;t:f;sf:1;nr:4.49;cr:8.98;verts:6.91,6.91|5.46,8.1|0.69,16.59|-3.28,20.89|-5.13,-44.52;
720	921.05	143.22	v:0.5;t:f;sf:1;nr:4.5;cr:9;verts:-9.15,25.15|-26.7,-1.87|-22.48,-5.48|-21.03,-6.67|40.58,-19.23;
760	932.93	146.76	v:0.5;t:f;sf:1;nr:4.55;cr:9.09;verts:4.04,9.53|-5.94,8.48|3.42,-28.6|3.88,-9.6;
800	949.53	162.47	v:0.5;t:f;sf:1;nr:4.6;cr:9.21;verts:-1.42,45.45|-12.73,6.11|-13.19,-12.89|18.7,-12.61|21.06,-8.08;
840	966.28	149.72	v:0.5;t:f;sf:1;nr:4.67;cr:9.34;verts:24.64,27.38|-18.82,7.99|-11.13,-17.14|1.95,-25.37|4.31,-20.84;
880	975.26	152.38	v:0.5;t:f;sf:1;nr:4.74;cr:9.48;verts:21.24,11.78|21.78,30.37|-20.11,-14.48|-7.02,-22.7|-4.67,-18.17;
920	995.19	162.22	v:0.5;t:f;sf:1;nr:4.81;cr:9.61;verts:27.31,8.87|21,19.59|1.31,21.62|-24.6,-8.33|-18.11,-43.79;
960	1017.03	169.3	v:0.5;t:f;sf:1;nr:4.88;cr:9.75;verts:11.05,2.55|5.48,15.95|-12.21,-21.37|8.02,-8.02;
1000	1038.73	160.21	v:0.5;t:f;sf:1;nr:4.91;cr:9.82;verts:26.91,15.8|-16.22,6.87|-10.65,-6.54|-13.68,-17.11|-6.52,-7.77;
1040	1063.66	162.9	v:0.5;t:f;sf:1;nr:4.93;cr:9.87;verts:1.99,18.49|3.78,31.19|-5.97,-7.92|-0.35,-9.91;
1080	1089.94	156.08	v:0.5;t:f;sf:1;nr:4.95;cr:9.9;verts:-16.49,11.55|-24.3,11.66|9.45,-17.77|0.34,-0.3;
1120	1105	156.78	v:0.5;t:f;sf:1;nr:4.97;cr:9.93;verts:-10.47,32.21|-24.36,23.53|-14.71,0.4|-5.61,-17.07|36.56,-33.39;
1160	1121.64	163.16	v:0.5;t:f;sf:1;nr:4.98;cr:9.96;verts:49.4,5.08|-12.53,17.9|-18.92,10.92|-22.24,-10.69|19.64,-9.58;
1200	1129.38	170.51	v:0.5;t:f;sf:1;nr:4.99;cr:9.98;verts:13.26,37.56|-12.93,15.41|-11.54,-16.48|10.95,-16.87|11.9,-2.23;
1240	1144.89	175.34	v:0.5;t:f;sf:1;nr:5;cr:10.01;verts:31.49,15.36|-5.18,15.51|-27.04,-11.64|-4.55,-12.04;
1280	1159.85	173.74	v:0.5;t:f;sf:1;nr:5.02;cr:10.03;verts:16.52,13.76|3.86,19.84|-20.14,13.91|-19.52,-13.64|34.46,-36.28;
1320	1167.34	171.18	v:0.5;t:f;sf:1;nr:5.03;cr:10.06;verts:-3.63,17.29|-20.54,29.34|-27.63,11.36|0.36,-0.45|9.04,11.21;
1360	1181.65	172.61	v:0.5;t:f;sf:1;nr:5.04;cr:10.08;verts:-5.27,12.63|-17.94,18.72|-13.95,0.98|-11.09,-7.48|43.27,-25.61;
1400	1191.43	156.64	v:0.5;t:f;sf:1;nr:5.05;cr:10.11;verts:1.49,21.32|-27.72,2.75|-15.06,-3.33|-23.73,-14.99|40.33,0.21;
1440	1203.71	153.33	v:0.5;t:f;sf:1;nr:5.07;cr:10.14;verts:-9.84,30.29|-10.79,18|-27.34,-6.65|36.87,-16.59;
*	id=P8	origin=start	destiny=end	motherId=-	ageAtStart=400
0	715.67	223.86	v:0.5;t:f;sf:1;nr:3.91;cr:7.82;verts:21.9,7.54|14.58,18|10.88,20.45|-5.95,-1.14|-16.64,-34.84;
40	728.98	225.11	v:0.5;t:f;sf:1;nr:3.93;cr:7.85;verts:8.59,8.79|1.27,19.25|-2.43,21.7|-19.26,0.11|17.74,-25.75;
80	739.35	234.37	v:0.5;t:f;sf:1;nr:3.96;cr:7.91;verts:30.02,9.25|-11.06,-1.95|-0.98,-11.19|7.37,-16.49;
120	757.25	238.54	v:0.5;t:f;sf:1;nr:3.99;cr:7.98;verts:28.16,13.73|12.12,13.42|-18.88,-7.01|-18.53,-25.65;
160	772.93	236.74	v:0.5;t:f;sf:1;nr:4.03;cr:8.06;verts:12.48,11.93|1.06,31.91|-3.56,11.62|-8.54,-27.94|-1.53,-29.18;
200	774.69	238.66	v:0.5;t:f;sf:1;nr:4.07;cr:8.14;verts:10.72,13.85|-5.32,13.54|-0.44,-0.16|7.26,-25.33|22.82,-13.18;
240	806.57	252.32	v:0.5;t:f;sf:1;nr:4.11;cr:8.22;verts:37.75,15.23|-16.97,7.91|-9.06,0.48|-18.49,-2.93|-8.21,-16.83;
280	834.26	257.9	v:0.5;t:f;sf:1;nr:4.15;cr:8.3;verts:10.06,20.81|1.81,8.43|0.3,-8.46|7.26,-4.36;
320	847.11	250.55	v:0.5;t:f;sf:1;nr:4.19;cr:8.38;verts:31.8,9.6|-2.79,13.46|-11.04,1.08|-12.56,-15.82|-5.59,-11.71;
360	869.02	235.84	v:0.5;t:f;sf:1;nr:4.23;cr:8.46;verts:40.48,10.86|4.25,9.12|-24.7,-1.25|0.18,-10.06|9.89,-5.11;
400	891.86	242.66	v:0.5;t:f;sf:1;nr:4.27;cr:8.54;verts:17.65,17.69|-18.58,15.94|-12.95,1.71|-22.66,-3.23|21.23,-36.59;
440	919.69	239.89	v:0.5;t:f;sf:1;nr:4.31;cr:8.61;verts:-10.19,14.91|-8.75,4.46|-9.6,-2.04|-3.99,-8.97|41.43,-10.23;
480	944.7	241.9	v:0.5;t:f;sf:1;nr:4.34;cr:8.68;verts:-8.08,34.99|-35.82,2.5|27.63,-33.01|16.43,-8.21|34.99,8.08;
520	953.85	245.7	v:0.5;t:f;sf:1;nr:4.38;cr:8.75;verts:7.28,-4.41|0.31,0.25|8.26,-28.8|13.6,-26.69;
560	961.73	247.07	v:0.5;t:f;sf:1;nr:4.41;cr:8.82;verts:5.01,34.66|-7.57,1.62|-6.33,-6.79|5.72,-25.33;
600	978.52	247.66	v:0.5;t:f;sf:1;nr:4.45;cr:8.9;verts:37.87,22.65|21.57,16.25|-24.37,2.21|-23.12,-6.2|4.22,-26.67;
640	988.84	247.74	v:0.5;t:f;sf:1;nr:4.48;cr:8.97;verts:11.25,16.33|-9.52,7.17|0.09,-28.46|4.08,-11.2;
680	1010.36	249.3	v:0.5;t:f;sf:1;nr:4.52;cr:9.04;verts:-5.77,18.86|-10.27,17.9|-17.45,-9.64|-13.95,-13.95|43.44,-11.09;
720	1018.68	239.66	v:0.5;t:f;sf:1;nr:4.55;cr:9.11;verts:16.48,27.42|2.23,31.91|-14.09,9.22|-18.59,8.25|-1.24,-45.17;
760	1030.59	229.24	v:0.5;t:f;sf:1;nr:4.59;cr:9.18;verts:4.57,17|-9.68,21.5|-7.83,5.49|-26,-1.2|28.15,-35.8;
800	1036.3	234.96	v:0.5;t:f;sf:1;nr:4.63;cr:9.25;verts:9.96,5.52|-6.37,9.44|-13.54,11.2|19.35,-31.21;
840	1056.01	233.98	v:0.5;t:f;sf:1;nr:4.66;cr:9.32;verts:0.11,0.52|-9.75,4.54|-26.07,8.46|-6.78,-34.87|22.84,-27.21;
880	1061.58	242.44	v:0.5;t:f;sf:1;nr:4.69;cr:9.39;verts:40.41,23.21|-5.47,8.99|-15.33,13|-19.57,-6.74|17.26,-18.75;
920	1077.19	248.85	v:0.5;t:f;sf:1;nr:4.73;cr:9.45;verts:-4.12,29.29|-13.88,26.11|-21.08,15.4|1.65,-12.34|0.31,-0.44;
960	1087.69	241.5	v:0.5;t:f;sf:1;nr:4.76;cr:9.52;verts:2.33,9.36|-14.62,21.94|-10.2,-7.79|-8.85,-19.69|26.69,-14.24;
1000	1100.25	251.87	v:0.5;t:f;sf:1;nr:4.79;cr:9.58;verts:-10.22,19.72|-22.75,2.57|-21.41,-9.32|14.14,-3.87|0.54,-0.09;
1040	1114.98	257.52	v:0.5;t:f;sf:1;nr:4.82;cr:9.64;verts:-4.34,10.23|-9.99,4.87|-14.19,5.55|-10.91,2.12|37.03,-30.38;
1080	1138.04	263.37	v:0.5;t:f;sf:1;nr:4.85;cr:9.7;verts:21.45,11.4|14.28,19.65|-30.01,7.13|13.96,-24.52;
1120	1150.02	263.69	v:0.5;t:f;sf:1;nr:4.88;cr:9.76;verts:22.64,23.44|2.3,19.97|-11.76,-28.72|1.99,-24.2;
1160	1177.53	263.36	v:0.5;t:f;sf:1;nr:4.91;cr:9.82;verts:27.31,22.11|-4.87,23.11|-30.73,-17.04|-26.52,-23.05|26.79,-28.4;
1200	1195.47	273.69	v:0.5;t:f;sf:1;nr:4.94;cr:9.88;verts:0.56,0.05|-20.21,24.95|-31.52,6.13|-28.08,-15.57|8.85,-18.07;
1240	1202.3	270.62	v:0.5;t:f;sf:1;nr:4.97;cr:9.93;verts:-4.71,49.16|-6.26,-3.03|-7.25,-7|2.03,-21.15|9.2,-4.1;
1280	1204.82	275.43	v:0.5;t:f;sf:1;nr:4.99;cr:9.99;verts:24.94,30.93|-8.78,1.78|-0.49,-16.34|6.68,0.71;
1320	1221.39	278.71	v:0.5;t:f;sf:1;nr:5.02;cr:10.04;verts:49.85,3.01|-0.39,11.08|-9.89,3.99|-25.36,5.06|-17.07,-13.06;
1360	1240.61	277.62	v:0.5;t:f;sf:1;nr:5.05;cr:10.1;verts:-19.6,9.99|-29.11,2.9|-10.89,-3.54|-7.21,-8.9|49.92,-5.48;
1400	1261.03	265.79	v:0.5;t:f;sf:1;nr:5.08;cr:10.15;verts:34.82,1.22|41.98,28.06|-32.52,12.48|-21.45,-27.45|-3.04,-34.71;
1440	1273.59	252.13	v:0.5;t:f;sf:1;nr:5.1;cr:10.21;verts:13.81,23.91|-24.46,21.39|-13.81,-23.91|17,-21.76|22.26,-12.45;
*	id=P9	origin=start	destiny=end	motherId=-	ageAtStart=320
0	845.71	436.73	v:0.5;t:f;sf:1;nr:3.97;cr:7.94;verts:35.71,16.3|-7.76,3.96|-7.83,-3.82|-13.86,-7.27|2.69,-8.29;
40	866.75	431.51	v:0.5;t:f;sf:1;nr:4.02;cr:8.03;verts:14.67,11.08|-3.59,7.7|-18.35,-13.51|3.87,-15.8;
80	887.32	433.21	v:0.5;t:f;sf:1;nr:4.06;cr:8.13;verts:11.07,12.73|-5.9,12.78|0.58,0.06|16.22,-4.65;
120	895.06	425.89	v:0.5;t:f;sf:1;nr:4.11;cr:8.23;verts:28.21,16.16|3.33,5.41|-7.17,-7.26|8.48,-11.97;
160	912.21	426.26	v:0.5;t:f;sf:1;nr:4.16;cr:8.32;verts:11.06,16.53|-13.82,5.78|-18.25,0.64|0.25,0.29;
200	920	439.04	v:0.5;t:f;sf:1;nr:4.2;cr:8.4;verts:35.43,21.77|-7.55,13.06|-19.82,6.82|-12.32,-16.96|6.13,-20.04;
240	922.68	438.74	v:0.5;t:f;sf:1;nr:4.24;cr:8.47;verts:37.64,18.62|-10.22,12.77|-22.49,6.53|-14.99,-17.25|3.45,-20.34;
280	937.62	449.83	v:0.5;t:f;sf:1;nr:4.27;cr:8.53;verts:9.86,41.19|1.92,21.94|-11.49,-9.25|0,-22.02|9.31,-19.96;
320	955.09	444.99	v:0.5;t:f;sf:1;nr:4.3;cr:8.59;verts:-15.54,17.1|18.98,-10.83|6.63,-5.77|7.9,3.85;
360	967.36	449.85	v:0.5;t:f;sf:1;nr:4.32;cr:8.64;verts:-4.37,8.72|-15.15,20.85|-5.64,-0.9|30.07,-30.67|6.7,-5.96;
400	988.73	439.86	v:0.5;t:f;sf:1;nr:4.34;cr:8.68;verts:7.31,-5.51|7.5,-5.25|39.48,17.52|-25.74,-1.27|-14.67,-15.95;
440	1003.02	441.58	v:0.5;t:f;sf:1;nr:4.36;cr:8.73;verts:26.58,22.36|-6.79,-3.54|-6.98,-3.79|26.19,-9.53;
480	1020.49	451.12	v:0.5;t:f;sf:1;nr:4.38;cr:8.77;verts:8.72,0.01|34.65,4.19|-24.26,6.01|-24.45,5.75|2.45,-10.63;
520	1024.93	455.03	v:0.5;t:f;sf:1;nr:4.4;cr:8.79;verts:26.69,17.33|-26.99,16.86|-1.98,-6.72|0.1,-0.5|4.29,3.92;
560	1035.59	458.39	v:0.5;t:f;sf:1;nr:4.41;cr:8.82;verts:16.02,20.7|-6.38,7.28|-10.57,2.87|-12.65,-3.36|1.54,-43.95;
600	1059.4	462.55	v:0.5;t:f;sf:1;nr:4.42;cr:8.84;verts:30.72,-3.77|29.6,9.05|-7.78,24.85|-28.58,-20.67|-2.16,-30.88;
640	1062.61	466.55	v:0.5;t:f;sf:1;nr:4.43;cr:8.86;verts:28.08,9.67|-23.37,26.53|-27.34,-11.6|25.46,-15.3|29.69,0.52;
680	1081.85	464.78	v:0.5;t:f;sf:1;nr:4.43;cr:8.87;verts:10.45,-1.25|8.92,-0.62|8.84,7.9|6.21,-17.06|15.61,-23.65;
720	1097.46	466.42	v:0.5;t:f;sf:1;nr:4.44;cr:8.88;verts:16.81,39.11|-6.77,9.54|-6.69,1.01|-5.16,0.39|-9.4,-15.43|-0,-22.01;
760	1115.71	481.13	v:0.5;t:f;sf:1;nr:4.45;cr:8.89;verts:26.9,34.43|-37.45,22.5|-18.25,-7.3|18.68,-40.28|37.06,-23.15;
800	1142.99	484.04	v:0.5;t:f;sf:1;nr:4.45;cr:8.9;verts:25.68,24.61|-7.09,16.7|-15.71,-9.07|9.78,-20.25|8.24,-16.16;
840	1160.78	494.48	v:0.5;t:f;sf:1;nr:4.46;cr:8.91;verts:17.79,4.02|9.11,19.53|-9.56,-5.72|-10.12,-19.02;
880	1182.47	489.56	v:0.5;t:f;sf:1;nr:4.46;cr:8.92;verts:-2.18,31.21|-10.19,29.58|-12.58,14.61|8.1,-30.22|18.06,-40.75;
920	1198.9	493.01	v:0.5;t:f;sf:1;nr:4.47;cr:8.93;verts:17.28,6.29|-1.28,18.34|-16.23,-8.63|-18.38,0|41.58,-16.2;
960	1213.46	505.09	v:0.5;t:f;sf:1;nr:4.47;cr:8.94;verts:32.05,31.12|2.71,18.37|-22.12,16.07|-7.08,-26.41|18.64,-19.99;
1000	1230.83	503.25	v:0.5;t:f;sf:1;nr:4.48;cr:8.95;verts:40.45,19.06|-14.66,16.52|-18.02,12.62|-15.28,-15.83|1.28,-21.84;
1040	1248.99	502.66	v:0.5;t:f;sf:1;nr:4.48;cr:8.96;verts:20.08,10.68|13.37,18.4|-16.08,16.08|-7.4,-35.04|9.25,-20.77;
1080	1271.7	496.92	v:0.5;t:f;sf:1;nr:4.49;cr:8.97;verts:0.16,0.49|-2.63,4.94|-9.34,12.66|-19.6,-26.97|13.56,-30.46;
1120	1296.19	486.56	v:0.5;t:f;sf:1;nr:4.49;cr:8.98;verts:37.46,24.68|8.31,28.98|-29.48,-6.27|-24.33,-9.87|1.05,-30.12;
1160	1302.8	480.04	v:0.5;t:f;sf:1;nr:4.49;cr:8.99;verts:27.54,3.38|1.7,22.45|-20.62,18.56|-6.31,-35.36|12.16,-24.94;
1200	1325.56	477.86	v:0.5;t:f;sf:1;nr:4.54;cr:9.08;verts:9.01,3.1|5.73,7.61|-22.37,-5.37|8.63,-4.03|9.52,-0.33;
1240	1342.89	472.88	v:0.5;t:f;sf:1;nr:4.59;cr:9.18;verts:32.34,16.52|-11.6,2.63|-8.33,-1.88|-7.82,-5.31|-8.7,-9.01;
1280	1357.04	472.8	v:0.5;t:f;sf:1;nr:4.64;cr:9.27;verts:18.19,16.44|-25.75,2.54|-22.47,-1.96|-21.96,-5.4|-22.85,-9.09|49.89,-23.27;
1320	1363.65	475.99	v:0.5;t:f;sf:1;nr:4.68;cr:9.36;verts:0.5,-9.54|7.82,-5.48|9.37,1.82|11.58,19.63|-41.96,-19.7;
1360	1379.92	480.06	v:0.5;t:f;sf:1;nr:4.73;cr:9.46;verts:-4.69,23.7|-15.78,-5.47|-8.45,-1.41|-6.9,5.89|-0.32,0.43;
1400	1395.1	472.37	v:0.5;t:f;sf:1;nr:4.77;cr:9.55;verts:-19.87,16.01|-22.08,-1.8|-23.63,-9.1|-15.5,-7.25|46.16,-10.26;
1440	1418.09	476.86	v:0.5;t:f;sf:1;nr:4.81;cr:9.63;verts:-1.72,9.78|-25.47,16.87|-3.56,-9.27|23.17,-5.77|9.9,-0.69;
*	id=P10	origin=start	destiny=end	motherId=-	ageAtStart=120
0	20.73	23.73	v:0.5;t:f;sf:1;nr:4.02;cr:8.03;verts:31.28,5.56|-1.99,16.24|-6.78,5.73|-16.32,1.14|2.84,-16.11;
40	29.65	18.57	v:0.5;t:f;sf:1;nr:4.06;cr:8.11;verts:-10.92,11.08|-15.71,0.57|22.35,0.4|31.24,7.5;
80	38.8	30.64	v:0.5;t:f;sf:1;nr:4.09;cr:8.19;verts:25.98,6.48|13.21,12.47|0.93,26.76|-23.19,-13.39|12.15,-30.09;
120	54.42	23.59	v:0.5;t:f;sf:1;nr:4.13;cr:8.25;verts:10.36,-0.57|5.39,40.57|-2.42,5.42|-23.41,-18.29|22.76,-19.1;
160	61.99	27.61	v:0.5;t:f;sf:1;nr:4.16;cr:8.32;verts:8.05,5.03|-9.99,9.44|-26.65,19.49|2.78,-9.08|15.19,-15.07;
200	84.66	31.64	v:0.5;t:f;sf:1;nr:4.19;cr:8.38;verts:14.52,21.52|-14.62,9.06|-19.89,-5.05|-7.48,-11.05|31.69,-26.95;
240	93.39	28.4	v:0.5;t:f;sf:1;nr:4.22;cr:8.44;verts:35.58,22.12|5.79,18.29|-23.35,5.82|-16.21,-14.28|2.37,-33.86;
280	108.65	20.2	v:0.5;t:f;sf:1;nr:4.24;cr:8.49;verts:9.44,0.33|20.33,13.92|-9.47,10.08|-17.67,-28.75;
320	127.23	6.8200000000001	v:0.5;t:f;sf:1;nr:4.27;cr:8.53;verts:5.08,33.57|-9.14,-13.05|9.59,-16.61|11.27,-15.52|18.83,3.66;
360	150.32	7.09	v:0.5;t:f;sf:1;nr:4.29;cr:8.58;verts:-14.1,40.26|-4.26,3.94|-13.49,-16.34|-11.81,-15.24|25.66,-3.15;
400	165.73	0.73000000000002	v:0.5;t:f;sf:1;nr:4.31;cr:8.62;verts:27.72,20.21|-19.67,-2.43|0.52,-9.94|10.24,-9.52;
440	187.72	2.3200000000001	v:0.5;t:f;sf:1;nr:4.33;cr:8.65;verts:5.73,21.81|-11.75,-7.92|19.55,-10.21|28.7,0;
480	205.82	4.79	v:0.5;t:f;sf:1;nr:4.34;cr:8.69;verts:10.6,2.46|-17.35,18.61|-21.81,13.1|1.46,-7.75|30.78,-30.41;
520	230.68	16.73	v:0.5;t:f;sf:1;nr:4.36;cr:8.71;verts:-21.94,26.15|-14.26,14.41|-23.41,4.19|5.92,-18.47|41.96,-11.22;
560	250.74	6.59	v:0.5;t:f;sf:1;nr:4.37;cr:8.75;verts:20.74,28.55|-23.62,26.23|-34.86,5.52|20.66,-38.36|34.76,-6.13;
600	271.82	4.1	v:0.5;t:f;sf:1;nr:4.39;cr:8.78;verts:8.32,29|-0.33,26.06|-30.13,1.58|27.34,-34.13|13.68,-8.62;
640	284.01	-3.46	v:0.5;t:f;sf:1;nr:4.41;cr:8.81;verts:-3.87,21.45|-12.52,18.5|-29.07,-3.06|1.5,-16.18|43.13,-8.17;
680	300.21	-11.13	v:0.5;t:f;sf:1;nr:4.42;cr:8.85;verts:-11.12,17.79|-20.07,13.78|-20.92,-1.46|17.79,-11.12|41.57,-14.61;
720	305.25	-8.39	v:0.5;t:f;sf:1;nr:4.44;cr:8.88;verts:-16.16,20.52|-25.97,1.27|12.74,-8.38|0.36,-0.2;
760	323.96	-8.49	v:0.5;t:f;sf:1;nr:4.46;cr:8.91;verts:-6.24,18.13|-15.71,11|-18.35,-0.3|-5.97,-8.48|40.32,-18.59;
800	333.7	-13.21	v:0.5;t:f;sf:1;nr:4.47;cr:8.94;verts:6.09,9.75|-15.98,13.42|-25.45,6.29|-15.71,-13.2|43.32,-10.39;
840	350.43	-20.21	v:0.5;t:f;sf:1;nr:4.49;cr:8.97;verts:23.01,38.34|10.39,20.4|8.95,21.07|-10.64,2.74|-4.37,-22.47;
880	357.8	-19.66	v:0.5;t:f;sf:1;nr:4.5;cr:9;verts:3.03,20.95|1.58,21.63|-18,3.29|-11.74,-21.92|44.28,-7.24;
920	370.65	-29.46	v:0.5;t:f;sf:1;nr:4.52;cr:9.03;verts:1.4,11.44|-9.83,11.16|-11.28,11.83|-8.56,-7.71|28.46,-22.06;
960	370.23	-23.12	v:0.5;t:f;sf:1;nr:4.53;cr:9.06;verts:1.82,17.77|-9.41,17.49|-10.86,18.17|-8.14,-1.37|19.48,-40.73;
1000	395.76	-10.05	v:0.5;t:f;sf:1;nr:4.54;cr:9.08;verts:-3.97,20.45|-9.78,18.39|-10.42,18.04|2.9,-20.63|15.74,-24.34;
1040	413.48	-20.91	v:0.5;t:f;sf:1;nr:4.55;cr:9.11;verts:43.8,11.98|-21.7,9.59|-7.94,-6.21|-2.27,-9.82|7.13,-7.13;
1080	436.04	-28.13	v:0.5;t:f;sf:1;nr:4.56;cr:9.13;verts:-3.99,28.86|-14.88,27.98|15.36,-27.72|21.25,4.76;
1120	445.22	-19.2	v:0.5;t:f;sf:1;nr:4.58;cr:9.15;verts:9.35,-4.56|9.47,1.43|12.07,13.69|2.87,-10|6.18,-18.79;
1160	459.62	-25.83	v:0.5;t:f;sf:1;nr:4.59;cr:9.17;verts:17.22,30.64|-2.34,7.06|-4.94,-5.21|-11.54,-16.64|-5.05,-11.2|-8.22,-25.42;
1200	478.47	-24.29	v:0.5;t:f;sf:1;nr:4.65;cr:9.29;verts:32.2,0|-21.19,8.59|-23.79,-3.67|-23.9,-9.66|45.58,-5.2;
1240	506.55	-13.49	v:0.5;t:f;sf:1;nr:4.71;cr:9.42;verts:17.5,5.6|4.13,10.8|-24.05,24.05|-5.91,-33.5|0.53,-0.1;
1280	514.04	-15.79	v:0.5;t:f;sf:1;nr:4.78;cr:9.55;verts:10.01,3.31|20.26,27.89|-3.36,8.51|-6.96,-2.4|-13.29,-35.26;
1320	538.69	-16.15	v:0.5;t:f;sf:1;nr:4.85;cr:9.71;verts:-4.38,27.53|-22.81,17.82|-14.63,2.95|30.05,-37.13|21.85,-18.99;
1360	549.01	-22.75	v:0.5;t:f;sf:1;nr:4.89;cr:9.78;verts:47.74,8.7|-2.15,11.05|-14.71,20.93|-24.96,-3.65|11.52,-25.59;
1400	571.16	-18.57	v:0.5;t:f;sf:1;nr:4.91;cr:9.82;verts:25.59,12.88|0.38,21.89|-24.3,15.23|-10.63,-21.41|26.2,-41.26;
1440	588.48	-27.71	v:0.5;t:f;sf:1;nr:4.93;cr:9.86;verts:11.56,-0.81|8.27,3.74|-16.94,12.75|-11.38,-2.21|32.28,-22.41;
*	id=P11	origin=start	destiny=end	motherId=-	ageAtStart=520
0	749.57	450.88	v:0.5;t:f;sf:1;nr:3.93;cr:7.86;verts:-4.62,16.12|-16.34,3.77|-12.81,0.88|31.28,-22.97|14.66,-8.13;
40	765.21	457.95	v:0.5;t:f;sf:1;nr:3.98;cr:7.95;verts:3.53,15.31|-4.59,15.02|-10.51,-11.68|0.1,0.35;
80	772.66	460.85	v:0.5;t:f;sf:1;nr:4.03;cr:8.06;verts:-3.92,18.21|-12.04,17.92|-7.35,3.24|-17.96,-8.78|30.69,-25.29;
120	785.01	444.11	v:0.5;t:f;sf:1;nr:4.08;cr:8.17;verts:-17.05,36.5|13.04,-9.47|-16.27,1.47|-9.47,-13.04|-19.7,-13.49;
160	810.3	445.61	v:0.5;t:f;sf:1;nr:4.14;cr:8.29;verts:7.86,40.08|-12.25,-7.98|-17.2,-11.6|14.41,-14.93|20.22,4.67;
200	836.47	452.31	v:0.5;t:f;sf:1;nr:4.2;cr:8.4;verts:10.04,13.81|-5.95,11.37|-15.47,7.22|-11.76,-8.23|30.49,-28.06;
240	856.7	452.43	v:0.5;t:f;sf:1;nr:4.26;cr:8.51;verts:41.21,8.21|-10.19,13.93|-16.07,10.43|-18.87,-3.33|4.31,-18.67;
280	860.21	450.43	v:0.5;t:f;sf:1;nr:4.3;cr:8.61;verts:40.35,13.53|-13.7,11.93|-19.58,8.43|-22.38,-5.33|0.79,-20.67;
320	871.66	457.67	v:0.5;t:f;sf:1;nr:4.33;cr:8.66;verts:20.66,0|0.36,20.66|-10.65,-13.43|25.81,-9.63;
360	872.89	452.75	v:0.5;t:f;sf:1;nr:4.35;cr:8.7;verts:-3.57,34.45|-0.88,15.74|-11.89,-18.35|19.42,-4.92;
400	884.92	459.99	v:0.5;t:f;sf:1;nr:4.36;cr:8.73;verts:7.4,2.32|6.53,7|-6.53,-7|1.42,-22.22;
440	902.7	455.86	v:0.5;t:f;sf:1;nr:4.38;cr:8.76;verts:11.38,33.01|-11.26,2.86|-10.39,-1.81|19.3,-9;
480	922.47	457.09	v:0.5;t:f;sf:1;nr:4.39;cr:8.78;verts:17.3,8.07|3.64,18.74|-11.22,15.44|-7.42,-43.15|-0.47,-7.77;
520	943.79	461.91	v:0.5;t:f;sf:1;nr:4.4;cr:8.81;verts:9.34,0.98|-4.02,12.89|-21.78,-2.95|-7.4,-5.78|43.29,-7.31;
560	953.19	471.38	v:0.5;t:f;sf:1;nr:4.42;cr:8.83;verts:-13.41,22.35|-16.8,3.68|-9.25,1.8|34.23,-27.7|-0.05,10.45;
600	980.93	481.67	v:0.5;t:f;sf:1;nr:4.43;cr:8.87;verts:24.94,11.1|18.27,20.29|-43.82,5.58|6.48,-17.41|26.24,-7.52;
640	977.3	486.14	v:0.5;t:f;sf:1;nr:4.45;cr:8.9;verts:34.96,5.94|2.19,8.77|-9.04,-0.16|10.11,-12.94;
680	992.72	492.12	v:0.5;t:f;sf:1;nr:4.46;cr:8.93;verts:19.54,11.92|-13.23,14.75|-24.45,5.82|-5.3,-6.96|27.61,-34.87;
720	992.29	490.51	v:0.5;t:f;sf:1;nr:4.48;cr:8.97;verts:19.97,10.32|-12.8,13.15|-24.03,4.21|-4.87,-8.57|32.21,-30.92;
760	1014.39	497.6	v:0.5;t:f;sf:1;nr:4.5;cr:9;verts:-2.13,17.4|-29.61,33.67|7.3,-21.19|10.1,-23.84|20.78,-8.4;
800	1020.19	501.12	v:0.5;t:f;sf:1;nr:4.52;cr:9.04;verts:-7.93,20.92|-22.9,38.75|1.5,-17.67|4.31,-20.32|14.99,-4.87;
840	1041.05	509.57	v:0.5;t:f;sf:1;nr:4.54;cr:9.07;verts:39.84,21.33|-5.88,3.58|-19.36,-9.22|-16.56,-11.87|-5.63,-9.37;
880	1049.76	526.91	v:0.5;t:f;sf:1;nr:4.6;cr:9.19;verts:-10.83,15.46|-14.58,20.91|-14.34,7.96|-25.26,5.47|35.75,-27.94;
920	1065.66	518.37	v:0.5;t:f;sf:1;nr:4.65;cr:9.3;verts:18.18,5.91|-19.04,1.67|18.58,2.98|18.7,3.97;
960	1095.43	514.01	v:0.5;t:f;sf:1;nr:4.71;cr:9.43;verts:12.2,14.54|-11.59,1.54|-11.07,-0.39|-11.19,-1.39|7.49,-36.46;
1000	1108.82	520.54	v:0.5;t:f;sf:1;nr:4.78;cr:9.55;verts:-1.18,21.08|-24.98,8.08|-24.46,6.15|-24.57,5.15|34.27,-32.35;
1040	1115.69	518.3	v:0.5;t:f;sf:1;nr:4.84;cr:9.68;verts:-8.06,18.83|-13.91,18.46|-15.47,17.18|18.6,-6.08|22.62,-4.81;
1080	1132.48	521.07	v:0.5;t:f;sf:1;nr:4.9;cr:9.79;verts:5.83,-2.03|0.28,0.48|-34.47,2.41|-21.27,-27.23|31.06,-15.15;
1120	1159.43	516.48	v:0.5;t:f;sf:1;nr:4.92;cr:9.85;verts:3.9,31.78|-26.68,-4.11|-21.13,-6.63|4.11,-19.74|46.41,-15.56;
1160	1171.65	526.12	v:0.5;t:f;sf:1;nr:4.95;cr:9.89;verts:39.38,0.75|-11.16,5.2|-7.75,-9.57|-8.11,-10.1;
1200	1181.94	518.25	v:0.5;t:f;sf:1;nr:4.96;cr:9.92;verts:46.99,15.41|-8.53,6.91|-21.45,-2.66|-18.04,-17.43|-18.4,-17.97;
1240	1187.43	512.68	v:0.5;t:f;sf:1;nr:4.97;cr:9.95;verts:47.45,14.49|1.51,12.31|-14.03,1.33|-26.94,-8.24|-1.08,-12.36;
1280	1198.72	515.28	v:0.5;t:f;sf:1;nr:4.99;cr:9.97;verts:-9.77,14.91|-21.6,26.68|-25.31,3.93|-12.37,-9.76|-0.49,0.29;
1320	1211.36	525.54	v:0.5;t:f;sf:1;nr:4.99;cr:9.99;verts:-13.13,10.55|-25,0.5|9.64,-7.26|39.43,6;
1360	1219.47	528.07	v:0.5;t:f;sf:1;nr:5;cr:10.01;verts:11.44,1.81|-21.25,13.09|-11.19,-3|-4.34,-10.74|37.9,-12.66;
1400	1233.92	525.2	v:0.5;t:f;sf:1;nr:5.01;cr:10.02;verts:49.99,1.91|-22.04,29.25|-25.64,-5.87|-18.79,-13.61|23.45,-15.53;
1440	1253.98	515.36	v:0.5;t:f;sf:1;nr:5.02;cr:10.03;verts:0.15,-0.44|-5.51,10.36|-10.26,5.69|3.39,-25.38;
*	id=P12	origin=start	destiny=end	motherId=-	ageAtStart=200
0	793.8	251.31	v:0.5;t:f;sf:1;nr:3.94;cr:7.88;verts:14.46,20.29|-19.01,1.31|-7.29,-2.95|-0.82,-7.82|5.06,-6.02;
40	811.45	237.71	v:0.5;t:f;sf:1;nr:3.99;cr:7.97;verts:29.83,10.19|-3.19,6.69|-12.59,-19.63|-4.43,-9.5;
80	841.82	232.85	v:0.5;t:f;sf:1;nr:4.04;cr:8.07;verts:-0.55,5.33|-11.61,13.36|-15.01,9.38|-17.64,1.54|34.17,-20.55;
120	864.45	227.29	v:0.5;t:f;sf:1;nr:4.09;cr:8.18;verts:39.91,6.07|-7.29,9.67|-23.17,-0.23|-9.14,-7.95|6.24,-10.38;
160	882.41	231.39	v:0.5;t:f;sf:1;nr:4.15;cr:8.3;verts:21.95,10.16|-2.66,16.81|-20.26,5.34|-11.72,-6.29|11.17,-12.85;
200	909.87	229.37	v:0.5;t:f;sf:1;nr:4.21;cr:8.41;verts:15.46,38.49|-5.51,8.15|-16.29,-14.86|-12.05,-15.43|19,-4.74;
240	925.62	213.55	v:0.5;t:f;sf:1;nr:4.26;cr:8.53;verts:33.03,26.05|-0.29,22.67|-21.25,-7.68|-14.26,-24.7|3.25,-20.56;
280	928.93	224.24	v:0.5;t:f;sf:1;nr:4.32;cr:8.64;verts:39.36,16.36|-24.57,3.01|-17.57,-14.01|-1.55,-8.82|-0.06,-9.87;
320	953.62	230.96	v:0.5;t:f;sf:1;nr:4.37;cr:8.73;verts:42.12,9.49|-14.01,23.32|-24.75,-3.15|5.19,-26.7|5.66,-26.61;
360	973.41	220.03	v:0.5;t:f;sf:1;nr:4.4;cr:8.79;verts:0.1,0.39|-1.67,19.14|-18.56,-4.97|1.67,-19.14;
400	989.1	213.72	v:0.5;t:f;sf:1;nr:4.42;cr:8.84;verts:43.95,0.16|-17.36,12.83|-9.58,6.22|-15.58,-5.92|-5.89,-9.8;
440	1010	214.85	v:0.5;t:f;sf:1;nr:4.44;cr:8.88;verts:25.2,27.98|-17.68,33.25|-12.26,-35.6|10.3,-42.98|23.04,1.29;
480	1022.86	214.88	v:0.5;t:f;sf:1;nr:4.46;cr:8.92;verts:10.19,1.32|5.52,7.07|-7.35,-5.14|-1.4,-8.86|16.29,-15.86;
520	1032.64	223.16	v:0.5;t:f;sf:1;nr:4.48;cr:8.96;verts:0.41,9.6|-4.25,15.35|-17.12,3.13|-11.18,-0.58|6.51,-7.58|43.45,-31.26;
560	1049.14	237.76	v:0.5;t:f;sf:1;nr:4.5;cr:9;verts:15.84,9.27|-17.08,9.86|-9.99,7.01|-17.57,8.95|18.95,-5.43;
600	1070.4	238.9	v:0.5;t:f;sf:1;nr:4.52;cr:9.05;verts:41.78,16.78|8.95,33.4|-5.42,10.41|-34.15,-5.41|-12.39,-32.28;
640	1081.12	245.86	v:0.5;t:f;sf:1;nr:4.57;cr:9.14;verts:-5.35,33.79|-16.14,17.38|-30.48,15.53|-0.43,-0.29|31.94,12.26;
680	1100.89	238.41	v:0.5;t:f;sf:1;nr:4.62;cr:9.23;verts:12.17,4.81|-6.14,20.09|-15.86,-13.78|14.05,-25.64;
720	1105.69	242.16	v:0.5;t:f;sf:1;nr:4.67;cr:9.33;verts:46.17,0.65|7.36,8.56|-10.95,23.84|-20.66,-10.04|9.24,-21.89;
760	1128.43	234.09	v:0.5;t:f;sf:1;nr:4.71;cr:9.43;verts:5.48,34.57|-16.43,30.9|-15.37,0.49|15.62,-43.97|23.43,-7.42;
800	1140.04	246.38	v:0.5;t:f;sf:1;nr:4.76;cr:9.52;verts:11.82,4.88|-2.18,9.46|-9.42,-2.35|6.67,-37.11;
840	1170.4	243.69	v:0.5;t:f;sf:1;nr:4.81;cr:9.62;verts:6.02,7.98|0,10|-18.54,2.18|-8.29,-5.59|43.23,-19.94;
880	1170.7	243.55	v:0.5;t:f;sf:1;nr:4.86;cr:9.72;verts:5.72,7.84|-0.3,9.86|-18.84,2.04|-8.59,-5.73|44.38,-18.48;
920	1195.18	240.95	v:0.5;t:f;sf:1;nr:4.91;cr:9.82;verts:19.66,24.09|-24.78,7.26|-18.77,5.25|12.6,-15.56|19.9,-21.08;
960	1218.68	230.95	v:0.5;t:f;sf:1;nr:4.96;cr:9.91;verts:4.2,21.59|-3.84,14.08|-10.33,-19.42|-10.9,-25.56|6.31,-11.22;
1000	1238.92	233.73	v:0.5;t:f;sf:1;nr:4.98;cr:9.96;verts:-16.04,24.37|-24.07,16.86|-25.75,-21.6|-13.93,-8.44|-0.52,0.23;
1040	1257.25	233.21	v:0.5;t:f;sf:1;nr:5;cr:10;verts:-4.15,33.82|-27.91,19.55|-18.85,-0.29|-26.48,-21.44|48.77,-10.17;
1080	1270.63	236.34	v:0.5;t:f;sf:1;nr:5.02;cr:10.03;verts:49.75,5.1|-7.73,21.24|-22.6,0.39|-21.37,-7.36|-5.47,-21.93;
1120	1287.15	234.96	v:0.5;t:f;sf:1;nr:5.03;cr:10.06;verts:45.6,20.9|-22.18,6.36|-22.79,3.61|-22.79,-3.61|-7.51,-21.82;
1160	1304.47	231.61	v:0.5;t:f;sf:1;nr:5.04;cr:10.08;verts:2.21,40.17|-1.52,-14.51|13.22,6.16|13.79,-4.75;
1200	1323.18	242.15	v:0.5;t:f;sf:1;nr:5.05;cr:10.1;verts:37.13,15.71|-4.92,5.79|-20.24,-3.96|18.82,-8.78;
1240	1340.77	245.91	v:0.5;t:f;sf:1;nr:5.05;cr:10.11;verts:19.55,19.47|-1.66,31.77|-18.25,26.06|-22.51,9.55|0.11,-0.57;
1280	1356.31	241.54	v:0.5;t:f;sf:1;nr:5.06;cr:10.11;verts:4,15.1|-15.43,-4.94|22.31,-13.1|20.36,-3.23;
1320	1371.75	250.56	v:0.5;t:f;sf:1;nr:5.06;cr:10.11;verts:4.93,5.8|-11.43,24.13|-37.5,-12.19|6.88,-4.07|0.57,-0.13;
1360	1382.18	260.46	v:0.5;t:f;sf:1;nr:5.06;cr:10.12;verts:1.54,32.33|-5.51,15.69|-9.87,9.76|12.33,-29.05;
1400	1393.22	271.68	v:0.5;t:f;sf:1;nr:5.06;cr:10.12;verts:-20.91,20.98|-12.07,2.57|-2.99,-11.97|1.29,-17.82|32.07,-4.36;
1440	1407.09	279.02	v:0.5;t:f;sf:1;nr:5.06;cr:10.12;verts:18.21,2.97|-25.94,9.9|-16.85,-4.64|-12.58,-10.49|49.86,-8.51;
*	id=P13	origin=start	destiny=end	motherId=-	ageAtStart=880
0	391.44	428.23	v:0.5;t:f;sf:1;nr:3.94;cr:7.88;verts:-9.12,26.49|-23.76,14.85|-24.27,14.01|-8.65,-1.77|0.32,-0.32;
40	407.57	425.65	v:0.5;t:f;sf:1;nr:3.98;cr:7.96;verts:29.86,25.68|-27.29,6.8|-15.81,-2.9|24.83,-13.2|25.06,-12.77;
80	424.45	412.64	v:0.5;t:f;sf:1;nr:4.02;cr:8.05;verts:12.98,12.67|-9.56,30.38|-4.27,-20.09|-1.08,-20.51|17.61,-10.58;
120	434.12	414.22	v:0.5;t:f;sf:1;nr:4.06;cr:8.13;verts:14.26,37.62|3.3,14.25|-13.94,-18.52|-10.75,-18.94|7.94,-9.01;
160	451.83	417.7	v:0.5;t:f;sf:1;nr:4.11;cr:8.22;verts:-14.4,17.73|-10.16,0.18|-9.77,-5.53|8.22,-5.97|34.82,-20.95;
200	480.51	422.8	v:0.5;t:f;sf:1;nr:4.15;cr:8.3;verts:26.06,20.02|-20.47,-0.87|-16.42,-4.09|6.13,-15.85;
240	491.39	422.61	v:0.5;t:f;sf:1;nr:4.19;cr:8.38;verts:3.49,10.13|-13.47,1.89|-4.74,-16.04|9.18,-5.52;
280	499.83	407.01	v:0.5;t:f;sf:1;nr:4.22;cr:8.45;verts:23.82,15.47|-24.08,15.05|-4.96,-5.47|0.73,-21.11|12.43,-40;
320	511.97	412.57	v:0.5;t:f;sf:1;nr:4.26;cr:8.52;verts:21.14,4.58|11.69,21.03|-17.09,0.09|-0.6,-17.06;
360	535.28	409.43	v:0.5;t:f;sf:1;nr:4.29;cr:8.58;verts:10.29,2.38|-11.62,17.88|-8.86,5.75|11.22,-32.17|6.79,-8.09;
400	543.48	400.74	v:0.5;t:f;sf:1;nr:4.32;cr:8.64;verts:39.86,15.88|-19.82,9.2|-17.06,-2.93|-1.41,-16.77|2.09,-6.31;
440	558.04	409.41	v:0.5;t:f;sf:1;nr:4.35;cr:8.7;verts:23.92,35.98|-12.47,2.36|-15.97,-8.11|5.66,-17.42|7.45,-16.74;
480	581.17	401.13	v:0.5;t:f;sf:1;nr:4.37;cr:8.74;verts:38.13,20.9|10.48,32.26|-33.18,-7.05|-15.92,-29.95|-0.59,-33.91;
520	594.06	401.36	v:0.5;t:f;sf:1;nr:4.39;cr:8.78;verts:18.31,7.4|-19.16,4.78|-19.08,-5.11|0.08,0.4;
560	607.09	393.96	v:0.5;t:f;sf:1;nr:4.41;cr:8.81;verts:27.54,21.78|16.04,15.49|-12.95,-7.01|-16.04,-15.49;
600	624.41	387.5	v:0.5;t:f;sf:1;nr:4.42;cr:8.85;verts:17.84,-2.19|16.42,7.31|10.22,15.32|-1.28,9.03|-21.16,-38.65;
640	640.32	377.46	v:0.5;t:f;sf:1;nr:4.44;cr:8.88;verts:-11.58,14.3|-5.69,5.28|-17.19,-1.01|1.93,-12.24|35.22,-3.46;
680	647.9	366.21	v:0.5;t:f;sf:1;nr:4.46;cr:8.92;verts:19.77,29.52|-19.16,3.05|-13.27,-5.97|-5.65,-23.48|-0.96,-9.1;
720	677.34	351.71	v:0.5;t:f;sf:1;nr:4.48;cr:8.95;verts:35.46,3.84|-1.76,33.66|-9.68,15.01|-33.63,-2.35|22.11,-25.44;
760	687.85	352.18	v:0.5;t:f;sf:1;nr:4.5;cr:8.99;verts:27.03,35.68|5.7,8.14|-20.18,15.48|-6.25,7.72|24.96,4.3;
800	696.63	355.83	v:0.5;t:f;sf:1;nr:4.51;cr:9.03;verts:16.17,7.96|-15.04,11.38|-3.29,-20.78|23.69,-16.32;
840	716.8	363.84	v:0.5;t:f;sf:1;nr:4.56;cr:9.12;verts:39.49,21.88|-4,15.97|-23.46,-12.77|-11.2,-19.39|3.52,-8.32;
880	722.58	380.1	v:0.5;t:f;sf:1;nr:4.6;cr:9.2;verts:13.3,14.27|-2.26,7.95|4.51,-14.24|19.21,-3.39;
920	742.04	381.07	v:0.5;t:f;sf:1;nr:4.65;cr:9.29;verts:45.36,7.8|-6.15,15.23|-21.71,8.92|-14.95,-13.27|16.39,-10.24;
960	763.46	387.06	v:0.5;t:f;sf:1;nr:4.69;cr:9.37;verts:23.94,13.79|39.21,24.94|-29.72,-2.6|-5.02,-4.26|-9.22,-28.37;
1000	777.11	383.61	v:0.5;t:f;sf:1;nr:4.72;cr:9.45;verts:20.07,13.16|10.29,10.35|-4.83,-8.04|9.36,-0.49;
1040	796.46	367.92	v:0.5;t:f;sf:1;nr:4.76;cr:9.51;verts:19.2,32.55|-9.06,-5.34|9.06,-8.16|11.3,-4.57;
1080	814.19	376.9	v:0.5;t:f;sf:1;nr:4.79;cr:9.57;verts:-6.43,4.41|-26.79,3.63|-8.67,0.82|-0.32,0.3;
1120	839.85	391.37	v:0.5;t:f;sf:1;nr:4.81;cr:9.62;verts:19.27,24.66|2.73,31.18|-1.64,31.25|-0.14,-0.53|-5.43,-30.82;
1160	845.08	392.76	v:0.5;t:f;sf:1;nr:4.84;cr:9.67;verts:-0.27,-0.48|-5.37,0.85|-18.2,-14.22|-9.76,-20.93|15.45,-17.16;
1200	862.27	401.34	v:0.5;t:f;sf:1;nr:4.86;cr:9.72;verts:47.13,10.88|-17.47,8.09|-22.57,9.43|-1.74,-8.59|6.99,-12.61;
1240	870.35	394.61	v:0.5;t:f;sf:1;nr:4.89;cr:9.78;verts:34.63,34.13|-25.55,1.37|-19.38,-26.67|-9.82,-15.31|-1.09,-19.34;
1280	884.67	387.34	v:0.5;t:f;sf:1;nr:4.91;cr:9.81;verts:0.36,0.43|-31.93,1.67|-25.86,-18.79|-2.23,-31.89|6.65,-31.27;
1320	905.47	389.15	v:0.5;t:f;sf:1;nr:4.92;cr:9.84;verts:27.68,27.68|25.16,29.99|-20.43,2.24|-17.66,-35.05;
1360	916.44	387.45	v:0.5;t:f;sf:1;nr:4.93;cr:9.86;verts:8.43,9.36|5.32,11.41|-5.72,-11.22|2.72,-25.04;
1400	935.82	386.25	v:0.5;t:f;sf:1;nr:4.94;cr:9.89;verts:46.83,15.45|-10.96,8.16|-14.06,10.22|-25.1,-12.41|7.29,-8.69;
1440	965.83	388.31	v:0.5;t:f;sf:1;nr:4.96;cr:9.91;verts:16.83,17.51|1.4,20.2|-1.41,20.12|-22.72,-6.63|18.28,-8.52;
*	id=P14	origin=start	destiny=end	motherId=-	ageAtStart=80
0	632.69	389.16	v:0.5;t:f;sf:1;nr:3.99;cr:7.99;verts:10.22,0.89|0.18,10.26|-2.66,9.91|12.47,-15.91;
40	649.61	376.82	v:0.5;t:f;sf:1;nr:4.03;cr:8.07;verts:27.94,15.48|-16.74,-2.08|-19.58,-2.42|-6.7,-11.44;
80	667	389.04	v:0.5;t:f;sf:1;nr:4.07;cr:8.15;verts:17.29,6.29|-0.64,18.39|-17.06,6.89|-24.09,0.78|14.26,-37.74;
120	685.23	384.09	v:0.5;t:f;sf:1;nr:4.12;cr:8.23;verts:23.22,33.48|-18.87,13.43|-25.01,5.77|-7.51,-24.55|21.53,-13.98;
160	711.44	386.56	v:0.5;t:f;sf:1;nr:4.16;cr:8.32;verts:25.68,8.84|0.31,26.34|-15.19,-22.52|-4.69,-11.51|20.19,-18.17;
200	731.59	394.69	v:0.5;t:f;sf:1;nr:4.2;cr:8.4;verts:5.54,16.97|-2.79,13.34|-7.32,-7.85|0.04,-10.04;
240	751.51	392.35	v:0.5;t:f;sf:1;nr:4.24;cr:8.49;verts:1.52,10.81|-6.57,8.72|-14.39,14.64|-19.88,-12.38|41.2,-8.16;
280	755.76	396.53	v:0.5;t:f;sf:1;nr:4.29;cr:8.58;verts:-2.73,14.99|-10.82,12.89|-21.07,3.71|-21.31,-1.86|37.37,-20.13;
320	770.93	397.97	v:0.5;t:f;sf:1;nr:4.33;cr:8.65;verts:2.64,9.86|-5.41,8.65|-17.9,16.43|-10.13,-1.24|32.79,-27.63;
360	786.14	403.88	v:0.5;t:f;sf:1;nr:4.36;cr:8.73;verts:-12.57,15.77|-20.62,14.57|-25.34,4.67|-13.13,-15.64|42.9,-5.58;
400	794.76	400.21	v:0.5;t:f;sf:1;nr:4.39;cr:8.77;verts:2.01,28.73|-13.96,25.19|-21.19,12.1|1.51,-28.76|31.77,-29.92;
440	810.17	391.74	v:0.5;t:f;sf:1;nr:4.41;cr:8.82;verts:25.76,14.87|-13.39,20.26|-26.5,13.5|-29.52,-3.63|27.01,-34.57;
480	827.02	387.01	v:0.5;t:f;sf:1;nr:4.43;cr:8.85;verts:-4.47,28.21|-6.62,34.63|-14.28,-24.73|27.71,-6.91;
520	844.8	397.91	v:0.5;t:f;sf:1;nr:4.44;cr:8.89;verts:-8.81,15.84|-8.85,1.24|-7.66,-4.6|7.41,-5;
560	863.23	394.17	v:0.5;t:f;sf:1;nr:4.46;cr:8.93;verts:1.45,27.7|-25.85,-11.88|27.73,-0.48|27.47,3.86;
600	861.35	401.03	v:0.5;t:f;sf:1;nr:4.48;cr:8.96;verts:17.63,24.26|10.26,28.18|-23.96,-5.03|-25.72,-24.76|26.23,-14.54;
640	874.99	388.75	v:0.5;t:f;sf:1;nr:4.5;cr:9;verts:31.46,31.92|3.99,11.98|-3.38,15.9|-17.63,-21.01|-5.7,-26.83;
680	894.67	392.01	v:0.5;t:f;sf:1;nr:4.52;cr:9.05;verts:4.5,10.61|0.4,11.52|-0.8,11.5|-0.79,1.82|-15.7,15.24;
720	922.51	393.25	v:0.5;t:f;sf:1;nr:4.54;cr:9.09;verts:27.1,8.8|-7.85,27.39|-23.34,11.85|-19.79,-20.5|26.45,-36.69;
760	934.43	394.12	v:0.5;t:f;sf:1;nr:4.57;cr:9.13;verts:14.46,29.65|-22.92,23.73|-32.81,-3.45|0.26,-0.46|15.18,9.68;
800	959.37	382.48	v:0.5;t:f;sf:1;nr:4.59;cr:9.18;verts:20.29,4.68|-10.48,18.01|-9.76,-1.96|11.51,-34.67;
840	960.27	381.1	v:0.5;t:f;sf:1;nr:4.65;cr:9.3;verts:19.39,3.3|-13.13,25.77|-11.38,16.62|-10.66,-3.35|6.62,-45.42;
880	971.61	385.48	v:0.5;t:f;sf:1;nr:4.72;cr:9.43;verts:37.16,1.56|8.05,7.68|-21.99,1.03|-18.36,-10.6;
920	987.85	383.65	v:0.5;t:f;sf:1;nr:4.79;cr:9.57;verts:15.98,10.38|-8.19,5.85|12.25,-14.59|10.31,-6.82|20.92,-0.27;
960	1002.94	386.47	v:0.5;t:f;sf:1;nr:4.86;cr:9.72;verts:5.82,2.55|0.88,13.2|-23.28,8.67|-4.78,-4|-2.85,-11.77|41.75,-19.16;
1000	1023.39	388.54	v:0.5;t:f;sf:1;nr:4.93;cr:9.86;verts:37.68,27.51|-19.57,15.27|-14.63,4.62|-25.23,-1.93|-23.3,-9.7|21.3,-17.09;
1040	1041.35	388.23	v:0.5;t:f;sf:1;nr:4.96;cr:9.92;verts:-3.79,26.94|-25.72,8.86|18.32,-17.35|26.94,3.79;
1080	1060.85	399	v:0.5;t:f;sf:1;nr:4.98;cr:9.97;verts:7.44,14.56|-9.7,48.65|-1.18,-6.57|-23.57,-24.41|28.77,-17.98;
1120	1082.89	379.73	v:0.5;t:f;sf:1;nr:5;cr:10.01;verts:-2.4,39.8|-14.6,-4.71|-1.22,-23.29|18.63,-14.04;
1160	1104.29	372.86	v:0.5;t:f;sf:1;nr:5.02;cr:10.04;verts:15.4,17.1|-4.01,-5.39|-5.18,-22.42|-2.77,-20.91;
1200	1126.13	361.83	v:0.5;t:f;sf:1;nr:5.03;cr:10.07;verts:-6.45,6.07|-26.77,27.72|-38.45,2.69|31.18,-22.65|49.21,-9.82;
1240	1152.49	363.92	v:0.5;t:f;sf:1;nr:5.05;cr:10.09;verts:22.85,-7.73|0.54,0.2|-42.28,17.08|-35.43,-28.69|4.82,-20.56;
1280	1172.88	374.81	v:0.5;t:f;sf:1;nr:5.06;cr:10.11;verts:27.93,42.02|-19.84,11.09|-15.57,-9.68|-12.83,-25.18|6.36,-27.53;
1320	1195.83	385.78	v:0.5;t:f;sf:1;nr:5.07;cr:10.14;verts:31.22,25.74|-4.87,9.55|-6,8.89|-16.6,-16.56|10.36,-2.77;
1360	1206.12	371.94	v:0.5;t:f;sf:1;nr:5.08;cr:10.16;verts:20.93,11.89|15.9,20.51|-15.15,-4.29|0.07,-16.62;
1400	1203.55	364.47	v:0.5;t:f;sf:1;nr:5.09;cr:10.18;verts:23.5,4.43|-18.91,26.45|-12.59,-11.76|2.64,-24.08;
1440	1203.39	364.94	v:0.5;t:f;sf:1;nr:5.1;cr:10.21;verts:23.66,4.9|11.71,23.29|-12.42,-11.28|2.8,-23.61|3.57,-25.41;
*	id=P15	origin=start	destiny=end	motherId=-	ageAtStart=880
0	112.61	313.3	v:0.5;t:f;sf:1;nr:3.97;cr:7.93;verts:4.62,23.79|3.79,23.93|1.69,24.17|-9.77,12.3|4.93,-38.9;
40	125.86	315.97	v:0.5;t:f;sf:1;nr:4.02;cr:8.03;verts:16.25,5.92|-13.87,21.27|-14.51,-9.42|10.41,-13.81;
80	142.35	305.2	v:0.5;t:f;sf:1;nr:4.06;cr:8.12;verts:18.96,25.92|-17.03,-7.94|-0.24,-4.85|1.96,-18.69|15.94,-9.96;
120	164.57	305.04	v:0.5;t:f;sf:1;nr:4.11;cr:8.22;verts:40.52,-2.8|-8.21,25.26|-22.46,-5.01|-6.28,-10.12|4.61,-26.16;
160	181.16	310.83	v:0.5;t:f;sf:1;nr:4.16;cr:8.32;verts:23.93,2.99|-24.62,18.55|-22.87,-4.33|-11.98,-20.37|0.45,0.14;
200	192.42	313.37	v:0.5;t:f;sf:1;nr:4.21;cr:8.42;verts:12.66,5.54|-10.81,2.68|-9.24,-16|15.52,-7.03;
240	201.49	321.05	v:0.5;t:f;sf:1;nr:4.26;cr:8.51;verts:3.6,13.22|-19.88,10.36|-18.3,-8.32|39.15,-15.46|6.46,0.65;
280	218.93	315.68	v:0.5;t:f;sf:1;nr:4.3;cr:8.61;verts:-13.84,7.85|-16.83,8.21|17.11,-7.62|-0.69,2.23;
320	234.43	320.18	v:0.5;t:f;sf:1;nr:4.35;cr:8.7;verts:16.53,14.57|2.56,18.24|-16.2,6.73|-0.32,-18.42;
360	257.79	309.36	v:0.5;t:f;sf:1;nr:4.39;cr:8.78;verts:27.71,-2.56|-11.82,14.6|-6.82,3.75|-20.79,7.42|7.94,-17.02;
400	274.5	308.4	v:0.5;t:f;sf:1;nr:4.43;cr:8.86;verts:-6.05,-6.48|11,-3.51|40.45,17.04|-23.54,2.79|-8.78,-17.98;
440	299.31	324.84	v:0.5;t:f;sf:1;nr:4.46;cr:8.91;verts:-0.34,19.66|-5.09,19|-13.81,12.93|-19.56,-2.06|32.09,-30.53;
480	319.51	324.42	v:0.5;t:f;sf:1;nr:4.48;cr:8.96;verts:33.96,28.84|-32.83,1.72|-31.44,-9.61|-31.27,-10.16|29.3,-14.93;
520	328.76	324.94	v:0.5;t:f;sf:1;nr:4.5;cr:9;verts:17.51,7.8|-3.72,11.13|20.04,-14.41|16.43,-9.87;
560	335.71	318.22	v:0.5;t:f;sf:1;nr:4.52;cr:9.03;verts:10.56,1.07|-1.58,14.66|9.48,-16.6|13.09,-21.13;
600	343.97	313.83	v:0.5;t:f;sf:1;nr:4.53;cr:9.07;verts:9.71,34.81|-9.84,10.27|1.22,-20.98|8.96,-1.74;
640	352.92	312.28	v:0.5;t:f;sf:1;nr:4.55;cr:9.1;verts:39.47,22.33|-1.8,25.69|-18.79,8.72|-7.74,-22.54|12.88,-22.3;
680	369.89	305.13	v:0.5;t:f;sf:1;nr:4.57;cr:9.13;verts:22.5,15.18|-18.77,18.55|5.52,-19.24|26.53,-24.92;
720	390.21	297.85	v:0.5;t:f;sf:1;nr:4.62;cr:9.24;verts:21.36,0|-11.64,17.92|-17.06,-12.86|36.04,-5.91;
760	410.73	291.3	v:0.5;t:f;sf:1;nr:4.69;cr:9.37;verts:29.78,9.68|28.73,23.23|-30.74,-5.97|15.52,-12.46;
800	429.65	305.67	v:0.5;t:f;sf:1;nr:4.77;cr:9.53;verts:17.03,32.03|10.85,24.05|12.24,-1.07|35.83,-5.68;
840	451.03	306.87	v:0.5;t:f;sf:1;nr:4.86;cr:9.72;verts:12.48,22.51|-10.52,25.25|-9.13,0.13|3.81,-37.94|14.46,-4.47;
880	471.74	302.92	v:0.5;t:f;sf:1;nr:4.9;cr:9.8;verts:28.73,7.7|-8.24,18.56|-6.26,-8.42|-10.52,-22.55|24.06,-17.48;
920	491.9	306.92	v:0.5;t:f;sf:1;nr:4.93;cr:9.87;verts:20.63,33.35|8.57,11.69|3.9,-13.48|22.02,-3.88;
960	514.44	299.22	v:0.5;t:f;sf:1;nr:4.96;cr:9.91;verts:31.33,3.9|-1.9,25.65|-13.96,3.99|-18.63,-21.19|-0.52,-11.58;
1000	526.96	309.82	v:0.5;t:f;sf:1;nr:4.98;cr:9.95;verts:32.53,22.67|-13.04,-0.98|-13.4,-14.88|-8.46,-18.15;
1040	538.19	303.22	v:0.5;t:f;sf:1;nr:4.99;cr:9.99;verts:19.42,5.94|21.3,16.07|5.94,19.42|-24.27,-7.58|-2.04,-39.76;
1080	562.52	311.84	v:0.5;t:f;sf:1;nr:5.01;cr:10.01;verts:49.47,6.72|-3.03,24.69|-4.91,14.56|-31.22,3.83|-4.92,-31.07;
1120	594.47	305.68	v:0.5;t:f;sf:1;nr:5.02;cr:10.04;verts:17.52,0.56|-9.08,8.17|-12.15,1.28|29.29,-27.32;
1160	600.87	304.45	v:0.5;t:f;sf:1;nr:5.03;cr:10.06;verts:11.12,-0.67|46.26,19.47|-15.48,6.94|-18.55,0.05|-23,-24.67;
1200	617.78	294.07	v:0.5;t:f;sf:1;nr:5.04;cr:10.08;verts:4.55,9.76|11.69,22.96|-9.76,-4.55|-5.79,-11.04;
1240	631.17	289.62	v:0.5;t:f;sf:1;nr:5.05;cr:10.11;verts:31.43,7.32|-1.7,18.5|-8.84,5.3|-23.15,-9|-19.18,-15.5;
1280	653.76	285.56	v:0.5;t:f;sf:1;nr:5.07;cr:10.13;verts:8.84,3.26|-9.69,6.78|-24.29,14.44|34.48,-21.11;
1320	669.34	289.74	v:0.5;t:f;sf:1;nr:5.08;cr:10.16;verts:-6.74,7.44|-19.84,25.39|-25.27,10.96|18.89,-16.93|42.1,-28.18;
1360	698.41	291.97	v:0.5;t:f;sf:1;nr:5.08;cr:10.17;verts:-4.52,21.26|-15.37,15.37|-10.17,-14.7|0.39,0.26;
1400	723.4	287.47	v:0.5;t:f;sf:1;nr:5.09;cr:10.17;verts:24.38,33.55|-31.3,27.21|-35.92,20.74|-24.6,-4.24|0.29,-0.51;
1440	741.62	289.47	v:0.5;t:f;sf:1;nr:5.09;cr:10.18;verts:32.09,5.43|-0.59,11.17|-17.93,1.48|6.73,-8.94;
*	id=P16	origin=start	destiny=end	motherId=-	ageAtStart=200
0	674.98	141.44	v:0.5;t:f;sf:1;nr:3.93;cr:7.87;verts:16.59,20.48|-18.71,16.4|6.38,-25.57|6.8,-1.56|26.21,2.76;
40	690.73	135.1	v:0.5;t:f;sf:1;nr:3.98;cr:7.96;verts:0.83,14.14|-7.54,5.68|10.46,-3.59|30.39,-8.18;
80	706.51	135.53	v:0.5;t:f;sf:1;nr:4.03;cr:8.06;verts:-14.94,14.57|-9.15,2.11|-5.32,-3.16|30.35,-9.62;
120	720.04	143.87	v:0.5;t:f;sf:1;nr:4.07;cr:8.15;verts:24.51,20.92|-18.85,5.18|-5.14,-8.56|16.82,-1.28;
160	734.3	150	v:0.5;t:f;sf:1;nr:4.12;cr:8.24;verts:16.67,3.85|2.56,4.85|6.81,8.23|6.96,-15.63;
200	758	151.42	v:0.5;t:f;sf:1;nr:4.16;cr:8.32;verts:41.09,2.81|-7.03,5.27|-16.9,9.65|-21.14,6.28|-16.74,-14.21;
240	774.4	152.55	v:0.5;t:f;sf:1;nr:4.19;cr:8.39;verts:5.47,34.51|-34.93,-0.61|-23.43,6.4|26.79,-31.82|34.51,-5.47;
280	775.77	157.13	v:0.5;t:f;sf:1;nr:4.23;cr:8.46;verts:9.08,5.89|7.38,7.91|-5.89,9.08|6.69,-32.88;
320	797.61	160.44	v:0.5;t:f;sf:1;nr:4.26;cr:8.52;verts:-14.46,11.22|-12.76,9.2|-19.93,8.46|21.6,1.51|33.25,6.23;
360	817.24	155.77	v:0.5;t:f;sf:1;nr:4.29;cr:8.58;verts:8.04,-7.24|10.17,-3.7|13.62,1.57|-2.8,-10.46|5.61,42.24;
400	847.65	156.22	v:0.5;t:f;sf:1;nr:4.31;cr:8.63;verts:-16.79,2.01|-0.49,-0.05|-20.24,-3.25|-17.96,-3.82|-22.36,-6.79;
440	859.62	155.32	v:0.5;t:f;sf:1;nr:4.34;cr:8.67;verts:26.05,13.85|23.87,17.34|-34.29,-3.91|21.58,-20.13;
480	873.99	152.21	v:0.5;t:f;sf:1;nr:4.36;cr:8.71;verts:11.69,10.75|9.51,14.24|-6.33,23.62|-5.92,-34.18|7.22,-23.23;
520	890.66	160.13	v:0.5;t:f;sf:1;nr:4.38;cr:8.75;verts:-2.68,10.02|-4.98,18.67|-7.16,22.16|-9.46,-15.31|24.33,-13.63;
560	907.57	159.53	v:0.5;t:f;sf:1;nr:4.39;cr:8.78;verts:-3.87,27.73|-19.59,9.42|7.9,-21.71|7.42,-14.23|19.38,-12.58;
600	920.37	166.52	v:0.5;t:f;sf:1;nr:4.41;cr:8.82;verts:39.68,18.83|-30.27,4.25|-5.38,-7.24|-4.9,-14.72|6.58,-5.6;
640	925.34	158.65	v:0.5;t:f;sf:1;nr:4.42;cr:8.85;verts:-10.36,-15.12|-9.87,-22.6|-0.07,-0.5|1.6,-13.47|10.49,-20.58;
680	938.13	157.51	v:0.5;t:f;sf:1;nr:4.44;cr:8.88;verts:25.84,35.91|-11.32,0.4|-12.86,-1.64|-11.19,-14.61|-2.31,-21.72;
720	949.59	167.19	v:0.5;t:f;sf:1;nr:4.45;cr:8.91;verts:-22.78,10.08|-24.32,8.04|-0.49,0.16|-22.65,-4.92|-13.77,-12.04;
760	968.99	164.64	v:0.5;t:f;sf:1;nr:4.47;cr:8.94;verts:17.58,30.99|-19.89,-2.39|4.09,-9.2|5.33,-8.54|9.77,-2.44;
800	974.29	160.97	v:0.5;t:f;sf:1;nr:4.49;cr:8.97;verts:33.19,29.94|-25.18,-6.06|-1.2,-12.86|4.47,-6.1|0.04,-12.21;
840	969.69	159.86	v:0.5;t:f;sf:1;nr:4.5;cr:9.01;verts:3.4,-13.98|4.64,-13.32|9.07,-7.21|-0.94,-0.38|-20.58,-7.17;
880	982.52	153.21	v:0.5;t:f;sf:1;nr:4.52;cr:9.04;verts:26.36,36.51|-13.77,-7.02|-9.43,-20.62|-8.19,-19.96|-3.76,-13.86;
920	998.98	158.58	v:0.5;t:f;sf:1;nr:4.54;cr:9.07;verts:10.65,6.15|6.33,10.54|0.43,12.29|-20.22,-8.49|18.24,-22.45;
960	1010.17	156.82	v:0.5;t:f;sf:1;nr:4.55;cr:9.11;verts:7.05,-24.21|22.16,13.85|-4.86,8.78|-21.79,-29.03;
1000	1030.58	148.7	v:0.5;t:f;sf:1;nr:4.57;cr:9.14;verts:1.75,5.73|-4.73,11.15|-25.27,0.66|4.93,-11.07|45.54,-0.54;
1040	1047.66	159.6	v:0.5;t:f;sf:1;nr:4.59;cr:9.18;verts:9.22,44.77|-15.33,16.63|-12.15,-0.17|-20.69,-23.8|27.03,-16.24;
1080	1061.57	158.39	v:0.5;t:f;sf:1;nr:4.61;cr:9.21;verts:35.32,29.29|-28.7,6.63|-26.06,-1.38|-27.5,-10.56|13.13,-17.46;
1120	1073.72	161.22	v:0.5;t:f;sf:1;nr:4.67;cr:9.35;verts:22.61,4.4|-20.15,11.17|-22.75,-3.6|0.98,-14.62|45.92,-3.7;
1160	1080.73	157.14	v:0.5;t:f;sf:1;nr:4.76;cr:9.51;verts:15.6,0.32|5.09,46.45|-28.41,-16.4|-6.04,-18.7|20.65,-25.49;
1200	1088.52	161.22	v:0.5;t:f;sf:1;nr:4.84;cr:9.69;verts:7.81,4.4|-2.53,47.49|-13.83,-14.62|10.05,-27.62|12.85,-21.42;
1240	1111.4	164.94	v:0.5;t:f;sf:1;nr:4.93;cr:9.87;verts:11.68,35.93|-15.06,8.12|-10.02,-17.7|-12.82,-23.9|22.18,-31.78;
1280	1121.66	157.18	v:0.5;t:f;sf:1;nr:4.97;cr:9.95;verts:8.9,27.4|1.42,28.17|-28.53,4.01|-25.32,0.35|26.76,-41.44;
1320	1137.51	161.24	v:0.5;t:f;sf:1;nr:5;cr:10.01;verts:1.11,21.26|-13.68,16.31|-11.88,-22.53|19.29,-9|20.66,-5.15;
1360	1141.29	161.91	v:0.5;t:f;sf:1;nr:5.03;cr:10.05;verts:-2.67,21.93|-17.47,16.98|15.51,-8.32|16.87,-4.48|39.28,7.67;
1400	1167.71	159.84	v:0.5;t:f;sf:1;nr:5.04;cr:10.09;verts:-4.79,-20.76|12.86,5.6|-10.92,-10.39|20.16,34.78|-9.55,-6.55;
1440	1178.2	162.38	v:0.5;t:f;sf:1;nr:5.06;cr:10.11;verts:45.71,21.29|2.37,8.14|-20.04,-4.01|-21.4,-7.86|-15.28,-18.23;
*	id=P17	origin=start	destiny=death	motherId=-	ageAtStart=440
0	499.1	521.35	v:0.5;t:f;sf:1;nr:3.95;cr:7.9;verts:13.66,7.88|12.43,9.71|6.59,10.96|-13.29,-11.65;
40	516.06	520.73	v:0.5;t:f;sf:1;nr:4;cr:8;verts:-1.9,18.07|-3.31,7.27|-4.54,9.09|-10.37,10.35|13.05,-37.28;
80	533.04	512.83	v:0.5;t:f;sf:1;nr:4.05;cr:8.1;verts:36.56,16.18|-18.88,10.17|-21.52,1.19|-20.29,-0.63|-15.71,-27.21;
120	549.85	512.6	v:0.5;t:f;sf:1;nr:4.1;cr:8.2;verts:24.52,6.11|0.24,0.4|-9.46,-23.43|2.64,-25.13|8.64,-23.74;
160	565.43	508.67	v:0.5;t:f;sf:1;nr:4.15;cr:8.31;verts:31.51,9.15|8.94,2.18|-15.34,-3.53|2.63,-9.82;
200	586.88	499.37	v:0.5;t:f;sf:1;nr:4.21;cr:8.41;verts:-15.35,-9.59|-12.51,-7.12|2.25,-2.77|18.1,0.32;
240	602.79	498.77	v:0.5;t:f;sf:1;nr:4.26;cr:8.53;verts:-8.5,14.72|-15.87,6.09|-13.67,-3.37|13.57,-10.23|41.31,-7.93;
280	634.06	501.54	v:0.5;t:f;sf:1;nr:4.33;cr:8.65;verts:32.59,10.08|-0.3,17.23|-17.69,-7.46|-11.75,-12.6|10.05,-5.16;
*	id=P18	origin=start	destiny=end	motherId=-	ageAtStart=680
0	529.54	305.32	v:0.5;t:f;sf:1;nr:3.93;cr:7.85;verts:4.19,6.71|2.44,7.52|-13.78,4.32|-7.77,-1.51|31.36,-22.82;
40	558.48	315.79	v:0.5;t:f;sf:1;nr:3.97;cr:7.94;verts:-2.38,31.31|-15.72,-3.06|2.42,-12.34|15.47,-4.14;
80	571.53	315.61	v:0.5;t:f;sf:1;nr:4.01;cr:8.02;verts:1.57,-8.91|7.84,4.52|15.75,19.92|-10.64,-12.52;
120	584.2	319.87	v:0.5;t:f;sf:1;nr:4.05;cr:8.11;verts:21.61,18.79|-15.17,24.28|-4.83,8.78|-11.09,-4.66|-4.15,-39.89;
160	596.44	324.01	v:0.5;t:f;sf:1;nr:4.09;cr:8.19;verts:25.29,-3.55|39.95,6.89|-17.07,12.92|-23.34,-0.52|-13.15,-21.89;
200	613.35	318.33	v:0.5;t:f;sf:1;nr:4.13;cr:8.26;verts:8.8,-25.55|0.42,-0.22|8.38,-9.23|22.41,-15.11|23.04,1.21;
240	617.97	312.83	v:0.5;t:f;sf:1;nr:4.16;cr:8.33;verts:17.42,19.89|-4.21,-5.72|3.76,-14.73|18.42,-4.29;
280	652.61	321.86	v:0.5;t:f;sf:1;nr:4.19;cr:8.38;verts:0.47,0.09|-16.22,4.73|-31.74,5.6|-25.05,-20.28|-21.14,-24.32;
320	669.25	325.39	v:0.5;t:f;sf:1;nr:4.22;cr:8.43;verts:11.49,28.45|-21.31,22.07|-16.17,3.63|8.46,-29.49|20.81,-36.38;
360	688.49	323.42	v:0.5;t:f;sf:1;nr:4.24;cr:8.48;verts:2.77,11.13|-11.47,-0.2|-11.33,-1.79|-11.02,-3.16|34.92,-23.63;
400	708.45	313.43	v:0.5;t:f;sf:1;nr:4.26;cr:8.53;verts:42.41,0.67|1,11.41|-17.18,1.13|0.8,-11.42|2.96,-11.06;
440	726.56	313.25	v:0.5;t:f;sf:1;nr:4.29;cr:8.57;verts:26.19,7.68|-17.31,-11.6|-15.15,-11.24|24.3,0.49;
480	740.81	313.01	v:0.5;t:f;sf:1;nr:4.3;cr:8.61;verts:10.05,0.25|11.94,7.44|15,15.54|1.51,21.54|-17.18,-29.66;
520	747.58	306.69	v:0.5;t:f;sf:1;nr:4.32;cr:8.64;verts:5.17,1.12|8.23,9.22|-5.27,15.23|-7.28,-33.65|3.28,-6.06;
560	764.42	292.72	v:0.5;t:f;sf:1;nr:4.34;cr:8.67;verts:37.81,20.9|-22.1,1.26|-8.61,-4.75|-11.67,-12.85|-13.56,-20.03;
600	787.89	294.62	v:0.5;t:f;sf:1;nr:4.35;cr:8.71;verts:1.57,43.34|-11.75,15.04|-6.21,-18.04|15.82,-10.67|17.15,-8.36;
640	783.07	289.55	v:0.5;t:f;sf:1;nr:4.37;cr:8.73;verts:-0.21,0.45|-6.93,9.97|-1.39,-23.11|20.64,-15.74|21.97,-13.43;
680	790.76	287.5	v:0.5;t:f;sf:1;nr:4.38;cr:8.76;verts:-2.17,27.86|-14.61,7.92|-7.9,-1.6|12.96,-17.79|14.29,-15.48;
720	803.14	288.29	v:0.5;t:f;sf:1;nr:4.39;cr:8.78;verts:0.29,-0.28|-20.28,-0.81|0.57,-17|1.91,-14.7;
760	814.64	297.01	v:0.5;t:f;sf:1;nr:4.4;cr:8.8;verts:28.11,7.01|-11.22,8.44|-10.93,-8.28|-12.73,-32.73;
800	838.89	305.13	v:0.5;t:f;sf:1;nr:4.41;cr:8.82;verts:29.04,-0.51|3.87,15.13|0.05,-0.4|28.41,-6.04;
840	854.81	298.05	v:0.5;t:f;sf:1;nr:4.42;cr:8.84;verts:24.43,36.72|-12.05,8.04|-15.87,-7.49|12.49,-13.12|13.12,-7.59;
880	866.74	295.96	v:0.5;t:f;sf:1;nr:4.43;cr:8.86;verts:-4.53,19.64|-23.98,5.96|0.55,-15.21|1.18,-9.67|41.52,-15.16;
920	874.99	301.42	v:0.5;t:f;sf:1;nr:4.44;cr:8.88;verts:-11.89,17.63|-7.06,-4.22|-7.69,-9.75|0.14,0.38;
960	879.19	298.65	v:0.5;t:f;sf:1;nr:4.45;cr:8.9;verts:-16.09,14.86|-9.41,-3.24|-11.26,-6.99|-11.89,-12.52|34.32,-9.19;
1000	897.19	293.95	v:0.5;t:f;sf:1;nr:4.46;cr:8.93;verts:-0.35,20.12|-21.31,-8.09|9.14,-17.93|16.32,-13.9;
1040	909.82	297.33	v:0.5;t:f;sf:1;nr:4.47;cr:8.94;verts:33.64,29.33|-29.75,-23.24|-3.49,-14.54|3.69,-10.51|35,14.14;
1080	926.49	303.02	v:0.5;t:f;sf:1;nr:4.48;cr:8.96;verts:-20.16,-8.86|-12.98,-4.83|-0.22,-0.47|-6.61,-18.16|0,-19.32;
1120	940.85	308.09	v:0.5;t:f;sf:1;nr:4.49;cr:8.99;verts:-0.44,0.27|-14.58,4.6|-19.46,24.04|-20.97,-13.09|-14.36,-14.25;
1160	943.27	311.13	v:0.5;t:f;sf:1;nr:4.5;cr:9.01;verts:1.19,13.61|-16.99,7.64|-23.39,-10.05|-16.78,-11.21|44.68,-4.69;
1200	957.71	315.08	v:0.5;t:f;sf:1;nr:4.51;cr:9.03;verts:-8.61,28.16|-11.46,34.15|-13.25,17.56|-2.05,-29.38|27.31,-11.03;
1240	982.91	317.75	v:0.5;t:f;sf:1;nr:4.52;cr:9.04;verts:9.97,20.44|-17.92,14|12.71,-43.3|2.11,-8.36|13.69,-18.16;
1280	992.71	333.73	v:0.5;t:f;sf:1;nr:4.53;cr:9.06;verts:16.74,7.93|-2.73,11.81|-7.7,7.62|4.74,-11.16;
1320	1007.41	331.57	v:0.5;t:f;sf:1;nr:4.6;cr:9.19;verts:2.04,5.78|-17.42,9.65|-22.39,5.46|-9.96,-13.31|45.26,-2.29;
1360	1018.23	330.99	v:0.5;t:f;sf:1;nr:4.67;cr:9.33;verts:0.47,0.25|-8.78,5.2|-32.5,-1.7|-20.78,-13.89|-14.27,-29.25;
1400	1030.97	334.54	v:0.5;t:f;sf:1;nr:4.74;cr:9.48;verts:0.46,0.28|-12.28,3.8|-21.52,8.74|-33.55,4.71|-2.36,-33.8;
1440	1050.41	315.78	v:0.5;t:f;sf:1;nr:4.82;cr:9.64;verts:20.79,10.59|-13.48,27.19|-18.98,-18.48|14.04,-18.63|23.24,-2.03;
*	id=P19	origin=start	destiny=end	motherId=-	ageAtStart=200
0	299.05	25.98	v:0.5;t:f;sf:1;nr:3.9;cr:7.81;verts:8.3,5.19|4.75,8.56|-8.3,5.19|-9.34,4.98|-2.13,-30.77;
40	320.45	19.88	v:0.5;t:f;sf:1;nr:3.95;cr:7.9;verts:22.25,32.07|-16.65,2.46|-13.09,-0.91|-26.69,-6.16|13.28,-23.96;
80	336.26	5.01	v:0.5;t:f;sf:1;nr:3.99;cr:7.98;verts:6.44,17.2|0.25,39.48|-16.48,-18.31|-9.23,-22.84|20.66,-13.42;
120	349.54	10.61	v:0.5;t:f;sf:1;nr:4.04;cr:8.07;verts:39.9,0.99|-6.84,22.79|-19.11,1.34|-2.33,-19.02|7.38,-7.82;
160	371.06	8.9	v:0.5;t:f;sf:1;nr:4.08;cr:8.16;verts:6.51,31.63|-0.58,11.12|-14.14,-9.52|18.38,-0.71;
200	391.26	7.21	v:0.5;t:f;sf:1;nr:4.12;cr:8.24;verts:31.82,9.73|-6.92,32.55|-20.79,9.43|-17.73,-36.72|33.19,-2.32;
240	412.69	8.63	v:0.5;t:f;sf:1;nr:4.16;cr:8.33;verts:10.4,11.14|-8.74,16.45|-0.38,0.01|11.77,-0.91;
280	427.79	9.63	v:0.5;t:f;sf:1;nr:4.21;cr:8.42;verts:-4.7,12.15|-15.24,26.4|-15.48,1.02|0.38,0.04;
320	440.35	11.21	v:0.5;t:f;sf:1;nr:4.26;cr:8.52;verts:23.04,26.51|-19.64,29.12|-17.26,13.72|-12.18,1.61|0.05,-0.48;
360	456.51	10.45	v:0.5;t:f;sf:1;nr:4.3;cr:8.61;verts:42.02,6.88|-8.21,5.33|-16.11,-1.23|-8.88,-4.14|8.48,-4.9;
400	461.06	8.38	v:0.5;t:f;sf:1;nr:4.35;cr:8.69;verts:41.12,12.7|-12.77,3.26|-20.66,-3.31|-13.43,-6.22|3.93,-6.97;
440	465.72	9.23	v:0.5;t:f;sf:1;nr:4.37;cr:8.75;verts:43.06,5.97|-17.42,4.11|-25.32,-2.46|-18.09,-5.36|-0.73,-6.12;
480	488.57	10.85	v:0.5;t:f;sf:1;nr:4.4;cr:8.79;verts:20.21,7.59|-16.32,10.2|-17.44,4.07|-23.59,-4.5|8.13,-17.44;
520	497.35	7.15	v:0.5;t:f;sf:1;nr:4.42;cr:8.83;verts:0.48,0.16|11.43,3.89|-25.1,6.5|-26.22,0.38|-0.65,-21.13;
560	512.12	10.13	v:0.5;t:f;sf:1;nr:4.44;cr:8.88;verts:1.55,29.64|-3.34,6.87|-14.29,3.14|-15.42,-18.16|35.33,-0.85;
600	519.28	3.13	v:0.5;t:f;sf:1;nr:4.46;cr:8.93;verts:-5.6,22.64|-21.45,-3.86|-10.5,-0.13|35.21,-27.04|9.38,-1.99;
640	530.87	0.67999999999995	v:0.5;t:f;sf:1;nr:4.49;cr:8.97;verts:-17.2,20.19|-22.09,-2.58|-2.21,-4.44|3.08,-8.47|42.09,-14.83;
680	543.7	-3.84	v:0.5;t:f;sf:1;nr:4.51;cr:9.02;verts:35.98,26.79|0.73,10.38|-15.04,-8.96|-9.74,-12.99|-0.73,-10.38;
720	565.48	2.4400000000001	v:0.5;t:f;sf:1;nr:4.56;cr:9.12;verts:43.81,10.71|-18.9,23.35|-21.06,16.66|-22.51,-4.1|0.52,-30.03;
760	576.82	3.72	v:0.5;t:f;sf:1;nr:4.61;cr:9.22;verts:19.22,20.61|-19.93,-19.93|7.24,-9.51|27.91,-3.92;
800	586.68	-4.88	v:0.5;t:f;sf:1;nr:4.65;cr:9.3;verts:9.35,12.01|-19.44,22.18|-9.35,-2.5|-2.62,-18.11|18.04,-12.52;
840	596.43	-25.3	v:0.5;t:f;sf:1;nr:4.69;cr:9.38;verts:20.76,1.82|-4.69,20.31|-12.29,-27.12|-0.39,-8.41;
880	613.19	-17.99	v:0.5;t:f;sf:1;nr:4.72;cr:9.45;verts:4,9.13|-17.15,-1.1|23.32,-7.13|36.09,-10.29;
920	632.77	-17.79	v:0.5;t:f;sf:1;nr:4.76;cr:9.52;verts:16.5,-10.09|11.69,2.27|3.74,-6.93|-5.32,-23.6;
960	652.65	-16.95	v:0.5;t:f;sf:1;nr:4.79;cr:9.59;verts:38.51,27.95|-8.19,3.11|-16.14,-6.09|-15.54,-18.52|-3.37,-9.25;
1000	665.94	-19.64	v:0.5;t:f;sf:1;nr:4.83;cr:9.65;verts:29.04,9.88|12.36,29.12|-21.48,0.43|1.66,-31.59;
1040	675.59	-8.17	v:0.5;t:f;sf:1;nr:4.86;cr:9.72;verts:19.38,21.35|-30.6,17.66|-31.19,-16.59|-8,-20.12|47.07,-10.69;
1080	697.34	-7.91	v:0.5;t:f;sf:1;nr:4.9;cr:9.8;verts:0.85,48.71|-2.37,21.61|-27.94,39.91|14.36,-36.15|25.31,-10.43;
1120	714.18	-21.66	v:0.5;t:f;sf:1;nr:4.94;cr:9.87;verts:0.31,0.47|-19.21,7.86|-29.57,-22.28|12.66,-34.79|8.47,-24.18;
1160	724.82	-21.26	v:0.5;t:f;sf:1;nr:4.95;cr:9.91;verts:-11.24,30.89|-10.33,0.87|-2.16,-23.78|16.78,-18.89;
1200	751.05	-12.45	v:0.5;t:f;sf:1;nr:4.97;cr:9.94;verts:-0.11,0.56|-8.9,41.87|-9.45,-10.08|16.73,-39.41|22.68,-36.3;
1240	773.31	-15.53	v:0.5;t:f;sf:1;nr:4.98;cr:9.96;verts:-7.95,21.85|-22.37,-2.52|0.26,0.38|22.75,-4.84;
1280	782.37	-6.4400000000001	v:0.5;t:f;sf:1;nr:4.99;cr:9.98;verts:-8.8,9.47|-20.82,14.73|1.37,-13.08|12.64,-3.62;
1320	810.24	4.91	v:0.5;t:f;sf:1;nr:5;cr:10;verts:-5.64,9.77|-8.11,7.83|-15.23,7.72|-26.5,-1.73|48.39,-12.19;
1360	831.07	-0.73000000000002	v:0.5;t:f;sf:1;nr:5.01;cr:10.01;verts:-26.46,4.12|-28.94,2.19|-0.56,-0.14|-7.98,-8.55|-2.43,-11.44;
1400	834.98	-9.54	v:0.5;t:f;sf:1;nr:5.01;cr:10.03;verts:-11.89,-17.36|-4.47,-8.96|-6.34,-20.25|-0.69,-2.09|-0.44,-25.42;
1440	852.56	-0.51999999999998	v:0.5;t:f;sf:1;nr:5.02;cr:10.04;verts:48.36,13.19|-18.27,6.93|-22.05,0.07|-23.93,-11.23|-18.03,-16.4;
*	id=P20	origin=start	destiny=end	motherId=-	ageAtStart=80
0	137.65	447.68	v:0.5;t:f;sf:1;nr:3.91;cr:7.82;verts:22.4,14|-12.51,28.25|-4.93,-8.32|-1.38,-26.38|24.66,-9.47;
40	158.65	451.65	v:0.5;t:f;sf:1;nr:3.96;cr:7.91;verts:22.02,22.2|1.4,17.97|-14,-9.44|2.35,-16.72|3.66,-5.5;
80	180.5	454.08	v:0.5;t:f;sf:1;nr:4;cr:8.01;verts:17.5,8.53|-9.44,17.03|-18.2,-3.07|-8.23,-17.64|34.14,-20;
120	207.76	452.1	v:0.5;t:f;sf:1;nr:4.05;cr:8.1;verts:26.7,29.83|-9.76,6.56|-16.4,4.39|-13.91,-9.74|6.88,-21.98;
160	226.47	448.45	v:0.5;t:f;sf:1;nr:4.1;cr:8.19;verts:-3.29,18.67|-16.42,9.48|-18.82,2.31|14.09,-12.68|34.11,-21.84;
200	248.66	444.2	v:0.5;t:f;sf:1;nr:4.14;cr:8.29;verts:1.73,40.92|-8.1,-16.94|-3.73,-7.66|7.38,4.26|8.51,-0.3;
240	266.32	455.74	v:0.5;t:f;sf:1;nr:4.19;cr:8.38;verts:-10.28,15.8|-9.15,11.24|-10.88,12.51|-3.83,2.26|-21.4,3.88;
280	291.05	457.02	v:0.5;t:f;sf:1;nr:4.24;cr:8.47;verts:25.59,8.31|0.48,-0.02|-25.99,-6.96|20.91,-16.93|22.56,-14.65;
320	303.11	464.14	v:0.5;t:f;sf:1;nr:4.29;cr:8.57;verts:13.52,15.43|-11.58,7.1|-5.39,-26.58|10.5,-7.54;
360	317.96	451.12	v:0.5;t:f;sf:1;nr:4.33;cr:8.67;verts:1.94,18.41|-16.38,30.12|-4.35,-20.55|8.98,-16.19|18.04,-4.16;
400	336.61	454.35	v:0.5;t:f;sf:1;nr:4.38;cr:8.75;verts:-9.67,-12.97|0.86,-2.22|8.33,-3.88|8.83,-2.53;
440	350.96	456.77	v:0.5;t:f;sf:1;nr:4.42;cr:8.83;verts:42.14,11.83|-5.52,-0.11|-13.49,0.2|-6.03,-1.46|-24.02,-10.55;
480	369.18	465.44	v:0.5;t:f;sf:1;nr:4.44;cr:8.88;verts:4.86,7.48|-23.75,8.56|-24.25,7.21|-7.57,-4.73|41,-16.41;
520	386.18	460.58	v:0.5;t:f;sf:1;nr:4.46;cr:8.92;verts:-0.08,0.51|-12.14,2.62|-29.82,5.8|-24.56,-9.59|23.61,-19.12;
560	391.52	470.73	v:0.5;t:f;sf:1;nr:4.48;cr:8.96;verts:0.11,-0.4|-17.48,12.77|20.2,-23.24|18.27,-8.97;
600	409.46	465.1	v:0.5;t:f;sf:1;nr:4.5;cr:8.99;verts:27.9,35.06|-9.85,0.34|-17.83,-6.02|0.33,-14.59|5.37,-8.27;
640	420.09	468.63	v:0.5;t:f;sf:1;nr:4.51;cr:9.02;verts:42.47,14.77|-20.48,3.87|-5.26,-4.74|-8.75,-8.16|-10.3,-11.06;
680	437.93	470.66	v:0.5;t:f;sf:1;nr:4.53;cr:9.05;verts:44.71,6.01|10.18,5.64|9.17,7.17|-23.1,-2.71|-10.55,-4.92;
720	451.8	481.97	v:0.5;t:f;sf:1;nr:4.54;cr:9.08;verts:-3.69,16.95|-4.7,18.48|-24.42,6.39|-6.99,-6.3|39.04,-22.88;
760	477.74	495.67	v:0.5;t:f;sf:1;nr:4.55;cr:9.11;verts:-0.5,28.59|-20.91,19.5|0.27,-0.32|13.1,-9.18;
800	496.88	488.69	v:0.5;t:f;sf:1;nr:4.59;cr:9.19;verts:28.63,35.41|-11.86,-1.25|-18.88,-7.3|-6.04,-16.16|5.04,-10.81;
840	510.43	496.6	v:0.5;t:f;sf:1;nr:4.63;cr:9.27;verts:20.25,23.3|-25.41,6.66|-19.58,-8.26|-8.5,-2.9|30.22,-34.6;
880	539.53	491.36	v:0.5;t:f;sf:1;nr:4.68;cr:9.36;verts:18.17,9.26|10.5,17.48|-8.85,18.06|-20.38,0.71|6.78,-45.85;
920	546.26	500.41	v:0.5;t:f;sf:1;nr:4.72;cr:9.44;verts:29.65,6.3|28.83,9.37|0.4,0.36|11.44,18.31|3.77,26.53;
960	556.9	499.75	v:0.5;t:f;sf:1;nr:4.76;cr:9.52;verts:19.01,5.65|18.19,8.71|0.8,17.65|-6.87,25.88|-10.24,-0.3|-7.29,-56.16;
1000	576.64	510.16	v:0.5;t:f;sf:1;nr:4.8;cr:9.6;verts:20.63,2.17|2.7,3.07|-0.73,16.05|-1.55,19.12|-2.89,20.54;
1040	596.39	513.47	v:0.5;t:f;sf:1;nr:4.84;cr:9.67;verts:-18.51,22.05|-17.04,6.39|37.07,-30.47|0.89,5.49|-20.48,19.37;
1080	604.7	514.1	v:0.5;t:f;sf:1;nr:4.87;cr:9.74;verts:30.75,13.69|28.54,17.83|-7.43,6.11|-25.36,7.01|-16.67,-18.31;
1120	617.18	524.11	v:0.5;t:f;sf:1;nr:4.89;cr:9.78;verts:-19.78,29.33|-19.9,16.12|-38.47,6.3|26.29,-23.67|35.29,2.47;
1160	623.86	530.81	v:0.5;t:f;sf:1;nr:4.91;cr:9.82;verts:11.29,18.79|9.26,19.86|-38.96,-3.69|19.61,-16.97|21.65,-3.43;
1200	644.73	521.63	v:0.5;t:f;sf:1;nr:4.92;cr:9.84;verts:18.03,25.72|-9.58,9.61|-11.61,10.69|-1.26,-26.15|0.78,-12.61;
1240	661.01	517.03	v:0.5;t:f;sf:1;nr:4.93;cr:9.86;verts:1.75,21.12|-27.89,6.08|-25.86,5|-15.5,-17.21|47.57,-12.59;
1280	679.4	507.95	v:0.5;t:f;sf:1;nr:4.94;cr:9.88;verts:18.03,26.73|-16.65,12.04|-28.73,14.64|27.03,-28.72;
1320	709.86	494.65	v:0.5;t:f;sf:1;nr:4.95;cr:9.89;verts:-6.53,22.79|-12.43,13.43|-0.39,0.41|-18.16,15.24|-21.82,9.26;
1360	725.47	480.37	v:0.5;t:f;sf:1;nr:4.95;cr:9.9;verts:-15.38,16.49|-22.14,8.51|-28.04,-0.85|-16,-13.86|49.37,-2.99;
1400	750.71	485.54	v:0.5;t:f;sf:1;nr:4.96;cr:9.92;verts:24.13,2.18|9.33,6.53|0.55,0.15|2.56,11.1|-5.7,9.86;
1440	764.45	489.49	v:0.5;t:f;sf:1;nr:4.96;cr:9.93;verts:10.39,6.13|-4.41,10.48|-11.18,15.05|-19.43,13.81|-13.19,4.1|-0.05,0.68;
*	id=P21	origin=start	destiny=death	motherId=-	ageAtStart=480
0	395.48	539.68	v:0.5;t:f;sf:1;nr:4.01;cr:8.01;verts:39.16,5.97|-5.03,6.92|-8.23,2.36|-17.56,-3.32|-5.03,-6.92;
40	423.68	539.7	v:0.5;t:f;sf:1;nr:4.05;cr:8.09;verts:16.83,0.29|10.96,5.98|-12.7,11.04|-16.75,-11.85|16.18,-4.64;
80	454.78	537.77	v:0.5;t:f;sf:1;nr:4.09;cr:8.17;verts:23.07,16.16|-20.13,4.06|-14.27,-1.63|-14.92,-6.56|17.57,-36.46;
120	474.49	529.1	v:0.5;t:f;sf:1;nr:4.13;cr:8.25;verts:3.36,7.48|-2.29,10.79|-3.22,10.55|-10.57,-12.97|8.07,-7.52;
160	474.76	530.57	v:0.5;t:f;sf:1;nr:4.17;cr:8.33;verts:31.1,11.03|-2.56,12.26|-3.49,12.02|-10.84,-11.49|7.8,-6.05;
200	476.66	524.15	v:0.5;t:f;sf:1;nr:4.21;cr:8.43;verts:18.37,37.41|-4.46,5.84|-5.39,5.6|-12.74,-17.91|5.9,-12.47;
240	500.62	520.76	v:0.5;t:f;sf:1;nr:4.26;cr:8.52;verts:41.73,5.85|-9.74,15.58|-15.41,-10.01|-18.06,-15.86|-11.81,-14.07;
280	525.85	520.1	v:0.5;t:f;sf:1;nr:4.31;cr:8.63;verts:16.5,5.18|9.8,2.63|-8.78,-5.07|-6,-20.98;
320	551.22	523.93	v:0.5;t:f;sf:1;nr:4.37;cr:8.74;verts:3.89,10.15|0.95,10.83|-8.87,9.01|-15.57,6.46|23.97,-35.86;
360	570.54	529.12	v:0.5;t:f;sf:1;nr:4.4;cr:8.8;verts:33.77,9.07|-15.43,15.35|-18.38,16.03|3.84,-19.73|5.54,-19.32;
400	578.21	528.48	v:0.5;t:f;sf:1;nr:4.42;cr:8.85;verts:-10.5,18.93|-17.29,13.03|-3.83,-20.37|-2.12,-19.97|34.91,-4.49;
440	603.52	514.08	v:0.5;t:f;sf:1;nr:4.45;cr:8.89;verts:18.87,4.01|-4.01,18.87|9.32,-26.74|9.6,-18.9;
480	620.56	513.34	v:0.5;t:f;sf:1;nr:4.47;cr:8.93;verts:42.87,11.8|-20.56,22.05|-28.67,-9.31|-7.43,-19.64|1.58,-30.1;
520	640.88	526.72	v:0.5;t:f;sf:1;nr:4.48;cr:8.97;verts:15.84,18.88|0.43,24.65|-18.74,-16.73|0.4,0.11;
*	id=P22	origin=start	destiny=end	motherId=-	ageAtStart=520
0	27.78	540.07	v:0.5;t:f;sf:1;nr:3.96;cr:7.93;verts:20.06,33.66|-17.23,-2.42|-16.95,-5.93|-9.73,-14.42|8.7,-15.07;
40	35.49	538.68	v:0.5;t:f;sf:1;nr:4.01;cr:8.03;verts:4.1,39.43|-21.99,-10.25|-17.43,-15.81|0.99,-16.46|23.43,-6.28;
80	57.37	530.39	v:0.5;t:f;sf:1;nr:4.06;cr:8.12;verts:-19.05,35.32|-1.64,-9.33|-0.66,-9.45|1.55,-14.57|9.46,-0.33;
120	66.18	526.59	v:0.5;t:f;sf:1;nr:4.1;cr:8.2;verts:28.38,29.01|-7.71,3.43|-10.45,-13.13|-9.47,-13.25|-7.26,-18.37;
160	78.01	515.13	v:0.5;t:f;sf:1;nr:4.14;cr:8.28;verts:16.55,17.55|-6.37,6.15|-19.54,-8.02|-19.19,-8.5|8.15,3.46;
200	83.07	506.38	v:0.5;t:f;sf:1;nr:4.18;cr:8.37;verts:11.49,8.8|-11.43,-2.59|3.1,-5.29|30.45,-13.06;
240	88.28	506.22	v:0.5;t:f;sf:1;nr:4.22;cr:8.45;verts:24.6,22.69|6.28,8.64|-16.64,-2.76|10.57,-16.28;
280	116.78	502.82	v:0.5;t:f;sf:1;nr:4.26;cr:8.52;verts:31.74,9.7|11.35,31.19|-3.9,19.29|-22.22,5.24|0.23,-0.43;
320	137.64	511.97	v:0.5;t:f;sf:1;nr:4.3;cr:8.59;verts:10.49,16.15|10.88,18.85|-20.62,8.72|9.71,-32.67|18.21,-6.27;
360	156.71	514.88	v:0.5;t:f;sf:1;nr:4.33;cr:8.66;verts:41.66,10.5|-8.19,21.76|-8.58,19.06|-30.16,-0.53|-5.24,-29.7;
400	178.6	519.34	v:0.5;t:f;sf:1;nr:4.36;cr:8.72;verts:19.76,14.96|1.79,10.15|-6.89,7.66|-18.16,-20.93|-1.61,-10.18;
440	199.99	527.96	v:0.5;t:f;sf:1;nr:4.39;cr:8.78;verts:-1.62,23.58|-10.55,-0.18|-23,-1.56|-10.39,-1.83|33.08,-28.4;
480	202.09	532.53	v:0.5;t:f;sf:1;nr:4.41;cr:8.82;verts:-12.49,2.73|-12.65,4.38|-25.1,3.01|-26.61,-3.74|0.51,-0.01;
520	227.59	530.23	v:0.5;t:f;sf:1;nr:4.43;cr:8.86;verts:34.7,6.47|-24.99,-2.3|-8.57,-3.29|7.61,-5.13;
560	244.38	532.69	v:0.5;t:f;sf:1;nr:4.45;cr:8.89;verts:17.91,8.93|4.61,7.98|-25.36,-0.83|-9.18,-2.67|35.45,-26.57;
600	259.68	516.57	v:0.5;t:f;sf:1;nr:4.46;cr:8.93;verts:-14,16.11|-17.9,11.63|-10.69,-8.14|2.61,-7.19|43.31,-10.1;
640	283.66	517.37	v:0.5;t:f;sf:1;nr:4.48;cr:8.96;verts:-0.7,39.9|-39.88,-1.39|-21.38,-6.4|0.42,-0.29|19.33,-9.3;
680	288.95	522.46	v:0.5;t:f;sf:1;nr:4.5;cr:8.99;verts:6.68,18.36|-4.87,4.8|-26.67,-1.31|32.67,-14.76;
720	298.24	521.77	v:0.5;t:f;sf:1;nr:4.51;cr:9.02;verts:4.93,40.17|-2.61,17.67|6.27,-9.98|40.31,3.53;
760	319.01	513.77	v:0.5;t:f;sf:1;nr:4.53;cr:9.06;verts:44.42,7.94|-23.38,9.67|-25.44,-0.44|-14.5,-17.99|19.54,-4.48;
800	325.91	517.01	v:0.5;t:f;sf:1;nr:4.55;cr:9.09;verts:9.53,31.18|-21.39,-14.75|12.65,-1.24|35.86,-5.13;
840	342.56	503.58	v:0.5;t:f;sf:1;nr:4.6;cr:9.2;verts:-2.5,36.28|-9.61,1.52|-4,-14.66|19.21,-18.56;
880	341.51	513.73	v:0.5;t:f;sf:1;nr:4.66;cr:9.32;verts:20.26,-8.41|-1.66,11.84|-8.56,11.67|-12.34,-34.65;
920	352.31	513.44	v:0.5;t:f;sf:1;nr:4.72;cr:9.45;verts:1.79,20.43|-12.47,11.55|-19.36,11.38|22.98,-40.55|9.45,-8.7;
960	365.76	506.98	v:0.5;t:f;sf:1;nr:4.78;cr:9.56;verts:47.23,0.54|-11.66,13.97|-11.13,4.96|-25.91,5.09|-3.99,-15.16;
1000	387.33	518.23	v:0.5;t:f;sf:1;nr:4.83;cr:9.66;verts:25.66,11.79|14.84,30.42|-25.57,-3.91|-27.03,-20.37|5.51,-37.84;
1040	408.09	506.19	v:0.5;t:f;sf:1;nr:4.87;cr:9.74;verts:19.12,5.48|9.95,17.23|-5.93,18.38|-8.41,-18.03|-15.01,-45.89;
1080	424.57	491.74	v:0.5;t:f;sf:1;nr:4.89;cr:9.78;verts:40.28,27.36|-6.52,2.78|-22.4,3.93|2.65,-8.97|11.44,-19.03;
1120	450.37	488.92	v:0.5;t:f;sf:1;nr:4.91;cr:9.82;verts:35.59,16.27|14.48,24.55|-23.15,-11.78|-14.36,-21.85|-15.72,-26.16;
1160	482.51	479.23	v:0.5;t:f;sf:1;nr:4.92;cr:9.84;verts:-17.67,14.86|-7.49,3.42|3.44,6.58|21.28,-2.24|20.11,7.32;
1200	497.6	482.99	v:0.5;t:f;sf:1;nr:4.93;cr:9.87;verts:5.02,11.08|-11.65,10.34|-22.58,7.18|-0.52,0.23|6.19,1.52;
1240	519.9	479.67	v:0.5;t:f;sf:1;nr:4.94;cr:9.89;verts:0.1,-0.56|-17.28,7.75|-16.1,-1.8|-22.81,-3.09|-2.94,-20.91;
1280	531.37	474.34	v:0.5;t:f;sf:1;nr:4.96;cr:9.91;verts:-2.94,27.93|-28.75,2.43|-27.57,-7.13|-11.37,-5.89|44.23,-22.1;
1320	537.95	475.83	v:0.5;t:f;sf:1;nr:4.96;cr:9.92;verts:-5.63,31.91|-17.95,-4.39|-28.34,-15.71|-26.55,-18.59|39.64,-0.01;
1360	553.5	474.86	v:0.5;t:f;sf:1;nr:4.96;cr:9.92;verts:-23.6,31.89|-12.01,-16.53|19.43,-6.31|24.1,-0.98|20.43,-0.36;
1400	562.54	491.04	v:0.5;t:f;sf:1;nr:4.96;cr:9.93;verts:10.39,9.87|15.05,15.2|11.38,15.82|-21.06,-0.35|11,-29.79;
1440	574.27	492.52	v:0.5;t:f;sf:1;nr:4.96;cr:9.93;verts:3.32,16.68|-1.34,11.35|-1.24,-39.69|-0.73,-28.31;
*	id=P23	origin=start	destiny=death	motherId=-	ageAtStart=360
0	20.85	121.35	v:0.5;t:f;sf:1;nr:3.97;cr:7.94;verts:19.01,3.35|3.99,10.35|-10.23,16.37|-17.63,7.85|8.38,-38.33;
40	38.6	122.29	v:0.5;t:f;sf:1;nr:4.01;cr:8.02;verts:5.33,33.63|-13.76,11.29|-33.92,2.97|0.18,-0.42|1.26,4.29;
80	60.11	120.31	v:0.5;t:f;sf:1;nr:4.05;cr:8.1;verts:18.71,17.57|-20.25,2.31|-21.32,-2.4|8.49,-3.6|9.16,1.12;
120	62.73	115.19	v:0.5;t:f;sf:1;nr:4.08;cr:8.16;verts:32.13,4.05|-22.87,-2.81|5.87,-8.73|6.53,-4;
160	71.59	112.51	v:0.5;t:f;sf:1;nr:4.11;cr:8.22;verts:40.49,-5.08|23.26,1.38|-2.33,-6.68|-2.99,-11.4|4.66,-20.2;
200	82.18	120.18	v:0.5;t:f;sf:1;nr:4.14;cr:8.28;verts:20.27,5.69|12.67,9.05|-12.92,0.99|-13.58,-3.74;
240	96.69	124.56	v:0.5;t:f;sf:1;nr:4.16;cr:8.33;verts:15.89,9.55|5.77,10.07|-11.22,-17.98|-0.32,-18.54;
280	117.11	126.59	v:0.5;t:f;sf:1;nr:4.19;cr:8.38;verts:0.47,0.08|-4.54,11.58|-14.66,12.1|-30.36,12.89|-16.49,-28.56;
320	125.34	124.9	v:0.5;t:f;sf:1;nr:4.21;cr:8.42;verts:9.22,0|-0.32,9.21|-12.76,9.9|20.6,-26.43;
360	135.49	121.15	v:0.5;t:f;sf:1;nr:4.23;cr:8.47;verts:32.89,7.3|-10.47,5.45|-22.91,6.14|11.37,-13.55;
400	152.13	115.7	v:0.5;t:f;sf:1;nr:4.26;cr:8.51;verts:16.26,1.85|-0.42,-4.53|-8.7,-15.7|-5.27,-19;
440	166.83	110.11	v:0.5;t:f;sf:1;nr:4.28;cr:8.56;verts:10.35,13.73|-0.9,17.17|-14.89,-8.6|-15.12,-10.11|12.22,-31.77;
480	187.3	125.32	v:0.5;t:f;sf:1;nr:4.3;cr:8.6;verts:19.09,4.76|-2.4,19.53|-22.37,-25.89|-8.25,-16.56;
520	202.92	123.6	v:0.5;t:f;sf:1;nr:4.33;cr:8.65;verts:9.07,-0.95|0.95,9.07|-18.02,17.81|-8.98,1.58|22.97,-25.62;
560	219.33	119.08	v:0.5;t:f;sf:1;nr:4.35;cr:8.71;verts:17.24,9.95|-15.46,4.54|-25.39,-2.94|-7.34,-5.48|41.84,-11.01;
600	241.91	118.12	v:0.5;t:f;sf:1;nr:4.38;cr:8.77;verts:-5.35,8.99|-12.25,-7.32|19.26,-11.97|16.9,-5.49;
640	266.05	112.76	v:0.5;t:f;sf:1;nr:4.41;cr:8.82;verts:-23.22,-20.19|-7.24,-10.85|-4.88,-17.32|0.68,-2.93|23.92,-19.37;
680	286.32	109.23	v:0.5;t:f;sf:1;nr:4.43;cr:8.87;verts:25.84,24.04|-19.59,-6.46|3.64,-22.89|16.04,-28.94;
720	306.18	105.53	v:0.5;t:f;sf:1;nr:4.45;cr:8.9;verts:44.3,1.47|5.99,20.34|-32.81,10.03|-33.98,4.78|-16.63,-30.01;
760	327.6	110.47	v:0.5;t:f;sf:1;nr:4.47;cr:8.94;verts:22.89,6.4|-7.77,43.83|-21.38,-28.37|13.88,-32.7|27.61,-22.36;
800	345.49	117.11	v:0.5;t:f;sf:1;nr:4.49;cr:8.98;verts:0.32,0.4|4.99,13.04|-31.09,-12.56|-4.02,-26.06|9.71,-15.72;
840	348.38	113.78	v:0.5;t:f;sf:1;nr:4.51;cr:9.02;verts:42.98,12.98|2.1,9.71|-16.68,15.02|-18.83,-12.23|6.82,-19.05;
880	353.57	112.17	v:0.5;t:f;sf:1;nr:4.53;cr:9.06;verts:45.1,-0.62|-3.09,8.1|-21.88,13.41|-7.14,-6.89|1.63,-20.66;
920	374.25	103.12	v:0.5;t:f;sf:1;nr:4.55;cr:9.1;verts:19.85,40.72|-24.63,17.89|-23.77,-0.94|-1.06,-30.42|24.42,-9.67;
960	395.96	94.63	v:0.5;t:f;sf:1;nr:4.6;cr:9.2;verts:4.3,45.27|-9.35,-16.87|1.68,-19.21|2.71,-18.16|5.96,-18.34;
1000	419.76	98.43	v:0.5;t:f;sf:1;nr:4.66;cr:9.32;verts:0,43.05|-2.28,4.38|-21.09,-14.36|-22.12,-15.41|-17.84,-14.54;
1040	431.37	107.31	v:0.5;t:f;sf:1;nr:4.73;cr:9.45;verts:-3.56,8.81|-13.89,13.26|-9.09,-2.78|8.23,-4.75|40.59,-22.86;
1080	456.74	109.15	v:0.5;t:f;sf:1;nr:4.79;cr:9.59;verts:18.92,32.74|-3.92,9.22|-2.76,-9.63|15.22,-21.02;
1120	466.65	117.44	v:0.5;t:f;sf:1;nr:4.86;cr:9.71;verts:-0.45,0.31|-13.83,17.51|-12.68,-1.34|-9.72,-7.33|5.31,-12.73;
1160	472.04	117.37	v:0.5;t:f;sf:1;nr:4.91;cr:9.82;verts:46.51,3.06|-19.22,17.44|-18.06,-1.41|-5.84,0.24|-15.11,-7.4|-0.08,-12.8;
1200	487.24	117.85	v:0.5;t:f;sf:1;nr:4.94;cr:9.88;verts:29.93,9.61|-15.1,33.92|-21.04,0.73|-15.28,-12.32|15.1,-33.92;
1240	514.71	123.48	v:0.5;t:f;sf:1;nr:4.96;cr:9.92;verts:35.19,15.67|17.49,35.43|2.45,15.24|-30.36,-23.72|-19.26,-33.36;
1280	534.65	125.76	v:0.5;t:f;sf:1;nr:4.97;cr:9.95;verts:30.44,16.87|15.26,17.94|5.45,34.38|-17.48,17.52|0.55,-0.15;
*	id=P24	origin=start	destiny=end	motherId=-	ageAtStart=400
0	734.45	7.08	v:0.5;t:f;sf:1;nr:4;cr:7.99;verts:-3.8,7.46|-10.55,5.08|-8.31,-1.02|2.03,-8.12|31.29,-4.43;
40	743.96	-3.88	v:0.5;t:f;sf:1;nr:4.04;cr:8.08;verts:28.06,28.44|-13.31,-3.51|-20.06,-5.88|-17.82,-11.99|-7.48,-19.09;
80	751.31	9.87	v:0.5;t:f;sf:1;nr:4.09;cr:8.18;verts:-7.09,17.54|-20.66,10.24|-14.83,-5.34|36.9,-16.49|18.18,-5.21;
120	773.41	16.61	v:0.5;t:f;sf:1;nr:4.14;cr:8.27;verts:6.57,5.14|8.31,0.73|-6.75,4.9|14.8,-9.75|35.62,-20.08;
160	782.61	17.32	v:0.5;t:f;sf:1;nr:4.18;cr:8.37;verts:-2.63,5.85|-15.95,5.62|8.86,-19.24|5.6,-9.03;
200	790.9	18.99	v:0.5;t:f;sf:1;nr:4.23;cr:8.45;verts:38.9,15.38|-10.92,7.52|-15.66,-8.33|-2.7,-7.36|0.56,-17.57;
240	824.58	10.36	v:0.5;t:f;sf:1;nr:4.27;cr:8.55;verts:28.46,19.93|11.31,32.85|-34.22,-6.03|-0.07,-0.48|5.22,6.74;
280	835.26	13.29	v:0.5;t:f;sf:1;nr:4.32;cr:8.64;verts:10,17.32|-5.46,9.68|-10.75,2.46|-19.7,-3.47|15.76,-30.34;
320	853.03	20.46	v:0.5;t:f;sf:1;nr:4.35;cr:8.7;verts:5.71,7.05|-7.76,24.49|-6.53,-6.3|21.28,-27.25;
360	864.72	11.26	v:0.5;t:f;sf:1;nr:4.37;cr:8.74;verts:-4.62,20|-19.46,15.28|-5.98,-2.15|-18.22,-15.51|41.5,-12.96;
400	881.19	4.74	v:0.5;t:f;sf:1;nr:4.38;cr:8.77;verts:7.78,18.33|-21.08,13.48|-17.07,10.26|-22.45,-8.66|38.33,-20.94;
440	901.29	5.99	v:0.5;t:f;sf:1;nr:4.4;cr:8.79;verts:11.46,22.5|-12.32,19.58|0.37,-0.17|24.39,-6.54;
480	912.98	-0.059999999999945	v:0.5;t:f;sf:1;nr:4.41;cr:8.81;verts:-10.23,15.16|-11.33,-6.22|12.7,-12.59|31.66,-15.34;
520	937.45	-9.28	v:0.5;t:f;sf:1;nr:4.42;cr:8.83;verts:-13.28,42.03|-11.76,-21.81|-1.25,-17.94|7.2,-24.56|17.29,-4.96;
560	962.67	-20.53	v:0.5;t:f;sf:1;nr:4.43;cr:8.85;verts:27.19,2.38|-19.82,20.15|-18.61,-19.96|-7.94,-16.2|26.96,-4.27;
600	975.02	-23.77	v:0.5;t:f;sf:1;nr:4.43;cr:8.87;verts:14.85,-0.86|43.58,7.67|-30.37,3.19|-30.37,-3.19|14.61,-7.51;
640	1001.94	-22.86	v:0.5;t:f;sf:1;nr:4.44;cr:8.88;verts:16.66,8.58|-12.07,0.05|-12.31,-6.6|28.4,-21.26;
680	1009.65	-25.32	v:0.5;t:f;sf:1;nr:4.45;cr:8.9;verts:0.46,0.23|8.95,6.12|-19.79,-2.41|-20.02,-9.06|-10.83,-16.06;
720	1037.32	-20.91	v:0.5;t:f;sf:1;nr:4.46;cr:8.92;verts:0.32,0.4|-7.82,31.36|-18.72,10.53|-23.64,-22.04|-9.45,-30.91;
760	1049.74	-19.86	v:0.5;t:f;sf:1;nr:4.47;cr:8.94;verts:-0.3,-0.42|-12.1,1.45|-17.93,3.16|-5.32,-17.41|-0.32,-18.2;
800	1072.99	-8.47	v:0.5;t:f;sf:1;nr:4.48;cr:8.96;verts:7.82,9.32|-9.58,7.49|-23.54,10.97|-23.56,-6.81|43.4,-10.76;
840	1091.24	-13.48	v:0.5;t:f;sf:1;nr:4.49;cr:8.99;verts:16.4,28.41|-10.44,4.3|-29.73,-13.87|-25.5,-20.65|35.85,-0.65;
880	1100.35	-0.75	v:0.5;t:f;sf:1;nr:4.5;cr:9.01;verts:-6.22,29.27|-21.52,20.78|-19.55,17.03|-17.16,-24.51|42.04,-15.83;
920	1122.2	-10.49	v:0.5;t:f;sf:1;nr:4.51;cr:9.02;verts:10.53,2.82|10.17,3.9|9.24,5.77|2.08,-10.7|15.84,-24.07;
960	1160.97	-12.7	v:0.5;t:f;sf:1;nr:4.57;cr:9.15;verts:23.95,23.13|14.6,29.93|-26.59,20.04|-19.57,-26.94|26.89,-36.23;
1000	1183.78	-14.23	v:0.5;t:f;sf:1;nr:4.65;cr:9.29;verts:1.14,21.6|-20.73,20.02|-27.71,7.94|2.01,-28.75|43.87,-12.98;
1040	1194.35	-15.27	v:0.5;t:f;sf:1;nr:4.72;cr:9.45;verts:12.13,26.02|-3.5,28.49|-9.42,20.57|6.71,-28.96|26.8,-10.29;
1080	1220.85	-24	v:0.5;t:f;sf:1;nr:4.8;cr:9.6;verts:38.46,27.42|-14.37,17.28|-21.17,-8.13|0.3,-19.02|13.33,-18.34;
1120	1236.05	-25.49	v:0.5;t:f;sf:1;nr:4.87;cr:9.74;verts:12.27,5.46|25.97,28.26|-12.78,4.15|-14.9,-20.52|-1.87,-19.84;
1160	1244.58	-30.91	v:0.5;t:f;sf:1;nr:4.94;cr:9.87;verts:17.44,22.85|-2,38.89|-21.31,-1.26|-10.4,-25.25|31.75,-16.18;
1200	1259.81	-41.17	v:0.5;t:f;sf:1;nr:4.97;cr:9.94;verts:0.1,0.56|2.21,12.59|-29.02,-9.43|8.41,-29.33|23.71,-19.2;
1240	1269.2	-32.72	v:0.5;t:f;sf:1;nr:4.99;cr:9.99;verts:-7.18,21.04|-9.29,9.01|18.01,-26.22|14.32,-10.75;
1280	1273.76	-36.23	v:0.5;t:f;sf:1;nr:5.01;cr:10.02;verts:-11.74,17.52|-9.95,3.62|-13.85,5.49|9.76,-14.27|26.89,-17.26;
1320	1291.51	-27.46	v:0.5;t:f;sf:1;nr:5.02;cr:10.05;verts:19.46,10.35|-9.21,13.59|-7.99,-5.5|9.14,-8.49;
1360	1320.61	-37.03	v:0.5;t:f;sf:1;nr:5.03;cr:10.07;verts:25.27,-4.77|-9.69,29.81|-9.64,0.79|-19.96,-18.05|-13.25,-28.41;
1400	1344.56	-43.62	v:0.5;t:f;sf:1;nr:5.04;cr:10.08;verts:29.69,10.22|-0.39,0.25|-30.47,-7.6|1.33,-11.36;
1440	1363.29	-47.2	v:0.5;t:f;sf:1;nr:5.05;cr:10.1;verts:10.96,6.64|-4.69,40.05|-19.12,-3.33|-17.41,-14.95|32.41,-25.33;
*	id=P25	origin=start	destiny=end	motherId=-	ageAtStart=400
0	167.48	76.43	v:0.5;t:f;sf:1;nr:3.94;cr:7.89;verts:21.58,14.01|29.9,25.02|-25.69,1.35|-19.42,-16.88|5.35,-25.17;
40	177.09	62.8	v:0.5;t:f;sf:1;nr:3.99;cr:7.98;verts:20.29,11.38|24.84,19.47|-27.49,3.38|14.26,-23.74;
80	194.05	69	v:0.5;t:f;sf:1;nr:4.04;cr:8.08;verts:16.66,17.86|3.34,17.58|-19,7.54|17.57,-16.97;
120	217.67	64.75	v:0.5;t:f;sf:1;nr:4.09;cr:8.17;verts:19.69,35.26|-6.96,13.61|-17.19,-18.43|-6.05,-21.22|7.37,-24.1;
160	237.13	59.12	v:0.5;t:f;sf:1;nr:4.13;cr:8.26;verts:10.27,17.09|-17.61,9.36|-10.57,-16.91|-9.67,-17.44|37.01,-17.33;
200	258.91	66.17	v:0.5;t:f;sf:1;nr:4.18;cr:8.35;verts:-14.92,29.5|-24.3,-9.33|25.84,-3.17|21.83,14.18;
240	268.72	66.31	v:0.5;t:f;sf:1;nr:4.22;cr:8.45;verts:12.02,14.32|-22.13,19.24|0.48,0.08|27.38,-10.51|16.02,-3.03;
280	275.1	62.27	v:0.5;t:f;sf:1;nr:4.27;cr:8.54;verts:5.63,10.28|-40.25,-12.83|-5.91,-3.97|9.64,-7.07|30.44,3.74;
320	290.71	80.42	v:0.5;t:f;sf:1;nr:4.32;cr:8.64;verts:23.8,16.05|-13.19,40.63|-5.97,11.08|-11.22,-26.43|21.67,-18.83;
360	309.94	81.09	v:0.5;t:f;sf:1;nr:4.35;cr:8.7;verts:11.83,7.78|4.57,16.72|-9.07,-0.16|2.35,-8.77;
400	317.12	72.68	v:0.5;t:f;sf:1;nr:4.37;cr:8.75;verts:35.56,25.05|-2.6,8.31|-3.3,9.07|-16.25,-8.57|-4.83,-17.18;
440	329.79	71.59	v:0.5;t:f;sf:1;nr:4.4;cr:8.79;verts:41.89,12.6|-15.97,7.98|-15.28,7.22|-17.4,3.07|-17.5,-18.27;
480	347.8	73.62	v:0.5;t:f;sf:1;nr:4.41;cr:8.83;verts:22.69,2.79|9.53,6.48|-21.34,-8.19|22.85,0.4;
520	366.09	71.9	v:0.5;t:f;sf:1;nr:4.43;cr:8.86;verts:-36.9,24.24|-8.77,4.76|10.22,-3.92|-2.83,10.57|1.71,10.81;
560	388.98	77.37	v:0.5;t:f;sf:1;nr:4.45;cr:8.89;verts:2.62,10.49|-8.4,6.8|-12.66,1.54|-9.88,-4.4|38.04,-22.71;
600	403.4	89.78	v:0.5;t:f;sf:1;nr:4.46;cr:8.92;verts:5.26,10.79|-11.8,22.9|-24.3,8.01|22.48,-27.57|23.63,-10.3;
640	424.4	91.92	v:0.5;t:f;sf:1;nr:4.48;cr:8.95;verts:4.64,17.67|-15.74,12.93|-5.45,-7.51|1.48,-25.42|2.62,-8.16;
680	445.54	91.74	v:0.5;t:f;sf:1;nr:4.49;cr:8.98;verts:-16.5,17.5|-18.52,-8.34|9.78,-3.75|10.2,-2.36|44.36,-5.96;
720	454.7	89.06	v:0.5;t:f;sf:1;nr:4.51;cr:9.01;verts:0.62,-6.44|1.05,-5.04|0.13,0.5|-15.27,-12.82|4.49,-19.43;
760	476.98	83.91	v:0.5;t:f;sf:1;nr:4.52;cr:9.05;verts:23.1,4.91|42.28,15.62|-22.15,-4.65|-21.23,-10.19|-21.66,-11.59;
800	486.49	84.96	v:0.5;t:f;sf:1;nr:4.54;cr:9.08;verts:26.87,20.25|22.95,24.61|13.59,5.96|4.5,-10.97|5.26,-33.24;
840	502.09	104.99	v:0.5;t:f;sf:1;nr:4.55;cr:9.11;verts:-2.01,25.99|-11.11,9.06|-10.34,-13.21|31.76,-17.59;
880	525.7	98.56	v:0.5;t:f;sf:1;nr:4.57;cr:9.13;verts:27.57,6.87|3.46,28.2|0.14,-0.39|8.15,-24.02;
920	542.72	98.81	v:0.5;t:f;sf:1;nr:4.58;cr:9.16;verts:10.54,7.13|33.03,31.54|-16.88,-0.14|-8.87,-23.76|-1.18,-11.26;
960	556.46	98	v:0.5;t:f;sf:1;nr:4.59;cr:9.19;verts:34.38,30.28|-3.2,6.31|-20.92,-9.76|-14.93,-12.08|-6.36,-22.19;
1000	582.33	91.32	v:0.5;t:f;sf:1;nr:4.6;cr:9.21;verts:25.55,13.59|9.9,27.19|8.51,23.6|-40.12,-22.37|28.83,-2.52;
1040	594.66	87.43	v:0.5;t:f;sf:1;nr:4.64;cr:9.29;verts:13.23,9.69|16.5,-6.42|-2.43,23.3|-3.81,19.71|2.59,-45.97;
1080	605.5	92.04	v:0.5;t:f;sf:1;nr:4.7;cr:9.39;verts:8.84,19.86|2.38,14.3|11.08,-35.47|8.49,-20.01|5.66,-1.8;
1120	629.33	84.43	v:0.5;t:f;sf:1;nr:4.76;cr:9.52;verts:8.81,28.83|-14.99,12.25|-21.45,6.69|-18.17,-9.41|31.52,-34.82;
1160	640.3	89.02	v:0.5;t:f;sf:1;nr:4.83;cr:9.66;verts:8.5,34.08|0.39,0.21|-1.23,-35.11|24.84,-24.84;
1200	650.58	88.5	v:0.5;t:f;sf:1;nr:4.91;cr:9.81;verts:28.53,32.82|-32.31,29.09|-9.9,-0.32|-6.8,-42.95|11.71,-46.87;
1240	661.46	85.96	v:0.5;t:f;sf:1;nr:4.94;cr:9.88;verts:0.24,-0.39|-28.07,18.93|-20.77,-2.85|24.76,-23.09;
1280	682.03	92.1	v:0.5;t:f;sf:1;nr:4.97;cr:9.93;verts:1.03,29.64|-23.99,17.43|4.19,-16.95|38.53,-8.86;
1320	691	89.71	v:0.5;t:f;sf:1;nr:4.99;cr:9.97;verts:27.13,16.57|-7.93,27.24|-18.11,-15.2|-4.78,-19.35|8.09,-22.22;
1360	695.63	92.15	v:0.5;t:f;sf:1;nr:5;cr:10;verts:22.5,19.01|21.22,33.78|-22.74,-12.75|-9.4,-16.9|3.46,-19.77;
1400	698.11	91.4	v:0.5;t:f;sf:1;nr:5.02;cr:10.03;verts:20.02,18.26|31.3,39.02|-25.22,-13.51|-11.88,-17.66|0.98,-20.53;
1440	718.24	97.62	v:0.5;t:f;sf:1;nr:5.03;cr:10.06;verts:-0.11,24.48|-10.2,-0.89|-19.15,-14.31|-1.42,-10.13|40.11,1.27;
*	id=P26	origin=start	destiny=end	motherId=-	ageAtStart=880
0	826.94	646.92	v:0.5;t:f;sf:1;nr:3.93;cr:7.87;verts:4.57,6.29|-15.67,12.27|-1.35,-7.66|0,-7.77|5.78,-5.2;
40	844.23	634.55	v:0.5;t:f;sf:1;nr:3.98;cr:7.96;verts:5.42,18.91|-19.31,3.75|-12.72,-6.08|-11.51,-17.57|37.37,-12.29;
80	869.09	632.66	v:0.5;t:f;sf:1;nr:4.02;cr:8.04;verts:-17.97,35.49|-7.43,-4.47|12.5,-14.19|7.79,-3.8|7.58,4.2;
120	892.75	631.22	v:0.5;t:f;sf:1;nr:4.07;cr:8.13;verts:25.66,30.97|-16.07,2.76|-15.86,-5.24|-11.15,-15.63|-0.87,-24.84;
160	907.81	622.71	v:0.5;t:f;sf:1;nr:4.11;cr:8.22;verts:16.37,8.7|7.83,16.8|-18.13,-18.66|-1.29,-18.49|8.13,-16.66;
200	918.14	638.56	v:0.5;t:f;sf:1;nr:4.15;cr:8.3;verts:5.55,7.65|2.6,9.08|1.8,9.28|-11.63,-2.65|12.59,-23.09;
240	937.01	642.12	v:0.5;t:f;sf:1;nr:4.19;cr:8.37;verts:40.52,8.89|-13.32,11.2|-16.27,12.64|-17.07,12.83|-6.29,-19.53;
280	954.39	648.4	v:0.5;t:f;sf:1;nr:4.22;cr:8.45;verts:28.68,13.99|-38.09,17.41|10.91,-29.98|23.71,-21.35|27.35,-16.43;
320	977.89	648.76	v:0.5;t:f;sf:1;nr:4.26;cr:8.52;verts:5.18,14.35|2.49,35.64|-14.33,-22.92|0.21,-20.99|3.85,-16.08;
360	1002.02	652.28	v:0.5;t:f;sf:1;nr:4.29;cr:8.58;verts:37.1,20.91|5.28,9.53|-10.53,2.82|-20.27,-12.56|8.23,-7.15;
400	1022.25	648.3	v:0.5;t:f;sf:1;nr:4.32;cr:8.65;verts:16.86,16.92|-14.95,5.55|-9.52,-1.85|-12.01,-11.13|13.93,-31.38;
440	1034.76	632.89	v:0.5;t:f;sf:1;nr:4.35;cr:8.7;verts:-0.71,10.09|-3.63,8.31|9.93,-1.93|10.04,-1.23;
480	1049.82	624.79	v:0.5;t:f;sf:1;nr:4.38;cr:8.76;verts:41.6,12.78|-15.76,1.99|-18.69,0.21|-5.02,-9.34|-5.13,-10.03;
520	1059.66	621.48	v:0.5;t:f;sf:1;nr:4.4;cr:8.8;verts:13.7,41.6|-25.61,-1.32|-14.86,-12.65|-14.97,-13.35|19.14,-27.34;
560	1084.26	624.85	v:0.5;t:f;sf:1;nr:4.42;cr:8.84;verts:28.78,20.27|-9.07,3.85|-5.65,-8.07|-5.45,-23.96;
600	1095.69	621.98	v:0.5;t:f;sf:1;nr:4.44;cr:8.88;verts:19.6,11.31|-20.5,0.98|-17.08,-10.94|0.2,-0.35;
640	1106.05	615.13	v:0.5;t:f;sf:1;nr:4.46;cr:8.91;verts:9.24,4.46|-10.16,-7.21|-7.71,-7.98|22.43,-3.67;
680	1119.49	615.91	v:0.5;t:f;sf:1;nr:4.47;cr:8.95;verts:43.08,11.4|-4.2,5.24|-23.6,-6.43|-21.15,-7.21|8.99,-2.89;
720	1143.54	623.02	v:0.5;t:f;sf:1;nr:4.49;cr:8.97;verts:23.67,14.79|19.03,18.51|-18.31,21.06|-15.06,4.22|0.17,-0.49;
760	1164.06	617.65	v:0.5;t:f;sf:1;nr:4.5;cr:9;verts:18.6,30.7|-1.49,13.14|-20.35,-5.86|21.34,-18.55;
800	1181.46	617.72	v:0.5;t:f;sf:1;nr:4.51;cr:9.03;verts:-17.32,31.58|-18.9,13.21|3.93,-18.48|27.98,-2.45;
840	1198.6	628.01	v:0.5;t:f;sf:1;nr:4.53;cr:9.06;verts:10.85,7.85|-11.39,18.22|-18.42,11.07|-13.2,-8.19|33.28,-30.51;
880	1211.82	634.63	v:0.5;t:f;sf:1;nr:4.54;cr:9.08;verts:26.88,36.44|-2.37,14.47|-26.42,-1.57|-7.31,-27.29|12.83,-25.17;
920	1231.61	623.52	v:0.5;t:f;sf:1;nr:4.55;cr:9.1;verts:7.1,25.32|-13.63,12.27|-22.16,3.35|-17.45,-5.67|-0.13,0.51;
960	1248.93	622.02	v:0.5;t:f;sf:1;nr:4.56;cr:9.13;verts:5.38,9.71|-10.23,23.83|-17.45,-0.98|7.58,-8.12|36.79,-26.81;
1000	1266.37	617.74	v:0.5;t:f;sf:1;nr:4.62;cr:9.24;verts:-3.71,12.13|-8.81,9.12|-12.05,5.43|-9.86,-12.41|36.07,-5.63;
1040	1293.19	615.05	v:0.5;t:f;sf:1;nr:4.69;cr:9.37;verts:-1.08,31.03|-30.48,5.92|-18.68,-24.8|9.24,-8.32|0.53,-0.04;
1080	1319.89	609.14	v:0.5;t:f;sf:1;nr:4.75;cr:9.5;verts:-3.94,12.12|-26.17,-5.95|-9.91,-8.02|-17.46,-14.23|46.87,0.08;
1120	1325.19	601.32	v:0.5;t:f;sf:1;nr:4.81;cr:9.62;verts:7.79,8.06|3.83,10.54|-15.2,-15.84|30.38,-1.16;
1160	1338.88	594.76	v:0.5;t:f;sf:1;nr:4.87;cr:9.74;verts:-39.23,27.85|-9.85,3.97|-5.9,1.5|31.12,-23.45|16.69,-7.72;
1200	1352.68	602.24	v:0.5;t:f;sf:1;nr:4.92;cr:9.84;verts:7.48,18.49|-23.66,11.45|-19.7,8.98|-2.61,-10.49|17.32,-15.98;
1240	1363.89	604.75	v:0.5;t:f;sf:1;nr:4.95;cr:9.9;verts:21.7,32.86|-3.73,21|-13.82,-7.97|21.07,-25.11;
1280	1374.95	597.34	v:0.5;t:f;sf:1;nr:4.97;cr:9.94;verts:10.64,25.45|-14.79,13.59|-11.86,0.62|-24.88,-15.39|19.47,-24.99;
1320	1385.24	589.48	v:0.5;t:f;sf:1;nr:4.98;cr:9.96;verts:5.58,12.53|0.34,17.59|-25.09,5.73|-22.16,-7.23|44.31,-22.53;
1360	1395.93	586.95	v:0.5;t:f;sf:1;nr:4.98;cr:9.97;verts:23.06,8.85|-5.11,10.01|-10.35,15.06|-24.39,3.86|24.54,-43.33;
1400	1409.51	592.27	v:0.5;t:f;sf:1;nr:4.99;cr:9.97;verts:49.83,1.14|9.48,14.16|-18.68,15.32|-32.59,0.57|20.07,-25.69;
1440	1438.51	583.67	v:0.5;t:f;sf:1;nr:4.99;cr:9.98;verts:8.92,49.07|-19.52,5.57|-12.47,-21.6|3.04,-24.75|20.83,-7.46;
*	id=P27	origin=start	destiny=end	motherId=-	ageAtStart=400
0	165.85	81.28	v:0.5;t:f;sf:1;nr:3.91;cr:7.82;verts:8.83,29.6|-15.92,-3.09|-5.13,-1.72|5.28,-15.33|8.11,-14.04;
40	180.1	75.71	v:0.5;t:f;sf:1;nr:3.95;cr:7.91;verts:36.83,13.08|-5.89,18.14|-19.38,-7.29|-8.96,-20.89|-6.14,-19.61;
80	205.94	75.46	v:0.5;t:f;sf:1;nr:4;cr:8;verts:28.94,26.94|10.99,12.82|-21.76,13.07|-9.92,-23.37|15.63,-20;
120	220.21	66.43	v:0.5;t:f;sf:1;nr:4.05;cr:8.09;verts:20.06,-3.18|-3.27,3.8|-20,3.53|1.36,-20.43;
160	234.38	59.99	v:0.5;t:f;sf:1;nr:4.1;cr:8.2;verts:21.11,19.01|-9.25,26.86|-17.45,-2.65|5.93,-40.03|5.89,-9.62;
200	247.81	52.62	v:0.5;t:f;sf:1;nr:4.16;cr:8.32;verts:8.53,0|-15.53,6.39|-7.96,-3.06|-7.54,-16.99;
240	274.6	47.49	v:0.5;t:f;sf:1;nr:4.22;cr:8.44;verts:22.74,34.82|-18.27,-5.13|-13.11,-10.24|1.16,-16.6|4.02,-16.14;
280	270.97	60.35	v:0.5;t:f;sf:1;nr:4.27;cr:8.55;verts:-9.48,2.62|4.79,-3.73|7.65,-3.28|16.5,-5.15;
320	273.36	54.24	v:0.5;t:f;sf:1;nr:4.33;cr:8.66;verts:-4.14,33.95|-11.87,-3.5|2.4,-9.85|5.27,-9.4|14.11,-11.27;
360	296.15	56.63	v:0.5;t:f;sf:1;nr:4.38;cr:8.77;verts:39.91,16.76|6.08,6.52|-20.38,-7.45|-17.52,-7|-8.68,-8.87;
400	305.92	61.23	v:0.5;t:f;sf:1;nr:4.42;cr:8.83;verts:15.04,25.03|-3.69,11.12|-18.45,-4.27|-23.01,-17.98|31.49,-15.47;
440	314.71	67.55	v:0.5;t:f;sf:1;nr:4.44;cr:8.88;verts:22.08,4.88|-1.7,9.65|-12.49,17.44|8.31,-5.19|22.69,-9.15;
480	320.85	63.68	v:0.5;t:f;sf:1;nr:4.46;cr:8.92;verts:-17.49,30.91|-18.62,13.57|2.18,-9.06|16.55,-13.02|15.94,1.01;
520	327.79	64.42	v:0.5;t:f;sf:1;nr:4.48;cr:8.96;verts:-11.67,33.73|-4.76,-8.32|9.62,-12.28|20.98,-1.84|9,1.75;
560	338.01	62.72	v:0.5;t:f;sf:1;nr:4.5;cr:9;verts:33.32,29.98|-11.01,1.55|-14.98,-10.02|-0.6,-13.98|10.76,-3.54;
600	340.25	69.07	v:0.5;t:f;sf:1;nr:4.52;cr:9.04;verts:8.51,2.81|-13.26,7.89|-17.23,-3.68|-2.85,-7.63|44.93,-2.78;
640	362.79	65.77	v:0.5;t:f;sf:1;nr:4.56;cr:9.12;verts:-8.67,19.48|-14.03,-0.48|21.51,-19.33|22.39,-6.07;
680	369.76	62.03	v:0.5;t:f;sf:1;nr:4.61;cr:9.21;verts:20.37,30.28|-15.64,15.74|-21,-4.23|14.54,-23.07|15.42,-9.81;
720	380.14	60.28	v:0.5;t:f;sf:1;nr:4.65;cr:9.3;verts:5.73,45.71|-10.6,-8.28|4.16,-24.82|5.04,-11.56|13.42,0.94;
760	395.8	68.48	v:0.5;t:f;sf:1;nr:4.69;cr:9.38;verts:42.6,18.63|-2.23,9.14|-26.25,-0.08|-10.61,-3.36|-11.49,-16.62;
800	413.57	68.31	v:0.5;t:f;sf:1;nr:4.73;cr:9.46;verts:25.04,16.53|-20,8.97|-2.23,-21.26|21.3,1.86;
840	424.33	73.89	v:0.5;t:f;sf:1;nr:4.77;cr:9.54;verts:10.54,7.44|14.29,22.11|-12.99,-15.68|-29.04,-37.33|-5.98,-8.86;
880	433.49	71.14	v:0.5;t:f;sf:1;nr:4.81;cr:9.62;verts:5.12,19.36|-9.94,1.22|-15.14,-11.62|36.37,-11.56;
920	456.81	75.54	v:0.5;t:f;sf:1;nr:4.85;cr:9.7;verts:-15.07,29.58|13.05,-7.15|12.61,0.39|31.92,9.15;
960	486.66	74.88	v:0.5;t:f;sf:1;nr:4.89;cr:9.78;verts:30.94,2.66|2.07,8.49|-17.24,-0.27|-9.7,-0.34|-16.8,-7.81;
1000	505.34	85.08	v:0.5;t:f;sf:1;nr:4.91;cr:9.83;verts:12.26,12.85|21.73,28.83|-16.61,18.69|0.31,-0.47|31.58,-17.5;
1040	515.99	85.62	v:0.5;t:f;sf:1;nr:4.93;cr:9.86;verts:1.6,13.39|-10.9,16.91|-10.34,0.08|2.18,-24.86;
1080	529.14	69.46	v:0.5;t:f;sf:1;nr:4.95;cr:9.89;verts:37.11,13.37|-24.05,0.75|-11.55,-2.77|-23.49,-16.08|13.79,0.72;
1120	532.26	70.07	v:0.5;t:f;sf:1;nr:4.96;cr:9.92;verts:10.67,1.33|7.15,7.4|-27.16,1.37|-14.66,-2.15|46.2,-17.63;
1160	560.2	72.68	v:0.5;t:f;sf:1;nr:4.97;cr:9.94;verts:-9.61,22.64|-20.8,10.01|-17.27,3.94|18.26,-15.03|0.45,-0.35;
1200	574.79	64.42	v:0.5;t:f;sf:1;nr:4.98;cr:9.96;verts:32.45,22.98|-24.21,14.38|-11.88,-1.88|-14.14,-8.61|3.66,-23.29;
1240	597.19	53.95	v:0.5;t:f;sf:1;nr:4.99;cr:9.98;verts:10.05,12.51|-12.26,18.17|-3.05,-21.71|31.39,-5.6;
1280	611.7	50.38	v:0.5;t:f;sf:1;nr:5;cr:10;verts:32.54,9.33|-12.98,29.19|-4.46,8.95|-20.37,-27.03|16.88,-9.17;
1320	631.81	59.74	v:0.5;t:f;sf:1;nr:5.01;cr:10.02;verts:12.43,18.69|1.85,35.36|-35.15,4.32|0.54,-0.19|35.15,4.32;
1360	643.11	53.85	v:0.5;t:f;sf:1;nr:5.02;cr:10.03;verts:1.13,12.79|-18.36,35.63|5.32,-30.2|23.84,-1.58;
1400	673.48	65.54	v:0.5;t:f;sf:1;nr:5.02;cr:10.05;verts:36.4,1.27|13.65,33.77|-6.53,10.12|-44.23,23.69|8.19,-35.49;
1440	678.63	62.92	v:0.5;t:f;sf:1;nr:5.03;cr:10.06;verts:5.64,9.03|2.58,10.33|-11.67,7.49|-10.61,-0.93|25.03,-31.45;
*	id=P28	origin=start	destiny=end	motherId=-	ageAtStart=560
0	561.61	247.05	v:0.5;t:f;sf:1;nr:3.98;cr:7.96;verts:14.47,24.08|5.36,27.57|-27,7.74|-28.05,1.47|17.44,-35.26;
40	576.25	245.66	v:0.5;t:f;sf:1;nr:4.02;cr:8.04;verts:21.68,10.57|-0.17,22.68|-23.67,4.6|-22.52,-8.64|19.2,-34.86;
80	593.11	245.38	v:0.5;t:f;sf:1;nr:4.06;cr:8.12;verts:0,22.2|-22.17,1.16|4.82,10.29|-11.43,-19.03|38.6,11.28;
120	598.65	238.05	v:0.5;t:f;sf:1;nr:4.1;cr:8.19;verts:-5.54,14.87|-15.89,21.87|11,-24.7|15.76,-28.39;
160	607.39	247.89	v:0.5;t:f;sf:1;nr:4.14;cr:8.27;verts:0,-26.55|2.25,-14.86|7.02,-18.55|1.95,-2.03|26.53,-0.93;
200	624.54	248.1	v:0.5;t:f;sf:1;nr:4.17;cr:8.35;verts:9.38,-0.72|31.95,26.25|-15.2,-1.82|-14.89,-14.65|-10.13,-18.34;
240	637.24	257.62	v:0.5;t:f;sf:1;nr:4.21;cr:8.42;verts:17.02,-0.59|16.9,2.08|-3.32,8.8|21.47,-15.89;
280	661.66	248.35	v:0.5;t:f;sf:1;nr:4.25;cr:8.5;verts:-4.35,8.18|-6.2,6.89|-0.75,-0.14|-7.51,-7.19|-7.39,-9.86;
320	687.91	260.03	v:0.5;t:f;sf:1;nr:4.29;cr:8.59;verts:-7.74,8.59|-10.21,5.43|-10.39,5.07|-8.46,-7.89|42.29,-4.38;
360	709.89	262.76	v:0.5;t:f;sf:1;nr:4.34;cr:8.68;verts:20.32,-1.66|40.77,13.46|-29.32,8.96|-30.36,-4.27|26.28,-15.79;
400	725.36	265.07	v:0.5;t:f;sf:1;nr:4.39;cr:8.77;verts:12.32,25.26|-27.39,-6.32|10.8,-13.47|34.4,-4.58;
440	744.63	265.97	v:0.5;t:f;sf:1;nr:4.44;cr:8.88;verts:-7.9,31.67|-15.51,-23.4|-8.46,-12.58|32.61,1.14;
480	754.33	262.39	v:0.5;t:f;sf:1;nr:4.46;cr:8.93;verts:-18.16,-16.16|1.28,-2.08|29.07,-3.57|22.91,-2.45|29.25,-1.53;
520	771.08	257.13	v:0.5;t:f;sf:1;nr:4.49;cr:8.97;verts:-15.47,-7.33|6.16,-7.7|-0.2,-0.48|12.32,-8.82|12.5,-6.78;
560	776.91	263.12	v:0.5;t:f;sf:1;nr:4.5;cr:9.01;verts:-6.02,5.51|-21.3,-1.35|6.5,-2.84|6.67,-0.8|44.81,-1.91;
600	794.22	252.14	v:0.5;t:f;sf:1;nr:4.52;cr:9.04;verts:26.42,11.51|-23.34,-5.47|-10.64,-11.78|-10.82,-13.82|23.77,-0.41;
640	790.89	260.01	v:0.5;t:f;sf:1;nr:4.53;cr:9.06;verts:44.39,8.39|-20,2.4|-27.77,-10.11|-7.31,-3.91|-7.48,-5.94;
680	814.49	251.98	v:0.5;t:f;sf:1;nr:4.54;cr:9.09;verts:20.66,0|-6.04,19.76|-17.21,-23.34|2.16,-20.55;
720	824.77	254.02	v:0.5;t:f;sf:1;nr:4.56;cr:9.11;verts:10.38,2.04|-16.32,21.8|-8.12,-18.51|36.17,-3.58;
760	852.59	259.41	v:0.5;t:f;sf:1;nr:4.57;cr:9.13;verts:10.84,0|8.35,1.81|-17.44,7.43|-10.12,-3.89|35.32,-8.95;
800	866.98	264.15	v:0.5;t:f;sf:1;nr:4.58;cr:9.16;verts:-3.54,4.75|-6.03,6.55|-24.5,0.86|20.94,-4.21|44.93,-8.18;
840	892.43	267.73	v:0.5;t:f;sf:1;nr:4.59;cr:9.18;verts:17.36,23.04|-24.19,15.71|-24.73,-14.86|-0.17,-0.5|19.47,-4.59;
880	909.17	277.62	v:0.5;t:f;sf:1;nr:4.64;cr:9.29;verts:9.4,6.58|8.39,7.83|2.73,5.29|-1.33,2.86|-16.91,9.39;
920	921.85	277.82	v:0.5;t:f;sf:1;nr:4.7;cr:9.41;verts:-4.28,8.02|-3.27,6.77|-9.94,5.49|-0.47,0.26|-14.01,3.05;
960	945.72	276.97	v:0.5;t:f;sf:1;nr:4.78;cr:9.55;verts:24.97,39.87|-27.15,5.93|-24.35,-0.58|-24.07,-20.93|22.55,-22.55;
1000	961.45	275.77	v:0.5;t:f;sf:1;nr:4.86;cr:9.71;verts:-19.68,32.75|-18.47,11.54|6.82,-23.75|19.74,-9.2;
1040	975.22	289.29	v:0.5;t:f;sf:1;nr:4.95;cr:9.9;verts:5.97,4.31|6.7,4.64|4.59,10.82|-10.9,-4.4;
1080	991.37	293.49	v:0.5;t:f;sf:1;nr:4.99;cr:9.98;verts:-9.45,8.85|-10.18,8.52|-11.56,15.03|-27.05,-0.19|42.97,-24.53;
1120	1008.01	289.02	v:0.5;t:f;sf:1;nr:5.02;cr:10.04;verts:-2.89,10.07|-26.09,4.38|-26.82,4.05|-7.28,-7.54|49.07,-9.04;
1160	1017.93	278.29	v:0.5;t:f;sf:1;nr:5.04;cr:10.08;verts:38.43,11.62|-2.37,10.27|-3.95,9.77|-12.81,-0.66|-17.2,-18.27;
1200	1025.43	290.23	v:0.5;t:f;sf:1;nr:5.06;cr:10.12;verts:-9.88,22.2|-11.46,21.71|-20.32,11.28|-24.71,-6.33|45.4,-21.92;
1240	1036.12	288.35	v:0.5;t:f;sf:1;nr:5.08;cr:10.15;verts:10.68,4.1|-20.56,20.33|-22.14,19.83|-1.39,-11.35|35.66,-35.9;
1280	1054.93	281.04	v:0.5;t:f;sf:1;nr:5.09;cr:10.18;verts:10.99,4.22|22.64,33.71|-8.14,-3.21|-20.21,-18.66|0,-11.78;
1320	1064.11	274.31	v:0.5;t:f;sf:1;nr:5.1;cr:10.21;verts:13.46,26.97|-27.18,30.19|-17.32,-9.95|-9.19,-18.51|30.9,-40.45;
1360	1071.83	291.48	v:0.5;t:f;sf:1;nr:5.11;cr:10.22;verts:-1.73,33.02|-0.39,0.44|-25.04,7.23|-16.9,-1.34|-31.45,-10.22;
1400	1088.9	288.96	v:0.5;t:f;sf:1;nr:5.11;cr:10.22;verts:2.23,10.49|-10.41,2.6|-17.47,-2.09|9.59,-18.6;
1440	1109.46	284.23	v:0.5;t:f;sf:1;nr:5.11;cr:10.23;verts:29.95,41.43|-18.33,5.77|-21.26,2.99|-10.98,-23.32|0,-21.47;
*	id=P29	origin=start	destiny=end	motherId=-	ageAtStart=840
0	218.85	400.51	v:0.5;t:f;sf:1;nr:4.02;cr:8.03;verts:22.26,32.89|-23.93,7.32|-16.91,-10.49|-14.35,-20.5|24.17,-6.48;
40	240.69	396	v:0.5;t:f;sf:1;nr:4.03;cr:8.07;verts:28.43,14.97|-3.72,8.37|-9.05,1.43|-4.3,-8.09|2.33,-10.98;
80	254.57	398.25	v:0.5;t:f;sf:1;nr:4.06;cr:8.12;verts:14.55,17.21|-17.61,10.61|-22.93,3.68|-18.18,-5.84|-11.55,-8.74|39.85,-27.46;
120	271.06	390.59	v:0.5;t:f;sf:1;nr:4.09;cr:8.18;verts:26.05,12.15|10.77,26.65|-1.94,9.55|0.1,-0.46|24.89,-14.37;
160	267.56	394.04	v:0.5;t:f;sf:1;nr:4.13;cr:8.25;verts:15.69,5.71|3.61,3|1.57,13.01|-12.37,-16.9|1.45,-16.63;
200	286.51	402.69	v:0.5;t:f;sf:1;nr:4.16;cr:8.33;verts:0.47,8.98|-3.27,14.35|-15.34,11.64|-17.5,-7.98|37.25,-17.76;
240	309.19	409.45	v:0.5;t:f;sf:1;nr:4.2;cr:8.4;verts:17.32,-28.44|-4.46,7.13|7.68,-3.42|6.8,4.94;
280	336.54	419.3	v:0.5;t:f;sf:1;nr:4.23;cr:8.47;verts:16.4,38.65|-19.66,6.43|-10.02,-18.59|-0.47,-26.7|9.57,-24.93;
320	364.48	410.88	v:0.5;t:f;sf:1;nr:4.27;cr:8.54;verts:-0.01,0.49|-27.62,-12.3|0,-30.23|5.77,-29.68|27.18,-13.25;
360	382.08	412.15	v:0.5;t:f;sf:1;nr:4.3;cr:8.61;verts:8.1,15.23|-17.61,1.76|-5.32,-16.66|9.58,-11.99;
400	394.2	410.77	v:0.5;t:f;sf:1;nr:4.34;cr:8.68;verts:36.17,23.32|-4.03,13.85|-20.92,-18.83|-17.44,-18.04|-2.55,-13.36;
440	413.67	407.41	v:0.5;t:f;sf:1;nr:4.37;cr:8.74;verts:13.47,26.44|-13.93,26.2|-23.5,10.49|-4.13,-29.38|29.43,-31.86;
480	434.03	410.83	v:0.5;t:f;sf:1;nr:4.4;cr:8.81;verts:27.6,-6.37|43.67,-1.86|-26.78,-9.22|-23.48,-15.84|-22.91,-16.65;
520	458.9	412.91	v:0.5;t:f;sf:1;nr:4.44;cr:8.87;verts:23.28,19.53|-0.8,14.41|-4.23,-30.09|2.73,-4.29|18.8,0.22;
560	482.13	400.28	v:0.5;t:f;sf:1;nr:4.47;cr:8.94;verts:41.54,15.56|0.05,6.89|-24.02,1.77|-20.5,-16.93|-4.43,-12.42;
600	499.99	406.92	v:0.5;t:f;sf:1;nr:4.5;cr:9;verts:44.6,2.65|-17.82,13.54|-22.29,-5.77|-4.15,-9.79|2.75,-10.27;
640	517.84	401.94	v:0.5;t:f;sf:1;nr:4.53;cr:9.07;verts:-15.09,-15.25|-22,-14.77|26.76,-2.33|27.03,10.92|-44.99,-0.9;
680	529.84	396.29	v:0.5;t:f;sf:1;nr:4.57;cr:9.14;verts:15.03,5.26|19.71,40.83|-24.11,-6.01|-7.26,-23.76|14.75,-7.99;
720	538.68	392.42	v:0.5;t:f;sf:1;nr:4.6;cr:9.2;verts:20.7,-19.99|5.92,-11.85|-8.65,4.12|11.7,-26.29;
760	549.51	387.08	v:0.5;t:f;sf:1;nr:4.64;cr:9.27;verts:12.49,44.29|-19.48,-1.23|-4.91,-17.19|9.87,-25.33|8.55,-17.54;
800	561.18	393.54	v:0.5;t:f;sf:1;nr:4.67;cr:9.34;verts:34.72,30.72|-1.11,10.6|-16.59,-10.73|-3.12,-11.08|-1.81,-18.87;
840	564.6	402.03	v:0.5;t:f;sf:1;nr:4.7;cr:9.4;verts:-4.54,19.09|-20.01,-2.24|-6.54,-2.59|-5.23,-10.38|44.1,-15.32;
880	582.54	411.06	v:0.5;t:f;sf:1;nr:4.73;cr:9.47;verts:-24.48,6.44|-23.17,-1.35|-14.99,-3.54|6.52,-9.32|26.16,-6.29;
920	603.11	408.87	v:0.5;t:f;sf:1;nr:4.76;cr:9.53;verts:5.6,-8.47|-0.52,-0.16|-19.65,-5.64|-14.04,-11.51|-3.9,-20.07;
960	626.82	409.27	v:0.5;t:f;sf:1;nr:4.8;cr:9.59;verts:20.78,6.35|-21.67,1.52|-24.23,0.24|-3.09,-2.68;
1000	642.04	399.9	v:0.5;t:f;sf:1;nr:4.83;cr:9.65;verts:34.69,16.38|-1.73,10.89|-18.32,-12.05|-2.48,-10.75|5.55,-3.02;
1040	648.9	401.81	v:0.5;t:f;sf:1;nr:4.85;cr:9.71;verts:48.16,3.04|-5.47,9.1|-8.58,12.8|-25.17,-10.14|-9.33,-8.84;
1080	663.99	393.86	v:0.5;t:f;sf:1;nr:4.88;cr:9.77;verts:46.51,13.91|-23.67,4.85|-20.56,1.15|-6.24,-8.91|10.5,-2.81;
1120	688.84	387.03	v:0.5;t:f;sf:1;nr:4.91;cr:9.82;verts:29.52,38.9|-14.34,-9.64|-6.22,-20.36|20.13,6.93|21.67,7.09;
1160	707.77	378.1	v:0.5;t:f;sf:1;nr:4.94;cr:9.87;verts:21.34,3.38|-21.64,32.78|-10.14,-19.08|-0.38,-21.6|21.44,-2.63;
1200	721.59	371.33	v:0.5;t:f;sf:1;nr:4.96;cr:9.93;verts:30.35,23.71|-36.83,11.26|13.02,-37.29|7.62,-9.4|7.51,-3.39;
1240	736.03	379.1	v:0.5;t:f;sf:1;nr:4.99;cr:9.98;verts:-0.19,-0.54|-6.92,4.38|-6.82,-1.63|-17.01,10.63|-1.42,-29.52;
1280	747.85	373.3	v:0.5;t:f;sf:1;nr:5.02;cr:10.03;verts:49.11,8.85|-28.83,4.83|-18.74,-1.41|-18.64,-7.43|-12.01,-6.34;
1320	762.65	372.1	v:0.5;t:f;sf:1;nr:5.04;cr:10.08;verts:4.11,25.96|-23.82,11.11|-26.81,-7.54|-21.53,-15.07|46.15,-19.65;
1360	765.61	381.27	v:0.5;t:f;sf:1;nr:5.06;cr:10.13;verts:50.4,-0.46|-13.19,19.55|-29.77,1.63|-24.49,-5.9|-12.85,-19.78;
1400	786.98	379.46	v:0.5;t:f;sf:1;nr:5.09;cr:10.17;verts:29.03,-2.26|-22.66,-6.93|-1.25,-10.55|9.26,-21.81;
1440	797.15	387.02	v:0.5;t:f;sf:1;nr:5.11;cr:10.22;verts:18.86,5.3|19.38,33.57|-11.42,-2.99|-24.45,-32.54|-0.91,-14.26;
*	id=P30	origin=start	destiny=end	motherId=-	ageAtStart=120
0	42.66	452.84	v:0.5;t:f;sf:1;nr:3.99;cr:7.97;verts:2,31.47|0.22,13.84|0.44,8.42|5.19,-6.65;
40	50.48	448.28	v:0.5;t:f;sf:1;nr:4.03;cr:8.06;verts:-2.35,16.74|-7.6,9.28|-7.38,3.86|-2.62,-11.21|22.51,-22.59;
80	60.36	452.28	v:0.5;t:f;sf:1;nr:4.07;cr:8.14;verts:48.32,-1.7|-12.24,20.75|-17.48,13.28|-17.26,7.86|-12.51,-7.21|12.63,-18.58;
120	77.41	447.05	v:0.5;t:f;sf:1;nr:4.1;cr:8.21;verts:-0.04,-0.37|-1.51,9.56|-4.42,-23.82|-1.68,-9.53;
160	90.27	443.18	v:0.5;t:f;sf:1;nr:4.14;cr:8.27;verts:38.12,15.18|-14.37,5.7|-12.89,-4.24|-20.45,-6.64|-14.53,-13.4;
200	115.35	442.7	v:0.5;t:f;sf:1;nr:4.17;cr:8.34;verts:23.61,7.67|13.04,14.71|-0.87,24.81|-9.7,22.85|-14.31,-38.82;
240	130.16	448.07	v:0.5;t:f;sf:1;nr:4.21;cr:8.41;verts:32.03,0.56|8.8,13.04|-1.77,20.08|-21.42,-15.94|7.21,-31.21;
280	154.11	453.92	v:0.5;t:f;sf:1;nr:4.24;cr:8.48;verts:8.07,6.4|-15.16,18.88|-0.36,0.15|9.29,-4.94;
320	176.53	453.42	v:0.5;t:f;sf:1;nr:4.28;cr:8.56;verts:24.67,34.51|-14.34,5.9|-22.78,-0.35|-13.13,-5.44|6.07,-26.29;
360	199.41	447.78	v:0.5;t:f;sf:1;nr:4.32;cr:8.63;verts:-0.78,11.1|-0.22,0.44|-11.12,0.19|-11.1,-0.78|-10.64,-3.25;
400	221.39	453.15	v:0.5;t:f;sf:1;nr:4.36;cr:8.71;verts:-4.2,19.76|-22.2,5.82|7.89,-18.6|-0.34,0.21;
440	241.77	442.2	v:0.5;t:f;sf:1;nr:4.38;cr:8.75;verts:-7.67,6.44|-24.58,8.81|-20.72,-10.74|-9.29,-3.75|0.5,-0.02;
480	263.55	429.94	v:0.5;t:f;sf:1;nr:4.39;cr:8.79;verts:41.69,13.34|-14.88,22.91|-18.28,20.3|-21.28,-12.28|1.43,-27.28;
520	265.62	420.82	v:0.5;t:f;sf:1;nr:4.41;cr:8.82;verts:-4.58,25.96|-16.94,13.78|-20.35,11.17|9.88,-24.44|34.67,-27;
560	281.71	421.34	v:0.5;t:f;sf:1;nr:4.42;cr:8.84;verts:29.59,-4.16|0.15,0.49|-14.49,-26.14|-6.22,-23.92|24.48,-17.14;
600	293.32	429.43	v:0.5;t:f;sf:1;nr:4.43;cr:8.86;verts:17.98,3.93|17.02,14.91|-11.46,8.57|-17.83,-15.83;
640	317.34	429.01	v:0.5;t:f;sf:1;nr:4.44;cr:8.87;verts:9.39,0|-6.99,14.49|-6.03,3.51|14.03,-32.53;
680	337.3	438.5	v:0.5;t:f;sf:1;nr:4.45;cr:8.89;verts:39.63,19.97|-10.57,9.49|-23.78,0.42|-19.24,-13.98|-5.93,-23.05;
720	337.82	437.09	v:0.5;t:f;sf:1;nr:4.45;cr:8.9;verts:38.2,22.73|-11.1,8.07|-24.31,-1|-19.77,-15.39|-6.45,-24.46;
760	356.85	436.53	v:0.5;t:f;sf:1;nr:4.46;cr:8.92;verts:3.96,18.64|-17.13,8.35|-17.91,6.52|4.93,-18.41|37.07,-24.66;
800	370.03	436.12	v:0.5;t:f;sf:1;nr:4.47;cr:8.93;verts:34.42,9.36|-9.22,18.23|-13.22,-15.21|-10.38,-17.28|-8.25,-18.82;
840	383.98	437.09	v:0.5;t:f;sf:1;nr:4.47;cr:8.95;verts:20.47,10.33|10.54,20.69|-1.22,23.19|-30.92,-17.9|14.93,-17.79;
880	388.45	438.84	v:0.5;t:f;sf:1;nr:4.48;cr:8.96;verts:16,12.08|6.08,22.44|-5.68,24.94|-9,-34.64|10.46,-16.04;
920	396.37	437.08	v:0.5;t:f;sf:1;nr:4.49;cr:8.98;verts:8.09,10.32|-1.84,20.68|-13.6,23.18|2.54,-17.81|11.44,-43.33;
960	406.53	434.77	v:0.5;t:f;sf:1;nr:4.5;cr:8.99;verts:35.77,-3.26|-2.08,8.01|-12,18.37|-10.01,2.13|-7.62,-20.11;
1000	411.79	432.54	v:0.5;t:f;sf:1;nr:4.55;cr:9.1;verts:24.62,14.9|-17.26,16.14|-7.33,5.78|-15.27,-0.1|-12.88,-22.34;
1040	422	437.86	v:0.5;t:f;sf:1;nr:4.63;cr:9.25;verts:14.41,20.22|-17.54,11.09|-19.97,9.31|-25.48,5.21|20.74,-40.52;
1080	438.71	436.77	v:0.5;t:f;sf:1;nr:4.72;cr:9.44;verts:9.05,-5.23|4.42,9.48|-2.3,19.13|-10.42,-0.91|13.23,-34.56;
1120	450.38	433.52	v:0.5;t:f;sf:1;nr:4.81;cr:9.63;verts:-13.97,15.88|-7.26,6.22|-22.09,-4.16|-2.62,-8.48|46.94,-4.92;
1160	465	439.65	v:0.5;t:f;sf:1;nr:4.9;cr:9.8;verts:4.96,10.65|-21.87,12.36|-17.24,-2.34|-3.43,-11.23|45.29,-16.31;
1200	468.25	440.49	v:0.5;t:f;sf:1;nr:4.94;cr:9.88;verts:1.72,11.49|-25.12,13.2|-20.48,-1.5|-6.68,-10.39|46.51,-15.37;
1240	488.2	428.94	v:0.5;t:f;sf:1;nr:4.97;cr:9.94;verts:32.36,23.51|3.39,39.36|-18.24,-0.07|-28.77,-27.79|36.82,-15.63;
1280	507.38	440.01	v:0.5;t:f;sf:1;nr:4.98;cr:9.96;verts:17.64,-4.56|16.51,46.86|-23.37,-22.57|-15.75,-28.42|6.76,-31.78;
1320	524.68	447.97	v:0.5;t:f;sf:1;nr:4.99;cr:9.97;verts:22.41,44.47|-12.95,-1.59|-12.26,-4.46|-10.55,-23.82|4.68,-12.18;
1360	535.34	464.49	v:0.5;t:f;sf:1;nr:4.99;cr:9.98;verts:-5.98,4.34|-23.61,14.93|-22.92,12.06|-21.2,-7.3|49.12,-8.63;
1400	551.78	460.4	v:0.5;t:f;sf:1;nr:4.99;cr:9.99;verts:17.05,11.5|11.2,17.25|-19.67,6.01|-22.42,0.24|-0.57,0.09;
1440	574.62	447.06	v:0.5;t:f;sf:1;nr:5;cr:9.99;verts:-19.88,14.44|-11.64,3.91|-23.41,-13.24|-5.79,-1.84|39.95,0.78;
