# Supplementary material for: A three component model for superdiffusive motion effectively describes migration of eukaryotic cells moving freely or under a directional stimulus
Source: PLoS One. 2022 Aug 2;17(8):e0272259. doi: 10.1371/journal.pone.0272259 (PMC9345344; doi:10.1371/journal.pone.0272259)
Supplement: S1 File — Text files containing information about displacements of experimental and simulated populations used for both preliminary analyses, in “datasets used for preliminary evaluation of cell movement (Tables 1 and 2)”, and further characterization of cell movement, in “further datasets used for cell movement characterization (Figs 2, 4–6; Table 2; S1–S3 Tables; S2 and S3 Figs)”. (ZIP) [file pone.0272259.s007.zip › S1_File/further datasets/simulated/30 cells (9 micron random)/b12 p0/Coords-Txwcwy.txt]

#	version=2.0	operator=	acqDate=	cellLine=cell	cond=N.T.	type=	well=	ref_angle=	note=Experiment 1	clickId=	date=	acqId=	ps=1	xSize=845	ySize=668	ts=1	unit=um	stackId=	timeInt=	description=
*	id=P1	origin=start	destiny=end	motherId=-	ageAtStart=2040
0	299.31	143.53	c
40	305.57	153.72	c
80	301.92	148.74	c
120	325.88	153.58	c
160	330.47	150.95	c
200	342.65	150.27	f
240	356.16	158.78	f
280	370.68	165.69	f
320	383.3	160.75	f
360	387.84	155.7	f
400	413.84	153.85	f
440	422.63	152.4	f
480	426.32	145.76	f
520	427.61	137.58	f
560	441.13	131.98	f
600	451.29	125.72	f
640	458.91	118.75	f
680	472.95	125.79	f
720	491.23	114.28	f
760	495.61	116.78	f
800	498.51	116.22	f
840	513.08	111.37	f
880	520.11	110.62	f
920	514.72	108.93	f
960	522.3	94.8	f
1000	530.94	90.88	f
1040	542.48	87.1	f
1080	560.21	73.02	f
1120	581.84	67.33	f
1160	584.24	73.93	f
1200	597.34	64.47	f
1240	600.52	73.36	f
1280	621.35	68.24	f
1320	625.02	61.85	f
1360	621.3	68.59	f
1400	624.02	84.33	f
1440	643.51	78.49	f
*	id=P2	origin=start	destiny=end	motherId=-	ageAtStart=2960
0	485.72	536.4	c
40	491.39	539.01	c
80	506	542.45	c
120	517.48	547.85	c
160	519.89	550.11	c
200	528.59	544.55	f
240	538.13	545.61	f
280	552.92	533.23	f
320	567.02	531.62	f
360	576.15	535.96	f
400	586.26	538.91	f
440	601.26	538.09	f
480	609.01	538.31	f
520	617.73	549.79	f
560	617.99	547.99	f
600	638.66	550.29	f
640	660.81	545.25	f
680	672.07	540.36	f
720	681.61	538.23	f
760	699.2	539.16	f
800	720.01	534.58	f
840	725.81	538.12	f
880	732.67	529.56	f
920	746.88	538.5	f
960	756.42	534	f
1000	763.07	518.23	f
1040	767.81	504.06	f
1080	777.15	506.88	f
1120	787.03	501.19	f
1160	808.91	498.52	f
1200	817.06	510.08	f
1240	826.59	506.22	f
1280	841.85	491.29	f
1320	845.44	491.82	f
1360	850.8	489.8	f
1400	858.2	482.25	f
1440	864.29	490.59	f
*	id=P3	origin=start	destiny=end	motherId=-	ageAtStart=3240
0	554.76	329.69	c
40	561.6	326.37	c
80	560.88	334.88	c
120	564.59	338.03	c
160	575.99	333.5	c
200	585.79	334.79	f
240	601.47	333.51	f
280	610.27	342.23	f
320	616.26	342.81	f
360	631.83	347.01	f
400	646.18	350.8	f
440	656.09	347.06	f
480	673.53	344.68	f
520	699.56	343.98	f
560	711.26	343.72	f
600	716.34	339.28	f
640	733.87	352.11	f
680	742.97	349.34	f
720	751.19	350.97	f
760	766.16	347.33	f
800	780.89	333.36	f
840	800.09	332.4	f
880	811.1	334.32	f
920	830.7	335.31	f
960	837.21	327.24	f
1000	839.17	326.18	f
1040	850.36	314.18	f
1080	871.11	324.48	f
1120	889.77	328.32	f
1160	900.51	319.03	f
1200	897.72	326.31	f
1240	919.57	307.95	f
1280	931.34	308.26	f
1320	947.44	311.68	f
1360	965.24	302.56	f
1400	965.67	299.19	f
1440	982.88	300.36	f
*	id=P4	origin=start	destiny=end	motherId=-	ageAtStart=1880
0	452.23	347.62	c
40	460.17	366.29	c
80	468.56	368.95	c
120	492.7	369.42	c
160	493.77	380.42	c
200	502.26	380.05	f
240	509.1	373.66	f
280	511.45	373.67	f
320	509.61	370.08	f
360	515.19	378.2	f
400	533.11	379.65	f
440	549.98	390.79	f
480	568	394.63	f
520	570.33	388.31	f
560	575.54	386.61	f
600	587.64	391.8	f
640	597.13	385.31	f
680	606.83	381.04	f
720	615.29	384.47	f
760	621.14	392.41	f
800	630.08	395.01	f
840	643.24	396.47	f
880	647.94	387.07	f
920	661.1	389.93	f
960	674.88	399.04	f
1000	675.96	396.89	f
1040	686.22	396.5	f
1080	690.03	396.84	f
1120	695.2	386.03	f
1160	705.14	389.72	f
1200	718.63	381.45	f
1240	721.55	381.85	f
1280	736.02	382.97	f
1320	739.9	396.22	f
1360	746.86	388.79	f
1400	750.6	401.85	f
1440	767.31	409.65	f
*	id=P5	origin=start	destiny=end	motherId=-	ageAtStart=360
0	373.76	211.83	c
40	397.41	204.91	c
80	407.32	205.66	c
120	405.74	214.41	c
160	408.03	219.54	c
200	414.11	203.95	f
240	427.14	204.95	f
280	442.56	192.32	f
320	447.53	190.83	f
360	468.37	184.58	f
400	477.93	187.85	f
440	488.05	187.9	f
480	502.87	196.85	f
520	511.75	201.91	f
560	524.01	202.53	f
600	524.98	195.91	f
640	541.53	191.94	f
680	553.16	183.91	f
720	576.5	180.9	f
760	584.39	187.18	f
800	603.16	187.85	f
840	613.14	196.63	f
880	638.13	197.35	f
920	648.66	203.7	f
960	671.4	199.86	f
1000	672.54	208.27	f
1040	703.8	207.42	f
1080	719.47	208.91	f
1120	743.31	205.28	f
1160	754.56	211.12	f
1200	757.21	215.95	f
1240	761.35	216.41	f
1280	768.6	223.55	f
1320	773.46	231.41	f
1360	785.8	243.4	f
1400	812.01	238.97	f
1440	837.09	242.7	f
*	id=P6	origin=start	destiny=end	motherId=-	ageAtStart=4120
0	181.65	664.95	c
40	197.49	671.68	c
80	198.22	684.21	c
120	204.51	694.92	c
160	217.69	688.97	c
200	224	676.53	f
240	243.01	674.91	f
280	248.56	671.7	f
320	278.57	657.65	f
360	293.29	657.34	f
400	287.12	645.33	f
440	304.1	643.96	f
480	324.09	654.42	f
520	324.95	659.55	f
560	327.48	666.08	f
600	341.4	670.28	f
640	364.63	677.09	f
680	377.44	677.08	f
720	392.76	674.47	f
760	392.87	660.69	f
800	392.3	668.88	f
840	413.44	674.44	f
880	429.66	666.18	f
920	450.41	669.81	f
960	456.82	675.37	f
1000	470.02	666.27	f
1040	475.82	675.03	f
1080	483.41	670.22	f
1120	492.68	662.63	f
1160	494.6	660.48	f
1200	501.58	663.93	f
1240	499.22	655.08	f
1280	506.72	649.85	f
1320	521.95	656.28	f
1360	525.08	641.14	f
1400	547.05	653.06	f
1440	560.53	646.27	f
*	id=P7	origin=start	destiny=end	motherId=-	ageAtStart=2760
0	296.95	331.2	c
40	315.54	328.2	c
80	328.8	343.42	c
120	338.82	345.11	c
160	350.83	347.48	c
200	362.41	350.35	f
240	380.36	354.85	f
280	383.79	357.85	f
320	395.69	360.29	f
360	407.76	360.3	f
400	411.89	367.18	f
440	433.31	361.02	f
480	437.61	369.65	f
520	459.7	379.74	f
560	462.84	374.19	f
600	469.11	376.86	f
640	489.34	370.72	f
680	500.48	372.17	f
720	505.22	374.87	f
760	514.1	356.48	f
800	521.74	360.09	f
840	543.58	364.58	f
880	557.55	358.53	f
920	572.36	365.1	f
960	592.73	375.15	f
1000	605.23	387.92	f
1040	620.06	391.16	f
1080	636.65	398.82	f
1120	651.05	409.38	f
1160	665.35	405.74	f
1200	662.89	402.59	f
1240	678.93	402.2	f
1280	690.62	400.86	f
1320	686.62	394.15	f
1360	698.16	392.46	f
1400	713.41	394.87	f
1440	724.77	400.64	f
*	id=P8	origin=start	destiny=end	motherId=-	ageAtStart=4760
0	382.25	144.94	c
40	406	136.93	c
80	418.36	135.69	c
120	432.4	142.56	c
160	436.51	145.45	c
200	445.88	135.32	f
240	445.31	133.64	f
280	460.4	132.35	f
320	459.18	131.3	f
360	482.82	141.52	f
400	497.66	129.96	f
440	502.7	135.49	f
480	521.45	137.58	f
520	535.7	144.22	f
560	550.63	146.38	f
600	556.75	144.95	f
640	573.25	148.06	f
680	591.15	140.67	f
720	601.35	141.24	f
760	618.8	141.74	f
800	622.54	141.8	f
840	636.83	139.73	f
880	646.87	139.19	f
920	651.69	138.33	f
960	661.54	157.02	f
1000	671.47	158.09	f
1040	691.45	151.39	f
1080	699.48	154.83	f
1120	710.31	140.1	f
1160	736.33	132.7	f
1200	743.6	139.28	f
1240	763.38	152.39	f
1280	774.45	162.94	f
1320	791.82	177.12	f
1360	804.06	181.06	f
1400	806.62	187.61	f
1440	820.11	202.25	f
*	id=P9	origin=start	destiny=end	motherId=-	ageAtStart=1920
0	823.85	156.57	c
40	839.73	149.29	c
80	846.3	142.09	c
120	852.42	132.05	c
160	858.66	138.24	c
200	855.82	130.73	f
240	868.21	118.6	f
280	869.66	104.84	f
320	889.08	107.71	f
360	903.07	113.53	f
400	912.07	105	f
440	919.94	104.29	f
480	935.53	109.88	f
520	947.99	106.89	f
560	957.45	98.88	f
600	952.3	96.31	f
640	965	90.23	f
680	985.42	95.42	f
720	990.52	98.89	f
760	1008.48	86.44	f
800	1016.65	92.45	f
840	1020.77	92.96	f
880	1022.85	98.79	f
920	1037.95	100.87	f
960	1044.69	97.35	f
1000	1061.81	101.79	f
1040	1072.68	88.43	f
1080	1077.2	77.03	f
1120	1095.34	67.49	f
1160	1093.81	73.47	f
1200	1113.09	76.32	f
1240	1120.68	77.26	f
1280	1131.95	92.61	f
1320	1146.41	100.99	f
1360	1151.07	104.21	f
1400	1162.6	107.64	f
1440	1179.43	101.48	f
*	id=P10	origin=start	destiny=end	motherId=-	ageAtStart=1640
0	705.37	343.54	c
40	712.5	333.86	c
80	726.01	330.86	c
120	730.92	333.06	c
160	747.91	326.15	c
200	747.76	326.43	f
240	782.87	317.93	f
280	790.18	331.35	f
320	799.51	337.06	f
360	807.79	335.45	f
400	814.89	327.72	f
440	822.45	331.53	f
480	824.09	329.72	f
520	840.35	331.9	f
560	862.67	325.94	f
600	879.21	324.92	f
640	900.84	327.22	f
680	916.73	323.45	f
720	915.32	324.45	f
760	926.76	322.71	f
800	924.22	312.44	f
840	940.89	315.36	f
880	945.71	333.57	f
920	968.11	329.53	f
960	984.93	337.98	f
1000	995.72	328.12	f
1040	1010.72	314.26	f
1080	1025.5	322.15	f
1120	1034.81	320.6	f
1160	1046.13	318.73	f
1200	1066.03	326.57	f
1240	1088.94	329.5	f
1280	1099.62	337.66	f
1320	1095.92	348.98	f
1360	1123.37	348.6	f
1400	1129.43	345.48	f
1440	1143.85	339.21	f
*	id=P11	origin=start	destiny=end	motherId=-	ageAtStart=4720
0	818.78	78.9	c
40	828.83	83.58	c
80	847.77	84.9	c
120	865.62	91.57	c
160	879.68	69.5	c
200	895.23	53.13	f
240	895.83	47.3	f
280	913.07	30.55	f
320	929.86	33.56	f
360	944.38	25.23	f
400	964.05	11.22	f
440	977.7	20.73	f
480	983.49	24.45	f
520	1001.71	26.67	f
560	1003.78	18.98	f
600	1020.55	23.98	f
640	1023.62	26.68	f
680	1040.92	38.68	f
720	1050.53	39.25	f
760	1060.39	40.64	f
800	1067.64	40.01	f
840	1077.85	32.33	f
880	1069.55	33.61	f
920	1079.43	24.82	f
960	1091.74	23.53	f
1000	1100	28.35	f
1040	1104.67	30.99	f
1080	1111.39	26.94	f
1120	1126.92	25.07	f
1160	1139.04	18.06	f
1200	1148.49	17.61	f
1240	1157.12	24.3	f
1280	1160.02	28.51	f
1320	1182.41	31.25	f
1360	1181.04	27.06	f
1400	1185.56	42.82	f
1440	1200.55	48.18	f
*	id=P12	origin=start	destiny=end	motherId=-	ageAtStart=3120
0	631.68	217.75	c
40	636.25	230.23	c
80	662.08	229.76	c
120	674.03	233.47	c
160	688.04	232.4	c
200	695.01	229.12	f
240	711.32	226.94	f
280	721.26	223.99	f
320	743.44	225.49	f
360	747.6	215.17	f
400	758.08	220.41	f
440	763.47	212.22	f
480	776.24	212.34	f
520	792.54	204.54	f
560	794.55	201.56	f
600	812.52	206.32	f
640	818.27	205.35	f
680	827.59	208.24	f
720	852.17	210.55	f
760	865.47	206.95	f
800	882.22	219.9	f
840	904.92	218.93	f
880	919.7	228.88	f
920	940.47	238.37	f
960	949.42	240.85	f
1000	966.4	238.57	f
1040	977.94	235.31	f
1080	991.7	232.96	f
1120	1013.09	229.31	f
1160	1020.83	228.71	f
1200	1041.11	226.83	f
1240	1040.99	220.18	f
1280	1051.5	230.92	f
1320	1043.75	237.7	f
1360	1061.47	241.11	f
1400	1067.25	247.4	f
1440	1086.64	250.42	f
*	id=P13	origin=start	destiny=end	motherId=-	ageAtStart=4320
0	343.47	358.72	c
40	347.41	373.04	c
80	358.29	378.3	c
120	376.59	372.82	c
160	396.41	380.12	c
200	396.11	378.17	f
240	400.09	375.1	f
280	409.44	373.7	f
320	419.48	370.79	f
360	437.95	375.39	f
400	451.07	373.63	f
440	465.38	371.53	f
480	475.72	372.68	f
520	494.36	381.78	f
560	508.59	388.85	f
600	515.97	388.26	f
640	512.68	386.89	f
680	526.4	378.13	f
720	545.03	388.99	f
760	569.06	399.84	f
800	570.38	398.34	f
840	583.78	414.48	f
880	616.99	416.59	f
920	624.31	416.21	f
960	637.95	411.41	f
1000	646.3	405.32	f
1040	650.86	389.19	f
1080	669.94	399.78	f
1120	695.53	394.55	f
1160	713.16	396.78	f
1200	730.53	394.75	f
1240	750.35	404.61	f
1280	758.64	385.79	f
1320	773.86	385.55	f
1360	792.18	386.13	f
1400	808.83	390.14	f
1440	828.05	379.62	f
*	id=P14	origin=start	destiny=end	motherId=-	ageAtStart=4320
0	247.67	617.64	c
40	265.64	620.99	c
80	276.1	630.84	c
120	293.51	626.83	c
160	314.98	618.54	c
200	325.65	613.09	f
240	346.06	615.12	f
280	356.01	614.12	f
320	372.44	618.31	f
360	386.52	622.71	f
400	403.89	634.37	f
440	405.61	638.55	f
480	417.06	626.13	f
520	429.85	619.24	f
560	434.48	618.98	f
600	452.42	620.08	f
640	461.9	606.3	f
680	463.1	599.66	f
720	479	600.05	f
760	493.28	598.05	f
800	499.12	608.57	f
840	510.1	603.42	f
880	524.05	598.64	f
920	540.67	596.9	f
960	567.61	593.38	f
1000	581.92	591.98	f
1040	602.7	580.62	f
1080	620.22	576.29	f
1120	632.35	576.22	f
1160	643.25	581.19	f
1200	652.55	583.42	f
1240	658.4	578.3	f
1280	662.59	580.67	f
1320	697.74	572.35	f
1360	704.21	556.43	f
1400	728.99	549.46	f
1440	745.5	543.63	f
*	id=P15	origin=start	destiny=end	motherId=-	ageAtStart=2160
0	322.17	613.66	c
40	329.9	606.16	c
80	339.19	602.46	c
120	359.18	614.15	c
160	381.04	611.97	f
200	399.28	618.97	f
240	408.15	622.29	f
280	414.07	627.13	f
320	426.86	630.62	f
360	444.67	625.67	f
400	461.29	621.61	f
440	476.46	628.02	f
480	494.47	632.31	f
520	498.62	630.79	f
560	515.07	632.2	f
600	508.77	630.49	f
640	511.55	631.55	f
680	519.04	643.35	f
720	526.83	641.67	f
760	548.42	638.39	f
800	548.61	644.14	f
840	560.65	633.08	f
880	569.75	632.67	f
920	579.1	630.89	f
960	585.86	620.67	f
1000	588.34	608.64	f
1040	598.04	601.42	f
1080	616.31	601.85	f
1120	630.31	599.4	f
1160	645.83	598.38	f
1200	660.63	608.3	f
1240	667.29	608	f
1280	677.93	604.73	f
1320	689.15	599.85	f
1360	696.54	614.86	f
1400	700.53	609.98	f
1440	715.34	611.3	f
*	id=P16	origin=start	destiny=end	motherId=-	ageAtStart=3040
0	398.82	183.95	c
40	417.55	191.51	c
80	424.42	193.73	c
120	434.96	201.22	c
160	454.38	205.05	c
200	460.34	192.97	f
240	470.62	193.57	f
280	479.94	182.91	f
320	504.82	183.08	f
360	513.09	176.62	f
400	528.12	181.03	f
440	544.8	173.65	f
480	558.54	162.46	f
520	577.35	155.31	f
560	594.99	153.31	f
600	600.61	159.76	f
640	616.49	155.23	f
680	617.62	156.38	f
720	626.32	166.93	f
760	630.16	173.16	f
800	641.62	176.02	f
840	646.42	175.86	f
880	660.68	166.66	f
920	674.46	186.34	f
960	682.61	183.13	f
1000	693.86	180.97	f
1040	696.25	176.98	f
1080	713.52	170	f
1120	735.24	173.14	f
1160	758.9	174.15	f
1200	764.3	179.95	f
1240	776.18	180.9	f
1280	775.93	185.75	f
1320	785.5	187.41	f
1360	795.05	196.49	f
1400	802.75	194.92	f
1440	823.75	192.78	f
*	id=P17	origin=start	destiny=end	motherId=-	ageAtStart=920
0	744.8	638.13	c
40	774.17	640.08	c
80	793.97	630.67	c
120	804.81	628.36	c
160	828.71	624.13	c
200	838.52	621.91	f
240	842.03	626.23	f
280	847.52	629.34	f
320	849.6	627.64	f
360	869.88	626.43	f
400	875.47	625.73	f
440	895.82	620.31	f
480	908.97	624.29	f
520	908.66	612.77	f
560	917.55	615.63	f
600	946.52	606.07	f
640	949.67	608.37	f
680	959.11	602.34	f
720	955.71	597.38	f
760	958.98	595.18	f
800	984.5	587.63	f
840	996.12	591.75	f
880	1003.28	576.89	f
920	1010.3	577.69	f
960	1021.8	572.62	f
1000	1034.6	569.15	f
1040	1048.96	559.96	f
1080	1071.82	554.33	f
1120	1081.48	549.63	f
1160	1086.19	553.43	f
1200	1103.53	553.63	f
1240	1113.49	562.18	f
1280	1127.97	561.7	f
1320	1142.92	570.09	f
1360	1152.29	568.38	f
1400	1160.76	570.93	f
1440	1181.38	568.08	f
*	id=P18	origin=start	destiny=end	motherId=-	ageAtStart=1080
0	797.75	342.4	c
40	805.33	339.21	c
80	825.8	337.49	c
120	843.26	339.92	c
160	856.32	344.37	c
200	874.97	336.35	f
240	887.98	337.63	f
280	902.39	337.71	f
320	914.23	342.18	f
360	925.99	344.78	f
400	925.18	339.94	f
440	930.39	351.57	f
480	942.73	354.13	f
520	953.72	347.75	f
560	971.24	352.38	f
600	989.83	349.85	f
640	1002.06	357.55	f
680	1013.89	355.42	f
720	1027.27	359.32	f
760	1049.23	353.72	f
800	1057.62	353.18	f
840	1062.53	362.83	f
880	1077.09	364.45	f
920	1078.26	365.87	f
960	1091.08	371.1	f
1000	1097.52	386.41	f
1040	1116.22	385.59	f
1080	1135.65	376.47	f
1120	1153.59	372.81	f
1160	1166.85	373.18	f
1200	1179.29	373.83	f
1240	1186.76	378.11	f
1280	1185.97	369.06	f
1320	1187.67	359.6	f
1360	1207.49	352.61	f
1400	1214.38	361.49	f
1440	1226.52	353.71	f
*	id=P19	origin=start	destiny=end	motherId=-	ageAtStart=2320
0	463.63	373.6	c
40	476.98	373.47	c
80	494.83	380.54	c
120	518.68	379.68	c
160	537.8	383.23	c
200	549.35	393.48	f
240	563.29	404.75	f
280	587.05	406.94	f
320	601.03	420.33	f
360	615.6	417.51	f
400	629.87	403.53	f
440	639.02	406.13	f
480	652.6	392.87	f
520	643.3	395.84	f
560	658.57	406.96	f
600	667.52	406.43	f
640	691.24	401.37	f
680	704.13	419.38	f
720	722.09	422.88	f
760	739.75	409.8	f
800	745.88	418.15	f
840	763.96	410.36	f
880	777.7	420.75	f
920	782.09	423.17	f
960	789.47	411.47	f
1000	812.27	412.26	f
1040	818.03	407.28	f
1080	828.16	408.8	f
1120	831.89	415.62	f
1160	856.97	430.59	f
1200	863.34	434.46	f
1240	891.72	443.08	f
1280	909.06	443.62	f
1320	914.96	433.08	f
1360	932.51	441.64	f
1400	949.09	436.82	f
1440	957.76	430.66	f
*	id=P20	origin=start	destiny=end	motherId=-	ageAtStart=3680
0	856.16	32.14	c
40	873.33	22.97	c
80	898.86	13.54	c
120	911.29	11.05	c
160	927.45	11.73	c
200	940.12	1.4400000000001	f
240	952.35	4.16	f
280	969.59	5.09	f
320	978.14	0.79999999999995	f
360	993.91	4.26	f
400	1019.93	-12.72	f
440	1021.48	-5.92	f
480	1034	5.85	f
520	1046.08	10.57	f
560	1069.58	13.56	f
600	1085.86	10.25	f
640	1096.85	10.58	f
680	1107.49	17.14	f
720	1125.3	14.03	f
760	1140.44	12.48	f
800	1173.52	17.49	f
840	1186.75	21.24	f
880	1202.02	16.79	f
920	1208.09	2.98	f
960	1211.99	1.42	f
1000	1220.97	-1.92	f
1040	1233.35	3.37	f
1080	1249.18	6.0700000000001	f
1120	1258.17	9.85	f
1160	1254.98	7.53	f
1200	1273.23	2.9400000000001	f
1240	1278.58	9.38	f
1280	1293.78	1.34	f
1320	1298.67	-1.64	f
1360	1309.5	3.97	f
1400	1309.31	-9.91	f
1440	1329.63	-16.11	f
*	id=P21	origin=start	destiny=end	motherId=-	ageAtStart=4120
0	120.54	549.24	c
40	130.33	541.23	c
80	135.9	544.45	c
120	141.02	550.89	c
160	143.23	562.64	c
200	155.2	556.26	f
240	163.29	553.5	f
280	168.95	562.26	f
320	193.03	569.11	f
360	205.12	579.21	f
400	214.41	583.3	f
440	219.12	568.66	f
480	236.66	567.8	f
520	254.96	572.23	f
560	254.63	571.9	f
600	266.33	575.24	f
640	265.2	573.82	f
680	289.97	573.86	f
720	301.98	568.68	f
760	311.65	570.3	f
800	312.5	570.97	f
840	323.72	570.27	f
880	332.94	572.84	f
920	334.68	570.17	f
960	360.94	571.89	f
1000	373.23	575.64	f
1040	380.63	570.72	f
1080	399.54	572.81	f
1120	409.36	563.52	f
1160	415.89	565.43	f
1200	424.97	559.11	f
1240	442.64	565.71	f
1280	450.84	571.65	f
1320	464.93	562.28	f
1360	482.68	570.84	f
1400	489.48	565.74	f
1440	501.75	576.45	f
*	id=P22	origin=start	destiny=end	motherId=-	ageAtStart=2560
0	841.4	352.79	c
40	861.65	348.47	c
80	872.1	352.81	c
120	878.01	346.3	c
160	896.15	351.9	c
200	910.47	351.02	f
240	926.46	350.82	f
280	947.38	353.07	f
320	963.1	360.88	f
360	975.01	360.46	f
400	982.16	356.39	f
440	994.52	354.02	f
480	1003.04	362.21	f
520	1014.97	351.6	f
560	1030.7	344.26	f
600	1040.62	345.2	f
640	1054.11	349.14	f
680	1067.53	365.78	f
720	1072.85	368.95	f
760	1087.77	371.15	f
800	1095.76	364.96	f
840	1094.48	364.94	f
880	1097.63	374.09	f
920	1119.1	371.29	f
960	1120.66	357.38	f
1000	1126.56	347.86	f
1040	1129.99	349.87	f
1080	1133.95	348.45	f
1120	1145.64	354.97	f
1160	1160.01	365.21	f
1200	1175.4	362.03	f
1240	1177.62	364.95	f
1280	1187.14	376.53	f
1320	1183.65	375.05	f
1360	1195.8	377.82	f
1400	1214.52	379.37	f
1440	1223.67	377.32	f
*	id=P23	origin=start	destiny=end	motherId=-	ageAtStart=4440
0	596.29	408.93	c
40	617.25	418.31	c
80	622.07	408.49	c
120	641.89	424.05	c
160	660.33	422.96	c
200	685.29	431.68	f
240	689.64	430.18	f
280	703.01	427.17	f
320	716.16	425.77	f
360	719.08	422.43	f
400	726.04	428.91	f
440	730.6	439.34	f
480	740.08	432.22	f
520	752.02	435.65	f
560	754.38	425.24	f
600	762.09	422.12	f
640	792.11	421.45	f
680	805.44	419.71	f
720	813.22	420.43	f
760	812.34	421.71	f
800	824.4	421.49	f
840	838.69	421.73	f
880	832.95	416.57	f
920	859.4	415.72	f
960	874.14	430.44	f
1000	888.16	414.95	f
1040	896.77	425.99	f
1080	910.16	416.06	f
1120	919.76	428.69	f
1160	929.31	418.08	f
1200	941.98	407.71	f
1240	957.49	405.99	f
1280	955.54	413.35	f
1320	971.99	409.18	f
1360	981.33	413.57	f
1400	985.37	411.94	f
1440	999.21	417.51	f
*	id=P24	origin=start	destiny=end	motherId=-	ageAtStart=3680
0	202.22	236.58	c
40	212.48	240.33	c
80	229.92	229.51	c
120	230.89	234.1	c
160	254.37	241.83	c
200	262.57	245.27	f
240	270.46	238.03	f
280	277.84	241.32	f
320	290.19	243.36	f
360	302.86	246.81	f
400	326.91	254.01	f
440	334.2	244.18	f
480	346.08	245.94	f
520	366.37	249.9	f
560	375.47	249.21	f
600	384.94	259.17	f
640	387.83	268.48	f
680	396.08	263.24	f
720	410.58	265.01	f
760	422.59	261.19	f
800	433.88	272.13	f
840	449.61	285.36	f
880	451.86	278.59	f
920	455.2	283.37	f
960	471.34	289.39	f
1000	492.3	301.57	f
1040	510.79	311.33	f
1080	529.62	311.94	f
1120	545.28	310.03	f
1160	555.7	308.83	f
1200	572.7	301.49	f
1240	596.79	299.39	f
1280	616.82	307.48	f
1320	630.73	307.55	f
1360	633.59	303.31	f
1400	651.47	297.43	f
1440	650.5	298.16	f
*	id=P25	origin=start	destiny=end	motherId=-	ageAtStart=4640
0	174.34	633.92	c
40	186.98	630.65	c
80	188.55	633.75	c
120	198.64	627.15	c
160	220.4	632.13	c
200	229.25	622.98	f
240	247.88	624.2	f
280	249.76	621.48	f
320	250.43	615.99	f
360	250.31	607.72	f
400	275.2	617.49	f
440	295.14	625.87	f
480	304.28	641.51	f
520	311.07	649.53	f
560	331.46	653.79	f
600	344.22	646.39	f
640	356.46	644.28	f
680	361.75	639.59	f
720	368.97	625.89	f
760	375.63	624.86	f
800	390.82	628.8	f
840	409.93	631.31	f
880	435.04	609.91	f
920	437.68	604.54	f
960	451.24	604.21	f
1000	453.09	603.52	f
1040	453.16	617.74	f
1080	469.49	614.04	f
1120	475.46	626.01	f
1160	488.61	621.7	f
1200	496.71	619.86	f
1240	509.13	629.02	f
1280	514.28	623.02	f
1320	530.03	617.62	f
1360	534.11	615.89	f
1400	548.06	631.09	f
1440	558.97	642.02	f
*	id=P26	origin=start	destiny=end	motherId=-	ageAtStart=1680
0	131.36	573.33	c
40	140.01	586.18	c
80	153.38	596.36	c
120	160.13	594.76	c
160	176.73	601.32	c
200	199.91	605.65	f
240	211.48	608.96	f
280	226.78	611.73	f
320	241.94	620.06	f
360	254.95	624.44	f
400	273.07	626.82	f
440	277.11	623.84	f
480	291.6	628.82	f
520	309.55	629.38	f
560	334.06	614.11	f
600	334.41	619.69	f
640	342.44	613.04	f
680	351.11	614.92	f
720	365.09	611.58	f
760	375.13	613.22	f
800	393.59	614.34	f
840	408.56	617.4	f
880	426.38	610.2	f
920	434.34	597.65	f
960	442.36	603.99	f
1000	459.08	597.94	f
1040	468.11	602.73	f
1080	484.33	614.36	f
1120	482.69	609.13	f
1160	504.66	612.59	f
1200	518.09	608.94	f
1240	536.88	609.24	f
1280	551.38	608.94	f
1320	558.86	612.95	f
1360	569.78	619.46	f
1400	583.36	611.39	f
1440	591.18	615.32	f
*	id=P27	origin=start	destiny=end	motherId=-	ageAtStart=520
0	818.96	95.88	c
40	832.9	95.6	c
80	845.88	90.19	c
120	852.39	90.77	c
160	866.05	89.35	c
200	885.6	82.33	f
240	892.62	77.91	f
280	922.35	82.47	f
320	931.8	67.21	f
360	953.41	70.07	f
400	962.47	66.76	f
440	972.77	69.13	f
480	998.24	79.06	f
520	1016.74	83.95	f
560	1025.06	77.14	f
600	1039.54	73.65	f
640	1064.23	83.77	f
680	1086.37	91.84	f
720	1101.52	105.89	f
760	1122.11	105.62	f
800	1124.82	120.87	f
840	1142.36	124.62	f
880	1150.82	121.76	f
920	1146.7	120	f
960	1170.22	111.61	f
1000	1203.24	115.33	f
1040	1218.91	103.84	f
1080	1229.5	98.5	f
1120	1244.38	88	f
1160	1247.73	90.5	f
1200	1263.28	88.46	f
1240	1280.88	81.25	f
1280	1291.4	85.99	f
1320	1315.59	84.72	f
1360	1335.86	76.25	f
1400	1352.08	72.28	f
1440	1352.1	69.79	f
*	id=P28	origin=start	destiny=end	motherId=-	ageAtStart=2880
0	710.53	445.28	c
40	708.32	447.44	c
80	706.75	437.4	c
120	723.34	442.21	c
160	728.25	435.44	c
200	744.52	442.12	f
240	737.84	446.16	f
280	745.18	447.25	f
320	757.31	449.18	f
360	779.86	460.45	f
400	787.44	456.38	f
440	805.41	453.73	f
480	820.24	453.98	f
520	843.84	456.07	f
560	864.18	461.57	f
600	878.53	441.98	f
640	900.61	436.31	f
680	912.37	420.57	f
720	915.33	418.33	f
760	931.5	419.11	f
800	951.81	411.81	f
840	961.27	413.61	f
880	966.96	421.39	f
920	973.05	423.79	f
960	996.33	425.56	f
1000	1018.16	425.72	f
1040	1024.95	412.64	f
1080	1035.62	415.54	f
1120	1036.15	402.18	f
1160	1043.66	404.22	f
1200	1051.24	412.49	f
1240	1064.49	421.64	f
1280	1076.69	423.79	f
1320	1088.34	437.8	f
1360	1104.36	428.38	f
1400	1113.76	432.88	f
1440	1120.75	426.9	f
*	id=P29	origin=start	destiny=end	motherId=-	ageAtStart=1720
0	307.59	596.71	c
40	304.84	596.19	c
80	323.37	584.81	c
120	333.82	587.91	c
160	347.29	593.29	c
200	356.41	582.36	f
240	377.11	589.41	f
280	390.92	587.53	f
320	399.82	584.09	f
360	408.21	578.88	f
400	437.31	571.16	f
440	453.6	564.72	f
480	459.34	564.99	f
520	466.19	559.08	f
560	476.72	558.51	f
600	485.38	554.36	f
640	496.28	556.27	f
680	512.65	550.56	f
720	524.6	549	f
760	537.27	538.99	f
800	544.24	526.63	f
840	543	523.56	f
880	555.43	533.11	f
920	560.01	535.85	f
960	575.03	533.38	f
1000	590.35	533.63	f
1040	595.25	543.97	f
1080	612.19	559.23	f
1120	632.19	557.87	f
1160	658.38	562.03	f
1200	668.06	557.54	f
1240	683.29	557.02	f
1280	688.06	552.69	f
1320	701.79	556.44	f
1360	704.56	558.64	f
1400	723.97	559.58	f
1440	740.91	545.05	f
*	id=P30	origin=start	destiny=end	motherId=-	ageAtStart=3000
0	367.67	189.38	c
40	359.56	178	c
80	372.51	180.31	c
120	382.67	171.14	c
160	403.65	168.3	c
200	414.37	168.4	f
240	415.18	165.72	f
280	427.64	166.81	f
320	443.02	157.37	f
360	452.35	161.66	f
400	466.2	156.77	f
440	479.44	153.02	f
480	488.1	144.66	f
520	501.27	146.07	f
560	508.91	140.49	f
600	513.71	143.39	f
640	530.59	136.42	f
680	550.43	138.34	f
720	575.02	138.11	f
760	589.89	143.5	f
800	609.49	146.22	f
840	625.81	139.99	f
880	625.62	138.4	f
920	627	135.24	f
960	646.63	128.49	f
1000	662.62	137.28	f
1040	678.57	142.89	f
1080	672.8	137.1	f
1120	675.3	152.86	f
1160	690.22	150.73	f
1200	706.41	159.56	f
1240	724.15	157.42	f
1280	727.76	144.27	f
1320	732.84	151.38	f
1360	737.64	154.52	f
1400	738.51	145.97	f
1440	744.34	143.78	f
