# Supplementary material for: A three component model for superdiffusive motion effectively describes migration of eukaryotic cells moving freely or under a directional stimulus
Source: PLoS One. 2022 Aug 2;17(8):e0272259. doi: 10.1371/journal.pone.0272259 (PMC9345344; doi:10.1371/journal.pone.0272259)
Supplement: S1 File — Text files containing information about displacements of experimental and simulated populations used for both preliminary analyses, in “datasets used for preliminary evaluation of cell movement (Tables 1 and 2)”, and further characterization of cell movement, in “further datasets used for cell movement characterization (Figs 2, 4–6; Table 2; S1–S3 Tables; S2 and S3 Figs)”. (ZIP) [file pone.0272259.s007.zip › S1_File/further datasets/simulated/30 cells (9 micron random)/b12 p0/Coords-QqUahz.txt]

#	version=2.0	operator=	acqDate=	cellLine=cell	cond=N.T.	type=	well=	ref_angle=	note=Experiment 1	clickId=	date=	acqId=	ps=1	xSize=845	ySize=668	ts=1	unit=um	stackId=	timeInt=	description=
*	id=P1	origin=start	destiny=end	motherId=-	ageAtStart=2440
0	571.52	501.89	c
40	567.2	509.19	c
80	569.67	502.45	c
120	592.61	510.59	c
160	599.43	496.22	c
200	615.79	482.85	f
240	626.59	472.11	f
280	642.46	466.48	f
320	653.62	459.14	f
360	670.15	459.67	f
400	677.29	458.22	f
440	692.67	449.36	f
480	697.47	450.18	f
520	706.34	450.19	f
560	716.34	429.17	f
600	719.58	426.62	f
640	730.78	431.24	f
680	743.43	430.12	f
720	749.36	428.15	f
760	776.08	425.37	f
800	799.16	436.04	f
840	820.09	443.28	f
880	836.73	446.65	f
920	839.43	427.11	f
960	876.94	421.3	f
1000	881.56	424.55	f
1040	898.53	435.59	f
1080	917.26	434.5	f
1120	937.24	431.94	f
1160	956.21	427.26	f
1200	970.33	428.39	f
1240	981.88	421.7	f
1280	999.62	430.43	f
1320	1005.35	422.68	f
1360	1013.8	408.31	f
1400	1030.54	402.64	f
1440	1039.1	403.22	f
*	id=P2	origin=start	destiny=end	motherId=-	ageAtStart=920
0	157.15	448.57	c
40	157.07	455.21	c
80	161.65	459.03	c
120	184.91	455.38	c
160	202.82	459.24	f
200	224.01	465.44	f
240	228.11	468.61	f
280	238.64	472.91	f
320	259.54	483.42	f
360	278.68	484.7	f
400	292.91	484.4	f
440	304.51	465.82	f
480	322.21	480.15	f
520	331.05	470.14	f
560	342.44	464.91	f
600	358.24	461.49	f
640	370.62	453.93	f
680	380.35	448.64	f
720	384.45	453.32	f
760	397.89	461.49	f
800	409.89	470.27	f
840	418.27	470.71	f
880	433.87	477.81	f
920	445.41	463.31	f
960	449.73	461.69	f
1000	464.73	461.79	f
1040	467.62	455.64	f
1080	476.82	455.16	f
1120	500.63	450.5	f
1160	506.59	442.33	f
1200	515.88	444.16	f
1240	521.39	437.38	f
1280	544.7	437.64	f
1320	559.13	432.58	f
1360	574.45	442.1	f
1400	572.57	432.94	f
1440	583.64	441.45	f
*	id=P3	origin=start	destiny=end	motherId=-	ageAtStart=480
0	401.17	460.39	c
40	426.12	448.63	c
80	433.9	438.02	c
120	451	427.26	c
160	460.64	428.75	f
200	483.17	429.97	f
240	487.28	425.67	f
280	487.96	422.26	f
320	496.84	415.45	f
360	505.67	413.97	f
400	516.07	407.49	f
440	527.56	402.98	f
480	530.48	408.92	f
520	547.96	402.06	f
560	550.22	396.83	f
600	557.73	376.13	f
640	570.89	376.08	f
680	594.25	370.69	f
720	595.5	372.59	f
760	612.85	370.85	f
800	620.11	365.59	f
840	629.04	357.56	f
880	643.91	366.6	f
920	660.32	362.38	f
960	666.18	367.38	f
1000	678.85	358.08	f
1040	683.86	368.47	f
1080	688.78	361.64	f
1120	701.98	356.87	f
1160	708.19	363.64	f
1200	728.09	360.86	f
1240	743.4	371.03	f
1280	744.27	365.87	f
1320	743.52	365.41	f
1360	751.48	364.1	f
1400	766.12	361.18	f
1440	781.58	346.5	f
*	id=P4	origin=start	destiny=end	motherId=-	ageAtStart=440
0	635.59	162.39	c
40	634.07	159.02	c
80	649.01	153.69	c
120	661.6	149.57	c
160	678.65	154.28	c
200	677.56	150.9	f
240	680.81	154.1	f
280	689.13	150.39	f
320	697.81	138.74	f
360	703.28	134.55	f
400	723.03	137.9	f
440	738.11	142.06	f
480	746.94	143.63	f
520	751.36	136	f
560	763.06	136.86	f
600	785.99	131.89	f
640	808.84	133.97	f
680	819.76	130.38	f
720	822.23	142.06	f
760	835.11	139.46	f
800	855.24	144.03	f
840	865.92	141.73	f
880	888.22	129.25	f
920	912.64	125.4	f
960	902.79	133.39	f
1000	910.75	129.74	f
1040	926.8	121.82	f
1080	940.13	115.27	f
1120	948.3	113.21	f
1160	948.75	115.09	f
1200	965.45	104.35	f
1240	967.08	100.5	f
1280	980.66	101.84	f
1320	993.39	92.31	f
1360	1000.82	89.23	f
1400	1022.21	88.65	f
1440	1040.65	88.33	f
*	id=P5	origin=start	destiny=end	motherId=-	ageAtStart=4360
0	48.54	614.5	c
40	55.36	614.9	c
80	64.55	607.4	c
120	81.31	609.82	c
160	101.31	597.33	c
200	107.3	590.83	f
240	114.87	579.29	f
280	140.92	578.34	f
320	145.46	579.31	f
360	145.21	583.16	f
400	160.85	576.1	f
440	166.12	561.04	f
480	181.63	550.9	f
520	195.64	542.19	f
560	210.44	539.41	f
600	221.58	538.93	f
640	246.98	539.34	f
680	257.44	538.54	f
720	272.45	558.1	f
760	282.38	567.71	f
800	287.95	570.94	f
840	300.52	553.49	f
880	325.9	548.18	f
920	337.04	543.27	f
960	347.17	564.3	f
1000	357.51	569.3	f
1040	371.9	561.32	f
1080	379.22	549.24	f
1120	400.79	552.18	f
1160	397.61	544.58	f
1200	408.59	538.22	f
1240	413.16	535.33	f
1280	427.67	536.69	f
1320	440.08	527.94	f
1360	449.85	534.43	f
1400	454.69	531.03	f
1440	472.11	520.69	f
*	id=P6	origin=start	destiny=end	motherId=-	ageAtStart=640
0	81.73	421.88	c
40	119.51	418.06	c
80	135.66	426.76	c
120	145.42	417	c
160	158.62	422.03	c
200	166.5	421.34	f
240	185.43	421.23	f
280	197.31	407.27	f
320	191.63	406.19	f
360	199.82	405.8	f
400	205	403.45	f
440	210.28	406.61	f
480	217.24	398.09	f
520	237.49	417.71	f
560	245.63	416.46	f
600	256.13	431.24	f
640	265.45	421.14	f
680	281.56	422.04	f
720	279.8	424.18	f
760	281.99	424.86	f
800	289.7	422.09	f
840	292.18	427.55	f
880	305.63	432.07	f
920	310.04	436.55	f
960	325.99	450.46	f
1000	345.18	454.38	f
1040	357.51	442.76	f
1080	367.57	452.71	f
1120	373.87	446.46	f
1160	385.79	441.63	f
1200	395.89	441.3	f
1240	384.66	443.08	f
1280	407	451.71	f
1320	429.05	449.09	f
1360	432.68	462.66	f
1400	453.24	459.85	f
1440	469.09	460.16	f
*	id=P7	origin=start	destiny=end	motherId=-	ageAtStart=600
0	314.59	76.96	c
40	324.48	84.45	c
80	345.53	83.65	c
120	359.34	84.35	c
160	373.32	80.81	c
200	377.02	91.47	f
240	397.33	79.07	f
280	395.75	84.48	f
320	414.24	81.58	f
360	420.92	84.08	f
400	419.74	76.7	f
440	439.3	85.61	f
480	440.93	84.93	f
520	446.53	87.87	f
560	459.58	81.74	f
600	476.32	94.39	f
640	491.75	90.47	f
680	513.8	87.39	f
720	525.15	91.75	f
760	546.49	89.58	f
800	567.79	90.94	f
840	571.81	100.97	f
880	582.42	97.15	f
920	593.16	103.64	f
960	605.29	105.43	f
1000	609.26	107.99	f
1040	623.01	111.27	f
1080	650.54	121.34	f
1120	649.61	128.66	f
1160	670.78	127.61	f
1200	691.32	125.33	f
1240	698.94	123.46	f
1280	702.19	121.32	f
1320	706.62	120.83	f
1360	730.5	113.86	f
1400	747.97	111.26	f
1440	745.89	112.12	f
*	id=P8	origin=start	destiny=end	motherId=-	ageAtStart=4360
0	796.67	336.3	c
40	804.85	331.05	c
80	813.71	345.57	c
120	837.78	351.01	c
160	852.76	344.19	c
200	884.92	338.37	f
240	884.98	347.77	f
280	904.54	342.62	f
320	926.06	351.04	f
360	918.02	345.99	f
400	911.94	353.18	f
440	923.24	365	f
480	925.17	370.34	f
520	945.65	368.64	f
560	948.08	368.82	f
600	961.94	367.02	f
640	972.64	366.02	f
680	987.79	361.73	f
720	994.98	353.83	f
760	1012.72	377.75	f
800	1022.96	367.3	f
840	1040.15	351.62	f
880	1045.9	359.05	f
920	1063.32	368.36	f
960	1080.35	356.44	f
1000	1084.26	362.29	f
1040	1086.79	371.8	f
1080	1090.17	373.31	f
1120	1118.85	379.18	f
1160	1125.69	376.39	f
1200	1114.89	376.1	f
1240	1124.22	370.05	f
1280	1135.68	370.46	f
1320	1143.93	376.76	f
1360	1144.19	373.96	f
1400	1165.38	380.63	f
1440	1185.2	377.69	f
*	id=P9	origin=start	destiny=end	motherId=-	ageAtStart=1880
0	353.8	602.59	c
40	366.19	598.39	c
80	374.2	600.61	c
120	394.95	592.47	c
160	407.64	591.58	c
200	422.15	589.96	f
240	428.71	599.57	f
280	417.44	602.92	f
320	423.11	598.07	f
360	423.73	611.01	f
400	451.66	601.05	f
440	465.72	596.66	f
480	475	589.87	f
520	489.36	586.35	f
560	488.99	591.67	f
600	495.69	601.74	f
640	501.97	602.83	f
680	514.32	605.02	f
720	541	600.94	f
760	552.64	601.91	f
800	567.99	601.85	f
840	584.06	607.66	f
880	596.78	603.85	f
920	596.63	605.99	f
960	598.49	599.28	f
1000	616.83	609.77	f
1040	622.87	594.84	f
1080	633.74	589.74	f
1120	642.69	571.1	f
1160	655.98	574.09	f
1200	663.66	570.26	f
1240	670.88	575.46	f
1280	670.53	582.49	f
1320	681.98	587	f
1360	699.95	593.34	f
1400	714.16	602.94	f
1440	715.1	615.01	f
*	id=P10	origin=start	destiny=end	motherId=-	ageAtStart=3920
0	632.5	43.28	c
40	659.68	46.81	c
80	682.28	47.91	c
120	701.39	45.28	c
160	717.07	38.24	c
200	725.1	40.1	f
240	728.85	42.94	f
280	741.45	57	f
320	753.01	52.98	f
360	784.48	44.49	f
400	792.93	42.36	f
440	796.03	51.4	f
480	797.38	59.9	f
520	806.51	59.9	f
560	821.89	59.28	f
600	829.66	63.18	f
640	826.75	55.02	f
680	840.7	47.86	f
720	857.39	43.43	f
760	872.13	44.76	f
800	885.43	55.75	f
840	893.85	58.85	f
880	894.01	68.93	f
920	902.08	61.66	f
960	923.04	68.8	f
1000	925.28	70.38	f
1040	950.2	68.93	f
1080	970.72	61.19	f
1120	988.29	56.71	f
1160	999.5	57.6	f
1200	1025.14	53.11	f
1240	1037.93	65.84	f
1280	1062.56	61.3	f
1320	1069.53	65.3	f
1360	1085.06	56.42	f
1400	1100.69	52.1	f
1440	1119.15	46.95	f
*	id=P11	origin=start	destiny=end	motherId=-	ageAtStart=3960
0	759.12	51.49	c
40	780.63	59.61	c
80	781.32	53.05	c
120	789.18	51.15	c
160	794.49	47.78	c
200	800.5	46.61	f
240	800.04	52.58	f
280	801.66	67.15	f
320	817.63	81.56	f
360	823.25	98.58	f
400	830.42	90.64	f
440	840.54	99.26	f
480	846.53	107.31	f
520	855.77	117.71	f
560	864.44	115.47	f
600	886.26	122.91	f
640	910.25	125.13	f
680	925.66	119.76	f
720	944.53	119.2	f
760	956.27	115.79	f
800	973.8	118.35	f
840	986.73	104.89	f
880	992.2	103.01	f
920	1020.27	118.57	f
960	1031.41	113.62	f
1000	1056.47	125.85	f
1040	1072.64	129.59	f
1080	1078.81	131.99	f
1120	1096.26	128.03	f
1160	1111.47	117.7	f
1200	1113.31	122.64	f
1240	1136.38	123.29	f
1280	1155.87	118.68	f
1320	1173.9	130.77	f
1360	1198.5	128.87	f
1400	1203.44	122.5	f
1440	1207.84	121.23	f
*	id=P12	origin=start	destiny=end	motherId=-	ageAtStart=680
0	281.16	219.3	c
40	297.28	229.53	c
80	304.33	225.56	c
120	318.89	227.48	c
160	325.94	217.34	c
200	347.27	213.76	f
240	371.64	201.28	f
280	376.33	200.02	f
320	370.99	198.6	f
360	375.63	198.81	f
400	375.76	196.97	f
440	390.45	199.01	f
480	411.65	199.05	f
520	431.25	201.64	f
560	435.29	206.43	f
600	439.91	200.64	f
640	453.68	205.4	f
680	457.62	207.51	f
720	471.67	222.69	f
760	474.98	227.09	f
800	493	220.33	f
840	511.89	215.98	f
880	531.96	216.13	f
920	531.08	216.86	f
960	542.29	220.19	f
1000	555.68	220.66	f
1040	567.28	224.16	f
1080	570.02	231.5	f
1120	584.48	229.96	f
1160	596.95	220.51	f
1200	618.45	226.27	f
1240	628.69	226.97	f
1280	643.92	226.58	f
1320	653.95	236.03	f
1360	666.81	238.36	f
1400	690.4	234	f
1440	701.32	237.8	f
*	id=P13	origin=start	destiny=end	motherId=-	ageAtStart=1400
0	657.14	633.57	c
40	662.16	632.36	c
80	672.91	623.58	c
120	672.55	633.93	c
160	682.57	656.35	c
200	688.93	653.65	f
240	711.14	662.89	f
280	734.13	659.75	f
320	742.58	652.46	f
360	770.59	649.92	f
400	772.59	648.72	f
440	772.66	649.97	f
480	781.26	647.35	f
520	797.85	644.69	f
560	819.43	644.26	f
600	822.81	643.51	f
640	824.92	641.4	f
680	830.9	649.67	f
720	848.81	649.58	f
760	857.98	650.46	f
800	874.13	648.33	f
840	887.43	641.07	f
880	898.22	645.71	f
920	905.42	645.4	f
960	909.74	658.13	f
1000	915.37	659.36	f
1040	936.26	658.68	f
1080	939.75	667.56	f
1120	951.22	662.6	f
1160	963.64	660.04	f
1200	972.19	665.01	f
1240	992.31	671.34	f
1280	1014.46	678.61	f
1320	1015.55	677.92	f
1360	1028.02	683.21	f
1400	1034.22	675.24	f
1440	1050.73	674.06	f
*	id=P14	origin=start	destiny=end	motherId=-	ageAtStart=400
0	746.93	605.81	c
40	758.46	611.92	c
80	770.07	609.22	c
120	780.92	607.6	c
160	791.94	608.43	c
200	812.14	614.37	f
240	829.58	617.65	f
280	847	613.54	f
320	840.47	611.7	f
360	852.85	609.72	f
400	859.5	604.89	f
440	865.14	597.58	f
480	874.53	605.62	f
520	884.05	591.8	f
560	898.76	587.15	f
600	914.24	582.29	f
640	925.07	582.51	f
680	934.99	570.94	f
720	940.85	565.33	f
760	944.48	553.59	f
800	953.44	561.32	f
840	969.14	564.26	f
880	965.94	561.05	f
920	977.22	577.52	f
960	992.47	570.4	f
1000	992.95	563.82	f
1040	1004.96	563.85	f
1080	1028.68	568.11	f
1120	1037.29	562.13	f
1160	1054.29	569.72	f
1200	1057.56	571.35	f
1240	1069.46	563.28	f
1280	1075.34	558.7	f
1320	1099.1	567.04	f
1360	1107.13	563.5	f
1400	1114.78	566.3	f
1440	1124.47	580.76	f
*	id=P15	origin=start	destiny=end	motherId=-	ageAtStart=4120
0	840.36	347.02	c
40	849.78	358.26	c
80	869.17	356.87	c
120	866.46	355.5	c
160	870.25	348.22	f
200	878.76	350.91	f
240	892.48	361.62	f
280	899.62	354.1	f
320	909.35	343.4	f
360	929.36	344.82	f
400	940.24	349.88	f
440	948.99	338.45	f
480	962.08	339.88	f
520	976.41	337.95	f
560	1000.17	338.26	f
600	1003.62	339.16	f
640	1016.73	333.54	f
680	1022.08	335.14	f
720	1029.23	332.23	f
760	1044.98	337.94	f
800	1064.23	334.07	f
840	1081.93	338.44	f
880	1097.48	329.97	f
920	1113	317.92	f
960	1112.83	323.22	f
1000	1133.97	340.7	f
1040	1148.81	339.15	f
1080	1158.27	345.95	f
1120	1169.15	344.64	f
1160	1169.61	357.55	f
1200	1181.1	363.24	f
1240	1199.49	367.17	f
1280	1217.61	370.29	f
1320	1223.81	362.77	f
1360	1242.11	356.1	f
1400	1254.65	365.15	f
1440	1274.52	361.59	f
*	id=P16	origin=start	destiny=end	motherId=-	ageAtStart=2560
0	526.32	239.61	c
40	522.4	244.22	c
80	529.88	243.31	c
120	551.6	238.74	c
160	573.56	230.95	c
200	571.28	234.26	f
240	583.95	239.7	f
280	583.3	238.37	f
320	598.16	244.2	f
360	607.69	233.73	f
400	619.53	236.45	f
440	631.17	247.19	f
480	640.69	246.48	f
520	652.28	237.27	f
560	657.56	239.8	f
600	672.47	228.87	f
640	687.74	225.51	f
680	691.38	210.88	f
720	691.68	208.14	f
760	691.74	220.57	f
800	708.72	223.24	f
840	730.22	234.07	f
880	742.37	232.25	f
920	749.17	225.25	f
960	764.92	223.03	f
1000	775.63	216.98	f
1040	788.17	215.82	f
1080	794.44	203.11	f
1120	803.01	210.39	f
1160	811.87	205.61	f
1200	827.83	211.9	f
1240	834.38	207.48	f
1280	848.4	221.66	f
1320	863.69	220.33	f
1360	883.89	215.65	f
1400	910.29	217.72	f
1440	930.97	216.8	f
*	id=P17	origin=start	destiny=end	motherId=-	ageAtStart=3600
0	635.08	145.69	c
40	647.4	144.55	c
80	662.07	141.11	c
120	679.94	137.88	c
160	694.14	124.52	f
200	696.72	118.65	f
240	708.53	124.76	f
280	712.07	120.16	f
320	718.51	119.54	f
360	727.75	117.88	f
400	738.23	121.04	f
440	757.03	108.73	f
480	763.39	122.6	f
520	776.89	126.92	f
560	785.34	120.07	f
600	793.47	123.82	f
640	807.22	136.62	f
680	822.97	153.01	f
720	830.72	164.74	f
760	847.38	177.68	f
800	865.55	176.39	f
840	874.49	171.63	f
880	888.56	170.73	f
920	891.46	169.79	f
960	897.85	171.41	f
1000	910.22	177.08	f
1040	921.38	179.48	f
1080	939.9	175.96	f
1120	949.31	180.68	f
1160	946.5	187.6	f
1200	953.74	195.09	f
1240	962.75	210.65	f
1280	983.32	214.74	f
1320	1003.54	221.01	f
1360	1012.66	221.14	f
1400	1013.05	219.25	f
1440	1025.06	221.46	f
*	id=P18	origin=start	destiny=end	motherId=-	ageAtStart=840
0	806.73	533.11	c
40	828.27	519.34	c
80	844.47	514.25	c
120	853	509.62	c
160	868.95	513.57	f
200	868.56	516.87	f
240	886.02	526.57	f
280	895.82	530.11	f
320	905.03	529.04	f
360	922.81	529.11	f
400	930.14	530.39	f
440	944.08	533.51	f
480	964.65	530.84	f
520	988.9	524.69	f
560	1018.47	532.56	f
600	1031.78	540.09	f
640	1047.45	550	f
680	1065.85	550.88	f
720	1064.38	554.48	f
760	1085.51	537.15	f
800	1095.64	532.12	f
840	1107.2	540.35	f
880	1120.57	549.75	f
920	1127.99	545.03	f
960	1142.47	553.02	f
1000	1149.41	538.25	f
1040	1164.48	531.21	f
1080	1172.73	536.46	f
1120	1178.78	522.91	f
1160	1184.6	515.86	f
1200	1189.87	517.48	f
1240	1192.18	518.48	f
1280	1207.42	517.43	f
1320	1220.07	518.11	f
1360	1239.21	520.23	f
1400	1246.19	521.73	f
1440	1264.32	527.63	f
*	id=P19	origin=start	destiny=end	motherId=-	ageAtStart=3960
0	77.27	207.52	c
40	96.54	211.02	c
80	107.32	216.79	c
120	131.26	223.67	c
160	145.23	226.17	c
200	141.24	229.12	f
240	150.07	226.45	f
280	152.13	222.02	f
320	170.51	222.6	f
360	177.04	213.63	f
400	178.74	202.82	f
440	195.74	202.62	f
480	217.95	214.54	f
520	221.08	216.7	f
560	231.18	230.72	f
600	234.57	215.62	f
640	242.23	210.43	f
680	245.25	218.26	f
720	262.56	207.35	f
760	275.09	194.94	f
800	287.35	197.24	f
840	295.08	189.68	f
880	307	188.91	f
920	327.88	196.74	f
960	355.32	201.13	f
1000	373.64	205.78	f
1040	382.94	214.38	f
1080	396.24	214.62	f
1120	401.27	202.28	f
1160	404.07	184.85	f
1200	426.13	186.12	f
1240	438.69	175.7	f
1280	447.61	173.54	f
1320	454.4	167.87	f
1360	461.89	152.23	f
1400	484.11	159.61	f
1440	495.61	161.65	f
*	id=P20	origin=start	destiny=end	motherId=-	ageAtStart=680
0	812.89	585.89	c
40	828.35	577.69	c
80	839.14	588.09	c
120	857.07	569.34	c
160	872.55	572.61	c
200	888.28	573.05	f
240	898.36	583.06	f
280	918.46	584.97	f
320	923.35	583.95	f
360	940.15	573.5	f
400	952.46	558.56	f
440	957.62	557.85	f
480	965.09	559.61	f
520	989.04	557.87	f
560	1005.02	556.55	f
600	1005.53	560.63	f
640	1030.86	566.84	f
680	1038.16	568.81	f
720	1028.08	560.24	f
760	1043.95	558.48	f
800	1061.15	566.54	f
840	1069.68	573.39	f
880	1077.61	565.56	f
920	1083.59	556.04	f
960	1088.94	561.33	f
1000	1112.93	569.5	f
1040	1128.59	564.84	f
1080	1150.76	555.02	f
1120	1176.65	558.77	f
1160	1186.29	558.44	f
1200	1217.32	553.11	f
1240	1231.21	539.37	f
1280	1246.95	529.14	f
1320	1261.63	528.51	f
1360	1276.96	526.3	f
1400	1292.33	524.45	f
1440	1300.21	521.95	f
*	id=P21	origin=start	destiny=end	motherId=-	ageAtStart=1560
0	677.89	656.8	c
40	686.67	665.78	c
80	700.93	671.09	c
120	715.55	675.53	c
160	722.85	683.61	c
200	734.78	696.05	f
240	741.59	698.81	f
280	754.9	702.99	f
320	764.94	703.84	f
360	774.86	709.61	f
400	776.44	711.09	f
440	798.71	712.74	f
480	811.47	720.23	f
520	821.32	708.27	f
560	841.52	696.06	f
600	856.6	690.53	f
640	873.58	679.15	f
680	880.37	696.7	f
720	899.99	684.41	f
760	921.87	685.03	f
800	935.08	688.35	f
840	948.5	692.11	f
880	964.81	688.86	f
920	978.69	687.6	f
960	988.58	680.23	f
1000	997.72	675.34	f
1040	1019.39	683.94	f
1080	1021.87	690.78	f
1120	1034.02	678.99	f
1160	1039.34	685.39	f
1200	1059.5	677.76	f
1240	1063.38	675.37	f
1280	1072.76	672.37	f
1320	1085.11	673.94	f
1360	1101.6	675.09	f
1400	1115.38	673.17	f
1440	1137.93	689.45	f
*	id=P22	origin=start	destiny=end	motherId=-	ageAtStart=2240
0	431.47	572.28	c
40	448.04	568.86	c
80	448.5	560.46	c
120	468.48	561.21	c
160	488.28	564.83	c
200	495.59	559.4	f
240	501.87	561.95	f
280	506.61	563.43	f
320	521.77	566.34	f
360	522.93	569.83	f
400	536.81	567.75	f
440	540.29	562.18	f
480	552.54	554.19	f
520	565.84	557.47	f
560	577.57	556.27	f
600	594.23	567.48	f
640	609.32	568.26	f
680	633.23	567.07	f
720	642.59	557.74	f
760	663.61	562.18	f
800	673.51	552.8	f
840	699.59	546.49	f
880	694.12	540.21	f
920	694.77	538.14	f
960	715.21	543.48	f
1000	727.6	547.71	f
1040	738.55	556.74	f
1080	742.64	559.62	f
1120	754.23	553.42	f
1160	754.83	565.42	f
1200	767.19	555.13	f
1240	772.03	559.09	f
1280	791.11	556.65	f
1320	817.32	552.39	f
1360	828.15	562.75	f
1400	841.68	562.9	f
1440	858.29	563.23	f
*	id=P23	origin=start	destiny=end	motherId=-	ageAtStart=1480
0	766.37	396.09	c
40	769.41	392.51	c
80	778.69	383.46	c
120	794.18	383.85	c
160	809.99	385.97	c
200	813.76	390.07	f
240	830.85	399.27	f
280	845.88	400.04	f
320	861.99	396.86	f
360	886.57	388.07	f
400	900.16	409.89	f
440	921.32	410.09	f
480	925.45	400.99	f
520	931.4	407.22	f
560	939.85	413.78	f
600	944.76	412.99	f
640	964.92	409.13	f
680	988.02	409.64	f
720	1001.74	409.91	f
760	1007.63	403.7	f
800	1019.9	406.71	f
840	1049.68	414.72	f
880	1075.29	416.8	f
920	1091.05	408.41	f
960	1092.06	412.05	f
1000	1105.92	403.98	f
1040	1117.78	407.42	f
1080	1123.68	415.49	f
1120	1124.89	428.22	f
1160	1137.37	435.23	f
1200	1167.26	427.86	f
1240	1178.96	426.42	f
1280	1191.54	442.33	f
1320	1203.89	449.54	f
1360	1224.96	447.09	f
1400	1228.96	440.41	f
1440	1241.68	442.04	f
*	id=P24	origin=start	destiny=end	motherId=-	ageAtStart=1600
0	555.93	455.16	c
40	566.96	453.59	c
80	586.84	461.01	c
120	605.3	463.34	c
160	618.56	466.43	c
200	631.63	465.75	f
240	660.16	468.01	f
280	665.02	461.62	f
320	678.94	448.13	f
360	682.32	445.45	f
400	687.7	435.97	f
440	689.29	445.36	f
480	703.38	451.74	f
520	699.05	448.54	f
560	711.35	453.47	f
600	721.77	452.68	f
640	733.34	444.22	f
680	745.48	441.06	f
720	742.3	434.24	f
760	762.47	436.83	f
800	771.93	442.48	f
840	785.72	436.85	f
880	807.1	435.74	f
920	819.66	441.27	f
960	833.74	444.79	f
1000	838.05	454.38	f
1040	852.7	448.61	f
1080	858.57	469.01	f
1120	869.31	463.47	f
1160	870.68	469.82	f
1200	883.36	452.62	f
1240	885.98	469.75	f
1280	895.68	479.29	f
1320	908.35	483.41	f
1360	916.47	471.68	f
1400	930.08	461.43	f
1440	944.3	463.56	f
*	id=P25	origin=start	destiny=end	motherId=-	ageAtStart=4760
0	434.79	428.31	c
40	464.55	427.52	c
80	485.97	421.45	c
120	498.04	425.87	c
160	505.99	425.97	c
200	523.02	434.34	f
240	524.25	424.72	f
280	539.21	427.22	f
320	559.8	433.1	f
360	569.69	433.55	f
400	593.14	431.52	f
440	599.13	430.13	f
480	598.33	427.41	f
520	600.24	427.19	f
560	608.29	419.24	f
600	639.06	408.72	f
640	642.38	416.86	f
680	650.95	406.63	f
720	648.6	412.34	f
760	669.14	429.01	f
800	677.75	436.93	f
840	681.89	432.18	f
880	688.38	420.79	f
920	687.79	426.64	f
960	710.7	422.79	f
1000	730.21	431.36	f
1040	731.15	439.41	f
1080	734.34	440.29	f
1120	741.18	441.52	f
1160	743.85	426.44	f
1200	751.08	432.91	f
1240	771.19	417.23	f
1280	789.67	413.16	f
1320	810.89	415.48	f
1360	824.51	427.44	f
1400	841.03	413.62	f
1440	849.99	417.36	f
*	id=P26	origin=start	destiny=end	motherId=-	ageAtStart=600
0	229.26	392.47	c
40	244.42	393.6	c
80	252.42	392.36	c
120	262.89	401.39	c
160	277.03	388.73	c
200	279.01	389.66	f
240	291.32	398	f
280	313.46	408.52	f
320	328.14	404.46	f
360	345.96	400.78	f
400	355.92	395.58	f
440	384.45	402.87	f
480	396.96	403.44	f
520	403.28	404.52	f
560	420.26	395.31	f
600	420.4	391.7	f
640	443.27	390.2	f
680	459.37	391.96	f
720	467.06	396.84	f
760	467.65	389.11	f
800	478.97	374.07	f
840	481.95	380.66	f
880	498.95	372.63	f
920	510.09	367.75	f
960	511.34	364.2	f
1000	517.33	367.45	f
1040	523.02	364.35	f
1080	532.4	355.16	f
1120	540.63	356.65	f
1160	540.27	362.71	f
1200	544.48	363.81	f
1240	565.01	376.18	f
1280	575.46	381.33	f
1320	588.69	368.46	f
1360	596.11	362.39	f
1400	612.11	349.99	f
1440	625.87	348	f
*	id=P27	origin=start	destiny=end	motherId=-	ageAtStart=560
0	246.61	290.97	c
40	264.82	289.25	c
80	284.1	295.7	c
120	299.97	302.02	c
160	322.37	298.11	c
200	340.87	296.43	f
240	364.86	289.86	f
280	366.67	282.77	f
320	374.87	280.66	f
360	380.65	283.16	f
400	384.8	278.23	f
440	399.15	278.8	f
480	401.68	287.97	f
520	414.96	290.6	f
560	437.42	288.3	f
600	456.57	291.93	f
640	477.28	283.51	f
680	490.73	285.09	f
720	505.28	297.35	f
760	522.71	303.38	f
800	530.98	294.59	f
840	551.9	284.79	f
880	570.4	299.17	f
920	593.83	298.28	f
960	596.77	309.35	f
1000	614.65	301.4	f
1040	625.09	287.75	f
1080	639.33	298.1	f
1120	653.95	301.91	f
1160	664.37	304.54	f
1200	675.5	307.7	f
1240	687.87	321.72	f
1280	704.9	319.18	f
1320	705.26	317.09	f
1360	723.54	319.36	f
1400	737.82	323.45	f
1440	759.07	305.97	f
*	id=P28	origin=start	destiny=end	motherId=-	ageAtStart=920
0	68.69	651	c
40	86.55	659.51	c
80	96.18	654.16	c
120	110.61	643.81	c
160	116.94	652.36	c
200	121.99	650.32	f
240	136.47	652.4	f
280	149.37	658.97	f
320	165.67	656.46	f
360	176.13	658.95	f
400	187.83	666.14	f
440	211.85	672.76	f
480	233.18	662	f
520	244.13	674.1	f
560	247.18	684.73	f
600	263.52	690.15	f
640	274.34	684.49	f
680	287.75	687.79	f
720	290.54	695.66	f
760	289.07	683.8	f
800	303.07	682.39	f
840	333.65	685.33	f
880	343	677.43	f
920	354.31	673.51	f
960	366.39	659.18	f
1000	377.27	658.51	f
1040	396.69	665.89	f
1080	422.64	671.85	f
1120	423.43	677.39	f
1160	437.35	681.21	f
1200	468.53	686.22	f
1240	477.78	696.84	f
1280	483.99	688.13	f
1320	508.11	687.76	f
1360	532.74	690.98	f
1400	544.64	694.93	f
1440	554.85	699.15	f
*	id=P29	origin=start	destiny=end	motherId=-	ageAtStart=4320
0	553.35	35.78	c
40	559.87	36.76	c
80	566.47	45.89	c
120	584.94	53.47	c
160	595.71	44.43	c
200	617.69	55.64	f
240	636.21	46.03	f
280	657.8	51.54	f
320	666.34	53.45	f
360	675	49.1	f
400	676.5	45.27	f
440	690.94	45.83	f
480	701.44	50.07	f
520	709.93	51.83	f
560	717.26	45.4	f
600	742.49	49.42	f
640	757.11	47.34	f
680	767.89	50.08	f
720	783.28	58.57	f
760	791.29	61.97	f
800	798.28	66.81	f
840	819.84	71.01	f
880	833.68	72.27	f
920	845.44	71.85	f
960	849.22	71.03	f
1000	863.51	87.48	f
1040	885.96	87.47	f
1080	899.59	90.6	f
1120	905.95	90.9	f
1160	913.43	99.2	f
1200	936.45	84.11	f
1240	952.24	80.33	f
1280	963.74	81.13	f
1320	973.99	76.12	f
1360	979.55	68.48	f
1400	977.87	65.79	f
1440	982.74	74.28	f
*	id=P30	origin=start	destiny=end	motherId=-	ageAtStart=4080
0	119.47	269.44	c
40	132.44	278.74	c
80	151.21	275.25	c
120	165.32	275.94	c
160	180.74	280.51	c
200	190.08	285.96	f
240	199.3	282.1	f
280	202.89	283.13	f
320	227.6	276.66	f
360	250.35	280.36	f
400	266.7	287.82	f
440	267.02	290.72	f
480	270.65	283.11	f
520	288.58	285.95	f
560	293.86	286.22	f
600	303.75	274.91	f
640	313.77	278.4	f
680	331.62	270.22	f
720	337.6	276.87	f
760	359.07	288.16	f
800	374.34	291.84	f
840	385.78	285.49	f
880	401.67	293.96	f
920	413.94	288.3	f
960	439.95	296.93	f
1000	462.63	295.95	f
1040	473.3	298.59	f
1080	476.92	301.03	f
1120	506.86	311.54	f
1160	523.69	307.84	f
1200	535.08	304.9	f
1240	542.12	316.72	f
1280	543.76	309.11	f
1320	553.58	313.31	f
1360	559.06	311.92	f
1400	564.13	314.99	f
1440	577.94	307.86	f
