# Supplementary material for: A three component model for superdiffusive motion effectively describes migration of eukaryotic cells moving freely or under a directional stimulus
Source: PLoS One. 2022 Aug 2;17(8):e0272259. doi: 10.1371/journal.pone.0272259 (PMC9345344; doi:10.1371/journal.pone.0272259)
Supplement: S1 File — Text files containing information about displacements of experimental and simulated populations used for both preliminary analyses, in “datasets used for preliminary evaluation of cell movement (Tables 1 and 2)”, and further characterization of cell movement, in “further datasets used for cell movement characterization (Figs 2, 4–6; Table 2; S1–S3 Tables; S2 and S3 Figs)”. (ZIP) [file pone.0272259.s007.zip › S1_File/further datasets/simulated/30 cells (9 micron random)/b12 p0/Coords-tYbv8d.txt]

#	version=2.0	operator=	acqDate=	cellLine=cell	cond=N.T.	type=	well=	ref_angle=	note=Experiment 1	clickId=	date=	acqId=	ps=1	xSize=845	ySize=668	ts=1	unit=um	stackId=	description=
*	id=P1	origin=start	destiny=end	motherId=-	ageAtStart=720
0	620.59	129.51	v:0.5;t:f;sf:1;nr:3.98;cr:7.96;verts:7.74,17.39|-4.72,9.51|-18.39,4.93|-14.37,-12.49|37.47,-11.95;
40	617.57	122.46	v:0.5;t:f;sf:1;nr:4.03;cr:8.05;verts:34.4,19.99|10.76,10.34|-15.37,-2.13|-11.35,-19.54|-4.63,-6.86;
80	622.79	111.71	v:0.5;t:f;sf:1;nr:4.08;cr:8.15;verts:26.57,8.12|5.53,-0.41|1.98,-5.03|-9.86,-17.61;
120	637.59	108.46	v:0.5;t:f;sf:1;nr:4.13;cr:8.25;verts:-29.75,27.86|-9.26,-3.66|-12.81,-8.28|31.81,-6.76|11.78,4.87;
160	651.25	104.83	v:0.5;t:f;sf:1;nr:4.18;cr:8.37;verts:-0.29,0.38|0.91,25.99|-22.92,-7.29|-19.62,-17.06|18.15,-10.4;
200	655.06	108.08	v:0.5;t:f;sf:1;nr:4.24;cr:8.48;verts:8.56,40.96|-4.09,3.63|-29.76,2.6|17.98,-23.86|14.34,-7.15;
240	666.57	106.04	v:0.5;t:f;sf:1;nr:4.29;cr:8.58;verts:38.5,17.76|-8.84,4.12|-15.6,1.59|-3.34,-9.16|2.83,-9.19;
280	671.18	104.87	v:0.5;t:f;sf:1;nr:4.34;cr:8.67;verts:40.04,15.41|-13.45,2.96|-20.22,0.43|-7.95,-10.33|-1.78,-10.35;
320	680.88	101.33	v:0.5;t:f;sf:1;nr:4.38;cr:8.77;verts:8.06,-3.42|39.25,18.45|-23.15,-0.58|-17.65,-13.87|-11.48,-13.89;
360	685.98	89.74	v:0.5;t:f;sf:1;nr:4.43;cr:8.86;verts:29.83,32.12|-24.37,12.42|-14.09,-23.44|2.96,-15.02|11.56,-24.79;
400	699.33	84.21	v:0.5;t:f;sf:1;nr:4.46;cr:8.91;verts:30.81,8.25|19.19,25.47|-44.3,0.22|-10.39,-20.55|30.81,-8.25;
440	723.27	75.92	v:0.5;t:f;sf:1;nr:4.48;cr:8.96;verts:6.87,-0.04|-8.92,-5.57|3.28,-11.21|6.87,-16.55;
480	735.43	69.99	v:0.5;t:f;sf:1;nr:4.5;cr:9;verts:29.78,33.47|-21.08,-11.5|-5.3,-5.97|-8.88,-17.14|-5.3,-22.48;
520	743.54	77.45	v:0.5;t:f;sf:1;nr:4.52;cr:9.05;verts:41.85,16.58|-8.04,5.63|-13.4,1.49|-16.99,-9.68|-13.4,-15.02;
560	764.22	77.43	v:0.5;t:f;sf:1;nr:4.59;cr:9.18;verts:21.5,-5.76|21.18,16.57|-17.29,6.67|-3.87,-21.92|19.47,-10.79;
600	772.72	81.16	v:0.5;t:f;sf:1;nr:4.67;cr:9.34;verts:-5.86,36.26|-12.37,-18.2|10.96,-7.07|12.99,-2.04;
640	791.73	74.08	v:0.5;t:f;sf:1;nr:4.75;cr:9.51;verts:9.61,2.4|6.37,7.59|-14.08,-6.02|-8.05,-14.15;
680	806.2	76.97	v:0.5;t:f;sf:1;nr:4.83;cr:9.66;verts:47.52,0.68|-4.85,5.29|-8.1,10.48|-21.43,1.5|-22.51,-11.25;
720	814.48	62.87	v:0.5;t:f;sf:1;nr:4.9;cr:9.81;verts:23.91,30.33|-16.39,-3.62|-13.14,-8.81|9.62,-8.07|12.55,0;
760	837.69	72.89	v:0.5;t:f;sf:1;nr:4.94;cr:9.88;verts:38.94,4.81|-10.68,20.09|-10.65,10.01|-13.59,1.95|7.41,-21.52;
800	853.24	74.17	v:0.5;t:f;sf:1;nr:4.96;cr:9.92;verts:49.38,-0.59|23.38,6.09|-26.21,11.3|-29.14,3.23|-8.15,-20.23;
840	867.26	72.86	v:0.5;t:f;sf:1;nr:4.98;cr:9.96;verts:10.18,0.89|9.37,4.78|-18.1,9.24|-1.07,-10.17|-0.18,-10.22;
880	876.43	66.65	v:0.5;t:f;sf:1;nr:4.99;cr:9.98;verts:22.03,5.49|38.55,9.99|-27.27,3.04|-10.24,-16.37|-9.35,-16.42;
920	900.72	57.83	v:0.5;t:f;sf:1;nr:5;cr:10;verts:14.26,1.16|0.57,0.11|-29.04,13.54|-30.8,8.83|-16.98,-27.17;
960	906.21	47.79	v:0.5;t:f;sf:1;nr:5.01;cr:10.02;verts:-12.26,38.09|-4.92,-9.94|8.77,-8.88|9.07,-8.17|9.75,-7.34;
1000	917.09	54.57	v:0.5;t:f;sf:1;nr:5.02;cr:10.03;verts:15.58,16.71|17.66,26.76|-15.8,-3.16|-8.19,-21.33;
1040	929.11	60.98	v:0.5;t:f;sf:1;nr:5.02;cr:10.05;verts:3.56,23.12|-27.82,3.25|-11.49,-2.86|-20.21,-14.92|46.8,-18.09;
1080	942.71	60.04	v:0.5;t:f;sf:1;nr:5.03;cr:10.06;verts:0.26,0.52|-10.04,22.18|-25.09,-3.8|-22.81,-5.69|8.04,-22.09;
1120	968.79	58.04	v:0.5;t:f;sf:1;nr:5.04;cr:10.07;verts:22.99,-4.05|10.11,3.01|16.5,16.5|-18.04,-24.1;
1160	974.64	66.58	v:0.5;t:f;sf:1;nr:5.04;cr:10.08;verts:4.26,11.54|10.65,25.04|-23.89,-15.56|0.15,-0.44;
1200	994.76	82.5	v:0.5;t:f;sf:1;nr:5.04;cr:10.08;verts:49.91,7.01|-19.97,15.49|-18.88,7.63|-9.87,-17.81|-7.96,-18.74;
1240	1004.88	76.76	v:0.5;t:f;sf:1;nr:5.04;cr:10.09;verts:48.99,11.91|25.18,22.67|-29,1.89|-29.92,-15.91|-18.45,-28.42;
1280	1010.24	89.89	v:0.5;t:f;sf:1;nr:5.04;cr:10.09;verts:-4.2,34.24|-16.19,30.46|-23.82,-15.29|-10.66,-32.81|49.61,-9.07;
1320	1021.74	94.04	v:0.5;t:f;sf:1;nr:5.04;cr:10.09;verts:0.07,0.58|-23.12,-31.83|-15.37,-36.21|-4.79,-39.05|16,-35.94;
1360	1032.54	104.59	v:0.5;t:f;sf:1;nr:5.04;cr:10.09;verts:22.36,45.21|-10.74,11.13|-33.59,0|5.2,-25.39|27.18,-19.75;
1400	1049.41	103.6	v:0.5;t:f;sf:1;nr:5.04;cr:10.09;verts:13.86,48.5|-27.61,10.13|-11.67,-26.39|10.31,-20.74|28.97,-12.3;
1440	1058.16	97.95	v:0.5;t:f;sf:1;nr:5.04;cr:10.09;verts:8.42,49.74|-25.3,-13.45|1.57,-26.39|20.23,-17.95|28.13,-5.47;
*	id=P2	origin=start	destiny=end	motherId=-	ageAtStart=600
0	274.14	-3.75	v:0.5;t:f;sf:1;nr:3.99;cr:7.97;verts:-10.25,29.82|-4.7,6.71|-2.26,-7.88|4.46,-6.87;
40	299.55	6.23	v:0.5;t:f;sf:1;nr:4.03;cr:8.06;verts:-4.28,17.18|-13.76,11.14|-0.24,0.39|-16.53,6.34|-20.94,3.1;
80	305.89	22.16	v:0.5;t:f;sf:1;nr:4.07;cr:8.14;verts:40.1,3.92|-6.58,16.32|-28.28,0.49|-14.99,-23.99|27.85,-4.91;
120	323.17	24.71	v:0.5;t:f;sf:1;nr:4.11;cr:8.21;verts:22.83,6.47|-25.16,6.69|2.53,-9.43|7.48,-6.28|10.58,-2.36;
160	327.45	27.89	v:0.5;t:f;sf:1;nr:4.14;cr:8.29;verts:18.54,9.65|-7.77,-10.99|-1.76,-6.25|30.04,1.05;
200	334.88	24.02	v:0.5;t:f;sf:1;nr:4.18;cr:8.37;verts:-15.2,-14.85|22.61,-2.82|-9.19,-10.12|11.11,5.78|-40.61,-8.23;
240	351.31	31.21	v:0.5;t:f;sf:1;nr:4.22;cr:8.45;verts:6.18,4.37|-5.32,12.96|-6.62,-6.39|23.35,-23.99;
280	362.75	23.95	v:0.5;t:f;sf:1;nr:4.27;cr:8.53;verts:22.15,35.97|-16.76,5.71|-5.26,-2.88|-18.06,-13.65|15.89,-15.89;
320	372.56	37.32	v:0.5;t:f;sf:1;nr:4.31;cr:8.62;verts:34.04,2.57|-15.07,10.49|-9.55,-0.33|-4.78,-8.28|6.09,-2.52;
360	395.62	22.17	v:0.5;t:f;sf:1;nr:4.35;cr:8.71;verts:-7.56,18.7|-18.43,8.2|-16.97,-17.67|10.98,-12.58|42.52,-7.04;
400	397.16	29.73	v:0.5;t:f;sf:1;nr:4.38;cr:8.76;verts:43.53,0.18|-19.97,15.76|-18.52,-10.12|6.83,-5.53|9.44,-5.02;
440	405.39	29.95	v:0.5;t:f;sf:1;nr:4.4;cr:8.8;verts:21.67,38.05|-6.71,-5.63|-4.38,-7.58|-1.39,-5.31|1.22,-4.8;
480	415.41	38.94	v:0.5;t:f;sf:1;nr:4.42;cr:8.83;verts:-8.81,4.19|-11.42,3.67|-16.74,3.36|-14.41,1.41|42.86,-9.93;
520	424.61	39.84	v:0.5;t:f;sf:1;nr:4.43;cr:8.87;verts:-18.01,5.08|-20.62,4.57|-25.94,4.26|-23.61,2.3|43.51,-7.61;
560	439.34	52.27	v:0.5;t:f;sf:1;nr:4.45;cr:8.9;verts:16.07,7.5|0.31,17.73|-2.47,-17.56|17.64,-30.77;
600	446.83	55.58	v:0.5;t:f;sf:1;nr:4.47;cr:8.93;verts:8.58,10.81|-7.18,21.05|-9.96,-14.25|-11.61,-33.66;
640	449.76	60.25	v:0.5;t:f;sf:1;nr:4.48;cr:8.97;verts:34.47,9.42|-20.65,1.81|-12.89,-9.58|16.55,-12.47;
680	455.8	68.89	v:0.5;t:f;sf:1;nr:4.5;cr:8.99;verts:17.42,41.31|-18.93,-0.93|-4.73,-18.97|8.87,-17.42|10.51,-3.83;
720	479.5	65.81	v:0.5;t:f;sf:1;nr:4.51;cr:9.02;verts:0.08,0.51|-13.18,-6.91|-14.82,-20.5|6.89,-39.06|9.6,-38.49;
760	488.65	68.41	v:0.5;t:f;sf:1;nr:4.53;cr:9.05;verts:41.48,17.74|-9.07,3.11|-20.5,-1.79|-22.34,-4.31|-12.67,-16.21;
800	502.97	75.7	v:0.5;t:f;sf:1;nr:4.54;cr:9.08;verts:1.84,11.62|-9.98,6.24|-23.39,10.4|-3.64,-11.19|43.8,-11.39;
840	514.56	75.43	v:0.5;t:f;sf:1;nr:4.55;cr:9.11;verts:-9.76,11.35|-21.58,5.97|-8.78,-3.73|-15.23,-11.46|45.08,-5.34;
880	536.95	77.19	v:0.5;t:f;sf:1;nr:4.57;cr:9.13;verts:16.76,42.33|-32.93,2.88|-22.54,-24.17|28.33,-17.02|22.7,-3.57;
920	544.91	74.68	v:0.5;t:f;sf:1;nr:4.58;cr:9.16;verts:14.74,-6.09|10.37,-5.97|8.72,-3.52|0.49,9.39;
960	563	72.44	v:0.5;t:f;sf:1;nr:4.59;cr:9.18;verts:45.79,-0.08|-17.59,7.15|-9.36,-5.76|-7.71,-8.21|-3.35,-8.33;
1000	586.25	84.76	v:0.5;t:f;sf:1;nr:4.64;cr:9.28;verts:40.91,5.75|40.8,6.46|22.53,12.24|-26.61,3.99|-31.59,-18.73;
1040	596.33	87.15	v:0.5;t:f;sf:1;nr:4.69;cr:9.38;verts:7.54,7.81|0.19,10.85|10.26,-3.53|26.83,-12.71;
1080	612.47	86.54	v:0.5;t:f;sf:1;nr:4.74;cr:9.49;verts:35.72,11.51|-8.6,7.19|-15.95,10.24|10.69,-13.33;
1120	632.07	93.16	v:0.5;t:f;sf:1;nr:4.79;cr:9.58;verts:16.12,18.13|-22.68,-6.93|-8.91,-6.71|0.3,0.32;
1160	648.57	94.54	v:0.5;t:f;sf:1;nr:4.83;cr:9.66;verts:-0.38,19.5|-36.33,5.75|-16.2,1.69|-25.41,-5.33|46.26,-12.42;
1200	669.64	105.85	v:0.5;t:f;sf:1;nr:4.87;cr:9.75;verts:25.19,-1.11|-3.14,19.85|-23.12,8.79|-9.74,-17.58|-1.05,-20.07;
1240	687.74	102.14	v:0.5;t:f;sf:1;nr:4.91;cr:9.82;verts:7.09,-4.82|10.97,0.96|7.51,8.05|-21.25,16.14|14.87,-36.03;
1280	689.21	96.55	v:0.5;t:f;sf:1;nr:4.95;cr:9.89;verts:6.04,2.46|-22.72,10.55|5.62,-10.41|31.18,-3.86;
1320	706.43	94.56	v:0.5;t:f;sf:1;nr:4.97;cr:9.93;verts:37.22,13.4|-11.18,0.47|9.17,-5.08|13.96,-5.86;
1360	725.39	98	v:0.5;t:f;sf:1;nr:4.98;cr:9.96;verts:20.65,33.93|-9.79,-1.64|-5,-2.42|-15.51,-34.84;
1400	737.29	98.66	v:0.5;t:f;sf:1;nr:5;cr:9.99;verts:41.65,27.34|-22.33,5.15|-21.69,-0.98|-16.9,-1.75|-1.2,-22.88;
1440	747.46	92.45	v:0.5;t:f;sf:1;nr:5;cr:10;verts:-33.75,-2.95|-33.55,-4.71|-0.56,-0.14|-27.07,-7.96|-31.18,-13.24;
*	id=P3	origin=start	destiny=death	motherId=-	ageAtStart=240
0	314.51	674.12	v:0.5;t:f;sf:1;nr:3.9;cr:7.8;verts:7.19,6.12|5.89,7.81|-6.16,7.6|-13.08,-14.75|8.38,-5.04;
40	334.44	680.04	v:0.5;t:f;sf:1;nr:3.94;cr:7.89;verts:-14.04,13.73|-12.74,12.04|-11.54,0.89|13.12,-12.67|24.78,-2.92;
80	359.3	688.1	v:0.5;t:f;sf:1;nr:3.99;cr:7.98;verts:-0.09,5.13|-7.46,18.77|-11.74,-4.62|14.02,-11.76;
120	361	689.73	v:0.5;t:f;sf:1;nr:4.04;cr:8.08;verts:-1.79,6.76|-9.16,20.39|-13.44,-2.99|12.32,-10.13|35.64,-17.96;
160	372.09	687	v:0.5;t:f;sf:1;nr:4.09;cr:8.18;verts:23.89,21.77|-12.87,4.04|1.24,-12.86|7.49,-4.15;
200	392.37	703.88	v:0.5;t:f;sf:1;nr:4.14;cr:8.28;verts:4.38,27.64|-12.79,12.72|-27.37,5.82|-19.05,4.02|34.11,-22.58;
240	402.31	706.51	v:0.5;t:f;sf:1;nr:4.18;cr:8.36;verts:27.55,18.35|-9.21,15.32|-10.25,-14.64|17.18,-4.93;
280	414.92	713.73	v:0.5;t:f;sf:1;nr:4.22;cr:8.44;verts:39.8,12.75|4.57,2.29|0.93,8.81|-22.86,-7.43|3.32,-8.22;
320	426.92	701.75	v:0.5;t:f;sf:1;nr:4.26;cr:8.53;verts:0.23,-0.43|-11.07,-3.16|-7.43,-9.69|-8.68,-20.19|12.32,-25.26;
360	438.01	712.08	v:0.5;t:f;sf:1;nr:4.31;cr:8.62;verts:49.41,13.27|-10.86,9.9|-22.16,7.17|-18.52,0.64|-19.77,-9.86|1.23,-14.94;
400	456.43	713.8	v:0.5;t:f;sf:1;nr:4.33;cr:8.67;verts:-3.49,42.95|-26.8,-8.71|-17.19,-13.21|3.43,-27.97|26.13,-10.56;
440	468.09	711.65	v:0.5;t:f;sf:1;nr:4.36;cr:8.71;verts:14.48,-12.7|9.35,4.16|-5.87,8.38|-0.16,-34.68;
480	485.82	718.81	v:0.5;t:f;sf:1;nr:4.38;cr:8.75;verts:23.96,25.31|-8.39,11.31|-13.92,-10.49|-3.26,-5.55|3.33,-17.11;
520	500.53	723.19	v:0.5;t:f;sf:1;nr:4.39;cr:8.79;verts:-12.86,23.19|-17.97,-1.17|-26.03,-5.06|-11.39,-12.73|41.39,-14.18;
560	511.84	719.29	v:0.5;t:f;sf:1;nr:4.41;cr:8.82;verts:30.98,4.91|-0.26,-0.31|-17.08,-26.3|-10.73,-29.47;
600	530.7	715.77	v:0.5;t:f;sf:1;nr:4.42;cr:8.84;verts:12.11,1.38|-2.17,20.69|-19.13,-3.83|-20.27,-4.68|28.74,-20.43;
640	536.5	730.1	v:0.5;t:f;sf:1;nr:4.43;cr:8.87;verts:8.22,3.49|6.31,15.72|-0.59,1.1|22.94,-6.1;
680	550.18	735.43	v:0.5;t:f;sf:1;nr:4.44;cr:8.89;verts:9.26,-0.77|-7.37,21.05|-5.46,8.82|-14.27,6.43|23.51,-26.56;
720	555.76	732.53	v:0.5;t:f;sf:1;nr:4.45;cr:8.9;verts:-12.95,18.14|-11.04,5.91|-19.85,3.52|3.68,-3.67|38.39,-22.37;
760	578.09	734.98	v:0.5;t:f;sf:1;nr:4.46;cr:8.92;verts:3.79,35.42|-18.65,-1.22|-9.25,-0.32|-6.66,-6.43|16.07,-19.92;
800	581.18	738.1	v:0.5;t:f;sf:1;nr:4.47;cr:8.93;verts:0.05,-0.51|-12.34,2.8|-21.74,1.9|-9.75,-3.31|12.98,-16.8;
840	596.95	729.84	v:0.5;t:f;sf:1;nr:4.47;cr:8.94;verts:18.85,30.35|4.19,12.16|-15.72,-8.78|12.7,2.01;
880	615.29	718.7	v:0.5;t:f;sf:1;nr:4.48;cr:8.96;verts:0.39,-0.14|-14.15,1.02|-5.64,-9.13|16.98,-6.18;
920	628.96	718.41	v:0.5;t:f;sf:1;nr:4.48;cr:8.97;verts:0.41,-0.06|-13.28,-0.43|-19.31,-9.42|3.3,-6.47;
960	645.6	719.94	v:0.5;t:f;sf:1;nr:4.49;cr:8.98;verts:-1.6,12.99|-16.23,1.47|-13.33,-4.94|-11.45,-6.35|42.7,-13.65;
1000	660.32	728.56	v:0.5;t:f;sf:1;nr:4.49;cr:8.99;verts:5.78,7.67|4.06,8.71|-4.51,8.48|-26.18,2.27|38.35,-23.32;
1040	672.05	729.89	v:0.5;t:f;sf:1;nr:4.5;cr:8.99;verts:29.81,33.62|-5.94,9.01|-7.66,10.04|-16.23,9.82|8.02,-29.95;
1080	675.74	732.41	v:0.5;t:f;sf:1;nr:4.5;cr:9;verts:-9.64,11.52|-11.36,12.56|-19.93,12.33|7.14,-9.82|37.78,-24.39;
1120	679.55	729.3	v:0.5;t:f;sf:1;nr:4.56;cr:9.11;verts:-13.44,8.41|-15.16,9.44|-23.73,9.22|3.34,-12.93|35.94,-2.25;
1160	695.04	731.4	v:0.5;t:f;sf:1;nr:4.63;cr:9.26;verts:23.22,16.87|-24.68,26.83|-12.16,-10.83|21.33,-19.21|20.44,-0.14;
1200	715.01	732.35	v:0.5;t:f;sf:1;nr:4.7;cr:9.41;verts:18.98,22.75|3.26,17.82|-8.99,-7.28|1.37,-18.27;
1240	735.36	734.34	v:0.5;t:f;sf:1;nr:4.78;cr:9.55;verts:46.9,3.8|-1.37,24.75|-17.09,19.81|-18.98,-16.27|-5.44,-30.86;
1280	758.76	737.97	v:0.5;t:f;sf:1;nr:4.85;cr:9.69;verts:23.5,7.43|27.12,26.92|-24.2,5.59|-9.3,-23.03|4.31,-24.46;
1320	761.32	734.95	v:0.5;t:f;sf:1;nr:4.92;cr:9.83;verts:20.94,4.4|32.77,35.71|-26.76,2.56|-11.87,-26.06|1.75,-27.49;
*	id=P4	origin=start	destiny=end	motherId=-	ageAtStart=640
0	828.78	572.58	v:0.5;t:f;sf:1;nr:3.95;cr:7.9;verts:20.58,16.67|21.45,32.64|-10.97,-2.42|-25.9,-5.51|5.05,-26;
40	846.44	577.32	v:0.5;t:f;sf:1;nr:4;cr:8;verts:25.3,7.26|2.92,21.4|0.02,-0.46|-5.92,-25.65|17.95,-19.25;
80	851.76	561.25	v:0.5;t:f;sf:1;nr:4.04;cr:8.09;verts:19.98,-8.82|-2.4,5.33|-0.26,0.38|-5.31,-16.53|23.64,-18.47;
120	866.23	555.49	v:0.5;t:f;sf:1;nr:4.08;cr:8.16;verts:26.55,30.49|-16.87,-0.43|-14.74,-5.38|-15.5,-10.85|5.51,-14.58;
160	879.54	550.25	v:0.5;t:f;sf:1;nr:4.12;cr:8.24;verts:4.02,28.62|-15.32,24.51|-14.89,-24.77|-7.8,-19.81|32.33,-24.93;
200	900.08	549.98	v:0.5;t:f;sf:1;nr:4.15;cr:8.31;verts:17.58,5.04|22.24,24.31|-18.29,0|-8.87,-15.99|0.96,-18.26;
240	915.81	554.34	v:0.5;t:f;sf:1;nr:4.19;cr:8.38;verts:32.41,7.37|1.85,9.39|-8.24,-1.6|-14.77,-13.91;
280	928.85	553.89	v:0.5;t:f;sf:1;nr:4.22;cr:8.44;verts:33.02,5.7|19.36,6.92|-21.28,-2.05|11.92,-16.4;
320	936.63	551.9	v:0.5;t:f;sf:1;nr:4.25;cr:8.49;verts:11.59,4.93|19.01,19.18|-4.99,-7.12|4.14,-18.39|4.35,-7.53;
360	946.72	547.63	v:0.5;t:f;sf:1;nr:4.28;cr:8.55;verts:28.36,31.61|8.92,14.91|-15.07,-11.38|-5.74,-11.79|-5.95,-22.65;
400	959.29	553.64	v:0.5;t:f;sf:1;nr:4.3;cr:8.61;verts:-3.65,20.92|-25.77,2.71|-18.31,-5.78|-18.52,-16.64|41.61,-9.82;
440	965.42	567.58	v:0.5;t:f;sf:1;nr:4.33;cr:8.67;verts:11.91,18.34|-24.45,8.16|-24.65,-2.71|-4.17,-21.47|42.85,-4.16;
480	975.5	564.27	v:0.5;t:f;sf:1;nr:4.35;cr:8.71;verts:3.27,9.51|1.84,15.03|-5.03,-8.71|16.19,-15.17;
520	992.57	562.2	v:0.5;t:f;sf:1;nr:4.37;cr:8.74;verts:39.57,18.14|-15.23,12.96|-13.8,7.44|-22.1,-10.77|-0.88,-17.23;
560	1014.05	554.06	v:0.5;t:f;sf:1;nr:4.38;cr:8.77;verts:31.29,3.29|18.08,10|3.29,31.29|-26.96,-16.2|6.64,-34.32;
600	1032.83	550.94	v:0.5;t:f;sf:1;nr:4.4;cr:8.79;verts:-0.69,6.88|-0.32,0.24|12.51,0.17|10.16,-4.11;
640	1047.96	548.34	v:0.5;t:f;sf:1;nr:4.41;cr:8.81;verts:-9.05,33.98|-15.83,4.28|-15.46,-2.35|-4.97,-6.7|22.95,-21.4;
680	1059.83	558.03	v:0.5;t:f;sf:1;nr:4.42;cr:8.83;verts:35.04,3.83|-3.27,9.5|-16.84,2.99|11.08,-11.72;
720	1069.9	555.81	v:0.5;t:f;sf:1;nr:4.43;cr:8.85;verts:-0.24,35.33|-12.41,-13.31|1.02,-13.94|24.98,1.61;
760	1090.35	561.6	v:0.5;t:f;sf:1;nr:4.44;cr:8.87;verts:33.98,28.38|9.64,14.85|4.52,7.41|-19.43,-8.15|-5.18,-16.93;
800	1093.21	566.28	v:0.5;t:f;sf:1;nr:4.44;cr:8.89;verts:6.78,19.52|1.66,12.08|-22.3,-3.47|-8.04,-12.26|44.21,-3.67;
840	1116.61	572.72	v:0.5;t:f;sf:1;nr:4.45;cr:8.91;verts:-15.32,31.4|-26.76,22.46|-23.83,-25.55|0.32,0.4|20.8,2.77;
880	1126.13	572.23	v:0.5;t:f;sf:1;nr:4.46;cr:8.93;verts:24.11,15.21|-23.17,18.1|-9.19,-0.09|-6.61,-28.64|11.29,2.28;
920	1136.85	558.39	v:0.5;t:f;sf:1;nr:4.47;cr:8.95;verts:0.57,-11.56|20.35,5.45|13.39,1.37|-19.91,-13.93|27.08,23.28;
960	1153.87	563.26	v:0.5;t:f;sf:1;nr:4.48;cr:8.97;verts:3.33,10.31|-5.56,44.39|-3.63,6.23|-16.45,-6.7|24.67,-24.67;
1000	1168.15	559.97	v:0.5;t:f;sf:1;nr:4.49;cr:8.98;verts:19.08,2.01|17.39,8.11|-10.95,7.03|-17.91,2.95|-14.15,-24.96;
1040	1190	543.98	v:0.5;t:f;sf:1;nr:4.5;cr:9;verts:24.2,21.04|-5.58,17.53|-4.46,-7.89|22.28,-23.07;
1080	1209.9	547.66	v:0.5;t:f;sf:1;nr:4.51;cr:9.02;verts:32.55,15.41|-24.37,-4.2|2.37,-19.39|16.12,-10.87;
1120	1230.88	545	v:0.5;t:f;sf:1;nr:4.52;cr:9.04;verts:10.42,16.68|-19.08,-4.76|-4.85,-13.53|35.9,-3.64;
1160	1243.92	545.32	v:0.5;t:f;sf:1;nr:4.53;cr:9.06;verts:22.85,-3.32|21.72,6.23|-2.63,16.99|-16.59,-32.13;
1200	1246.13	539.09	v:0.5;t:f;sf:1;nr:4.54;cr:9.08;verts:19.52,0|8.64,5.83|-4.83,10.77|-28.9,-2.31|20.65,-9.55;
1240	1267.6	529.57	v:0.5;t:f;sf:1;nr:4.6;cr:9.19;verts:26.26,25.08|-26.3,1.24|-12.83,-3.7|-1.95,-9.52|-0.82,-19.07;
1280	1277.32	531.77	v:0.5;t:f;sf:1;nr:4.67;cr:9.34;verts:35.42,29.29|-22.55,-1.49|-11.67,-7.31|-23.78,-29.36|-10.54,-16.87;
1320	1293.78	536.07	v:0.5;t:f;sf:1;nr:4.75;cr:9.51;verts:9.18,36.23|-8.99,-4.38|-6.16,-7.88|7.43,-6.69|7.55,-6.56;
1360	1303.6	535.11	v:0.5;t:f;sf:1;nr:4.84;cr:9.68;verts:40.81,24.4|-18.81,-5.34|-15.98,-8.84|-2.4,-7.65|-2.28,-7.52;
1400	1319.36	544.8	v:0.5;t:f;sf:1;nr:4.93;cr:9.85;verts:48.37,0.56|-9.6,6|-18.03,2.17|-18.15,2.04|8,-8;
1440	1327.31	548.17	v:0.5;t:f;sf:1;nr:4.97;cr:9.93;verts:-17.55,9.37|-25.99,5.54|-26.1,5.41|6.16,-10.67|39.28,-3.2;
*	id=P5	origin=start	destiny=end	motherId=-	ageAtStart=560
0	246.82	559.91	v:0.5;t:f;sf:1;nr:3.96;cr:7.92;verts:39.03,3.03|-4,2.91|-25.82,5.02|-26.3,0.46|24.87,-8.56;
40	267	564.58	v:0.5;t:f;sf:1;nr:4.01;cr:8.02;verts:18.86,7.7|7.27,7.41|6.11,20|4.7,-3.89|19.52,-7.49;
80	278.57	569.68	v:0.5;t:f;sf:1;nr:4.06;cr:8.12;verts:7.95,-2.4|7.29,12.8|-4.3,12.51|-6.87,1.2|3.04,-31.93;
120	301.73	563.47	v:0.5;t:f;sf:1;nr:4.11;cr:8.21;verts:9.89,39.37|-15.87,6.6|-15.21,-8.6|8.5,-15.34|17.37,-2.44;
160	323.04	565.48	v:0.5;t:f;sf:1;nr:4.15;cr:8.3;verts:34.05,22.97|-20.26,2.13|-16.48,-11.97|-12.81,-13.33|-5.27,-19.68;
200	320.49	565.36	v:0.5;t:f;sf:1;nr:4.19;cr:8.39;verts:31.72,26.8|-17.72,2|-13.94,-12.1|-10.26,-13.46|-2.73,-19.8;
240	334.62	562.25	v:0.5;t:f;sf:1;nr:4.23;cr:8.46;verts:1.63,8.4|-8.04,15.17|-6.36,-5.72|7.81,-3.48;
280	341.18	552.32	v:0.5;t:f;sf:1;nr:4.27;cr:8.53;verts:30.88,28.9|-14.61,5.25|-4.93,-1.53|-12.92,-15.65|1.25,-13.4;
320	358.3	558.83	v:0.5;t:f;sf:1;nr:4.3;cr:8.6;verts:23.22,24.9|-15.86,-6.9|2.68,-10.86|33.91,2.97;
360	381.06	565.59	v:0.5;t:f;sf:1;nr:4.33;cr:8.66;verts:27.86,0|11.16,9.73|-16.38,22.54|-20.08,-4.1|23.05,-25.53;
400	398.93	565.72	v:0.5;t:f;sf:1;nr:4.35;cr:8.71;verts:-3.37,10.37|-6.72,9.86|-8.88,1.88|9.98,0.13;
440	417.84	566.56	v:0.5;t:f;sf:1;nr:4.37;cr:8.74;verts:19.15,11.41|-22.28,11.21|-8.93,0.97|2.7,-10.82|8.66,-7.02;
480	431.43	568.65	v:0.5;t:f;sf:1;nr:4.39;cr:8.77;verts:5.57,13.5|-22.51,3.06|-10.89,-8.73|-4.92,-4.93|41.97,-12.23;
520	454.6	566.14	v:0.5;t:f;sf:1;nr:4.4;cr:8.8;verts:-18.24,29.98|-17.61,10.99|1.9,-10.8|18.8,-14.74|10.49,-3.21;
560	463.97	554.74	v:0.5;t:f;sf:1;nr:4.41;cr:8.82;verts:-7.47,-22.2|-5.93,-18.24|0.14,-0.49|1.12,-14.61|14.91,-12.07;
600	473.57	558.16	v:0.5;t:f;sf:1;nr:4.42;cr:8.84;verts:37.52,37.32|-9.45,2.94|-15.52,-14.82|-17.06,-18.78|-8.48,-11.19|5.31,-8.65;
640	483.08	568.82	v:0.5;t:f;sf:1;nr:4.43;cr:8.85;verts:35.3,1.93|-18.96,13.6|-25.03,-4.16|28.43,-7.62;
680	489.39	580.78	v:0.5;t:f;sf:1;nr:4.44;cr:8.87;verts:8.92,1.9|22.12,4.34|7.98,4.42|6.99,5.86|-33.82,-10.5;
720	496.34	594.21	v:0.5;t:f;sf:1;nr:4.44;cr:8.89;verts:15.17,17.77|1.53,3.49|1.97,15.33|1.03,17.85|0.04,19.29;
760	512.81	591.9	v:0.5;t:f;sf:1;nr:4.45;cr:8.91;verts:-1.3,15.47|-16.44,16.99|-15.44,15.55|-14.5,13.02|-14.94,1.18|36.47,-38.9;
800	532.42	585.65	v:0.5;t:f;sf:1;nr:4.46;cr:8.92;verts:35.56,1.99|-20.91,9.22|-2.38,-10.33|8.57,-6.23;
840	547.53	586.65	v:0.5;t:f;sf:1;nr:4.47;cr:8.94;verts:20.21,24.96|-17.49,-9.33|-6.54,-5.23|-33.52,-29.43|20.45,2.99;
880	551.52	589.64	v:0.5;t:f;sf:1;nr:4.48;cr:8.95;verts:16.46,5.98|26.61,23.87|-10.53,-2.24|-21.49,-6.34|1.35,-12.89;
920	575.84	574.1	v:0.5;t:f;sf:1;nr:4.48;cr:8.97;verts:26.49,0.46|2.29,8.33|-25.93,-12.16|-21.97,-14.82|-7.86,-9.56;
960	572.66	577.81	v:0.5;t:f;sf:1;nr:4.49;cr:8.98;verts:35.05,7.61|5.47,12.05|-22.75,-8.45|-18.78,-11.1|-4.68,-5.85;
1000	577.59	575.68	v:0.5;t:f;sf:1;nr:4.5;cr:8.99;verts:43.33,11.78|0.54,9.91|-32.63,5.75|-9.61,-7.98|-1.16,-33.12;
1040	596.49	560.96	v:0.5;t:f;sf:1;nr:4.5;cr:9.01;verts:24.42,-2.93|-0.45,0.26|-18.36,-4.8|-31.69,-11.53|25.83,-21.68;
1080	601.78	551.8	v:0.5;t:f;sf:1;nr:4.57;cr:9.13;verts:-1.43,45.01|-25.95,-12.1|-5.74,-8.9|6.93,-27.79|19.14,-12.09;
1120	604.97	534.03	v:0.5;t:f;sf:1;nr:4.64;cr:9.28;verts:24.14,27.41|12.05,17.2|0.37,-21|11.13,-17.81;
1160	610.5	541.23	v:0.5;t:f;sf:1;nr:4.72;cr:9.43;verts:-4.55,36.85|-5.16,-13.8|5.6,-10.61|6.66,-8.22;
1200	627.72	534.57	v:0.5;t:f;sf:1;nr:4.78;cr:9.56;verts:-29.16,-16.83|-0.12,-0.53|-10.56,-14.88|-11.62,-17.27|14.76,-30.26;
1240	633.9	523.37	v:0.5;t:f;sf:1;nr:4.84;cr:9.69;verts:34.99,15.46|21.04,15.29|-25.35,-5.85|-6.3,-11.74;
1280	644.66	526.92	v:0.5;t:f;sf:1;nr:4.91;cr:9.81;verts:10.28,18.85|7.24,22.29|-15.68,17.42|-17.07,-8.18|25.31,-41.29;
1320	661.07	534.44	v:0.5;t:f;sf:1;nr:4.97;cr:9.94;verts:-6.13,26.36|-9.45,13|6.67,-8.85|10.76,2.68;
1360	680.18	529.68	v:0.5;t:f;sf:1;nr:5;cr:10;verts:36.69,15.29|-28.56,8.24|-8.35,-2.08|-12.43,-13.61|-0.43,-12.22;
1400	691.63	522.5	v:0.5;t:f;sf:1;nr:5.02;cr:10.05;verts:25.24,8.11|-10.61,17.66|-19.8,-9.25|33.35,-22.09;
1440	697.75	522.98	v:0.5;t:f;sf:1;nr:5.04;cr:10.08;verts:19.12,8.59|8.41,36.41|-16.73,18.14|-25.92,-8.77|10.1,-49.2;
*	id=P6	origin=start	destiny=end	motherId=-	ageAtStart=40
0	453	141	v:0.5;t:f;sf:1;nr:3.95;cr:7.9;verts:7.9,0;
40	469.1	150.13	v:0.5;t:f;sf:1;nr:4;cr:7.99;verts:30.84,6.87|-8.2,9.13|-7.27,3.09|-4.07,-6.77|1.37,-7.78;
80	475.01	149.5	v:0.5;t:f;sf:1;nr:4.05;cr:8.09;verts:29.14,13.15|-14.11,8.5|-13.18,2.46|-9.98,-7.4|-4.54,-8.41;
120	485.57	158.74	v:0.5;t:f;sf:1;nr:4.1;cr:8.21;verts:-1.02,11.61|-3.6,11.08|-3.19,2.95|-15.1,0.83|-20.54,1.84;
160	495.99	149.77	v:0.5;t:f;sf:1;nr:4.17;cr:8.33;verts:25.88,20.18|-11.43,2.64|-14.02,2.11|17.83,-4.45;
200	506.28	146.47	v:0.5;t:f;sf:1;nr:4.23;cr:8.46;verts:0.32,-0.21|-21.73,-0.66|-24.31,-1.19|7.54,-7.75;
240	499.22	135.17	v:0.5;t:f;sf:1;nr:4.3;cr:8.59;verts:-0.06,0.48|-14.66,-11.96|-17.25,-12.49|14.6,-19.05|7.38,-11.51;
280	513.09	144.38	v:0.5;t:f;sf:1;nr:4.36;cr:8.72;verts:8,26.3|-13.93,9.7|-6.49,-2.3|0.73,-9.83|11.87,-25.46;
320	504.53	151.02	v:0.5;t:f;sf:1;nr:4.43;cr:8.86;verts:8.91,33.74|-5.37,16.34|0.59,-34.02|9.3,-3.19;
360	501.5	154.31	v:0.5;t:f;sf:1;nr:4.46;cr:8.93;verts:12.32,0.1|0.37,21.43|-2.34,19.62|-21.35,-1.87|25.66,-24.44;
400	518.36	151.58	v:0.5;t:f;sf:1;nr:4.49;cr:8.98;verts:-10.13,18.27|-16.48,18.71|-19.2,16.9|-4.53,-2.63|31.65,-31.46;
440	539.57	150.23	v:0.5;t:f;sf:1;nr:4.51;cr:9.02;verts:29.79,7.43|-44.55,-5.44|-25.75,-3.99|-30.13,-5.86|30.69,-0.54;
480	546.07	164.5	v:0.5;t:f;sf:1;nr:4.53;cr:9.05;verts:-13.99,28.69|-15.96,27.64|-26.6,36.4|1.67,-31.87|31.68,-3.89;
520	559.19	165.31	v:0.5;t:f;sf:1;nr:4.54;cr:9.09;verts:18.56,-3.08|5.33,30.22|-26.02,16.26|-12.97,-27.81|24.16,-26.97;
560	575.58	162.74	v:0.5;t:f;sf:1;nr:4.56;cr:9.12;verts:2.17,-5.64|0.45,0.28|-26.18,15.73|-23.39,-19.63|-4.25,-30.24;
600	585.95	160.25	v:0.5;t:f;sf:1;nr:4.58;cr:9.16;verts:14.65,27.55|-30.27,7.55|-9.92,-2.21|-8.2,-8.13|24.84,-38.26;
640	588.57	155.27	v:0.5;t:f;sf:1;nr:4.63;cr:9.25;verts:12.02,22.57|-0.52,29.95|-12.55,-7.19|-10.83,-13.11|4.69,-45.56;
680	600.05	143.01	v:0.5;t:f;sf:1;nr:4.67;cr:9.34;verts:0.54,10.31|-0.66,9.41|-0.2,0.5|-4.14,8.48|-12,17.69;
720	597.78	158.45	v:0.5;t:f;sf:1;nr:4.72;cr:9.44;verts:0.25,37.38|-1.86,23.91|2.08,15.93|1.62,24.85|2.82,25.74;
760	613.63	162.67	v:0.5;t:f;sf:1;nr:4.77;cr:9.55;verts:9.92,1.93|-13.78,20.15|-9.71,-2.79|1.23,-10.03|32.15,-34.58;
800	643.18	171.42	v:0.5;t:f;sf:1;nr:4.83;cr:9.66;verts:42.21,22.32|-19.62,10.68|-28.31,-1.28|-19.68,-11.36|2.61,-25.83;
840	651.72	166.24	v:0.5;t:f;sf:1;nr:4.89;cr:9.79;verts:48.05,5.15|-11.97,4.12|-28.16,5.5|-12.28,-3.06|8.31,-9.56;
880	656.41	163.94	v:0.5;t:f;sf:1;nr:4.92;cr:9.85;verts:1.25,35.79|-16.66,1.82|-16.98,-5.36|3.61,-11.85|32.46,-36.61;
920	674.23	170.49	v:0.5;t:f;sf:1;nr:4.95;cr:9.9;verts:11.18,2.79|-7.37,7.24|-11.49,-0.8|-14.21,-5.31;
960	687.31	173.87	v:0.5;t:f;sf:1;nr:4.97;cr:9.93;verts:-1.9,6.18|-20.45,10.63|-24.57,2.58|-27.29,-1.92|46.23,-17.64;
1000	696.94	163.39	v:0.5;t:f;sf:1;nr:4.98;cr:9.97;verts:24.19,18.9|9.49,29.19|-11.53,-4.31|-20.09,-34.28|30.58,2.68;
1040	709.85	174.4	v:0.5;t:f;sf:1;nr:5;cr:10;verts:34.2,9.81|-24.44,6.7|-37.61,13.23|14.47,-32.51;
1080	719.99	184.38	v:0.5;t:f;sf:1;nr:5.01;cr:10.03;verts:17.33,26.89|-14.32,15.9|-4.08,-21|4.33,-22.52|4.45,-20.93;
1120	732.03	181.24	v:0.5;t:f;sf:1;nr:5.03;cr:10.06;verts:5.28,23.75|-26.36,12.76|-16.13,-24.14|-7.6,-24.07|-7.72,-25.66|59.93,-5.23;
1160	737.25	172.54	v:0.5;t:f;sf:1;nr:5.05;cr:10.09;verts:12.28,-3.52|9.49,8.55|0.07,15.05|-6.58,10.95|-0.75,-50.28;
1200	749.99	157.65	v:0.5;t:f;sf:1;nr:5.07;cr:10.13;verts:-3.25,-6.35|-0.49,-0.31|-12.67,0.15|-19.32,-3.95|-0.46,-18.42;
1240	774.06	155.08	v:0.5;t:f;sf:1;nr:5.09;cr:10.18;verts:12.54,38.54|-24.56,-2.87|-27.32,-8.91|-19.26,-14.51|17.35,-16.75;
1280	784.35	163.64	v:0.5;t:f;sf:1;nr:5.1;cr:10.2;verts:4.28,34.85|-29.55,-5.96|-30.71,-17.02|7.05,-8.19|-0.49,-0.33;
1320	799.88	160.62	v:0.5;t:f;sf:1;nr:5.1;cr:10.21;verts:21.51,46.21|-16.02,-3.35|-29.98,-15.27|-8.48,-11.21|10.4,-32;
1360	803.33	169.51	v:0.5;t:f;sf:1;nr:5.11;cr:10.21;verts:-26.16,34.72|-19.46,5.54|-11.92,-2.32|6.95,-23.11|45.81,-22.48;
1400	816.78	169.87	v:0.5;t:f;sf:1;nr:5.11;cr:10.22;verts:38.56,33.47|-25.38,-1.96|-5.62,-8.65|-6.5,-22.75|9.27,-4.52;
1440	829.46	156.87	v:0.5;t:f;sf:1;nr:5.11;cr:10.22;verts:-1.88,35.81|-33.91,-11.67|-18.3,-21.66|-3.41,-17.53|51.05,-1.87;
*	id=P7	origin=start	destiny=end	motherId=-	ageAtStart=640
0	341.11	377.98	v:0.5;t:f;sf:1;nr:4;cr:8;verts:16.8,35.81|-18.26,20.28|-19.63,18.96|-3.33,-27.09|12.81,-24.1;
40	342.56	374.53	v:0.5;t:f;sf:1;nr:4.04;cr:8.08;verts:23.28,10.85|11.26,23.08|-16.16,19.96|-8.5,-30.86|20.24,-15.81;
80	359.52	372.91	v:0.5;t:f;sf:1;nr:4.08;cr:8.16;verts:16.25,22.37|-5.71,21.47|-0.01,-0.37|6.31,9.24;
120	370.79	364.03	v:0.5;t:f;sf:1;nr:4.11;cr:8.22;verts:4.98,13.49|-16.98,12.59|-4.96,0.36|-11.29,-9.25|31.66,-25.72;
160	388.95	368.38	v:0.5;t:f;sf:1;nr:4.14;cr:8.28;verts:21.08,27.98|-13.18,17.84|-23.12,4.71|4.62,-32.56|33.31,-10.82;
200	408.86	364	v:0.5;t:f;sf:1;nr:4.17;cr:8.33;verts:1.17,23.6|-6.81,20.08|15.36,-34.5|13.41,-15.2|25.27,-28.06;
240	414.45	358.14	v:0.5;t:f;sf:1;nr:4.19;cr:8.38;verts:-4.42,17.73|-9.1,14.43|-12.4,14.21|-9.32,1.81|7.82,-21.07;
280	419.89	366.45	v:0.5;t:f;sf:1;nr:4.22;cr:8.43;verts:29.38,1.54|-14.76,10.12|-31.32,11.96|15.59,-24.95;
320	437.42	364.15	v:0.5;t:f;sf:1;nr:4.24;cr:8.48;verts:17.21,3.35|7.13,16.02|-32.55,-8.81|16.02,-7.13|11.85,-0.76;
360	451.01	356.49	v:0.5;t:f;sf:1;nr:4.26;cr:8.53;verts:3.09,21.49|-6.46,8.35|-1.74,-8.42|2.43,-14.8;
400	461.76	344.09	v:0.5;t:f;sf:1;nr:4.28;cr:8.57;verts:36.18,22.55|-7.66,9.1|-17.22,-4.04|-24.93,-18.78|-12.49,-20.81;
440	470.15	349.56	v:0.5;t:f;sf:1;nr:4.3;cr:8.61;verts:-16.04,14.57|-25.6,1.43|-6.19,-6.41|-3.05,-8.38|41.94,-8.77;
480	473.75	356.93	v:0.5;t:f;sf:1;nr:4.32;cr:8.64;verts:-5.49,33.98|-9.8,0.96|-6.65,-1.01|4.54,-16.96|9.56,-14.72;
520	477.18	343.93	v:0.5;t:f;sf:1;nr:4.33;cr:8.66;verts:7.45,5.02|-8.92,20.99|-13.22,-12.04|-10.08,-14|28.56,-19.43;
560	491.2	354.6	v:0.5;t:f;sf:1;nr:4.34;cr:8.69;verts:-6.58,15.69|-24.11,-3.34|6.65,-8.21|14.54,-8.76|43.14,-3.95;
600	491.14	350.48	v:0.5;t:f;sf:1;nr:4.35;cr:8.71;verts:37.86,21.29|-6.52,11.57|-24.04,-7.45|6.71,-12.33|14.6,-12.88;
640	513.28	342.52	v:0.5;t:f;sf:1;nr:4.36;cr:8.73;verts:37.83,21.56|15.72,13.33|-20.37,0.36|-15.43,-20.29|-7.54,-20.84;
680	518.21	347.57	v:0.5;t:f;sf:1;nr:4.37;cr:8.75;verts:10.79,18.37|-25.3,5.4|-20.35,-15.25|-12.47,-15.79|43.42,-4.37;
720	522.91	344.47	v:0.5;t:f;sf:1;nr:4.38;cr:8.77;verts:12.17,27.33|-13.89,24.31|-17.17,-18.89|29.92,0;
760	525.91	349.44	v:0.5;t:f;sf:1;nr:4.39;cr:8.78;verts:9.9,1.39|28.2,20.85|-20.17,-13.92|-5.15,-8.57;
800	548.01	348.58	v:0.5;t:f;sf:1;nr:4.4;cr:8.8;verts:6.09,19.99|-3.22,20.3|2.73,-8.8|13.21,-15.75;
840	553.92	349.33	v:0.5;t:f;sf:1;nr:4.41;cr:8.82;verts:0.19,20.74|-9.12,21.05|-3.17,-8.04|16.49,-40.8|7.31,-14.99;
880	554.43	360.18	v:0.5;t:f;sf:1;nr:4.42;cr:8.83;verts:9.65,-1.01|-8.13,5.28|-11.44,-8.82|7.85,-5.7;
920	558.63	362.47	v:0.5;t:f;sf:1;nr:4.42;cr:8.85;verts:44.16,0.34|5.45,1.28|-12.33,7.57|-15.64,-6.53|3.65,-3.41;
960	567.35	369.7	v:0.5;t:f;sf:1;nr:4.43;cr:8.86;verts:-3.27,8.51|-21.05,14.8|-24.36,0.7|39.68,-19.55|-5.07,3.82;
1000	580.97	368.28	v:0.5;t:f;sf:1;nr:4.44;cr:8.88;verts:19.31,24.72|-28.66,12.76|-16.89,7.09|-18.69,2.4|14.48,-41.88;
1040	599.66	361.85	v:0.5;t:f;sf:1;nr:4.45;cr:8.89;verts:0.62,18.29|-7.09,-16.74|3.4,-8.87|5.72,-7.59;
1080	606.83	349.56	v:0.5;t:f;sf:1;nr:4.46;cr:8.91;verts:21.11,8.54|6.86,16.99|-6.55,6|-3.76,-21.16;
1120	618.09	348.27	v:0.5;t:f;sf:1;nr:4.46;cr:8.93;verts:9.86,7.24|-4.39,15.7|-15.55,23.05|-17.8,4.71|25.1,-36.81;
1160	640.69	351.06	v:0.5;t:f;sf:1;nr:4.47;cr:8.94;verts:-11.47,17.67|-12.75,10.03|-20.15,6.16|37.59,-24.06|17.86,-11.16;
1200	654.16	344.7	v:0.5;t:f;sf:1;nr:4.48;cr:8.95;verts:24.92,25.65|-26.21,3.67|4.4,-17.53|3.58,-8.87|4.78,-8.28;
1240	663.6	353.16	v:0.5;t:f;sf:1;nr:4.48;cr:8.97;verts:12.23,43.06|-5.86,-0.41|-32.98,-7.61|-5.04,-9.06|25.15,-22.65;
1280	682.84	373.53	v:0.5;t:f;sf:1;nr:4.49;cr:8.98;verts:27.59,3.39|16.34,22.49|-24.28,11.3|4.06,-35.64|5.91,-2.28;
1320	686.44	369.16	v:0.5;t:f;sf:1;nr:4.5;cr:8.99;verts:23.98,-0.98|12.73,18.12|-29.5,-20.5|2.31,-6.64;
1360	686.54	369.13	v:0.5;t:f;sf:1;nr:4.54;cr:9.08;verts:12.64,18.09|-22.3,18.2|2.21,-6.68|10.56,-19.85|23.89,-1.01;
1400	694.25	363.26	v:0.5;t:f;sf:1;nr:4.59;cr:9.18;verts:4.92,12.23|-14.46,18.19|-5.51,-12.54|16.17,-6.88;
1440	694.52	368.93	v:0.5;t:f;sf:1;nr:4.64;cr:9.28;verts:4.65,17.89|-16.6,8.81|-5.77,-6.88|15.9,-1.21;
*	id=P8	origin=start	destiny=end	motherId=-	ageAtStart=600
0	855.63	258.25	v:0.5;t:f;sf:1;nr:3.99;cr:7.98;verts:23.46,-4.56|-1.96,25.17|-6.74,0.25|-2.5,-23.77|12.31,-20.49;
40	869.05	249.3	v:0.5;t:f;sf:1;nr:4.04;cr:8.08;verts:38.5,10.48|-15.38,16.22|-17.3,-5.62|-20.16,-8.7|10.04,-13.51;
80	885.88	259.47	v:0.5;t:f;sf:1;nr:4.09;cr:8.17;verts:-6.78,-3.35|0.44,0.14|-27.84,0.97|-27.25,-5.79|-23.1,-15.58;
120	900.97	257.87	v:0.5;t:f;sf:1;nr:4.14;cr:8.27;verts:6.51,28.19|-28.93,0.5|-14.65,-1.46|-21.88,-4.95|29.87,-27.89;
160	913.25	261.44	v:0.5;t:f;sf:1;nr:4.18;cr:8.37;verts:20.51,21.24|16.94,24.19|-29.24,4.11|6.34,-32.48|26.76,-12.48;
200	920.04	251.18	v:0.5;t:f;sf:1;nr:4.23;cr:8.46;verts:13.72,10.98|10.14,13.92|14.6,26.34|-29.75,4.71|0.1,-0.47;
240	944.29	243.12	v:0.5;t:f;sf:1;nr:4.28;cr:8.56;verts:16.04,23.78|-9.65,18.28|-14.11,5.87|-10.53,2.92|3.04,-42.2;
280	948.16	252.39	v:0.5;t:f;sf:1;nr:4.34;cr:8.67;verts:34.2,11.11|-17.97,15.14|-16.29,-22.03|1.25,-35.94;
320	950.49	233.23	v:0.5;t:f;sf:1;nr:4.4;cr:8.8;verts:5.41,27.84|-26.97,8.76|-20.3,-4.02|-6.38,-27.63|41.5,-12.56;
360	956.19	230.36	v:0.5;t:f;sf:1;nr:4.43;cr:8.86;verts:38.15,21.9|-0.29,24.96|-17.95,23.82|-16.68,-24.72|19.96,-22.16;
400	971.46	221.89	v:0.5;t:f;sf:1;nr:4.46;cr:8.92;verts:22.88,13.44|1.09,20.72|-15.55,16.49|-17.96,10.37|-2.17,-44.27;
440	991.03	222.38	v:0.5;t:f;sf:1;nr:4.48;cr:8.96;verts:10.68,2.86|3.31,13.93|-8.09,7.54|4.5,-10.1|17.08,-41.19;
480	995.89	222.86	v:0.5;t:f;sf:1;nr:4.5;cr:9;verts:5.82,3.35|-12.95,8.03|-0.36,-9.62|21.78,-18.65;
520	991.85	224.39	v:0.5;t:f;sf:1;nr:4.52;cr:9.03;verts:9.86,4.88|18.5,12.48|-8.91,9.56|-12.92,-25.73|3.68,-8.09;
560	1011.92	211.21	v:0.5;t:f;sf:1;nr:4.53;cr:9.06;verts:7.97,6.23|7.76,35.29|-10.21,-8.3|-16.4,-21.27|9.82,-2.45;
600	1017.42	195.76	v:0.5;t:f;sf:1;nr:4.54;cr:9.09;verts:2.26,19.84|-7.96,17.88|7.51,-44.68|4.32,-17.9|2.48,-9.22;
640	1031.65	195.59	v:0.5;t:f;sf:1;nr:4.56;cr:9.11;verts:0.21,0.36|-11.97,19.66|-11.75,-9.39|-9.91,-18.07;
680	1043.21	196.25	v:0.5;t:f;sf:1;nr:4.57;cr:9.13;verts:9.98,4.24|31.89,17.64|-11.35,1.02|-23.31,-8.74|0.38,-10.83;
720	1060.39	203.77	v:0.5;t:f;sf:1;nr:4.58;cr:9.15;verts:6.43,19.8|-7.2,11.76|-16.8,-3.31|-20.51,-3.62|18.61,-31.43;
760	1075.54	200.56	v:0.5;t:f;sf:1;nr:4.63;cr:9.25;verts:13.3,31.34|-22.36,8.55|2.97,-33.92|31.49,-18.67;
800	1088.63	204.05	v:0.5;t:f;sf:1;nr:4.69;cr:9.39;verts:-20.32,30.94|1.11,-10.58|2.39,-10.37|18.4,-15.19|10.62,-0.74;
840	1098.84	203.88	v:0.5;t:f;sf:1;nr:4.76;cr:9.53;verts:4.59,32.63|-9.1,-10.75|8.19,-15.36|29.73,4.31;
880	1111.06	186.27	v:0.5;t:f;sf:1;nr:4.84;cr:9.68;verts:-0.09,0.43|-7.63,15.02|-3.9,-31.78|17.51,-13.3;
920	1115.59	187.93	v:0.5;t:f;sf:1;nr:4.92;cr:9.83;verts:17.86,26.48|-10.92,30.01|-12.16,16.68|-1.02,-38.7|12.98,-11.63;
960	1138.77	186.03	v:0.5;t:f;sf:1;nr:4.95;cr:9.91;verts:-5.32,24.58|-12.15,20.22|-23.08,-4.91|-10.2,-13.54|45.88,-17.66;
1000	1151	184.36	v:0.5;t:f;sf:1;nr:4.98;cr:9.96;verts:-0.38,-0.42|-17.55,22.91|-25.21,23.51|-22.43,-15.21|-6.58,-33.84;
1040	1167.58	186.42	v:0.5;t:f;sf:1;nr:5;cr:10;verts:42.05,26.67|-22.87,8.78|-16.96,1.64|-21.43,-11.88|23.96,-5.09;
1080	1184.66	188.83	v:0.5;t:f;sf:1;nr:5.02;cr:10.04;verts:21.53,-6.17|6.88,-2.69|14.92,6.77|-17.16,-14.4;
1120	1191.53	203.45	v:0.5;t:f;sf:1;nr:5.02;cr:10.05;verts:14.67,8.44|8.06,21.38|0.01,11.93|-24.03,0.22|30.29,-26.35;
1160	1213.64	202.96	v:0.5;t:f;sf:1;nr:5.03;cr:10.06;verts:50.19,-2.3|-14.05,20.89|-7.44,7.95|-22.1,11.44|8.18,-26.84;
1200	1226.17	198.74	v:0.5;t:f;sf:1;nr:5.03;cr:10.06;verts:23.41,22.08|-19.98,3.74|4.51,-9.66|6.42,-8.51|8.4,-6.56;
1240	1240.89	194.62	v:0.5;t:f;sf:1;nr:5.03;cr:10.07;verts:8.8,5.82|8.7,17.96|-10.21,-13.78|-8.3,-12.63;
1280	1249.55	205.1	v:0.5;t:f;sf:1;nr:5.03;cr:10.07;verts:0.14,16.3|0.04,28.44|-16.96,-2.15|-18.87,-3.3|14.59,-28.72;
1320	1257.64	208.48	v:0.5;t:f;sf:1;nr:5.03;cr:10.07;verts:49.11,11.06|-7.96,19.68|-25.05,1.23|-26.96,0.08|6.49,-25.34;
1360	1257.75	205.1	v:0.5;t:f;sf:1;nr:5.03;cr:10.07;verts:42.9,26.35|-8.07,16.3|-25.16,-2.16|-27.07,-3.31|6.38,-28.72;
1400	1272.34	208.14	v:0.5;t:f;sf:1;nr:5.04;cr:10.07;verts:49.62,8.55|-5.64,9.77|-8.64,7.25|-22.65,19.34|-8.2,-25.68;
1440	1273.7	196.72	v:0.5;t:f;sf:1;nr:5.04;cr:10.07;verts:-24.01,7.91|-7,-1.66|-10,-4.18|-1.39,-1.1|16.62,-21.27;
*	id=P9	origin=start	destiny=end	motherId=-	ageAtStart=480
0	333.81	289.44	v:0.5;t:f;sf:1;nr:3.97;cr:7.94;verts:24.16,20.04|-7.2,5.83|-8.76,3.01|-4.63,-8.02|4.35,-8.18;
40	331.6	290.05	v:0.5;t:f;sf:1;nr:3.99;cr:7.97;verts:14.79,28.1|-4.99,6.44|-2.42,-7.41|6.56,-7.57;
80	344.03	295.3	v:0.5;t:f;sf:1;nr:4.01;cr:8.03;verts:-17.42,11.68|-17.59,-5.72|-14.85,-2.16|-5.87,-2.32|-0.45,0.09;
120	371.9	285.46	v:0.5;t:f;sf:1;nr:4.05;cr:8.1;verts:17.66,3.43|17.37,4.66|-7.88,16.17|-10.63,-23.4|15.08,-9.8;
160	386.62	278.61	v:0.5;t:f;sf:1;nr:4.08;cr:8.17;verts:20.27,-4.31|-1.67,-2.22|2.94,-3.42|19.6,-6.75;
200	391.75	284.42	v:0.5;t:f;sf:1;nr:4.12;cr:8.24;verts:15.14,1.5|-6.81,3.59|-20.06,4.63|-4.12,-5.47;
240	408.05	284.94	v:0.5;t:f;sf:1;nr:4.16;cr:8.32;verts:-0.03,0.47|-8.39,1.33|-23.11,4.12|-20.42,-4.95|3.72,-7.63;
280	413.67	287.24	v:0.5;t:f;sf:1;nr:4.2;cr:8.4;verts:7.54,17.77|-5.65,2.78|-14.01,3.63|-1.9,-5.33|20.83,-36.03;
320	421.38	283.69	v:0.5;t:f;sf:1;nr:4.24;cr:8.48;verts:-0.16,14.22|-21.71,0.08|-13.35,-0.78|-9.6,-8.88|39.83,-13.35;
360	426.66	272.59	v:0.5;t:f;sf:1;nr:4.28;cr:8.56;verts:8.62,0.75|33.71,25.72|-5.44,3.12|-18.64,-11.87|-14.89,-19.98;
400	436.4	266.46	v:0.5;t:f;sf:1;nr:4.32;cr:8.64;verts:16.78,5.06|6.41,18.61|-15.18,-3.01|-1.12,-5.38|-2.06,-19.58;
440	453.6	265.71	v:0.5;t:f;sf:1;nr:4.36;cr:8.71;verts:-0.37,0.16|-10.79,17.87|-18.32,-6.13|10.53,-15.61;
480	460.56	277.8	v:0.5;t:f;sf:1;nr:4.39;cr:8.78;verts:1.06,30.29|-7.32,12.25|-25.28,5.96|26.66,-34.44|3.57,-3.52;
520	483.98	280.2	v:0.5;t:f;sf:1;nr:4.43;cr:8.86;verts:34.88,4.27|15.29,11.53|-19.85,-1.12|-18,-6.55|-14.45,-12.56;
560	505.1	288.92	v:0.5;t:f;sf:1;nr:4.47;cr:8.93;verts:13.76,12.99|-5.83,20.24|-3.07,-9.44|-6.84,-43.76|4.19,-8.99;
600	528.98	294.52	v:0.5;t:f;sf:1;nr:4.5;cr:9.01;verts:-10.12,18.6|-19.68,-3.39|29.14,-2.04|14.19,3.6;
640	538.67	293.23	v:0.5;t:f;sf:1;nr:4.54;cr:9.08;verts:0.52,0.04|4.49,2.31|-19.81,17.3|-22.88,-14.86|19.44,-3.33;
680	556.17	291.43	v:0.5;t:f;sf:1;nr:4.57;cr:9.15;verts:43.58,12.66|-13,0.51|-16.98,-1.76|-9.04,-3.29|1.95,-5.13;
720	569.43	293.95	v:0.5;t:f;sf:1;nr:4.61;cr:9.21;verts:-27.15,6.77|-26.27,3.03|-22.3,-0.77|-11.31,-2.61|45.55,-4;
760	583.75	286.33	v:0.5;t:f;sf:1;nr:4.64;cr:9.28;verts:32.69,32.46|-3.92,27.92|-25.63,-10.23|-1.97,-28.13|13.67,-24.66;
800	590.97	285.82	v:0.5;t:f;sf:1;nr:4.67;cr:9.35;verts:19.16,14.97|-5.47,23.69|-26.2,13.97|6.44,-25.17|15.3,-18.9;
840	599.02	279.26	v:0.5;t:f;sf:1;nr:4.71;cr:9.41;verts:11.12,8.41|2.44,29.81|-12.43,0|7.26,-25.45;
880	606.78	280.02	v:0.5;t:f;sf:1;nr:4.74;cr:9.47;verts:34.28,32.23|3.35,9.17|-20.19,0.76|-0.51,-24.69|2.72,-9.5;
920	605.71	281.67	v:0.5;t:f;sf:1;nr:4.77;cr:9.54;verts:37.05,29.52|4.42,10.81|-19.13,2.41|0.56,-23.05|3.79,-7.86;
960	615.86	285.27	v:0.5;t:f;sf:1;nr:4.8;cr:9.6;verts:-0.46,-0.3|-6.35,-4.25|-5.72,14.42|-12.49,-21.64|-9.58,-19.44;
1000	631.59	274.94	v:0.5;t:f;sf:1;nr:4.83;cr:9.66;verts:39.04,27.91|-21.46,4.09|-16.2,-10.63|-22.09,-14.58|-7.6,-28.37;
1040	641.32	262.94	v:0.5;t:f;sf:1;nr:4.86;cr:9.72;verts:3.74,30.68|-17.23,9.95|0.69,-19.88|4.48,-19.39|13.57,-14.55;
1080	659.04	255.66	v:0.5;t:f;sf:1;nr:4.89;cr:9.78;verts:20.1,25.73|-13.98,23.4|-4.15,-21.83|-3.98,-32.41|3.25,-48.48;
1120	678.05	254.3	v:0.5;t:f;sf:1;nr:4.92;cr:9.84;verts:1.09,24.37|-22.25,26.51|-33.1,10.12|-34.61,0.6|0.44,-0.35;
1160	690.81	266.57	v:0.5;t:f;sf:1;nr:4.95;cr:9.89;verts:33.58,10.27|23.5,26.09|-12.32,11.92|-27.01,-28.61|-7.9,-34.21;
1200	702.31	270.58	v:0.5;t:f;sf:1;nr:4.98;cr:9.95;verts:9.72,3.93|22.08,14.28|-23.82,15.93|-3.04,-25.14|10.29,2;
1240	702.71	269.75	v:0.5;t:f;sf:1;nr:5;cr:10.01;verts:21.68,13.45|9.89,1.17|9.32,3.1|2.58,-0.9|-3.45,-25.97;
1280	706.19	275.11	v:0.5;t:f;sf:1;nr:5.03;cr:10.07;verts:-6.92,-20.62|18.2,18.8|6.41,6.53|5.84,8.45|-25.27,-43.2;
1320	719.06	270.1	v:0.5;t:f;sf:1;nr:5.06;cr:10.12;verts:10.18,-1.98|-7.03,3.45|-6.46,1.52|5.61,-31.72;
1360	725.98	270.02	v:0.5;t:f;sf:1;nr:5.09;cr:10.18;verts:-15.58,17.3|-13.95,3.36|-13.38,1.44|-21.43,-9.1|37.53,-15.19;
1400	755.58	277.32	v:0.5;t:f;sf:1;nr:5.12;cr:10.23;verts:11.42,39.08|-26.34,19.85|-7.42,-32.13|23.72,-22.91|7.93,-7.89;
1440	761.17	265.43	v:0.5;t:f;sf:1;nr:5.14;cr:10.29;verts:5.83,27.19|-9.75,5.63|-0.2,-11.26|10.62,-39.54;
*	id=P10	origin=start	destiny=end	motherId=-	ageAtStart=360
0	119.96	509.04	v:0.5;t:f;sf:1;nr:3.9;cr:7.8;verts:3.43,30.62|-14.21,-6.33|-12.75,-8.92|6.74,-2.96|13.86,-7.06;
40	133.52	508.28	v:0.5;t:f;sf:1;nr:3.92;cr:7.83;verts:26.12,17.05|-6.82,-3.72|-5.87,-16.12|0.3,-7.83;
80	149.87	501.22	v:0.5;t:f;sf:1;nr:3.95;cr:7.89;verts:27.35,28.04|9.76,9.99|-7.91,-1.11|-16.05,-14.89|2.34,-7.64;
120	164.36	501.13	v:0.5;t:f;sf:1;nr:3.98;cr:7.96;verts:6.04,38.12|-22.4,-1.21|-12.15,-7.73|0.1,0.44|-4.73,9.9;
160	171.48	502.95	v:0.5;t:f;sf:1;nr:4.02;cr:8.04;verts:31.57,4.24|-11.84,11.73|-7.01,2.27|-19.27,-5.91|9.62,-3.13;
200	175.2	505.46	v:0.5;t:f;sf:1;nr:4.06;cr:8.12;verts:-15.56,14.23|-10.73,4.78|-22.99,-3.4|39.39,-8.07|5.9,-0.62;
240	193.61	505.81	v:0.5;t:f;sf:1;nr:4.1;cr:8.2;verts:-6.69,40.05|-12.51,-0.27|-8.33,-16.35|2.87,-18.13|20.98,-7.73;
280	215.56	525.62	v:0.5;t:f;sf:1;nr:4.14;cr:8.28;verts:24.84,21.42|-0.97,12.08|-19.08,1.68|-10.42,-18.04;
320	230.19	516.06	v:0.5;t:f;sf:1;nr:4.18;cr:8.36;verts:10.21,11.87|-15.61,2.52|-5.37,-7.67|30.89,-11.97;
360	249.58	512.33	v:0.5;t:f;sf:1;nr:4.22;cr:8.44;verts:25.89,21.18|-9.18,8.14|-22.37,-20.15|11.5,-15.7;
400	265.37	519.42	v:0.5;t:f;sf:1;nr:4.26;cr:8.52;verts:-10.84,-13.39|-10.6,-13.57|-4.29,-8.61|1.62,-3.25|16.85,-3.58;
440	274.72	523.73	v:0.5;t:f;sf:1;nr:4.3;cr:8.6;verts:39.27,11.45|-7.72,1.07|-13.63,-4.3|-20.18,-9.07|-19.95,-9.26|7.51,0.73;
480	287.08	514.15	v:0.5;t:f;sf:1;nr:4.34;cr:8.67;verts:27.15,33.33|-20.08,-8.52|-4.86,-8.85|5.33,-8.53|5.91,-8.14;
520	303.45	523.06	v:0.5;t:f;sf:1;nr:4.37;cr:8.75;verts:11.4,1|-10.46,0.78|-11.05,0.39|-21.23,0.06|42.98,-5.74;
560	306.73	527.37	v:0.5;t:f;sf:1;nr:4.41;cr:8.82;verts:8.13,5.3|-13.74,5.08|-14.32,4.69|-24.51,4.37|37.51,-22.47;
600	312.75	525.03	v:0.5;t:f;sf:1;nr:4.44;cr:8.88;verts:20.94,4.07|41.22,15.62|-19.76,2.74|-20.35,2.35|-12.24,-17.48;
640	332.29	525.47	v:0.5;t:f;sf:1;nr:4.48;cr:8.95;verts:25.55,9.3|-15.2,22.54|-24.81,-25.45|24.84,-11.06|26.99,-3.31;
680	342.72	516.77	v:0.5;t:f;sf:1;nr:4.51;cr:9.02;verts:15.12,0.6|-0.16,-0.38|14.41,-19.76|16.56,-12.01;
720	346.38	517.28	v:0.5;t:f;sf:1;nr:4.54;cr:9.08;verts:31.19,18.13|-36.11,8.34|10.75,-19.25|12.9,-11.5|11.46,1.11;
760	351.65	506.39	v:0.5;t:f;sf:1;nr:4.57;cr:9.15;verts:25.92,7.23|19.45,12.73|-6.9,-17.98|6.19,-9.79|7.63,-22.4;
800	357.21	512.86	v:0.5;t:f;sf:1;nr:4.6;cr:9.21;verts:20.35,13.7|-18.22,-4.34|-12.47,-11.51|2.07,-15.93;
840	379.66	506.58	v:0.5;t:f;sf:1;nr:4.64;cr:9.27;verts:-22.19,24.64|-22.61,24.25|-23.03,23.85|11.93,-14.61|-2.1,7.42;
880	392.66	510.05	v:0.5;t:f;sf:1;nr:4.67;cr:9.34;verts:42.57,18.35|-15.1,10.89|-12.49,-15.42|-1.07,-11.14|-1.38,-19.79;
920	398.6	514.66	v:0.5;t:f;sf:1;nr:4.7;cr:9.4;verts:46.59,2.92|-21.03,15.5|-18.42,-10.81|-7.01,-6.53|-7.32,-15.18;
960	405.64	524.55	v:0.5;t:f;sf:1;nr:4.73;cr:9.46;verts:21.61,5.79|-14.05,3.36|-25.46,-0.92|-14.36,-5.29|46.67,-5.52;
1000	425.5	517.7	v:0.5;t:f;sf:1;nr:4.76;cr:9.52;verts:2.85,9.32|-0.85,9.71|4.46,-18.86|7.01,-6.77;
1040	432.81	517.59	v:0.5;t:f;sf:1;nr:4.79;cr:9.58;verts:20.94,12.49|-4.46,9.2|-8.16,9.59|-2.85,-18.98|-0.3,-6.89;
1080	448.11	514.73	v:0.5;t:f;sf:1;nr:4.82;cr:9.64;verts:57.18,5.99|5.64,9.64|-19.76,6.35|-23.46,6.74|-15.6,-9.74|-18.15,-21.83;
1120	461	516.49	v:0.5;t:f;sf:1;nr:4.85;cr:9.7;verts:9.43,-2|-7.25,11.4|-9.17,2.98|22.22,-31.51;
1160	477.76	525.76	v:0.5;t:f;sf:1;nr:4.88;cr:9.76;verts:38.24,6.6|-7.33,7.26|-25.93,12.25|5.46,-22.24;
1200	491.16	534.3	v:0.5;t:f;sf:1;nr:4.91;cr:9.82;verts:24.83,15.14|7.75,22.52|-20.73,15.8|-7.94,-13.7|6.05,-48.42;
1240	501.91	530.62	v:0.5;t:f;sf:1;nr:4.94;cr:9.87;verts:14.09,11.46|-2.99,18.84|-17.75,14.89|-18.69,-17.38|31.83,-23;
1280	509.97	522.82	v:0.5;t:f;sf:1;nr:4.97;cr:9.93;verts:6.02,3.66|-11.06,11.04|-25.81,7.09|-5.02,-11.82|48.43,-9.62;
1320	519.69	530.28	v:0.5;t:f;sf:1;nr:4.99;cr:9.99;verts:-3.69,11.12|-20.77,18.5|-14.73,-4.35|-11.25,-17.32|38.56,-9.52;
1360	524.1	524.66	v:0.5;t:f;sf:1;nr:5.02;cr:10.04;verts:48.77,10.7|-8.1,5.5|-25.18,12.88|-19.14,-9.98|-15.66,-22.95;
1400	540.76	543.01	v:0.5;t:f;sf:1;nr:5.05;cr:10.09;verts:23.85,24.7|-16.65,30.03|-28.47,19.2|-34.15,3.59|0.56,-0.14;
1440	539.97	538.27	v:0.5;t:f;sf:1;nr:5.07;cr:10.15;verts:-1.12,10.64|-3.31,10.18|-15.86,25.3|-2.59,-10.38|26.56,-30.41;
*	id=P11	origin=start	destiny=end	motherId=-	ageAtStart=400
0	212.16	312.94	v:0.5;t:f;sf:1;nr:3.91;cr:7.81;verts:7.7,1.64|7.55,11.94|-22.88,-9.28|5.56,-5.56|7.56,-2.17;
40	236.5	304.05	v:0.5;t:f;sf:1;nr:3.95;cr:7.9;verts:37.92,9.35|-16.78,3.05|-16.64,-7.25|-16.77,-11.05|7.1,-3.78;
80	248.49	301.27	v:0.5;t:f;sf:1;nr:3.99;cr:7.99;verts:-6.3,14.84|-4.89,-6.56|13.36,-9.01|25.28,0.4;
120	261.1	299.49	v:0.5;t:f;sf:1;nr:4.03;cr:8.07;verts:12.67,-1.39|39.93,0.65|-18.91,13.05|-17.5,-8.34|0.75,-10.8;
160	259.32	302.94	v:0.5;t:f;sf:1;nr:4.07;cr:8.14;verts:14.45,2.06|-17.13,16.5|-15.72,-4.89|2.53,-7.35|39.79,-6.58;
200	265.46	307.46	v:0.5;t:f;sf:1;nr:4.11;cr:8.22;verts:-3.61,-2.82|0.42,0.22|8.31,6.59|-21.86,-0.37|-10.82,-22.18;
240	276.36	308.83	v:0.5;t:f;sf:1;nr:4.15;cr:8.3;verts:39.24,12.2|-2.59,7.96|-10.48,1.58|-14.51,-1.46|-25.96,-17.51;
280	286.49	313.22	v:0.5;t:f;sf:1;nr:4.19;cr:8.38;verts:-15.17,24.27|-12.72,12.34|-20.61,5.97|-24.64,2.93|30.74,-27.84;
320	287.61	299.99	v:0.5;t:f;sf:1;nr:4.23;cr:8.47;verts:41.49,5.79|-16.28,11.05|-13.84,-0.88|-21.73,-7.26|-14.72,-11.92;
360	299.09	291.73	v:0.5;t:f;sf:1;nr:4.28;cr:8.56;verts:23.11,35.48|-19.19,8.95|-17.76,-11.53|-0.74,-21.16|14.97,-14.97;
400	322.81	297.32	v:0.5;t:f;sf:1;nr:4.33;cr:8.66;verts:4.34,20.44|-20.28,5.06|-8.75,-9.38|-13.43,-16.01|41.33,-11.19;
440	334.37	291.14	v:0.5;t:f;sf:1;nr:4.39;cr:8.77;verts:34.51,26.19|-7.22,14.25|-20.31,-15.57|4.63,-12.05|10.58,-7.41;
480	326.43	277.3	v:0.5;t:f;sf:1;nr:4.42;cr:8.83;verts:29.46,-1.03|39.59,18.87|-29.47,-0.51|-29.26,-3.59|-18.55,-22.91;
520	340.78	276.23	v:0.5;t:f;sf:1;nr:4.44;cr:8.88;verts:15.11,-2.1|-7.4,43.54|-8.97,-26.06|0.96,-27.54|1.44,-27.52;
560	350.26	275.6	v:0.5;t:f;sf:1;nr:4.46;cr:8.92;verts:-9.42,19.31|-21.28,2.99|-16.46,-13.81|5.63,-2.74|0.51,-0.05;
600	360.63	278.17	v:0.5;t:f;sf:1;nr:4.48;cr:8.95;verts:9.09,-7.9|-1.68,11.92|-9.86,2.52|-1.06,-35.66;
640	377.95	267.68	v:0.5;t:f;sf:1;nr:4.49;cr:8.98;verts:44.64,3.24|-6.61,23.06|-19,1.44|-8.24,-18.38|-2.92,-23.81;
680	388.25	253.03	v:0.5;t:f;sf:1;nr:4.5;cr:9;verts:27.92,18.83|32.87,30.58|-16.91,8.4|-21.64,-25.8|-4.69,-33.35;
720	394.28	248.14	v:0.5;t:f;sf:1;nr:4.51;cr:9.02;verts:21.89,13.94|-33.71,11.61|-33.71,11.61|-22.94,3.52|28.46,-34.88;
760	398.86	247.48	v:0.5;t:f;sf:1;nr:4.52;cr:9.04;verts:27.87,7.54|17.31,13.28|-21.12,13.2|14.99,-19.89;
800	413.54	254.98	v:0.5;t:f;sf:1;nr:4.53;cr:9.05;verts:13.19,15.05|-4.6,-8.29|0.31,-12.39|3.44,-27.99;
840	441.64	255.12	v:0.5;t:f;sf:1;nr:4.58;cr:9.15;verts:17.58,-6.75|-0.33,18.83|-14.91,15.18|-11.97,-34.18;
880	449.7	260.11	v:0.5;t:f;sf:1;nr:4.63;cr:9.26;verts:9.53,-1.76|-8.38,23.82|-7.11,-6.18|21.39,-19.99;
920	454.6	264.2	v:0.5;t:f;sf:1;nr:4.69;cr:9.37;verts:-11.11,15.38|-12.02,-2.09|25.71,-1.35|4.62,2.33;
960	470.53	264.65	v:0.5;t:f;sf:1;nr:4.74;cr:9.47;verts:9.79,-0.89|15.06,25.06|-11.3,2.78|-27.94,-1.64|-4.67,-18.62;
1000	478.48	272.44	v:0.5;t:f;sf:1;nr:4.78;cr:9.56;verts:9.84,25.64|1.83,6.89|-19.26,10.57|-12.62,-10.83|23.72,-29.54;
1040	488.9	264.41	v:0.5;t:f;sf:1;nr:4.83;cr:9.66;verts:9.21,6.69|2.17,11.17|-0.58,17.61|-8.59,-1.13|2.24,-38.19;
1080	494.84	271.29	v:0.5;t:f;sf:1;nr:4.88;cr:9.76;verts:3.27,13.57|-3.76,18.05|-6.51,24.5|-14.52,5.75|16.81,-34.79;
1120	495.45	270.1	v:0.5;t:f;sf:1;nr:4.93;cr:9.86;verts:2.67,12.38|-4.37,16.86|-7.12,23.3|-15.13,4.56|19.31,-33.91;
1160	507.09	273.06	v:0.5;t:f;sf:1;nr:4.96;cr:9.91;verts:12.8,21.3|-8.97,15.34|-16.01,19.82|-26.77,7.51|26.55,-41.53;
1200	524.01	266.82	v:0.5;t:f;sf:1;nr:4.98;cr:9.96;verts:-4.13,15.05|-25.9,9.1|-7.22,-8.31|3.76,-10.34|47.02,-15.69;
1240	553.53	263.01	v:0.5;t:f;sf:1;nr:5;cr:9.99;verts:9.8,6.12|27.72,41.35|-5.95,9.9|-25.76,-14.14|17.5,-19.49;
1280	566.05	262.67	v:0.5;t:f;sf:1;nr:5.01;cr:10.02;verts:49.86,3.08|-2.72,5.78|-18.47,9.56|-31.68,12.8|4.98,-19.83;
1320	582.02	253.76	v:0.5;t:f;sf:1;nr:5.02;cr:10.05;verts:31.36,11.41|-32.08,9.2|-18.69,-3.14|-32.38,-8.07|45.97,-19.93;
1360	589.32	263.22	v:0.5;t:f;sf:1;nr:5.03;cr:10.07;verts:8.19,7.12|7.54,7.8|3.53,10.26|-26,6.33|35.32,-35.72;
1400	606.22	262.1	v:0.5;t:f;sf:1;nr:5.04;cr:10.09;verts:-8.71,6|-9.36,6.68|-13.36,9.14|-24.39,2.99|-0.56,0.15;
1440	627.99	260.34	v:0.5;t:f;sf:1;nr:5.05;cr:10.11;verts:29.87,27.14|-22.33,-1.61|7.14,-9.14|11.31,2.61;
*	id=P12	origin=start	destiny=end	motherId=-	ageAtStart=520
0	285.13	513.51	v:0.5;t:f;sf:1;nr:3.95;cr:7.9;verts:16.68,4.16|4.68,12.51|-15.17,8.07|-15.58,7.26|-5.63,-38.65;
40	303.71	504.09	v:0.5;t:f;sf:1;nr:3.99;cr:7.99;verts:39.5,-1.43|-6.63,7.11|-13.89,3.09|-1.9,-5.26|3.8,-8.95;
80	307.02	503.98	v:0.5;t:f;sf:1;nr:4.03;cr:8.07;verts:39.94,0.54|-9.94,7|-17.2,2.98|-5.21,-5.37|0.49,-9.06;
120	323.28	495.17	v:0.5;t:f;sf:1;nr:4.07;cr:8.15;verts:24.45,32.08|-8.52,1.35|-8.61,-0.6|-15.78,-17.87|6.51,-5.66;
160	343.97	494.66	v:0.5;t:f;sf:1;nr:4.11;cr:8.22;verts:17.31,4.64|-9.76,15.03|-14.18,-6.17|14.41,-29.22;
200	346.58	491.99	v:0.5;t:f;sf:1;nr:4.15;cr:8.3;verts:14.7,1.97|10.73,13.74|-12.37,12.36|-16.79,-8.84|25.18,-21.16;
240	352.55	491.84	v:0.5;t:f;sf:1;nr:4.19;cr:8.38;verts:4.77,13.59|-18.33,12.21|-22.75,-8.99|38.57,-15.32|8.74,1.82;
280	362.28	497.04	v:0.5;t:f;sf:1;nr:4.23;cr:8.46;verts:12.47,18.49|-4.96,18.79|-22.25,-1.56|0.04,-0.48|-0.99,7.02;
320	374.32	493.6	v:0.5;t:f;sf:1;nr:4.27;cr:8.53;verts:-17,15.34|0.43,15.04|-13.03,3.57|-12,-3.92|41.92,-5.74;
360	393.94	496.67	v:0.5;t:f;sf:1;nr:4.3;cr:8.6;verts:14.93,32.02|-33.96,9.74|-29.63,-19.24|0.46,-0.17|22.3,-2.67;
400	397.9	494.72	v:0.5;t:f;sf:1;nr:4.33;cr:8.67;verts:28.42,19.4|-19.12,-2.35|-15.18,-11.86|19.22,-1.34;
440	414.54	499.9	v:0.5;t:f;sf:1;nr:4.37;cr:8.73;verts:8.05,6.99|-10.65,-0.56|-8.84,-5.96|34.3,-5.04;
480	428.17	502.25	v:0.5;t:f;sf:1;nr:4.4;cr:8.8;verts:-5.58,9.35|-24.28,1.79|-22.47,-3.61|20.67,-2.69|0.5,-0.05;
520	441.19	496.38	v:0.5;t:f;sf:1;nr:4.42;cr:8.83;verts:38.82,20.67|-18.61,3.47|-12.52,-5.93|5.19,-8.99|7.65,-8.56;
560	448.2	485.02	v:0.5;t:f;sf:1;nr:4.43;cr:8.87;verts:0.26,0.44|3.66,10.04|-19.53,-17.29|-1.82,-20.35|0.64,-19.92;
600	453.92	481.13	v:0.5;t:f;sf:1;nr:4.45;cr:8.9;verts:-0.14,-0.49|-2.07,6.16|-5.46,-3.45|-7.54,-24.23|-5.08,-23.81;
640	471.22	481.32	v:0.5;t:f;sf:1;nr:4.46;cr:8.93;verts:0,18.51|-19.37,6.35|-17.44,-0.3|-22.76,-3.26|36.23,-25.81;
680	478.69	478.29	v:0.5;t:f;sf:1;nr:4.48;cr:8.95;verts:2.85,17.98|-7.47,15.48|-24.91,-3.33|-16.08,-8.55|40.87,-17.94;
720	508.49	478.24	v:0.5;t:f;sf:1;nr:4.49;cr:8.98;verts:22.84,19.16|18.76,30.5|-27.02,-12.6|11.07,-18;
760	513.25	469.07	v:0.5;t:f;sf:1;nr:4.5;cr:9;verts:18.08,9.99|14,21.33|-28.48,1.99|-15.96,-23.67|43.83,-9.69;
800	530.76	470.4	v:0.5;t:f;sf:1;nr:4.51;cr:9.03;verts:13.76,18.94|0.57,11.33|-3.51,22.67|-17.67,-15.36|22.67,-27.98;
840	542.58	467.71	v:0.5;t:f;sf:1;nr:4.53;cr:9.06;verts:1.94,16.24|-15.33,19.97|-21.86,25.15|-11.25,8.63|21.99,-39.43;
880	569.66	458.1	v:0.5;t:f;sf:1;nr:4.54;cr:9.08;verts:22.14,10.8|13.05,20.89|-25.15,6.64|-17.42,-17.42|43.14,-13.75;
920	595.83	457.45	v:0.5;t:f;sf:1;nr:4.55;cr:9.11;verts:-4.03,10.14|-13.12,20.23|-18.33,4.57|16.97,-14.4|37.52,-25.58;
960	600.1	459.42	v:0.5;t:f;sf:1;nr:4.56;cr:9.13;verts:17.17,6.59|-8.3,12.11|23.05,-28.2|12.7,-12.43;
1000	602.94	457.61	v:0.5;t:f;sf:1;nr:4.58;cr:9.15;verts:14.33,4.79|-12.52,19.74|-5.69,-9.47|9.86,-14.24;
1040	608.36	466.07	v:0.5;t:f;sf:1;nr:4.63;cr:9.26;verts:-11.1,-1.01|4.44,-5.78|-1.6,-0.17|20.04,-10.66;
1080	614.21	465.64	v:0.5;t:f;sf:1;nr:4.68;cr:9.37;verts:0.22,-0.49|-7.46,-0.59|-16.96,-1.44|-1.41,-6.21|14.19,-11.08;
1120	617.13	450.49	v:0.5;t:f;sf:1;nr:4.74;cr:9.49;verts:22.07,41.31|-19.87,-16.59|-10.37,-15.75|-2.7,-15.64|-4.33,-21.36;
1160	629.95	453.18	v:0.5;t:f;sf:1;nr:4.81;cr:9.61;verts:-12.15,30.08|-23.2,-13.05|-17.15,-18.66|-15.52,-12.94|-0.52,0.16;
1200	638.73	448.88	v:0.5;t:f;sf:1;nr:4.87;cr:9.74;verts:-6.43,0.45|-9.3,-4.14|-11.92,-5.81|12.38,-4.75;
1240	662.82	453.92	v:0.5;t:f;sf:1;nr:4.93;cr:9.87;verts:38.41,6.52|-4.42,8.68|-11.71,0.29|-4.42,-8.68|-1.02,-9.69;
1280	683.36	451.95	v:0.5;t:f;sf:1;nr:4.97;cr:9.93;verts:49.34,0.87|17.87,4.55|-24.96,6.7|-24.96,-10.65|-21.56,-11.66;
1320	679.24	458.31	v:0.5;t:f;sf:1;nr:4.99;cr:9.98;verts:21.99,10.91|-20.84,13.07|-20.84,-4.29|-17.44,-5.3|35.87,-34.34;
1360	705.59	448.62	v:0.5;t:f;sf:1;nr:5.01;cr:10.02;verts:1.31,37.4|-6.5,36.85|-8.42,36.46|-11.56,-35.59|13.4,-21.75;
1400	720.89	441.76	v:0.5;t:f;sf:1;nr:5.02;cr:10.05;verts:8.75,30.83|-8.57,8.28|-2.27,-11.7|-1.9,-28.61|1.86,-11.77;
1440	725.24	429.53	v:0.5;t:f;sf:1;nr:5.04;cr:10.08;verts:33.32,37.59|4.41,18.6|-12.91,-3.95|-6.61,-23.93|-2.48,-24;
*	id=P13	origin=start	destiny=end	motherId=-	ageAtStart=640
0	357.25	457.88	v:0.5;t:f;sf:1;nr:3.91;cr:7.81;verts:0.44,0.09|-25.32,14.03|-20.11,-20.82|-9.42,-27.37|-11.53,-11.12;
40	365.35	457.43	v:0.5;t:f;sf:1;nr:3.96;cr:7.91;verts:-18.22,15.84|-7.66,-0.36|-23.7,4.61|-19.63,-11.57|39,-2.28;
80	364.21	448.25	v:0.5;t:f;sf:1;nr:4.01;cr:8.02;verts:39.37,3.94|-17.09,6.66|-22.57,-4.57|-14.22,-16.36|-6.52,-9.53;
120	372.42	449.46	v:0.5;t:f;sf:1;nr:4.06;cr:8.13;verts:26.92,17.42|2.93,7.63|-14.73,-8.33|7.29,-3.71;
160	382.59	452.68	v:0.5;t:f;sf:1;nr:4.12;cr:8.24;verts:-8.89,27.37|-7.24,10.85|-24.41,15.25|20.51,-16.01|28.78,0;
200	389.75	453.27	v:0.5;t:f;sf:1;nr:4.18;cr:8.35;verts:21.62,0.59|-17.87,27.72|11.5,-27.09|13.35,-15.42;
240	401.84	446.46	v:0.5;t:f;sf:1;nr:4.22;cr:8.45;verts:-8.44,25.98|-23.6,23.64|1.26,-22.22|27.21,-2.38;
280	420.51	453.5	v:0.5;t:f;sf:1;nr:4.27;cr:8.53;verts:0.46,0.17|8.55,4.66|-25.82,-3.17|-25.7,-4.07|-17.41,-15.19;
320	442.64	456.64	v:0.5;t:f;sf:1;nr:4.3;cr:8.61;verts:17.45,24.02|-13.59,7.8|-21.68,3.31|-28.39,-8.68|32.15,-28.03;
360	443.72	451.15	v:0.5;t:f;sf:1;nr:4.34;cr:8.69;verts:16.37,18.53|-14.67,2.31|-0.11,0.48|-22.76,-2.18|-19.1,-2.68;
400	444.07	450.33	v:0.5;t:f;sf:1;nr:4.37;cr:8.74;verts:16.02,17.71|-15.01,1.49|-23.1,-3|-19.45,-3.5|3.68,-27.56;
440	453.68	442.4	v:0.5;t:f;sf:1;nr:4.39;cr:8.78;verts:6.41,9.77|1.89,8.89|-7.87,4.54|-24.63,-6.45|42.19,-11.37;
480	456.72	443.49	v:0.5;t:f;sf:1;nr:4.41;cr:8.83;verts:3.37,10.87|-10.92,5.64|9.93,-17.19|21.67,-17.91;
520	478.75	455.42	v:0.5;t:f;sf:1;nr:4.43;cr:8.87;verts:32.12,14.65|-12.1,-5.27|-7.61,-6.17|-0.36,-5.98;
560	493.65	469.53	v:0.5;t:f;sf:1;nr:4.46;cr:8.91;verts:-15.26,8.13|-22.52,7.94|-8.61,-3.31|-1.44,-9.11|44.14,-4.34;
600	502.14	462.51	v:0.5;t:f;sf:1;nr:4.47;cr:8.95;verts:34.99,27.58|-23.75,1.11|-17.1,-10.32|-9.93,-16.13|-0.7,-19.95;
640	510.71	462.19	v:0.5;t:f;sf:1;nr:4.49;cr:8.98;verts:8.94,-3.43|18.89,21.52|-8.45,-4.49|-18.5,-16.45|-9.27,-20.27;
680	507.4	455.31	v:0.5;t:f;sf:1;nr:4.51;cr:9.01;verts:22.2,14.64|1.65,5.8|-5.14,-11.37|-3.48,-9.06;
720	515.62	452.14	v:0.5;t:f;sf:1;nr:4.52;cr:9.04;verts:13.98,11.47|-6.57,2.63|-13.36,-14.54|28,-6.87;
760	526.9	450.11	v:0.5;t:f;sf:1;nr:4.53;cr:9.07;verts:-8.76,16.31|-17.84,0.6|-5.87,-7.8|16.73,-8.9;
800	535.49	457.66	v:0.5;t:f;sf:1;nr:4.55;cr:9.09;verts:-9.16,23.87|-12.37,19.64|-14.47,-0.24|1.78,-25.5|8.14,-1.35;
840	546.11	456.5	v:0.5;t:f;sf:1;nr:4.56;cr:9.12;verts:41.21,19.22|8.34,6.75|-25.09,-1.4|-0.37,-10.72|8.79,-6.15;
880	548.2	462.75	v:0.5;t:f;sf:1;nr:4.57;cr:9.15;verts:6.7,0.09|19.79,8|6.25,13|-28.94,-22.23|-2.46,-4.48;
920	564.33	475.85	v:0.5;t:f;sf:1;nr:4.59;cr:9.17;verts:3.66,21.09|-9.43,13.19|-18.59,8.62|-19.94,7.26|23.22,-39.41;
960	566.53	477.35	v:0.5;t:f;sf:1;nr:4.65;cr:9.3;verts:1.46,22.6|-11.63,14.69|-20.79,10.12|-22.15,8.76|25.57,-38.07;
1000	586.19	481.49	v:0.5;t:f;sf:1;nr:4.72;cr:9.44;verts:13.68,44.42|-8.77,35.18|-28.57,-22.32|23.79,-27.36|32.59,-15.89;
1040	604.64	490.99	v:0.5;t:f;sf:1;nr:4.8;cr:9.61;verts:37.58,28.58|-34.13,5.41|5.34,-17.86|29.93,-17.28|14.14,-6.39;
1080	621.48	498.9	v:0.5;t:f;sf:1;nr:4.89;cr:9.77;verts:18.09,-11.3|13.1,-9.37|6.44,-0.23|-6.94,-20.17;
1120	641.33	522.02	v:0.5;t:f;sf:1;nr:4.96;cr:9.93;verts:-6.76,13.75|-13.41,22.89|-26.8,2.95|38.24,-30.41|-1.76,11.82;
1160	659.53	518.92	v:0.5;t:f;sf:1;nr:5;cr:10.01;verts:5.01,8.68|-4.08,9.16|-1.16,1.31|-19.97,8.72|-24.96,10.65;
1200	676.97	509.55	v:0.5;t:f;sf:1;nr:5.02;cr:10.04;verts:41.36,28.15|-12.42,-0.68|-21.52,-0.2|-18.59,-8.06|-19.96,-25.55;
1240	694.08	507.98	v:0.5;t:f;sf:1;nr:5.03;cr:10.05;verts:6.95,8.58|-29.53,-2.26|9.92,-4.84|10.16,-4.31|50.15,-1.6;
1280	702.61	527.04	v:0.5;t:f;sf:1;nr:5.03;cr:10.06;verts:1.63,14.75|1.39,14.22|-1.58,27.64|-11.71,-8.51|14.24,-28.85;
1320	709.43	519.25	v:0.5;t:f;sf:1;nr:5.04;cr:10.07;verts:-8.4,19.85|-5.19,6.96|-5.43,6.44|-18.53,-16.3|40.22,-1.69;
1360	716.39	534.31	v:0.5;t:f;sf:1;nr:5.04;cr:10.08;verts:-12.15,22.02|-12.39,21.49|-10.96,0.57|-25.5,-1.24|43.87,-24.72;
1400	726.73	528.81	v:0.5;t:f;sf:1;nr:5.04;cr:10.08;verts:-22.48,16.52|-22.72,15.99|-0.58,-0.07|-21.3,-4.93|-21.21,-21.96;
1440	754.58	534.45	v:0.5;t:f;sf:1;nr:5.04;cr:10.08;verts:3.83,10.51|1.75,11.05|-28.43,5.58|-3.46,-10.64|49.14,-11.18;
*	id=P14	origin=start	destiny=end	motherId=-	ageAtStart=200
0	763.13	624.57	v:0.5;t:f;sf:1;nr:4;cr:8.01;verts:-3.22,3.57|0.34,19.31|-18.57,5.32|-16.01,-10.8|34.78,-18.89;
40	769.4	622.39	v:0.5;t:f;sf:1;nr:4.02;cr:8.04;verts:28.85,9.93|-5.93,17.14|-25.59,16.62|-9.48,1.39|3.22,-39.91;
80	782.19	630.34	v:0.5;t:f;sf:1;nr:4.05;cr:8.09;verts:16.05,17.88|-7.64,-4.77|-9.48,-18.27|2.18,-8.74;
120	790.3	626.22	v:0.5;t:f;sf:1;nr:4.08;cr:8.15;verts:29.97,12.23|7.94,13.77|-8.56,0.6|-15.75,-8.89|-5.93,-12.85;
160	800.98	636.82	v:0.5;t:f;sf:1;nr:4.11;cr:8.22;verts:1.14,9.31|-19.23,11.2|-16.6,-2.25|-6.39,-6.86|38.31,-13.92;
200	810.94	639.63	v:0.5;t:f;sf:1;nr:4.15;cr:8.29;verts:19.78,36.03|-8.82,12.11|-16.36,-4.05|-21.73,-18.23|13.75,-24.81;
240	817.88	637.47	v:0.5;t:f;sf:1;nr:4.18;cr:8.36;verts:41.33,3.31|-15.76,9.96|-23.29,-6.2|7.13,-6.2|8.02,-5.01;
280	840.08	633.49	v:0.5;t:f;sf:1;nr:4.22;cr:8.43;verts:-22.02,21.26|-15.07,-10.19|-14.18,-9|40.9,-8.7|19.13,-0.68;
320	856.61	635.9	v:0.5;t:f;sf:1;nr:4.25;cr:8.5;verts:16.58,-6.7|10.26,14.65|-17.75,-2.18|-16.27,-29.55;
360	865.21	641.52	v:0.5;t:f;sf:1;nr:4.29;cr:8.57;verts:7.97,-1.08|8.55,3.99|-8.93,3.07|4.01,-26.91;
400	875.95	630.96	v:0.5;t:f;sf:1;nr:4.32;cr:8.64;verts:-2.19,-6.57|-0.42,-0.27|-19.67,-7.48|-25.14,-9.15|-2.77,-11.63;
440	884.83	627.7	v:0.5;t:f;sf:1;nr:4.36;cr:8.71;verts:0.47,26.7|-9.29,-3.53|-11.06,-9.83|-11.64,-14.9|20.97,-18.03;
480	905.42	625.17	v:0.5;t:f;sf:1;nr:4.39;cr:8.78;verts:20.01,3.89|36.6,23.6|-19.86,4.59|-18.47,-8.61|0.38,-20.56;
520	917.7	622.46	v:0.5;t:f;sf:1;nr:4.42;cr:8.84;verts:20.53,28.48|-5.54,8.54|-11.9,-23.28|1.06,-10.12|7.73,1.18;
560	936.62	634.24	v:0.5;t:f;sf:1;nr:4.45;cr:8.9;verts:4.07,8.73|-11.2,12.96|-17.86,1.66|-4.96,-8.26|39.61,-19.61;
600	941.72	634.09	v:0.5;t:f;sf:1;nr:4.48;cr:8.96;verts:-1.02,8.58|-16.29,12.81|-22.96,1.51|-10.06,-8.41|43.06,-11.24;
640	962.45	627.07	v:0.5;t:f;sf:1;nr:4.51;cr:9.02;verts:35.51,4.83|6.56,18.01|-21.75,1.56|-9.87,-16.43;
680	961.5	622.23	v:0.5;t:f;sf:1;nr:4.53;cr:9.07;verts:40.73,19.32|7.5,13.17|-20.8,-3.28|-37.82,-6.67|-8.93,-21.28;
720	977.43	625.09	v:0.5;t:f;sf:1;nr:4.56;cr:9.12;verts:45.34,-0.85|32.54,20.33|-8.42,16.03|-37.78,6.66|-19.76,-32.89;
760	991.24	628.14	v:0.5;t:f;sf:1;nr:4.59;cr:9.17;verts:10,-4.45|10.75,2.09|-10.22,3.92|10.89,-27.08;
800	1003.17	633.26	v:0.5;t:f;sf:1;nr:4.61;cr:9.22;verts:45.1,8.36|-1.79,9.18|-1.19,7.21|-22.15,9.04|-1.04,-21.97;
840	1012.22	632.59	v:0.5;t:f;sf:1;nr:4.64;cr:9.27;verts:-15.53,25.85|-10.83,8.51|-10.24,6.53|-10.09,-22.64|0.44,-0.31;
880	1031.1	626.07	v:0.5;t:f;sf:1;nr:4.66;cr:9.32;verts:0.36,-0.22|-32.36,17.94|-18.44,-6.82|9.58,-35.74;
920	1036.16	625.43	v:0.5;t:f;sf:1;nr:4.69;cr:9.37;verts:41.39,21.46|-10.34,3.16|-10.4,2.98|-23.5,-7.46|4.74,-9.72;
960	1037.2	635.98	v:0.5;t:f;sf:1;nr:4.71;cr:9.42;verts:41.27,22.21|-11.39,13.71|-11.44,13.53|-24.55,3.09|11.54,-27.18;
1000	1048.03	638.14	v:0.5;t:f;sf:1;nr:4.74;cr:9.47;verts:36.23,10.39|-22.21,15.87|-22.27,15.69|-1.49,-9.4|0.71,-25.02;
1040	1053.15	651.09	v:0.5;t:f;sf:1;nr:4.76;cr:9.52;verts:33.33,9.56|-14.96,26.36|-4.41,-12.07|14.1,-31.67;
1080	1056.07	648.67	v:0.5;t:f;sf:1;nr:4.79;cr:9.57;verts:45.28,14.71|-15.51,11.69|-12.74,-14.66|-7.33,-14.49|-8.52,-17.46;
1120	1083.86	653.01	v:0.5;t:f;sf:1;nr:4.81;cr:9.62;verts:18.54,8.25|15.99,12.49|17.5,19.06|-10.75,17.21|-18.56,-44.11;
1160	1099.46	660.86	v:0.5;t:f;sf:1;nr:4.84;cr:9.67;verts:2.93,16.11|0.39,20.35|1.89,26.91|-13.82,5.86|9.1,-47.24;
1200	1112.04	668.78	v:0.5;t:f;sf:1;nr:4.86;cr:9.72;verts:13.15,16.23|-9.65,24.02|-20.73,2.55|15.77,-35.32|17.52,-11.38;
1240	1131.76	665.28	v:0.5;t:f;sf:1;nr:4.88;cr:9.77;verts:-14.82,29.09|-6.57,12.74|-18.68,6.86|32.25,5.11;
1280	1139.32	659.96	v:0.5;t:f;sf:1;nr:4.91;cr:9.83;verts:24.69,-0.22|0.56,-0.01|-14.13,7.41|-26.25,1.53|-40.25,-9.29;
1320	1159.65	654.96	v:0.5;t:f;sf:1;nr:4.94;cr:9.89;verts:37.44,31.82|-19.77,-5.01|-9.6,-22.61|4.35,-5.21|19.36,-15.12;
1360	1176.76	652.97	v:0.5;t:f;sf:1;nr:4.97;cr:9.95;verts:13.49,14.99|2.11,20.06|-12.75,-7.21|-17.38,-35.52;
1400	1197.28	653.66	v:0.5;t:f;sf:1;nr:5;cr:10.01;verts:13.76,32.41|-7.02,15.67|-18.41,20.74|-34.78,5.51|0.22,-0.53;
1440	1196.33	639.55	v:0.5;t:f;sf:1;nr:5.03;cr:10.06;verts:14.71,18.3|-17.46,6.64|-6.07,1.57|7.86,-39.24;
*	id=P15	origin=start	destiny=end	motherId=-	ageAtStart=680
0	798.71	654.15	v:0.5;t:f;sf:1;nr:3.94;cr:7.88;verts:0.14,0.42|-14.93,-0.85|-29.25,-8.94|-2.13,-30.52|17.55,-25.06;
40	811.15	651.58	v:0.5;t:f;sf:1;nr:3.98;cr:7.97;verts:-23.5,14.12|-12.3,-2.14|26.81,-5.7|3.7,2.05;
80	840.64	658.68	v:0.5;t:f;sf:1;nr:4.03;cr:8.06;verts:-1.26,10.28|-10.09,2.33|-1.26,-10.28|-1.26,-10.28|31.38,-5.63;
120	839.88	649.41	v:0.5;t:f;sf:1;nr:4.08;cr:8.15;verts:23.76,10.06|-2.9,20.6|-9.33,-6.94|-0.5,-19.56|-0.5,-19.56;
160	847.51	646.31	v:0.5;t:f;sf:1;nr:4.12;cr:8.23;verts:16.13,6.96|-10.53,17.5|-16.96,-10.04|-8.13,-22.66|-8.13,-22.66|38.91,-4.22;
200	855.19	642.28	v:0.5;t:f;sf:1;nr:4.16;cr:8.31;verts:-18.21,13.48|-5.68,9.84|8.45,2.94|10.74,3.7|30.2,13.14;
240	867.47	640.43	v:0.5;t:f;sf:1;nr:4.19;cr:8.39;verts:17.92,11.28|-9.5,5.49|-17.97,7.98|-8.53,-6.9|9.27,-40.51;
280	887.33	650.71	v:0.5;t:f;sf:1;nr:4.23;cr:8.47;verts:20.88,23.19|-1.93,21.56|-29.13,11.18|-21.28,-22.82|36.39,-20.86;
320	898.5	646.29	v:0.5;t:f;sf:1;nr:4.28;cr:8.55;verts:0.35,-0.17|9.7,18.76|-23.62,-18.45|2.09,-29.9;
360	911.6	655.41	v:0.5;t:f;sf:1;nr:4.31;cr:8.63;verts:24.22,12.73|-10.27,33.61|-12.74,8.95|-11,-20.78|-0.61,-35.14;
400	924.51	644.49	v:0.5;t:f;sf:1;nr:4.35;cr:8.7;verts:11.31,1.81|17.31,12.58|10.38,18.72|-25.65,-1.97|-2.7,-27.48;
440	944.58	645.82	v:0.5;t:f;sf:1;nr:4.38;cr:8.77;verts:-2.76,13.91|-6.08,22.69|-9.7,20.05|-8.77,3.14|23.98,-36.29;
480	945.49	640.83	v:0.5;t:f;sf:1;nr:4.41;cr:8.81;verts:-3.67,8.93|-6.99,17.71|-10.61,15.06|-9.68,-1.84|28.23,-33.53;
520	961.29	634.9	v:0.5;t:f;sf:1;nr:4.42;cr:8.85;verts:-13.09,26.84|-22.78,11.77|-19.46,2.99|19.59,-22.54|38.69,-21.06;
560	969.61	636.23	v:0.5;t:f;sf:1;nr:4.44;cr:8.88;verts:4.98,-8.98|3.84,-9.52|-0.23,-0.34|11.27,-21.2;
600	974.67	644.82	v:0.5;t:f;sf:1;nr:4.46;cr:8.92;verts:7.99,4.99|13.17,6.2|-5.3,8.25|-8.46,-4.13;
640	997.21	635	v:0.5;t:f;sf:1;nr:4.47;cr:8.95;verts:27.93,34.75|-14.55,-4.82|-9.37,-3.61|-15.43,-9.64|-2.53,-18.01;
680	1026.58	626.98	v:0.5;t:f;sf:1;nr:4.49;cr:8.98;verts:-1.44,26.73|-6.59,30.99|-26.02,-24.58|30.45,-8.73|30.6,-8.2;
720	1036	617.67	v:0.5;t:f;sf:1;nr:4.5;cr:9.01;verts:22.08,17.25|-10.86,17.42|-20.82,-18.75|35.92,0.28;
760	1038.07	621.16	v:0.5;t:f;sf:1;nr:4.55;cr:9.09;verts:18.02,-41.27|-7.84,7.57|-12.93,20.91|10.9,-0.19|4.26,10.03;
800	1054.82	633.01	v:0.5;t:f;sf:1;nr:4.6;cr:9.19;verts:8.48,5.3|-5.85,11.66|-12.49,21.88|3.2,-28.92|5.74,-8.19;
840	1078.5	634.5	v:0.5;t:f;sf:1;nr:4.64;cr:9.29;verts:26.44,37.59|-15.2,6.79|-17.94,-6.7|-12.11,-18.65|9.75,-19.99;
880	1085.31	638.26	v:0.5;t:f;sf:1;nr:4.69;cr:9.39;verts:43.03,17.48|-22.01,10.55|-24.75,-2.94|-18.93,-14.89|2.94,-16.23;
920	1091.17	635.2	v:0.5;t:f;sf:1;nr:4.74;cr:9.48;verts:46.9,2.11|30.12,20.32|-35.98,5.06|-33.69,-13.61|-2.92,-19.29;
960	1103.32	640.72	v:0.5;t:f;sf:1;nr:4.79;cr:9.58;verts:9.41,21.14|-22.97,2.82|-22.71,-4.42|-15.07,-13.77|45.21,-14.29;
1000	1120.1	647.96	v:0.5;t:f;sf:1;nr:4.84;cr:9.68;verts:12.8,16.98|-19.85,7.62|-21.22,-1.48|-20.11,-6.92|39.41,-27.23;
1040	1129.59	640.13	v:0.5;t:f;sf:1;nr:4.89;cr:9.78;verts:0.7,38.7|-1.09,10.39|-4.25,-9.55|6.14,-8.46;
1080	1131.67	647.46	v:0.5;t:f;sf:1;nr:4.92;cr:9.84;verts:15.48,4.15|-3.17,17.73|-2.94,-10.25|4.84,-9.5;
1120	1143.08	643.83	v:0.5;t:f;sf:1;nr:4.94;cr:9.88;verts:0.56,31.86|-14.59,14.09|-14.36,-13.88|-6.58,-13.13|35.82,-33.7;
1160	1150.64	636.53	v:0.5;t:f;sf:1;nr:4.95;cr:9.91;verts:-7,24.57|-22.14,6.8|-14.13,-20.43|49.08,-5.36|10.66,0.37;
1200	1158.73	641.27	v:0.5;t:f;sf:1;nr:4.97;cr:9.93;verts:26.14,42.08|2.56,5.11|-22.22,-15.69|7.38,-9.45|11.99,-0.21;
1240	1173.73	628.77	v:0.5;t:f;sf:1;nr:4.98;cr:9.96;verts:31.3,38.57|2.6,10.41|-12.43,-7.39|-7.62,-21.95|-3.01,-12.71;
1280	1191.8	619.15	v:0.5;t:f;sf:1;nr:4.99;cr:9.98;verts:0,23.1|-15.47,0.79|5.2,-22.51|31.8,-2.02;
1320	1201.74	608.15	v:0.5;t:f;sf:1;nr:5;cr:10;verts:43.93,23.65|-9.95,12.11|-21.27,1.86|-25.42,-10.2|21.85,-13.01;
1360	1217.2	610.07	v:0.5;t:f;sf:1;nr:5.01;cr:10.02;verts:-19.16,11.97|-25.41,14.02|12.63,-18.73|6.39,-11.1|-0.05,-0.57;
1400	1238.44	624.65	v:0.5;t:f;sf:1;nr:5.02;cr:10.04;verts:22.15,33.39|-14.85,3.48|-8.61,-4.15|31.02,-13.81;
1440	1243.94	622.33	v:0.5;t:f;sf:1;nr:5.03;cr:10.05;verts:-0.39,22.28|-16.03,15.48|-20.34,1.16|-14.1,-6.47|26.19,-42.8;
*	id=P16	origin=start	destiny=end	motherId=-	ageAtStart=560
0	16.17	242.33	v:0.5;t:f;sf:1;nr:3.99;cr:7.98;verts:20.35,24.09|-7.73,-3.94|8.38,-2.24|6.74,-5.46;
40	35.34	240.6	v:0.5;t:f;sf:1;nr:4.03;cr:8.06;verts:0.9,10.33|1.19,22.37|-10.79,-3.97|-12.43,-7.18|17.88,-26.42;
80	46.74	253.92	v:0.5;t:f;sf:1;nr:4.07;cr:8.13;verts:39.97,5.02|-6.68,4.51|-7.05,3.91|-22.19,9.35|6.48,-13.1;
120	49.53	257.22	v:0.5;t:f;sf:1;nr:4.11;cr:8.21;verts:40.67,0.51|-9.47,7.8|-9.84,7.2|-26.5,2.32|3.69,-9.8;
160	59.44	246.38	v:0.5;t:f;sf:1;nr:4.15;cr:8.29;verts:20.73,-6.34|6.99,5.03|-19.38,-3.04|-19.75,-3.64|-6.22,-20.64;
200	69.78	254.12	v:0.5;t:f;sf:1;nr:4.18;cr:8.37;verts:10.39,1.4|5.42,32.71|-16.56,-12.9|20.1,-16.28;
240	78.96	246.22	v:0.5;t:f;sf:1;nr:4.23;cr:8.45;verts:-3.76,24.81|-3.47,-0.92|3.54,-33.71|1.21,-6.5;
280	98.33	254.56	v:0.5;t:f;sf:1;nr:4.27;cr:8.54;verts:25.27,2.21|41.49,8.13|-22.84,7.42|-18.16,1.84|-16.97,-18.85;
320	116.4	256.48	v:0.5;t:f;sf:1;nr:4.31;cr:8.62;verts:23.41,10.05|-6.65,20.46|-2.99,-21.31|8.26,-33.14;
360	131.35	242.53	v:0.5;t:f;sf:1;nr:4.35;cr:8.69;verts:-12.83,30.23|-21.6,6.51|0.39,-0.09|8.46,-3.9;
400	152.5	239.68	v:0.5;t:f;sf:1;nr:4.37;cr:8.73;verts:34.54,26.37|-20.76,-2.93|-12.69,-6.75|0.66,-9.45|4.3,-8.44;
440	180.91	244.15	v:0.5;t:f;sf:1;nr:4.38;cr:8.77;verts:28.09,-7.53|0.35,0.2|-24.1,-3.97|-19.08,-21.95;
480	187.25	249.24	v:0.5;t:f;sf:1;nr:4.4;cr:8.8;verts:21.75,-2.44|-5.99,5.29|-18.64,20.97|-4.53,-28.58;
520	203.23	245.26	v:0.5;t:f;sf:1;nr:4.41;cr:8.82;verts:35.12,26.5|-21.97,1.31|-8.92,-8.62|-0.22,-12.4|5.77,-6.42;
560	202.78	246.89	v:0.5;t:f;sf:1;nr:4.42;cr:8.85;verts:37.75,22.85|-21.52,2.94|-8.47,-6.99|0.24,-10.78|6.22,-4.79;
600	206.14	235.64	v:0.5;t:f;sf:1;nr:4.43;cr:8.86;verts:-3.13,-22.02|2.85,-16.04|-11.84,-18.24|-24.89,-8.31|-26.52,-23.43;
640	221.27	230.48	v:0.5;t:f;sf:1;nr:4.44;cr:8.88;verts:30.38,5.36|35.9,26|-30.38,-5.36|-12.27,-21.2|-12.55,-28.18;
680	227.83	232.02	v:0.5;t:f;sf:1;nr:4.45;cr:8.9;verts:23.81,6.9|14.57,14.07|0.26,-0.44|1.77,-20.17|15.74,-12.75;
720	237.05	236.44	v:0.5;t:f;sf:1;nr:4.46;cr:8.92;verts:14.59,11.32|5.35,18.49|-8.96,3.99|-4.3,-35.34|6.52,-8.32;
760	260.83	238.54	v:0.5;t:f;sf:1;nr:4.47;cr:8.94;verts:44.59,0.18|-9.19,13.42|-17.26,-6.22|-9.35,-6.55|9.98,-5.53;
800	275.76	236.84	v:0.5;t:f;sf:1;nr:4.48;cr:8.95;verts:44.58,2.93|-24.11,11.72|-24.27,-8.25|-4.94,-7.24|-5.01,-10.28;
840	280.73	242.83	v:0.5;t:f;sf:1;nr:4.48;cr:8.97;verts:34.43,28.6|-9.92,-1.25|-18.58,-5.33|-9.99,-4.29|-8.17,-17.52;
880	292.87	251.4	v:0.5;t:f;sf:1;nr:4.49;cr:8.98;verts:44.82,0.89|-22.06,7.32|-22.13,4.28|-28.94,6.15|-20.31,-8.96;
920	310.41	245.7	v:0.5;t:f;sf:1;nr:4.5;cr:9;verts:7.32,44.32|-19.2,-6.61|-11.06,-17.03|-4.22,-19.86|19.61,-5.25;
960	313.04	236.93	v:0.5;t:f;sf:1;nr:4.51;cr:9.02;verts:10.13,19.89|-14.52,11.36|-21.83,-15.38|22.32,0;
1000	332.8	241.64	v:0.5;t:f;sf:1;nr:4.52;cr:9.04;verts:21.03,3.33|2.56,4.71|-9.63,24.6|-8.65,-21.42|12.81,-17.01;
1040	348.18	249.43	v:0.5;t:f;sf:1;nr:4.53;cr:9.06;verts:5.66,11.12|-12.81,12.5|-27.06,-4.29|-2.56,-9.22|40.68,-19.73;
1080	364.22	261.48	v:0.5;t:f;sf:1;nr:4.6;cr:9.2;verts:-22.29,38.61|-18.6,2.83|30.08,-33.89|24.65,-7.68|-10.38,23.17;
1120	376.09	264.14	v:0.5;t:f;sf:1;nr:4.68;cr:9.37;verts:-7.57,5.7|-9.27,-1.97|12.77,-5.02|29.38,-1.95;
1160	383.47	269.51	v:0.5;t:f;sf:1;nr:4.78;cr:9.55;verts:22.01,3.42|5.39,0.35|-14.95,11.08|-16.65,3.4|10.92,-35.84;
1200	398.87	273.11	v:0.5;t:f;sf:1;nr:4.87;cr:9.75;verts:17.14,11.13|6.61,7.02|-10.83,-17.34|9.68,2.57;
1240	417.66	266.94	v:0.5;t:f;sf:1;nr:4.97;cr:9.94;verts:12.2,16.19|-12.18,0.85|-9.2,-18.07|30.82,-4.8;
1280	435.77	269.87	v:0.5;t:f;sf:1;nr:5.01;cr:10.03;verts:4.3,13.24|-5.91,19.13|-8.76,10.82|-13.09,-9.69|12.71,-1.87;
1320	448.67	271.11	v:0.5;t:f;sf:1;nr:5.03;cr:10.06;verts:-8.6,14.48|-18.81,20.36|-21.66,12.06|-25.99,-8.45|48.95,-10.85;
1360	468.74	269.5	v:0.5;t:f;sf:1;nr:5.04;cr:10.08;verts:20.44,10.41|1.2,-22.91|16.22,16.22|8.22,21.42|-29.45,-40.78;
1400	484.34	272.05	v:0.5;t:f;sf:1;nr:5.05;cr:10.09;verts:4.84,12.97|0.62,18.77|-7.38,23.97|-14.4,-20.35|18.57,-17.92;
1440	508.25	269.05	v:0.5;t:f;sf:1;nr:5.05;cr:10.1;verts:50.25,4.75|-23.29,15.78|-19.07,9.97|-35.47,4.35|-5.34,-20.92;
*	id=P17	origin=start	destiny=end	motherId=-	ageAtStart=80
0	714.28	447.45	v:0.5;t:f;sf:1;nr:4;cr:7.99;verts:4.86,31.23|2.13,20.28|4.62,1.45|20.24,2.48;
40	724.36	444.12	v:0.5;t:f;sf:1;nr:4.01;cr:8.03;verts:-7.95,16.94|-27.43,2.88|-5.46,-1.88|33.4,-21.95|10.16,-0.85;
80	741.07	441.31	v:0.5;t:f;sf:1;nr:4.04;cr:8.08;verts:20.75,34.35|-22.17,-4.69|-6.56,-3.66|-11.06,-12.72|9.67,-13.81;
120	761.95	442.77	v:0.5;t:f;sf:1;nr:4.07;cr:8.15;verts:8.18,39.57|-0.71,20.35|-11.21,-12.35|7.3,-19.01|11.39,-16.88;
160	776.43	435.91	v:0.5;t:f;sf:1;nr:4.11;cr:8.22;verts:38.11,14.39|-15.19,13.49|-18.34,1.6|-18.34,1.6|-3.09,-23.75;
200	789.61	442.27	v:0.5;t:f;sf:1;nr:4.15;cr:8.3;verts:18.65,15.65|16.6,17.8|-0.47,32.89|-16.27,-17.39|12.17,-21.08;
240	806.14	447.46	v:0.5;t:f;sf:1;nr:4.19;cr:8.38;verts:2.11,20.84|0.06,23|-10.12,0.35|-4.37,-15.88|22.5,-24.43;
280	819.09	445.49	v:0.5;t:f;sf:1;nr:4.23;cr:8.46;verts:-10.84,18.87|-12.88,21.03|-23.07,-1.62|-17.31,-17.85|-0.13,0.47;
320	829.09	455.32	v:0.5;t:f;sf:1;nr:4.27;cr:8.54;verts:24.37,34.59|12.1,31.52|-10.13,10.29|-26.24,-21.25|13.19,-31.08;
360	838.45	459.59	v:0.5;t:f;sf:1;nr:4.31;cr:8.62;verts:16.4,9.85|-10.14,16.23|-19.49,14.56|4.3,-18.64|20.24,-37.61;
400	843.76	461.68	v:0.5;t:f;sf:1;nr:4.35;cr:8.7;verts:11.09,11.95|-15.45,18.32|-1.01,-16.55|0.15,0.37;
440	849.13	459.12	v:0.5;t:f;sf:1;nr:4.39;cr:8.77;verts:26.02,23.09|2.59,10.38|-5.21,-2.2|-6.37,-19.11;
480	874.79	448.49	v:0.5;t:f;sf:1;nr:4.43;cr:8.85;verts:6.28,6.74|0.35,12.47|-23.08,-0.25|37.25,-23.17|8.35,-3.89;
520	882.17	446.34	v:0.5;t:f;sf:1;nr:4.46;cr:8.93;verts:1,9.51|-7.02,10.32|-7.32,6.14|0.98,-6.04|21.84,-38.49;
560	884.17	440.6	v:0.5;t:f;sf:1;nr:4.5;cr:9;verts:29.17,1.02|-34.56,8.99|-9.33,0.4|-1.02,-11.79;
600	891.36	438.14	v:0.5;t:f;sf:1;nr:4.54;cr:9.07;verts:3.74,35.81|-16.52,-2.06|21.98,-1.44|27.66,2.91;
640	907.86	430.22	v:0.5;t:f;sf:1;nr:4.57;cr:9.14;verts:3.14,36.16|-16.34,-8.69|5.48,-9.36|11.17,-5.01|17.39,-6.33;
680	921.06	433.06	v:0.5;t:f;sf:1;nr:4.61;cr:9.21;verts:10.97,34.89|-7.72,-6.52|-1.56,-9.84|4.19,-3.49;
720	938.13	435.72	v:0.5;t:f;sf:1;nr:4.64;cr:9.28;verts:-17.08,35.02|-1.63,1.21|-12.88,-0.83|-24.79,-3.86|-18.64,-7.18;
760	943.73	435.95	v:0.5;t:f;sf:1;nr:4.67;cr:9.34;verts:-5.73,29.5|-18.48,-0.6|-7.22,1.44|-24.23,-6.95|31.94,-33.63;
800	945.63	438.7	v:0.5;t:f;sf:1;nr:4.7;cr:9.4;verts:46.62,2.62|-9.12,4.19|-20.38,2.15|-26.13,-4.2|10.96,-2.33;
840	953.55	434.56	v:0.5;t:f;sf:1;nr:4.73;cr:9.46;verts:29.84,3.85|-7.17,6.23|3.04,-6.48|8.14,-4.89;
880	966.61	454.41	v:0.5;t:f;sf:1;nr:4.76;cr:9.53;verts:9.5,2.9|-4.92,14.97|-10.02,13.38|-9.55,2.74|31.05,-35.7;
920	979.9	450.35	v:0.5;t:f;sf:1;nr:4.79;cr:9.59;verts:-10.16,4.1|-18.21,10.91|-23.3,9.32|-22.84,-1.32|45.62,-13.67;
960	991.84	448.98	v:0.5;t:f;sf:1;nr:4.83;cr:9.65;verts:38.35,-0.68|9.99,3.06|-22.1,2.73|5.54,-8.86;
1000	999.42	433.74	v:0.5;t:f;sf:1;nr:4.85;cr:9.71;verts:4.5,11.82|-13.93,27.34|-2.04,-24.1|2.42,-12.18|9.48,-29.19;
1040	1010.85	435.16	v:0.5;t:f;sf:1;nr:4.88;cr:9.77;verts:19.4,44.5|-6.94,13.24|-9.02,-10.76|-13.47,-22.68|-1.95,-27.77;
1080	1028.31	443.69	v:0.5;t:f;sf:1;nr:4.91;cr:9.82;verts:48.84,0.48|-8.55,20.14|-21.67,3.05|-26.48,-2.23|-19.41,-19.24;
1120	1021.29	440.44	v:0.5;t:f;sf:1;nr:4.94;cr:9.88;verts:46.2,16.69|-1.53,16.89|-14.65,-0.2|-19.46,-5.48|-12.39,-22.49;
1160	1029.98	436.18	v:0.5;t:f;sf:1;nr:4.97;cr:9.93;verts:-0.57,-0.04|-10.22,12.64|-23.34,-4.46|-11.56,-16.51|15.66,-12.68;
1200	1046.2	443.56	v:0.5;t:f;sf:1;nr:4.99;cr:9.99;verts:45.66,19.53|-11.25,24.13|-16.79,7.33|-27.78,-9.13|11.67,-23.93;
1240	1058.21	447.53	v:0.5;t:f;sf:1;nr:5.02;cr:10.04;verts:38.26,11.46|-6.14,9.11|-10.96,0.77|-0.33,-19.95;
1280	1074.04	436.68	v:0.5;t:f;sf:1;nr:5.05;cr:10.09;verts:35.92,17.94|-21.97,-1.75|-26.79,-10.09|0.37,-10.73|22.44,0.6;
1320	1089.7	431.35	v:0.5;t:f;sf:1;nr:5.07;cr:10.14;verts:20.26,12.61|25.05,20.38|-11.44,1.2|-15.29,-16.07;
1360	1099.92	424.46	v:0.5;t:f;sf:1;nr:5.1;cr:10.2;verts:10.03,5.73|14.83,13.49|-6.68,10.29|-21.66,-5.68|15.07,-28.75;
1400	1106.38	423.86	v:0.5;t:f;sf:1;nr:5.12;cr:10.25;verts:8.37,12.89|3.58,5.12|-13.14,9.69|-28.12,-6.29|46.7,-20.44;
1440	1105.6	424.6	v:0.5;t:f;sf:1;nr:5.15;cr:10.3;verts:4.35,5.86|9.15,13.63|-12.36,10.43|-27.34,-5.54|0.26,0.53;
*	id=P18	origin=start	destiny=end	motherId=-	ageAtStart=280
0	536.04	518.35	v:0.5;t:f;sf:1;nr:3.95;cr:7.89;verts:6.91,30.42|-5.92,-15.43|8.76,-7.65|12.09,-11.27;
40	558.95	509.7	v:0.5;t:f;sf:1;nr:3.99;cr:7.98;verts:-23.27,-16.29|-14.15,-16.3|-0.12,-0.44|-10.82,-19.92|10.64,-26.34;
80	576.1	512.04	v:0.5;t:f;sf:1;nr:4.03;cr:8.06;verts:8.22,-1.15|31.9,0.7|-17.26,1.9|0.72,-8.26;
120	597.85	514.06	v:0.5;t:f;sf:1;nr:4.07;cr:8.15;verts:-0.15,0.34|10.14,2.71|-13.54,0.86|-21.03,-6.25;
160	606.41	517.33	v:0.5;t:f;sf:1;nr:4.11;cr:8.22;verts:-22.1,4.13|-8.71,3.61|-6.82,5.93|1.59,5.98|-17.97,10.57;
200	618.7	524.69	v:0.5;t:f;sf:1;nr:4.14;cr:8.29;verts:-10.7,13.35|-20.99,10.98|-19.11,13.3|2.43,1.44|30.57,0.53;
240	620.11	519.81	v:0.5;t:f;sf:1;nr:4.18;cr:8.35;verts:13.62,24.58|-0.25,0.9|-12.11,8.47|-20.52,8.42|-22.41,6.1;
280	634.12	520.03	v:0.5;t:f;sf:1;nr:4.21;cr:8.41;verts:14.45,9.03|-0.39,24.79|-7.74,15.19|-14.27,1.11|18.29,-27.97;
320	642.2	524.22	v:0.5;t:f;sf:1;nr:4.23;cr:8.47;verts:6.38,13.22|-9.79,14.51|-15.81,19.38|-22.34,5.3|28.75,-30.71;
360	660.87	517.71	v:0.5;t:f;sf:1;nr:4.26;cr:8.52;verts:21.48,1.13|4.84,20.96|-9.09,19.5|-12.3,6.71|16.83,-38.85;
400	667.53	524.39	v:0.5;t:f;sf:1;nr:4.28;cr:8.57;verts:14.83,7.81|8.62,2.97|-18.95,13.4|1.74,-8.95|13,-31.51;
440	684.69	519.1	v:0.5;t:f;sf:1;nr:4.31;cr:8.61;verts:26.66,-4.22|14.88,9.3|-8.54,-2.33|-16.24,-21.56;
480	695.24	526.07	v:0.5;t:f;sf:1;nr:4.33;cr:8.65;verts:4.33,16.28|-19.09,4.65|31.51,-13.92|16.11,2.75;
520	718.26	523.99	v:0.5;t:f;sf:1;nr:4.34;cr:8.69;verts:6.81,6.14|-6.9,0.67|8.49,-16.01|10.67,-9.32;
560	721	535.35	v:0.5;t:f;sf:1;nr:4.36;cr:8.72;verts:7.93,2.04|4.07,17.5|-9.65,12.03|2.58,-34.64|5.75,-4.65;
600	737.15	524.06	v:0.5;t:f;sf:1;nr:4.38;cr:8.75;verts:42.58,9.33|-12.08,6.21|-25.8,0.74|-8.22,-9.25|-10.4,-15.94;
640	736.55	511.45	v:0.5;t:f;sf:1;nr:4.39;cr:8.79;verts:8.14,26.62|-8.66,20.67|-11.48,-6.4|27.13,-6.26;
680	730.24	496.33	v:0.5;t:f;sf:1;nr:4.41;cr:8.82;verts:14.45,11.5|30.76,31.38|-2.35,5.55|-16.43,-8.01|-5.16,-21.52;
720	747.21	494.88	v:0.5;t:f;sf:1;nr:4.42;cr:8.85;verts:-2.52,10.05|-8.34,19.65|-19.32,4.1|-21.18,2.6|33.93,-28.16;
760	759.77	499.01	v:0.5;t:f;sf:1;nr:4.44;cr:8.88;verts:1.07,30.51|-15.09,14.18|12.42,-27.89|17.21,-22.48|28.1,-11.93;
800	769.06	506.87	v:0.5;t:f;sf:1;nr:4.45;cr:8.91;verts:-3.25,35.36|-10.5,6.82|3.13,-20.03|7.93,-14.62;
840	777.76	496.45	v:0.5;t:f;sf:1;nr:4.47;cr:8.94;verts:21.15,39.19|-4.33,20.39|-19.2,-3.6|-0.78,-25.05|16.65,-12.54;
880	781.73	500.75	v:0.5;t:f;sf:1;nr:4.49;cr:8.97;verts:44.26,6.22|-8.3,24.69|-23.17,0.7|-4.75,-20.74|12.68,-8.24;
920	801.03	506.7	v:0.5;t:f;sf:1;nr:4.51;cr:9.01;verts:9.11,4.84|1.08,10.26|-10.09,-2.15|-14.23,-24.94;
960	829.15	511	v:0.5;t:f;sf:1;nr:4.52;cr:9.05;verts:16.22,8.26|-2.22,18.07|-19.02,9.15|-5.02,-17.5|28.96,-34.52;
1000	844.9	508.45	v:0.5;t:f;sf:1;nr:4.54;cr:9.08;verts:0.47,5.72|-14.96,42.7|-17.96,15.52|5.35,-33.78|27.31,-20.58;
1040	860.75	517.55	v:0.5;t:f;sf:1;nr:4.56;cr:9.12;verts:14.82,-1.43|8.05,26.32|-10.5,-24.69|11.47,-11.49;
1080	876.68	521.71	v:0.5;t:f;sf:1;nr:4.61;cr:9.21;verts:-16.57,22.81|-21.26,9.68|-4.46,-7.33|26.96,-8.24;
1120	893.02	519.02	v:0.5;t:f;sf:1;nr:4.65;cr:9.31;verts:37.91,26.19|-21.33,6.52|-20.81,-10.02|-14.63,-16.83|10.62,-10.94;
1160	915.2	515.73	v:0.5;t:f;sf:1;nr:4.7;cr:9.39;verts:15.73,22.9|19.49,42.25|-11.56,-14.22|-12.54,-29.55|-9.39,-30.7;
1200	919.26	513.53	v:0.5;t:f;sf:1;nr:4.74;cr:9.48;verts:11.68,20.7|-2.53,24.1|-24.14,2.11|-15.62,-16.42|36.42,-29.63;
1240	934.43	510.15	v:0.5;t:f;sf:1;nr:4.78;cr:9.56;verts:8.95,4.56|-3.5,17.32|-17.71,20.72|-10.02,0.7|23.78,-29.53;
1280	941.82	509.16	v:0.5;t:f;sf:1;nr:4.82;cr:9.63;verts:21.57,1.13|-10.89,16.33|-17.48,12.7|-17.41,-0.29|33.03,-19.26;
1320	944.85	495.32	v:0.5;t:f;sf:1;nr:4.86;cr:9.71;verts:29.84,37.81|-13.91,2.49|-20.5,-1.14|-20.44,-14.13|18.55,-12.71;
1360	954.92	492.41	v:0.5;t:f;sf:1;nr:4.89;cr:9.78;verts:-17.88,-17.27|8.47,-15.62|-23.99,-0.42|38.72,3.05|-24.01,6.43;
1400	979.19	506.02	v:0.5;t:f;sf:1;nr:4.91;cr:9.82;verts:14.46,16.66|-10.01,3.06|6.15,-8.47|24.93,-30.15;
1440	981.97	513.91	v:0.5;t:f;sf:1;nr:4.93;cr:9.86;verts:11.67,24.55|-12.79,10.95|-31.7,23.21|7.03,-30.44|23.21,-20.9;
*	id=P19	origin=start	destiny=end	motherId=-	ageAtStart=760
0	292.81	266.09	v:0.5;t:f;sf:1;nr:3.97;cr:7.95;verts:-4.58,25.99|-15.88,21.08|-19.92,17.32|-2.96,-4.91|0.25,-0.38;
40	308.68	262.66	v:0.5;t:f;sf:1;nr:3.99;cr:7.98;verts:5.85,25.32|-15.61,-3.81|-18.82,-8.34|-18.69,-18.05|38.99,-7.64;
80	327.39	267.1	v:0.5;t:f;sf:1;nr:4.02;cr:8.04;verts:18.28,4.56|11.34,15.04|-39.9,-0.77|12.6,-14|20.28,-3.19;
120	346.67	267.82	v:0.5;t:f;sf:1;nr:4.05;cr:8.1;verts:7.1,17.58|-1.01,5.27|-7.95,15.76|-6.68,-13.28|11.02,-23.23;
160	351.17	264.36	v:0.5;t:f;sf:1;nr:4.09;cr:8.18;verts:2.61,14.12|-12.45,12.3|-5.5,1.81|-11.18,-16.74|31.34,-8.29;
200	363.78	277.61	v:0.5;t:f;sf:1;nr:4.13;cr:8.26;verts:18.73,4.96|-18.11,15.06|-24.49,12.48|-23.78,-3.49|0.45,-0.14;
240	365.39	279.83	v:0.5;t:f;sf:1;nr:4.17;cr:8.34;verts:17.12,7.18|1.25,-4.25|0.93,-17.81|1.86,-17.74;
280	373.44	289.71	v:0.5;t:f;sf:1;nr:4.21;cr:8.42;verts:9.07,17.07|-6.8,5.63|-7.12,-7.93|-6.19,-7.86|11.77,-40;
320	389.59	287.61	v:0.5;t:f;sf:1;nr:4.25;cr:8.51;verts:-7.08,14.96|-22.95,3.52|-22.33,-9.96|-8.78,-4.09|41.57,-6.78;
360	395.65	288.92	v:0.5;t:f;sf:1;nr:4.3;cr:8.59;verts:-2.21,31.57|-13.14,16.27|-29.34,11.86|-14.84,-2.78|27.54,-32.42;
400	407.65	272.76	v:0.5;t:f;sf:1;nr:4.34;cr:8.68;verts:-3.98,28.33|-14.21,15.42|-21.92,18.39|-25.14,0.11|0.29,-0.4;
440	420.76	282.45	v:0.5;t:f;sf:1;nr:4.38;cr:8.76;verts:-2.24,18.26|-11.07,14.69|-12.81,9.29|-13.88,-12.07|37.59,-21.65;
480	427.64	283.43	v:0.5;t:f;sf:1;nr:4.42;cr:8.84;verts:-9.12,19.24|-17.95,15.67|-19.69,10.27|-20.76,-11.09|41.59,-13.72;
520	431.24	289.7	v:0.5;t:f;sf:1;nr:4.46;cr:8.93;verts:21.95,15.37|-44.1,-3.14|-26.69,-2.34|-24.37,-4.82|20.82,-16.86;
560	438.58	271.21	v:0.5;t:f;sf:1;nr:4.51;cr:9.01;verts:-13.88,42.43|-11.8,-14.57|5.48,-17.93|13.71,-12.79|14.61,-3.12;
600	440.25	288.32	v:0.5;t:f;sf:1;nr:4.55;cr:9.1;verts:12.94,13.99|12.04,4.32|8.92,-7.74|23.04,1.21;
640	437.47	286.73	v:0.5;t:f;sf:1;nr:4.59;cr:9.18;verts:25.82,-0.38|14.82,2.73|4.71,-10.95|11.71,-9.33;
680	450.34	290.55	v:0.5;t:f;sf:1;nr:4.63;cr:9.26;verts:1.95,6.55|-8.58,-4.36|-8.16,-7.14|-1.16,-5.51;
720	460.98	294.07	v:0.5;t:f;sf:1;nr:4.66;cr:9.32;verts:-8.69,10.07|-19.22,-0.83|-11.8,-1.99|-18.8,-3.61|44.04,-14.24;
760	463.12	308.25	v:0.5;t:f;sf:1;nr:4.69;cr:9.39;verts:-10.83,24.26|-13.94,12.2|-0.37,0.39|-21.36,13.35|-20.94,10.57;
800	492.3	296.59	v:0.5;t:f;sf:1;nr:4.72;cr:9.45;verts:23.14,6.47|-2.38,9.56|-9.85,0.17|8.07,-5.65;
840	513.85	295.01	v:0.5;t:f;sf:1;nr:4.75;cr:9.51;verts:9.83,3.38|9.42,4.39|-23.93,7.98|-13.47,-7.24|46.35,-9.08;
880	531.02	307.3	v:0.5;t:f;sf:1;nr:4.78;cr:9.57;verts:-7.04,28.23|-7.76,16.69|-7.35,15.68|27.97,8.02|32.45,19.83;
920	541.97	311.5	v:0.5;t:f;sf:1;nr:4.81;cr:9.63;verts:17.02,12.22|-18.7,20.88|-18.29,19.88|-2.9,-20.66|22.92,-42;
960	551.38	316.34	v:0.5;t:f;sf:1;nr:4.84;cr:9.68;verts:7.61,17.06|0.78,22.32|-12.31,-15.82|-12.49,-18.52|8.37,-23.18;
1000	573.89	308.4	v:0.5;t:f;sf:1;nr:4.87;cr:9.74;verts:0.76,10.92|-21.73,14.38|-14.9,9.11|-10.15,-4.1|41.81,-24.43;
1040	579.14	306.71	v:0.5;t:f;sf:1;nr:4.9;cr:9.8;verts:9.36,3.04|-4.49,9.23|-20.15,7.43|-15.4,-5.79|45.8,-16.55;
1080	581.32	301.49	v:0.5;t:f;sf:1;nr:4.93;cr:9.85;verts:47.59,11.58|-6.66,4.01|-22.32,2.2|-17.57,-11.01|7.18,-2.18;
1120	598.98	293.21	v:0.5;t:f;sf:1;nr:4.95;cr:9.91;verts:30.65,18.42|0.39,0.24|-24.32,-4.27|-15.68,-32.14;
1160	613.35	291.93	v:0.5;t:f;sf:1;nr:4.98;cr:9.96;verts:16.28,17.13|0.36,0.44|-13.99,-1.05|-26.3,-24.52|-9.91,-34.57;
1200	617.88	305.74	v:0.5;t:f;sf:1;nr:5;cr:10.01;verts:3.36,21.25|-4.17,14.25|-18.52,12.76|-14.44,-20.76|48.27,-12.22;
1240	636.77	308.38	v:0.5;t:f;sf:1;nr:5.03;cr:10.06;verts:22.19,1.16|-15.52,23.89|-23.05,16.89|3.09,-22|29.1,-40.72;
1280	651.66	298.47	v:0.5;t:f;sf:1;nr:5.05;cr:10.11;verts:-14.51,28.73|-9.12,-8.51|7.3,-8.74|11.3,-5.27|12.28,-2.17;
1320	667.65	301	v:0.5;t:f;sf:1;nr:5.08;cr:10.16;verts:0.32,0.49|-8.69,-6.21|-36.9,2.58|-25.11,-5.97|0,-36.99;
1360	676.13	308.43	v:0.5;t:f;sf:1;nr:5.1;cr:10.2;verts:34.28,37.46|-8.16,7.91|-17.17,1.21|-32.27,-1.13|27.08,-17.59;
1400	685.72	312.18	v:0.5;t:f;sf:1;nr:5.13;cr:10.25;verts:32.43,-1.13|-17.76,11.66|-26.77,4.97|27.03,-18.32;
1440	694.32	302.14	v:0.5;t:f;sf:1;nr:5.15;cr:10.3;verts:1.02,26.23|-26.35,1.63|-10.87,-5.3|2.31,-11.88|23.83,-11.17;
*	id=P20	origin=start	destiny=end	motherId=-	ageAtStart=160
0	299.79	256.41	v:0.5;t:f;sf:1;nr:3.96;cr:7.93;verts:6.04,-2.59|5.71,5.71|-3.77,-9.55|1.54,-7.92;
40	312.93	252.31	v:0.5;t:f;sf:1;nr:4.01;cr:8.02;verts:32.8,22.23|-7.44,1.61|-16.91,-13.64|-7.1,-6.69|-11.6,-12.01;
80	340.44	257.94	v:0.5;t:f;sf:1;nr:4.06;cr:8.12;verts:26.25,18.42|-19.58,5.61|-7.3,-19.01|11.39,-16.88;
120	343.26	253.9	v:0.5;t:f;sf:1;nr:4.11;cr:8.22;verts:20.28,35.15|-22.4,1.57|-12.66,-21.93|-2.65,-25.19|8.57,-20.92;
160	350.6	254.42	v:0.5;t:f;sf:1;nr:4.17;cr:8.33;verts:25.32,21.25|-0.18,0.44|1.22,-20.41|21.25,-25.32|32.93,-2.88;
200	369.62	261.71	v:0.5;t:f;sf:1;nr:4.22;cr:8.44;verts:13.91,4.41|37.11,18.94|-19.2,7.74|-17.8,-13.11|2.23,-18.03;
240	383.06	261.4	v:0.5;t:f;sf:1;nr:4.28;cr:8.55;verts:0.22,0.32|-11.01,17.61|-11.21,-18.35|-10.7,-17.8;
280	397.29	263.04	v:0.5;t:f;sf:1;nr:4.33;cr:8.67;verts:8.41,2.9|-14,1.96|-8,-3.9|-7.85,-4.18|42.69,-2.66;
320	400.45	254.59	v:0.5;t:f;sf:1;nr:4.39;cr:8.77;verts:29.8,31.47|-17.17,-6.49|-11.16,-12.35|-11.02,-12.63|5.24,-5.56;
360	410.54	255.04	v:0.5;t:f;sf:1;nr:4.41;cr:8.83;verts:-21.25,-11.9|-21.11,-12.18|-3.02,-2.26|-4.84,-5.1|-4.19,-8.99;
400	405.05	264.27	v:0.5;t:f;sf:1;nr:4.43;cr:8.87;verts:33.1,-0.58|2.47,6.97|-35.05,-4.26|-15.62,-2.95;
440	406.55	265.79	v:0.5;t:f;sf:1;nr:4.45;cr:8.9;verts:0.97,8.49|-4.33,17.38|-17.87,1.25|-17.12,-1.43|34.27,-28.15;
480	408.25	256.73	v:0.5;t:f;sf:1;nr:4.47;cr:8.93;verts:44.48,1.74|9.97,-0.17|-6.03,8.33|-19.56,-7.8|-18.82,-10.48;
520	427.98	249.65	v:0.5;t:f;sf:1;nr:4.48;cr:8.96;verts:21.06,28.87|-25.76,1.25|-12.24,0|-9.76,-7.26|24.75,-5.34;
560	436.97	256.64	v:0.5;t:f;sf:1;nr:4.49;cr:8.99;verts:20.78,-0.73|15.76,1.65|-21.23,6.99|-18.76,-0.27|33.88,-11.72;
600	437.29	264.94	v:0.5;t:f;sf:1;nr:4.5;cr:9.01;verts:-21.56,15.29|-19.08,8.03|17.84,4.5|20.46,7.57;
640	454.68	258.76	v:0.5;t:f;sf:1;nr:4.51;cr:9.02;verts:29.17,5.67|19.1,22.77|-0.47,-0.23|-0.52,-29.71|28.71,-7.69;
680	474.97	271.8	v:0.5;t:f;sf:1;nr:4.52;cr:9.04;verts:8.41,5.36|8.88,18.72|-20.76,12.82|-20.81,-16.67|39.6,-21.62;
720	488.11	275.08	v:0.5;t:f;sf:1;nr:4.53;cr:9.06;verts:0.73,10.37|-4.26,22|-2.01,-23.06|5.51,-8.82;
760	503.91	276.48	v:0.5;t:f;sf:1;nr:4.54;cr:9.07;verts:-17.65,13.3|-15.07,11.77|-0.45,-0.26|-10.29,-7.42|-3.84,-21.77;
800	512.41	276.92	v:0.5;t:f;sf:1;nr:4.55;cr:9.09;verts:-23.57,12.21|-8.95,0.18|-18.79,-6.98|-0.9,-0.48|-12.33,-21.32;
840	522.59	279.27	v:0.5;t:f;sf:1;nr:4.55;cr:9.11;verts:35.3,28.64|-11.08,1.87|-19.13,2.53|-16.89,-24.13|-12.45,-26.69;
880	530.97	289.46	v:0.5;t:f;sf:1;nr:4.56;cr:9.13;verts:45.52,1.49|-0.52,10.01|-19.46,12.06|-20.83,-16.5|-4.86,-8.76;
920	545.54	278.96	v:0.5;t:f;sf:1;nr:4.57;cr:9.15;verts:0.49,0.18|-15.1,-0.49|-32.55,-10.58|-19.43,-19.27|31.96,-12.27;
960	560.21	285.02	v:0.5;t:f;sf:1;nr:4.58;cr:9.17;verts:13.95,43.55|-14.17,6.24|-30.71,1.07|24.22,-18.92|17.29,-6.21;
1000	569.38	287.71	v:0.5;t:f;sf:1;nr:4.59;cr:9.18;verts:30.47,20.39|-23.34,8.93|-20.04,-3.53|15.04,-16.23|8.12,-3.52;
1040	582.82	283.97	v:0.5;t:f;sf:1;nr:4.6;cr:9.2;verts:17.03,16.66|-5.32,-7.25|11.17,-15.13|6.83,-7.07;
1080	595.45	288.61	v:0.5;t:f;sf:1;nr:4.61;cr:9.23;verts:4.4,21.29|-17.95,-2.62|-5.8,-2.43|-1.45,-10.5|32.75,-32.33;
1120	606.04	284.7	v:0.5;t:f;sf:1;nr:4.67;cr:9.34;verts:-6.19,17.39|-18.72,1.97|-16.39,-6.34|-12.05,-14.4|45.81,-5.43;
1160	633.97	287.87	v:0.5;t:f;sf:1;nr:4.74;cr:9.47;verts:17.88,-2.27|29.41,0|-29.25,-3.07|0.54,-4.98;
1200	641.25	285.29	v:0.5;t:f;sf:1;nr:4.81;cr:9.62;verts:-4.32,30|-18.74,-6.09|-6.74,-7.56|10.59,-4.85|22.12,-2.58;
1240	658.49	288.37	v:0.5;t:f;sf:1;nr:4.89;cr:9.78;verts:45.23,16.35|-10.79,1.32|-23.98,-4.48|-6.64,-1.77|3.18,-10.39;
1280	675.53	287.84	v:0.5;t:f;sf:1;nr:4.98;cr:9.96;verts:-3.01,39|-27.82,0.8|-23.68,-2.29|-13.86,-10.92|37.5,-13.65;
1320	688.18	283.67	v:0.5;t:f;sf:1;nr:5.02;cr:10.04;verts:20.4,3.6|18.29,9.72|3.95,20.33|-19.81,6.06|7.73,-49.18;
1360	699.78	280.93	v:0.5;t:f;sf:1;nr:5.05;cr:10.09;verts:-7.65,17.59|1.4,-0.17|6.69,6.98|8.8,0.85;
1400	718.91	279.34	v:0.5;t:f;sf:1;nr:5.07;cr:10.14;verts:3.62,40.22|-12.44,5.39|-17.72,-1.76|-10.33,-0.73|19.58,-26.95;
1440	727.66	276.34	v:0.5;t:f;sf:1;nr:5.08;cr:10.16;verts:-7.13,20.71|-0.99,0.57|-21.18,2.39|-19.07,-3.74|-26.47,-4.76;
*	id=P21	origin=start	destiny=end	motherId=-	ageAtStart=800
0	653.81	74.08	v:0.5;t:f;sf:1;nr:3.98;cr:7.95;verts:11.04,17|-5.93,19.39|-15.3,13.3|-19.83,-4.22|21.98,-32.57;
40	668.46	85.68	v:0.5;t:f;sf:1;nr:4.02;cr:8.03;verts:8.19,38.9|-16.01,8.51|-18.1,-0.95|7.32,-20.98|16.29,-7.95;
80	683.25	71.96	v:0.5;t:f;sf:1;nr:4.05;cr:8.11;verts:9.11,30.81|-8.89,0.62|-3.05,-8.38|1.51,-21.67|1.24,-8.83;
120	698.26	82.52	v:0.5;t:f;sf:1;nr:4.09;cr:8.19;verts:39.13,10.61|-13.77,1.73|-18.06,2.18|-13.5,-11.11|8.89,-4.53;
160	712.25	77.3	v:0.5;t:f;sf:1;nr:4.13;cr:8.27;verts:0.45,0.13|-26.85,14.88|-30.7,0.54|-7.43,-29.79|-5.11,-9.75;
200	728.27	88.45	v:0.5;t:f;sf:1;nr:4.18;cr:8.35;verts:15.22,13.23|-15.56,11.28|-17.64,9.78|-21.12,1.4|23.96,-33.68;
240	747.51	93.41	v:0.5;t:f;sf:1;nr:4.22;cr:8.43;verts:10.34,0.54|-4.02,18.2|-10.33,-0.72|22.15,-14.95;
280	751.05	87.21	v:0.5;t:f;sf:1;nr:4.26;cr:8.51;verts:41.85,5.17|-7.56,11.99|-13.87,-6.93|-22.79,-12.12|6.8,-5.66;
320	769.13	87.25	v:0.5;t:f;sf:1;nr:4.3;cr:8.59;verts:23.77,5.21|-6.35,33.45|-11.29,-5.62|-14.18,-21.84|2.27,-25.95;
360	781.96	85.28	v:0.5;t:f;sf:1;nr:4.33;cr:8.67;verts:10.94,3.25|19.97,38.03|-24.11,-7.58|-10.62,-27.67|3.61,-29.42;
400	786.18	93.68	v:0.5;t:f;sf:1;nr:4.37;cr:8.74;verts:6.72,11.65|0.66,43.34|-14.84,-19.27|-0.61,-21.02|14.69,-25.45;
440	805.48	95.56	v:0.5;t:f;sf:1;nr:4.41;cr:8.81;verts:25.38,24.06|-12.58,13.52|-4.61,-23.58|5.81,-8.95;
480	810.01	83.15	v:0.5;t:f;sf:1;nr:4.44;cr:8.88;verts:20.85,11.66|-2.98,18.8|-17.11,1.12|12.47,-32.96;
520	824.81	92.41	v:0.5;t:f;sf:1;nr:4.46;cr:8.92;verts:17.32,4.64|6.05,20.91|-15.37,-9.23|-2.33,-23.71|17.41,-22.44;
560	839.85	81.62	v:0.5;t:f;sf:1;nr:4.47;cr:8.95;verts:-8.99,10.12|-25.57,20.7|-31.29,-10.17|2.28,-6.15|0.51,-0.07;
600	875.91	78.67	v:0.5;t:f;sf:1;nr:4.49;cr:8.98;verts:41.09,17.71|-16.55,7.72|-17.79,4.11|-8.85,-15.97|-5.64,-17.36;
640	885.26	90.17	v:0.5;t:f;sf:1;nr:4.5;cr:9;verts:0.63,-9.05|6.63,-6.18|-14.99,-5.86|-18.2,-4.47|-33.3,-13.46;
680	908.11	92.26	v:0.5;t:f;sf:1;nr:4.51;cr:9.02;verts:40.19,20.29|28.14,23.61|-16.22,-4.09|-22.22,-6.95|-25.52,-26.42;
720	913.11	87.58	v:0.5;t:f;sf:1;nr:4.52;cr:9.04;verts:17.53,41.58|-21.22,-8.77|-9.15,-17.21|17.67,-8.24|18.43,-6.35;
760	938.69	96.9	v:0.5;t:f;sf:1;nr:4.53;cr:9.06;verts:0.5,0.15|-7.92,1.08|-7.15,2.97|-25.65,10.37|-15.87,-22.67;
800	956.7	99.8	v:0.5;t:f;sf:1;nr:4.54;cr:9.07;verts:-25.16,5.86|-17.51,3.04|-25.93,3.97|-9.51,-1.34|44.81,-6.55;
840	968.11	94.24	v:0.5;t:f;sf:1;nr:4.54;cr:9.08;verts:8.16,7.88|-9.17,6.66|-9.17,6.66|-20.92,-6.89|43.58,-12.57;
880	984.07	101.66	v:0.5;t:f;sf:1;nr:4.55;cr:9.09;verts:-7.8,15.29|-17.16,9.12|25.77,-25.61|15.72,-11.42;
920	995.87	104.59	v:0.5;t:f;sf:1;nr:4.55;cr:9.1;verts:5.51,-7.78|-19.6,18.22|13.97,-22.68|3.92,-8.49;
960	1013.92	103.03	v:0.5;t:f;sf:1;nr:4.56;cr:9.11;verts:19.96,-3.16|20.04,21.14|-12.54,-9.34|-14.12,-10.05|-4.08,-24.24;
1000	1021.26	104.27	v:0.5;t:f;sf:1;nr:4.56;cr:9.12;verts:38.22,39.11|12.7,22.38|-19.88,-8.1|-21.47,-8.81|-11.42,-23|12.62,-1.92;
1040	1026.16	110.18	v:0.5;t:f;sf:1;nr:4.56;cr:9.13;verts:0.49,0.2|7.72,3.98|-24.78,-2.19|-26.36,-2.9|-16.32,-17.09;
1080	1031.32	106.2	v:0.5;t:f;sf:1;nr:4.57;cr:9.14;verts:20.99,-0.73|2.92,20.79|-19.6,7.53|-4.67,-3.78|20.82,-30;
1120	1034.6	114.56	v:0.5;t:f;sf:1;nr:4.57;cr:9.14;verts:17.7,7.64|-14.02,33.75|-7.96,4.58|-4.56,-21.45|20.33,-8.21;
1160	1052.07	111.43	v:0.5;t:f;sf:1;nr:4.57;cr:9.15;verts:43.25,14.83|8.47,4.89|-9.71,1.19|-25.43,1.45|2.86,-11.35;
1200	1069.84	109.26	v:0.5;t:f;sf:1;nr:4.58;cr:9.15;verts:27.9,23.68|3.59,11.05|-14.91,-13.52|8.64,-7.78;
1240	1087.85	99.08	v:0.5;t:f;sf:1;nr:4.62;cr:9.24;verts:43.73,13.53|9.9,13.51|-14.41,0.88|-29.9,-1.57|-9.37,-17.95;
1280	1098.33	101.67	v:0.5;t:f;sf:1;nr:4.68;cr:9.36;verts:42.8,17.45|-0.59,16.09|-24.9,3.46|-19.86,-15.37|18.32,-12.83;
1320	1101.15	107.7	v:0.5;t:f;sf:1;nr:4.74;cr:9.49;verts:18.02,32.81|-3.4,22.12|-22.67,-9.33|30.2,-16.74;
1360	1113.31	98.17	v:0.5;t:f;sf:1;nr:4.81;cr:9.61;verts:9.57,35.73|5.86,23.28|-15.56,12.59|15.15,3.48|36.18,7.69;
1400	1119.34	93.9	v:0.5;t:f;sf:1;nr:4.87;cr:9.74;verts:9.11,-0.8|-0.18,19.01|-21.6,8.32|-16.13,-23.91|38.12,-5.01;
1440	1131.11	97.32	v:0.5;t:f;sf:1;nr:4.9;cr:9.8;verts:26.36,-1.59|30.49,19.05|-11.94,22.44|-35.29,-6.86|18.4,-34.36;
*	id=P22	origin=start	destiny=end	motherId=-	ageAtStart=520
0	359.34	575.25	v:0.5;t:f;sf:1;nr:3.97;cr:7.94;verts:-25.64,18.1|-13.54,10.96|-12.5,6.25|17.29,-2.12;
40	381.95	586.45	v:0.5;t:f;sf:1;nr:4.01;cr:8.02;verts:13.96,-28.52|-5.32,9.08|16.93,-2.68|13.69,10.32;
80	397.94	580.04	v:0.5;t:f;sf:1;nr:4.05;cr:8.11;verts:40.04,2.55|7.43,5.2|-2.3,3.91|-21.31,2.67|0.94,-9.1;
120	411.91	583.86	v:0.5;t:f;sf:1;nr:4.09;cr:8.18;verts:5.85,7.77|-6.54,9.02|-16.27,7.73|-13.03,-5.27|36.35,-17.92;
160	428.6	581.82	v:0.5;t:f;sf:1;nr:4.13;cr:8.25;verts:0.08,0.46|-10.84,5.73|-23.24,6.98|-6.28,-32.29|21.58,-24.82;
200	444.66	582.52	v:0.5;t:f;sf:1;nr:4.16;cr:8.31;verts:17.68,37.28|-15.98,1.16|-14.43,-22.21|-1.39,-26.45|5.52,-24.13;
240	458.25	585.35	v:0.5;t:f;sf:1;nr:4.18;cr:8.36;verts:19.52,21.68|-16.31,24.19|-28.64,5.57|-8.06,-21.3|30.3,-28.45;
280	468.37	590.96	v:0.5;t:f;sf:1;nr:4.2;cr:8.41;verts:23.75,17.26|-13.78,25.92|-26.82,-11.94|-18.18,-15.69|26.56,-32.3;
320	480.02	594.73	v:0.5;t:f;sf:1;nr:4.22;cr:8.45;verts:13.76,14.76|12.1,21.03|-5.22,19.49|-7.23,18.84|-9.83,-40.88;
360	505.48	590.53	v:0.5;t:f;sf:1;nr:4.24;cr:8.48;verts:19.24,-1.01|-13.36,16.83|-11.69,10.56|-18.97,3.34|29.28,-16.88;
400	533.34	580.59	v:0.5;t:f;sf:1;nr:4.26;cr:8.52;verts:4.92,7.02|2.7,13.64|-6.75,5.28|-8.62,-10.95;
440	543.51	601.83	v:0.5;t:f;sf:1;nr:4.27;cr:8.55;verts:42.58,-0.07|-18.79,10.29|-3.98,-28.34|-4.97,-28.18|-14.74,-24.53;
480	551.16	599.13	v:0.5;t:f;sf:1;nr:4.29;cr:8.58;verts:13.89,18.43|-4.67,33.87|-1.21,-23.05|1.61,-23.02|15.74,-16.88;
520	557.45	595.62	v:0.5;t:f;sf:1;nr:4.31;cr:8.62;verts:7.6,14.93|-0.03,0.49|9.45,-20.39|12.03,-14.33|15.87,-9.91;
560	569.89	587.22	v:0.5;t:f;sf:1;nr:4.33;cr:8.65;verts:17.44,39.4|-4.84,6.52|-12.48,-7.91|-0.42,-22.74|3.42,-18.32;
600	576.78	571.28	v:0.5;t:f;sf:1;nr:4.34;cr:8.68;verts:14.92,25.85|10.56,23.46|-24.74,-16.69|-11.73,-9.42|0.2,0.46;
640	585.25	576.58	v:0.5;t:f;sf:1;nr:4.36;cr:8.72;verts:0.37,-0.16|-20.2,-4.12|-26.33,-10.64|3.46,-28.18;
680	593.13	580.41	v:0.5;t:f;sf:1;nr:4.37;cr:8.75;verts:21.23,4.9|6.56,34.25|-7.51,3.67|-18.48,-11.55|-4.42,-24.36;
720	600.11	585.12	v:0.5;t:f;sf:1;nr:4.39;cr:8.77;verts:14.25,9.62|-14.49,8.39|-7.11,-7.36|-11.4,-19.64|27.37,-5.84;
760	608.34	584.08	v:0.5;t:f;sf:1;nr:4.4;cr:8.8;verts:43.83,1.75|6.02,8.58|-22.72,7.35|-15.34,-8.4|19.14,-6.88;
800	629.69	593.58	v:0.5;t:f;sf:1;nr:4.41;cr:8.82;verts:22.48,11.25|-15.33,18.08|-6.23,-7.17|2.19,-43.93|3.09,-8.98;
840	641.44	584.92	v:0.5;t:f;sf:1;nr:4.42;cr:8.85;verts:24.09,36.95|-17.99,-15.84|-8.66,-17.65|8.51,-2.93|10.73,2.58;
880	657.94	584.6	v:0.5;t:f;sf:1;nr:4.44;cr:8.87;verts:-13.64,32.65|-5.77,2.27|-7.99,-3.24|9.13,-21.5;
920	677.72	585.35	v:0.5;t:f;sf:1;nr:4.45;cr:8.89;verts:8.47,18.17|-7.83,18.45|-25.56,3.02|-10.66,-20.75|42.47,-12.8;
960	684.88	585.83	v:0.5;t:f;sf:1;nr:4.46;cr:8.91;verts:1.32,18.65|-14.99,18.93|-0.4,-0.07|9.25,-1.3;
1000	702.49	593.47	v:0.5;t:f;sf:1;nr:4.47;cr:8.93;verts:17.23,7.31|8.21,16.82|-8.37,6.34|-18.02,7.57|-13.73,-32.9;
1040	723.58	599.8	v:0.5;t:f;sf:1;nr:4.47;cr:8.95;verts:-12.89,23.16|-7.77,5.22|-3.86,13.65|27.03,1.42|24.33,11.86;
1080	741.76	593.9	v:0.5;t:f;sf:1;nr:4.48;cr:8.96;verts:6.15,5.96|-22.03,7.74|-25.95,-0.69|8.85,-4.49|43.72,-9.54;
1120	757.25	598.63	v:0.5;t:f;sf:1;nr:4.53;cr:9.07;verts:-9.34,10.69|-6.64,0.24|-2.42,-4.16|28.51,-17.82;
1160	779.65	599.65	v:0.5;t:f;sf:1;nr:4.59;cr:9.19;verts:-24.82,-3.13|6.11,-16.79|18.73,4.33|-22.44,28.5;
1200	791.88	601.03	v:0.5;t:f;sf:1;nr:4.65;cr:9.3;verts:9.12,1.12|7.62,5.14|6.5,5.7|-11.37,14.99|-6.12,-15.41;
1240	810.27	598.48	v:0.5;t:f;sf:1;nr:4.7;cr:9.4;verts:32.22,18.56|-11.88,3.15|-10.77,2.58|-9.27,-1.44|-2.11,-10.86;
1280	823.77	609.85	v:0.5;t:f;sf:1;nr:4.75;cr:9.5;verts:-24.28,13.95|-22.78,9.93|-28.96,2.03|-15.62,0.51|-0.5,0.2;
1320	846.38	618.27	v:0.5;t:f;sf:1;nr:4.8;cr:9.61;verts:-7.94,5.56|-23.11,8.63|-4.84,-8.39|0.16,-0.41;
1360	867.55	620.84	v:0.5;t:f;sf:1;nr:4.86;cr:9.73;verts:34.6,33.3|-21.01,2.16|-26.02,-5.82|16.44,-16.44|16.72,-16.15;
1400	873.81	616.22	v:0.5;t:f;sf:1;nr:4.89;cr:9.78;verts:32.28,21.73|-27.27,-2.46|10.18,-21.06|10.46,-20.77;
1440	888.5	620.08	v:0.5;t:f;sf:1;nr:4.91;cr:9.82;verts:-26.67,28.65|-4.51,-17.2|-4.23,-16.91|20.55,0;
*	id=P23	origin=start	destiny=death	motherId=-	ageAtStart=800
0	286.94	401.58	v:0.5;t:f;sf:1;nr:3.91;cr:7.81;verts:17.4,-1.22|-6.25,16.28|-16.99,3.92|-8.22,-2.42|-15.93,-35.14;
40	297.27	393.5	v:0.5;t:f;sf:1;nr:3.95;cr:7.9;verts:36.46,14.02|-16.58,8.21|-18.55,-10.5|-1.85,-9.51|7.06,-9.29;
80	305.74	393.41	v:0.5;t:f;sf:1;nr:3.99;cr:7.98;verts:-4.93,15.18|-10.26,12.23|-10.32,-9.6|-1.41,-9.39|38.5,-8.86;
120	297.8	395.01	v:0.5;t:f;sf:1;nr:4.03;cr:8.06;verts:3.01,16.78|-2.32,13.83|-2.38,-8|-2.08,-31.86;
160	312.58	383.12	v:0.5;t:f;sf:1;nr:4.06;cr:8.12;verts:-16.11,15.56|-11.77,4.89|-17.1,1.94|-22.38,0.78|36.03,-18.01;
200	312.4	379.52	v:0.5;t:f;sf:1;nr:4.09;cr:8.18;verts:-15.93,11.96|-22.2,-2.82|-16.92,-1.66|-11.59,1.29|-0.45,0.14;
240	324.38	391.94	v:0.5;t:f;sf:1;nr:4.12;cr:8.24;verts:-12.43,12.56|-16.01,10.8|8.77,-17.21|-0.23,0.3;
280	340.84	396.64	v:0.5;t:f;sf:1;nr:4.14;cr:8.29;verts:41.18,-1.09|14.34,10.81|-16.69,5|-13.55,-11.78|-7.69,-12.51;
320	360.08	386.75	v:0.5;t:f;sf:1;nr:4.17;cr:8.33;verts:-26.88,31.53|-5.76,5.96|-4.89,0.91|-2.56,-7.88|21.94,-10.99;
360	369.29	398.31	v:0.5;t:f;sf:1;nr:4.19;cr:8.37;verts:-14.97,17.52|12.73,0.57|-14.11,12.47|-11.77,3.68|33.63,-24.59;
400	378.85	395.68	v:0.5;t:f;sf:1;nr:4.21;cr:8.41;verts:6.24,26.06|-21.34,1.05|1.93,-18.32|17.95,4.14;
440	390.29	402.66	v:0.5;t:f;sf:1;nr:4.22;cr:8.45;verts:6.51,11.12|-10.44,31.98|-9.51,-11.34|23.1,-10.77;
480	410.28	395.11	v:0.5;t:f;sf:1;nr:4.24;cr:8.49;verts:3.87,19.91|-2.34,17.15|-13.49,3.57|3.1,-18.32;
520	425.05	407.11	v:0.5;t:f;sf:1;nr:4.26;cr:8.52;verts:25.56,22.33|4.05,7.94|-11.67,-6.32|8.01,-3.91;
560	439.15	402.2	v:0.5;t:f;sf:1;nr:4.27;cr:8.55;verts:19.03,1.33|11.47,17.42|-10.05,3.03|-22.16,-25.88|-6.09,-8.82;
600	456.57	409.62	v:0.5;t:f;sf:1;nr:4.29;cr:8.58;verts:1.61,8.75|-5.95,24.84|-23.51,-1.4|-1.53,-10.92|37.11,-21.2;
640	466.75	416.64	v:0.5;t:f;sf:1;nr:4.31;cr:8.62;verts:12.22,41.12|-8.57,15.78|-11.72,-3.89|-14.84,-29.13|10.1,-31.09;
680	470.88	422.68	v:0.5;t:f;sf:1;nr:4.33;cr:8.66;verts:-11.47,24.6|-12.7,21.81|-15.84,2.14|5.97,-25.06|27.38,-3.25;
720	494.97	420.86	v:0.5;t:f;sf:1;nr:4.34;cr:8.69;verts:18.7,29.14|0.33,18.87|-12.13,-14.45|0,-18.87|3.29,-5.07;
760	504.36	413.35	v:0.5;t:f;sf:1;nr:4.36;cr:8.71;verts:9.31,21.62|-9.06,11.35|-6.1,-12.58|-0.35,-0.2;
800	522.04	418.49	v:0.5;t:f;sf:1;nr:4.37;cr:8.74;verts:0.4,0.3|-18.03,4.95|-23.79,-7.43|-4.83,-30.47|23.97,-19.41;
840	543.23	433.59	v:0.5;t:f;sf:1;nr:4.38;cr:8.76;verts:-2.21,21.03|-11.83,17.53|-20.79,15.39|2.78,-4.32|0.28,-0.42;
880	557.23	435.67	v:0.5;t:f;sf:1;nr:4.39;cr:8.78;verts:-3.45,8.53|-13.71,1.66|-11.21,-2.24|-3.3,-8.59|43.78,-1.41;
920	558.55	443.87	v:0.5;t:f;sf:1;nr:4.4;cr:8.81;verts:-4.77,16.73|-15.03,9.86|-12.53,5.96|21.64,-27.68;
960	563.01	442.51	v:0.5;t:f;sf:1;nr:4.41;cr:8.83;verts:-4.3,9.65|-9.23,15.37|-19.5,8.51|-17,4.61|35.07,-26.62;
1000	568.75	443.19	v:0.5;t:f;sf:1;nr:4.43;cr:8.85;verts:43.97,3.81|-10.03,10.33|-14.97,16.05|-22.73,5.28|-21.53,-20.79;
1040	575.29	425.4	v:0.5;t:f;sf:1;nr:4.44;cr:8.88;verts:21.76,38.54|-21.51,-1.73|-16.57,-7.46|-17.39,-13.1|13.7,-16.92;
1080	592.68	425.45	v:0.5;t:f;sf:1;nr:4.45;cr:8.91;verts:18.04,12.63|15.57,15.57|-16.87,14.15|-3.69,-16.88|12.7,-42.54;
*	id=P24	origin=start	destiny=end	motherId=-	ageAtStart=640
0	663.57	201.15	v:0.5;t:f;sf:1;nr:3.97;cr:7.94;verts:18.92,5.78|8.71,13.51|-10.72,5.15|-16.77,-10.48;
40	677.74	205.99	v:0.5;t:f;sf:1;nr:4.01;cr:8.03;verts:4.74,10.62|-5.46,18.34|-6.42,4.67|-3.61,-7.08|11.27,-38.07;
80	698.5	209.04	v:0.5;t:f;sf:1;nr:4.05;cr:8.11;verts:12.55,23.6|-16.02,13.67|-26.4,-4.18|-15.33,-21.89|38.76,-10.4;
120	715.35	206.32	v:0.5;t:f;sf:1;nr:4.09;cr:8.19;verts:23.06,9.79|-4.3,20.89|-20.01,15.08|0.44,0.16|22.71,-10.59;
160	735.56	201.58	v:0.5;t:f;sf:1;nr:4.14;cr:8.28;verts:35.24,20.86|2.86,5.04|-1.02,8.29|-19.77,-4.58|2.5,-15.33;
200	748.28	196.58	v:0.5;t:f;sf:1;nr:4.18;cr:8.36;verts:16.12,38.11|-13.74,3.3|-9.87,0.05|-10.22,-20.33|3.66,-26.06;
240	758.69	192.91	v:0.5;t:f;sf:1;nr:4.22;cr:8.44;verts:-16.83,24.04|-24.15,-0.37|-20.28,-3.62|0.44,-0.21|28.35,7.6;
280	770.77	189.29	v:0.5;t:f;sf:1;nr:4.26;cr:8.52;verts:16.27,3.97|27.19,10.44|0.05,0.39|28.96,-3.04;
320	781.78	193.6	v:0.5;t:f;sf:1;nr:4.3;cr:8.6;verts:17.94,1.26|5.25,8.28|-10.97,4.69|2.1,-34.02;
360	800.3	191.25	v:0.5;t:f;sf:1;nr:4.33;cr:8.66;verts:0.97,11.13|-3.82,10.5|-13.26,5.93|-11.04,-1.75|33.59,-26.8;
400	815.42	183.72	v:0.5;t:f;sf:1;nr:4.37;cr:8.74;verts:-25.24,9.69|-14.15,3.6|-18.94,2.97|0.4,-0.03;
440	828.2	192.33	v:0.5;t:f;sf:1;nr:4.39;cr:8.78;verts:8.65,-2.48|7.09,5.54|-8.73,-2.18|13.92,-11.24;
480	841.11	192.04	v:0.5;t:f;sf:1;nr:4.41;cr:8.82;verts:40.86,16.07|-5.83,5.24|-21.65,-2.48|-4.27,-2.78|1,-11.54;
520	854.64	177.66	v:0.5;t:f;sf:1;nr:4.42;cr:8.85;verts:39.23,20.14|-8.01,3.9|-19.36,-9.13|-17.8,-17.15|-6.19,-6.41;
560	856.92	182.19	v:0.5;t:f;sf:1;nr:4.44;cr:8.88;verts:44.05,4.2|-10.28,8.43|-21.64,-4.6|-8.47,-1.88|-20.08,-12.62;
600	867.6	174.69	v:0.5;t:f;sf:1;nr:4.45;cr:8.9;verts:43.46,9|-0.57,10.82|-20.96,0.93|-19.14,-9.38|1.69,-10.7;
640	886.19	168.05	v:0.5;t:f;sf:1;nr:4.46;cr:8.93;verts:24.87,2.37|42.26,13.99|-19.16,4.18|-16.9,-17.33|-5.84,-6.72;
680	899.77	154.11	v:0.5;t:f;sf:1;nr:4.47;cr:8.95;verts:31.3,31.81|11.43,14.63|11.29,-11.57|10.91,-15.02|17.09,-7.25;
720	906.83	157.02	v:0.5;t:f;sf:1;nr:4.48;cr:8.96;verts:4.37,17.54|-14.38,-11.35|3.86,-12.11|4.24,-8.66|10.03,-4.34;
760	927.26	144.85	v:0.5;t:f;sf:1;nr:4.49;cr:8.98;verts:42.92,12.91|2.75,11.05|-16.06,5.37|-16.2,-20.84|-10.4,-16.52;
800	943.31	145.59	v:0.5;t:f;sf:1;nr:4.5;cr:9;verts:8.66,17.76|-13.22,14.69|-13.29,11.79|7.7,-27.69|18.57,-6.76;
840	950.24	148.69	v:0.5;t:f;sf:1;nr:4.57;cr:9.13;verts:1.72,20.86|-20.23,14.89|0.76,-24.59|33.44,-13.37|11.63,-3.66;
880	968.04	141.24	v:0.5;t:f;sf:1;nr:4.65;cr:9.3;verts:2.2,36.47|-16.07,13.41|-6.16,-11.11|2.33,-22.16|15.64,-20.81;
920	984.07	145.02	v:0.5;t:f;sf:1;nr:4.75;cr:9.49;verts:32.81,32.97|-22.2,-7.33|-23.21,-18.79|-13.71,-18.39|-0.39,-17.04;
960	1000.96	147.37	v:0.5;t:f;sf:1;nr:4.85;cr:9.71;verts:-14.2,16.34|-20.7,6.33|-21.59,-1.51|-17.28,-14.68|47.37,-3.02;
1000	1010.05	141.55	v:0.5;t:f;sf:1;nr:4.96;cr:9.91;verts:14.86,46.2|-23.29,10.51|-21.69,-21.69|4.27,-30.37|25.13,-17.59;
1040	1022.48	134.87	v:0.5;t:f;sf:1;nr:5;cr:10;verts:0.09,0.56|-28.5,24.78|-33.35,-17.73|-26.71,-26.71|12.69,-24.28;
1080	1032.35	144.69	v:0.5;t:f;sf:1;nr:5.02;cr:10.04;verts:-9.78,10.39|-30.15,13.42|-32.93,2.3|2.83,-14.45|49.76,-4.98;
1120	1041.44	140.07	v:0.5;t:f;sf:1;nr:5.03;cr:10.06;verts:24.56,43.76|-18.87,5.77|-17.53,-14.71|-6.27,-19.07|22.66,-3.18;
1160	1049.92	123.46	v:0.5;t:f;sf:1;nr:5.04;cr:10.07;verts:12,17.14|7.25,39.57|-27.35,-10.84|14.18,-19.79|19.53,-7.5;
1200	1062.25	125.64	v:0.5;t:f;sf:1;nr:5.04;cr:10.08;verts:24.06,26.72|-0.33,19.31|-21.78,-33.89|1.85,-17.62|7.2,-5.32;
1240	1079.17	121.97	v:0.5;t:f;sf:1;nr:5.04;cr:10.08;verts:7.14,23.04|-17.25,15.64|-9.72,-9|-15.07,-21.29|31.38,-25.31;
1280	1100.14	124.19	v:0.5;t:f;sf:1;nr:5.04;cr:10.09;verts:-1.01,11.55|-4.72,10.59|-13.83,25.27|16.8,-36.67;
1320	1126.64	127.34	v:0.5;t:f;sf:1;nr:5.04;cr:10.09;verts:50.43,-0.68|19.65,23.41|-23.75,19.23|-24.08,-18.82|3.72,-30.33;
1360	1143.46	126.39	v:0.5;t:f;sf:1;nr:5.04;cr:10.09;verts:33.77,11.63|29.25,20.48|0.5,0.3|16.21,31.82|2.83,22.46;
1400	1151.96	122.32	v:0.5;t:f;sf:1;nr:5.05;cr:10.09;verts:20.75,16.41|7.71,27.74|-5.67,18.38|-8.01,-3.77|0.44,0.54|25.26,7.55;
1440	1160.54	110.72	v:0.5;t:f;sf:1;nr:5.05;cr:10.09;verts:12.17,4.81|-0.87,16.15|-16.59,-15.37|-8.14,-11.06|16.68,-4.05|59.84,-9.17;
*	id=P25	origin=start	destiny=end	motherId=-	ageAtStart=640
0	837.6	58.45	v:0.5;t:f;sf:1;nr:3.93;cr:7.86;verts:15.89,3.67|-15.22,5.84|15.95,-3.39|30.94,-2.71;
40	840.98	47.5	v:0.5;t:f;sf:1;nr:3.97;cr:7.94;verts:-10.12,13.43|-18.59,-5.11|12.51,-7.28|30.87,-5.9;
80	853.08	60.45	v:0.5;t:f;sf:1;nr:4.01;cr:8.03;verts:18.77,7.06|0.41,5.68|-28.09,12.51|-27.15,-14.43|0.46,-0.03;
120	881.65	48.71	v:0.5;t:f;sf:1;nr:4.06;cr:8.12;verts:30.93,8.64|8.15,2.97|-9.8,-4.68|1.21,-8.59;
160	902.13	52	v:0.5;t:f;sf:1;nr:4.1;cr:8.2;verts:30.36,26.95|10.45,11.92|-12.33,6.25|-19.27,-5.31|3.29,-26.83;
200	900.54	50.92	v:0.5;t:f;sf:1;nr:4.14;cr:8.28;verts:40.22,8.01|12.04,10.85|-10.75,5.17|-17.69,-6.38|-9.29,-15.47;
240	918.84	49.55	v:0.5;t:f;sf:1;nr:4.17;cr:8.34;verts:21.93,6.65|-6.26,9.48|-16.52,2.62|-24.21,-10.75|14.02,-9.11;
280	932.47	54.2	v:0.5;t:f;sf:1;nr:4.2;cr:8.4;verts:8.3,11.29|-19.88,14.13|-17.98,1.26|-18,0.94|0.48,-0.07;
320	950.97	61.47	v:0.5;t:f;sf:1;nr:4.22;cr:8.45;verts:-10.2,18.57|-18.03,7.21|24.47,-34.13|8.58,-2.95|5.83,6.95;
360	964.51	56.38	v:0.5;t:f;sf:1;nr:4.25;cr:8.5;verts:24.97,6.69|-7.71,1.85|-25.59,-22.08|-19.51,-16.96;
400	982.96	62.22	v:0.5;t:f;sf:1;nr:4.27;cr:8.54;verts:24.1,9.74|6.53,12.54|6.29,25.22|-24.27,-9.32|3.01,-33.85;
440	997.68	57.5	v:0.5;t:f;sf:1;nr:4.29;cr:8.58;verts:9.38,5.01|-8.43,20.5|-8.19,7.82|-8.2,-2.66|12.6,-40.79;
480	1011.15	68.99	v:0.5;t:f;sf:1;nr:4.31;cr:8.62;verts:-0.39,0.31|-4.09,16.51|-21.67,8.83|-19.59,-8.72|2.61,-21.29;
520	1020.4	54.86	v:0.5;t:f;sf:1;nr:4.33;cr:8.66;verts:38.19,19.96|-3.28,10.08|-13.34,2.37|-9.64,-13.82|2.74,-10.24;
560	1035.98	58.89	v:0.5;t:f;sf:1;nr:4.35;cr:8.7;verts:19.93,22.93|-9.89,28.73|-18.85,14.11|-12.83,-6.21|-0.03,0.5;
600	1052.15	54.82	v:0.5;t:f;sf:1;nr:4.37;cr:8.74;verts:3.77,18.86|-16.2,-3.57|-3.23,-10.56|-0.19,-11.04|42.5,-9.2;
640	1073.25	43.31	v:0.5;t:f;sf:1;nr:4.39;cr:8.77;verts:-0.31,0.26|-16.45,10.28|-17.34,7.35|12.73,-14.64;
680	1085.21	45.88	v:0.5;t:f;sf:1;nr:4.4;cr:8.81;verts:5.53,26|-9.09,24.98|-12.26,2.83|0.77,-12.07|0.17,-0.48;
720	1093.36	43.15	v:0.5;t:f;sf:1;nr:4.42;cr:8.84;verts:-2.62,23.28|-20.41,0.1|-7.98,-3.2|-7.38,-14.8|39.91,-18.63;
760	1103.43	41.08	v:0.5;t:f;sf:1;nr:4.44;cr:8.87;verts:0.39,-0.33|-12.7,21.21|-10.32,-0.72|-18.06,-5.27|-17.45,-16.87;
800	1114.02	39.09	v:0.5;t:f;sf:1;nr:4.45;cr:8.91;verts:32.84,13.47|1.74,8.97|-20.91,-2.72|-10.2,-2.32|1.43,-9.03;
840	1128.28	33.47	v:0.5;t:f;sf:1;nr:4.47;cr:8.94;verts:42.47,13.4|18.59,7.85|-12.51,3.35|-24.45,-7.94|-12.83,-14.65;
880	1139.79	45.9	v:0.5;t:f;sf:1;nr:4.49;cr:8.98;verts:7.07,20.27|-17.84,8.7|-18.53,7.11|-24.34,-2.22|32.83,-30.33;
920	1152.86	56	v:0.5;t:f;sf:1;nr:4.51;cr:9.02;verts:12.69,15.13|0,19.75|-2.41,19.6|-7.72,-18.18|-4.48,-44.65;
960	1163.82	58.07	v:0.5;t:f;sf:1;nr:4.53;cr:9.06;verts:1.73,17.19|-10.96,21.81|-13.36,21.66|-18.67,-16.11|38.17,-23.99;
1000	1175.21	55.15	v:0.5;t:f;sf:1;nr:4.56;cr:9.12;verts:33.04,5.23|29.53,15.7|-9.66,14.27|-33.2,-4.08|-13.64,-33.6;
1040	1189.58	49.06	v:0.5;t:f;sf:1;nr:4.59;cr:9.18;verts:45.58,1.43|15.16,9.61|-24.03,8.18|-12.82,-14.23|18.66,-0.86;
1080	1196.98	42.15	v:0.5;t:f;sf:1;nr:4.62;cr:9.23;verts:11.27,-7.76|7.77,2.71|0.16,0.5|-31.62,-19|12.62,-34.66;
1120	1213.3	44.74	v:0.5;t:f;sf:1;nr:4.65;cr:9.29;verts:10.2,4.33|-8.55,5.29|-16.16,3.09|34.95,-11.92;
1160	1228.31	44.5	v:0.5;t:f;sf:1;nr:4.7;cr:9.4;verts:31.31,20.04|-4.82,4.09|6.47,-8.28|19.94,-12.16;
1200	1241.63	59.46	v:0.5;t:f;sf:1;nr:4.76;cr:9.51;verts:-18.14,19.05|-30.63,8.78|0.42,-0.34|6.62,2.8|-6.85,6.68;
1240	1254.08	68.18	v:0.5;t:f;sf:1;nr:4.81;cr:9.63;verts:-5.83,11.52|-19.3,15.4|-12.04,8.38|-18.28,-5.94|40.91,-24.27;
1280	1269.57	65.07	v:0.5;t:f;sf:1;nr:4.87;cr:9.74;verts:10.98,7.13|5.94,11.66|-21.32,8.41|-27.53,5.26|33.53,-34.53;
1320	1293.4	64.86	v:0.5;t:f;sf:1;nr:4.93;cr:9.86;verts:7.71,7.45|-3.49,10.14|-0.1,0.55|-17.89,11.45|-12.85,6.92;
1360	1297.16	65.95	v:0.5;t:f;sf:1;nr:4.96;cr:9.93;verts:-21.64,12.55|-16.61,8.01|-1.03,1.91|-7.25,11.23|3.95,8.54;
1400	1318.15	66.97	v:0.5;t:f;sf:1;nr:4.99;cr:9.97;verts:20.25,26.87|-17.03,9.56|-22.01,2.92|0.45,-0.06;
1440	1321.13	62.55	v:0.5;t:f;sf:1;nr:5.01;cr:10.01;verts:17.27,22.45|0.2,0.54|-7.55,7.55|-20.01,5.14|-25,-1.5;
*	id=P26	origin=start	destiny=end	motherId=-	ageAtStart=240
0	809.52	531.27	v:0.5;t:f;sf:1;nr:3.97;cr:7.94;verts:-6.56,22.87|-28.76,12.62|-6.67,3.27|11.54,-20.81|23.56,3.31;
40	825.38	526.64	v:0.5;t:f;sf:1;nr:4.01;cr:8.03;verts:37.26,13.77|-7.89,2.72|-22.52,-1.36|-1.45,-8.21|7.7,-1.33;
80	839.04	527.91	v:0.5;t:f;sf:1;nr:4.06;cr:8.11;verts:-2.75,8.98|-5.96,-0.06|-21.55,3.99|-15.11,-6.94|39.9,-4.34;
120	852.57	527.39	v:0.5;t:f;sf:1;nr:4.1;cr:8.19;verts:40.43,3.3|-11.31,23.19|-16.28,8.46|-19.49,-0.57|8.82,-24.24;
160	875.88	527.52	v:0.5;t:f;sf:1;nr:4.14;cr:8.28;verts:-17.36,-37.11|-7.57,20.79|17.9,13|17.12,3.43|17.9,-13;
200	890.95	528.78	v:0.5;t:f;sf:1;nr:4.17;cr:8.35;verts:9.78,1.72|2.05,4.69|2.83,14.27|-11.92,-17.52|2.83,-11.74;
240	898.73	538.37	v:0.5;t:f;sf:1;nr:4.21;cr:8.41;verts:2.01,11.32|-4.95,23.86|-5.73,14.29|-19.69,-7.92|-4.95,-2.15|42.02,-27.28;
280	910.64	525.47	v:0.5;t:f;sf:1;nr:4.23;cr:8.47;verts:0.43,0.22|-16.86,10.96|-17.64,1.38|-16.86,-15.05|-9.91,-1.59;
320	927.91	531.74	v:0.5;t:f;sf:1;nr:4.26;cr:8.52;verts:-4.72,8.52|-16.84,6.48|-1.19,-9.67|-1.02,-9.69|33.2,-6.74;
360	944.13	525.03	v:0.5;t:f;sf:1;nr:4.29;cr:8.57;verts:24.53,34.85|-20.95,1.82|-17.41,-16.37|-17.24,-16.39|16.97,-13.44;
400	964.74	515.98	v:0.5;t:f;sf:1;nr:4.31;cr:8.62;verts:17.15,21.4|-7.66,6.2|-9.07,-3.85|8.36,-5.22;
440	974.59	512.49	v:0.5;t:f;sf:1;nr:4.33;cr:8.66;verts:7.31,17.91|-17.5,2.71|-18.92,-7.34|-1.48,-8.71|41.56,-11.34;
480	977.66	502.91	v:0.5;t:f;sf:1;nr:4.35;cr:8.69;verts:11.09,2.36|34.14,26.61|4.24,8.34|-20.57,-6.86|-4.55,-18.29;
520	994.17	505.14	v:0.5;t:f;sf:1;nr:4.36;cr:8.73;verts:14.71,16.93|-12.27,10.56|-18.14,13.18|-5.42,4.58|2.5,-43.39;
560	1001.31	499.77	v:0.5;t:f;sf:1;nr:4.38;cr:8.75;verts:7.58,11.56|-19.41,5.2|-9.27,1.14|-12.56,-0.78|32.23,-29.42;
600	1018.4	508.74	v:0.5;t:f;sf:1;nr:4.39;cr:8.78;verts:-24.2,25.31|-4.84,-20.98|15.13,-20.45|21.14,4.11;
640	1036.22	514.25	v:0.5;t:f;sf:1;nr:4.4;cr:8.8;verts:8.08,7.03|3.32,9.62|-6.29,3.83|10.65,1.12;
680	1052.05	509.51	v:0.5;t:f;sf:1;nr:4.41;cr:8.82;verts:-12.51,4.88|-7.75,2.29|-22.12,-0.9|-5.18,-3.61|43.99,-0.51;
720	1053.3	513.46	v:0.5;t:f;sf:1;nr:4.42;cr:8.84;verts:-9,6.24|-13.76,8.83|-23.37,3.05|-6.43,0.33|42.04,-13.3;
760	1071.32	514.87	v:0.5;t:f;sf:1;nr:4.43;cr:8.86;verts:18.27,6.65|-24.45,1.75|-11.59,-0.11|-14.45,-13.01;
800	1086.76	518.37	v:0.5;t:f;sf:1;nr:4.44;cr:8.88;verts:12.43,3.56|-16.03,8.5|-12.9,-0.9|9.46,-8.82;
840	1104.46	537.69	v:0.5;t:f;sf:1;nr:4.45;cr:8.89;verts:5.5,7.85|-5.26,22.88|-8.24,10.5|-4.35,-8.54|13.83,-42.16;
880	1116.13	541.18	v:0.5;t:f;sf:1;nr:4.45;cr:8.91;verts:44.01,6.31|-6.17,11.34|-19.9,13.99|-16.02,-5.05|0.76,-21.68;
920	1127.95	529.64	v:0.5;t:f;sf:1;nr:4.46;cr:8.93;verts:10.2,2.17|-9.2,4.89|-18,-0.2|33.79,-11.32;
960	1149.85	522.29	v:0.5;t:f;sf:1;nr:4.47;cr:8.94;verts:19.59,11.77|1.2,22.82|-11.7,-5.18|-15.7,-32.07;
1000	1159.31	526.13	v:0.5;t:f;sf:1;nr:4.48;cr:8.96;verts:9.15,5.94|10.12,15.61|-21.17,-1.34|21.6,-28.52;
1040	1169.87	520.73	v:0.5;t:f;sf:1;nr:4.49;cr:8.98;verts:27.36,-17.1|31.87,5.05|-0.44,10.2|-27.03,35.75|-3.93,-32.03;
1080	1186.87	514.4	v:0.5;t:f;sf:1;nr:4.5;cr:9.01;verts:4.24,14.09|-17.44,3.87|-9.07,-2.26|14.87,-1.28;
1120	1190.88	520.86	v:0.5;t:f;sf:1;nr:4.51;cr:9.03;verts:10.86,5.18|0.23,20.55|-21.45,10.33|-13.08,4.2|22.61,-28.04;
1160	1192.07	530.52	v:0.5;t:f;sf:1;nr:4.52;cr:9.05;verts:9.67,14.84|-14.27,13.87|-16.96,11.01|-8.25,-21.59|15.03,-13.53;
1200	1188.12	525.1	v:0.5;t:f;sf:1;nr:4.53;cr:9.06;verts:13.63,9.42|-10.31,8.44|-13,5.59|-4.45,-35.91;
1240	1202.27	525.38	v:0.5;t:f;sf:1;nr:4.54;cr:9.08;verts:30.98,-1.08|32.62,15.82|-24.46,8.72|-6.44,-30.32;
1280	1221.48	528.87	v:0.5;t:f;sf:1;nr:4.55;cr:9.1;verts:18.45,1.61|11.77,2.41|-18.39,2.26|7.88,-27.97;
1320	1236.41	525.58	v:0.5;t:f;sf:1;nr:4.56;cr:9.11;verts:-4.31,20.29|-9.09,18.64|-20.73,0.72|-18.31,-9.74|41.5,-18.61;
1360	1248.93	533.21	v:0.5;t:f;sf:1;nr:4.56;cr:9.13;verts:42.05,17.53|-15.64,30.69|-19.76,28.21|-29.83,-17.22|13.46,-31.7;
1400	1252.54	541.35	v:0.5;t:f;sf:1;nr:4.57;cr:9.14;verts:26.01,7.95|17.84,20.53|-45,7.62|9.85,-23.57|26.7,-5.19;
1440	1264.02	549.62	v:0.5;t:f;sf:1;nr:4.58;cr:9.16;verts:-20.12,11.96|-9.03,1.92|15.22,3.08|14.53,16.22;
*	id=P27	origin=start	destiny=end	motherId=-	ageAtStart=240
0	398.66	491.17	v:0.5;t:f;sf:1;nr:3.93;cr:7.85;verts:-13.87,29.74|-27.21,18.35|-7.9,5.17|10.14,-31.21|30.43,6.06;
40	425.81	484.23	v:0.5;t:f;sf:1;nr:3.98;cr:7.95;verts:17.7,1.24|17.68,1.55|-16.97,5.19|-6.55,-19.01;
80	433.3	485.44	v:0.5;t:f;sf:1;nr:4.03;cr:8.05;verts:10.21,2.44|10.18,2.75|14.92,36.85|-14.04,-17.8|0.62,-17.8;
120	445.44	487.47	v:0.5;t:f;sf:1;nr:4.07;cr:8.15;verts:36.19,17.64|-1.92,4.48|-1.95,4.79|-23.28,-5.8|-11.51,-15.76;
160	459.5	487.68	v:0.5;t:f;sf:1;nr:4.13;cr:8.25;verts:28.54,14.54|-15.98,4.69|-22.83,-12.61|23.8,-21.43;
200	466.12	493.93	v:0.5;t:f;sf:1;nr:4.18;cr:8.36;verts:24.77,19.35|-0.66,41.25|-23.36,-21.04|20.21,-24.08|17.17,-15.18;
240	463.64	487.48	v:0.5;t:f;sf:1;nr:4.24;cr:8.47;verts:-4.77,20.86|-9.81,-1.03|-9.01,-4.01|7.56,-6.34;
280	482.64	491.07	v:0.5;t:f;sf:1;nr:4.29;cr:8.58;verts:0.53,30.49|-1.6,30.46|-10.93,28.47|-11.44,-2.75|15.29,-39.5;
320	503.42	490.13	v:0.5;t:f;sf:1;nr:4.34;cr:8.68;verts:1.19,33.95|-4.73,33.64|-16.98,29.42|0.42,-0.27|33.78,-3.55;
360	516.24	497.58	v:0.5;t:f;sf:1;nr:4.37;cr:8.73;verts:20.95,3.89|-4.57,8.97|-12.25,-24.91|7.82,-6.33;
400	531.63	501.57	v:0.5;t:f;sf:1;nr:4.39;cr:8.78;verts:5.57,7.88|-19.96,12.96|-7.57,-2.34|34.91,1.23;
440	550.39	500.67	v:0.5;t:f;sf:1;nr:4.41;cr:8.81;verts:16.15,0.33|-6.04,8.63|4.45,-9.55|9.59,-26.4;
480	559.41	501.39	v:0.5;t:f;sf:1;nr:4.42;cr:8.84;verts:28.73,20.43|7.12,1.06|-15.07,9.35|0.56,-25.67;
520	564.98	505.54	v:0.5;t:f;sf:1;nr:4.43;cr:8.87;verts:35.29,-2.36|1.56,5.2|-20.63,13.5|-5,-21.53;
560	579.96	514.13	v:0.5;t:f;sf:1;nr:4.45;cr:8.89;verts:20.31,6.23|-13.43,13.79|-8.96,-1.26|-19.99,-12.94|26.28,-23.83;
600	582.96	511.42	v:0.5;t:f;sf:1;nr:4.46;cr:8.91;verts:17.31,3.52|11.43,5.57|-16.42,11.09|-11.96,-3.97|22.58,-17.32;
640	597.96	524.04	v:0.5;t:f;sf:1;nr:4.47;cr:8.93;verts:7.58,-4.7|2.31,16.14|-3.57,18.19|7.15,-17.69|20.49,-39.58;
680	606.17	527.48	v:0.5;t:f;sf:1;nr:4.48;cr:8.95;verts:-5.9,19.58|-11.78,21.64|-17.78,4.76|-1.07,-14.24|37.64,-24.04;
720	602.72	524.69	v:0.5;t:f;sf:1;nr:4.49;cr:8.97;verts:-2.44,16.79|-8.33,18.84|-14.32,1.97|2.39,-17.04|31.75,-16.56;
760	623.64	523.98	v:0.5;t:f;sf:1;nr:4.56;cr:9.11;verts:33.28,30.08|-22.82,6.98|-18.54,-17.75|10.82,-17.28|23.5,-4.14;
800	644.78	524.66	v:0.5;t:f;sf:1;nr:4.65;cr:9.3;verts:15.73,14.67|-2.45,29.06|-10.31,-16.59|11.08,-18.44|13.54,-16.72;
840	662.73	529.16	v:0.5;t:f;sf:1;nr:4.75;cr:9.51;verts:46.47,0.95|-2.23,19.17|-25.61,-6.39|-6.88,-13.94|-4.42,-12.22;
880	672.78	532.78	v:0.5;t:f;sf:1;nr:4.87;cr:9.73;verts:31.29,2.19|-12.28,22.79|-14.47,-8.6|-16.93,-10.32|1.48,-47.5;
920	689.59	530.46	v:0.5;t:f;sf:1;nr:4.98;cr:9.96;verts:23.47,10.94|5.82,25.23|-8,24.63|-23.38,-42.69|14.48,-0.13;
960	705.2	530.75	v:0.5;t:f;sf:1;nr:5.03;cr:10.07;verts:7.86,11.23|-9.78,25.52|-20.66,6.71|19.68,-34.66|19.18,-10.2;
1000	718.01	519.84	v:0.5;t:f;sf:1;nr:5.07;cr:10.14;verts:37.09,15.68|-22.59,14.61|-10.49,-8.8|-2.38,-13.48|6.37,-21.11;
1040	730.23	508.81	v:0.5;t:f;sf:1;nr:5.1;cr:10.19;verts:10.75,39.1|-22.71,-19.83|-14.6,-24.52|32.24,-0.56;
1080	755.38	518.09	v:0.5;t:f;sf:1;nr:5.12;cr:10.24;verts:7.09,8.72|0.22,0.41|-2.28,-21.69|14.02,-16.71;
1120	762.94	521.51	v:0.5;t:f;sf:1;nr:5.14;cr:10.27;verts:22.9,45.77|-0.47,12.14|-7.34,3.83|-9.84,-18.28|6.46,-13.29;
1160	764.91	527.18	v:0.5;t:f;sf:1;nr:5.15;cr:10.3;verts:-2.45,17.81|-9.31,9.5|4.49,-7.62|41.07,-1.17;
1200	776.31	526.88	v:0.5;t:f;sf:1;nr:5.15;cr:10.31;verts:29.68,-1.46|-20.7,9.21|-6.91,-7.92|37.07,-17.98;
1240	799.96	533.5	v:0.5;t:f;sf:1;nr:5.16;cr:10.32;verts:46.87,21.47|6.02,5.16|-30.56,-1.3|-8.29,-7.73|13.41,-11.36;
1280	824.25	527.75	v:0.5;t:f;sf:1;nr:5.16;cr:10.32;verts:22.58,15.72|8.1,25.14|-10.88,-17.11|18.37,-11.48;
1320	844.91	525.98	v:0.5;t:f;sf:1;nr:5.16;cr:10.32;verts:1.92,13.94|-12.9,37.47|-12.56,23.37|-2.28,-13.25|19.4,-47.82;
1360	850.22	525.91	v:0.5;t:f;sf:1;nr:5.16;cr:10.32;verts:3.81,31.05|-3.39,13.87|-17.87,23.29|-7.59,-13.33|27.03,-43.97;
1400	860.75	526.11	v:0.5;t:f;sf:1;nr:5.16;cr:10.33;verts:28.77,16.25|-13.93,14.07|-16.14,-30.36|34.25,-3;
1440	881.86	525.26	v:0.5;t:f;sf:1;nr:5.16;cr:10.33;verts:13.14,-3.85|7.66,15.4|-11.38,18.21|-16.45,13.81|0.74,-41.3;
*	id=P28	origin=start	destiny=end	motherId=-	ageAtStart=720
0	400.18	104.23	v:0.5;t:f;sf:1;nr:3.96;cr:7.91;verts:9.55,27.72|0.51,29.32|-4.36,7.23|-3.96,-31.02|6.6,-28.57;
40	402.53	119.95	v:0.5;t:f;sf:1;nr:4;cr:7.99;verts:-18.55,34.93|-6.31,-15.3|4.25,-12.85|11.25,-13.89|16.33,-7.27;
80	419.85	123.97	v:0.5;t:f;sf:1;nr:4.03;cr:8.07;verts:39.24,7.6|-17.58,6.4|-18.66,-1.3|-13.07,-8.83|-6.07,-9.88;
120	444.09	119.43	v:0.5;t:f;sf:1;nr:4.07;cr:8.15;verts:-17.99,8.39|-19.26,4.8|-2.8,-2.05|15,3.06;
160	463.32	112.43	v:0.5;t:f;sf:1;nr:4.11;cr:8.23;verts:40.54,3.87|-27.34,8.36|-22.03,-9.04|-4.23,-3.94|28.38,-3.48;
200	469.31	121.58	v:0.5;t:f;sf:1;nr:4.15;cr:8.31;verts:22.38,5.66|13.35,10.43|-10.22,5.21|-15.71,6.35|-23.8,-22.71;
240	494.1	127.62	v:0.5;t:f;sf:1;nr:4.19;cr:8.38;verts:18.73,1.31|0.39,0.28|-2.4,11.71|-7.03,17.4|-11.43,16.48;
280	510.38	122.62	v:0.5;t:f;sf:1;nr:4.23;cr:8.45;verts:-4.61,7.1|-18.69,6.7|-15.9,-4.73|6.19,-5.77|41.86,-2.1;
320	520.15	114.9	v:0.5;t:f;sf:1;nr:4.26;cr:8.52;verts:21.24,14.33|-14.38,-0.61|-8.54,-2.38|-17.47,-18.74|-3.58,-13.49;
360	540.76	115.06	v:0.5;t:f;sf:1;nr:4.29;cr:8.57;verts:0.63,14.48|-8.04,22.09|-22.23,7.65|3.68,-23.22|39.1,-16.9;
400	550.12	130.43	v:0.5;t:f;sf:1;nr:4.31;cr:8.62;verts:27.04,13.78|-24.6,23.9|-5.68,-7.85|15.63,-26.02|30.06,-4.22;
440	554.81	132.77	v:0.5;t:f;sf:1;nr:4.33;cr:8.67;verts:29.11,-7.26|25.37,-1.89|-10.37,-5.51|-19.91,-28.16;
480	561.92	128	v:0.5;t:f;sf:1;nr:4.36;cr:8.71;verts:-2.81,43.24|-8.86,3.76|-17.48,-10.28|22,-12.02|18.25,-6.65;
520	567.55	134.84	v:0.5;t:f;sf:1;nr:4.38;cr:8.75;verts:-14.48,10.59|-23.11,-3.44|16.37,-5.19|42.99,-7.07|12.63,0.18;
560	578.03	147.3	v:0.5;t:f;sf:1;nr:4.4;cr:8.79;verts:5.89,7.27|2.15,12.64|-26.57,8.85|11.69,-15.52|17.31,-8.82;
600	585.15	140.71	v:0.5;t:f;sf:1;nr:4.41;cr:8.83;verts:9.49,16.44|-4.97,6.06|-20.6,28.5|4.58,-22.1;
640	591.42	140.01	v:0.5;t:f;sf:1;nr:4.43;cr:8.87;verts:36.17,25.31|3.22,15.74|-11.25,5.36|-29.65,-16.44|-1.7,-22.8;
680	601	138.94	v:0.5;t:f;sf:1;nr:4.46;cr:8.91;verts:19.2,39.97|-6.36,14.67|-20.83,4.29|-11.28,-23.88|19,-24.32;
720	623.23	137.47	v:0.5;t:f;sf:1;nr:4.48;cr:8.95;verts:8.32,43.77|-10.88,-1.92|-5.19,-9.76|-3.23,-25.79|5.36,-9.66;
760	625.34	146.35	v:0.5;t:f;sf:1;nr:4.5;cr:8.99;verts:-14.73,42.26|-12.99,6.96|-7.3,-0.88|-5.34,-16.92|24.62,-19.94;
800	638.76	140.57	v:0.5;t:f;sf:1;nr:4.52;cr:9.03;verts:44.95,0.82|-6.6,6.37|-9.17,-0.16|-26.41,1.18|-20.71,-6.65;
840	653.5	135.22	v:0.5;t:f;sf:1;nr:4.54;cr:9.08;verts:-6.1,26.4|-21.34,1.02|-23.91,-5.51|39.21,-22.4|26.68,-4.71;
880	667.92	137.81	v:0.5;t:f;sf:1;nr:4.56;cr:9.12;verts:12.27,-2.12|2.08,10.69|-9.03,-6.09|8.89,-27.65;
920	689.41	141.3	v:0.5;t:f;sf:1;nr:4.59;cr:9.17;verts:24.03,3.38|-19.42,14.18|-12.6,-24.15|0.37,-0.19;
960	705.1	138.66	v:0.5;t:f;sf:1;nr:4.61;cr:9.22;verts:7.06,9.72|-15.32,-2.84|9.47,-7.4|34.69,-11.93;
1000	717.5	143.89	v:0.5;t:f;sf:1;nr:4.63;cr:9.26;verts:4.94,9.69|-5.33,14.95|-6.24,8.91|1.76,1.01|22.3,-6.71;
1040	727.69	142.88	v:0.5;t:f;sf:1;nr:4.65;cr:9.3;verts:-5.25,8.69|-15.52,13.94|-16.43,7.91|-8.43,0|12.11,-7.72|47.37,-29.09;
1080	722.77	138.41	v:0.5;t:f;sf:1;nr:4.71;cr:9.41;verts:19.48,22.52|-10.61,9.48|-3.51,-4.46|17.02,-12.18;
1120	737.16	128.07	v:0.5;t:f;sf:1;nr:4.77;cr:9.54;verts:39.12,26.15|5.09,12.18|-24.99,-0.87|-17.9,-14.8|2.64,-22.52;
1160	737.8	133.85	v:0.5;t:f;sf:1;nr:4.84;cr:9.68;verts:4.45,17.95|-25.64,4.91|-18.54,-9.03|2,-16.75|47.65,-1.94;
1200	745.91	146.27	v:0.5;t:f;sf:1;nr:4.91;cr:9.82;verts:23.13,3.66|-19.18,13.43|-26.64,3.39|-6.11,-4.33|39.81,-27.5;
1240	754.75	150.53	v:0.5;t:f;sf:1;nr:4.95;cr:9.89;verts:37.48,11.79|14.28,7.93|-9.47,-3.83|1.6,-10.09;
1280	772.68	149.46	v:0.5;t:f;sf:1;nr:4.97;cr:9.94;verts:19.55,10.72|-3.65,6.86|-27.4,-4.9|-16.33,-11.16|39.56,0.52;
1320	780.15	143.59	v:0.5;t:f;sf:1;nr:4.99;cr:9.98;verts:12.08,4.85|-24.97,16.84|-11.12,0.99|-23.8,-17.03|38.31,-10.65;
1360	782	143.88	v:0.5;t:f;sf:1;nr:5.01;cr:10.02;verts:10.23,5.14|5.61,19.58|-0.36,20.36|-12.96,1.28|0.53,-49.91;
1400	800.88	137.2	v:0.5;t:f;sf:1;nr:5.03;cr:10.05;verts:-15.64,19.31|-13.27,12.9|-19.23,13.68|-8.65,-1.53|41.49,-28.08;
1440	807.56	125.66	v:0.5;t:f;sf:1;nr:5.04;cr:10.08;verts:-22.32,7.77|-0.52,-0.25|-25.91,2.14|-19.94,1.35|-15.33,-13.08;
*	id=P29	origin=start	destiny=end	motherId=-	ageAtStart=240
0	493.39	454.6	v:0.5;t:f;sf:1;nr:4;cr:8;verts:16.39,11.05|-2.48,19.6|-19.76,0|-11.62,-15.99|28.43,-27.47;
40	499.55	453.59	v:0.5;t:f;sf:1;nr:4.02;cr:8.03;verts:10.23,10.04|7.3,15.65|7.03,15.78|-8.64,18.59|-4.01,-39.78;
80	516.12	444.61	v:0.5;t:f;sf:1;nr:4.04;cr:8.09;verts:-3.98,20.49|-9.55,6.8|-9.28,6.68|-6.35,1.06|-0.14,0.44;
120	525.49	442.88	v:0.5;t:f;sf:1;nr:4.08;cr:8.15;verts:-13.35,18.76|-18.92,5.07|-18.64,4.95|-15.72,-0.67|-9.51,-1.29|42.23,-23.88;
160	538.73	446.87	v:0.5;t:f;sf:1;nr:4.11;cr:8.23;verts:6.66,6|4.75,7.61|-20.49,-3.99|8.8,1.71;
200	539.11	452.36	v:0.5;t:f;sf:1;nr:4.15;cr:8.31;verts:8.42,7.2|6.29,11.49|4.37,13.09|-20.87,1.5|16.98,-28.19;
240	564.29	441.88	v:0.5;t:f;sf:1;nr:4.2;cr:8.39;verts:-20.81,2.61|-18.89,1.01|-16.75,-3.28|-2.35,-1.61|-19.73,-28.18;
280	573.34	448.49	v:0.5;t:f;sf:1;nr:4.24;cr:8.47;verts:-4.83,34.4|-18.41,29.46|-11.4,5|16.15,-29.42|34.55,-3.63;
320	586.7	449.23	v:0.5;t:f;sf:1;nr:4.28;cr:8.55;verts:-17.13,21.01|-19.87,-6.84|19.48,-7.87|21.19,-2.89;
360	603.87	451.12	v:0.5;t:f;sf:1;nr:4.31;cr:8.63;verts:0.52,34.2|-7.38,-5.56|-6.18,-6.86|2.31,-5.98|8.15,-4.34;
400	615.19	454.1	v:0.5;t:f;sf:1;nr:4.35;cr:8.71;verts:-0.47,-0.16|-9.01,-3|-17.5,-3.89|-18.7,-2.58|-28.62,-13.96;
440	631.89	450.79	v:0.5;t:f;sf:1;nr:4.39;cr:8.79;verts:25.96,-5.99|18.88,20.49|-17.17,-3.46|-24.34,-10.84|-0.47,-26.64;
480	651.54	444.62	v:0.5;t:f;sf:1;nr:4.43;cr:8.87;verts:9.35,27.17|-0.77,14.32|-27.17,-9.35|6.31,-12.16|35.15,-0.02;
520	663.56	427.78	v:0.5;t:f;sf:1;nr:4.47;cr:8.94;verts:12.36,25.34|-2.67,10.32|-27.23,-7.3|-12.79,-2.52|22.24,-38.34;
560	670.27	422.73	v:0.5;t:f;sf:1;nr:4.51;cr:9.02;verts:5.64,20.29|-9.38,5.28|-19.5,-7.57|-6.62,-9.12|42.37,-14.31;
600	686.89	421.92	v:0.5;t:f;sf:1;nr:4.55;cr:9.1;verts:-10.97,19.49|-25.99,4.47|-23.24,-9.93|17.69,-9.01|45.07,-2.07;
640	690.92	420.08	v:0.5;t:f;sf:1;nr:4.59;cr:9.18;verts:45.15,5.64|-15,17.64|-25.63,10.88|-23.62,-14.76|13.65,-10.85;
680	704.97	422.07	v:0.5;t:f;sf:1;nr:4.63;cr:9.26;verts:4.72,8.51|4.12,18.34|-9.2,-3.17|-0.39,-8.86;
720	703.22	417.98	v:0.5;t:f;sf:1;nr:4.67;cr:9.34;verts:5.86,14.25|-1.61,12.03|1.35,-12.96|6.46,4.41;
760	721.55	420.12	v:0.5;t:f;sf:1;nr:4.71;cr:9.41;verts:-12.47,16.38|-19.94,14.17|-11.87,6.55|-16.98,-10.82|33.64,-16.22;
800	743.21	419	v:0.5;t:f;sf:1;nr:4.75;cr:9.49;verts:15.58,12.17|12.97,14.92|-29.94,-3.37|9.88,-17.12|11.98,-17.34;
840	758.56	418.97	v:0.5;t:f;sf:1;nr:4.78;cr:9.57;verts:21.71,10.91|-2.38,14.9|-5.46,-17.14|-3.37,-17.36;
880	785.26	412.26	v:0.5;t:f;sf:1;nr:4.82;cr:9.64;verts:-9.18,32|-24.35,22.7|-5,4.2|17.71,-24.97|32.78,-5.78;
920	791.9	413.76	v:0.5;t:f;sf:1;nr:4.86;cr:9.71;verts:-3.62,13.5|-11.64,5.7|-23.14,-8.56|26.14,-4.28;
960	808.34	410.37	v:0.5;t:f;sf:1;nr:4.89;cr:9.78;verts:47.49,10.09|-20.05,10.11|-28.07,2.31|-29.81,-13.27|9.71,-7.67;
1000	813.84	417.3	v:0.5;t:f;sf:1;nr:4.93;cr:9.85;verts:20.99,24.14|11.98,29.66|-31.75,3.9|6.46,-38.59|31.68,-4.45;
1040	827.37	422.82	v:0.5;t:f;sf:1;nr:4.96;cr:9.93;verts:0.18,10.35|-23.64,8.82|-9.9,3.03|7.93,-6.65|18.15,1.06;
1080	844.81	420.26	v:0.5;t:f;sf:1;nr:5;cr:10;verts:-5.74,29.52|-17.26,7.79|-27.34,0.47|-9.51,-9.2|43.04,-24.71;
1120	849.31	425.03	v:0.5;t:f;sf:1;nr:5.03;cr:10.07;verts:-3.63,22.91|-21.76,12.56|-14.01,-4.44|-18.02,-14.59|42.28,-26.65;
1160	854.05	426.31	v:0.5;t:f;sf:1;nr:5.07;cr:10.14;verts:-8.37,24.18|-26.5,13.84|-18.76,-3.16|-22.77,-13.32|0.19,0.55;
1200	877.62	426.55	v:0.5;t:f;sf:1;nr:5.1;cr:10.21;verts:19.77,26.23|-17.89,27.54|-29.52,14.4|-23.37,0.79|0.26,-0.52;
1240	887.79	431.75	v:0.5;t:f;sf:1;nr:5.13;cr:10.26;verts:-0.26,0.39|-9.91,4.68|-21.83,-3.07|1.92,-21.96;
1280	898.78	439.47	v:0.5;t:f;sf:1;nr:5.16;cr:10.31;verts:48.58,16.5|-11.25,8.11|-20.9,12.4|-9.07,-14.25|6.1,-10.57;
1320	916.22	440.56	v:0.5;t:f;sf:1;nr:5.18;cr:10.36;verts:20.94,9.76|-28.7,9.2|-26.51,-13.15|-11.34,-9.48|51.31,-5.16;
1360	926.81	425.66	v:0.5;t:f;sf:1;nr:5.21;cr:10.42;verts:10.96,0.77|8.16,7.35|-25.85,-5.97|10.35,-5.14;
1400	940.46	416.73	v:0.5;t:f;sf:1;nr:5.23;cr:10.46;verts:19.05,48.47|-9.35,-9.35|-2.69,-8.16|-3.3,-14.07|1.84,-13.1;
1440	955.05	414.65	v:0.5;t:f;sf:1;nr:5.26;cr:10.51;verts:-23.94,-11.44|-17.28,-10.24|-0.48,-0.37|-17.89,-16.15|-12.75,-15.18;
*	id=P30	origin=start	destiny=end	motherId=-	ageAtStart=800
0	805.68	351.78	v:0.5;t:f;sf:1;nr:3.97;cr:7.94;verts:-15.84,9.78|-8.33,-3.03|-5.93,-6.59|-4.7,-7.52|39.09,-3.35;
40	822.08	354.67	v:0.5;t:f;sf:1;nr:4.01;cr:8.03;verts:31.75,0.28|2.79,8.11|-22.33,-3.69|-21.1,-4.62;
80	834.23	361.37	v:0.5;t:f;sf:1;nr:4.06;cr:8.11;verts:19.6,6.97|-9.36,14.8|-6.64,6.41|-6.86,-6.18|-8.6,-39.21;
120	852.29	365.63	v:0.5;t:f;sf:1;nr:4.1;cr:8.19;verts:21.56,14.47|1.55,11.24|-7.93,-2.89|3.57,-7.65;
160	874.17	363.63	v:0.5;t:f;sf:1;nr:4.13;cr:8.27;verts:-0.32,12.46|-20.33,9.23|-16.55,-2.33|-18.31,-9.65|37.5,-16.48;
200	886.54	354.62	v:0.5;t:f;sf:1;nr:4.17;cr:8.34;verts:23,24.67|-1.77,33.68|-12.69,3.46|-0.05,-0.47|32.58,8.73;
240	896.63	361.56	v:0.5;t:f;sf:1;nr:4.2;cr:8.41;verts:1.16,33.24|31.26,11.38|-0.58,33.26|-10.15,6.47|27.82,-31.05;
280	892	366.02	v:0.5;t:f;sf:1;nr:4.24;cr:8.47;verts:18.13,9.24|-14.64,14.13|-6.29,-19.35|26.07,-21.25;
320	899.38	360.71	v:0.5;t:f;sf:1;nr:4.27;cr:8.53;verts:10.75,3.93|-14.32,12.45|-22.02,8.83|7.72,-17.34|32.08,-10.93;
360	912.94	355.69	v:0.5;t:f;sf:1;nr:4.29;cr:8.58;verts:-6.71,42.14|-9.47,-1.84|-5.83,-22.36|5.25,-8.09|18.53,-15.95;
400	920.33	365.83	v:0.5;t:f;sf:1;nr:4.31;cr:8.63;verts:42.82,2.95|-9.37,15|-16.86,8.3|-13.23,-12.22|11.14,-5.81;
440	926.45	356.59	v:0.5;t:f;sf:1;nr:4.33;cr:8.67;verts:13.12,41.1|-15.5,5.76|-22.98,-0.94|5.01,-15.05|24.39,-23.56;
480	936.33	354.46	v:0.5;t:f;sf:1;nr:4.35;cr:8.7;verts:42.27,9.62|5.82,7.45|-25.37,3.62|-4.86,-17.19|1.32,-9.36;
520	940.68	352.94	v:0.5;t:f;sf:1;nr:4.37;cr:8.73;verts:34.85,26.06|1.47,5.93|-7.68,6|-9.21,-18.7|-3.03,-10.87;
560	953.31	349.76	v:0.5;t:f;sf:1;nr:4.38;cr:8.76;verts:38.97,19.69|-11.16,2.75|-20.31,2.83|-15.67,-14.05|-18.13,-22.39;
600	973.08	350.86	v:0.5;t:f;sf:1;nr:4.39;cr:8.78;verts:10.77,33.33|-9.54,1.85|-9.68,-0.85|2.02,-9.51|7.76,-5.85;
640	977.67	338.02	v:0.5;t:f;sf:1;nr:4.4;cr:8.8;verts:25.03,46.34|6.18,20.49|-14.13,-10.99|-14.27,-13.69|-2.57,-22.35|3.17,-18.69;
680	978.25	337.85	v:0.5;t:f;sf:1;nr:4.41;cr:8.82;verts:27.24,45.22|5.6,20.31|-14.71,-11.16|-14.85,-13.86|-3.15,-22.52|2.59,-18.87;
720	993.08	342.87	v:0.5;t:f;sf:1;nr:4.42;cr:8.83;verts:18.7,39.92|-17.98,-17.5|-12.24,-13.84|-4.3,-9.67|10.35,2.2;
760	1016.93	350.13	v:0.5;t:f;sf:1;nr:4.42;cr:8.85;verts:17.86,3.47|14.72,10.7|-5.32,17.4|-13.5,9.46|16.27,-41.06;
800	1018.26	339.91	v:0.5;t:f;sf:1;nr:4.43;cr:8.86;verts:-24.74,25.3|-6.66,7.18|16.53,-6.75|13.39,0.47;
840	1032.84	343.24	v:0.5;t:f;sf:1;nr:4.44;cr:8.87;verts:-11.08,15.82|-16.73,9.66|-21.23,10.51|-14.58,-12.67|43.6,-7.81;
880	1058.68	334.91	v:0.5;t:f;sf:1;nr:4.44;cr:8.88;verts:4.38,17.56|-14.82,10.38|-14.82,-10.38|0.16,-0.38;
920	1076.33	335.42	v:0.5;t:f;sf:1;nr:4.45;cr:8.89;verts:13.43,26.35|-13.27,18.07|-17.49,0.13|9.37,-34.26|29.21,-4.63;
960	1088.59	342.71	v:0.5;t:f;sf:1;nr:4.45;cr:8.9;verts:16.95,2.66|0.35,10.04|-15.58,-23.81|6.85,-7.35;
1000	1106.54	337.84	v:0.5;t:f;sf:1;nr:4.46;cr:8.92;verts:41.34,16.52|-8.14,7.33|-17.6,5.18|-11.09,-12.21|4.1,-10.15;
1040	1124.24	336.48	v:0.5;t:f;sf:1;nr:4.47;cr:8.93;verts:-4.49,23.11|-25.84,5.97|-20.38,-11.77|-13.6,-11.51|42.54,-13.32;
1080	1129.56	326.2	v:0.5;t:f;sf:1;nr:4.47;cr:8.95;verts:3.74,8.4|-9.81,12.83|-9.15,-0.96|-8.4,-3.74|29.51,-33.52;
1120	1143.66	316.9	v:0.5;t:f;sf:1;nr:4.48;cr:8.96;verts:44.1,7.52|-23.91,3.52|-10.36,-0.9|-23.25,-10.27|-22.5,-13.05;
1160	1159.07	302.99	v:0.5;t:f;sf:1;nr:4.54;cr:9.07;verts:42.93,12.9|19.1,11.03|-21.93,2.31|-10.69,-19.29|-9.67,-19.82;
1200	1165.03	291.89	v:0.5;t:f;sf:1;nr:4.6;cr:9.21;verts:-1.42,36.26|-17.43,8.13|0.34,-19.23|18.39,-5.62;
1240	1172.41	305.26	v:0.5;t:f;sf:1;nr:4.69;cr:9.38;verts:11,7.75|-28.11,10.79|-30.07,-1.58|-7.05,-5.86|0.51,-0.13;
1280	1187.21	301.43	v:0.5;t:f;sf:1;nr:4.78;cr:9.55;verts:8.24,18.51|-21.85,-9.69|-14.29,-3.96|-3.8,3.91|-0.47,0.27;
1320	1196.43	297.55	v:0.5;t:f;sf:1;nr:4.86;cr:9.73;verts:-0.97,14.62|-13.01,0.03|-9.68,-3.61|-23.5,-7.84|34.04,-17.35;
1360	1212.15	289.88	v:0.5;t:f;sf:1;nr:4.95;cr:9.9;verts:48.42,4.7|-16.69,6.96|-42.51,-2.97|-25.4,-11.27|42.2,-5.93;
1400	1230.91	281.92	v:0.5;t:f;sf:1;nr:4.99;cr:9.98;verts:24.71,20.01|0.55,31.79|0.32,0.47|9.29,-30.4|23.44,-13.89;
1440	1238.7	286.24	v:0.5;t:f;sf:1;nr:5.02;cr:10.04;verts:16.91,24.32|-15.71,20.15|1.5,-26.09|15.65,-9.58;
