# Supplementary material for: A three component model for superdiffusive motion effectively describes migration of eukaryotic cells moving freely or under a directional stimulus
Source: PLoS One. 2022 Aug 2;17(8):e0272259. doi: 10.1371/journal.pone.0272259 (PMC9345344; doi:10.1371/journal.pone.0272259)
Supplement: S1 File — Text files containing information about displacements of experimental and simulated populations used for both preliminary analyses, in “datasets used for preliminary evaluation of cell movement (Tables 1 and 2)”, and further characterization of cell movement, in “further datasets used for cell movement characterization (Figs 2, 4–6; Table 2; S1–S3 Tables; S2 and S3 Figs)”. (ZIP) [file pone.0272259.s007.zip › S1_File/further datasets/simulated/30 cells (9 micron random)/b16 p8/Coords-IVjpkN.txt]

#	version=2.0	operator=	acqDate=	cellLine=cell	cond=N.T.	type=	well=	ref_angle=	note=Experiment 1	clickId=	date=	acqId=	ps=1	xSize=845	ySize=668	ts=1	unit=um	stackId=	timeInt=	description=
*	id=P1	origin=start	destiny=end	motherId=-	ageAtStart=2960
0	530.97	409.04	c
40	554.28	414.89	c
80	591.6	425.03	c
120	615.77	421.86	c
160	639.31	422.37	c
200	669.51	422.56	f
240	697.27	418.16	f
280	725.09	417.15	f
320	748.28	415.44	f
360	777.96	411.67	f
400	797.54	413.14	f
440	822.19	413.87	f
480	839.62	409.65	f
520	857.45	401.88	f
560	873.24	399.94	f
600	907.14	388.52	f
640	947.82	401.43	f
680	969.21	394.37	f
720	998.17	391.3	f
760	1026.4	381.14	f
800	1041.51	374.07	f
840	1060.3	375.29	f
880	1075.43	375.42	f
920	1097.31	369.12	f
960	1123.05	362.43	f
1000	1148.2	355.21	f
1040	1168.62	355.22	f
1080	1193	356.72	f
1120	1215.87	372.27	f
1160	1241.57	381.95	f
1200	1271.18	380.43	f
1240	1300.01	363.94	f
1280	1307.84	365.46	f
1320	1327.55	370.21	f
1360	1353.79	381.12	f
1400	1376.39	392.47	f
1440	1390.79	404.25	f
*	id=P2	origin=start	destiny=end	motherId=-	ageAtStart=1480
0	301.94	196.13	c
40	322.37	205.43	c
80	349.92	215.22	c
120	370.8	225.27	c
160	387.76	236.53	c
200	423.12	252.36	f
240	449.35	264.87	f
280	471.5	271.36	f
320	484.16	268.9	f
360	509.75	268.61	f
400	549.54	276.78	f
440	567.26	269.43	f
480	587.16	269.79	f
520	602.21	271.43	f
560	625.07	268.46	f
600	661.03	268.33	f
640	700.73	261.08	f
680	717.76	254.81	f
720	748.59	249.68	f
760	774.91	244.11	f
800	807.29	244.85	f
840	837.95	247.04	f
880	866.51	251.7	f
920	886.91	254.46	f
960	912.57	258.54	f
1000	935.91	268.16	f
1040	964.11	261.95	f
1080	997.53	261.61	f
1120	1007.77	265.89	f
1160	1029.48	273.5	f
1200	1050.12	273.61	f
1240	1066.61	280.28	f
1280	1084.34	287.86	f
1320	1103.2	299.54	f
1360	1139.8	309.31	f
1400	1150.79	308.27	f
1440	1180.64	312.23	f
*	id=P3	origin=start	destiny=end	motherId=-	ageAtStart=3080
0	671.66	333.29	c
40	679.74	343.43	c
80	697.2	347.44	c
120	715.59	342.81	c
160	727.96	354.17	c
200	752.84	351.59	f
240	772.11	350.81	f
280	789.48	345.66	f
320	815.2	337.97	f
360	826.7	331.73	f
400	846.5	313.33	f
440	871.55	315.62	f
480	888.22	309.94	f
520	922.55	310.32	f
560	957.81	311.91	f
600	977.59	324.05	f
640	995.7	331.79	f
680	1029.69	333.96	f
720	1058	329.71	f
760	1074.5	316.1	f
800	1108.48	314.52	f
840	1134.4	323.36	f
880	1164.39	325.21	f
920	1181.78	318.48	f
960	1206.14	307.96	f
1000	1228.11	305.83	f
1040	1248.98	294.81	f
1080	1264.08	295.71	f
1120	1280.34	302.53	f
1160	1298.36	292.89	f
1200	1318.42	278.39	f
1240	1339.31	286.15	f
1280	1350.22	292.14	f
1320	1368.62	294.52	f
1360	1390.71	295.18	f
1400	1416.93	285.95	f
1440	1437.2	287.3	f
*	id=P4	origin=start	destiny=end	motherId=-	ageAtStart=4320
0	677.88	401.93	c
40	700.94	399.55	c
80	731.59	397.14	c
120	747.75	386.07	c
160	771.35	379.58	c
200	795.22	375.43	f
240	817.04	382.97	f
280	844.19	390.22	f
320	875.71	398.44	f
360	900.06	403.05	f
400	919.7	399.19	f
440	948.93	402.74	f
480	954.53	417.91	f
520	967.49	424.92	f
560	986.15	437.19	f
600	1009.05	448.48	f
640	1032.46	457.18	f
680	1047.42	468.03	f
720	1061.09	462.27	f
760	1085.52	455.08	f
800	1119.57	453.27	f
840	1130.47	461.12	f
880	1153.9	477.26	f
920	1188.64	481.84	f
960	1208	476.86	f
1000	1230	477.02	f
1040	1253.88	472.23	f
1080	1278.05	471.6	f
1120	1299.22	464.04	f
1160	1329.98	468.28	f
1200	1352.04	475.25	f
1240	1378.24	498.15	f
1280	1404.13	498.43	f
1320	1418.35	502.1	f
1360	1443.92	502.05	f
1400	1458.83	502.13	f
1440	1468.54	499.33	f
*	id=P5	origin=start	destiny=end	motherId=-	ageAtStart=1600
0	256.8	319.53	c
40	284.97	321.92	c
80	316.12	323.88	c
120	345.43	318.17	c
160	375.04	330.83	c
200	396.19	338.62	f
240	430.62	332.54	f
280	452.52	344.42	f
320	471.61	348.3	f
360	502.53	335.82	f
400	513.22	331.25	f
440	537.39	336.83	f
480	561.36	341.45	f
520	586.31	332.01	f
560	613.92	335.54	f
600	647.65	342.31	f
640	661.68	342.92	f
680	684.36	347.88	f
720	707.73	350.04	f
760	734.13	345.59	f
800	748.3	347.11	f
840	774.65	343.85	f
880	791.24	355.05	f
920	811.34	368.22	f
960	826.82	376.17	f
1000	851.32	375.27	f
1040	866.84	370.34	f
1080	894.07	376.82	f
1120	906.77	375.56	f
1160	941.04	367.8	f
1200	953.59	363.13	f
1240	988.74	357.84	f
1280	1010.87	355.33	f
1320	1036.14	346.12	f
1360	1062.33	335.76	f
1400	1081.45	327.48	f
1440	1101.62	309.47	f
*	id=P6	origin=start	destiny=end	motherId=-	ageAtStart=80
0	625.95	188.59	c
40	652.08	173.18	c
80	668.51	164.5	c
120	702.87	162.9	c
160	722.58	161.52	c
200	753.61	157.17	f
240	783.19	151.35	f
280	800.38	153.15	f
320	828.2	165.63	f
360	847.87	157.17	f
400	862.64	143.96	f
440	890.17	145.21	f
480	919.44	143.01	f
520	950.02	140.93	f
560	981.99	134.48	f
600	1004.56	114.04	f
640	1031.02	100.81	f
680	1055.08	86.62	f
720	1079.25	81.05	f
760	1109.59	76.64	f
800	1124.55	82.53	f
840	1149.18	82.22	f
880	1165.59	78.41	f
920	1194.84	73.64	f
960	1217.58	64.42	f
1000	1237.41	52.65	f
1040	1249.45	53.09	f
1080	1279.14	44.89	f
1120	1298.03	38.71	f
1160	1314.1	26.33	f
1200	1337.83	22.78	f
1240	1372.61	23.17	f
1280	1387.06	28.7	f
1320	1409.39	30.69	f
1360	1434.93	30.21	f
1400	1457.1	34.53	f
1440	1479.89	31.16	f
*	id=P7	origin=start	destiny=end	motherId=-	ageAtStart=2800
0	406.07	415.19	c
40	434.34	410.29	c
80	456.1	412.59	c
120	483.29	419.26	c
160	514.92	415.44	f
200	544.5	402.99	f
240	564.95	397.21	f
280	595.34	398.45	f
320	633.12	397.54	f
360	659.47	391.92	f
400	681.59	385.11	f
440	708.46	387.36	f
480	749.74	385.01	f
520	768.58	379.51	f
560	796.76	371.6	f
600	812.87	360.23	f
640	818.05	356.97	f
680	853.14	358.05	f
720	871.02	356.2	f
760	893.84	349.74	f
800	936.37	342.79	f
840	961.33	342.84	f
880	981.64	343.51	f
920	1020.91	330.03	f
960	1046.27	321.42	f
1000	1070.14	321.55	f
1040	1090.32	322.43	f
1080	1110.03	338.25	f
1120	1135.59	361.28	f
1160	1161.79	359.8	f
1200	1206.15	349.88	f
1240	1232.92	347.43	f
1280	1258.66	357	f
1320	1277.84	362.92	f
1360	1298.36	362.58	f
1400	1320.27	360.44	f
1440	1348.84	363.43	f
*	id=P8	origin=start	destiny=end	motherId=-	ageAtStart=4280
0	133.11	494.13	c
40	162.96	498.04	c
80	185.47	507.14	c
120	215	515.57	c
160	242.51	519.42	c
200	266.94	515.17	f
240	296.57	518.54	f
280	329.1	505.39	f
320	350.01	497.45	f
360	377.57	501.12	f
400	399.78	495.33	f
440	417.31	489.22	f
480	441.12	484.88	f
520	468.36	480.82	f
560	497.81	483.36	f
600	527.35	482.2	f
640	551.31	476.68	f
680	581.76	481.39	f
720	605.57	479.4	f
760	631.84	480.01	f
800	641.86	487.93	f
840	663.91	496.57	f
880	669.9	498.61	f
920	684.02	505.89	f
960	707.55	501.31	f
1000	732.76	500.26	f
1040	756.99	494.79	f
1080	771.43	490.68	f
1120	782.13	495.59	f
1160	798.17	502.97	f
1200	818.14	509.1	f
1240	849.57	506.91	f
1280	880.43	507.05	f
1320	912.36	514.52	f
1360	929.1	509.14	f
1400	947.01	502.66	f
1440	962	499.52	f
*	id=P9	origin=start	destiny=end	motherId=-	ageAtStart=1920
0	197.41	14.98	c
40	234.62	27.87	c
80	266.75	24.02	c
120	280.74	19.29	c
160	300.44	10.88	c
200	318.06	1.27	f
240	340.3	-5.1799999999999	f
280	364.43	-3.9400000000001	f
320	397.43	4.77	f
360	413.4	8.73	f
400	436.46	12.67	f
440	460.15	9.17	f
480	481.48	8.87	f
520	514.45	-1.14	f
560	531.57	0.07000000000005	f
600	557.32	3.24	f
640	580.35	9.37	f
680	610.5	22.26	f
720	623.08	27.17	f
760	637.98	31	f
800	663.94	29.66	f
840	691.84	16.61	f
880	724.47	21.65	f
920	746.09	22.07	f
960	775.92	29.46	f
1000	794.62	38.98	f
1040	811.8	49.71	f
1080	840.08	48.8	f
1120	871.74	46.62	f
1160	897.33	39.89	f
1200	915.26	29.96	f
1240	942.7	29.91	f
1280	959.04	29.15	f
1320	994.64	25.87	f
1360	1025.44	12.52	f
1400	1049.24	15.44	f
1440	1076.44	7.09	f
*	id=P10	origin=start	destiny=end	motherId=-	ageAtStart=80
0	594.46	52.9	c
40	623.1	54.09	c
80	657.27	56.81	c
120	691.43	55.24	c
160	717.82	61.23	c
200	738.63	60.02	f
240	767.75	62.29	f
280	781.15	71.24	f
320	806.5	64.62	f
360	836.34	60.51	f
400	864.46	41.29	f
440	897.81	33.96	f
480	925.59	29.39	f
520	950.33	34.23	f
560	981.44	30.77	f
600	1010.02	26.23	f
640	1040.5	21.4	f
680	1061.41	8.47	f
720	1074.83	8.17	f
760	1098.6	15.62	f
800	1117.26	24.04	f
840	1124.43	35.01	f
880	1132.35	32.8	f
920	1153.46	31.24	f
960	1174.4	43.66	f
1000	1194.44	44.51	f
1040	1217.13	56.05	f
1080	1229.05	64.48	f
1120	1238.72	71.97	f
1160	1263.76	80.56	f
1200	1286.12	83.98	f
1240	1315.07	82.69	f
1280	1337.33	86.05	f
1320	1361.73	81.25	f
1360	1393.69	88.76	f
1400	1415.64	93.23	f
1440	1441.15	100.87	f
*	id=P11	origin=start	destiny=end	motherId=-	ageAtStart=40
0	202.69	64.77	c
40	222.85	66.36	c
80	234.77	70.73	c
120	259.25	84.82	c
160	293.57	88.03	c
200	322.92	86.38	f
240	355.43	80.43	f
280	368.06	72.34	f
320	391.93	67.3	f
360	413.05	53.88	f
400	439.82	61.02	f
440	458.3	61.96	f
480	483.34	53.49	f
520	513.74	54.63	f
560	555.21	53.18	f
600	571.25	55.77	f
640	604.89	47.68	f
680	625.77	52.28	f
720	661.88	54.24	f
760	684.43	51.94	f
800	702.38	62.19	f
840	728.12	65.98	f
880	742.75	69.01	f
920	773.72	68.67	f
960	789.32	77.08	f
1000	818.14	64.01	f
1040	839.05	54.45	f
1080	869.44	55.71	f
1120	888.33	52.34	f
1160	890.26	43.76	f
1200	912.66	39.7	f
1240	933.4	41.64	f
1280	943.59	45.55	f
1320	963.27	39.43	f
1360	990.14	43.25	f
1400	1025.13	47.54	f
1440	1046.33	41.3	f
*	id=P12	origin=start	destiny=end	motherId=-	ageAtStart=4400
0	215.88	163.9	c
40	239.53	161.51	c
80	248.33	163.71	c
120	276.36	156.97	c
160	291.5	155.29	c
200	312.83	162.47	f
240	346.56	166.7	f
280	363.84	162.03	f
320	386.78	158.62	f
360	413.93	156.77	f
400	439.69	155.59	f
440	453.47	150.31	f
480	485.15	145.75	f
520	515.77	139.41	f
560	542.13	136.39	f
600	563.23	128.85	f
640	592.5	119.67	f
680	620.77	99.74	f
720	642.17	88.62	f
760	656.69	72.3	f
800	685.3	53.28	f
840	705.77	55.33	f
880	717.98	51.59	f
920	738.56	60.32	f
960	758.85	57.74	f
1000	785.8	58.11	f
1040	812.33	67.34	f
1080	832.94	64.23	f
1120	855.52	69.81	f
1160	884.54	74.69	f
1200	902.46	79.52	f
1240	926.34	78.51	f
1280	955.38	64.68	f
1320	977.77	66.43	f
1360	994.24	61.89	f
1400	1017.65	59.41	f
1440	1036.25	51.14	f
*	id=P13	origin=start	destiny=end	motherId=-	ageAtStart=400
0	626.72	221.79	c
40	652.26	207.39	c
80	682.74	195.96	c
120	704.64	194.95	c
160	726.73	181.59	c
200	752.11	169.43	f
240	764.29	161.15	f
280	784.85	145.68	f
320	816.2	137.81	f
360	845.63	131.5	f
400	875.63	127.83	f
440	901.4	142.23	f
480	919.77	155.49	f
520	953.2	156.42	f
560	983.13	158.77	f
600	1007.61	166.53	f
640	1036.37	167.12	f
680	1057.08	163.8	f
720	1068.04	163.01	f
760	1083.71	160.56	f
800	1101.35	175.61	f
840	1125.16	174.48	f
880	1153.51	163.29	f
920	1166.09	160.17	f
960	1190.84	151.29	f
1000	1213.21	146.3	f
1040	1238.4	147.93	f
1080	1268.49	139.25	f
1120	1281.39	129.08	f
1160	1313.68	135.02	f
1200	1336	142.76	f
1240	1345.28	149.47	f
1280	1361.9	150.37	f
1320	1382.37	150.75	f
1360	1413.45	153.19	f
1400	1432.69	149.74	f
1440	1463.47	137.65	f
*	id=P14	origin=start	destiny=end	motherId=-	ageAtStart=480
0	169.61	464.92	c
40	193.91	470.18	c
80	219.18	470.99	c
120	244.6	452.85	c
160	243.64	448.18	c
200	262.01	456.04	f
240	283.02	453.98	f
280	309.61	443.3	f
320	328.27	445.14	f
360	355.98	448.04	f
400	391.17	451.64	f
440	405.38	448.38	f
480	421.86	447.42	f
520	458.15	453.17	f
560	478.73	456.95	f
600	508.45	453.1	f
640	523.69	457.76	f
680	547.25	464.68	f
720	578.31	472.92	f
760	599.23	494.99	f
800	610.25	505.87	f
840	635.57	519.55	f
880	649.73	523.33	f
920	669.59	529.61	f
960	695.68	534.64	f
1000	729.85	546.11	f
1040	749.2	551.22	f
1080	767.56	555.25	f
1120	778.04	554.63	f
1160	800.63	566.88	f
1200	830.13	585.12	f
1240	852.67	585.08	f
1280	873.77	590.87	f
1320	901.89	600.36	f
1360	930.23	597.93	f
1400	964.98	597.33	f
1440	994.81	598.4	f
*	id=P15	origin=start	destiny=end	motherId=-	ageAtStart=3440
0	711.26	20.09	c
40	733.18	27.98	c
80	753.05	30.63	c
120	779.57	23.79	c
160	796.58	18.34	c
200	810.71	19.01	f
240	838.24	9.29	f
280	871.43	5.59	f
320	899.85	8.34	f
360	924.76	20.63	f
400	942.18	23.07	f
440	967.5	18.96	f
480	992.85	30.11	f
520	1011.03	35.17	f
560	1031.35	32.08	f
600	1058.09	29.59	f
640	1078.4	18.85	f
680	1105.26	22.63	f
720	1135.1	34.66	f
760	1153.2	47.73	f
800	1170.04	43.93	f
840	1185.73	42.46	f
880	1209.62	29.44	f
920	1229.72	30.44	f
960	1256.43	35.43	f
1000	1292.85	43.45	f
1040	1320.22	46.55	f
1080	1357.44	43.84	f
1120	1375.88	42.02	f
1160	1400.51	40.37	f
1200	1416.04	50.55	f
1240	1422.21	65.37	f
1280	1440.5	73.7	f
1320	1475.79	66.07	f
1360	1500.03	69.99	f
1400	1516.34	69.27	f
1440	1534.69	65.84	f
*	id=P16	origin=start	destiny=end	motherId=-	ageAtStart=1120
0	264.98	372.84	c
40	285.18	377.82	c
80	307.76	375.76	c
120	325.13	373.72	c
160	347.63	377	c
200	359.98	386.28	f
240	385.42	378.02	f
280	423.76	368.63	f
320	423.45	371.71	f
360	437.69	376.33	f
400	449.93	382.84	f
440	474.54	382.71	f
480	501.73	372.12	f
520	529.08	378.53	f
560	545.28	380.97	f
600	568.51	383.64	f
640	596.11	367.36	f
680	617.37	370.58	f
720	649.38	362.24	f
760	665.82	359.48	f
800	696.72	371.16	f
840	714.04	383.15	f
880	732.38	388.31	f
920	755.87	390.94	f
960	783.97	388.26	f
1000	812.15	384.35	f
1040	832.57	371.94	f
1080	846.58	355.54	f
1120	859.42	367.19	f
1160	883.96	361.3	f
1200	910.53	355.98	f
1240	941.69	352.86	f
1280	970.79	355.97	f
1320	1004.04	353.88	f
1360	1024.81	362.99	f
1400	1043.16	367.62	f
1440	1071.91	365.53	f
*	id=P17	origin=start	destiny=end	motherId=-	ageAtStart=4800
0	327.36	247.37	c
40	330.12	233.15	c
80	345.61	226.55	c
120	383.16	227.76	c
160	406.57	241.15	c
200	441.52	231.62	f
240	462.18	226.96	f
280	490.18	215	f
320	520.01	197.46	f
360	543.29	180.35	f
400	569.63	181.66	f
440	594.67	188.11	f
480	619.68	192.51	f
520	647.86	194.74	f
560	659.94	199	f
600	691.99	205.32	f
640	728.59	218.01	f
680	747.83	215.18	f
720	766.7	222.6	f
760	788.25	224.52	f
800	803.48	222.5	f
840	829.39	227.36	f
880	854.09	225.93	f
920	870.53	223.02	f
960	894.14	210.38	f
1000	924.52	204.64	f
1040	938.32	207.45	f
1080	963.21	205.49	f
1120	994.03	198.38	f
1160	1027.14	206.24	f
1200	1060.25	215.11	f
1240	1071.4	219.71	f
1280	1099.3	221.88	f
1320	1129.45	218.57	f
1360	1161.5	208.23	f
1400	1194.04	204.56	f
1440	1223.45	197.77	f
*	id=P18	origin=start	destiny=end	motherId=-	ageAtStart=3480
0	144.7	551.79	c
40	166	561.12	c
80	183.81	555.13	c
120	211.19	558.4	c
160	231.15	546.46	c
200	262.49	533.51	f
240	293.82	531.25	f
280	309.02	530.44	f
320	341.41	531.6	f
360	369.68	531.32	f
400	402.43	537.33	f
440	430.85	541.08	f
480	454.03	537.41	f
520	475.53	543.72	f
560	504.97	540.82	f
600	537.5	531.96	f
640	563.1	538.71	f
680	589.79	541.81	f
720	607.93	544.81	f
760	634.01	549.55	f
800	650.76	557.32	f
840	664.37	563.69	f
880	680.82	569.33	f
920	697.86	575.02	f
960	720.76	585.46	f
1000	757.59	593.45	f
1040	793.01	594.81	f
1080	812.51	602.27	f
1120	833.01	620.76	f
1160	844.22	632.9	f
1200	867.6	636.03	f
1240	896.65	651.11	f
1280	906.65	654.17	f
1320	929.65	653.58	f
1360	952.5	664.45	f
1400	976.68	666.51	f
1440	993.93	655.39	f
*	id=P19	origin=start	destiny=end	motherId=-	ageAtStart=3680
0	146.77	31.38	c
40	164.54	40.36	c
80	189.75	39.83	c
120	222.86	51.04	c
160	249.45	51.08	c
200	277.99	37.73	f
240	323.2	32.97	f
280	361.2	34.45	f
320	387.99	33.38	f
360	412.2	41.67	f
400	432.21	44.36	f
440	470.92	43.92	f
480	500.59	41.75	f
520	506.59	45.11	f
560	521.76	46.4	f
600	535.7	46.78	f
640	559.7	49.17	f
680	589.6	49.82	f
720	604.79	37.83	f
760	614.34	26.31	f
800	632.96	22.79	f
840	647.46	25.93	f
880	673.08	35.04	f
920	693.48	44.05	f
960	723.81	48.86	f
1000	750.45	58.69	f
1040	785.83	65.91	f
1080	813.75	65.59	f
1120	852.45	70.79	f
1160	870.61	65.83	f
1200	896.7	64.68	f
1240	925.76	59.47	f
1280	953.97	61.44	f
1320	967.21	54.27	f
1360	995.06	53.27	f
1400	1026.88	48.82	f
1440	1045.9	44.56	f
*	id=P20	origin=start	destiny=end	motherId=-	ageAtStart=3360
0	513.78	378.79	c
40	521.29	370.17	c
80	552.09	363.55	c
120	576.21	357.45	c
160	592.65	353.67	c
200	611.72	352.8	f
240	625.85	354.27	f
280	651.27	348.69	f
320	671.88	349.05	f
360	677.21	340.8	f
400	697.5	328.89	f
440	713.78	323.77	f
480	730.67	332.42	f
520	745.01	339	f
560	766.27	355.9	f
600	782.18	366.58	f
640	812.23	375.33	f
680	830.02	382.57	f
720	847.23	384.27	f
760	869.4	391.43	f
800	885.56	403.28	f
840	909.93	399.06	f
880	935.19	410.03	f
920	954.33	426.43	f
960	987.77	430.87	f
1000	1004.97	434.6	f
1040	1038.4	435.32	f
1080	1063.24	426.6	f
1120	1083.86	427.25	f
1160	1114.63	411.25	f
1200	1146.72	408.76	f
1240	1176.24	419.51	f
1280	1191.61	416.24	f
1320	1213.7	406.48	f
1360	1238.72	404.22	f
1400	1273.68	414.62	f
1440	1312.95	408.96	f
*	id=P21	origin=start	destiny=end	motherId=-	ageAtStart=2120
0	405.64	460.95	c
40	424.16	463.03	c
80	439.57	467.28	c
120	460.31	473.01	c
160	489.14	466.18	c
200	510.54	460.75	f
240	536.28	457.31	f
280	563.68	457.83	f
320	582.62	451.5	f
360	616.33	444.17	f
400	650.67	447.15	f
440	678.73	446.51	f
480	702.76	450.76	f
520	730.54	463.16	f
560	757.13	457.24	f
600	775.2	451.95	f
640	801.75	452.8	f
680	823.79	446.91	f
720	856.39	431.74	f
760	888.14	440.25	f
800	911.28	453.48	f
840	943.8	447.84	f
880	978.18	454.55	f
920	990.69	461.89	f
960	1022.09	460.72	f
1000	1055.39	449.71	f
1040	1084.48	453.92	f
1080	1109.43	467.72	f
1120	1126.24	476.97	f
1160	1139.94	467.68	f
1200	1154.47	471.57	f
1240	1176.28	465.06	f
1280	1198.48	457.65	f
1320	1228.76	466.24	f
1360	1262.52	462.56	f
1400	1281.6	462.79	f
1440	1317.46	476.27	f
*	id=P22	origin=start	destiny=end	motherId=-	ageAtStart=1240
0	127.57	70.35	c
40	149.79	70.7	c
80	163.93	69.3	c
120	195.34	68.34	c
160	231.29	60.76	c
200	254.75	50.7	f
240	269.05	54.73	f
280	294.41	52.74	f
320	323.57	41.37	f
360	332.67	54.83	f
400	352.71	57.65	f
440	367.22	63.41	f
480	382.82	68.1	f
520	407.67	80.64	f
560	426.19	82.88	f
600	445.62	71.25	f
640	477.83	72.65	f
680	492.98	83.4	f
720	519.26	75.78	f
760	543.58	88.18	f
800	566.37	91.58	f
840	579.66	90.27	f
880	604.74	92	f
920	620.89	97.44	f
960	640.77	97.02	f
1000	658.59	102.18	f
1040	685.08	92.81	f
1080	722.01	89.73	f
1120	736.69	84.96	f
1160	757.32	89.34	f
1200	794.47	86.88	f
1240	818.82	91.46	f
1280	847.71	83.51	f
1320	868.84	84.83	f
1360	874.34	90.77	f
1400	894.99	107.48	f
1440	918.64	109.78	f
*	id=P23	origin=start	destiny=end	motherId=-	ageAtStart=3920
0	593.14	486.01	c
40	614.47	473.45	c
80	638.69	464.05	c
120	662.74	461.64	c
160	698.39	457.31	c
200	716.64	457.29	f
240	737.1	470.16	f
280	755.74	467.38	f
320	785.3	473.3	f
360	798.8	486.73	f
400	830.53	505.28	f
440	852.06	524.39	f
480	874.81	526.32	f
520	901.87	530.46	f
560	924.44	519.95	f
600	961.81	515.32	f
640	987.07	510.89	f
680	1017.86	504.22	f
720	1041.89	506.69	f
760	1071.44	506.75	f
800	1097.71	501.45	f
840	1123.03	497.27	f
880	1147.42	491.94	f
920	1170.97	477.41	f
960	1198.33	476.94	f
1000	1228.48	474.99	f
1040	1246.95	474.6	f
1080	1273.93	475.07	f
1120	1294.62	465.61	f
1160	1317.28	451.57	f
1200	1335.45	452.75	f
1240	1357.25	457.31	f
1280	1383.83	453.28	f
1320	1403.92	458.87	f
1360	1430.34	456.57	f
1400	1454.95	450.88	f
1440	1474.67	455.69	f
*	id=P24	origin=start	destiny=end	motherId=-	ageAtStart=1720
0	154.92	71.79	c
40	173.6	84.27	c
80	186.31	92.61	c
120	217.83	101.4	c
160	250.29	111.51	c
200	275.28	116.87	f
240	306.83	117.91	f
280	323.82	131.32	f
320	347.5	135.78	f
360	372.57	146.69	f
400	399.94	155.73	f
440	429.35	148.53	f
480	466.46	153.38	f
520	487.6	148.55	f
560	510.78	148.14	f
600	520.23	146.56	f
640	541.57	142.02	f
680	582.14	137.21	f
720	612.92	133.32	f
760	636.97	116.68	f
800	672.31	115.28	f
840	699.22	114	f
880	722.77	119.24	f
920	757.09	132.5	f
960	767.58	142.63	f
1000	788.32	156.03	f
1040	805.18	158.34	f
1080	835.26	155.8	f
1120	843.31	156.12	f
1160	875.3	158.95	f
1200	896.8	153.4	f
1240	930.47	152.1	f
1280	946.97	149.08	f
1320	960.98	135.26	f
1360	963.81	137.8	f
1400	984.51	145.13	f
1440	994.71	154.57	f
*	id=P25	origin=start	destiny=end	motherId=-	ageAtStart=3760
0	227.19	104.08	c
40	255.73	109.8	c
80	272.38	115.67	c
120	285.26	128.91	c
160	308.15	135.69	c
200	342.33	147.62	f
240	366.65	151.93	f
280	396.22	150.77	f
320	419.93	157.29	f
360	456.25	169.5	f
400	476.53	169.28	f
440	497.31	165.91	f
480	531.12	161.48	f
520	544.7	156.47	f
560	572.32	156.04	f
600	597.62	156.6	f
640	620.75	159.19	f
680	648.25	155.98	f
720	675.82	168.6	f
760	697.06	172.67	f
800	726.93	165.84	f
840	744.56	168.06	f
880	757.9	166.63	f
920	775.97	164.97	f
960	806.13	159.53	f
1000	828.43	161.02	f
1040	858.42	167.84	f
1080	892.15	159.58	f
1120	913.31	166.07	f
1160	934.21	170.93	f
1200	959.71	182.51	f
1240	970.82	169.67	f
1280	979.32	167.95	f
1320	999.14	165.66	f
1360	1021.5	161.55	f
1400	1039.88	165.96	f
1440	1060.43	159.04	f
*	id=P26	origin=start	destiny=end	motherId=-	ageAtStart=2000
0	692.81	356.61	c
40	710	346.68	c
80	728.35	329.24	c
120	750.2	317.57	c
160	773.73	309.72	c
200	789.92	323.6	f
240	811.34	320.88	f
280	838.97	312.71	f
320	859.25	313.43	f
360	891.22	316.81	f
400	899.41	313.83	f
440	921.26	311.91	f
480	944.16	317.07	f
520	965.85	329.64	f
560	987.14	321.71	f
600	996.91	308.6	f
640	1029.26	301.61	f
680	1051.28	304.27	f
720	1078.92	308.32	f
760	1103.46	318.13	f
800	1131.02	315.32	f
840	1162.9	318.22	f
880	1181.95	326.82	f
920	1204.16	336.02	f
960	1214.9	333.1	f
1000	1250.32	321.6	f
1040	1270.12	328.6	f
1080	1299.62	319.91	f
1120	1332.49	309.57	f
1160	1350.69	295.71	f
1200	1369.67	297.8	f
1240	1398.53	298.48	f
1280	1412.71	301.86	f
1320	1442.12	288.16	f
1360	1473.98	292.9	f
1400	1485.51	295.83	f
1440	1516.46	294.35	f
*	id=P27	origin=start	destiny=end	motherId=-	ageAtStart=1920
0	654.07	653.49	c
40	678.95	664.77	c
80	700.28	668.11	c
120	720.74	672.56	c
160	741.43	667.98	c
200	762	659.97	f
240	786.35	657.61	f
280	799.83	650.64	f
320	808.04	657.29	f
360	829.71	671.44	f
400	843.85	669.49	f
440	864.39	664.91	f
480	885.35	665.58	f
520	910.76	657.68	f
560	933.85	645.15	f
600	958.82	632	f
640	991.7	637.06	f
680	1021.66	645.88	f
720	1060.95	651.33	f
760	1087.42	650.05	f
800	1126.08	646.35	f
840	1149.81	642.91	f
880	1183.99	635.5	f
920	1201.03	625.73	f
960	1221.12	624.63	f
1000	1239.51	623.8	f
1040	1247.49	624.61	f
1080	1270.4	625.39	f
1120	1305.7	620.67	f
1160	1343.81	622.26	f
1200	1353.62	620.92	f
1240	1376.9	622.97	f
1280	1396.49	633.1	f
1320	1424.13	633.57	f
1360	1458.7	632.25	f
1400	1484.53	643.83	f
1440	1507.09	648.79	f
*	id=P28	origin=start	destiny=end	motherId=-	ageAtStart=2360
0	200.22	349.57	c
40	224.24	342.81	c
80	240.3	339.49	c
120	271.89	340.64	c
160	297.43	344.15	c
200	320.06	353.04	f
240	342.76	350.93	f
280	366.56	344.55	f
320	390.76	350.47	f
360	414.1	349.83	f
400	452.11	358.09	f
440	471.16	365.67	f
480	484.1	377.97	f
520	506.22	394.32	f
560	541.08	402.58	f
600	582.03	400.8	f
640	615.69	400.4	f
680	632.25	394.29	f
720	661.86	394.01	f
760	683.47	380.97	f
800	696.76	380.75	f
840	724.71	377.64	f
880	754.28	385.15	f
920	773.96	391.42	f
960	793.11	393.45	f
1000	819.81	387.03	f
1040	842.24	381.39	f
1080	856.34	374.61	f
1120	873.53	364.33	f
1160	895.34	362.77	f
1200	919.3	363.68	f
1240	938.46	365.2	f
1280	966.44	374.1	f
1320	996.86	361.51	f
1360	1021.33	360.28	f
1400	1047.54	373.1	f
1440	1057.85	379.23	f
*	id=P29	origin=start	destiny=end	motherId=-	ageAtStart=720
0	621.67	403.09	c
40	642.93	410.38	c
80	671.27	414.35	c
120	703.76	415.48	c
160	721.31	409.5	c
200	753.11	409.29	f
240	782.02	409.11	f
280	818.55	411.02	f
320	843.06	425.38	f
360	859.67	421.78	f
400	877.37	429.66	f
440	904.23	430.7	f
480	935.88	422.34	f
520	947.01	421.2	f
560	964.43	422.96	f
600	980.7	423.55	f
640	1005.69	420.81	f
680	1026.73	419.73	f
720	1052.83	420.14	f
760	1079.37	432	f
800	1098.31	426.33	f
840	1113.27	412.93	f
880	1132.41	395.98	f
920	1144.21	396.18	f
960	1175.81	397.17	f
1000	1185.35	388.93	f
1040	1209.11	376.34	f
1080	1222.89	367.11	f
1120	1254.95	357.22	f
1160	1268.7	348.82	f
1200	1288.1	342.49	f
1240	1307.64	342.98	f
1280	1324.67	347.97	f
1320	1348.09	356.4	f
1360	1377.6	358.36	f
1400	1397	349.59	f
1440	1429.4	350.89	f
*	id=P30	origin=start	destiny=end	motherId=-	ageAtStart=2880
0	683.45	306.84	c
40	696.54	304.26	c
80	737.52	291.94	c
120	753.46	295.72	c
160	772.22	299.1	c
200	794.69	316.51	f
240	824.2	314.81	f
280	854.32	309.56	f
320	871.67	307.76	f
360	902.31	302.18	f
400	914.53	302.28	f
440	940.19	299.58	f
480	947.7	294.65	f
520	966.34	285.06	f
560	998.79	285.47	f
600	1030.6	290.12	f
640	1062.69	290.64	f
680	1081.71	287.8	f
720	1108.21	286.44	f
760	1128.8	291.63	f
800	1134.67	296.6	f
840	1168.98	300.07	f
880	1183.84	300.3	f
920	1205.58	313.73	f
960	1236.34	314.82	f
1000	1251.56	316.92	f
1040	1272.2	328.27	f
1080	1296.17	323.06	f
1120	1330.39	316.27	f
1160	1360.22	319.89	f
1200	1391.03	321.82	f
1240	1427.78	309.67	f
1280	1453.28	295.44	f
1320	1485.41	294.21	f
1360	1509.31	285.89	f
1400	1523.15	275.54	f
1440	1542.21	262.79	f
