# Supplementary material for: A three component model for superdiffusive motion effectively describes migration of eukaryotic cells moving freely or under a directional stimulus
Source: PLoS One. 2022 Aug 2;17(8):e0272259. doi: 10.1371/journal.pone.0272259 (PMC9345344; doi:10.1371/journal.pone.0272259)
Supplement: S1 File — Text files containing information about displacements of experimental and simulated populations used for both preliminary analyses, in “datasets used for preliminary evaluation of cell movement (Tables 1 and 2)”, and further characterization of cell movement, in “further datasets used for cell movement characterization (Figs 2, 4–6; Table 2; S1–S3 Tables; S2 and S3 Figs)”. (ZIP) [file pone.0272259.s007.zip › S1_File/further datasets/simulated/30 cells (9 micron random)/b16 p8/Coords-pE7kgy.txt]

#	version=2.0	operator=	acqDate=	cellLine=cell	cond=N.T.	type=	well=	ref_angle=	note=Experiment 1	clickId=	date=	acqId=	ps=1	xSize=845	ySize=668	ts=1	unit=um	stackId=	description=
*	id=P1	origin=start	destiny=end	motherId=-
0	609.22	500.14	v:0.5;t:f;sf:1;nr:3.99;cr:7.98;verts:-8.64,15.59|-17.29,4.31|-15.33,-1.86|12.6,-12.6|38.83,-6.84;
40	626.46	493.24	v:0.5;t:f;sf:1;nr:4.04;cr:8.07;verts:10.63,4.96|2.84,11.38|-11.42,-22.83|-4.64,-19.5;
80	656.97	486.38	v:0.5;t:f;sf:1;nr:4.09;cr:8.17;verts:32.39,24.07|-19.88,-1.91|-10.46,-2.41|1.68,-10.6|10.32,-2.96;
120	677.58	481.79	v:0.5;t:f;sf:1;nr:4.14;cr:8.28;verts:11.78,19.48|2.39,20.78|-10.29,-7.55|17.87,-3.15;
160	704.91	482.23	v:0.5;t:f;sf:1;nr:4.19;cr:8.38;verts:24.78,16.09|-27.58,10.59|-29.54,-0.52|-9.47,-2.72|30.34,-28.14;
200	716.52	495.16	v:0.5;t:f;sf:1;nr:4.25;cr:8.49;verts:2.36,8.22|-5.72,6.35|18.72,-15.21|23.06,-13.68;
240	743.47	492.16	v:0.5;t:f;sf:1;nr:4.3;cr:8.59;verts:20.18,-1.06|38.21,18.5|-24.59,5.22|-8.23,-18.21|-3.89,-16.67;
280	754.42	483.52	v:0.5;t:f;sf:1;nr:4.35;cr:8.69;verts:0.33,0.37|-18.56,32.15|-24.36,-28.02|7.08,-36.45|9.23,-9.71;
320	774.24	483.4	v:0.5;t:f;sf:1;nr:4.39;cr:8.78;verts:35.17,25.51|-17.04,6.54|-19.48,0.26|-10.59,-9.82|12.21,-13.56;
360	789.74	477.31	v:0.5;t:f;sf:1;nr:4.42;cr:8.83;verts:26.67,34.89|0.86,9.89|-9.77,1.72|-3.29,-19.66|2.23,-9.67;
400	808.79	471.33	v:0.5;t:f;sf:1;nr:4.44;cr:8.88;verts:33.13,12.29|-18.18,3.9|-16.82,-15.65|-17.24,-17.24|24.29,-2.13;
440	835.09	469.39	v:0.5;t:f;sf:1;nr:4.46;cr:8.91;verts:6.83,10.36|1.47,9.29|-3.22,8.84|-8.31,-4.42|8.76,-27.02;
480	855.43	465.69	v:0.5;t:f;sf:1;nr:4.47;cr:8.94;verts:-13.51,6.66|-18.87,5.6|-23.56,5.14|-31.53,1.1|0.51,-0.09;
520	887.75	486.5	v:0.5;t:f;sf:1;nr:4.49;cr:8.98;verts:11.94,1.04|-9.82,6.87|-17.8,-4.31|10.27,-6.17;
560	908.84	498.43	v:0.5;t:f;sf:1;nr:4.5;cr:9.01;verts:8.6,5.37|-9.15,12.98|-10.82,5.76|-10.02,-1.59|25.56,-36.88;
600	935.6	495.14	v:0.5;t:f;sf:1;nr:4.52;cr:9.04;verts:11.01,2.75|-5.84,9.73|-18.15,2.09|-11.21,-1.78|36.76,-26;
640	951.6	494.37	v:0.5;t:f;sf:1;nr:4.53;cr:9.07;verts:35.6,6.25|-21.85,8.96|-4.99,1.97|1.65,-10.44|3.44,-10;
680	969.75	483.09	v:0.5;t:f;sf:1;nr:4.55;cr:9.1;verts:17.46,-5.04|22.12,18.78|-23.14,-9.31|-14.7,-21.28|-15.93,-31.27;
720	997.13	485.36	v:0.5;t:f;sf:1;nr:4.57;cr:9.13;verts:-5.26,21.05|-22.93,20.64|-9.92,-2.77|13.52,-27.73|31.27,-18.63;
760	1022.95	483.67	v:0.5;t:f;sf:1;nr:4.58;cr:9.17;verts:41.68,18.64|-14.56,17.35|-21.14,8.12|-13.63,-18.09|5.45,-20.32;
800	1044.4	489.07	v:0.5;t:f;sf:1;nr:4.6;cr:9.2;verts:36.57,27.63|-7.13,8.5|-16.01,-14.92|0.97,-11.05|10.28,-4.15;
840	1065.95	493.16	v:0.5;t:f;sf:1;nr:4.64;cr:9.29;verts:11.67,14.93|-11.26,-0.06|-18.76,-2.64|0.31,0.43|-20.58,-6.96;
880	1088.97	488.98	v:0.5;t:f;sf:1;nr:4.69;cr:9.39;verts:30.15,3.7|22.92,19.93|-11.35,10.75|-22.71,-3.75|-29.11,-36.19;
920	1120.95	491.05	v:0.5;t:f;sf:1;nr:4.74;cr:9.49;verts:-3.74,30.46|-9.06,21.99|-24.83,18.04|0.19,-0.51|-1.83,5.77;
960	1143.26	503.03	v:0.5;t:f;sf:1;nr:4.79;cr:9.59;verts:18.59,17.34|-22.13,11.47|-8.28,-24.04|0.3,0.32;
1000	1150.89	499.64	v:0.5;t:f;sf:1;nr:4.85;cr:9.69;verts:10.97,13.95|-10.95,28.67|-7.32,-3.07|-6.11,-19.99|9.49,-18.63;
1040	1176.25	498.08	v:0.5;t:f;sf:1;nr:4.9;cr:9.8;verts:44.41,19.38|9.58,5.1|-14.4,12.38|-15.88,-20.19|5.1,-9.58;
1080	1188.16	491.73	v:0.5;t:f;sf:1;nr:4.93;cr:9.85;verts:15.02,36.19|-26.3,6.04|-6.81,-15.93|32.62,0;
1120	1213.97	477.55	v:0.5;t:f;sf:1;nr:4.95;cr:9.89;verts:-10.79,22.01|-11.37,17.51|-18.93,-8.83|6.81,-14.18|39.29,2.94;
1160	1251.48	477.33	v:0.5;t:f;sf:1;nr:4.96;cr:9.92;verts:10.36,-0.72|9.88,3.21|-5.03,9.08|-22.28,-22.49;
1200	1266.89	471.15	v:0.5;t:f;sf:1;nr:4.98;cr:9.95;verts:-20.45,2.91|-5.54,-2.96|-5.05,-6.9|-0.73,-2.63|10.82,-18.74;
1240	1287.41	473.08	v:0.5;t:f;sf:1;nr:4.99;cr:9.98;verts:44.41,22.48|-21.24,-0.7|-26.05,-1.03|-25.57,-4.97|-9.7,-16.81;
1280	1315.78	469.61	v:0.5;t:f;sf:1;nr:5.01;cr:10.01;verts:0.16,-0.43|-29.66,8.5|-29.17,-10.04|29.17,-10.04;
1320	1348.15	482.08	v:0.5;t:f;sf:1;nr:5.02;cr:10.05;verts:24.98,5.77|2.88,10.74|-9.53,-5.73|9.32,-6.05;
1360	1368.3	486.86	v:0.5;t:f;sf:1;nr:5.03;cr:10.06;verts:4.84,10.55|-17.26,15.52|-29.67,-0.95|-10.82,-1.27|44.77,-22.8;
1400	1387.48	486.79	v:0.5;t:f;sf:1;nr:5.03;cr:10.07;verts:12.64,28.4|-26.65,16.01|-14.34,10.48|-30,-1.35|0.3,-0.5;
1440	1406.09	500.42	v:0.5;t:f;sf:1;nr:5.04;cr:10.07;verts:14.11,16.81|-18.31,13.14|-21.47,4.56|-18.81,-11.3|41.38,-28.66;
*	id=P2	origin=start	destiny=end	motherId=-
0	785.04	384.74	v:0.5;t:f;sf:1;nr:3.97;cr:7.95;verts:-27.48,16.51|-29.87,9.78|0.81,4.74|31.57,-5.57|32.06,0;
40	817.82	378.09	v:0.5;t:f;sf:1;nr:3.97;cr:7.95;verts:16.43,18.25|-23.49,7.18|-1.21,-12.22|-0.72,-6.65|26.55,-29.58;
80	835.04	382.4	v:0.5;t:f;sf:1;nr:3.97;cr:7.95;verts:-0.79,22.56|-13.27,21.23|-17.95,-2.34|-18.43,-7.91|29,-27.18;
120	868.99	376.35	v:0.5;t:f;sf:1;nr:3.98;cr:7.95;verts:14.36,20.51|-22.11,11.76|-3.05,-24.85|0.25,0.27;
160	892.78	369.9	v:0.5;t:f;sf:1;nr:3.98;cr:7.95;verts:8.07,3.76|6.19,6.41|-9.43,14.06|-6.62,-5.96|19.07,-34.87;
200	912.63	365	v:0.5;t:f;sf:1;nr:3.98;cr:7.95;verts:3.02,24.62|-13.65,1.51|-11.77,-1.13|-23.46,-8.08|39.21,-6.53;
240	925.98	357.76	v:0.5;t:f;sf:1;nr:3.98;cr:7.95;verts:39.5,4.52|-10.33,17.37|-18.26,0.96|-2.23,-18.15|0.32,-18.29;
280	936.6	360.41	v:0.5;t:f;sf:1;nr:3.98;cr:7.95;verts:1.71,24.51|-5.53,23.94|-12.85,-15.49|-10.3,-15.63|25.5,-30.51;
320	947.02	365.23	v:0.5;t:f;sf:1;nr:3.98;cr:7.95;verts:18.35,11.46|15.3,15.3|11.14,18.54|-20.72,-10.81|-13.33,-28.89;
360	962.24	360.59	v:0.5;t:f;sf:1;nr:3.98;cr:7.96;verts:3.12,6.83|0.08,10.66|-4.08,13.91|-13,-9.44|26.15,-18.13;
400	982.93	346.99	v:0.5;t:f;sf:1;nr:3.98;cr:7.96;verts:20.4,34.15|-20.61,-2.94|-17.56,-6.78|1.18,-16.82|8.43,-14.61;
440	1001.8	328.92	v:0.5;t:f;sf:1;nr:3.98;cr:7.96;verts:15.17,18.74|1.54,16.08|9.03,-22.35|19.4,-25.23;
480	1026.38	327.92	v:0.5;t:f;sf:1;nr:3.98;cr:7.96;verts:10.04,2.5|-2.33,10.08|-9.41,17.73|-9.52,-4.04|21.83,-33.26;
520	1049.73	331.89	v:0.5;t:f;sf:1;nr:3.98;cr:7.96;verts:22.76,12.62|-13.31,6.48|-24.45,8.9|-25.99,-1.36|32.19,-23.4;
560	1077.97	330.64	v:0.5;t:f;sf:1;nr:3.98;cr:7.96;verts:15.3,8.83|-0.92,17.65|-5.48,11.37|-8.02,-15.74|-4.58,-39.53;
600	1104.89	312.83	v:0.5;t:f;sf:1;nr:3.98;cr:7.96;verts:21.13,33.73|-25.55,0.45|-11.62,-8.98|15.02,-20.67|24.01,-8.74;
640	1127.43	312.47	v:0.5;t:f;sf:1;nr:4.02;cr:8.05;verts:25.79,-0.45|8.9,13.66|-7.53,-21.03|1.47,-9.09|6.24,-25.03;
680	1152.88	321.52	v:0.5;t:f;sf:1;nr:4.07;cr:8.13;verts:15.26,20.25|-17.93,17.93|-23.99,-0.04|0.2,-0.42|0.34,8.6;
720	1186.27	310.04	v:0.5;t:f;sf:1;nr:4.11;cr:8.21;verts:-6.42,5.38|-18.13,8.77|-8.22,1.6|-7.92,-2.73|38.2,-13.95;
760	1200.43	314.19	v:0.5;t:f;sf:1;nr:4.15;cr:8.29;verts:-20.58,9.53|-22.38,5.75|-22.08,1.42|29.89,-7.45|40.35,-7.67;
800	1228.12	315.99	v:0.5;t:f;sf:1;nr:4.18;cr:8.37;verts:-11.21,15.43|-13.17,3.31|2.19,-5.65|12.65,-5.87;
840	1252.09	316.06	v:0.5;t:f;sf:1;nr:4.22;cr:8.44;verts:32.64,26.16|-21.77,-5.58|-11.31,-5.8|-23.85,-16.7|-16.7,-23.85;
880	1283.37	325.59	v:0.5;t:f;sf:1;nr:4.25;cr:8.51;verts:21.47,36.32|-17.17,2.72|-13.88,-10.46|1.21,-17.34|10.22,-14.06;
920	1303.82	319.17	v:0.5;t:f;sf:1;nr:4.29;cr:8.57;verts:19.29,2.03|0.27,0.28|-10.23,-20.48|5.02,-18.74;
960	1341.12	312.08	v:0.5;t:f;sf:1;nr:4.32;cr:8.64;verts:7.09,4.97|-3.93,7.72|-18.01,-5.07|-0.6,-8.64|42.08,-8.2;
1000	1363.06	305.11	v:0.5;t:f;sf:1;nr:4.35;cr:8.7;verts:23.36,36.32|-25.87,0.75|-14.85,-2|-20.47,-19.09|20.13,-15.17;
1040	1378.12	305.48	v:0.5;t:f;sf:1;nr:4.38;cr:8.76;verts:7.77,27.09|-4.89,27.76|-19.22,-20.61|5.08,-14.8|38.94,-19.38;
1080	1398.57	303.67	v:0.5;t:f;sf:1;nr:4.41;cr:8.81;verts:19.16,19.84|1.44,27.55|-29.8,-32.08|-15.38,-16.61|26.98,-5.74;
1120	1416.8	308	v:0.5;t:f;sf:1;nr:4.43;cr:8.87;verts:23.31,-16.94|24.7,14.84|8.75,-1.4|0.93,24.18|-18.37,-40.05;
1160	1442.23	311.17	v:0.5;t:f;sf:1;nr:4.46;cr:8.92;verts:2.09,19.93|-0.73,18.01|-16.68,1.77|-2.12,-13.77|39.09,-20.91;
1200	1463.18	305.24	v:0.5;t:f;sf:1;nr:4.48;cr:8.97;verts:17.3,5.62|-18.86,14|-21.68,12.08|-17.97,-2.85|35.23,-27.34;
1240	1477.71	304.27	v:0.5;t:f;sf:1;nr:4.51;cr:9.02;verts:4.91,27.82|-26,11.04|21.48,-39.36|20.66,-19.27|2.77,4.65;
1280	1507.05	300.26	v:0.5;t:f;sf:1;nr:4.53;cr:9.06;verts:19.69,2.42|38.49,23.47|-26.56,0.64|-14.97,-13.01|-8.68,-23.28;
1320	1529.49	293.26	v:0.5;t:f;sf:1;nr:4.55;cr:9.11;verts:16.05,16.47|-26.72,10.8|-23.61,-16.53|-2.75,-4.58|0.51,-0.13;
1360	1553.81	293.9	v:0.5;t:f;sf:1;nr:4.58;cr:9.15;verts:13.61,33.69|-8.27,17.11|5.69,-22.61|32.93,-15.36;
1400	1568.47	287.09	v:0.5;t:f;sf:1;nr:4.6;cr:9.19;verts:19.58,-2.75|-1.04,26.88|-22.92,10.3|-13.98,-13.98|20.09,-30.6;
1440	1580.89	283.91	v:0.5;t:f;sf:1;nr:4.62;cr:9.24;verts:18.45,12.44|0.39,22.25|-13.47,23.7|-5.67,-36.34|7.15,-5.93;
*	id=P3	origin=start	destiny=end	motherId=-
0	760.65	391.59	v:0.5;t:f;sf:1;nr:3.97;cr:7.94;verts:4.08,19.19|3.74,19.26|-1.37,19.57|-12.8,11.59|10.07,-37.92;
40	779.32	385.93	v:0.5;t:f;sf:1;nr:3.97;cr:7.94;verts:-14.59,13.53|-14.92,13.6|-0.44,0.11|-8.7,3.69|-0.16,-9.45;
80	805.81	387.11	v:0.5;t:f;sf:1;nr:3.97;cr:7.94;verts:16.32,28.26|1.71,32.59|-36.85,14.77|2.28,-32.55|27.37,-17.77;
120	838.99	389.58	v:0.5;t:f;sf:1;nr:3.97;cr:7.94;verts:17.48,4.04|23.83,21|-17.41,-4.34|-10.29,-14.7|-5.81,-15.3;
160	860.65	390.36	v:0.5;t:f;sf:1;nr:3.97;cr:7.94;verts:2.16,21.78|-4.18,4.82|-10.15,-2.91|-8.32,-6.5|36.59,-15.41;
200	894.63	373.02	v:0.5;t:f;sf:1;nr:3.97;cr:7.94;verts:8,-1.27|-0.14,8.1|-8.1,-0.14|18.14,-17.8;
240	902.43	374.06	v:0.5;t:f;sf:1;nr:3.97;cr:7.94;verts:29.25,26.86|-7.94,9.14|-15.9,0.9|10.34,-16.76|6.34,-6.12;
280	923.24	367.04	v:0.5;t:f;sf:1;nr:3.97;cr:7.94;verts:8.44,19.84|-4.63,26.28|-25.78,-6.91|-14.47,-13.14|31.3,-24.45;
320	942.06	362.87	v:0.5;t:f;sf:1;nr:3.97;cr:7.94;verts:11.91,13.22|-10.38,15.67|-17.75,-1.24|-4.9,-17.11|34.64,-19.43;
360	967.61	375.36	v:0.5;t:f;sf:1;nr:3.97;cr:7.95;verts:22.02,33.06|-21.45,2.63|-3.38,-21.34|-2.63,-21.45|9.09,-6.94;
400	995.47	387.15	v:0.5;t:f;sf:1;nr:3.97;cr:7.95;verts:-1.41,7.98|-18.77,4.85|-7.98,1.41|-0.17,0.33;
440	1021.5	388.41	v:0.5;t:f;sf:1;nr:3.97;cr:7.95;verts:4.4,19.05|-2.72,19.36|-20.31,-1.25|14.53,-13.08;
480	1037.54	371.01	v:0.5;t:f;sf:1;nr:3.97;cr:7.95;verts:10,-1.4|6.62,7.62|-11.64,1.64|16.4,-19.44;
520	1055.45	370.67	v:0.5;t:f;sf:1;nr:3.97;cr:7.95;verts:-3.24,39.61|-11.28,7.28|-7.91,-1.74|-1.51,-19.78|14.78,-25.61;
560	1085.57	378.22	v:0.5;t:f;sf:1;nr:3.98;cr:7.95;verts:15.71,8.71|8.43,15.86|0.03,0.37|-3.74,-17.57;
600	1108	382.07	v:0.5;t:f;sf:1;nr:3.98;cr:7.95;verts:38.41,10.23|-6.71,12.56|-22.4,4.22|-15.7,-9.06|6.5,-16.92;
640	1129.82	387.23	v:0.5;t:f;sf:1;nr:3.98;cr:7.95;verts:16.59,15.39|6.27,8.02|-5.98,8.23|-15.33,-11.77|14.26,-21.08;
680	1144.18	391.44	v:0.5;t:f;sf:1;nr:3.98;cr:7.95;verts:2.23,19.6|-8.09,12.23|-20.34,12.45|-0.1,-16.86|33.31,-21.72;
720	1167.69	402.4	v:0.5;t:f;sf:1;nr:3.98;cr:7.95;verts:2.92,31.68|-31.49,-5.55|9.8,-10.76|29.85,-11.46|30.04,-10.94;
760	1174.1	397.78	v:0.5;t:f;sf:1;nr:3.98;cr:7.96;verts:19.92,15.85|0.16,9.15|1.9,-8.95|3.39,-15.38;
800	1193.54	392.4	v:0.5;t:f;sf:1;nr:3.98;cr:7.96;verts:19.29,15.62|0.47,10.47|-19.28,3.77|-17.54,-14.33|37.59,-13.01;
840	1199.74	387.37	v:0.5;t:f;sf:1;nr:3.98;cr:7.96;verts:13.09,10.59|-6.96,-5.44|-0.92,-8.78|8.13,-30.77;
880	1235.14	391.83	v:0.5;t:f;sf:1;nr:4.02;cr:8.04;verts:0.34,19.57|-11.23,16.03|-18.51,6.37|4.07,-19.15|33.53,-21.41;
920	1258.36	391.69	v:0.5;t:f;sf:1;nr:4.06;cr:8.13;verts:26.68,11.88|-5.65,31.68|-29.09,-2.55|10.31,-21.55|27.26,-10.47;
960	1288.01	385.88	v:0.5;t:f;sf:1;nr:4.11;cr:8.21;verts:20.27,16.31|-2.97,6.07|-8.21,2.35|3.34,-7.86;
1000	1293.16	381.52	v:0.5;t:f;sf:1;nr:4.15;cr:8.29;verts:20.4,5.1|15.12,11.96|-8.11,1.71|-1.81,-12.21;
1040	1308.55	369.58	v:0.5;t:f;sf:1;nr:4.19;cr:8.37;verts:14.1,21.7|0.9,25.86|-16.14,-38.21|-4.94,-25.4|5,-6.84;
1080	1318.41	370.15	v:0.5;t:f;sf:1;nr:4.23;cr:8.45;verts:4.24,22.27|-19.64,18.23|-4.86,-6.27|-0.71,-20.25|14.33,-14.33;
1120	1325.55	377.82	v:0.5;t:f;sf:1;nr:4.26;cr:8.53;verts:24.47,34.46|-12,1.39|-7.85,-12.59|7.19,-6.66|7.94,-5.16;
1160	1344.52	369.91	v:0.5;t:f;sf:1;nr:4.3;cr:8.61;verts:2.6,10.43|-5.54,9.21|-11.02,-13.07|-11.78,-14.57|26.59,-6.16;
1200	1382.44	364.08	v:0.5;t:f;sf:1;nr:4.34;cr:8.68;verts:35.06,24.94|-8.81,0.93|-11.33,-11.98|-5.21,-7.17|-2.74,-8.43;
1240	1412.54	361.83	v:0.5;t:f;sf:1;nr:4.37;cr:8.75;verts:16.53,-6.34|15.91,7.76|4.96,22.69|-7.48,16.04|-22.81,-36.91;
1280	1441.12	356.34	v:0.5;t:f;sf:1;nr:4.41;cr:8.82;verts:11.9,19.8|-12.67,2.27|-12.06,-11.84|0.21,0.35;
1320	1465.04	355.49	v:0.5;t:f;sf:1;nr:4.45;cr:8.89;verts:38.47,21.58|-12.02,18.95|-23.71,-0.5|-21.84,-15.87|3.76,-26.73;
1360	1496.38	343.69	v:0.5;t:f;sf:1;nr:4.48;cr:8.96;verts:7.13,9.77|-5.25,7.5|-8.09,-4.3|21.97,-27.96;
1400	1513.61	352.7	v:0.5;t:f;sf:1;nr:4.51;cr:9.02;verts:-0.13,0.39|-10.1,18.78|-18.01,-6.56|4.75,-18.95;
1440	1537.13	354.12	v:0.5;t:f;sf:1;nr:4.55;cr:9.09;verts:13.14,13.14|9.01,16.26|-23.66,1.81|-18.78,-17.53|44.74,-5.87;
*	id=P4	origin=start	destiny=death	motherId=-
0	421.57	161.07	v:0.5;t:f;sf:1;nr:4;cr:8;verts:-6.35,30.99|-7.17,-5.21|-4.95,-7.34|3.74,-8.03|8.75,-1.39;
*	id=P5	origin=start	destiny=end	motherId=-
0	237.55	431.26	v:0.5;t:f;sf:1;nr:3.92;cr:7.83;verts:2.19,-5.74|0.01,0.45|-10.6,-22.73|2.19,-24.98|7.33,-23.98;
40	263.32	428.75	v:0.5;t:f;sf:1;nr:3.96;cr:7.93;verts:5.71,5.71|1.26,7.97|-2.49,7.67|-5.71,5.71|0.34,-39.17;
80	281.38	428.63	v:0.5;t:f;sf:1;nr:4.01;cr:8.02;verts:38.81,8.02|-12.35,5.6|-16.8,7.86|-20.55,7.56|-7.84,-15.39;
120	309.55	432.67	v:0.5;t:f;sf:1;nr:4.06;cr:8.11;verts:10.64,12.05|17.94,35.84|10.87,23.32|-24.61,-7.52|21.33,-14.39;
160	327.57	440.69	v:0.5;t:f;sf:1;nr:4.11;cr:8.22;verts:3.38,27.54|-7.38,20.08|-21.87,-17.09|3.32,-6.36|36.7,-17.3;
200	353.68	449.59	v:0.5;t:f;sf:1;nr:4.16;cr:8.31;verts:0.19,-0.43|-6.48,16.87|-22.8,2.53|-11.86,-13.64|10.58,-8.4;
240	373.64	455.98	v:0.5;t:f;sf:1;nr:4.2;cr:8.4;verts:-19.76,5.96|-29.97,5.28|-9.37,-2.01|0.13,0.36;
280	390.21	440.17	v:0.5;t:f;sf:1;nr:4.24;cr:8.48;verts:26.47,32.61|-6.91,6.01|-7.68,-4.99|-16.45,-15.44|5.25,-7.5;
320	407.07	439.9	v:0.5;t:f;sf:1;nr:4.28;cr:8.55;verts:-13.34,16.48|-23.76,5.73|-24.53,-5.26|-11.6,-7.77|41.69,-7.76;
360	420.89	444.68	v:0.5;t:f;sf:1;nr:4.31;cr:8.62;verts:35.28,3.09|-21.31,28.28|-25.42,-2.99|-25.9,-24.15|33.67,-26.38;
400	445.34	431.81	v:0.5;t:f;sf:1;nr:4.34;cr:8.69;verts:-3.13,34.34|-11.88,-13.2|10.83,-9.78|15.96,-7.79;
440	465.42	426.44	v:0.5;t:f;sf:1;nr:4.38;cr:8.76;verts:12.23,25.07|-4.74,21.73|-4.12,-13.16|15.19,-23.39;
480	484.2	426.9	v:0.5;t:f;sf:1;nr:4.41;cr:8.82;verts:7.3,-8.39|-0.23,0.33|-22.9,-12.7|-3.59,-22.93;
520	507.15	435.58	v:0.5;t:f;sf:1;nr:4.44;cr:8.88;verts:-23.36,20.31|-23.18,9.01|-15.65,0.29|39.93,-18.71|28.9,-11.09;
560	522.97	434.78	v:0.5;t:f;sf:1;nr:4.46;cr:8.92;verts:13.08,-11.9|18.24,3.88|-15.46,10.43|-35.46,-2.1;
600	557.32	424.29	v:0.5;t:f;sf:1;nr:4.48;cr:8.97;verts:-0.09,-0.51|0.74,21.23|-16.11,-6.61|-13.65,-16.27|-1.85,-21.16;
640	572.06	423.87	v:0.5;t:f;sf:1;nr:4.5;cr:9.01;verts:6.13,7.84|-13.99,20.8|-6.79,7.28|-14.83,-0.93|30.46,-18.93;
680	590.76	428.36	v:0.5;t:f;sf:1;nr:4.52;cr:9.05;verts:18.99,21.09|0.24,0.34|-9.7,-26.66|11.76,-14.43;
720	626.14	426.38	v:0.5;t:f;sf:1;nr:4.54;cr:9.09;verts:10.79,15.42|-16.4,19.11|-18.79,-0.98|-6.13,-17.79|37.28,-25.64;
760	646.39	422.58	v:0.5;t:f;sf:1;nr:4.56;cr:9.12;verts:0.18,10.08|-9.45,11.61|-7.38,6.88|-10.03,-1.05|20.37,-30.1;
800	659.69	427.62	v:0.5;t:f;sf:1;nr:4.58;cr:9.16;verts:44.8,8.56|-13.13,15.13|-20.68,11.92|-23.33,3.99|7.07,-25.06;
840	675.18	435.67	v:0.5;t:f;sf:1;nr:4.6;cr:9.19;verts:16.49,42.71|-10.53,0.18|-8.63,-6.04|-8.42,-17.01|9.62,-4.28;
880	694.76	440	v:0.5;t:f;sf:1;nr:4.62;cr:9.23;verts:16.93,16.35|9.2,21.67|-12.12,-20.18|-4.27,-36.53;
920	706.73	438.05	v:0.5;t:f;sf:1;nr:4.67;cr:9.33;verts:20.25,12.2|4.97,14.4|-6.27,-11.31|1.13,-12.88;
960	730.33	433.27	v:0.5;t:f;sf:1;nr:4.72;cr:9.44;verts:14.98,25.94|-18.63,9.61|-29.41,5.72|0.03,-0.54|-3.35,7.41;
1000	748.67	417.42	v:0.5;t:f;sf:1;nr:4.77;cr:9.55;verts:34.15,16.09|-3.37,10.1|-21.69,-8.43|-9.33,-4.96|-18.31,-16.38;
1040	763.68	413.32	v:0.5;t:f;sf:1;nr:4.83;cr:9.66;verts:19.14,11.98|4.4,9.43|-18.38,6|-24.35,-9.07|44.77,-16.56;
1080	783.17	415.94	v:0.5;t:f;sf:1;nr:4.89;cr:9.78;verts:47.44,9.19|-0.35,14.6|-15.09,12.05|-28.28,-7.58|25.28,-13.94;
1120	797.08	416.12	v:0.5;t:f;sf:1;nr:4.92;cr:9.83;verts:4.86,30.71|-14.26,14.79|-29.89,8.57|0.18,-0.54|11.37,-13.76;
1160	820.97	417.6	v:0.5;t:f;sf:1;nr:4.93;cr:9.87;verts:48.38,8.65|7.96,8.84|-11.81,1.45|-23.71,0.94|-12.51,-12.28;
1200	843.39	427.76	v:0.5;t:f;sf:1;nr:4.95;cr:9.9;verts:11.54,6.66|-14.46,19|6.07,-39|4.56,-12.52;
1240	869.86	411.29	v:0.5;t:f;sf:1;nr:4.96;cr:9.92;verts:-0.76,49.48|-14.94,-9.81|-10.93,-22.41|19.92,-15.01|20.43,-14.3;
1280	897.16	396.92	v:0.5;t:f;sf:1;nr:4.97;cr:9.94;verts:2.59,10.39|-2.84,39.58|-6.86,-28.68|4.36,-9.79|7.44,-7.71;
1320	922.38	377.97	v:0.5;t:f;sf:1;nr:4.98;cr:9.96;verts:11.76,2.5|-1.26,11.96|-22.63,-8.56|-0.25,-0.39;
1360	946.42	387.89	v:0.5;t:f;sf:1;nr:4.99;cr:9.97;verts:20.04,1.75|-12.27,12.42|-24.29,9.54|-7.86,-18.52|39.4,-5.82;
1400	975.22	388.63	v:0.5;t:f;sf:1;nr:5;cr:9.99;verts:10.6,-5.08|8.2,18.41|-8.76,2.49|-1.04,-31.9;
1440	1005.53	390.74	v:0.5;t:f;sf:1;nr:5;cr:10.01;verts:48.47,12.06|-3.83,13.35|-19.71,-2.97|-7.56,-11.65|1.21,-13.83;
*	id=P6	origin=start	destiny=end	motherId=-
0	47.2	648.18	v:0.5;t:f;sf:1;nr:4.01;cr:8.01;verts:7.03,15.78|-0.28,10.18|-14.15,9.91|-8.9,-14.81|24.69,-19.87;
40	80.83	649.15	v:0.5;t:f;sf:1;nr:4.05;cr:8.11;verts:24.33,-20.86|-2.07,16.86|-1.19,-16.95|-8.94,-18.9;
80	105.31	660.97	v:0.5;t:f;sf:1;nr:4.1;cr:8.2;verts:29.51,13.45|-7.4,24.19|-16.93,-18.8|24.19,-7.4;
120	126.29	668.68	v:0.5;t:f;sf:1;nr:4.14;cr:8.28;verts:6.72,5.25|8.52,21.16|-3.87,7.59|-9.73,-31.31|1.19,-8.44;
160	153.2	662.67	v:0.5;t:f;sf:1;nr:4.17;cr:8.35;verts:37.25,18.03|-18.39,15.15|-20.19,-0.77|-21.45,-13.93|-5.32,-25.02;
200	169.33	664.31	v:0.5;t:f;sf:1;nr:4.21;cr:8.42;verts:11.21,3|10.6,4.72|-0.61,11.59|-1.62,11.49|-23.48,-34.51;
240	191.1	663.01	v:0.5;t:f;sf:1;nr:4.24;cr:8.48;verts:24.68,22.91|-22.37,10.29|-11.16,3.42|-10.55,1.7|-3.27,-31.14;
280	212.42	665.2	v:0.5;t:f;sf:1;nr:4.27;cr:8.54;verts:42.37,1.48|3.36,25.1|-29.9,2.62|-30.01,0.52|-10.76,-28.03;
320	241.37	664.42	v:0.5;t:f;sf:1;nr:4.3;cr:8.59;verts:10.19,14.55|-10.93,13.99|0.28,-0.27|13.42,0.7;
360	260.75	656.76	v:0.5;t:f;sf:1;nr:4.32;cr:8.64;verts:39.77,16.24|-9.2,6.89|-19.1,-7.93|-5.96,-6.96|-8.07,-15.17;
400	290.26	663.04	v:0.5;t:f;sf:1;nr:4.35;cr:8.69;verts:27.93,14.85|27.67,15.34|10.26,22.52|-24.79,-24.09|-13.87,-28.43;
440	315.94	665.83	v:0.5;t:f;sf:1;nr:4.37;cr:8.75;verts:20.08,19.39|2.25,17.64|1.99,18.13|-25.69,-10.91|6.47,-27.06;
480	339.21	673.18	v:0.5;t:f;sf:1;nr:4.39;cr:8.78;verts:30.76,31.08|-9.84,23.19|-16.8,-19.71|-3.07,-25|3.94,-24.88;
520	365.77	668.06	v:0.5;t:f;sf:1;nr:4.41;cr:8.82;verts:19.38,19.38|11.58,24.84|7.09,26.47|4.2,25.96|-0.23,-0.45;
560	397.01	656.42	v:0.5;t:f;sf:1;nr:4.42;cr:8.85;verts:41.47,14.95|-19.66,13.2|-11.86,7.74|-27.08,-7.26|24.28,-14.02;
600	414.42	652.48	v:0.5;t:f;sf:1;nr:4.44;cr:8.87;verts:-5.07,-9.53|24.05,11.01|-7.63,7.63|-35.01,-5.14;
640	437.56	659.12	v:0.5;t:f;sf:1;nr:4.45;cr:8.9;verts:0.91,17.64|-1.16,35.47|-12.85,-19.79|-10.35,-21.21|19.09,-13.87;
680	451.09	646.1	v:0.5;t:f;sf:1;nr:4.46;cr:8.92;verts:37,24.7|17.51,23.23|-12.62,4.63|-27.51,-9.47|-2.03,-29.02;
720	468.97	637.77	v:0.5;t:f;sf:1;nr:4.47;cr:8.94;verts:-3.24,20.44|-19.89,-39.91|-0.37,14.9|5.01,-20.08|19.13,16.36;
760	489.64	631.28	v:0.5;t:f;sf:1;nr:4.48;cr:8.96;verts:7.06,7.84|0.18,10.55|-1.54,9.87|-21.03,8.41|26.55,-35.96;
800	516.77	627.59	v:0.5;t:f;sf:1;nr:4.49;cr:8.98;verts:15.08,15.08|-20.07,4.16|11.61,-17.88|24.54,-26.12;
840	545.47	628.43	v:0.5;t:f;sf:1;nr:4.5;cr:9;verts:33.63,12.6|-11.93,24.45|-13.63,15.92|-17.1,-17.04|-4.17,-25.28;
880	580.65	632.91	v:0.5;t:f;sf:1;nr:4.51;cr:9.01;verts:-1.54,17.07|-32.05,14.27|0.41,-0.08|34.9,-3.67;
920	601.37	626.6	v:0.5;t:f;sf:1;nr:4.56;cr:9.11;verts:2.95,9.66|-22.26,10.77|-20.31,-6.38|14.18,-9.97|44.92,-3.75;
960	631.56	622.13	v:0.5;t:f;sf:1;nr:4.61;cr:9.23;verts:36.16,4.56|-2.23,9.68|-16.01,-14.44|8.23,-5.55;
1000	634.54	612.52	v:0.5;t:f;sf:1;nr:4.68;cr:9.37;verts:-1.28,36.52|-33.38,14.86|-5.22,0.06|5.25,-15.17|0.31,-0.43;
1040	648.98	612.85	v:0.5;t:f;sf:1;nr:4.77;cr:9.53;verts:33.32,17.15|-19.65,0.4|-14.12,-0.09|-9.19,-14.83|9.46,0.33;
1080	678.59	617.71	v:0.5;t:f;sf:1;nr:4.86;cr:9.72;verts:29,-12.91|31.05,6.6|3.71,22.01|-20.15,5.19|-17.9,-33.66;
1120	713.69	625.33	v:0.5;t:f;sf:1;nr:4.95;cr:9.9;verts:22.52,-3.16|-4.05,14.22|-6.1,-5.29|12.36,-28.54;
1160	730.32	625.5	v:0.5;t:f;sf:1;nr:4.99;cr:9.98;verts:5.88,-3|44.93,20.72|-20.69,14.39|-22.74,-5.12|-4.28,-28.37;
1200	754.49	633.47	v:0.5;t:f;sf:1;nr:5.02;cr:10.04;verts:-0.38,21.95|-18.28,4.97|19.04,-35.08|10.31,-19.38;
1240	784.68	640.66	v:0.5;t:f;sf:1;nr:5.05;cr:10.09;verts:11.25,-2.6|22.4,44.94|-19.89,-12.19|-11.15,-27.89|7.27,-8.98;
1280	810.81	633.13	v:0.5;t:f;sf:1;nr:5.07;cr:10.13;verts:18.31,28.19|-26.12,21.15|-14.88,-10.13|-18.86,-16.5|29.73,-40.78;
1320	838.91	626.07	v:0.5;t:f;sf:1;nr:5.08;cr:10.17;verts:50.32,5.95|-9.79,21.13|-21,1.84|-7.55,-19.68|-1.47,-21.03;
1360	860.86	626.52	v:0.5;t:f;sf:1;nr:5.1;cr:10.2;verts:28.37,6.4|7.44,20.45|5.26,21.12|-21.49,3.4|-20.13,-46.69;
1400	879.19	632.99	v:0.5;t:f;sf:1;nr:5.11;cr:10.23;verts:10.03,12.87|-10.89,26.92|-13.07,27.58|2.6,-40.71|9.16,-9.16;
1440	911.06	638.11	v:0.5;t:f;sf:1;nr:5.13;cr:10.25;verts:-21.83,18|-29.33,19.05|-34.93,1.83|-22.71,-4.03|0.57,-0.17;
*	id=P7	origin=start	destiny=end	motherId=-
0	89.47	258.22	v:0.5;t:f;sf:1;nr:3.9;cr:7.8;verts:9.24,0.48|-10.76,5.22|-3.18,-15.46|6.07,-6.98;
40	109.22	267.41	v:0.5;t:f;sf:1;nr:3.95;cr:7.9;verts:2.76,38.92|-10.51,9.67|-13.68,2.21|0.67,-19.18|16.28,-10.17;
80	133.88	274.6	v:0.5;t:f;sf:1;nr:3.99;cr:7.99;verts:9.88,1.21|-9.74,-2.07|-8.38,-2.97|-21.63,-13.07;
120	158.6	274.58	v:0.5;t:f;sf:1;nr:4.04;cr:8.08;verts:0.23,-0.4|-6.79,4.93|-14.84,1.19|-2.87,-7.88|2.73,-7.93;
160	185.42	282.17	v:0.5;t:f;sf:1;nr:4.08;cr:8.15;verts:1.58,8.99|-24.08,-0.35|-6.99,-5.87|7.98,-4.42|40.37,-0.9;
200	217.45	290.12	v:0.5;t:f;sf:1;nr:4.11;cr:8.22;verts:38.04,14.65|8.33,7.05|-24.05,3.53|-6.36,-17.47|-2.59,-18.41;
240	233.43	291.2	v:0.5;t:f;sf:1;nr:4.15;cr:8.3;verts:20.21,14.15|13.07,20.92|-7.64,8.14|-10.03,-22.54|-15.02,-38.28;
280	256.68	295.92	v:0.5;t:f;sf:1;nr:4.19;cr:8.38;verts:24.76,4.37|-3.05,18.87|-6.93,24.17|-24.68,-4.8|15.03,-38.67;
320	281.57	289.16	v:0.5;t:f;sf:1;nr:4.23;cr:8.45;verts:1.94,26.74|-15.31,-6.81|10.77,-12.83|12.45,-11.21|16.63,2.04;
360	282.04	292.05	v:0.5;t:f;sf:1;nr:4.26;cr:8.52;verts:3.28,33.65|-15.77,-3.92|10.31,-9.94|16.17,4.93;
400	305.44	311.81	v:0.5;t:f;sf:1;nr:4.29;cr:8.59;verts:18.69,2.96|1.32,18.88|-13.1,9.81|-16.05,10.03|22.64,-25.49;
440	330.01	309.61	v:0.5;t:f;sf:1;nr:4.32;cr:8.64;verts:3.36,27.35|-13.36,24.1|-5.88,0.77|9.02,-33.14|27.45,-2.4;
480	358.73	306.85	v:0.5;t:f;sf:1;nr:4.35;cr:8.7;verts:27.64,-2.42|2.27,13.98|-1.27,-5.16|11.29,-25.35;
520	369.01	314.61	v:0.5;t:f;sf:1;nr:4.37;cr:8.74;verts:-8.01,21.74|-11.55,2.6|1.01,-17.59|0.08,-0.39;
560	384.29	312.81	v:0.5;t:f;sf:1;nr:4.39;cr:8.77;verts:16.54,32.47|-36.24,-3.81|-15.2,-2.19|-14.27,-19.39|0.38,-0.33;
600	412.46	304.73	v:0.5;t:f;sf:1;nr:4.4;cr:8.8;verts:34.48,10.54|-26.8,24.13|0.21,-0.35|35.71,-5.02;
640	436.91	304.48	v:0.5;t:f;sf:1;nr:4.42;cr:8.83;verts:32.88,12.62|10.03,10.29|11.25,-5.27|21.61,-11.49;
680	453.93	310.52	v:0.5;t:f;sf:1;nr:4.43;cr:8.86;verts:15.87,18.66|-6.98,16.33|-5.76,0.77|-6.68,-43.67|4.6,-5.45;
720	480.54	307.85	v:0.5;t:f;sf:1;nr:4.44;cr:8.89;verts:15.54,10.88|-10.74,15.99|-22.01,-8.12|-0.33,-18.96|44.12,-4.11;
760	501.17	299.75	v:0.5;t:f;sf:1;nr:4.45;cr:8.91;verts:11.34,15.05|-42.51,12.95|-5.1,2.78|8.26,-16.93|23.49,-12.2;
800	541.99	307.57	v:0.5;t:f;sf:1;nr:4.47;cr:8.93;verts:37.68,23.76|-17.18,5.92|-17.84,-3.47|-17.33,-4.38|11.68,-13.92;
840	557.72	306.24	v:0.5;t:f;sf:1;nr:4.47;cr:8.95;verts:10.19,-3.31|0.48,-0.2|-8.44,-6.6|-4.05,-15.25|3.49,-10.13;
880	579.49	321.89	v:0.5;t:f;sf:1;nr:4.48;cr:8.97;verts:-11.58,12.35|-21.29,15.46|-18.28,5.53|-25.82,0.4|0.49,-0.16;
920	597.56	320.63	v:0.5;t:f;sf:1;nr:4.52;cr:9.05;verts:18.29,12.34|-11.03,19.11|-15.33,15.87|-17.57,-1.43|16.63,-41.64;
960	635.59	322	v:0.5;t:f;sf:1;nr:4.56;cr:9.13;verts:30.09,20.11|-19.74,13.71|-23.76,-20.66|29.59,-10.77;
1000	669.44	339.87	v:0.5;t:f;sf:1;nr:4.61;cr:9.21;verts:9.95,17.24|-4.26,7.1|-14.32,13.82|-4.14,-19.47|6.78,-35.88;
1040	707.56	342.23	v:0.5;t:f;sf:1;nr:4.65;cr:9.31;verts:11.04,0.58|-9.48,-5.7|-8.59,-6.96|13.39,-6.98;
1080	740.97	335.28	v:0.5;t:f;sf:1;nr:4.7;cr:9.41;verts:45.91,7.54|-23.26,6.67|-23.75,4.62|-22.37,-6.37|-20.02,-13.92;
1120	769.35	330.15	v:0.5;t:f;sf:1;nr:4.76;cr:9.52;verts:17.53,2.4|15.1,24.17|-26.61,10.21|14.82,-26.2|28.07,-4.95;
1160	806.05	331.71	v:0.5;t:f;sf:1;nr:4.82;cr:9.63;verts:-13.89,14.89|-19.16,3.96|-8.63,-3.39|17.46,-10.49|46.09,-11.84;
1200	831.03	334.73	v:0.5;t:f;sf:1;nr:4.88;cr:9.76;verts:-2.89,10.09|-8.04,-6.75|-7.52,-7.46|-0.32,0.62;
1240	851.36	331.74	v:0.5;t:f;sf:1;nr:4.95;cr:9.89;verts:-23.22,7.1|-10.54,2.05|-10.63,1.49|-20.65,-2.38|38.66,-5.44;
1280	883.09	336.76	v:0.5;t:f;sf:1;nr:4.98;cr:9.96;verts:7.68,30.81|6.03,2.78|6.93,-0.42|25.36,-19.11|25.69,-18.66;
1320	908.21	337.97	v:0.5;t:f;sf:1;nr:5.01;cr:10.01;verts:42.31,26.25|-19.09,3.99|-18.18,0.79|0.24,-17.9|0.57,-17.45;
1360	921.7	349.56	v:0.5;t:f;sf:1;nr:5.03;cr:10.05;verts:38.29,32.23|-11.85,-1.25|-12.93,-5.87|-13.26,-6.31|-1.86,-11.77;
1400	933.47	358.95	v:0.5;t:f;sf:1;nr:5.04;cr:10.09;verts:-23.61,8.15|-24.69,3.52|-25.02,3.08|-13.63,-2.37|-0.52,0.25;
1440	949.78	362.71	v:0.5;t:f;sf:1;nr:5.05;cr:10.1;verts:5.25,8.73|-16.83,4.01|-29.94,1.38|-9.57,-3.49|49.29,-10.71;
*	id=P8	origin=start	destiny=end	motherId=-
0	766.67	35.45	v:0.5;t:f;sf:1;nr:3.91;cr:7.83;verts:-0.28,0.35|-3.16,8.23|-7.85,4|-17.94,-6.55|-7.55,-4.54;
40	790.02	28.76	v:0.5;t:f;sf:1;nr:3.96;cr:7.92;verts:19.96,5.35|15.35,13.82|-24.58,19.38|-5.35,-19.96|19.41,-7.07;
80	812.09	18.75	v:0.5;t:f;sf:1;nr:4.01;cr:8.02;verts:26.44,17.44|-6.72,3.82|-2.12,-4.66|12.62,-10.59;
120	841.77	17.66	v:0.5;t:f;sf:1;nr:4.06;cr:8.11;verts:14.11,26.54|-3.24,16.35|-20.88,21.63|-17.06,-11.68|17.7,-35.96;
160	870.02	18.35	v:0.5;t:f;sf:1;nr:4.1;cr:8.2;verts:7.11,4.98|-7.66,4.07|-1.51,-8.55|25.91,-1.6;
200	894.85	26.1	v:0.5;t:f;sf:1;nr:4.15;cr:8.29;verts:21.09,4.1|-17.72,12.72|-3.87,-20.64|19.15,-9.76;
240	928.36	23.09	v:0.5;t:f;sf:1;nr:4.19;cr:8.38;verts:35.49,21.44|1.06,10.06|-12.42,1.09|-14.37,-12.76|5.51,-8.49;
280	961.92	28.26	v:0.5;t:f;sf:1;nr:4.23;cr:8.46;verts:8.33,2.55|7.14,5|-8.67,0.91|5.02,-26.34;
320	981.22	31.55	v:0.5;t:f;sf:1;nr:4.27;cr:8.55;verts:10.33,23.2|-12.16,8.29|1.35,-27.05|19.16,-16.66;
360	1014.6	38.17	v:0.5;t:f;sf:1;nr:4.32;cr:8.63;verts:34.18,0.9|-5.06,9.12|-14.22,-10.04|-4.57,-9.37;
400	1046.08	40.69	v:0.5;t:f;sf:1;nr:4.36;cr:8.71;verts:0.67,19.33|-7.24,17.93|-11.09,15.84|-13.43,-13.91|26.99,-21.54;
440	1059.09	42.31	v:0.5;t:f;sf:1;nr:4.4;cr:8.79;verts:43.57,0.18|4.54,25.74|-12.34,20.94|-20.88,-15.73|13.98,-19.93;
480	1080.36	48.99	v:0.5;t:f;sf:1;nr:4.44;cr:8.88;verts:22.31,6.87|11.05,24.82|-26.67,5.18|-7.29,-13.24|10.88,-42.6;
520	1099.13	49.76	v:0.5;t:f;sf:1;nr:4.49;cr:8.98;verts:-4.19,18.17|-9.01,15.8|3.54,7.64|16.76,-8.17|18.64,-0.33;
560	1130.88	46.35	v:0.5;t:f;sf:1;nr:4.51;cr:9.03;verts:31.36,32.1|-13.11,-3.74|-14.99,-11.59|0.2,-11.4|11.4,0.2;
600	1142.25	45.38	v:0.5;t:f;sf:1;nr:4.54;cr:9.07;verts:37.17,25.63|-24.47,-4.71|-11.17,-12.37|1.37,-9.75|3.85,-9.06;
640	1167.42	49.41	v:0.5;t:f;sf:1;nr:4.59;cr:9.19;verts:-5.18,20.78|-23.81,-5.71|-21.33,-5.02|41.36,-18.62|21.29,-2.24;
680	1199.9	41.94	v:0.5;t:f;sf:1;nr:4.66;cr:9.31;verts:8.06,45.23|-9.44,-0.66|-11.19,-9.71|8.88,-26.1|7.56,-5.7;
720	1237.11	35.45	v:0.5;t:f;sf:1;nr:4.72;cr:9.45;verts:19.07,5.11|12.95,14.9|-29.37,-5.1|-6.75,-18.56|15.98,-11.61;
760	1262.24	40.85	v:0.5;t:f;sf:1;nr:4.79;cr:9.57;verts:-12.18,20.3|-6.06,10.51|-9.16,-6.21|2.73,-9.53|35.7,-12.36;
800	1288.46	44.32	v:0.5;t:f;sf:1;nr:4.85;cr:9.69;verts:9.49,-8.89|-23.48,-6.06|19.47,-3.08|19.67,-1.38|-47.49,5.84;
840	1308.45	55.01	v:0.5;t:f;sf:1;nr:4.91;cr:9.81;verts:-0.33,9.31|-0.52,7.61|-10.5,1.8|-23.81,1.25|43.15,-22.06;
880	1320.44	63.36	v:0.5;t:f;sf:1;nr:4.94;cr:9.88;verts:3.71,21.07|-12.32,17.66|-12.51,15.96|-22.5,10.15|24.99,-42.23;
920	1339.7	60.72	v:0.5;t:f;sf:1;nr:4.96;cr:9.93;verts:35.11,18.12|-8.39,33.64|-26.17,-22.75|32.97,-10.71;
960	1361.22	65.86	v:0.5;t:f;sf:1;nr:4.98;cr:9.95;verts:13.59,23.26|-9.87,39.6|-0.01,0.57|11.45,-5.57|40.79,1.42;
1000	1383.43	63.64	v:0.5;t:f;sf:1;nr:4.98;cr:9.96;verts:-8.62,21.04|-22.22,-1.65|-10.75,-7.79|46.97,-16.4|18.58,-0.8;
1040	1407.15	65.85	v:0.5;t:f;sf:1;nr:4.99;cr:9.97;verts:29.76,26.8|22.4,33.2|24.66,-31.56|23.25,-14.18|49.58,-4.81;
1080	1437.22	69.75	v:0.5;t:f;sf:1;nr:4.99;cr:9.98;verts:0.23,0.4|-24.14,27.77|-5.41,-27.67|19.51,-0.91;
1120	1454.24	82.38	v:0.5;t:f;sf:1;nr:4.99;cr:9.98;verts:11.24,0.79|2.49,11.72|-16.79,13.03|-22.43,-15.04|48.14,-13.06;
1160	1487.67	90.62	v:0.5;t:f;sf:1;nr:4.99;cr:9.98;verts:14.79,6.97|-22.18,9.03|14.71,-4.82|11.21,1.18;
1200	1506.57	86.91	v:0.5;t:f;sf:1;nr:4.99;cr:9.98;verts:-10.47,3.61|-7.69,-2.54|-4.19,-8.53|19.97,-4.35;
1240	1529.51	82.3	v:0.5;t:f;sf:1;nr:4.99;cr:9.98;verts:17.15,32.26|-35.6,8.22|-2.97,-8.96|18.9,-35.17|36.44,-2.55;
1280	1541.64	78.86	v:0.5;t:f;sf:1;nr:4.99;cr:9.98;verts:5.02,28.82|-15.01,47.6|-15.1,-12.4|8.08,-35.01|24.31,-5.99;
1320	1571.98	78.54	v:0.5;t:f;sf:1;nr:4.99;cr:9.98;verts:14.44,29.61|-12.11,29.56|-22.47,-24.09|32.62,-4.58;
1360	1600.2	70.27	v:0.5;t:f;sf:1;nr:4.99;cr:9.98;verts:27.38,24.65|-13.78,21.33|-13.84,-37.45|4.41,-12.86|18.97,-31.58;
1400	1621.21	80.63	v:0.5;t:f;sf:1;nr:4.99;cr:9.98;verts:43.46,24.55|0.64,12.16|-11.71,3.36|-16.61,-2.5|-2.04,-21.22;
1440	1645.19	81.45	v:0.5;t:f;sf:1;nr:4.99;cr:9.98;verts:13.86,16.52|0.46,0.01|-13.57,-16.76|13.57,-16.76;
*	id=P9	origin=start	destiny=end	motherId=-
0	698.16	182.34	v:0.5;t:f;sf:1;nr:3.91;cr:7.83;verts:-2.04,29.16|-16.34,24.23|-28.87,-4.57|30.83,-23.33|27.8,-9.03;
40	718.2	182.47	v:0.5;t:f;sf:1;nr:3.96;cr:7.92;verts:-8.92,18.29|-18.73,7.95|-16.25,-12.25|7.76,-8.9|39.13,-0.92;
80	739.06	195	v:0.5;t:f;sf:1;nr:4.01;cr:8.02;verts:18.27,11.6|-13.1,3.63|-9.44,1.16|-9.3,-1.98|-1.73,-39.57;
120	757.25	211.97	v:0.5;t:f;sf:1;nr:4.06;cr:8.12;verts:0.24,0.4|-25.21,-14.56|-15.43,-24.69|-2.03,-29.04|-1.02,-29.09;
160	769.2	218.27	v:0.5;t:f;sf:1;nr:4.1;cr:8.2;verts:-20.84,3.3|17.79,-36.47|-11.71,6.7|20.71,4.03|11.49,17.7;
200	797.92	223.47	v:0.5;t:f;sf:1;nr:4.14;cr:8.28;verts:-1.08,8.79|-8,9.23|-8.85,-0.46|24.59,-21.72;
240	823.07	218.52	v:0.5;t:f;sf:1;nr:4.18;cr:8.36;verts:31.62,9.9|19.43,5.57|-16.14,12.16|16.35,-11.88;
280	848.46	224.81	v:0.5;t:f;sf:1;nr:4.22;cr:8.43;verts:6.23,16.2|-5.96,11.87|-29.32,-16.93|-9.04,-5.58|-0.13,0.46;
320	873.42	222.43	v:0.5;t:f;sf:1;nr:4.25;cr:8.5;verts:-8.56,6|-18.73,13.81|-25.09,-1.92|5.85,-8.67|41.92,-4.44;
360	886.52	209.29	v:0.5;t:f;sf:1;nr:4.28;cr:8.57;verts:28.67,31.35|-21.66,-7.15|-3.9,-7.65|-7.25,-21.81|2.22,-8.29;
400	899.15	200.78	v:0.5;t:f;sf:1;nr:4.32;cr:8.63;verts:-16.17,30.4|-28.88,-18.75|-16.52,-16.15|-10.41,-16.8|42.71,-3.16;
440	923.4	181.61	v:0.5;t:f;sf:1;nr:4.35;cr:8.69;verts:31.51,8.44|7.89,31.65|-32.31,-4.54|-22.66,-23.47|34.52,-0.11;
480	948.57	169.2	v:0.5;t:f;sf:1;nr:4.38;cr:8.76;verts:6.34,-3.96|5.34,16.99|2.82,-9.23|9.35,-12.51;
520	969.88	160.42	v:0.5;t:f;sf:1;nr:4.4;cr:8.8;verts:38.02,21.74|-15.97,8.21|-14.97,-12.74|-18.49,-18.01|-11.96,-21.29;
560	983.8	151.07	v:0.5;t:f;sf:1;nr:4.41;cr:8.83;verts:43.96,1.73|23.53,14.14|-12.03,24.67|-27.38,1.91|-12.89,-24.24;
600	1015.35	151.36	v:0.5;t:f;sf:1;nr:4.43;cr:8.85;verts:12.41,2.02|33.03,29.28|-8.02,14.43|-21.11,-19.69|-5.51,-28.34;
640	1037.12	153.25	v:0.5;t:f;sf:1;nr:4.44;cr:8.88;verts:34.32,17.49|16.88,34.62|-9.36,3.9|-19.45,-20.61|16.88,-34.62;
680	1050.03	149.34	v:0.5;t:f;sf:1;nr:4.45;cr:8.89;verts:21.41,13.58|30.19,32.53|-22.27,-0.01|-26.09,-12.72|5.54,-28.49;
720	1076.6	152.62	v:0.5;t:f;sf:1;nr:4.46;cr:8.91;verts:9.73,29.95|-31.25,3.84|17.15,-26.41|34.09,-10.18;
760	1097.51	155.47	v:0.5;t:f;sf:1;nr:4.46;cr:8.92;verts:-0.33,-0.4|-19.71,13.8|-20.4,-12.75|-3.75,-23.56|13.19,-7.33;
800	1121.53	151.99	v:0.5;t:f;sf:1;nr:4.47;cr:8.94;verts:9.96,2.48|36.87,25.14|-24.35,-3.88|-10.84,-10.81|8.8,-5.29;
840	1138.45	163.17	v:0.5;t:f;sf:1;nr:4.47;cr:8.95;verts:8.43,5.06|2.71,9.45|-6.96,13.67|-8.12,5.9|7.1,-44.12;
880	1156.18	180.27	v:0.5;t:f;sf:1;nr:4.48;cr:8.96;verts:-0.13,0.39|-9.31,22.16|-13.28,-23.95|20.35,-18.32;
920	1175.6	181.93	v:0.5;t:f;sf:1;nr:4.49;cr:8.97;verts:17.85,31.08|-19.55,2.06|0.93,-16.66|8.05,-7|10.02,-3.65;
960	1189.07	175.17	v:0.5;t:f;sf:1;nr:4.49;cr:8.98;verts:12.17,8.24|4.38,24.32|-12.54,-23.42|-5.42,-13.75|-3.45,-10.41;
1000	1216.57	170.8	v:0.5;t:f;sf:1;nr:4.5;cr:8.99;verts:1.43,20.43|0.36,20.47|-1.83,2.49|-15.32,3.87|-20.4,1.78;
1040	1247.94	169.96	v:0.5;t:f;sf:1;nr:4.5;cr:9;verts:9.42,6.12|-11.23,-0.39|12.33,-19.43|6.61,-9.09;
1080	1268.89	170.2	v:0.5;t:f;sf:1;nr:4.5;cr:9.01;verts:41.41,17.59|9.61,6.98|-11.52,6.36|-14.34,-8.86|-8.62,-19.2;
1120	1298	171.75	v:0.5;t:f;sf:1;nr:4.51;cr:9.01;verts:11.41,2.63|9.47,6.88|12.3,19.14|-19.51,8.53|3.34,-35.87;
1160	1314.18	169.4	v:0.5;t:f;sf:1;nr:4.51;cr:9.02;verts:8.74,5.05|-3.88,16.79|-9.94,-1.75|19.56,-21.19;
1200	1339.51	166.81	v:0.5;t:f;sf:1;nr:4.51;cr:9.02;verts:23.01,19.3|-3.32,18.17|-16.59,2.46|-5.77,-23.78;
1240	1365.98	171.45	v:0.5;t:f;sf:1;nr:4.51;cr:9.03;verts:7.92,-34.29|5.51,-34.76|13.75,32.4|-3.47,23.94|-12.9,-43.24;
1280	1404.85	175.72	v:0.5;t:f;sf:1;nr:4.52;cr:9.04;verts:43.38,12.53|25.14,24.28|-34.41,-6.07|-33.04,-11.38|-21.99,-27.16;
1320	1421.64	173.19	v:0.5;t:f;sf:1;nr:4.52;cr:9.04;verts:12.94,13.88|-17.94,-6.18|7.41,-17.47|18.39,-14.03;
1360	1456	160.59	v:0.5;t:f;sf:1;nr:4.52;cr:9.05;verts:9.63,3.13|30.91,18.78|-21.42,1.27|0.18,-10.12;
1400	1484.92	161.32	v:0.5;t:f;sf:1;nr:4.53;cr:9.05;verts:8.39,4.46|1.99,19.51|-19.28,3.86|-9.25,-2.14|25.24,-25.92;
1440	1499.99	171.41	v:0.5;t:f;sf:1;nr:4.53;cr:9.06;verts:4.54,28.69|-6.68,14.54|-24.32,7.95|10.18,-15.84|30.53,-33.4;
*	id=P10	origin=start	destiny=end	motherId=-
0	590.01	154.55	v:0.5;t:f;sf:1;nr:3.99;cr:7.98;verts:0.74,21.13|-8.6,19.31|-15.95,13.87|13.6,-37.02|-1.12,7.55;
40	609.44	162.03	v:0.5;t:f;sf:1;nr:4.03;cr:8.07;verts:12.37,37.93|-18.65,-5|-1.01,-19.28|2.02,-19.2|9.36,-16.89;
80	641.88	170.93	v:0.5;t:f;sf:1;nr:4.08;cr:8.16;verts:10.49,1.29|2.38,-10.3|6.06,8.66|-18.73,-26.28;
120	664.05	175.8	v:0.5;t:f;sf:1;nr:4.13;cr:8.25;verts:-16.1,13.53|-11.67,6.16|-19.79,-5.42|11.02,-2.34|40.74,-2.29;
160	690.42	170.48	v:0.5;t:f;sf:1;nr:4.17;cr:8.35;verts:24,33.58|-8.39,7.83|-15.35,-7.67|0.8,-11.45|14.37,-7.61;
200	715.07	165.43	v:0.5;t:f;sf:1;nr:4.21;cr:8.43;verts:15.13,24.21|10.23,26.65|-25.2,-13.4|-10.28,-12.66|29.84,-29.18;
240	733.11	152.97	v:0.5;t:f;sf:1;nr:4.25;cr:8.51;verts:0.35,10.03|-2.91,11.75|-7.81,14.19|1.91,-9.85|15.95,-39.01;
280	748.89	151.45	v:0.5;t:f;sf:1;nr:4.29;cr:8.58;verts:10.66,1.12|-15.43,8.5|-18.69,10.22|-13.86,-11.37|42.47,-2.3;
320	774.78	150.39	v:0.5;t:f;sf:1;nr:4.32;cr:8.65;verts:16.57,-3.36|-15.24,0.06|-5.14,-5.03|12.05,-12.93;
360	809.91	159.01	v:0.5;t:f;sf:1;nr:4.35;cr:8.71;verts:-10.17,-25.18|-10.61,-24.99|-0.27,-0.42|-23.07,-4.31|-18.55,5.26;
400	835.81	155.71	v:0.5;t:f;sf:1;nr:4.37;cr:8.75;verts:9.75,0|-3.97,8.91|-0.49,-17.82|6.53,-7.25;
440	858.51	141.57	v:0.5;t:f;sf:1;nr:4.39;cr:8.78;verts:10.65,1.5|7.87,7.34|-10.18,10.09|-12.94,-14.13;
480	882.4	135.19	v:0.5;t:f;sf:1;nr:4.4;cr:8.81;verts:-1.62,18.54|-17.79,5.44|-16.03,0.95|-13.24,-4.89|36.1,-24.95;
520	910.44	126.14	v:0.5;t:f;sf:1;nr:4.42;cr:8.83;verts:-0.38,22.01|-18.87,11.34|-21.8,3.06|-20.69,-7.53|37.59,-22.92;
560	941.59	123.25	v:0.5;t:f;sf:1;nr:4.43;cr:8.87;verts:23.24,16.1|2.82,9.21|-9.34,-2.33|-4.52,-8.5;
600	955.9	122.29	v:0.5;t:f;sf:1;nr:4.45;cr:8.9;verts:8.93,15.14|-11.49,8.25|-23.65,-3.29|-18.83,-9.46|42.33,-13.17;
640	987.54	120.96	v:0.5;t:f;sf:1;nr:4.46;cr:8.93;verts:1.67,19.14|-22.72,13.8|15.88,-31.85|10.68,-14.5;
680	1006.13	116.37	v:0.5;t:f;sf:1;nr:4.48;cr:8.97;verts:23.43,38.01|-16.91,14.56|-15.84,-18.88|-7.91,-19.09|22.15,-10.8;
720	1037.45	107.02	v:0.5;t:f;sf:1;nr:4.5;cr:9.01;verts:19.68,20.88|-10.12,-0.53|-9.16,-20.16|9.52,-3.47;
760	1057.65	112.16	v:0.5;t:f;sf:1;nr:4.56;cr:9.12;verts:-0.53,26.03|-7,6.09|-10.69,1.68|8.25,-27.62|7.41,-5.58;
800	1070.89	110.8	v:0.5;t:f;sf:1;nr:4.63;cr:9.27;verts:6.4,20.94|-20.24,4.73|-23.93,0.32|-5.83,-6.95|37.5,-25.97;
840	1103.76	109.89	v:0.5;t:f;sf:1;nr:4.71;cr:9.42;verts:-5.22,32.95|-29.43,35.78|4.63,-26.88|11.41,-31.34|30.93,-12.5;
880	1129.93	122.03	v:0.5;t:f;sf:1;nr:4.78;cr:9.56;verts:28.63,24.47|-17.6,29.3|-21.54,-14.74|-14.76,-19.2|25.8,-22.43;
920	1156.67	123.14	v:0.5;t:f;sf:1;nr:4.85;cr:9.69;verts:1.89,25.59|-25.85,6.93|-7.38,-25.72|-0.94,-21.31|39.65,-26.67;
960	1185.02	129.97	v:0.5;t:f;sf:1;nr:4.91;cr:9.82;verts:37.6,3.95|13.83,36.23|-35.53,-12.93|11.3,-19.84|26.27,-27.2;
1000	1204.25	136.43	v:0.5;t:f;sf:1;nr:4.94;cr:9.88;verts:18.37,10.41|-0.79,11.37|-23.92,7.75|-7.93,-13.39|7.04,-20.74;
1040	1231.87	137.31	v:0.5;t:f;sf:1;nr:4.96;cr:9.92;verts:49.33,-2.93|8.58,8.89|-9.25,11.29|-12.23,-1.72|-20.59,-19.86;
1080	1262.28	137.43	v:0.5;t:f;sf:1;nr:4.98;cr:9.96;verts:18.92,-2.82|10.01,-0.52|6.64,-0.48|-21.82,9;
1120	1288.34	134.49	v:0.5;t:f;sf:1;nr:4.99;cr:9.98;verts:28.87,27.43|-19.42,-3.42|-16.05,-3.46|-7.14,-5.75|10.85,-3.95;
1160	1310.88	136.08	v:0.5;t:f;sf:1;nr:5;cr:10;verts:6.32,29.02|-5.12,10.5|-11.59,-1.42|-11.7,-2.35|8.68,-38.97;
1200	1336.02	138.9	v:0.5;t:f;sf:1;nr:5.01;cr:10.02;verts:0.51,0.26|-21.31,34.1|-38.24,-12.42|-26.9,-29.88|37.54,-14.41;
1240	1362.09	150.62	v:0.5;t:f;sf:1;nr:5.02;cr:10.04;verts:11.47,-2.69|0.37,0.45|-25.55,11.99|-13.63,-33.72|-8.18,-35.44;
1280	1375.11	162.34	v:0.5;t:f;sf:1;nr:5.02;cr:10.05;verts:25.31,10.74|-12.66,12.16|-4.3,-27.16|18.99,-7.86;
1320	1394.11	157.25	v:0.5;t:f;sf:1;nr:5.03;cr:10.06;verts:17.85,36.02|-8.61,-5.18|0,-10.05|-0,-12.94;
1360	1419.57	162.54	v:0.5;t:f;sf:1;nr:5.04;cr:10.07;verts:-5.07,21.96|-8.81,20.75|-25.46,-4.76|-25.47,-7.65|45.21,-22.08;
1400	1440.79	171.97	v:0.5;t:f;sf:1;nr:5.04;cr:10.09;verts:15.6,17.94|-12.31,29.8|-17.39,-16.21|23.99,-12.65|22.34,-8.13;
1440	1456.91	180.11	v:0.5;t:f;sf:1;nr:5.05;cr:10.09;verts:6.22,0.01|27.84,18.78|-0.52,26.08|-23.84,-32.54|7.87,-4.51;
*	id=P11	origin=start	destiny=end	motherId=-
0	169.17	657.64	v:0.5;t:f;sf:1;nr:4.01;cr:8.03;verts:19.68,5.05|-7.4,3.29|-7.95,1.54|8.09,0.28;
40	205.4	663.2	v:0.5;t:f;sf:1;nr:4.06;cr:8.12;verts:-16.55,10.62|-8.14,2.18|-8.32,-1.32|6.64,-5.19|39.47,-7.25;
80	226.93	657.72	v:0.5;t:f;sf:1;nr:4.11;cr:8.22;verts:-16.03,12.98|-14.89,-10.67|15.57,-13.53|17.94,-12.73|32.08,-5.09;
120	240.22	661.18	v:0.5;t:f;sf:1;nr:4.16;cr:8.31;verts:20.9,35.37|-30,-8.04|2.28,-10.07|4.66,-9.27|18.79,-1.63;
160	275.22	669.33	v:0.5;t:f;sf:1;nr:4.2;cr:8.41;verts:19.81,26.29|-21.59,24.84|-16.21,6.52|10.29,-40.27|12.33,-30.52;
200	299.68	671.83	v:0.5;t:f;sf:1;nr:4.25;cr:8.5;verts:21.26,17.84|15.92,22.73|-24.72,22.81|-14.7,-23.53|26.67,-7.65;
240	315.62	671.62	v:0.5;t:f;sf:1;nr:4.29;cr:8.59;verts:7.23,5.65|5.31,17.63|-0.03,22.52|5.44,-26.64|10.73,-7.86;
280	325.03	676.25	v:0.5;t:f;sf:1;nr:4.34;cr:8.68;verts:-2.18,10.27|-4.1,22.25|-11.13,13.75|-3.97,-22.02|15.29,-8.69;
320	345.78	687.82	v:0.5;t:f;sf:1;nr:4.38;cr:8.77;verts:1.06,12.1|0.85,12.12|-5.46,2.89|12.32,-32.45;
360	367.47	695.39	v:0.5;t:f;sf:1;nr:4.43;cr:8.85;verts:-15.74,-40.92|1.94,18.49|5.75,17.68|3.23,-18.31|12.68,13.6;
400	413.15	711.24	v:0.5;t:f;sf:1;nr:4.47;cr:8.94;verts:-2.88,22.49|-15.15,9.84|15.8,-8.76|18.06,-0.32;
440	436.11	714.78	v:0.5;t:f;sf:1;nr:4.5;cr:8.99;verts:8.53,-5.75|-4.91,3.23|-7.17,-5.21|-8.91,-27.2;
480	455.2	723.03	v:0.5;t:f;sf:1;nr:4.52;cr:9.04;verts:43.71,10.57|-24,11.48|-10.56,2.5|-26.26,3.04|22.19,-16.73;
520	476.72	719.89	v:0.5;t:f;sf:1;nr:4.54;cr:9.08;verts:18.24,-3.14|22.19,7.43|6.58,-7.57|0.35,-10.03|0.68,-19.86;
560	504	720.28	v:0.5;t:f;sf:1;nr:4.56;cr:9.12;verts:0,11.08|-5.09,7.82|-20.7,-7.19|-9.04,-2.75|-0.4,0.33;
600	521.66	733.59	v:0.5;t:f;sf:1;nr:4.58;cr:9.16;verts:36.23,4.23|-18.06,13.64|-10.65,4.3|-11.04,-3.17|3.74,-10.86;
640	549.93	731.79	v:0.5;t:f;sf:1;nr:4.6;cr:9.19;verts:39,0.68|7.96,2.43|24.11,27.57|-30.74,-24.01;
680	575.35	731.81	v:0.5;t:f;sf:1;nr:4.61;cr:9.23;verts:8.74,35.72|-17.47,2.45|-17.53,-13.7|12.12,-18.66|13.57,0.7;
720	589.25	735.97	v:0.5;t:f;sf:1;nr:4.63;cr:9.27;verts:19.27,3.4|5.72,18.71|-18.48,-23.04|-1.78,-14.5;
760	602.59	728.47	v:0.5;t:f;sf:1;nr:4.65;cr:9.31;verts:5.93,-4.1|-0.5,0.19|-7.62,11.22|-28.65,-5.57|-15.12,-21.99;
800	628.95	724.43	v:0.5;t:f;sf:1;nr:4.7;cr:9.41;verts:46.09,6.39|-8.48,19.04|-26.86,-3.85|-20.44,-8.14|-2.9,-20.64;
840	667.15	713.68	v:0.5;t:f;sf:1;nr:4.76;cr:9.53;verts:17.05,43.84|-17.56,-8.19|-15.48,-11.66|7.57,-17.84|7.88,-4.35;
880	693.79	708.54	v:0.5;t:f;sf:1;nr:4.83;cr:9.66;verts:47.63,0.9|3.81,21.58|-21.17,5.67|-18.75,-9.5|-1.53,-21.86;
920	713.59	712.6	v:0.5;t:f;sf:1;nr:4.9;cr:9.8;verts:27.82,4.96|-14.73,14.23|-21.33,-17.8|-13.75,-14.23|-2.85,-20.28;
960	743.69	702.93	v:0.5;t:f;sf:1;nr:4.97;cr:9.94;verts:30.56,10.52|27.99,16.16|3.94,32.08|-26.8,-18.08|-16.52,-46.1;
1000	761.41	702.78	v:0.5;t:f;sf:1;nr:5.01;cr:10.02;verts:12.84,10.37|-16.01,19.79|-11.79,-17.48|20.27,-5.81;
1040	780.26	692.35	v:0.5;t:f;sf:1;nr:5.03;cr:10.07;verts:2.33,20.38|-14,36.46|1.42,-16.24|17.12,-35.11;
1080	789.51	690.76	v:0.5;t:f;sf:1;nr:5.04;cr:10.09;verts:31.62,39.16|-6.92,18.79|-20.8,-22.31|-7.83,-17.83|6.34,-29.84;
1120	817.16	697.92	v:0.5;t:f;sf:1;nr:5.05;cr:10.1;verts:29.39,15.63|23.54,23.54|-2.32,33.21|-14.07,-30.17|0.5,0.3;
1160	841.97	697.16	v:0.5;t:f;sf:1;nr:5.05;cr:10.11;verts:4.58,14.87|-1.27,22.78|-9.6,8.95|-24.31,-0.46|27.63,-29.47;
1200	868.62	696.02	v:0.5;t:f;sf:1;nr:5.06;cr:10.11;verts:-0.06,0.46|-22.07,13.73|-14.61,-20.86|19.79,-16.03;
1240	900.71	691.3	v:0.5;t:f;sf:1;nr:5.06;cr:10.12;verts:0.21,0.54|-41.5,-10.35|-40.19,-14.63|-12.29,-20.75|-1.49,-42.75;
1280	921.72	700.71	v:0.5;t:f;sf:1;nr:5.06;cr:10.12;verts:7.33,14.86|-9.64,18.93|-20.8,9.95|16.96,-12.78|21.19,1.48;
1320	939.87	703.55	v:0.5;t:f;sf:1;nr:5.06;cr:10.12;verts:-10.82,17.7|-10.95,-1.34|-1.19,-9.94|-1.15,-10.97|37.94,-14.07;
1360	964.43	699.27	v:0.5;t:f;sf:1;nr:5.06;cr:10.12;verts:44.95,23.22|-15.41,19.03|-25.74,-14.22|-25.71,-15.25|13.38,-18.35;
1400	988.94	693.43	v:0.5;t:f;sf:1;nr:5.06;cr:10.12;verts:32.84,4.03|20.43,17.38|-31.45,-7.71|-11.13,-24.19|-9.12,-31.81;
1440	999.3	696.5	v:0.5;t:f;sf:1;nr:5.06;cr:10.12;verts:22.49,7.1|10.08,20.45|-20.62,34.83|-21.49,-21.12|30.3,-19.68;
*	id=P12	origin=start	destiny=end	motherId=-
0	625.34	634.44	v:0.5;t:f;sf:1;nr:3.89;cr:7.79;verts:0.32,9.22|9.11,-1.44|-5.03,7.74|18.53,-24.55;
40	640.2	631.04	v:0.5;t:f;sf:1;nr:3.94;cr:7.88;verts:38.89,1.68|-14.54,5.82|-19.89,4.34|-5.75,-4.85|-2.85,-7.83;
80	667.69	627.66	v:0.5;t:f;sf:1;nr:3.99;cr:7.97;verts:5.41,16.64|-15.3,8.48|5.12,-16.73|20.74,-23.74;
120	705.64	627.93	v:0.5;t:f;sf:1;nr:4.03;cr:8.07;verts:13.79,8.62|11.3,11.7|-30.82,8.19|8.86,-13.64|16.11,-2.26;
160	738.86	628.02	v:0.5;t:f;sf:1;nr:4.08;cr:8.17;verts:34.93,20.19|-19.43,8.72|-17.12,-2.17|-19.39,-3.42|8.63,-17.7;
200	767.24	633.63	v:0.5;t:f;sf:1;nr:4.14;cr:8.27;verts:26.43,31.14|-19.75,-12.08|-3.42,-8.05|8.4,-2.41|8.68,-1.07;
240	802.12	637.63	v:0.5;t:f;sf:1;nr:4.19;cr:8.38;verts:25.11,8.65|24.26,10.8|-11.22,24.07|-20.04,-17.42|11.74,-39.66;
280	819.72	630.45	v:0.5;t:f;sf:1;nr:4.24;cr:8.47;verts:-14.19,22.74|-0.18,-10.13|8.4,-5.67|7.51,1.47;
320	852.63	630.64	v:0.5;t:f;sf:1;nr:4.28;cr:8.56;verts:4.23,8.68|-3.77,8.89|-6.21,7.4|-24.51,-5.48|40.52,-12.39;
360	878.84	630.78	v:0.5;t:f;sf:1;nr:4.32;cr:8.64;verts:34.25,-0.17|-21.98,8.83|-26.57,-4.68|18.4,-19.73|14.3,-12.25;
400	906.05	636.43	v:0.5;t:f;sf:1;nr:4.36;cr:8.72;verts:7.05,5.47|6.64,33.93|-12.91,-6.6|-8.81,-14.08|10.42,-17.34;
440	926.51	644.21	v:0.5;t:f;sf:1;nr:4.39;cr:8.79;verts:41.51,13.32|-13.41,13.25|-17.26,4.95|-10.04,-9.56|4.34,-17.43;
480	940.47	648.17	v:0.5;t:f;sf:1;nr:4.41;cr:8.83;verts:42.45,11.34|-2.03,9.54|-2.52,9.42|-24,-5.6|-9.61,-13.47;
520	958.2	648.92	v:0.5;t:f;sf:1;nr:4.43;cr:8.86;verts:42.82,10.67|-19.76,10.29|-20.25,10.17|-26.94,10.34|-16.14,-23.93;
560	990.56	641.03	v:0.5;t:f;sf:1;nr:4.44;cr:8.88;verts:-28.41,21.15|3.35,-12.49|5.67,-11.62|10.46,2.79|12.36,3.78;
600	1014.41	659.3	v:0.5;t:f;sf:1;nr:4.45;cr:8.9;verts:-11.49,22.05|-13.39,21.06|-0.38,0.35|-18.18,6.65|-20.5,5.78;
640	1040.05	664.44	v:0.5;t:f;sf:1;nr:4.46;cr:8.91;verts:-26.02,5.49|-3.45,1.64|-6.65,7.65|7.77,6.52|3.3,9.59;
680	1064.59	667.06	v:0.5;t:f;sf:1;nr:4.46;cr:8.93;verts:-6.74,16.69|-21.24,12.21|-16.77,9.14|-6.16,-16.92|42.13,-14.51;
720	1088.02	662.28	v:0.5;t:f;sf:1;nr:4.47;cr:8.94;verts:8.46,27.66|-27.8,7.97|11.3,-26.62|34.04,-10.76;
760	1093.96	653.54	v:0.5;t:f;sf:1;nr:4.47;cr:8.95;verts:2.51,18.92|-3.25,30.93|-15.94,41.75|-2.71,-30.98|21.21,-22.75;
800	1111.56	641.2	v:0.5;t:f;sf:1;nr:4.48;cr:8.96;verts:4.01,22.73|-15.09,6.58|-25.67,-12.68|12.91,-19.14|22.4,-5.58;
840	1124.58	639.65	v:0.5;t:f;sf:1;nr:4.48;cr:8.96;verts:9.38,-7.14|7.47,7.47|-0.11,-20.69|4.06,-17.89;
880	1144.77	637.68	v:0.5;t:f;sf:1;nr:4.48;cr:8.97;verts:29.2,19.7|-12.72,5.51|-10.81,-9.1|-3.79,-35.65;
920	1162.88	635.86	v:0.5;t:f;sf:1;nr:4.49;cr:8.98;verts:11.09,17.88|0.15,1|-0.33,9.32|-6.93,6.24|-7.45,5.61;
960	1198.43	628.91	v:0.5;t:f;sf:1;nr:4.49;cr:8.98;verts:3.49,17.97|-16.31,8.31|-24.45,10.93|-15.69,-9.43|36.44,-26.19;
1000	1215.07	613.97	v:0.5;t:f;sf:1;nr:4.49;cr:8.99;verts:-31.19,20.25|-34.48,13.93|-13.15,3.03|32.2,-15.94|35.92,-9.62;
1040	1240.85	612.87	v:0.5;t:f;sf:1;nr:4.5;cr:9;verts:-13.01,43.02|-4.61,-9.45|-4.11,-9.68|6.41,-17.04|10.13,-10.72;
1080	1260.55	616.13	v:0.5;t:f;sf:1;nr:4.5;cr:9;verts:-9.56,-7.47|-0.47,-0.22|-24.3,-6.2|-23.8,-6.43|-13.28,-13.79;
1120	1282.31	626.39	v:0.5;t:f;sf:1;nr:4.51;cr:9.01;verts:-5.45,7.5|-22.23,10.04|0.32,-9.27|7.69,-5.19|44.45,-7.1;
1160	1309.58	637.9	v:0.5;t:f;sf:1;nr:4.51;cr:9.02;verts:17.18,4.41|15.75,9.84|11.43,14.63|-19.59,6.32|-10.38,-34.52;
1200	1333.97	648.41	v:0.5;t:f;sf:1;nr:4.52;cr:9.04;verts:2.82,28.74|-8.64,20.35|-7.21,14.92|-1.67,-19.06|7.78,-17.48;
1240	1353.59	661.33	v:0.5;t:f;sf:1;nr:4.53;cr:9.05;verts:4.21,19.8|-18.9,7.25|-21.28,-6.13|-11.83,-4.55|38.33,-23.93;
1280	1374.02	670.05	v:0.5;t:f;sf:1;nr:4.53;cr:9.07;verts:-0.97,9.27|-16.34,23.91|-6.82,-6.36|17.89,-15.21|8.87,-2.88;
1320	1384.69	666.48	v:0.5;t:f;sf:1;nr:4.54;cr:9.08;verts:27.15,36.3|-11.64,5.7|-17.49,-9.93|-1.8,-6.46|7.22,-18.79;
1360	1413.55	663	v:0.5;t:f;sf:1;nr:4.59;cr:9.19;verts:17.72,5.64|-5.71,9.5|7.12,-8.49|10.27,-4.15;
1400	1433.28	665.05	v:0.5;t:f;sf:1;nr:4.65;cr:9.31;verts:-2,7.69|-4.83,27.41|-12.6,-6.44|-9.45,-2.1|24.62,-38.77;
1440	1446.25	668.55	v:0.5;t:f;sf:1;nr:4.73;cr:9.45;verts:19.71,8.37|-14.98,11.19|-22.42,1.4|-25.58,-2.94|36.3,-29.13;
*	id=P13	origin=start	destiny=death	motherId=-
0	294.61	483.96	v:0.5;t:f;sf:1;nr:3.97;cr:7.93;verts:20.56,12.36|31.33,23.56|-10.77,8.96|-19.89,-13.41|-0.42,-23.99;
40	325.03	487.26	v:0.5;t:f;sf:1;nr:4.01;cr:8.01;verts:16.85,2.07|10.91,13|-1.48,16.91|-9.85,15.65|-15.33,-36.58;
80	340.98	479.62	v:0.5;t:f;sf:1;nr:4.05;cr:8.1;verts:29.45,4.66|-5.04,5.37|-17.43,9.28|-12.72,-10.37|0.89,-5.56;
120	360.49	456.72	v:0.5;t:f;sf:1;nr:4.09;cr:8.18;verts:-31.23,25.75|9.94,-18.23|6.68,-4.85|-4.38,7|5.94,5.74;
160	373.58	455.05	v:0.5;t:f;sf:1;nr:4.13;cr:8.26;verts:34.17,22.46|-7.15,4.06|-17.47,5.33|-6.41,-6.53|-3.16,-19.91;
200	402.87	465.27	v:0.5;t:f;sf:1;nr:4.17;cr:8.34;verts:-13.36,30.21|3.24,-9.97|8.69,-5.86|9.17,-5.08;
240	433.77	478.61	v:0.5;t:f;sf:1;nr:4.21;cr:8.43;verts:9.76,13.94|-21.73,8.25|-22.21,7.47|-16.81,-2.66|33.13,-25.36;
280	447.67	473.82	v:0.5;t:f;sf:1;nr:4.26;cr:8.52;verts:16.9,2.07|-8.25,14.89|-4.14,9.16|-15.55,6.93|35.85,-22.16;
320	476.54	469.81	v:0.5;t:f;sf:1;nr:4.31;cr:8.62;verts:6.05,17.56|-23.11,14.46|10.65,-15.21|18.52,1.3;
360	507.64	474.4	v:0.5;t:f;sf:1;nr:4.36;cr:8.73;verts:-12.24,25.09|-12.57,5.88|-26.06,-10|-20.44,-10.63|42.87,-4.25;
400	524.4	473.56	v:0.5;t:f;sf:1;nr:4.42;cr:8.84;verts:7.86,4.18|-6.92,5.6|-8.47,2.75|32.46,-12.86;
440	542.71	472.18	v:0.5;t:f;sf:1;nr:4.45;cr:8.9;verts:-0.41,0.3|-10.44,2.8|-25.23,4.22|3.84,-21.76|14.16,-14.24;
480	558.75	461.57	v:0.5;t:f;sf:1;nr:4.47;cr:8.95;verts:27.16,1.9|-19.71,20.55|-16.46,-10.31|-11.08,-24.87|-1.89,-24.85;
520	584.93	460.71	v:0.5;t:f;sf:1;nr:4.5;cr:8.99;verts:4.38,7.9|1.57,8.9|-8.26,3.68|-8.69,2.49|12.5,-33.54;
560	612.32	470.31	v:0.5;t:f;sf:1;nr:4.51;cr:9.03;verts:27.03,9.31|-15.15,24.24|-15.57,23.98|-7.95,-35.07|5.46,-28.06;
600	628.76	482.65	v:0.5;t:f;sf:1;nr:4.53;cr:9.06;verts:10.59,21.64|-12.01,-1.47|-10.99,-15.73|35.21,-8.03;
640	657.32	489.46	v:0.5;t:f;sf:1;nr:4.55;cr:9.09;verts:-16.39,13.75|-22.41,6.02|19.54,-8.7|6.65,-1.22|21.38,0.75;
680	674.35	505.53	v:0.5;t:f;sf:1;nr:4.61;cr:9.21;verts:2.51,7.37|-10.38,14.85|-9.08,0.48|27.76,-23.51;
720	702.23	490.52	v:0.5;t:f;sf:1;nr:4.67;cr:9.34;verts:41.04,20.91|6.2,7.66|-9.78,-1.2|-25.37,-7.64|-1.03,-9.8;
760	718.28	501.02	v:0.5;t:f;sf:1;nr:4.73;cr:9.47;verts:8.74,7.6|-9.85,18.16|-25.83,9.3|-17.08,0.7|34.71,-31.24;
800	740.58	501.53	v:0.5;t:f;sf:1;nr:4.8;cr:9.6;verts:36.26,10.95|-13.56,8.11|-25.09,2.19|-1.32,-25.15;
840	764.87	504.6	v:0.5;t:f;sf:1;nr:4.87;cr:9.75;verts:11.97,14.01|-8.21,7.39|-0.39,-11.04|-0.3,-38.41;
880	794.23	501.94	v:0.5;t:f;sf:1;nr:4.95;cr:9.9;verts:-11.67,8.48|-17.39,11.35|-12.85,-6.55|48.53,-4.39|14.39,-1.01;
920	832.08	517.24	v:0.5;t:f;sf:1;nr:4.98;cr:9.97;verts:0.45,0.06|-23.46,14.3|-25.48,-21.38|14.58,-29.89;
960	864.09	515	v:0.5;t:f;sf:1;nr:5.01;cr:10.02;verts:20.89,8.44|0,22.53|-20.58,-9.16|-22.47,-1.57|45.22,-20.96;
1000	886.28	504.71	v:0.5;t:f;sf:1;nr:5.03;cr:10.06;verts:-1.83,13|-4.06,12.48|-5.13,12.08|-2.39,2.47|-22.19,12.24;
*	id=P14	origin=start	destiny=death	motherId=-
0	366.55	209.94	v:0.5;t:f;sf:1;nr:4;cr:8.01;verts:27.71,15.33|-6.63,4.94|-6.86,-3.96|7.34,-2.97;
40	390.21	217.44	v:0.5;t:f;sf:1;nr:4.05;cr:8.1;verts:8.17,5.51|4.05,22.83|-16.32,4.53|6.44,-31.38|8.44,-5.07;
80	421.77	213.67	v:0.5;t:f;sf:1;nr:4.09;cr:8.19;verts:22.28,18.04|-10.27,26.77|-23.39,1.74|9.49,-39.37|22.9,-17.25;
120	431	216.97	v:0.5;t:f;sf:1;nr:4.14;cr:8.28;verts:13.63,-9.77|5.59,-6.43|1.92,-8.3|-8.41,-1.33|13.67,-13.96;
160	449.53	223.41	v:0.5;t:f;sf:1;nr:4.19;cr:8.37;verts:38.35,15.54|-12.94,0.02|-16.61,-1.85|-4.9,-3.33|-4.86,-7.51;
200	479.33	233.01	v:0.5;t:f;sf:1;nr:4.24;cr:8.47;verts:32.01,9.82|-8.53,2.13|-8.4,-2.57|-2.27,-8.49;
240	509.43	236.9	v:0.5;t:f;sf:1;nr:4.29;cr:8.58;verts:23.56,13.06|1.9,13.71|-2.82,26.79|-28.72,-17.98|26.93,-0.47;
280	532.98	247.23	v:0.5;t:f;sf:1;nr:4.35;cr:8.7;verts:42.87,1.75|3.38,9.86|0.01,23.39|-15.55,-11.3|-4,-18.8;
320	559.21	248.87	v:0.5;t:f;sf:1;nr:4.41;cr:8.82;verts:16.65,3.39|7.25,41.13|-22.84,11.51|-0.87,-34.79|28.48,-30.54;
360	580.14	250.12	v:0.5;t:f;sf:1;nr:4.44;cr:8.88;verts:9.43,0|-4.29,4.63|-13,-6.31|-2.76,-9.02;
400	593.64	256.55	v:0.5;t:f;sf:1;nr:4.46;cr:8.92;verts:-4.07,6.43|-17.79,11.07|-26.5,0.13|-16.26,-2.59|43.09,-10.63;
440	619.5	261.98	v:0.5;t:f;sf:1;nr:4.48;cr:8.96;verts:1.09,8.85|-22.61,17.42|0.93,-8.87|17.23,-5.2;
480	644.78	236.15	v:0.5;t:f;sf:1;nr:4.53;cr:9.06;verts:7.48,12.44|-1.77,14.41|-8.94,11.44|-14.51,0|20.89,-39.63;
520	666.23	233.71	v:0.5;t:f;sf:1;nr:4.6;cr:9.19;verts:43.72,11.94|-13.98,10|-23.23,11.97|-14.58,-12.23|-1.99,-18.93;
560	686.91	234.42	v:0.5;t:f;sf:1;nr:4.67;cr:9.34;verts:23.04,12.64|2.34,11.82|-25.85,-3.63|25.91,3.18;
600	712.77	242.55	v:0.5;t:f;sf:1;nr:4.75;cr:9.5;verts:10.81,26.76|0.05,11.32|-2.82,20.78|-22.43,-18.17|32.14,-19.06;
640	726.81	248.49	v:0.5;t:f;sf:1;nr:4.84;cr:9.68;verts:20.39,23.45|-13.99,17.26|-28.44,-25.22|18.1,-13.12|31.06,1.08;
680	758.41	260.66	v:0.5;t:f;sf:1;nr:4.93;cr:9.87;verts:19.54,20.95|-0.55,13.25|-13.51,-0.96|29.01,-25.63;
720	777.46	266.68	v:0.5;t:f;sf:1;nr:4.98;cr:9.95;verts:0.49,26.97|-19.59,19.27|-33.61,8.38|9.97,-19.61|41.55,-26.61;
*	id=P15	origin=start	destiny=death	motherId=-
0	601.3	319.21	v:0.5;t:f;sf:1;nr:3.89;cr:7.79;verts:32.4,20.72|7.29,13.72|-15.3,2.7|-15.61,-13.79|8.69,-12.88;
40	635.86	308.13	v:0.5;t:f;sf:1;nr:3.94;cr:7.89;verts:21.21,10.34|-2.16,9.65|-34.47,18.11|7.68,-22.31|19.09,-13.87;
80	668.33	307.96	v:0.5;t:f;sf:1;nr:3.99;cr:7.98;verts:39.27,3.61|-11.27,10.17|-15.72,7.33|-17.18,-2.41|-13.38,-14.04;
120	698.78	307.31	v:0.5;t:f;sf:1;nr:4.03;cr:8.07;verts:8.82,2.95|6.72,8.92|-5.42,-9.77|-16.26,-27.47;
160	712.06	307.11	v:0.5;t:f;sf:1;nr:4.07;cr:8.15;verts:31.74,5.76|-6.56,8.73|-4.46,2.76|-18.7,-9.97|-25.61,-14.19;
200	741.45	314.48	v:0.5;t:f;sf:1;nr:4.11;cr:8.22;verts:6.19,16.12|2.36,13.14|-16.12,6.19|-16.89,-3.59|32.62,-24.39;
240	766.93	319.24	v:0.5;t:f;sf:1;nr:4.14;cr:8.29;verts:20.73,21.47|-13.55,26.59|-19.18,-22.86|7.13,-19.63|32.81,-24.76;
280	795.99	314.28	v:0.5;t:f;sf:1;nr:4.17;cr:8.35;verts:-10.03,27.57|-8.33,16.5|-30.49,28.06|11.46,-27|27.2,-10.99;
320	818.97	312.8	v:0.5;t:f;sf:1;nr:4.2;cr:8.41;verts:-3.77,26.45|-1.79,-8.41|4.22,-12.47|8.18,2.66;
360	840.96	315.8	v:0.5;t:f;sf:1;nr:4.23;cr:8.46;verts:42.01,1.29|-14.5,11.74|-13.81,5.65|-23.78,-5.41|-17.77,-9.47;
400	866.81	327.9	v:0.5;t:f;sf:1;nr:4.26;cr:8.53;verts:16.16,13.39|-22.09,10.3|-31.39,12.69|-23.43,6.72|14.67,-19.47;
440	879.83	323.56	v:0.5;t:f;sf:1;nr:4.29;cr:8.59;verts:35.52,23.58|3.14,9.05|-13.78,11.16|-6.64,-16.44|1.65,-23.81;
480	906.17	321.66	v:0.5;t:f;sf:1;nr:4.32;cr:8.64;verts:0.65,9.34|9.19,21.67|-23.2,7.15|0.12,-0.48|3.51,8.68;
520	932.29	319.34	v:0.5;t:f;sf:1;nr:4.35;cr:8.7;verts:40.43,15.27|-16.94,19.35|-22.62,6.36|-11.86,-18.27|20.05,-8.51;
*	id=P16	origin=start	destiny=end	motherId=-
0	521.1	408.15	v:0.5;t:f;sf:1;nr:3.98;cr:7.96;verts:26.68,0.93|-0.32,0.16|-4.63,-26.29|12.53,-23.57;
40	550.9	402.71	v:0.5;t:f;sf:1;nr:4.02;cr:8.05;verts:1.82,9.38|-6.99,6.52|1.16,-9.49|24.22,-20.7;
80	568.28	395.58	v:0.5;t:f;sf:1;nr:4.06;cr:8.12;verts:40.24,0.56|-7.04,16.59|-15.56,2.25|-17.33,-4.97|-16.22,-16.62;
120	584.25	400.85	v:0.5;t:f;sf:1;nr:4.1;cr:8.19;verts:5.5,15.97|-20.76,-0.99|-13.84,-9.69|13.84,-9.69;
160	620.86	389.53	v:0.5;t:f;sf:1;nr:4.13;cr:8.25;verts:23.13,14.45|6.14,26.58|-5.2,26.77|-22.07,16.03|-0.01,-0.47;
200	652.22	387.7	v:0.5;t:f;sf:1;nr:4.15;cr:8.31;verts:24.79,4.82|-8.23,12.63|-32.93,2.41|13.76,-21.18;
240	677.09	389.8	v:0.5;t:f;sf:1;nr:4.18;cr:8.36;verts:17.62,8.6|9.17,31.94|-0.08,6.92|-11.11,-19.08|10.96,-16.26;
280	700.36	393.06	v:0.5;t:f;sf:1;nr:4.21;cr:8.42;verts:-5.65,11.86|-12.31,-13|-4.59,-8.64|32.65,-7.26;
320	729.59	396.05	v:0.5;t:f;sf:1;nr:4.24;cr:8.47;verts:3.42,-4.26|-0.32,0.37|-18.77,20.13|10.31,-25.52|23.34,-14.59;
360	745.78	406.89	v:0.5;t:f;sf:1;nr:4.26;cr:8.53;verts:22.17,15.6|-16.51,11.2|-12.77,6.57|-5.88,-14.69|7.16,-3.75;
400	770.48	428.57	v:0.5;t:f;sf:1;nr:4.3;cr:8.59;verts:18.38,12.4|-17.54,17.94|-21.42,5.74|5.36,-21.52|-0.48,0.1;
440	792.93	439.64	v:0.5;t:f;sf:1;nr:4.33;cr:8.65;verts:-4.07,23.46|-22.93,11.16|-17.09,-10.45|-14.74,-22.69|0.44,-0.23;
480	817.43	441.63	v:0.5;t:f;sf:1;nr:4.36;cr:8.72;verts:14.28,24.73|0,28.55|-22.19,17.97|-24.07,1.76|0.2,-0.46;
520	839.89	439.72	v:0.5;t:f;sf:1;nr:4.39;cr:8.79;verts:17.5,19.44|-8.18,22.82|-22.25,-2.37|12.61,-32.51|21.94,-14.25;
560	876.95	429.54	v:0.5;t:f;sf:1;nr:4.43;cr:8.85;verts:35.86,25.38|-10.59,17.62|-19.56,9.25|-5.67,-19.76|14.79,-14.28;
600	908.02	428.97	v:0.5;t:f;sf:1;nr:4.44;cr:8.89;verts:22.08,-5.07|-15.32,27.64|-16.28,-14.84|12.85,-28.87;
640	930.96	430.7	v:0.5;t:f;sf:1;nr:4.46;cr:8.92;verts:10.17,18.35|-11.99,33.48|-12.03,-17.19|1.1,-20.95|20.82,2.56;
680	955.72	427.96	v:0.5;t:f;sf:1;nr:4.48;cr:8.96;verts:3.6,20.39|-14.59,15.6|-18.45,9.4|-8.09,-19.06|38.06,-23.28;
720	978.64	438.23	v:0.5;t:f;sf:1;nr:4.49;cr:8.99;verts:-17.06,-23.48|0.08,-0.51|9.45,-27.44|15.14,-13.01|21.57,-19.42;
760	1020.51	433.52	v:0.5;t:f;sf:1;nr:4.51;cr:9.02;verts:5.63,8.35|-2.77,9.68|-14.49,-11.35|2.09,-9.85;
800	1040.79	442.84	v:0.5;t:f;sf:1;nr:4.52;cr:9.04;verts:18.45,41.13|-14.66,17.66|-18.19,-0.53|-12.23,-26.23|19.36,-21.51;
840	1061.64	456.72	v:0.5;t:f;sf:1;nr:4.53;cr:9.06;verts:27.79,35.65|-13.26,-2.82|-11.37,-7.38|-1.48,-7.63|5.52,-12.39;
880	1071.26	461.5	v:0.5;t:f;sf:1;nr:4.54;cr:9.08;verts:44.79,6.82|-22.89,1.96|-21,-2.6|-11.11,-2.84|-4.11,-7.6;
920	1098.39	463.41	v:0.5;t:f;sf:1;nr:4.55;cr:9.1;verts:17.66,8.72|-2.23,45.34|-27.96,-24.3|23.31,-28.79|26.65,-25.73;
960	1126.65	459.95	v:0.5;t:f;sf:1;nr:4.55;cr:9.11;verts:0.03,0.52|-10.6,5.26|-20.21,-27.81|-18.72,-28.83|27.46,-20.69;
1000	1156.85	464.58	v:0.5;t:f;sf:1;nr:4.59;cr:9.18;verts:19.3,10.26|-3.98,28.88|-6.39,-20.91|-2.74,-16.06|18.93,-10.93;
1040	1185.34	459.96	v:0.5;t:f;sf:1;nr:4.63;cr:9.26;verts:28.8,35.73|-9.2,5.64|-20.04,-2.46|-9.57,-15.55|19.94,-3.16;
1080	1221.43	457.22	v:0.5;t:f;sf:1;nr:4.67;cr:9.35;verts:13.39,34.53|-27.88,-6.44|-16.14,-5.9|15.16,-24.26|28.5,2.49;
1120	1243.28	454.29	v:0.5;t:f;sf:1;nr:4.72;cr:9.44;verts:-3.46,46.61|-5.95,22.21|-6.69,-27.19|16.54,-15.98|6.65,-0.44;
1160	1265.17	450.26	v:0.5;t:f;sf:1;nr:4.77;cr:9.55;verts:0.25,0.48|-15.23,-4.46|-47.28,-1.65|-5.34,-20|17.72,-43.86;
1200	1293.94	452.1	v:0.5;t:f;sf:1;nr:4.82;cr:9.65;verts:47.48,4.8|9.82,2.45|-28.53,2.33|-10.08,-0.88|-2.96,-9.68;
1240	1313.75	453.15	v:0.5;t:f;sf:1;nr:4.87;cr:9.75;verts:27.67,5.85|-9.99,3.5|-22.77,-8.63|35.83,-14.32;
1280	1340.2	446.83	v:0.5;t:f;sf:1;nr:4.93;cr:9.85;verts:21.37,10.89|0.17,0.54|-0.84,-23.97|9.39,-20.64|16.66,-17.25;
1320	1367.5	436.61	v:0.5;t:f;sf:1;nr:4.95;cr:9.91;verts:31.37,3.21|-1.27,36.34|-5.93,0.66|-27.13,-9.69|-10.64,-27.48;
1360	1377.9	441.71	v:0.5;t:f;sf:1;nr:4.98;cr:9.95;verts:23.69,28.24|-32.55,17.31|-16.33,5.77|14.13,-47.49|20.97,8.31;
1400	1399.07	456.65	v:0.5;t:f;sf:1;nr:5;cr:9.99;verts:11.04,0.39|-0.2,23.24|-21.84,-33.29|-5.36,-9.66;
1440	1414.09	475.23	v:0.5;t:f;sf:1;nr:5;cr:10.01;verts:12.67,-1.78|-3.99,18.97|-7.52,10.35|-20.38,8.92|25.99,-30.36;
*	id=P17	origin=start	destiny=end	motherId=-
0	662.65	346.3	v:0.5;t:f;sf:1;nr:3.99;cr:7.99;verts:9.39,0.49|8.83,3.21|-19.76,8.3|-9.28,-1.47|28.25,-14.15;
40	682.81	344.44	v:0.5;t:f;sf:1;nr:4.03;cr:8.07;verts:25.99,18.6|-16.07,8.91|-11.33,1.35|-10.77,-1.37|8.09,-16.02;
80	710.34	339.75	v:0.5;t:f;sf:1;nr:4.07;cr:8.14;verts:-0.37,20.98|-0.73,20.97|-1.54,13.91|15.59,-14.04|23.99,-9.55;
120	735.5	337.38	v:0.5;t:f;sf:1;nr:4.11;cr:8.21;verts:2.31,16.45|-13.61,9.53|-9.57,-16.41|-1.17,-11.92|40.32,-5.58;
160	753.43	340.5	v:0.5;t:f;sf:1;nr:4.14;cr:8.28;verts:22.49,23.94|4.01,7.54|-19.1,-8.8|22.39,-2.47;
200	779.79	343.02	v:0.5;t:f;sf:1;nr:4.17;cr:8.34;verts:0.37,-0.07|-22.35,10.06|3.57,-29.09|10.5,-27.36;
240	806.48	342.99	v:0.5;t:f;sf:1;nr:4.2;cr:8.41;verts:-0.38,0.08|-26.18,15.73|-29.76,6.87|21.97,-21.22;
280	822.23	345.93	v:0.5;t:f;sf:1;nr:4.23;cr:8.46;verts:11.25,32.66|8.36,33.52|-16.13,3.03|8.96,-41.06|6.21,-18.28;
320	850.37	350.92	v:0.5;t:f;sf:1;nr:4.26;cr:8.51;verts:25.24,15.17|21.54,20.08|-7.62,28.45|-16.89,-24.12|-2.55,-42.23;
360	868.82	360.09	v:0.5;t:f;sf:1;nr:4.28;cr:8.57;verts:39.23,16.53|6.79,24.34|-27.04,1.42|-21.04,-17.04|20.12,-18.12;
400	902.21	372.23	v:0.5;t:f;sf:1;nr:4.31;cr:8.62;verts:17.96,29.18|-15.73,-8.72|-13.27,-5.98|4.05,-17.53|17.99,-0.31;
440	937.7	386.92	v:0.5;t:f;sf:1;nr:4.33;cr:8.67;verts:31.68,29.2|-13.56,30.47|-17.5,14.38|-29.17,-16.17|11.95,-31.13;
480	962.01	393.55	v:0.5;t:f;sf:1;nr:4.36;cr:8.72;verts:2.75,22.37|-10.58,19.9|-18,13.56|6.97,-21.44|24.28,-35.91;
520	982.42	395.27	v:0.5;t:f;sf:1;nr:4.38;cr:8.77;verts:0.5,0.05|-18.11,22.36|-27.36,-8.89|-18.49,-22.04|-13.45,-19.72;
560	1006.4	397.95	v:0.5;t:f;sf:1;nr:4.41;cr:8.81;verts:-10.7,24.03|-23.48,2.73|-0.46,-26.3|0.29,-0.28;
600	1035.27	405.26	v:0.5;t:f;sf:1;nr:4.43;cr:8.85;verts:18.96,23.42|18.55,23.74|-15.41,31.69|-9.31,-28.66|28.82,-8.81;
640	1052.91	401.69	v:0.5;t:f;sf:1;nr:4.44;cr:8.88;verts:20.36,0.36|1.32,19.84|0.91,20.17|-18.82,-21.18|11.17,-12.38;
680	1072.02	403.06	v:0.5;t:f;sf:1;nr:4.45;cr:8.91;verts:8.43,34.52|-6.69,-6.24|-7.94,-11.01|6.24,-6.69;
720	1105.44	411.42	v:0.5;t:f;sf:1;nr:4.47;cr:8.93;verts:21.06,16.45|-25.93,6.47|-22.74,-1.77|-25.42,-8.26|22.16,-14.94;
760	1136.91	415.72	v:0.5;t:f;sf:1;nr:4.48;cr:8.95;verts:42.82,12.68|-10.41,20.75|-26.44,-9.62|-9.31,-10.64|7.75,-27.04;
800	1163.28	416.03	v:0.5;t:f;sf:1;nr:4.49;cr:8.97;verts:16.45,12.99|0,31.15|-7.54,30.23|-24.72,-25.9|26.13,-16.97;
840	1188.44	419.06	v:0.5;t:f;sf:1;nr:4.49;cr:8.99;verts:21.25,23.6|-7.14,30.94|-8.71,16.02|-0.08,-0.51|0.97,-13.94;
880	1210.31	429.26	v:0.5;t:f;sf:1;nr:4.5;cr:9.01;verts:11.65,21.9|8.89,23.16|-21.95,9.69|-20.9,-3.74|26.93,-35.98;
920	1227.26	435.57	v:0.5;t:f;sf:1;nr:4.51;cr:9.03;verts:-5.67,9.83|-10.2,-4.97|10.2,-4.97|28.82,0.26;
960	1246.53	428.36	v:0.5;t:f;sf:1;nr:4.52;cr:9.04;verts:41.33,18.13|-24.94,2.62|-9.06,-12.18|-0.32,-9.29|9.56,-6.95;
1000	1270.37	420.4	v:0.5;t:f;sf:1;nr:4.53;cr:9.06;verts:30.9,6.01|17.49,10.17|-30.54,7.61|-14.28,-14.91|42.8,-14.6;
1040	1296.42	407.85	v:0.5;t:f;sf:1;nr:4.54;cr:9.08;verts:19.26,21.67|-25.6,-5.91|-8.56,-2.38|25.5,6.36;
1080	1308.15	391.47	v:0.5;t:f;sf:1;nr:4.54;cr:9.09;verts:18.14,4.52|7.54,5.29|7,17.33|-4.65,3.93|13.77,-10.03;
1120	1332.41	375.6	v:0.5;t:f;sf:1;nr:4.55;cr:9.1;verts:41.35,18.85|-17.26,1.47|-18.1,-6.59|-16.73,-10.58|-6.12,-11.35;
1160	1358.42	370.45	v:0.5;t:f;sf:1;nr:4.61;cr:9.21;verts:6.86,6.39|-7.86,5.11|-6.27,-6.97|-0.65,-29.11;
1200	1374.29	378.34	v:0.5;t:f;sf:1;nr:4.66;cr:9.33;verts:45.4,7.75|-9.02,14.29|-23.74,13|-22.15,0.93|-16.53,-21.22;
1240	1395.85	373.67	v:0.5;t:f;sf:1;nr:4.73;cr:9.45;verts:19.84,31.6|-2.09,9.85|10.04,0.88|7.12,7.12|23.84,3.08;
1280	1406.26	375.25	v:0.5;t:f;sf:1;nr:4.79;cr:9.58;verts:13.43,4.66|-3.28,8.71|-4.25,34.61|-12.5,11.44|15.78,-34.36;
1320	1429.29	375.98	v:0.5;t:f;sf:1;nr:4.86;cr:9.72;verts:11.87,0.41|-9.6,5.39|-26.31,9.43|4.26,-11.09|30.5,-3.1;
1360	1461.12	364	v:0.5;t:f;sf:1;nr:4.93;cr:9.87;verts:-19.96,-11.56|-6.8,-9.71|-0.3,-0.47|-1.33,-15.08|2.26,-11.64;
1400	1497.59	376.47	v:0.5;t:f;sf:1;nr:4.97;cr:9.94;verts:25.26,-0.01|6.66,11.08|-10.46,-7.6|3.99,-12.29;
1440	1533.55	393.28	v:0.5;t:f;sf:1;nr:4.99;cr:9.99;verts:3.83,-5.46|7.09,10.92|-4.02,-12.38|1.36,-12.95;
*	id=P18	origin=start	destiny=death	motherId=-
0	702.55	256.71	v:0.5;t:f;sf:1;nr:3.96;cr:7.91;verts:9.82,12.57|3.86,15.48|-11.73,7.71|-7.49,-14.09|22.64,-31.88;
40	712.87	258.63	v:0.5;t:f;sf:1;nr:4;cr:7.99;verts:38.22,10.21|-0.5,14.49|-6.46,17.39|-17.81,-12.17|11.61,-11.21;
80	740.57	253.84	v:0.5;t:f;sf:1;nr:4.04;cr:8.07;verts:10.52,5.42|16.94,19.17|11.86,29.35|-16.09,-16|-15.35,-27.69;
120	770.34	255.34	v:0.5;t:f;sf:1;nr:4.07;cr:8.14;verts:5.65,6.74|-0.31,8.79|-0.22,0.41|-7.62,4.4|-19.25,6.93;
160	784.47	251.55	v:0.5;t:f;sf:1;nr:4.1;cr:8.2;verts:-8.47,2.94|-14.43,5|-21.74,0.6|-14.35,-3.39|40.64,-2.04;
200	820.32	235.37	v:0.5;t:f;sf:1;nr:4.13;cr:8.25;verts:20.24,35.64|7.19,23.52|-20.62,-13.39|4.79,-18.22|14.11,-20.14;
240	848.58	220.08	v:0.5;t:f;sf:1;nr:4.15;cr:8.3;verts:-8.02,20.35|-21.07,8.23|26,-20.34|9.62,-3.5;
*	id=P19	origin=start	destiny=end	motherId=-
0	817	494.12	v:0.5;t:f;sf:1;nr:3.9;cr:7.79;verts:5.41,-6.01|-6.28,-5.09|0.7,-8.05|-1.2,-30.77;
40	847.55	499.72	v:0.5;t:f;sf:1;nr:3.94;cr:7.89;verts:14.86,8.24|8.4,23.48|-15.4,-7.18|-12.82,-11.15|-4.11,-16.49;
80	875.6	494.87	v:0.5;t:f;sf:1;nr:3.99;cr:7.98;verts:26.9,14.91|-13.19,3.39|2.68,-30.64|11.66,-29.31;
120	905.18	490.21	v:0.5;t:f;sf:1;nr:4.03;cr:8.06;verts:-2.68,10.25|-17.25,35.96|-14.69,20.97|5.76,-24.95|20.45,-15.41;
160	930.85	493.39	v:0.5;t:f;sf:1;nr:4.08;cr:8.16;verts:3.05,7.55|-6.15,5.34|6.59,-4.79|24.19,-8.98;
200	963.46	483.71	v:0.5;t:f;sf:1;nr:4.13;cr:8.25;verts:29.17,8.37|-0.26,-0.27|-8.42,-18.66|25.74,-16.08;
240	983.52	487.36	v:0.5;t:f;sf:1;nr:4.17;cr:8.35;verts:9.11,12.01|-5.12,8.19|5.67,-12.43|24.9,-8.8;
280	1009.83	501.75	v:0.5;t:f;sf:1;nr:4.22;cr:8.44;verts:41.74,0.47|6.04,7.46|-1.41,5.6|-20.64,1.96|-1.17,-9.53;
320	1026.91	509.52	v:0.5;t:f;sf:1;nr:4.26;cr:8.53;verts:10.62,26.29|-11.04,15.23|-18.48,13.36|-18.25,-1.76|20.45,-36.91;
360	1050.92	512.85	v:0.5;t:f;sf:1;nr:4.31;cr:8.62;verts:37.59,20.12|-19.23,7|-19.23,-7|-18.55,-8.65|18.39,-8.97;
400	1067.19	506.89	v:0.5;t:f;sf:1;nr:4.36;cr:8.72;verts:21.32,14.15|-6.26,10.42|-12.1,-1.06|-2.42,-34.39;
440	1096.67	513.37	v:0.5;t:f;sf:1;nr:4.39;cr:8.77;verts:-8.16,20.63|-18.94,8.04|-20.57,0|28.77,-19.71|20.42,-2.51;
480	1125.15	516.35	v:0.5;t:f;sf:1;nr:4.41;cr:8.82;verts:14.93,41.25|-8.05,0.48|-23.48,-13.01|0.29,-16.72|14.62,-22.51;
520	1149.68	511.93	v:0.5;t:f;sf:1;nr:4.43;cr:8.86;verts:8.8,1.87|-2.63,8.6|-5.66,6.99|27.82,-21.68;
560	1169.98	505.77	v:0.5;t:f;sf:1;nr:4.45;cr:8.89;verts:-15.21,24.34|-22.93,2.44|-25.96,0.83|-11.51,-4.29|38.82,-21.32;
600	1189.71	504.74	v:0.5;t:f;sf:1;nr:4.46;cr:8.92;verts:-7.33,18.14|-13.09,14.54|-1.36,-19.52|0.08,-0.4;
640	1227.35	497.23	v:0.5;t:f;sf:1;nr:4.48;cr:8.95;verts:-17.9,21.33|-22.81,15.97|-23.87,14.34|-24.59,13.07|0.4,-0.32;
680	1255.46	500.55	v:0.5;t:f;sf:1;nr:4.49;cr:8.98;verts:40.6,18.88|-15.97,8.49|-12.57,-13.01|-11.14,-14.25|-6.48,-16.89;
720	1274.61	499.16	v:0.5;t:f;sf:1;nr:4.55;cr:9.1;verts:33.08,14.05|-8.09,4.49|-8.85,-2.71|-6.07,-6.98|-2.86,-8.8;
760	1300.75	504.05	v:0.5;t:f;sf:1;nr:4.62;cr:9.24;verts:6.94,18.95|4.9,18.28|-17.78,6.47|-18.64,-3.29|32.24,-32.09;
800	1310.87	510.04	v:0.5;t:f;sf:1;nr:4.7;cr:9.39;verts:-3.19,24.93|-5.23,24.26|-6.87,7.11|-9.73,-1.72|19.73,-41.76;
840	1336.49	504.08	v:0.5;t:f;sf:1;nr:4.78;cr:9.56;verts:2.94,9.61|-6.13,18.24|2.26,-9.79|6.05,-8.03;
880	1356.93	508.13	v:0.5;t:f;sf:1;nr:4.88;cr:9.75;verts:5.65,35.7|-17.5,13.66|-14.39,-3.98|-18.18,-5.74|20.04,-43.41;
920	1383.41	522.98	v:0.5;t:f;sf:1;nr:4.98;cr:9.97;verts:-4.66,38.72|-8.61,20.28|-12.95,-17.83|7.54,-20.71;
960	1403.86	529.07	v:0.5;t:f;sf:1;nr:5.03;cr:10.06;verts:16.64,26.62|-1.64,31.35|-12.91,-14.62|-12.27,-28.9|4.17,-49.65;
1000	1422.85	527.75	v:0.5;t:f;sf:1;nr:5.06;cr:10.12;verts:23.69,20.59|-2.36,25.3|-27.45,15.22|-29.49,-10.73|31.56,-39.16;
1040	1445.4	533.1	v:0.5;t:f;sf:1;nr:5.08;cr:10.17;verts:18.69,20.76|13.97,24.2|1.13,25.94|-31.08,-25.95|27.43,-5.33;
1080	1473.82	539.42	v:0.5;t:f;sf:1;nr:5.09;cr:10.18;verts:31.8,7.34|21.84,24.25|-9.72,27.09|-33.96,-37.82|32.63,0.57;
1120	1495.98	543.63	v:0.5;t:f;sf:1;nr:5.1;cr:10.19;verts:10.47,4.77|9.64,11.54|-0.32,28.45|-25.88,3.1|11.9,-36.61;
1160	1520.45	551.14	v:0.5;t:f;sf:1;nr:5.1;cr:10.2;verts:4.58,10.79|-14.83,19.05|-14,12.28|18.32,-36.43|8.14,-8.43;
1200	1541.52	555.19	v:0.5;t:f;sf:1;nr:5.1;cr:10.2;verts:47.21,19.3|-16.49,14.85|-38.61,8.21|-12.93,-4.38|-11.54,-37.75;
1240	1570.49	564.01	v:0.5;t:f;sf:1;nr:5.1;cr:10.21;verts:11.9,39.05|-1.38,13.09|5.14,-12.12|12.59,-3.85;
1280	1601.19	577.55	v:0.5;t:f;sf:1;nr:5.1;cr:10.21;verts:-25.56,1.42|39.4,-32.44|-18.11,9.68|24.48,0.85|-5.09,23.96;
1320	1623.36	589.13	v:0.5;t:f;sf:1;nr:5.1;cr:10.21;verts:47.65,18.29|2.31,12.44|-22.14,30.48|-25.21,-27.99|17.23,-20.86;
1360	1647.26	586.03	v:0.5;t:f;sf:1;nr:5.11;cr:10.21;verts:21.8,1.52|0.08,-0.46|-21.58,9.34|-6.66,-23.96;
1400	1677.53	576.53	v:0.5;t:f;sf:1;nr:5.11;cr:10.21;verts:-6.27,25.16|-24.8,-7.58|-8.47,-7.97|-2.71,-25.79|40.76,2.52;
1440	1715.77	579.03	v:0.5;t:f;sf:1;nr:5.11;cr:10.21;verts:-4.38,32.38|-34.76,7.39|16.13,-31.66|23.31,-26.82|28.38,-21.38;
*	id=P20	origin=start	destiny=end	motherId=-
0	353.88	527.45	v:0.5;t:f;sf:1;nr:3.9;cr:7.81;verts:8.37,4.64|0.17,9.56|-7.6,6.66|-9.47,1.33|-10.17,-6.55;
40	369.99	531.39	v:0.5;t:f;sf:1;nr:3.95;cr:7.91;verts:14.91,10.83|-7.74,8.57|-15.94,13.5|21.47,-22.68;
80	397.36	523.65	v:0.5;t:f;sf:1;nr:4;cr:8.01;verts:9.05,16.32|-12.46,3.09|0,-18.66|9.05,-18.11|17.42,-6.69;
120	423.09	525.4	v:0.5;t:f;sf:1;nr:4.05;cr:8.1;verts:8.26,5.36|7.86,5.93|30.45,25.99|-8.31,-4.93|-16.69,-16.36;
160	444.36	516.67	v:0.5;t:f;sf:1;nr:4.1;cr:8.2;verts:25.22,-1.76|-13.4,-2.8|-13.01,-3.37|-1.93,-20.66;
200	461.16	518.81	v:0.5;t:f;sf:1;nr:4.15;cr:8.29;verts:26.49,11.24|19.62,21.04|-24.4,-15.25|-31.68,-26|8.42,0.38;
240	485.55	525.39	v:0.5;t:f;sf:1;nr:4.19;cr:8.38;verts:2.09,17.82|-15.97,6.96|-8.6,-2.79|-1.88,-8.84|30.19,-28.43;
280	503.79	533.46	v:0.5;t:f;sf:1;nr:4.23;cr:8.47;verts:-17.17,3.03|-20.12,-0.77|-1.47,-0.04|11.94,-20.36;
320	522.83	548.58	v:0.5;t:f;sf:1;nr:4.27;cr:8.54;verts:-13.08,40.27|-12.88,27.63|-7.09,-5.24|6.86,-29.7|21.93,-21.18;
360	539.4	567.09	v:0.5;t:f;sf:1;nr:4.3;cr:8.61;verts:32.39,10.86|-7.97,7.97|-9.72,-11.2|5.35,-2.68;
400	573.07	575.78	v:0.5;t:f;sf:1;nr:4.33;cr:8.67;verts:7.83,27.31|-0.5,28.4|-1.27,19.55|-0.35,0.35|-23.55,15.88;
440	597.13	570.65	v:0.5;t:f;sf:1;nr:4.37;cr:8.73;verts:41.76,11.64|8.42,2.41|-8.42,2.41|-24.42,-4.78|6.9,-5.39;
480	605.12	569.69	v:0.5;t:f;sf:1;nr:4.4;cr:8.8;verts:-3.67,34.91|-16.41,1.45|-1.09,-6.35|18.6,-29.77|25.58,-35.38;
520	630.38	565.31	v:0.5;t:f;sf:1;nr:4.43;cr:8.86;verts:17.31,22.98|-21.38,19.25|-28.61,-3.01|18.49,-22.04|36.5,-24.56;
560	655.28	558.98	v:0.5;t:f;sf:1;nr:4.45;cr:8.9;verts:15.39,33.01|-7.59,16.64|-31.7,15.86|11.86,-34.43|33.01,-15.39;
600	665.52	563.61	v:0.5;t:f;sf:1;nr:4.47;cr:8.93;verts:-4.62,12.05|-26.35,23.93|2.68,-12.62|7.94,-10.17|22.78,-10.76;
640	691.08	574.16	v:0.5;t:f;sf:1;nr:4.48;cr:8.96;verts:22.28,27.93|-17.62,0.38|12.93,-15.97|20.54,0.36;
680	704.71	582.06	v:0.5;t:f;sf:1;nr:4.5;cr:8.99;verts:6.91,8.26|-15,10.59|-0.7,-8.07|8.34,-6.06;
720	735.88	590.02	v:0.5;t:f;sf:1;nr:4.51;cr:9.02;verts:27.98,6.71|19.2,19.2|-22.83,1.9|19.86,-18.52;
760	759.86	584.14	v:0.5;t:f;sf:1;nr:4.52;cr:9.04;verts:22.16,20.67|-4.77,13.32|-28.1,11.35|-4.11,-24.41|41.43,-17.81;
800	779.14	576.45	v:0.5;t:f;sf:1;nr:4.53;cr:9.07;verts:2.88,12.98|-4.84,9.92|-0.34,0.39|-9.92,4.84|-24.05,5.63;
840	794.27	584.95	v:0.5;t:f;sf:1;nr:4.54;cr:9.09;verts:-19.97,18.41|-15.48,8.89|-12.25,21.48|-0.41,2.46|4.91,39.96;
880	814.2	590.29	v:0.5;t:f;sf:1;nr:4.55;cr:9.11;verts:39.76,22|-9.3,17.49|-20.34,7.8|-2.41,-19.66|13.51,-14.49;
920	841.52	586.83	v:0.5;t:f;sf:1;nr:4.62;cr:9.23;verts:28.59,6.08|12.45,18.54|-23.66,17.01|-13.8,-17.95|5.08,-28.79;
960	871.74	589.45	v:0.5;t:f;sf:1;nr:4.7;cr:9.4;verts:-1.63,8.7|-17.77,21.16|-0.18,-10.43|19.23,-22.44|9.61,-4.08;
1000	900.13	591.05	v:0.5;t:f;sf:1;nr:4.8;cr:9.59;verts:37.85,10.14|-0.46,0.29|-18.79,-2.47|-36.34,-14.68|-9.17,-20.84;
1040	932.78	598.07	v:0.5;t:f;sf:1;nr:4.89;cr:9.79;verts:16.84,15.7|9.36,21.03|5.2,17.16|-15.99,16.56|-5.01,-47.69;
1080	966.53	609.06	v:0.5;t:f;sf:1;nr:4.98;cr:9.97;verts:-9.51,29.84|-8.73,-5.04|5.64,-8.36|9.98,1.4;
1120	991.3	608.58	v:0.5;t:f;sf:1;nr:5.02;cr:10.05;verts:-0.33,-0.47|-14.79,0.93|-30.5,-0.53|-19.13,-8.83|-3.19,-30.33;
1160	1026.45	610.7	v:0.5;t:f;sf:1;nr:5.05;cr:10.11;verts:44.97,22.42|-28.18,13.75|-31.24,-2.73|-31.24,-2.73|6.52,-30.67;
1200	1049.8	617.49	v:0.5;t:f;sf:1;nr:5.08;cr:10.15;verts:19.1,46.79|-30.76,-5.42|-16.83,-23.88|29.35,-10.68|31.23,-0.55;
1240	1062.9	625.76	v:0.5;t:f;sf:1;nr:5.1;cr:10.19;verts:0.58,-0.06|18.14,7.72|-26.77,18.06|-16.14,-27.96|16.26,-2.42;
1280	1072.74	616.2	v:0.5;t:f;sf:1;nr:5.11;cr:10.22;verts:10.37,30.92|-7.18,8.87|-9.26,-9.62|6.41,-11.97;
1320	1086.61	604.03	v:0.5;t:f;sf:1;nr:5.12;cr:10.25;verts:-1.62,30.92|-3.5,18.74|-21.06,-3.3|-7.46,-24.15|40.85,-1.42;
1360	1111.29	595.08	v:0.5;t:f;sf:1;nr:5.14;cr:10.27;verts:10.11,4.5|6.35,9.06|5.1,-4.61|16.18,-10.37;
1400	1127.54	591.15	v:0.5;t:f;sf:1;nr:5.15;cr:10.3;verts:29.36,28.74|-9.9,5.13|-6.14,0.57|-11.14,-8.54|-0.07,-14.3;
1440	1144.36	583.25	v:0.5;t:f;sf:1;nr:5.16;cr:10.32;verts:40.93,4.6|12.54,20.84|-26.72,-2.77|-22.96,-7.33|-16.89,-22.2;
*	id=P21	origin=start	destiny=end	motherId=-
0	540.22	377.45	v:0.5;t:f;sf:1;nr:3.99;cr:7.98;verts:8.88,2.21|-7.5,5.25|-16.33,6.45|-8.6,-3.13|37.06,-13.53;
40	564.61	382.03	v:0.5;t:f;sf:1;nr:4.03;cr:8.06;verts:38.7,9.71|-15.51,6.79|-20.6,2.53|12.67,-8.95|16.57,-12.49;
80	590.02	384.2	v:0.5;t:f;sf:1;nr:4.07;cr:8.14;verts:13.3,11.88|-21.24,17.2|-12.74,-6.78|-8.84,-10.32|29.45,-27.53;
120	615.31	398.34	v:0.5;t:f;sf:1;nr:4.1;cr:8.2;verts:15.93,20.39|-13.06,22.52|1.8,-25.81|4.16,-13.4|25.31,-5.38;
160	640.23	410.43	v:0.5;t:f;sf:1;nr:4.13;cr:8.26;verts:39.11,12.25|0.39,6.72|-20.76,-1.3|5.64,-8.36|8.55,-5.34;
200	671.08	409.44	v:0.5;t:f;sf:1;nr:4.16;cr:8.31;verts:8.27,11.27|-22.29,-6.33|7.27,-4.72|26.42,-0.12;
240	692.95	400.02	v:0.5;t:f;sf:1;nr:4.18;cr:8.37;verts:38.57,15.5|-9.97,13.72|-13.61,1.84|-14.6,-14.15|4.54,-9.54;
280	706.73	391.85	v:0.5;t:f;sf:1;nr:4.21;cr:8.42;verts:33.64,24.86|-23.75,5.55|-16.92,-22.45|-9.23,-17.71|-4.4,-27.76;
320	725.33	400.78	v:0.5;t:f;sf:1;nr:4.23;cr:8.47;verts:8.87,17.4|-1.7,19.46|-19.53,-0.34|-19.29,-3.06|21.59,-36.13;
360	758.43	405.31	v:0.5;t:f;sf:1;nr:4.26;cr:8.52;verts:25.52,14.74|15.18,25.26|-29.47,0|-6.03,-33.34|27.33,-11.04;
400	788.97	406.39	v:0.5;t:f;sf:1;nr:4.28;cr:8.57;verts:15.32,14.79|-5.01,15.82|-8.17,-33.08|-2.23,-21.18;
440	815.17	411.92	v:0.5;t:f;sf:1;nr:4.31;cr:8.62;verts:22.79,17.17|-5.45,28.01|-10.88,20.32|-27.69,-32.7|27.69,-6.9;
480	833.81	418	v:0.5;t:f;sf:1;nr:4.34;cr:8.67;verts:9.04,-0.82|2.15,8.62|1.51,14.04|4.15,23.26;
520	858.02	423.6	v:0.5;t:f;sf:1;nr:4.36;cr:8.72;verts:10.44,6.03|1.89,11.9|-15.16,4.77|-11.9,-1.89|-10.5,-14.32;
560	868.68	425.52	v:0.5;t:f;sf:1;nr:4.39;cr:8.77;verts:-0.22,7.95|-8.78,13.83|-22.57,0.04|-21.16,-12.4|43.39,-4.43;
600	878.98	435.61	v:0.5;t:f;sf:1;nr:4.41;cr:8.81;verts:17.96,26.62|-10.52,18.04|-32.07,-1.68|-30.36,-10.46|33.24,-28.63;
640	908.96	437.08	v:0.5;t:f;sf:1;nr:4.42;cr:8.85;verts:14.11,16.23|2.87,28.06|-17.4,-12.64|17.83,-12.03;
680	930.97	433.19	v:0.5;t:f;sf:1;nr:4.44;cr:8.88;verts:17.72,3.81|2.89,10.77|-7.9,12.35|3.81,-10.48;
720	959.84	428.61	v:0.5;t:f;sf:1;nr:4.46;cr:8.92;verts:21.46,18.64|-17.81,6.13|-11.15,-0.77|18.42,-3.92;
760	976.62	419.89	v:0.5;t:f;sf:1;nr:4.48;cr:8.95;verts:4.68,9.92|-32.7,14.26|1.64,-12.64|25.42,-17.8;
800	1007.68	403.83	v:0.5;t:f;sf:1;nr:4.5;cr:9;verts:22.54,4.2|-2.41,9|-6.47,-6.7|9.31,0;
840	1022.05	392.18	v:0.5;t:f;sf:1;nr:4.52;cr:9.04;verts:24.55,37.69|-16.78,-2.66|-5.06,-11.66|-1.59,-11.31|8.16,-7.45;
880	1055.05	385.64	v:0.5;t:f;sf:1;nr:4.59;cr:9.17;verts:1.82,11.52|-1.82,11.52|-14.7,1.85|5.83,-10.1;
920	1078.3	377.29	v:0.5;t:f;sf:1;nr:4.66;cr:9.32;verts:43.25,15.25|-21.42,3.18|-25.07,3.18|-17.42,-18.45|-7.24,-8.04;
960	1105.83	377.66	v:0.5;t:f;sf:1;nr:4.73;cr:9.46;verts:15.72,15.62|30.05,35.61|-20.14,-7.33|-18.37,-11.04|1.5,-21.38;
1000	1119.23	366.17	v:0.5;t:f;sf:1;nr:4.8;cr:9.6;verts:-1.09,31.2|-29.85,9.13|13.69,-28.06|24.96,-40.18|20.07,-23.91;
1040	1129.5	351.26	v:0.5;t:f;sf:1;nr:4.87;cr:9.73;verts:-12.85,21.39|-11.36,16.29|-1.68,0.15|-11.72,-22.04|-9.35,-23.14;
1080	1152.82	349.84	v:0.5;t:f;sf:1;nr:4.93;cr:9.86;verts:38.89,1.91|10.73,17.17|-25,-1.27|3.52,-19.94;
1120	1175.89	352.77	v:0.5;t:f;sf:1;nr:4.96;cr:9.92;verts:15.82,4.84|-12.34,20.1|-19.55,-17|-4.25,-9.55|45.76,-18.32;
1160	1196.03	356.18	v:0.5;t:f;sf:1;nr:4.98;cr:9.96;verts:-4.33,8.25|-9.72,4.74|-24.4,-6.14|0.23,0.39;
1200	1223.33	358.31	v:0.5;t:f;sf:1;nr:5;cr:10;verts:44.77,21.87|-27.06,2.53|-6.23,-9.97|5.52,-10.38|11.64,-1.64;
1240	1233.76	359.42	v:0.5;t:f;sf:1;nr:5.01;cr:10.03;verts:30.63,25.72|4.81,9.44|-16.66,-8.86|2.02,-10.4;
1280	1256.28	353.96	v:0.5;t:f;sf:1;nr:5.03;cr:10.05;verts:8.11,20.26|-17.71,3.98|-20.5,-15.87|-2.98,-10.41|50.1,-1.89;
1320	1283.9	345.22	v:0.5;t:f;sf:1;nr:5.04;cr:10.07;verts:-19.51,11.52|-7.45,-7.19|5.32,-12.05|22.48,-10.62;
1360	1314.62	346.9	v:0.5;t:f;sf:1;nr:5.05;cr:10.09;verts:-0.58,-0.07|7.05,11.28|-12.72,3.89|-25.41,-10.38|-8.24,-8.95;
1400	1334.5	347.51	v:0.5;t:f;sf:1;nr:5.06;cr:10.11;verts:50.32,3.85|-12.84,11.89|-20.46,0.54|-28.13,-8.33|8.73,-5.46;
1440	1360.57	348.03	v:0.5;t:f;sf:1;nr:5.07;cr:10.13;verts:-0.01,0.47|5.31,8.84|-17.34,-4.94|-3.02,-9.86;
*	id=P22	origin=start	destiny=end	motherId=-
0	228.18	202.5	v:0.5;t:f;sf:1;nr:3.9;cr:7.8;verts:31.86,21.63|-13.41,12.95|-13.48,-1.5|-16.61,-8.46|7.58,-17.03;
40	244.93	207.22	v:0.5;t:f;sf:1;nr:3.94;cr:7.89;verts:15.87,35.61|-18.39,4.24|-9.17,-12.31|-9.43,-16.34|17.24,-7.67;
80	283.13	203.59	v:0.5;t:f;sf:1;nr:3.99;cr:7.98;verts:31.52,1.42|-6.93,7.98|-10.21,2.74|-0.55,-10.56;
120	304.25	209.67	v:0.5;t:f;sf:1;nr:4.04;cr:8.08;verts:10.41,7.5|2.26,9.06|-3.04,8.83|-21.67,-4.48|32.18,-23.61;
160	334.32	221.38	v:0.5;t:f;sf:1;nr:4.09;cr:8.19;verts:22.68,23.02|-16.14,-6.2|2.11,-11.89|17.29,0|17.29,0;
200	366.29	221.2	v:0.5;t:f;sf:1;nr:4.15;cr:8.29;verts:5.38,15.64|-2.3,3.75|-14.68,-0.18|-14.68,-0.18|-16.53,-0.29;
240	383.7	217.1	v:0.5;t:f;sf:1;nr:4.2;cr:8.4;verts:32.61,6.93|-12.03,11.53|-19.71,-0.36|-7.16,-32.39;
280	394.93	219.99	v:0.5;t:f;sf:1;nr:4.25;cr:8.5;verts:21.37,9.82|-15,25.97|-20.07,22.29|2.47,-33.51|16.77,-24.86;
320	413.42	223.6	v:0.5;t:f;sf:1;nr:4.3;cr:8.6;verts:2.88,13.43|-13.66,22.74|-1.72,-21.25|0.22,0.32;
360	454.09	219.83	v:0.5;t:f;sf:1;nr:4.35;cr:8.7;verts:7.8,42.31|-18.03,-5.17|-6.11,-17.74|14.78,-11.55|15.73,-10.22;
400	485.13	215.03	v:0.5;t:f;sf:1;nr:4.38;cr:8.75;verts:20.26,5.05|2.55,20.73|-15.31,-15.01|-16.26,-16.34|-18.34,-39.45;
440	508.69	218.62	v:0.5;t:f;sf:1;nr:4.4;cr:8.79;verts:27.52,21.65|1.66,19.01|-3.3,8.64|-17.81,-6.84|4.94,-18.43;
480	548.15	209.68	v:0.5;t:f;sf:1;nr:4.41;cr:8.83;verts:-5.68,7.28|-11.95,12.72|-8.44,-3.76|5.16,-7.66|34.55,-6.63;
520	559.39	201.25	v:0.5;t:f;sf:1;nr:4.43;cr:8.86;verts:-0.18,-0.48|-16.92,-1.16|-23.18,4.28|-19.67,-12.19|-6.07,-16.09;
560	576.58	189.88	v:0.5;t:f;sf:1;nr:4.44;cr:8.88;verts:26.08,35.78|-14.92,23.88|-17.37,-11.84|-4.41,-27.82|12.35,-25.31;
600	610.92	167.76	v:0.5;t:f;sf:1;nr:4.45;cr:8.9;verts:15.85,9.15|0.32,18.29|-8.26,13.67|-9.97,-15.35|4.93,-44.14;
640	638.37	171.92	v:0.5;t:f;sf:1;nr:4.46;cr:8.92;verts:0.35,-0.22|-18.53,10.27|13.9,-15.99|15.99,-13.9;
680	677.73	174.74	v:0.5;t:f;sf:1;nr:4.47;cr:8.94;verts:23.17,13.92|5.96,44.21|-23.37,-11.08|0.94,-27.02|17.38,-20.71;
720	694.05	179.8	v:0.5;t:f;sf:1;nr:4.48;cr:8.95;verts:32.07,31.13|6.85,18.98|-17.84,-8.7|-15.38,-21.96|1.06,-15.65;
760	715.03	171.64	v:0.5;t:f;sf:1;nr:4.48;cr:8.97;verts:11.09,22.97|-14.12,10.82|-19.52,5.97|0.44,-28.65|4.94,-19.81;
800	740.87	160.98	v:0.5;t:f;sf:1;nr:4.49;cr:8.98;verts:-14.75,12.31|-21.15,0.74|-20.62,-4.76|44.06,-8.34|21.09,1.84;
840	759.73	156.74	v:0.5;t:f;sf:1;nr:4.5;cr:9;verts:22.83,5.69|-3.16,28.57|-23.52,-0.82|-16.05,-17.21|16.35,-16.93;
880	787.05	153.03	v:0.5;t:f;sf:1;nr:4.51;cr:9.01;verts:36.82,25.83|-17.58,13.74|-18.5,12.48|-10.98,-20.63|-0.39,-22.31;
920	809.18	157.27	v:0.5;t:f;sf:1;nr:4.51;cr:9.03;verts:2.49,28.73|-10.04,6.03|3.42,-11.2|9.71,-6.55;
960	844.23	167.11	v:0.5;t:f;sf:1;nr:4.52;cr:9.05;verts:-12.34,19.75|-21.28,9.47|-25.33,3.29|-23.29,-0.41|40.29,-20.35;
1000	871.67	169.55	v:0.5;t:f;sf:1;nr:4.53;cr:9.06;verts:-6.31,28.25|-9.82,-0.86|6.34,-7.55|9.01,4.01;
1040	896.51	169.23	v:0.5;t:f;sf:1;nr:4.54;cr:9.08;verts:-3.56,8.82|-15.83,3.68|-8.82,-3.56|-18.5,-7.88|45.13,-4.09;
1080	916.91	162.79	v:0.5;t:f;sf:1;nr:4.55;cr:9.1;verts:-9.01,5.63|-23.97,2.38|24.73,-10.53|28.34,-6.42;
1120	939.14	153.88	v:0.5;t:f;sf:1;nr:4.59;cr:9.18;verts:-10.39,34.87|2.5,-19.44|6.11,-15.33|3.89,20|12.82,-15.83;
1160	965.54	140.85	v:0.5;t:f;sf:1;nr:4.63;cr:9.26;verts:-26.73,-25.81|45.82,-2.29|-22.51,6.97|12.71,34.92|-19.14,31.85;
1200	979.82	129.94	v:0.5;t:f;sf:1;nr:4.68;cr:9.37;verts:-1.57,24.01|-30.53,1.6|24.09,-18.82|24.09,-18.82|43.69,-15.39;
1240	1004.6	116.07	v:0.5;t:f;sf:1;nr:4.73;cr:9.47;verts:-1.36,19.43|-2.37,19.33|-3.05,19.24|-10.32,-16.52|20.89,-11.77;
1280	1021.61	111.57	v:0.5;t:f;sf:1;nr:4.78;cr:9.57;verts:-18.37,14.94|-19.38,14.84|-20.05,14.75|3.88,-16.26|30.2,-2.47;
1320	1048.78	108.97	v:0.5;t:f;sf:1;nr:4.83;cr:9.66;verts:-12.99,37.73|-32.69,22.89|-0.39,-0.39|3.03,-5.07|39.17,-7.61;
1360	1072.83	108.17	v:0.5;t:f;sf:1;nr:4.87;cr:9.75;verts:-0.16,48.3|-24.44,-1.19|-21.02,-5.87|15.73,-28.39|15.12,-8.41;
1400	1094.7	107.78	v:0.5;t:f;sf:1;nr:4.9;cr:9.8;verts:-3.32,20.99|-10.94,18.22|-13.37,16.51|-6.75,-8.8|30.64,-37.9;
1440	1103.86	104.08	v:0.5;t:f;sf:1;nr:4.92;cr:9.83;verts:-12.49,17.29|-20.11,14.51|-22.54,12.81|-15.91,-12.51|47.33,-12.61;
*	id=P23	origin=start	destiny=end	motherId=-
0	79.53	579.3	v:0.5;t:f;sf:1;nr:3.95;cr:7.89;verts:36.7,13.18|-9.05,4.03|-9.05,-4.03|-16.73,-7.7|8.21,-5.54;
40	98.69	572.41	v:0.5;t:f;sf:1;nr:3.99;cr:7.98;verts:23.4,21.19|-10.95,-12.42|-0.86,-8.16|8.2,-0.43|17.54,6.29;
80	131.35	558.18	v:0.5;t:f;sf:1;nr:4.04;cr:8.07;verts:25.09,6.26|-10.39,12.62|-9.26,6.95|-15.12,-7.95;
120	138.54	559.08	v:0.5;t:f;sf:1;nr:4.08;cr:8.16;verts:17.91,7.16|-17.58,13.52|-16.45,7.86|-22.3,-7.04|33.25,-22.88;
160	168.09	564.23	v:0.5;t:f;sf:1;nr:4.12;cr:8.25;verts:28.97,15.04|-11.65,12.31|-7.95,1.84|-2.25,-7.84|3.7,-17.73;
200	189.7	567.68	v:0.5;t:f;sf:1;nr:4.17;cr:8.34;verts:7.35,18.5|-23.86,-4.39|-17.92,-14.28|0.29,0.25;
240	207.82	568.85	v:0.5;t:f;sf:1;nr:4.22;cr:8.44;verts:16.48,7.68|-10.77,19.66|-15.9,8.82|-17.83,1.41|16.45,-38.32;
280	230.73	581.29	v:0.5;t:f;sf:1;nr:4.27;cr:8.54;verts:17.53,23.26|-6.43,20.13|-0.37,0.12|24.42,-15.86;
320	261.41	597.96	v:0.5;t:f;sf:1;nr:4.32;cr:8.64;verts:7.92,-4.39|1.1,8.99|-6.26,0.82|11.85,-24.64;
360	276.8	588.39	v:0.5;t:f;sf:1;nr:4.37;cr:8.74;verts:39.52,17.47|3.75,8.83|-14.28,-0.59|-21.65,-8.76|-7.47,-13.97;
400	297.85	584.98	v:0.5;t:f;sf:1;nr:4.41;cr:8.82;verts:18.47,14.06|4.45,31.66|-17.3,5.42|-24.46,-24.95|30.23,-10.41;
440	331.5	574.84	v:0.5;t:f;sf:1;nr:4.43;cr:8.87;verts:-0.62,17.63|-15.27,8.82|-15.18,3.92|-3.42,-20.55|0.24,-0.45;
480	350.37	572.42	v:0.5;t:f;sf:1;nr:4.45;cr:8.91;verts:8.71,17.85|-19.48,15.21|-18.63,-2.87|0.35,-19.86|40.16,-18.78;
520	378.45	571.93	v:0.5;t:f;sf:1;nr:4.47;cr:8.95;verts:0,21.38|-19.38,17.36|-19.53,8.69|12.07,-19.26|30.61,-32.34;
560	402.15	574.68	v:0.5;t:f;sf:1;nr:4.49;cr:8.98;verts:-10.75,43.42|-11.62,-16.51|-8.2,-16.1|-5.88,-17.09|18.07,0;
600	412.87	563.11	v:0.5;t:f;sf:1;nr:4.51;cr:9.02;verts:24.85,19.41|-7.09,30.73|-12.18,-33.81|7.35,-11.58|15.77,-27.31;
640	432.21	557.74	v:0.5;t:f;sf:1;nr:4.53;cr:9.06;verts:22.72,4.13|5.51,14.05|-9.49,2.19|-6.89,-6.89|-11.98,-16.95;
680	454.9	551.22	v:0.5;t:f;sf:1;nr:4.55;cr:9.09;verts:4.95,19.86|-17.18,7.53|5.64,-19.67|28.81,-21.95;
720	478.09	545.35	v:0.5;t:f;sf:1;nr:4.57;cr:9.13;verts:4.35,27.48|-0.18,-0.38|22.22,-16.74|27.11,-6.26;
760	505.8	528.59	v:0.5;t:f;sf:1;nr:4.59;cr:9.18;verts:21.89,19.36|-23.36,10.72|-11.13,0.39|-11.11,-0.78|-0.6,-23.02;
800	540.09	525.97	v:0.5;t:f;sf:1;nr:4.61;cr:9.23;verts:43.28,15.26|-12.4,16.75|-17.59,12.32|-17.59,-12.32|17.15,-12.92;
840	561.62	535.52	v:0.5;t:f;sf:1;nr:4.64;cr:9.28;verts:-5.82,8.32|-9.89,-2.28|9.71,-2.97|36.74,-3.52;
880	581.43	546.73	v:0.5;t:f;sf:1;nr:4.7;cr:9.41;verts:16.94,7.7|13.25,29.76|-10.1,8.25|-29.53,-13.77|26.74,-25.76;
920	604.47	550.44	v:0.5;t:f;sf:1;nr:4.77;cr:9.54;verts:24.89,28.22|-6.11,11.4|-11.18,-2.99|-4.89,-10.49|3.69,-22.05;
960	620.11	552.69	v:0.5;t:f;sf:1;nr:4.83;cr:9.67;verts:47.69,0.28|-21.75,13.66|-26.82,-0.74|-20.53,-8.23|-11.95,-19.8;
1000	641.59	566.29	v:0.5;t:f;sf:1;nr:4.9;cr:9.8;verts:0.22,0.51|-40.96,6.49|-14.86,-38.71|-14.86,-38.71|30.33,-28.28;
1040	658.09	578	v:0.5;t:f;sf:1;nr:4.93;cr:9.86;verts:10.4,-2.4|8.75,6.12|-16.28,12.22|1.93,-39.14;
1080	675.24	587.05	v:0.5;t:f;sf:1;nr:4.95;cr:9.9;verts:-8.39,15.18|-6.39,7.89|-6.74,6.65|-1.24,-10.08|22.54,-11.34;
1120	699.51	589.2	v:0.5;t:f;sf:1;nr:4.97;cr:9.93;verts:21.76,33.08|-25.51,-7.93|-1.73,-9.19|14.04,-15.06|19.79,-5.68;
1160	729.12	587.3	v:0.5;t:f;sf:1;nr:4.98;cr:9.96;verts:-18.53,-11.58|-9.82,-7.58|-15.57,-16.96|-1.15,-1.86|-0.38,-21.85;
1200	755.3	591.6	v:0.5;t:f;sf:1;nr:4.99;cr:9.98;verts:-0.57,-0.06|-11.27,4.55|-27.32,2.44|-10.52,-6.07|11.18,-4.75;
1240	775.01	597.65	v:0.5;t:f;sf:1;nr:5;cr:10;verts:-0.08,49.91|-20.29,6|-8.53,1.31|3.22,-30.68|17.69,-25.27;
1280	797.02	610.95	v:0.5;t:f;sf:1;nr:5.01;cr:10.02;verts:37.72,13.35|11.06,19.95|-21.56,-7.43|-18.78,-17.38|-4.31,-11.97;
1320	814.32	608.77	v:0.5;t:f;sf:1;nr:5.02;cr:10.04;verts:20.42,11.17|10.37,33.93|-6.24,17.77|-21.62,-14.16|-6.43,-49.7;
1360	830.47	598.68	v:0.5;t:f;sf:1;nr:5.03;cr:10.06;verts:26.1,-4.6|-5.78,23.85|-18.41,-19.07|24.83,-20.38;
1400	848.59	585.22	v:0.5;t:f;sf:1;nr:5.04;cr:10.07;verts:13.99,15.12|-23.9,10.38|-9.77,4.98|7.98,-18.06|8.52,-6.9;
1440	880.84	579.8	v:0.5;t:f;sf:1;nr:5.04;cr:10.09;verts:50.27,2.97|3.33,10.25|-18.26,9.69|-23.72,-12.32|-2.79,-10.41;
*	id=P24	origin=start	destiny=end	motherId=-
0	553.45	78.74	v:0.5;t:f;sf:1;nr:4.01;cr:8.02;verts:19.75,24.79|-12.52,-1.26|-17.51,-8.92|1.03,-19.63|19.65,-0.34;
40	590.26	71.05	v:0.5;t:f;sf:1;nr:4.05;cr:8.1;verts:13.09,37.88|-16.5,6.67|-17.15,-8.03|6.95,-16.38|17.78,-0.62;
80	607.94	67.49	v:0.5;t:f;sf:1;nr:4.09;cr:8.18;verts:28.31,4.48|21.3,19.18|-27.18,17.61|-10.73,-19.94|28.39,-3.99;
120	628.94	52.1	v:0.5;t:f;sf:1;nr:4.13;cr:8.26;verts:-2.43,8.49|-15.38,37.88|1.08,-8.76|7.39,-19.38|7.32,-10.9;
160	653.56	49.12	v:0.5;t:f;sf:1;nr:4.17;cr:8.34;verts:35.45,21.17|-3.34,8.27|-4.32,7.8|-17.31,-13.88|-1.4,-8.81;
200	677.41	54.85	v:0.5;t:f;sf:1;nr:4.21;cr:8.41;verts:-40.44,10.17|17.67,0.62|-15.16,-9.11|-12.93,-12.06|-4.58,-17.08;
240	719.52	58.43	v:0.5;t:f;sf:1;nr:4.24;cr:8.48;verts:21.3,-14.91|21.3,14.91|-24.45,4.19|-33.59,-2.16;
280	740.39	52.22	v:0.5;t:f;sf:1;nr:4.27;cr:8.54;verts:24.58,18.52|0.43,8.7|-16.76,-25.81|-11.84,-24.42|0.43,-21.12;
320	763.5	56.77	v:0.5;t:f;sf:1;nr:4.29;cr:8.59;verts:15.99,6.46|15.88,6.74|0.51,0.81|4.17,16.73|1.47,23.08;
360	785.75	71.68	v:0.5;t:f;sf:1;nr:4.32;cr:8.64;verts:-6.26,21.37|-6.37,21.65|-28.49,8.17|-23.35,-18.24|0.49,-0.08;
400	811.01	73.3	v:0.5;t:f;sf:1;nr:4.34;cr:8.68;verts:17.83,7.94|-17.39,8.86|-18.56,6.03|-24.77,1.54|31.55,-29.49;
440	842.78	77.85	v:0.5;t:f;sf:1;nr:4.36;cr:8.72;verts:13.33,-2.35|30.96,15.71|-13.33,2.35|-0.21,-24.94;
480	872.21	80.19	v:0.5;t:f;sf:1;nr:4.37;cr:8.75;verts:30.28,24.52|1.52,18.05|-16.1,-0.01|-14.67,-31.63|38.94,-1.36;
520	894.87	93.57	v:0.5;t:f;sf:1;nr:4.39;cr:8.77;verts:17.11,11.54|16.28,12.02|16.27,12.71|-15.34,13.81|-3.98,-43.55;
560	925.14	102.35	v:0.5;t:f;sf:1;nr:4.4;cr:8.8;verts:-14,21.5|-13.15,20.33|-13.98,20.81|-2.7,-3.86|-0.7,-40;
600	946.19	107.11	v:0.5;t:f;sf:1;nr:4.41;cr:8.83;verts:-21.51,27.87|-23.75,0.9|11.6,-26.05|20.51,-19.81|28.51,0;
640	971.21	108.18	v:0.5;t:f;sf:1;nr:4.43;cr:8.86;verts:-0.59,33.63|-23.78,23.78|-4.51,-18.75|0,-0.51|32.16,9.83;
680	988.18	114.52	v:0.5;t:f;sf:1;nr:4.44;cr:8.88;verts:15.2,16.18|-16.96,5.84|-21.47,-12.4|5.91,-7.29|44.15,-3.27;
720	1012.62	122.76	v:0.5;t:f;sf:1;nr:4.46;cr:8.91;verts:19.71,4.97|-18.54,0.94|-5.43,-10.3|2.92,-8.48;
760	1027.02	130.89	v:0.5;t:f;sf:1;nr:4.47;cr:8.93;verts:28.6,5.56|5.31,13.1|-11.48,-0.35|-19.83,-2.17|-34.62,-28.05;
800	1047.05	134.11	v:0.5;t:f;sf:1;nr:4.48;cr:8.95;verts:8.57,8.78|-14.72,16.31|0.41,0.01|18.35,-7.04;
840	1078.87	140.12	v:0.5;t:f;sf:1;nr:4.49;cr:8.97;verts:-1.81,9.32|-3.71,8.74|-13.47,-1.03|-9.44,-0.99|-0.39,0.34;
880	1106.07	132.37	v:0.5;t:f;sf:1;nr:4.49;cr:8.99;verts:-1.59,10.01|-7.22,9.28|-2.11,-9.92|0.35,-10.13;
920	1129.2	142.34	v:0.5;t:f;sf:1;nr:4.53;cr:9.06;verts:20.05,21.5|-2.05,29.32|-25.24,0.05|-22.78,-0.16|7.47,-44.32;
960	1148.71	146.44	v:0.5;t:f;sf:1;nr:4.57;cr:9.15;verts:10.15,17.58|0.53,25.6|-0.71,-20.29|20.28,-20.73;
1000	1174.05	159.43	v:0.5;t:f;sf:1;nr:4.62;cr:9.23;verts:29.46,-5.2|15.33,10.77|-26.05,-7.31|-5.06,-7.75|-10.23,-28.11;
1040	1201.36	180.4	v:0.5;t:f;sf:1;nr:4.66;cr:9.32;verts:46.07,-3|37.92,6.69|2.15,15.78|-34.9,16.27|-16.88,-34.61;
1080	1217.93	200.98	v:0.5;t:f;sf:1;nr:4.7;cr:9.4;verts:19.8,30.49|16.72,43.5|-23.85,-27.43|-17.07,-32.1|0.63,-36.34;
1120	1238.38	200.43	v:0.5;t:f;sf:1;nr:4.74;cr:9.47;verts:10.76,-19.4|7.95,-20.71|19.59,10.41|7.95,20.71|-26.32,-38.94;
1160	1271.21	207.93	v:0.5;t:f;sf:1;nr:4.77;cr:9.54;verts:10.04,17.39|-13.24,17.91|-22.07,-11.91|-24.87,-13.21|39.04,-26.8;
1200	1282.63	203.68	v:0.5;t:f;sf:1;nr:4.8;cr:9.6;verts:45.79,13.31|-1.38,13.15|-24.66,13.67|-30.16,-3.17|8.87,-29.01;
1240	1300.62	192.87	v:0.5;t:f;sf:1;nr:4.83;cr:9.66;verts:-0.23,0.38|-21.83,12.1|-19.38,2.33|8.54,-23.46;
1280	1323.33	194.77	v:0.5;t:f;sf:1;nr:4.85;cr:9.7;verts:12.72,16.29|0.72,20.65|-22.93,2.28|-14.17,-21.56|45.21,-16.95;
1320	1342.78	198.9	v:0.5;t:f;sf:1;nr:4.87;cr:9.75;verts:-6.72,20.42|-22.65,11.54|-23.4,9.93|27.59,-27.31|25.77,-12.81;
1360	1363.93	198.63	v:0.5;t:f;sf:1;nr:4.89;cr:9.78;verts:-13.84,-29.68|6.44,-27.57|4.62,-13.08|0.23,-0.51|27.46,-17.84;
1400	1389.93	195.91	v:0.5;t:f;sf:1;nr:4.9;cr:9.8;verts:45.83,17.03|-4.78,19.16|-25.78,-3.23|-21.39,-15.8|1.46,-20.55;
1440	1411.46	195.42	v:0.5;t:f;sf:1;nr:4.91;cr:9.83;verts:24.3,16.54|0.45,-0.02|-20.07,-21.05|18.29,-14.81;
*	id=P25	origin=start	destiny=end	motherId=-
0	727.75	463.17	v:0.5;t:f;sf:1;nr:3.99;cr:7.98;verts:8.55,2.78|6.02,6.68|-0.31,8.99|-1.87,7.17|-21.45,-23.13;
40	746.75	470.99	v:0.5;t:f;sf:1;nr:3.99;cr:7.98;verts:7.11,3.62|-12.98,14.5|-10.44,10.6|0.97,-7.92|20.01,-34.5;
80	773.5	472.55	v:0.5;t:f;sf:1;nr:3.99;cr:7.98;verts:3.86,27.49|-6.72,26.94|-24.51,13.03|-19.64,5.19|-0.12,0.44;
120	795.9	472.65	v:0.5;t:f;sf:1;nr:3.99;cr:7.98;verts:39.75,3.32|-9.75,13.43|-22.53,0.54|-14.22,-8.55|14.51,-8.05;
160	821.1	473.44	v:0.5;t:f;sf:1;nr:3.99;cr:7.98;verts:17.79,19.08|3.18,25.9|-10.69,-7.26|-7.3,-24.47|14.55,4.11;
200	842.85	483.43	v:0.5;t:f;sf:1;nr:3.99;cr:7.98;verts:17.23,-0.6|-7.2,14.1|-6.73,-15.87|-2.19,-31.84;
240	869.8	489.36	v:0.5;t:f;sf:1;nr:3.99;cr:7.98;verts:25.05,8.14|-14.34,22.09|-0.32,-0.19|26.24,-2.3;
280	881.19	484.98	v:0.5;t:f;sf:1;nr:3.99;cr:7.98;verts:13.66,3.76|-18.54,25.99|-11.7,-4.56|12.57,-21.77|14.85,-6.67;
320	896.52	485.79	v:0.5;t:f;sf:1;nr:3.99;cr:7.98;verts:-0.48,-5.87|0.38,0.26|-1.67,4.57|-28.91,-5.62|-2.76,-20.97;
360	920.79	491.2	v:0.5;t:f;sf:1;nr:3.99;cr:7.98;verts:36.15,16.92|-10.06,29.21|-30.1,6.95|6.42,-30.22|21.85,-21.85;
400	951.69	489.56	v:0.5;t:f;sf:1;nr:3.99;cr:7.99;verts:19.4,3.07|17.34,9.22|5.26,15.28|-25.89,-18.69|-6.07,-18.68;
440	972.48	488.93	v:0.5;t:f;sf:1;nr:3.99;cr:7.99;verts:39.52,5.68|-3.45,8.6|-15.54,14.65|-4.37,-10.29|3.08,-10.75;
480	1001.32	481.69	v:0.5;t:f;sf:1;nr:3.99;cr:7.99;verts:10.68,-1.55|-11.01,14.1|-17.86,-0.94|-17.2,-4.93|36.23,-16.8;
520	1029.68	469.44	v:0.5;t:f;sf:1;nr:3.99;cr:7.99;verts:28.18,28.29|-14.67,8.13|-16.65,2.04|-17.68,-13.81|2.33,-16.61;
560	1056.8	467.81	v:0.5;t:f;sf:1;nr:3.99;cr:7.99;verts:23.73,6.8|2.58,24.55|-24.67,-0.86|-19.71,-14.85|18.63,-35.33;
600	1088.97	463.33	v:0.5;t:f;sf:1;nr:3.99;cr:7.99;verts:7.57,6.13|3.65,9.04|1.36,9.65|-8.44,2.32|0.65,-31.95;
640	1118.35	453.83	v:0.5;t:f;sf:1;nr:4;cr:7.99;verts:22.84,11.14|-23.39,9.93|-23.72,9.11|-21.81,-3.36|30.02,-26.35;
680	1129.01	450.55	v:0.5;t:f;sf:1;nr:4;cr:7.99;verts:20.75,-1.09|12.18,7.86|8.45,18.98|-19.15,-16.94|2.53,-20.62;
720	1151.88	465.42	v:0.5;t:f;sf:1;nr:4;cr:7.99;verts:34.04,20.92|-2.12,13.78|-20.33,-5.75|-23.83,-10.12|-18.63,-17.99;
760	1174.26	474.36	v:0.5;t:f;sf:1;nr:4;cr:7.99;verts:-6.13,15.97|-16.17,5.57|8.81,-14.66|22.73,-22.49|14.96,-8.29;
800	1191.84	473.98	v:0.5;t:f;sf:1;nr:4;cr:7.99;verts:5.83,39.54|-8.84,1.4|-8.77,-15.05|-2.62,-8.68|5.15,-22.87;
840	1209.51	484.8	v:0.5;t:f;sf:1;nr:4;cr:8;verts:16.19,6.87|32.15,23.76|-20.3,2.15|-12.53,-12.05|3.96,-17.14;
880	1239.04	479.38	v:0.5;t:f;sf:1;nr:4;cr:8;verts:2.62,18.33|-22.81,19.83|16.02,-25.63|0.05,0.36;
920	1265.54	492.06	v:0.5;t:f;sf:1;nr:4;cr:8;verts:31.03,-7.76|8.11,-2.17|3.81,-7.48|-7.48,-3.81|-10.48,-12.95;
960	1293.87	489.69	v:0.5;t:f;sf:1;nr:4;cr:8;verts:2.87,-23.34|2.7,-10.13|22.49,-6.87|-20.22,-4.54|26.39,18.09;
1000	1327.57	495.72	v:0.5;t:f;sf:1;nr:4;cr:8;verts:13.14,21.96|-23.16,19.43|-11.21,-0.85|1.58,-30.19|7.31,-29.34;
1040	1342.86	502.98	v:0.5;t:f;sf:1;nr:4;cr:8;verts:0.21,0.41|-21.75,-15.8|-14.64,-22.54|-7.98,-22.08|1.41,-26.84;
1080	1367.16	502.23	v:0.5;t:f;sf:1;nr:4;cr:8;verts:24.96,0|-25.55,30.78|-4.33,-24.58|-0.44,-24.96|18.26,-17.02;
1120	1392.23	498.65	v:0.5;t:f;sf:1;nr:4;cr:8;verts:-18.07,35.69|-6.81,-20.61|7.67,-18.99|20.47,0.71|19.88,4.96;
1160	1418.3	510.47	v:0.5;t:f;sf:1;nr:4;cr:8;verts:7.29,16.38|-6.19,16.78|-5.59,12.54|-18.39,-7.17|33.84,-21.36;
1200	1450.56	519.81	v:0.5;t:f;sf:1;nr:4;cr:8.01;verts:-15.96,27.75|0.14,-8.16|1.58,-12.02|7.96,-1.84;
1240	1469.42	514.62	v:0.5;t:f;sf:1;nr:4;cr:8.01;verts:25.14,4.91|6.74,18.51|-10.91,-7.02|-18.72,-13.35|-10.44,-16.7;
1280	1491.14	506.52	v:0.5;t:f;sf:1;nr:4;cr:8.01;verts:-14.98,10.41|3.42,-3.18|9.04,1.27|20.15,3.76;
1320	1501.98	504.04	v:0.5;t:f;sf:1;nr:4;cr:8.01;verts:-2.22,25.37|-7.42,-5.67|-14.02,-28.8|9.3,1.28;
1360	1524.22	504.61	v:0.5;t:f;sf:1;nr:4.05;cr:8.1;verts:-27.67,28.95|-12.93,1.85|11.07,-23.74|17.86,-19.15|25.87,-4.1;
1400	1552.17	514.23	v:0.5;t:f;sf:1;nr:4.09;cr:8.18;verts:22.95,12.02|-3.41,9.36|-2.09,5.52|-16.88,-14.12|-10.09,-9.54;
1440	1577.5	501.56	v:0.5;t:f;sf:1;nr:4.13;cr:8.26;verts:40.73,3.67|-19.79,10.52|-20.31,9.47|-22.36,-1.56|-17.42,-14.1;
*	id=P26	origin=start	destiny=end	motherId=-
0	557	647	v:0.5;t:f;sf:1;nr:3.99;cr:7.99;verts:7.99,0;
40	570.7	648.95	v:0.5;t:f;sf:1;nr:4.04;cr:8.08;verts:-21.79,15.25|-26.4,3.24|-26.27,-4.16|0.45,-0.11|-5.71,1.95;
80	605.29	663.19	v:0.5;t:f;sf:1;nr:4.09;cr:8.17;verts:-31.35,7.86|9.28,-1.3|-6.27,6.97|8.42,4.11;
120	621.05	665.67	v:0.5;t:f;sf:1;nr:4.13;cr:8.27;verts:-9.26,14.26|-7.34,6.58|-22.04,9.44|-6.49,1.17|33.19,-23.84;
160	642.03	666.84	v:0.5;t:f;sf:1;nr:4.18;cr:8.37;verts:27.44,18.46|9.93,20.36|-22.31,3.93|-5.48,-21.98|22.62,1.19;
200	669.07	663.82	v:0.5;t:f;sf:1;nr:4.24;cr:8.47;verts:0.4,15.44|-17.1,17.34|-18.75,-7.2|-4.41,-1.83|0.47,-0.13;
240	685.23	664.75	v:0.5;t:f;sf:1;nr:4.29;cr:8.58;verts:-15.76,16.37|-15.7,0.8|-20.58,-0.91|5.25,-7.5|39.81,-14.5;
280	715.74	663.41	v:0.5;t:f;sf:1;nr:4.35;cr:8.7;verts:0.57,21.97|-29.81,11.44|9.31,-15.83|31.93,-0.56;
320	735.07	664.36	v:0.5;t:f;sf:1;nr:4.38;cr:8.76;verts:-8.27,28.85|-16.78,30.48|-10.02,-14.89|24.28,-17.64;
360	763.4	663.74	v:0.5;t:f;sf:1;nr:4.41;cr:8.81;verts:-4.28,43.59|-20.13,16.89|-4.05,-18.26|2.75,-26.14|22.29,-13.93;
400	785.04	671.77	v:0.5;t:f;sf:1;nr:4.43;cr:8.85;verts:0.41,0.3|7.11,5.36|-8.74,1.7|-18.89,-18.1|0.65,-5.89;
440	805.25	682.51	v:0.5;t:f;sf:1;nr:4.45;cr:8.89;verts:-13.11,16.09|-19.81,11.04|-19.57,4.84|29.95,-18.89|27.43,-6.33;
480	820.58	682.14	v:0.5;t:f;sf:1;nr:4.46;cr:8.93;verts:9.34,0|-3.5,8.66|14.63,-19.26|8.02,-8.45|12.11,-6.7;
520	839.99	689.52	v:0.5;t:f;sf:1;nr:4.48;cr:8.96;verts:33.07,13.5|-10.08,7.38|-7.31,0.68|-11.39,-1.07|-4.79,-11.88;
560	857.81	694.12	v:0.5;t:f;sf:1;nr:4.5;cr:9;verts:15.25,18.1|-6.81,18.7|-25.12,5.28|-22.6,-7.28|31.69,-31.69;
600	878.86	696.1	v:0.5;t:f;sf:1;nr:4.52;cr:9.03;verts:4.65,8.74|-5.8,20.08|-7.35,-6.62|31.32,-17.73;
640	906.55	694.65	v:0.5;t:f;sf:1;nr:4.54;cr:9.07;verts:18.15,4.86|-23.05,7.29|-11.62,-2.28|-5.81,-17.87|3.63,-19.17;
680	935.77	691.03	v:0.5;t:f;sf:1;nr:4.55;cr:9.11;verts:8.41,4.47|-7.71,5.6|4.91,-8.16|26.84,-11.05;
720	951.42	695.85	v:0.5;t:f;sf:1;nr:4.57;cr:9.15;verts:-7.24,9.29|-23.35,10.42|-10.74,-3.34|11.19,-6.23|43.73,-12.73;
760	974.67	701.3	v:0.5;t:f;sf:1;nr:4.62;cr:9.25;verts:-17.88,42.09|-12.06,-0.78|1.9,-21.69|9.88,-19.4|20.48,-7.27;
800	1006.05	693.33	v:0.5;t:f;sf:1;nr:4.68;cr:9.36;verts:2.15,36.93|0.64,12.19|-10.9,-15.25|11.4,4.38;
840	1034.96	698.06	v:0.5;t:f;sf:1;nr:4.74;cr:9.48;verts:42.86,18.81|-17.51,9.11|-17.82,8.31|-19.08,-4.76|-2.4,-19.51;
880	1058.11	711.96	v:0.5;t:f;sf:1;nr:4.79;cr:9.59;verts:47.25,3.45|8.93,8.62|-0.87,12.38|-25.54,-5.62|0.87,-12.38;
920	1072.15	721.57	v:0.5;t:f;sf:1;nr:4.85;cr:9.71;verts:20.37,5.46|-5.12,18.23|-14.91,21.99|-13.18,-2.77|13.26,-46.07;
960	1085.51	718.32	v:0.5;t:f;sf:1;nr:4.89;cr:9.77;verts:29.54,5.21|-18.47,14.99|-26.54,-6.02|0.41,-0.38|7.01,2.21;
1000	1106.58	706.98	v:0.5;t:f;sf:1;nr:4.91;cr:9.82;verts:17.03,45.79|-20.66,-11.72|-14.06,-9.13|-5.51,-20.57|8.46,-6.13;
1040	1123.29	694.77	v:0.5;t:f;sf:1;nr:4.93;cr:9.87;verts:18.37,34.73|-8.58,5.36|-8.29,-5.8|-8.24,-18.34|5.51,-8.49;
1080	1146.29	688.7	v:0.5;t:f;sf:1;nr:4.95;cr:9.9;verts:1.42,39.44|-4.63,28.66|-17.49,-14.56|23.93,-5.09;
1120	1168.69	692.45	v:0.5;t:f;sf:1;nr:4.96;cr:9.93;verts:11.41,29.55|-9.49,3.45|-3.95,-9.3|7.85,-6.35;
1160	1192.1	696.6	v:0.5;t:f;sf:1;nr:4.98;cr:9.96;verts:11.01,4.01|35.62,17.57|-15.57,-2.2|-27.36,-5.14|-3.03,-11.32;
1200	1210.48	702.13	v:0.5;t:f;sf:1;nr:4.99;cr:9.99;verts:17.24,23.1|-19.2,29.56|-7.37,9.53|-21.41,-5.8|17.41,-46.64;
1240	1243.02	703.26	v:0.5;t:f;sf:1;nr:5.01;cr:10.01;verts:18.12,26.33|-15.3,24.23|-10.61,-20.82|4.06,-23.01|11.68,-20.24;
1280	1264.2	695.98	v:0.5;t:f;sf:1;nr:5.02;cr:10.04;verts:31.68,19.03|-3.06,19.05|-0.33,0.33|-9.49,-27.52;
1320	1293.32	700.38	v:0.5;t:f;sf:1;nr:5.03;cr:10.05;verts:2.55,23.43|0.23,-0.53|32.05,-3.37|32.19,1.69;
1360	1321.49	713.42	v:0.5;t:f;sf:1;nr:5.03;cr:10.06;verts:-6.18,24.98|-5.23,8.7|3.64,9.48|3.89,9.68|4.02,14.73;
1400	1344.74	711.86	v:0.5;t:f;sf:1;nr:5.03;cr:10.06;verts:-19.23,13.17|-0.53,0.23|-19.36,8.11|-19.62,7.91|-28.48,7.13;
1440	1372.76	711.07	v:0.5;t:f;sf:1;nr:5.03;cr:10.06;verts:4.62,32.88|-15.59,29.31|-28.56,-0.56|17.59,-28.15|39.81,-30.76;
*	id=P27	origin=start	destiny=death	motherId=-
0	280.52	432.47	v:0.5;t:f;sf:1;nr:3.97;cr:7.94;verts:16.49,3.2|-11.67,12.08|-7.74,-23.89|14.69,-8.14;
40	301	441.33	v:0.5;t:f;sf:1;nr:4.02;cr:8.03;verts:-3.99,12.06|-11.38,23.34|-25.3,-5.84|-5.79,0.71|0.4,-0.23;
80	319.12	455.94	v:0.5;t:f;sf:1;nr:4.06;cr:8.12;verts:7.66,4.24|5.86,6.5|-17.73,14.39|-0.61,-8.73|27.47,-29.28;
120	337.94	463.09	v:0.5;t:f;sf:1;nr:4.1;cr:8.2;verts:36.05,18.64|-12.96,13.65|-11.17,11.39|-19.43,-1.59|8.65,-22.13;
160	354.17	453.06	v:0.5;t:f;sf:1;nr:4.14;cr:8.27;verts:9.78,-13.97|14.62,-8.78|0.44,0.18|16.74,-3.25|19.82,8.61;
200	371.35	449.22	v:0.5;t:f;sf:1;nr:4.18;cr:8.35;verts:36.46,33.7|2.65,4.78|-16.74,-3.65|-7.4,-17.8|-2.56,-12.62|-0.44,-7.09;
240	394.87	445.88	v:0.5;t:f;sf:1;nr:4.21;cr:8.42;verts:9.43,25.9|-8.97,26.06|-20.87,1.44|-6.2,-26.85|32.54,-26.16;
280	406.87	430.13	v:0.5;t:f;sf:1;nr:4.25;cr:8.5;verts:-2.58,10.14|-20.97,10.3|4.45,-8.03|7.61,-5.13|36.08,-21.72;
320	424.37	428.47	v:0.5;t:f;sf:1;nr:4.29;cr:8.57;verts:42.47,0.58|-20.08,8.48|-8.98,-5.18|-9.89,-6.79|-13.06,-9.69;
360	452.96	428.34	v:0.5;t:f;sf:1;nr:4.32;cr:8.65;verts:25.58,9.9|25.24,16.39|-9.3,-28.62|13.88,0.44|29.87,-3.67;
400	471.92	426.34	v:0.5;t:f;sf:1;nr:4.36;cr:8.73;verts:10.91,-5.66|6.28,14.4|-5.07,-1.55|-18.24,-29.39;
440	501.15	429.89	v:0.5;t:f;sf:1;nr:4.39;cr:8.77;verts:31.38,1.64|-18.32,-2.12|15.56,-23.2|19.77,-24.42;
480	520.08	423.39	v:0.5;t:f;sf:1;nr:4.4;cr:8.81;verts:8.9,4.93|6.54,7.8|2.81,9.78|-20.98,-8.01|12.45,-4.85;
520	546.39	422.1	v:0.5;t:f;sf:1;nr:4.42;cr:8.84;verts:44.05,0.15|-23.5,8.5|-19.76,6.51|-17.4,3.65|-13.85,-6.14;
560	561.26	426.94	v:0.5;t:f;sf:1;nr:4.43;cr:8.87;verts:30.84,10.62|23.06,23.06|-31.63,15.81|-24.62,-21.4|30.45,-11.69;
600	578.57	419.94	v:0.5;t:f;sf:1;nr:4.45;cr:8.89;verts:13.54,3.62|5.76,16.06|-33.9,10.42|13.15,-18.69|19.27,-4.8;
640	597.66	417.1	v:0.5;t:f;sf:1;nr:4.46;cr:8.92;verts:17.15,14.96|-13.33,13.22|-5.56,0.78|-5.95,-21.53|0.17,-7.65;
680	621.89	433.25	v:0.5;t:f;sf:1;nr:4.47;cr:8.94;verts:1.91,8.98|-24.05,8.51|6.93,-6.03|37.03,-24.82|9.09,-1.28;
720	636.25	443.61	v:0.5;t:f;sf:1;nr:4.48;cr:8.96;verts:-0.41,-0.31|-5.27,9.08|-7.43,4.34|-12.45,19.34|-16.35,-24.24;
760	655.47	454.28	v:0.5;t:f;sf:1;nr:4.49;cr:8.98;verts:42.6,13.92|-19.63,10.36|-4.21,-10.96|-0.2,-11.74|2.84,-11.39;
800	678.68	463.21	v:0.5;t:f;sf:1;nr:4.5;cr:9.01;verts:-10.23,28.11|-14.5,26.17|-23.41,-2.81|-20.36,-2.46|33.29,-30.16;
840	710.25	480.74	v:0.5;t:f;sf:1;nr:4.51;cr:9.03;verts:16.62,24.64|-0.52,29.71|-24.04,17.47|1.71,-12.63|0.12,-0.5;
880	735.28	483.46	v:0.5;t:f;sf:1;nr:4.52;cr:9.05;verts:21.25,39.82|-24.9,2.22|-23.31,-9.91|1.06,-30.31|11.36,-28.12;
920	772.89	491.73	v:0.5;t:f;sf:1;nr:4.58;cr:9.16;verts:4.94,28.53|-1.5,-10.66|9.68,4.72|9.51,5.06;
960	800.25	495.74	v:0.5;t:f;sf:1;nr:4.66;cr:9.32;verts:25.44,38.11|-17.86,9.06|-17.69,8.73|-24.43,-20.5|31.2,-6.63;
1000	825.14	489.43	v:0.5;t:f;sf:1;nr:4.74;cr:9.47;verts:31.4,15.32|34.89,30.86|-34.3,-6.67|-19.03,-29.3|6.31,-12.94;
1040	845.98	493.24	v:0.5;t:f;sf:1;nr:4.81;cr:9.62;verts:28,7.5|10.56,19.13|-6.52,28.24|-14.53,-9.13|6.39,-29.63;
1080	874.15	476.14	v:0.5;t:f;sf:1;nr:4.88;cr:9.76;verts:-1.74,9.85|-7.44,6.69|-17.61,2.03|-0.17,-9.59|38.28,-3.98;
1120	899.02	479.09	v:0.5;t:f;sf:1;nr:4.91;cr:9.83;verts:27.62,27.61|-25.05,-6.64|-10.44,-4.87|7.4,-8.82|13.4,-1.03;
1160	924.5	487.31	v:0.5;t:f;sf:1;nr:4.94;cr:9.88;verts:-14.99,30.74|-12.07,7.19|-34.12,2.39|-18.07,-0.6|40.84,-27.34;
*	id=P28	origin=start	destiny=end	motherId=-
0	103.93	238.33	v:0.5;t:f;sf:1;nr:3.98;cr:7.97;verts:-4.73,29.88|-17.78,24.47|-24.47,17.78|-21.05,4.33|0.29,-0.35;
40	109.8	244.91	v:0.5;t:f;sf:1;nr:4.03;cr:8.06;verts:25.01,2.19|-12.18,22.4|-5.59,6.23|-0.88,-25.09|19.78,-15.45;
80	138.92	245.53	v:0.5;t:f;sf:1;nr:4.07;cr:8.14;verts:27.99,15.99|3.78,7.12|-4.11,2.8|-5.18,-6.17|-9.33,-14.84;
120	156.21	236.18	v:0.5;t:f;sf:1;nr:4.11;cr:8.22;verts:38,14.63|10.7,6.65|-13.51,-2.23|-21.4,-6.54|-5.06,-7.79;
160	188.93	238.86	v:0.5;t:f;sf:1;nr:4.14;cr:8.29;verts:5.27,17.3|-22.03,9.32|-32.17,-2.81|38.09,-15.39|31.59,-6.71;
200	219.22	246.66	v:0.5;t:f;sf:1;nr:4.18;cr:8.35;verts:31.18,11.25|-14.03,16.14|-6.61,-20.34|7.81,-7.59;
240	253.47	247.43	v:0.5;t:f;sf:1;nr:4.2;cr:8.41;verts:-3.07,12.02|-3.14,8.19|-8.51,-2.12|-1.07,-8.7|33.38,1.19;
280	281.19	251.49	v:0.5;t:f;sf:1;nr:4.23;cr:8.46;verts:5.66,5.25|0.77,8.79|-8.74,-19.66|0.46,-8.81;
320	306.04	258.99	v:0.5;t:f;sf:1;nr:4.25;cr:8.5;verts:8.59,4.19|2.31,9.27|-19.19,12.76|-24.39,-1.31|37.23,-20.03;
360	334.13	261.67	v:0.5;t:f;sf:1;nr:4.27;cr:8.53;verts:-2.58,29.46|-18.61,22.98|-19.5,6.87|9.14,-17.35|0.24,-0.43;
400	363.75	261.17	v:0.5;t:f;sf:1;nr:4.28;cr:8.56;verts:8.66,4.23|-9.52,1.51|5.11,-8.17|27.29,-20.48;
440	385.49	271.51	v:0.5;t:f;sf:1;nr:4.3;cr:8.59;verts:25.45,22.91|-16.63,2.17|-8.99,-4|5.56,-10.13;
480	422.29	268.39	v:0.5;t:f;sf:1;nr:4.31;cr:8.62;verts:-26.73,21.6|-0.35,-10.04|9.11,-4.25|10,1.05;
520	443.61	275.06	v:0.5;t:f;sf:1;nr:4.33;cr:8.65;verts:42.77,5.37|-11.32,7.73|-12.21,2.43|-21.67,-3.37|7.92,-5.97;
560	476.27	279.7	v:0.5;t:f;sf:1;nr:4.34;cr:8.68;verts:14.31,12.01|10.11,10.01|-4.2,18.21|-24.74,-1.32|26.56,-34.14;
600	492.65	273.4	v:0.5;t:f;sf:1;nr:4.35;cr:8.7;verts:42.72,7.6|-2.07,5.71|-6.27,3.71|-20.59,11.9|-22.25,-20.03;
640	515.88	270.07	v:0.5;t:f;sf:1;nr:4.36;cr:8.73;verts:19.49,4.27|19.41,19.97|-25.3,2.37|10.62,-18.39;
680	551.18	277.56	v:0.5;t:f;sf:1;nr:4.37;cr:8.75;verts:-3.56,9.29|-15.81,11.76|-9.51,2.91|-9.91,-0.87|35.15,-25.84;
720	571.05	282.74	v:0.5;t:f;sf:1;nr:4.38;cr:8.76;verts:20.68,16.15|-0.38,0.13|-8.54,-24.81|15.28,-20.66;
760	590.17	277.97	v:0.5;t:f;sf:1;nr:4.39;cr:8.78;verts:32.75,29.11|1.56,11.39|-19.5,-4.64|-15.8,-12.8|-3.83,-25.43;
800	616.95	280.61	v:0.5;t:f;sf:1;nr:4.4;cr:8.8;verts:2.57,11.12|-5.01,10.26|-10.73,-3.9|27.7,-21.6;
840	631.3	291.14	v:0.5;t:f;sf:1;nr:4.41;cr:8.82;verts:8.42,8.13|-11.79,21.66|-25.09,6.63|30.89,-31.35|13.35,-11.07;
880	661.12	301.6	v:0.5;t:f;sf:1;nr:4.42;cr:8.84;verts:5.57,7.4|16.59,31.14|-16.47,-0.61|1.08,-20.89|6.88,-6.2;
920	678.54	308.07	v:0.5;t:f;sf:1;nr:4.43;cr:8.86;verts:18.5,6.01|-11.85,13.87|-16.34,-14.41|18.02,-21.8;
960	700.95	306.78	v:0.5;t:f;sf:1;nr:4.44;cr:8.88;verts:3.29,9.55|-3.91,4.71|-7.22,9.1|-4.39,-23.1;
1000	725.62	316.27	v:0.5;t:f;sf:1;nr:4.45;cr:8.89;verts:13.88,26.1|-29.54,-1.03|-27.21,-11.55|-23.91,-17.37|43.2,-10.17;
1040	747.22	324.93	v:0.5;t:f;sf:1;nr:4.45;cr:8.91;verts:-6.05,8.02|-0.91,0.86|-4.25,-9.11|-2.43,-9.75;
1080	771.97	332.88	v:0.5;t:f;sf:1;nr:4.46;cr:8.92;verts:44.12,6.07|31.77,10.32|-29.22,16.19|-32.55,-7.51|19.16,-27.36;
1120	798.44	337.43	v:0.5;t:f;sf:1;nr:4.47;cr:8.94;verts:17.65,10.62|5.29,14.87|-22.53,-3.79|-7.32,-22.82;
1160	823.01	354.09	v:0.5;t:f;sf:1;nr:4.48;cr:8.96;verts:0.5,0.11|-27.48,14|-27.72,13.52|-30.84,0.54|-16.8,-25.87;
1200	835.38	353.27	v:0.5;t:f;sf:1;nr:4.49;cr:8.97;verts:-0.03,0.52|-11.86,-0.7|-13.55,-30.44|18.15,-27.95|23.56,-23.56;
1240	859.37	334.98	v:0.5;t:f;sf:1;nr:4.5;cr:8.99;verts:-6.5,16.92|-6.79,16.81|16.29,-7.95|-12.36,13.26|30,-33.37;
1280	872.78	319.14	v:0.5;t:f;sf:1;nr:4.5;cr:9.01;verts:33.04,30.49|-19.91,1.08|-20.21,0.97|-25.78,-2.58|2.88,-23.79;
1320	884.49	310.62	v:0.5;t:f;sf:1;nr:4.51;cr:9.03;verts:-0.28,0.3|-28.06,8.05|18.76,-22.36|22.36,-18.76;
1360	919.5	300.44	v:0.5;t:f;sf:1;nr:4.52;cr:9.05;verts:26.68,-24.34|-7.09,5.74|8.95,-1.74|1.58,8.98;
1400	949.54	300.18	v:0.5;t:f;sf:1;nr:4.53;cr:9.06;verts:8.88,44.36|-21.08,-2|-20.82,-6.77|-3.35,-24.6|21.05,-6.03;
1440	962.26	299.19	v:0.5;t:f;sf:1;nr:4.54;cr:9.08;verts:-19.13,-41.09|4.41,20.75|5.85,20.39|8.33,-7.03|16.25,13.63;
*	id=P29	origin=start	destiny=end	motherId=-
0	572.03	317.88	v:0.5;t:f;sf:1;nr:3.95;cr:7.9;verts:6.57,30.92|-22.35,22.35|-14.22,-12.12|-0.19,-31.22|31.22,4.94;
40	597.78	317.91	v:0.5;t:f;sf:1;nr:3.99;cr:7.98;verts:5.47,4.97|11.94,24.49|12.19,37.56|-12.37,-24.28|-2.37,-27.14;
80	631.7	323.05	v:0.5;t:f;sf:1;nr:4.03;cr:8.06;verts:24.64,0.86|-15.85,36.62|-17.44,-17.44|-1.72,-24.6|18.89,-15.85;
120	659.45	330	v:0.5;t:f;sf:1;nr:4.06;cr:8.13;verts:-3.1,7.81|-8.15,31.18|-8.86,-8.9|28.48,-1.49;
160	692.01	333.69	v:0.5;t:f;sf:1;nr:4.1;cr:8.2;verts:23.58,14.73|-27.53,-3.87|-27.38,-4.83|-4.08,2.2|-0.35,0.31;
200	720.72	336.18	v:0.5;t:f;sf:1;nr:4.14;cr:8.28;verts:13.54,-9.84|9.11,14.04|-5.14,17.22|-14.18,-29.59;
240	747.61	333.48	v:0.5;t:f;sf:1;nr:4.17;cr:8.35;verts:33.6,24.15|-17.77,11.34|-29.83,8.55|-13.35,-12.54|19.11,-24.46;
280	775.23	341.76	v:0.5;t:f;sf:1;nr:4.21;cr:8.42;verts:19.68,5.27|-0.48,0.06|-20.36,-0.71|-8.51,-16.17|14.41,-14.41;
320	807.89	350.29	v:0.5;t:f;sf:1;nr:4.24;cr:8.49;verts:-4.47,8.4|-12.99,13.8|-18.26,-5.88|-9.19,-2.46|40.89,-9.99;
360	814.72	341.58	v:0.5;t:f;sf:1;nr:4.28;cr:8.55;verts:30.29,29.72|-19.81,5.09|-11.29,-0.31|-16.01,-11.17|6.8,-16.84;
400	823.89	339.11	v:0.5;t:f;sf:1;nr:4.31;cr:8.62;verts:11.92,3.42|23.61,24.75|-20.46,-2.78|-2.37,-19.31|12.39,-0.43;
440	836.02	338.69	v:0.5;t:f;sf:1;nr:4.34;cr:8.69;verts:31.46,8.43|23.43,22.63|-30.31,-16.42|-14.5,-19.73|-18.22,-27;
480	860.57	336.7	v:0.5;t:f;sf:1;nr:4.37;cr:8.73;verts:19.27,-3.75|6.92,6.43|-18.21,-7.36|12.1,-13.05;
520	884.78	324.88	v:0.5;t:f;sf:1;nr:4.38;cr:8.76;verts:40.42,16.49|-17.92,11.2|-17.3,-5.38|-4.94,-15.56|-1.11,-21.1;
560	910.95	315.75	v:0.5;t:f;sf:1;nr:4.39;cr:8.79;verts:14.25,7.36|10.18,19.99|-16.93,14.72|-15.58,-16.14|24.14,-36.56;
600	937.76	321.42	v:0.5;t:f;sf:1;nr:4.41;cr:8.81;verts:37.32,23.21|4.45,28.13|-12.56,13.04|-20.83,-19.42|5.92,-27.85;
640	960.42	326.08	v:0.5;t:f;sf:1;nr:4.42;cr:8.83;verts:35.08,3.43|-8.55,4.74|-6.02,-7.71|-1.02,-9.73;
680	984.2	332.5	v:0.5;t:f;sf:1;nr:4.42;cr:8.85;verts:11.3,9.85|-2.46,8.57|-24.8,-3.31|5.12,-7.31|43.69,-6.38;
720	1017.27	346.36	v:0.5;t:f;sf:1;nr:4.43;cr:8.87;verts:27.71,4.89|10.63,7.48|0.31,0.4|4.89,27.71|3.43,27.93;
760	1043.19	349.51	v:0.5;t:f;sf:1;nr:4.44;cr:8.89;verts:1.79,8.03|-1.12,9.15|-15.3,10.63|-25.61,3.55|31.33,-16.63;
800	1065.32	353.3	v:0.5;t:f;sf:1;nr:4.45;cr:8.9;verts:-8.44,5.27|-20.34,11.82|-23.25,12.94|9.2,-12.84|22.54,-3.02;
840	1086.39	345.54	v:0.5;t:f;sf:1;nr:4.46;cr:8.92;verts:35.26,5.01|12.85,25.22|-27.96,-4.43|-11.87,-20.6|1.47,-10.78;
880	1100.78	335.23	v:0.5;t:f;sf:1;nr:4.47;cr:8.93;verts:20.86,-5.29|-1.54,14.92|-1.24,0.18|-12.92,-21.09;
920	1115.74	334.9	v:0.5;t:f;sf:1;nr:4.47;cr:8.95;verts:-16.5,14.59|-16.21,-0.15|4.1,-8.04|5.9,-5.63|43.6,-9.73;
960	1140.6	348.31	v:0.5;t:f;sf:1;nr:4.48;cr:8.96;verts:18.74,3.68|-18.96,7.78|-20.76,5.37|-34.1,0|42.36,-14.42;
1000	1174.45	361.71	v:0.5;t:f;sf:1;nr:4.49;cr:8.98;verts:-15.11,17.08|-20.19,3.2|-16.54,-12.01|8.51,-1.02|0.51,-0.04;
1040	1197.99	364.19	v:0.5;t:f;sf:1;nr:4.5;cr:9;verts:-7.06,17.48|-23.03,2.44|-15.03,1.46|37.62,-24.5|18.21,-4.88;
1080	1229.39	355.32	v:0.5;t:f;sf:1;nr:4.51;cr:9.01;verts:40.94,18.63|10.03,4.89|-9.56,5.74|-11.15,-0.39|-13.18,-13.75;
1120	1262.65	355.98	v:0.5;t:f;sf:1;nr:4.56;cr:9.12;verts:7.68,19.3|4.99,18.63|-23.24,5.56|-19.28,0|30.43,-33.22;
1160	1283.55	347.99	v:0.5;t:f;sf:1;nr:4.62;cr:9.24;verts:44.13,11.43|-13.23,11.3|-15.92,10.63|-29.32,7.86|19.51,-23.26;
1200	1318.97	342.09	v:0.5;t:f;sf:1;nr:4.68;cr:9.36;verts:8.71,5.52|0.43,0.01|-19.52,-12.68|14.96,-17.83;
1240	1339.87	343.18	v:0.5;t:f;sf:1;nr:4.74;cr:9.47;verts:45.48,10.92|8.59,4.57|-12.19,6.61|-20.47,1.1|-5.94,-16.74;
1280	1364.03	342.32	v:0.5;t:f;sf:1;nr:4.8;cr:9.59;verts:20.12,25.75|-20.57,25.4|-15.57,3.71|0.12,-0.53|21.32,10.06;
1320	1393.99	335.73	v:0.5;t:f;sf:1;nr:4.85;cr:9.71;verts:-9.84,19.17|-8.66,6.52|-8.64,3.47|6.82,-8.42|32.51,-35.27;
1360	1420.74	326.36	v:0.5;t:f;sf:1;nr:4.91;cr:9.81;verts:0.68,-9.78|3.99,-8.96|5.2,0.36|-19.92,-17.8;
1400	1438.14	326.58	v:0.5;t:f;sf:1;nr:4.93;cr:9.86;verts:41.59,26.02|-12.2,0.59|-16.72,-9.55|-13.42,-8.73|12.61,-1.1;
1440	1452.75	308.32	v:0.5;t:f;sf:1;nr:4.95;cr:9.9;verts:-0.28,-0.36|-4.38,11.42|-9.51,7.7|-1.99,-19.37;
*	id=P30	origin=start	destiny=end	motherId=-
0	309.15	441.42	v:0.5;t:f;sf:1;nr:3.94;cr:7.88;verts:30.37,6.92|-7.29,6.57|-12.36,-3.58|9.33,-3.03;
40	312.9	440.96	v:0.5;t:f;sf:1;nr:3.98;cr:7.97;verts:-11.05,6.11|-24.05,5.11|-16.12,-4.04|5.58,-3.49|39.35,-2.15;
80	329.04	428.65	v:0.5;t:f;sf:1;nr:4.02;cr:8.05;verts:18.53,6.38|7.02,18.3|-30.55,-9.06|-10.55,-15.79|15.01,-12.6;
120	359.44	420.98	v:0.5;t:f;sf:1;nr:4.06;cr:8.12;verts:38.3,12.29|-9.81,15.69|-11.88,-1.29|-1.29,-18.46|0,-18.5;
160	388.33	424.8	v:0.5;t:f;sf:1;nr:4.1;cr:8.2;verts:-1.62,9.2|-8.78,-3.19|-1.94,-9.14|5.2,-15.8;
200	415.41	418.37	v:0.5;t:f;sf:1;nr:4.14;cr:8.28;verts:31.18,10.16|7.98,2.75|8.32,1.47|-0.88,-8.4;
240	434.84	414.15	v:0.5;t:f;sf:1;nr:4.18;cr:8.36;verts:38.67,14.72|11.75,5.94|-11.45,-1.47|-11.11,-2.75|-20.31,-12.62;
280	451.55	414.79	v:0.5;t:f;sf:1;nr:4.22;cr:8.44;verts:0.3,0.38|-4.96,6.58|-23.7,-15.98|-22.21,-17.99|-2.99,-28.43;
320	455.79	419.78	v:0.5;t:f;sf:1;nr:4.26;cr:8.53;verts:42.1,3.1|-3.95,5.37|-9.2,11.57|-18.31,19.63|-7.23,-23.44;
360	486.21	432.89	v:0.5;t:f;sf:1;nr:4.31;cr:8.62;verts:11.67,16.21|4.3,8.44|0.66,9.44|-6.58,6.81|-11.28,-24.85;
400	510.9	449.38	v:0.5;t:f;sf:1;nr:4.36;cr:8.73;verts:18.84,28.89|-9.79,6.61|-4.04,-11.1|5.91,-10.23;
440	536.91	451.5	v:0.5;t:f;sf:1;nr:4.42;cr:8.84;verts:0.12,-0.38|15.82,7.38|-20.1,-8.11|-14.29,-10.01;
480	559.73	448.74	v:0.5;t:f;sf:1;nr:4.45;cr:8.9;verts:-0.19,10.7|-3.13,10.23|-7,4.61|-0.48,0.18|-22.69,-3.14;
520	583.5	455.05	v:0.5;t:f;sf:1;nr:4.48;cr:8.95;verts:-2.13,24.31|-24.25,6.49|25.23,-25.15|23.95,-4.66;
560	619.66	459.54	v:0.5;t:f;sf:1;nr:4.5;cr:9;verts:4.43,44.55|-12.21,-0.16|-10.94,-20.65|-13.28,-23.96|16.1,-22.17;
600	634.5	471.11	v:0.5;t:f;sf:1;nr:4.52;cr:9.04;verts:6.61,8.77|-9.41,21.02|-0.57,-10.96|10.25,-3.93;
640	651.54	471.96	v:0.5;t:f;sf:1;nr:4.54;cr:9.08;verts:9.22,1.3|-10.43,9.61|-6.79,-3.09|-17.61,-10.12|35.72,-5.55;
680	676.08	464.3	v:0.5;t:f;sf:1;nr:4.56;cr:9.11;verts:9.02,3.83|8.31,5.2|1.51,7.46|11.18,-13.21;
720	712.36	457.69	v:0.5;t:f;sf:1;nr:4.58;cr:9.15;verts:7.03,7.28|-4.59,9.01|-9.45,3.63|-9.9,2.1|13.79,-33.75;
760	720.73	452.53	v:0.5;t:f;sf:1;nr:4.6;cr:9.2;verts:34.09,30.54|-12.96,3.85|-17.81,-1.54|-18.26,-3.06|-4.39,-24.88;
800	743.33	450.36	v:0.5;t:f;sf:1;nr:4.65;cr:9.31;verts:32.66,16.93|7.75,6.5|-9.09,4.43|-6.5,-7.75;
840	775.09	460.43	v:0.5;t:f;sf:1;nr:4.71;cr:9.43;verts:0.9,27|1.18,-23.8|3.52,-8.72|8.72,-3.52;
880	794.23	466.32	v:0.5;t:f;sf:1;nr:4.78;cr:9.55;verts:32.18,34.46|-10.42,2.37|-15.62,-2.82|-17.96,-17.9|5.27,-12.41;
920	815.91	481.51	v:0.5;t:f;sf:1;nr:4.85;cr:9.69;verts:20.68,23.79|-28.09,14.31|-16.41,2.78|12.32,-36.18|30.31,-8.69;
960	836.26	491.33	v:0.5;t:f;sf:1;nr:4.92;cr:9.84;verts:-2.11,38.71|-8.04,-26.36|5.07,-9.15|9.95,1.12|9.7,3.92;
1000	866.25	490.27	v:0.5;t:f;sf:1;nr:4.95;cr:9.9;verts:16.26,27.06|-20.28,2.86|-20.03,0.07|-24.91,-10.21|0.17,-0.54;
1040	884.72	487.71	v:0.5;t:f;sf:1;nr:4.98;cr:9.95;verts:-6.36,9.8|-2.21,24.5|-18.3,-3.1|-10.59,-4.94|-0.17,0.55;
1080	902.25	493.62	v:0.5;t:f;sf:1;nr:4.99;cr:9.99;verts:9.04,5.43|-23.9,15.71|-17.71,6.46|-28.13,0.97|43.02,-24.99;
1120	923.35	508.32	v:0.5;t:f;sf:1;nr:5;cr:10;verts:-9.42,21.16|-12.05,20.13|21.93,-10.29|13.09,0.25;
1160	945.67	505.1	v:0.5;t:f;sf:1;nr:5;cr:10.01;verts:19.72,34.8|-9.24,-2.97|-5.28,-11.33|-0.39,-13.51;
1200	951.37	492.11	v:0.5;t:f;sf:1;nr:5.01;cr:10.01;verts:14.02,21.8|23.1,44.39|-14.94,-15.96|-10.99,-24.32|-6.1,-26.5;
1240	965.36	486.83	v:0.5;t:f;sf:1;nr:5.01;cr:10.02;verts:19.44,5.58|11.9,11.3|0.03,16.52|-19.71,4.55|15.03,-13.53;
1280	996.03	486	v:0.5;t:f;sf:1;nr:5.01;cr:10.02;verts:-9.1,33.96|-18.77,10.47|-11.23,4.75|-15.64,-14.36|44.36,-23.24;
1320	1039.58	485.64	v:0.5;t:f;sf:1;nr:5.01;cr:10.02;verts:24.06,8.28|-0.89,25.43|-6.59,24.58|-16.17,-36.67|0.81,-23.6;
1360	1063.9	496.46	v:0.5;t:f;sf:1;nr:5.01;cr:10.02;verts:39.67,5.68|-0.26,19.11|-10.82,6.5|-23.51,-12.78|10.71,-6.69;
1400	1077.11	487.9	v:0.5;t:f;sf:1;nr:5.01;cr:10.02;verts:-13.47,10.55|-24.03,-2.06|0.31,0.34|26.46,-2.88;
1440	1115.63	468.71	v:0.5;t:f;sf:1;nr:5.01;cr:10.02;verts:27.34,41.99|-10.09,5.36|-12.05,-22.07|2.18,-11.21|6.22,-9.58;
