# Supplementary material for: A three component model for superdiffusive motion effectively describes migration of eukaryotic cells moving freely or under a directional stimulus
Source: PLoS One. 2022 Aug 2;17(8):e0272259. doi: 10.1371/journal.pone.0272259 (PMC9345344; doi:10.1371/journal.pone.0272259)
Supplement: S1 File — Text files containing information about displacements of experimental and simulated populations used for both preliminary analyses, in “datasets used for preliminary evaluation of cell movement (Tables 1 and 2)”, and further characterization of cell movement, in “further datasets used for cell movement characterization (Figs 2, 4–6; Table 2; S1–S3 Tables; S2 and S3 Figs)”. (ZIP) [file pone.0272259.s007.zip › S1_File/further datasets/simulated/30 cells (9 micron random)/b16 p8/Coords-PYZIPN.txt]

#	version=2.0	operator=	acqDate=	cellLine=cell	cond=N.T.	type=	well=	ref_angle=	note=Experiment 1	clickId=	date=	acqId=	ps=1	xSize=845	ySize=668	ts=1	unit=um	stackId=	timeInt=	description=
*	id=P1	origin=start	destiny=end	motherId=-	ageAtStart=1760
0	528.83	187.31	c
40	543.2	185.02	c
80	577.16	189.94	c
120	590.18	178.88	c
160	623.18	164.77	c
200	659.41	167.13	f
240	676.7	162.42	f
280	698.94	161.13	f
320	720.18	170.35	f
360	750.33	184.93	f
400	778.97	194.79	f
440	803.11	188.53	f
480	838.63	190.92	f
520	859.24	186.91	f
560	876.8	184.89	f
600	904.67	186.97	f
640	922.2	184.05	f
680	938.28	187.73	f
720	963.78	197.46	f
760	992.21	206.92	f
800	1004.53	215.9	f
840	1029.39	229.12	f
880	1055.07	237.05	f
920	1091.96	247.27	f
960	1111.21	251.71	f
1000	1138.37	248.94	f
1040	1158.76	254.76	f
1080	1189.1	249.11	f
1120	1215.6	250.78	f
1160	1237.3	264.67	f
1200	1244.51	269.01	f
1240	1270.45	282.86	f
1280	1289.79	283.91	f
1320	1303.59	280.04	f
1360	1324.6	281.1	f
1400	1355.52	289.11	f
1440	1358.98	283.45	f
*	id=P2	origin=start	destiny=end	motherId=-	ageAtStart=1680
0	574.74	158.15	c
40	599.59	159.37	c
80	617.49	152.03	c
120	633.4	146.37	c
160	646.46	135.55	c
200	664.76	128.07	f
240	675.99	113.53	f
280	684.63	96.21	f
320	711.22	103.43	f
360	723.14	105.24	f
400	747.05	112.35	f
440	769.17	113.5	f
480	788.14	109.01	f
520	812.48	110.62	f
560	828.71	97.13	f
600	847.24	85.35	f
640	875.4	80.84	f
680	895.98	83.77	f
720	937.27	84.99	f
760	964.8	75.49	f
800	985.21	80.79	f
840	998.73	94.61	f
880	1025.22	102.84	f
920	1038.24	101.99	f
960	1066.63	102.47	f
1000	1079.94	100.6	f
1040	1107.19	97.9	f
1080	1125.49	95.87	f
1120	1143	103.3	f
1160	1159.38	98.04	f
1200	1191.57	93.99	f
1240	1222.44	94.66	f
1280	1242.3	80.49	f
1320	1259.12	81.14	f
1360	1298.86	75.97	f
1400	1323.47	70.02	f
1440	1356.46	72.05	f
*	id=P3	origin=start	destiny=end	motherId=-	ageAtStart=4680
0	110.79	567.76	c
40	133.41	578.01	c
80	160.9	575.36	c
120	182.53	586.67	c
160	205.31	585.29	f
200	233.38	582.07	f
240	253.94	571.33	f
280	273.34	583.14	f
320	286.23	580.52	f
360	303.59	575.94	f
400	331.31	562.18	f
440	349.51	547.77	f
480	369.35	543.29	f
520	378.47	531.42	f
560	393.73	509.38	f
600	416.47	492.38	f
640	451.1	478.15	f
680	487.95	479.93	f
720	511.23	471.94	f
760	541.55	473.49	f
800	561.99	474.51	f
840	585.93	476.12	f
880	608.5	480.51	f
920	633.21	483.99	f
960	650.37	485.14	f
1000	667.8	490.32	f
1040	682.8	485.94	f
1080	690.78	475.89	f
1120	699.14	469.36	f
1160	725.28	469.6	f
1200	739.04	467.39	f
1240	757.43	474.72	f
1280	784.18	463.98	f
1320	812.98	449.93	f
1360	825.89	456.16	f
1400	854.11	460.54	f
1440	883.37	466.94	f
*	id=P4	origin=start	destiny=end	motherId=-	ageAtStart=3120
0	172.05	333.04	c
40	204.12	319.9	c
80	232.74	312.26	c
120	266.2	297.55	c
160	290.76	300.26	c
200	319.35	296.33	f
240	336.93	294.65	f
280	350.44	301.55	f
320	372.01	306.81	f
360	412.34	318.63	f
400	432.54	317.18	f
440	451.91	314.76	f
480	463.56	307.25	f
520	478.12	296.94	f
560	506.77	296.41	f
600	525.74	303.38	f
640	542.78	295.83	f
680	553.17	302.91	f
720	574.08	309.83	f
760	590.57	313.71	f
800	621.81	311.83	f
840	653.92	310.32	f
880	673.26	311.94	f
920	691.46	300.25	f
960	721.43	291.37	f
1000	742.76	290.95	f
1040	769.03	292.52	f
1080	803.81	304.53	f
1120	838.45	305.72	f
1160	861.64	302.29	f
1200	889.03	299.92	f
1240	908.08	302.34	f
1280	920.5	310.41	f
1320	937.77	314.06	f
1360	955.65	320.96	f
1400	979.85	320.82	f
1440	999.17	321.74	f
*	id=P5	origin=start	destiny=end	motherId=-	ageAtStart=4200
0	702.08	140.15	c
40	731.47	141.67	c
80	757.71	144.04	c
120	776.39	137.76	c
160	807.7	140.63	c
200	848.02	149.33	f
240	873.59	137.74	f
280	893.23	131.33	f
320	917.95	126.43	f
360	942.46	129.4	f
400	964.16	130.93	f
440	993.93	149.05	f
480	1021.84	162.45	f
520	1049.38	163.49	f
560	1068.4	174.75	f
600	1096.25	177.09	f
640	1120.17	181.18	f
680	1138.87	180.73	f
720	1160.69	184.51	f
760	1188.06	187.21	f
800	1215.59	199.13	f
840	1239.11	183.63	f
880	1275.96	172.83	f
920	1315.74	164.52	f
960	1340.12	171.25	f
1000	1364.74	161.1	f
1040	1390.19	149.07	f
1080	1417.29	141.05	f
1120	1447.74	119.82	f
1160	1466.97	112.2	f
1200	1481.22	112.65	f
1240	1495.67	109.02	f
1280	1522.46	102.98	f
1320	1550.71	100.63	f
1360	1583.11	98.54	f
1400	1603.37	97.7	f
1440	1615.83	91.25	f
*	id=P6	origin=start	destiny=end	motherId=-	ageAtStart=1560
0	20.31	78.89	c
40	45.92	89.01	c
80	70.8	92.95	c
120	98.41	88.11	c
160	117.3	76.02	f
200	140.27	76.52	f
240	160.1	71.28	f
280	175.46	74.06	f
320	192.8	85.65	f
360	214.13	96.93	f
400	245.37	98.99	f
440	264.96	101.98	f
480	306.48	94.91	f
520	324.43	97.93	f
560	352.41	104.96	f
600	377.54	109.86	f
640	399.25	104.15	f
680	418.27	100.32	f
720	442.19	104.55	f
760	468.55	111.55	f
800	490.98	108.83	f
840	521.51	111.59	f
880	546	122.1	f
920	562.62	131.35	f
960	590.66	136.98	f
1000	616.71	123.49	f
1040	639.34	122.05	f
1080	667.93	115.82	f
1120	681.9	121.01	f
1160	707.58	120.12	f
1200	724.09	124.85	f
1240	743.73	119.48	f
1280	756.71	123.34	f
1320	788.74	119.34	f
1360	802.04	110.79	f
1400	827.2	105.55	f
1440	847.95	112.81	f
*	id=P7	origin=start	destiny=end	motherId=-	ageAtStart=1000
0	267.04	100.1	c
40	292.47	108.99	c
80	312.25	109.78	c
120	323.69	112	c
160	348.76	103.38	c
200	373.72	100.67	f
240	413.89	92.64	f
280	435.39	83.9	f
320	459.66	86.32	f
360	470.74	84.66	f
400	491.99	87.87	f
440	511.25	93.92	f
480	525.59	94.87	f
520	538.7	108.32	f
560	565.16	106.13	f
600	594.44	99.01	f
640	617.05	98.5	f
680	639.92	89.88	f
720	667.18	93.13	f
760	697.5	90.85	f
800	722.21	100.67	f
840	742.17	106.06	f
880	774.36	105.22	f
920	796.04	103.48	f
960	820.31	106.36	f
1000	850.69	111.66	f
1040	882.73	99.73	f
1080	908.96	108.6	f
1120	928.14	114.95	f
1160	953.15	119.05	f
1200	968.77	121.03	f
1240	986.98	117.64	f
1280	1013.03	109.74	f
1320	1034.59	109.64	f
1360	1059.98	113.51	f
1400	1075.47	116.06	f
1440	1095.31	117.49	f
*	id=P8	origin=start	destiny=end	motherId=-	ageAtStart=720
0	476.42	597.11	c
40	499.01	600.78	c
80	522.35	588.96	c
120	553.81	582.97	c
160	574.02	583.05	c
200	614.28	595.45	f
240	642.6	604.03	f
280	669.2	607.71	f
320	704.36	600.75	f
360	727.53	603.5	f
400	753.48	608.38	f
440	773.79	616.21	f
480	803.27	619.15	f
520	827.83	619.49	f
560	858.36	617.13	f
600	880.55	614.86	f
640	909.18	623.93	f
680	951.36	640.81	f
720	988.4	633.72	f
760	1006.14	618.18	f
800	1023.61	595.62	f
840	1046.31	593.78	f
880	1066.93	588.1	f
920	1081.22	598.32	f
960	1105.46	602.5	f
1000	1138.87	607.04	f
1040	1170.33	619.51	f
1080	1187.12	616.5	f
1120	1222.46	626.97	f
1160	1246.12	622.68	f
1200	1268.49	617.98	f
1240	1289.2	631.1	f
1280	1303.2	637.82	f
1320	1328.94	639.45	f
1360	1352.36	634.17	f
1400	1371.97	626.18	f
1440	1387.65	621.26	f
*	id=P9	origin=start	destiny=end	motherId=-	ageAtStart=3200
0	595.1	322.68	c
40	623.21	339.25	c
80	646.37	353.22	c
120	669.88	350.72	c
160	683.81	359.31	c
200	706.43	355.62	f
240	729.58	356.67	f
280	759.5	355.85	f
320	774.41	357.81	f
360	790.25	348.63	f
400	810.85	341.95	f
440	833.89	342.38	f
480	857.88	335.93	f
520	888.47	342.72	f
560	908.19	350.1	f
600	931.78	354.52	f
640	953.29	355.74	f
680	979.76	351.65	f
720	1009.36	358.69	f
760	1032.64	354.88	f
800	1061.5	358.68	f
840	1089.09	359.9	f
880	1108.48	362.57	f
920	1133.22	358.12	f
960	1151.54	363.65	f
1000	1172.89	360.19	f
1040	1205.11	362.27	f
1080	1226.36	350.93	f
1120	1248.87	355.17	f
1160	1266.85	359.17	f
1200	1286.62	357.67	f
1240	1317.72	361.55	f
1280	1339.79	369.59	f
1320	1355.51	376.89	f
1360	1388.3	376.29	f
1400	1405.84	373.43	f
1440	1440.6	362.69	f
*	id=P10	origin=start	destiny=end	motherId=-	ageAtStart=2440
0	223.42	90.84	c
40	231.76	98.54	c
80	265.29	98.53	c
120	294.86	96.21	c
160	315.43	99.74	c
200	340.59	105.97	f
240	368.76	111.59	f
280	397.25	106.32	f
320	432.15	96.01	f
360	453.54	103.62	f
400	484.19	122.58	f
440	503.12	120.59	f
480	516.19	116.46	f
520	527.39	107.82	f
560	555.04	98.93	f
600	580.17	101.05	f
640	601.62	108.41	f
680	622.41	105.25	f
720	651.27	107.62	f
760	686.68	107.89	f
800	710.38	101.87	f
840	738.05	98.9	f
880	764.25	106.62	f
920	784.68	102.23	f
960	796.22	104.59	f
1000	817.11	110.99	f
1040	847.65	103.38	f
1080	859.35	98.39	f
1120	883.01	87.71	f
1160	903.18	87.94	f
1200	936.32	79.68	f
1240	951.86	67.97	f
1280	968.04	55.72	f
1320	990.75	50.06	f
1360	1019.65	48	f
1400	1044.63	41.9	f
1440	1070.86	33.56	f
*	id=P11	origin=start	destiny=end	motherId=-	ageAtStart=1760
0	235.94	12.51	c
40	256.7	11.02	c
80	290.05	2.78	c
120	323.62	5.13	c
160	335.85	7.72	c
200	359.57	5.59	f
240	393.11	3.33	f
280	411.93	10.62	f
320	427.05	-4.2	f
360	438.37	-13.12	f
400	453.26	-26.36	f
440	476.86	-33.98	f
480	502.07	-35.12	f
520	528.4	-27.82	f
560	539.34	-32	f
600	554.22	-31.13	f
640	577.84	-33.49	f
680	599.01	-37.23	f
720	616.33	-45.8	f
760	645.06	-47.97	f
800	661.4	-58.24	f
840	677.78	-65.89	f
880	708.11	-75.31	f
920	721.76	-65.62	f
960	752.47	-67.92	f
1000	772.91	-77.06	f
1040	786.89	-73.69	f
1080	809.02	-67.91	f
1120	839.02	-72	f
1160	865.49	-66.85	f
1200	889.85	-65.35	f
1240	918	-61.63	f
1280	931.4	-57.09	f
1320	967.17	-53.87	f
1360	985.16	-54.71	f
1400	1002.86	-52.71	f
1440	1027.68	-52.49	f
*	id=P12	origin=start	destiny=end	motherId=-	ageAtStart=3080
0	730.63	451.87	c
40	753.95	448.69	c
80	779.72	457.24	c
120	801.73	461.47	c
160	837.86	463.38	c
200	843.94	462.78	f
240	870.16	453.84	f
280	891.87	442.3	f
320	917.36	435.6	f
360	955.77	423.77	f
400	975.42	428.07	f
440	984.91	425.68	f
480	1021.51	445.14	f
520	1042.37	466.11	f
560	1066.38	476.9	f
600	1096.31	488.02	f
640	1123.15	483.45	f
680	1137.2	490.7	f
720	1162.49	493.09	f
760	1194.52	493.14	f
800	1229.32	481.97	f
840	1254.3	481.18	f
880	1286.1	476.69	f
920	1313.15	470.59	f
960	1361.15	475.09	f
1000	1387.08	470.94	f
1040	1414.65	475.43	f
1080	1451.76	465.78	f
1120	1466.42	465.24	f
1160	1492.82	466.6	f
1200	1518.35	470.37	f
1240	1553.97	471.72	f
1280	1582.11	476.57	f
1320	1604.92	474.41	f
1360	1620.93	477.3	f
1400	1649.85	477.95	f
1440	1670.78	476.35	f
*	id=P13	origin=start	destiny=end	motherId=-	ageAtStart=4520
0	263.07	552.62	c
40	292.42	544.21	c
80	323.77	538.5	c
120	340.45	546.34	c
160	362.47	549.88	c
200	387.9	557.87	f
240	404.54	562.17	f
280	435.96	559.23	f
320	456.85	553.87	f
360	494.84	553.97	f
400	514.73	545.08	f
440	536.79	532.54	f
480	551.3	530.16	f
520	568.24	536.42	f
560	603.2	539.68	f
600	615.04	538.93	f
640	632.58	535.23	f
680	659.88	539.29	f
720	688.63	540.16	f
760	725.53	540.1	f
800	752.17	548.47	f
840	788.82	544.99	f
880	809.53	542.8	f
920	836.5	555.48	f
960	858.52	555.32	f
1000	877.07	556.19	f
1040	890.58	569.63	f
1080	915.57	561.81	f
1120	938.44	572.85	f
1160	972.53	568.37	f
1200	987.83	564.86	f
1240	1017.27	566.39	f
1280	1055.79	572.08	f
1320	1082.29	566.71	f
1360	1109.76	560.53	f
1400	1138.76	551.67	f
1440	1165	539.86	f
*	id=P14	origin=start	destiny=end	motherId=-	ageAtStart=2520
0	651.06	596.16	c
40	672.5	593.23	c
80	700.91	585.1	c
120	735.45	587.29	c
160	763.06	594.5	c
200	773.28	611.95	f
240	797.21	618.96	f
280	825.07	619.4	f
320	838.49	620.79	f
360	850.88	612.16	f
400	867.79	613.37	f
440	894.09	600.27	f
480	918.3	600.18	f
520	940.47	590.45	f
560	963.04	580.31	f
600	994.65	585.25	f
640	1015.52	580.48	f
680	1044.12	560.1	f
720	1071.34	554.02	f
760	1091.9	557.31	f
800	1115.25	563.18	f
840	1150.65	570.88	f
880	1176.58	568.63	f
920	1199.68	576.64	f
960	1224.45	577.82	f
1000	1260.08	579.58	f
1040	1278.66	583.32	f
1080	1300.06	579.73	f
1120	1324.52	575.82	f
1160	1357.85	576	f
1200	1374.94	571.19	f
1240	1402.22	569.49	f
1280	1432.22	565.4	f
1320	1447.29	553.08	f
1360	1458.18	549.44	f
1400	1487.6	535.97	f
1440	1505.8	535.08	f
*	id=P15	origin=start	destiny=end	motherId=-	ageAtStart=880
0	311.91	568.61	c
40	343.96	572.43	c
80	364.97	580.62	c
120	376.94	582.43	c
160	403.67	597.19	c
200	435.49	605.89	f
240	475.39	613.89	f
280	503.19	617.5	f
320	527.55	620.18	f
360	557.89	626.97	f
400	585.76	629.23	f
440	611.2	629.14	f
480	626.23	627.41	f
520	650.38	637.32	f
560	667.69	638.41	f
600	697.76	632.77	f
640	721.74	619.45	f
680	755.29	613.93	f
720	776.89	614.77	f
760	805.74	618.22	f
800	835.95	622.59	f
840	853.98	621.6	f
880	882.95	611.59	f
920	908.17	613.7	f
960	939.51	620.2	f
1000	969.86	617.05	f
1040	990.04	622.7	f
1080	1020.92	612.66	f
1120	1044.52	609.33	f
1160	1072.84	609.22	f
1200	1097.65	611.53	f
1240	1127	613.74	f
1280	1149.18	620.43	f
1320	1162.96	613.58	f
1360	1183.97	616.63	f
1400	1207.72	617.54	f
1440	1227.6	611.85	f
*	id=P16	origin=start	destiny=end	motherId=-	ageAtStart=120
0	673.39	42.79	c
40	683.67	51.56	c
80	704.84	53.65	c
120	728.74	51.12	c
160	750.68	53.69	f
200	762.14	53.46	f
240	781.97	43.56	f
280	804.05	37.43	f
320	836.06	40.36	f
360	864.04	58.47	f
400	890.93	56.88	f
440	908.71	62.36	f
480	935.23	71.67	f
520	961.09	68.05	f
560	978.82	59.25	f
600	1010.99	53.84	f
640	1032.26	63.7	f
680	1055.72	74.85	f
720	1077.68	72.77	f
760	1106.55	72.76	f
800	1130.19	73.53	f
840	1145.02	71.02	f
880	1174.66	77.26	f
920	1196.77	74.29	f
960	1221.88	70.22	f
1000	1241.19	65.84	f
1040	1262.16	48.13	f
1080	1278.84	40.27	f
1120	1296.97	29.28	f
1160	1323.54	19.61	f
1200	1343.26	8.55	f
1240	1356.07	-6.78	f
1280	1369.32	-16.49	f
1320	1403.96	-13.22	f
1360	1428.06	-28.27	f
1400	1454.4	-29.08	f
1440	1480.99	-31.93	f
*	id=P17	origin=start	destiny=end	motherId=-	ageAtStart=1040
0	743.95	367.93	c
40	765.35	367.32	c
80	785.39	371.38	c
120	812.22	371.46	c
160	833.11	368.01	c
200	852.53	365.98	f
240	867.65	359.78	f
280	884.53	363.31	f
320	899.27	358.32	f
360	915.82	354.02	f
400	937.68	348.57	f
440	972.28	353.98	f
480	1005.75	348.48	f
520	1027.07	343.31	f
560	1048.68	333.44	f
600	1065.36	330.31	f
640	1090.14	325.77	f
680	1126.15	327.68	f
720	1157.69	332.25	f
760	1181.22	331.67	f
800	1202.43	328.49	f
840	1231.83	340.41	f
880	1238.3	331.01	f
920	1246.61	323.14	f
960	1262.33	307.65	f
1000	1277.49	302.41	f
1040	1280.03	292.55	f
1080	1291.49	281.43	f
1120	1326.1	282.48	f
1160	1339.16	296.44	f
1200	1374.2	307.18	f
1240	1396.65	321.73	f
1280	1427.73	333.42	f
1320	1439.31	328.71	f
1360	1466	323.99	f
1400	1489.85	320.2	f
1440	1502.3	326.93	f
*	id=P18	origin=start	destiny=end	motherId=-	ageAtStart=840
0	653.13	45.05	c
40	679.31	44.75	c
80	694.63	41.83	c
120	713.36	42.12	c
160	745.11	49.76	c
200	767.53	31.82	f
240	790.52	37.88	f
280	814.53	38.36	f
320	840.98	30.09	f
360	866.44	27.58	f
400	897.48	17.64	f
440	925.22	17.41	f
480	962.28	20.76	f
520	986.06	11.65	f
560	1026.4	10.44	f
600	1049.5	14.3	f
640	1069.17	11.68	f
680	1090.46	-5.02	f
720	1111.9	5.14	f
760	1129.37	13.06	f
800	1159.97	27.88	f
840	1199.01	16.8	f
880	1227.77	14.28	f
920	1249.42	10.14	f
960	1274.77	1.8099999999999	f
1000	1304.89	13.9	f
1040	1319.81	14.35	f
1080	1351.55	14.03	f
1120	1369.02	7.9299999999999	f
1160	1398.03	-2.89	f
1200	1405.8	-12.43	f
1240	1438.86	-26.8	f
1280	1465.36	-32.63	f
1320	1486.67	-34.99	f
1360	1510.78	-37.29	f
1400	1537.65	-36.24	f
1440	1553.12	-25.9	f
*	id=P19	origin=start	destiny=end	motherId=-	ageAtStart=1480
0	528.37	39.43	c
40	551	26.81	c
80	575.98	28.5	c
120	603.4	21.33	c
160	631.83	17.18	c
200	653.79	6.9400000000001	f
240	682.64	3.74	f
280	698.22	3.42	f
320	724.17	2.1	f
360	738.12	5.71	f
400	759.96	-9.36	f
440	780.49	-8.76	f
480	798.19	-25.55	f
520	815.97	-28.32	f
560	835.53	-42.71	f
600	856.03	-41.84	f
640	890.18	-41.54	f
680	919.68	-40.18	f
720	934.02	-40.31	f
760	962.36	-39.58	f
800	995.17	-44.84	f
840	1010.05	-46.86	f
880	1038.93	-53.87	f
920	1043.68	-50.77	f
960	1065.69	-59.05	f
1000	1094.59	-46.85	f
1040	1120.91	-49.82	f
1080	1147.87	-45.2	f
1120	1167.67	-32.83	f
1160	1190.43	-28.33	f
1200	1216.68	-26.57	f
1240	1243.52	-27.57	f
1280	1263.69	-34.47	f
1320	1286.16	-56.25	f
1360	1304.99	-66.78	f
1400	1332.51	-67.05	f
1440	1363.84	-66.97	f
*	id=P20	origin=start	destiny=end	motherId=-	ageAtStart=4160
0	378.86	390.39	c
40	403.17	383.6	c
80	437.99	389.43	c
120	456.04	381.33	c
160	475.75	384.78	f
200	503.65	383.3	f
240	527.04	384.7	f
280	548.22	389.67	f
320	569.56	400.63	f
360	594.49	403.79	f
400	623.68	413.75	f
440	644.27	407.23	f
480	668.56	398.19	f
520	682.65	393.52	f
560	705.18	381.65	f
600	730.17	387.61	f
640	750.9	373.31	f
680	776.15	368.15	f
720	792.18	365.08	f
760	815.28	349.91	f
800	834.65	334.71	f
840	861.53	329.25	f
880	888.17	322.08	f
920	913.04	317.74	f
960	921.36	324.97	f
1000	942.84	335.3	f
1040	976.94	329.02	f
1080	1013.87	335.58	f
1120	1029.14	336.06	f
1160	1067.95	341.67	f
1200	1098.58	348.35	f
1240	1119.72	364.42	f
1280	1147.08	358.4	f
1320	1183.48	368.66	f
1360	1199.81	364.59	f
1400	1223.58	354.68	f
1440	1247.3	351.03	f
*	id=P21	origin=start	destiny=end	motherId=-	ageAtStart=1800
0	626.62	381.75	c
40	645.97	366.7	c
80	675.44	356.93	c
120	708.32	354.05	c
160	736.92	358.7	c
200	773.08	368.24	f
240	794.23	376.78	f
280	808.33	379.07	f
320	840.72	381.45	f
360	854.62	380.76	f
400	878.72	380.82	f
440	891.77	381.34	f
480	920.17	372.59	f
520	936.94	372.58	f
560	977.32	358.58	f
600	999.21	367.06	f
640	1024.62	379.7	f
680	1047.26	386.05	f
720	1078.15	371.95	f
760	1098.13	367.78	f
800	1132.87	364.41	f
840	1149.57	370.31	f
880	1169.58	376.85	f
920	1204.85	364.86	f
960	1233.73	358.37	f
1000	1255.78	367	f
1040	1293.67	376.23	f
1080	1319.55	389.36	f
1120	1342.66	400.56	f
1160	1358.41	392.52	f
1200	1375.59	380.58	f
1240	1397.11	369.46	f
1280	1416.71	350.72	f
1320	1435.95	333.28	f
1360	1449.35	323.57	f
1400	1483.54	318.05	f
1440	1504.87	316.56	f
*	id=P22	origin=start	destiny=end	motherId=-	ageAtStart=4760
0	286.67	657.17	c
40	309.45	665.18	c
80	339.44	671.85	c
120	356.52	659.87	c
160	370.04	658.17	c
200	393.29	652.1	f
240	430.26	659	f
280	461.87	661.21	f
320	491.08	675.75	f
360	510.37	674.06	f
400	545.02	660.96	f
440	572.9	659.23	f
480	601.14	649.82	f
520	624.16	638.02	f
560	640.42	645.19	f
600	643.52	642.24	f
640	657.07	621.93	f
680	682.29	618.23	f
720	711.33	620.07	f
760	732.11	624.47	f
800	752.31	622.11	f
840	779.49	621.48	f
880	797.77	631.71	f
920	822.16	643.7	f
960	846.98	655.78	f
1000	862.26	652.11	f
1040	883.13	658.11	f
1080	905.83	655	f
1120	918.65	656.51	f
1160	941.21	651.63	f
1200	952.82	648.98	f
1240	979.27	657.41	f
1280	1010.27	657.13	f
1320	1027.67	665.9	f
1360	1053.8	673.94	f
1400	1082.9	672.28	f
1440	1099.01	669.68	f
*	id=P23	origin=start	destiny=end	motherId=-	ageAtStart=2000
0	266.89	93.95	c
40	294.18	91.87	c
80	320.5	95.19	c
120	338.47	98.45	c
160	366.68	103.97	c
200	388.06	112.04	f
240	398.79	111.62	f
280	441.42	112.75	f
320	463.96	105.09	f
360	488.69	110.23	f
400	503.64	112.85	f
440	541.34	127.01	f
480	574.13	128.06	f
520	607.93	130.84	f
560	626.87	136.75	f
600	653.3	154.78	f
640	669.9	166.6	f
680	689.34	160.83	f
720	716.09	151.17	f
760	743.02	141.08	f
800	756.36	142.66	f
840	785.81	139.91	f
880	814.15	144.34	f
920	842.35	143.73	f
960	868.16	141.2	f
1000	906.16	153.25	f
1040	929.07	164.95	f
1080	951.17	161.1	f
1120	974.37	173.25	f
1160	997.61	185.63	f
1200	1014.85	188.81	f
1240	1045.25	201.68	f
1280	1063.76	218.66	f
1320	1074.84	220.33	f
1360	1089.01	216.87	f
1400	1109.54	212.2	f
1440	1138.45	211.88	f
*	id=P24	origin=start	destiny=end	motherId=-	ageAtStart=4360
0	120.33	49.76	c
40	150.21	53.43	c
80	167.75	49.91	c
120	182.94	62.31	c
160	213.1	67.88	c
200	230	73.27	f
240	245.06	72.11	f
280	271.44	64.24	f
320	287.35	57.03	f
360	310.28	59.55	f
400	336.7	62.4	f
440	360.85	63.86	f
480	381.17	62.5	f
520	409.49	52.61	f
560	433.23	42.97	f
600	464.56	23.1	f
640	494.12	7.83	f
680	517.91	5.78	f
720	540.02	2.55	f
760	564.39	-2.23	f
800	595.76	-8.6	f
840	636.67	-14.38	f
880	643.07	-11.34	f
920	661.7	-15.96	f
960	689.47	-8.55	f
1000	717.44	-11.69	f
1040	746.08	-1.09	f
1080	772.6	-4.5700000000001	f
1120	779.78	-9.9299999999999	f
1160	801.02	-21.28	f
1200	839.48	-21.64	f
1240	869.14	-13.2	f
1280	908.19	-4.5700000000001	f
1320	931.63	9.38	f
1360	948.09	22.72	f
1400	974.73	35.16	f
1440	985.55	42.71	f
*	id=P25	origin=start	destiny=end	motherId=-	ageAtStart=4760
0	326.83	408.37	c
40	339.25	413.55	c
80	357.8	412.34	c
120	376.4	406.53	c
160	398.75	415.63	c
200	419.56	404.25	f
240	443.32	411.47	f
280	460.57	406.46	f
320	480.74	400.17	f
360	507.89	400.6	f
400	526.23	386.91	f
440	554.3	387.27	f
480	577.55	384.72	f
520	597.16	374.75	f
560	628.79	364.08	f
600	648.46	350.13	f
640	657.29	340.66	f
680	674.92	340.16	f
720	710.78	337.2	f
760	735.28	325.01	f
800	753.52	318.2	f
840	780.32	309.16	f
880	798.8	304.66	f
920	818.8	305.18	f
960	842.61	306.93	f
1000	872.89	311.2	f
1040	898.44	305.11	f
1080	922.09	288.16	f
1120	949.82	291.36	f
1160	977.36	284.1	f
1200	993.84	278.58	f
1240	1023.71	275.28	f
1280	1044.59	276.73	f
1320	1075.43	262.94	f
1360	1106.3	270.39	f
1400	1137.14	272.06	f
1440	1157.05	272.82	f
*	id=P26	origin=start	destiny=end	motherId=-	ageAtStart=1560
0	704.97	236.87	c
40	731.39	240.26	c
80	752.35	245.02	c
120	768.5	242.1	c
160	785.96	246.22	c
200	815.32	241.53	f
240	834.35	235.84	f
280	862.67	240.32	f
320	878.88	245.68	f
360	917.28	246.63	f
400	929.95	246.71	f
440	949.06	250.88	f
480	966.68	256.59	f
520	991.41	262.72	f
560	1026.68	256.55	f
600	1054.59	253.97	f
640	1075.53	257.99	f
680	1098.25	270.54	f
720	1111.26	272.61	f
760	1132.19	282.18	f
800	1143.82	287.61	f
840	1173.02	288.25	f
880	1199.19	284.93	f
920	1217.13	273.16	f
960	1248.52	276.69	f
1000	1278.89	276.58	f
1040	1309.02	279.36	f
1080	1334.15	287.29	f
1120	1367.6	289.7	f
1160	1384.04	289.84	f
1200	1410.35	288.11	f
1240	1429.45	286.58	f
1280	1458.83	288.86	f
1320	1476.51	272.36	f
1360	1508.7	262.83	f
1400	1535.67	274.6	f
1440	1559.2	274.83	f
*	id=P27	origin=start	destiny=end	motherId=-	ageAtStart=560
0	319.71	216.89	c
40	346.3	210.58	c
80	385.22	210.66	c
120	411.61	193.13	c
160	442.97	189.99	c
200	459.72	195.21	f
240	469.12	194.76	f
280	487.71	201.62	f
320	506.12	198.69	f
360	520.75	205.54	f
400	535.17	201.9	f
440	562.46	194.56	f
480	586.19	188.11	f
520	604.75	184.75	f
560	636.97	191.47	f
600	648.92	196.64	f
640	691.78	206.8	f
680	699.13	204.78	f
720	721.77	198.32	f
760	738.56	193.15	f
800	767.95	190.81	f
840	782.68	198.98	f
880	804.97	201.21	f
920	826.05	203.67	f
960	860.87	202.93	f
1000	885.98	197.37	f
1040	902.89	198.64	f
1080	919.77	200.3	f
1120	940.78	196.89	f
1160	959.18	188.26	f
1200	982.07	184.2	f
1240	1000.74	178.78	f
1280	1010.34	171.43	f
1320	1027.98	171.92	f
1360	1048.54	160.18	f
1400	1077.74	162.14	f
1440	1089.88	156.53	f
*	id=P28	origin=start	destiny=end	motherId=-	ageAtStart=4600
0	864.08	224.29	c
40	889.63	233.54	c
80	898.4	233.17	c
120	930.4	221.22	c
160	948.85	224.3	c
200	970.73	219.81	f
240	1005.52	221.15	f
280	1034.52	214.31	f
320	1054.8	219.87	f
360	1082.19	211.61	f
400	1112.93	205.17	f
440	1136.09	208.19	f
480	1155.66	211.22	f
520	1182.35	214.6	f
560	1204.68	220.25	f
600	1225.09	217.69	f
640	1251.72	228.01	f
680	1274.14	236.84	f
720	1301.58	238.57	f
760	1322.22	236.63	f
800	1346.63	248.72	f
840	1377.16	242.31	f
880	1391.84	241.87	f
920	1410.8	232.79	f
960	1450.81	225.24	f
1000	1475.03	220.74	f
1040	1487.97	208.29	f
1080	1497.96	204.58	f
1120	1519.85	202.11	f
1160	1548.47	182.55	f
1200	1569.33	193.18	f
1240	1591.02	191.73	f
1280	1607.93	187.77	f
1320	1626.26	183.37	f
1360	1659.93	176.89	f
1400	1681.84	165.32	f
1440	1702.72	167.43	f
*	id=P29	origin=start	destiny=end	motherId=-	ageAtStart=3680
0	709.52	155.93	c
40	718.38	147.72	c
80	744.42	138.86	c
120	755.87	126.48	c
160	763.08	111.63	c
200	777.97	99.45	f
240	813.51	94.34	f
280	842.27	98.73	f
320	858.37	109.91	f
360	879.81	122.17	f
400	897.64	121.86	f
440	910.79	126.35	f
480	948.3	123.44	f
520	981.69	136.55	f
560	997.65	136.27	f
600	1019.3	141.69	f
640	1043.84	145.59	f
680	1073.39	144.49	f
720	1095.21	149.32	f
760	1126.75	155.7	f
800	1156.77	162.31	f
840	1192.96	171.98	f
880	1224.28	168.76	f
920	1250.88	150.46	f
960	1272.2	141.36	f
1000	1294.45	132.6	f
1040	1330.19	114.68	f
1080	1344.45	101.54	f
1120	1368.66	100.01	f
1160	1405.55	113.6	f
1200	1421.52	108.38	f
1240	1444.43	90	f
1280	1454.89	80.98	f
1320	1469.48	80.61	f
1360	1503.92	82.43	f
1400	1524.42	95.57	f
1440	1554.87	104.68	f
*	id=P30	origin=start	destiny=end	motherId=-	ageAtStart=4560
0	692.72	543.89	c
40	717.52	543.6	c
80	739.31	539.75	c
120	764.53	539.19	c
160	776.72	547.2	c
200	795.79	557.22	f
240	812.71	558.8	f
280	834.05	561.76	f
320	860.14	550.02	f
360	883.76	546.97	f
400	897.53	548.31	f
440	915.75	559.41	f
480	938.86	557.66	f
520	960.04	555.32	f
560	993.9	553.07	f
600	1014.71	540.98	f
640	1034.62	533.45	f
680	1050.55	534.74	f
720	1080.48	529.6	f
760	1105.65	525.18	f
800	1126.25	524.41	f
840	1148.46	530.26	f
880	1167.48	531.95	f
920	1200.28	540.8	f
960	1213.32	548.07	f
1000	1237.44	556.24	f
1040	1266.61	551.99	f
1080	1298.41	557.17	f
1120	1317.42	556.53	f
1160	1341.73	543.71	f
1200	1356.87	530.56	f
1240	1379.73	523.98	f
1280	1411.02	516.97	f
1320	1435.91	499.86	f
1360	1464.4	494.74	f
1400	1481.22	491.88	f
1440	1514.31	490.41	f
