# Supplementary material for: A three component model for superdiffusive motion effectively describes migration of eukaryotic cells moving freely or under a directional stimulus
Source: PLoS One. 2022 Aug 2;17(8):e0272259. doi: 10.1371/journal.pone.0272259 (PMC9345344; doi:10.1371/journal.pone.0272259)
Supplement: S1 File — Text files containing information about displacements of experimental and simulated populations used for both preliminary analyses, in “datasets used for preliminary evaluation of cell movement (Tables 1 and 2)”, and further characterization of cell movement, in “further datasets used for cell movement characterization (Figs 2, 4–6; Table 2; S1–S3 Tables; S2 and S3 Figs)”. (ZIP) [file pone.0272259.s007.zip › S1_File/further datasets/simulated/30 cells (9 micron random)/b12 p16/Coords-Z2oSkl.txt]

#	version=2.0	operator=	acqDate=	cellLine=cell	cond=N.T.	type=	well=	ref_angle=	note=Experiment 1	clickId=	date=	acqId=	ps=1	xSize=845	ySize=668	ts=1	unit=um	stackId=	timeInt=	description=
*	id=P1	origin=start	destiny=end	motherId=-	ageAtStart=520
0	304.1	362.7	c
40	316.86	352.38	c
80	325.94	342.97	c
120	341.95	333.1	c
160	364.78	329.54	c
200	390.72	334.05	f
240	418.07	330.51	f
280	449.88	329.03	f
320	484.47	322.9	f
360	522.05	323.25	f
400	544.18	322.05	f
440	569.27	331.51	f
480	597.61	329.25	f
520	621.7	329.7	f
560	649.24	333.63	f
600	679.47	338.13	f
640	715.23	336.8	f
680	744.65	344.34	f
720	766.18	340.02	f
760	802.89	332.92	f
800	831.57	334.04	f
840	859.83	333.57	f
880	895.47	333.67	f
920	913.78	325.31	f
960	941.74	319.28	f
1000	961.28	312.03	f
1040	986.33	300.57	f
1080	1001.78	288.19	f
1120	1031.87	266.72	f
1160	1054.46	243.83	f
1200	1070.72	231.9	f
1240	1092.86	210.34	f
1280	1107.35	197.77	f
1320	1125.4	181.21	f
1360	1138.94	167.5	f
1400	1169.56	148	f
1440	1192.24	139.26	f
*	id=P2	origin=start	destiny=end	motherId=-	ageAtStart=2200
0	828.95	233.69	c
40	862.28	232.39	c
80	881	227.39	c
120	916.26	222.08	c
160	958.78	221.56	c
200	991.88	235.95	f
240	1010.49	240.88	f
280	1040.95	247.93	f
320	1070.13	241.29	f
360	1097.47	239.36	f
400	1120.58	249.13	f
440	1154.47	258.24	f
480	1183.24	260.18	f
520	1207.32	267.59	f
560	1227.76	276.25	f
600	1255.08	284.46	f
640	1277.8	297.79	f
680	1311.3	297.13	f
720	1332.66	303.96	f
760	1365.82	306.31	f
800	1394.11	300.51	f
840	1421.74	308.03	f
880	1457.03	313.3	f
920	1483.24	310.67	f
960	1494.02	313.2	f
1000	1522.02	310.47	f
1040	1553.93	307.02	f
1080	1584.82	310.17	f
1120	1603.9	315.88	f
1160	1626.51	316.79	f
1200	1654.7	315.84	f
1240	1686.47	319.55	f
1280	1708.71	317.45	f
1320	1735.67	317.57	f
1360	1757.14	321.32	f
1400	1787.52	315.6	f
1440	1816.46	320.42	f
*	id=P3	origin=start	destiny=end	motherId=-	ageAtStart=560
0	200.26	449.63	c
40	218.94	455.74	c
80	246.3	454.11	c
120	270.84	453.89	c
160	300.26	456.45	c
200	327.83	473.34	f
240	352.78	474.16	f
280	390.72	465.44	f
320	429.15	456.07	f
360	454.55	453.71	f
400	465.58	444.34	f
440	474.24	424.14	f
480	495.26	414	f
520	531.08	412.63	f
560	555.82	424.38	f
600	582.43	437.02	f
640	603.35	445.6	f
680	629.09	449.96	f
720	657.79	442.21	f
760	683.69	434.66	f
800	713.72	436.47	f
840	746.64	431.2	f
880	772.28	427.99	f
920	797.42	424.33	f
960	823.14	421.48	f
1000	850.88	412.56	f
1040	893.43	396.25	f
1080	924.37	407.08	f
1120	949.46	406.62	f
1160	979.69	404.52	f
1200	1004.94	418.7	f
1240	1039.24	425.03	f
1280	1078.41	439.54	f
1320	1106.66	434.33	f
1360	1134.19	429.48	f
1400	1166.09	430.45	f
1440	1204.21	422.43	f
*	id=P4	origin=start	destiny=end	motherId=-	ageAtStart=2240
0	521.28	344.24	c
40	538.57	324.59	c
80	563.74	317.33	c
120	587.92	312.08	c
160	606.31	305.11	c
200	635.74	299.64	f
240	667.76	294.8	f
280	703.13	290.19	f
320	726.05	299.19	f
360	755.61	302.34	f
400	800.93	312.63	f
440	823.84	305.51	f
480	848.14	292.75	f
520	887.09	298.23	f
560	927.22	303.34	f
600	952.26	297.7	f
640	992.78	287.88	f
680	1014.02	274.57	f
720	1042.36	274.53	f
760	1074.99	279.58	f
800	1105.56	264.09	f
840	1136.54	258.09	f
880	1156.06	256.36	f
920	1198.68	257.03	f
960	1233.66	274.11	f
1000	1248.44	297.57	f
1040	1255.1	317.07	f
1080	1275.34	334.89	f
1120	1308.51	342.83	f
1160	1336.99	350.17	f
1200	1367.29	342.13	f
1240	1395.89	333.03	f
1280	1429.34	333.83	f
1320	1456.77	331.25	f
1360	1491.3	338.13	f
1400	1526.13	339.86	f
1440	1551.81	349.62	f
*	id=P5	origin=start	destiny=end	motherId=-	ageAtStart=640
0	526.32	553.05	c
40	535.14	556.68	c
80	552.15	559.66	c
120	585.4	569.46	c
160	615.81	578.22	c
200	645.7	575.54	f
240	678.93	578.98	f
280	707.2	593.23	f
320	729.04	608.38	f
360	754.46	628.69	f
400	780.85	636.57	f
440	800.72	628.63	f
480	832.83	625.19	f
520	854.31	618.34	f
560	887.68	613.77	f
600	913.02	612.91	f
640	947.2	600.98	f
680	971.32	597.28	f
720	999.3	603.37	f
760	1033.86	597.11	f
800	1053.96	580.9	f
840	1086.46	566.45	f
880	1116.21	564.87	f
920	1143.52	557.03	f
960	1161.02	544.29	f
1000	1171.12	526.25	f
1040	1195.59	516.1	f
1080	1220.56	513.49	f
1120	1232.16	506	f
1160	1258.89	495.36	f
1200	1283.01	486.97	f
1240	1307.24	481.92	f
1280	1331.94	475.91	f
1320	1359.08	476.81	f
1360	1399.77	473.9	f
1400	1419.32	481.35	f
1440	1453.89	483.54	f
*	id=P6	origin=start	destiny=end	motherId=-	ageAtStart=2360
0	317.45	133.62	c
40	309.25	124.69	c
80	304.24	103.16	c
120	317.19	79.24	c
160	323.89	67.55	c
200	348.96	55.73	f
240	363.71	43.81	f
280	379.71	29.09	f
320	409.72	10.03	f
360	421.09	8.42	f
400	451.29	8.9299999999999	f
440	484.93	7.78	f
480	517.91	11.18	f
520	534.72	11.95	f
560	560.33	3.9299999999999	f
600	588.37	1.78	f
640	616.25	-4.5700000000001	f
680	645.23	0.87	f
720	676.12	8.86	f
760	696.98	13.22	f
800	723.47	12.91	f
840	755.18	20.43	f
880	781.67	16.83	f
920	819.07	8.26	f
960	840.73	9.91	f
1000	863.13	13.24	f
1040	879.38	9.08	f
1080	913.62	-5.86	f
1120	947.61	-9.77	f
1160	977.75	-8.1799999999999	f
1200	1011.58	-6.1900000000001	f
1240	1046.07	-10.33	f
1280	1077.66	-8.05	f
1320	1119.47	-6.02	f
1360	1142.4	-5.9299999999999	f
1400	1163.39	-1.27	f
1440	1188.17	1.11	f
*	id=P7	origin=start	destiny=end	motherId=-	ageAtStart=3160
0	804.87	270.87	c
40	823.43	274.93	c
80	851.17	261.73	c
120	864.67	259.83	c
160	895.24	251.6	c
200	933.25	249.82	f
240	967.49	248.1	f
280	995.93	239.6	f
320	1031.66	236.26	f
360	1068.4	229.63	f
400	1100.75	220.68	f
440	1125.64	216.96	f
480	1154.05	214.63	f
520	1166.72	213.17	f
560	1197.36	211.49	f
600	1236.17	206.71	f
640	1258.13	211.27	f
680	1287.83	208.48	f
720	1323.92	210.78	f
760	1365.3	207.36	f
800	1386.08	195.55	f
840	1413.48	179.05	f
880	1434.98	167.37	f
920	1465.97	160.64	f
960	1487.72	160.6	f
1000	1522.96	159.53	f
1040	1535.92	154.78	f
1080	1565.79	143.7	f
1120	1593.29	153.03	f
1160	1628.04	154.67	f
1200	1648.84	151.71	f
1240	1688.15	160.84	f
1280	1722.45	160.09	f
1320	1750.85	155.3	f
1360	1775.7	152.47	f
1400	1812.3	152.83	f
1440	1836.37	155.45	f
*	id=P8	origin=start	destiny=end	motherId=-	ageAtStart=4760
0	348.11	437.46	c
40	343.71	455.87	c
80	348.28	477.97	c
120	361.66	486.92	c
160	392.52	491.93	c
200	429.11	489.96	f
240	457.73	506.86	f
280	468.67	503.97	f
320	505.71	502.09	f
360	539.7	499.19	f
400	563.79	494.64	f
440	588.32	477.21	f
480	607.14	473.9	f
520	632.39	455.13	f
560	659.63	442.25	f
600	675.46	424.09	f
640	693.57	421.89	f
680	722.07	407.09	f
720	747.64	401.8	f
760	774.4	413.82	f
800	806.26	428.75	f
840	833.73	433.78	f
880	854.61	436.06	f
920	886.62	443.13	f
960	904.73	444.52	f
1000	920.76	441.58	f
1040	950.36	445.09	f
1080	973.91	446.44	f
1120	1014.77	450.06	f
1160	1040.51	463.51	f
1200	1070.4	472.52	f
1240	1098.79	478.29	f
1280	1117.88	489.64	f
1320	1150.85	495.63	f
1360	1170.56	505.54	f
1400	1211.12	515.89	f
1440	1252.11	513.15	f
*	id=P9	origin=start	destiny=end	motherId=-	ageAtStart=4080
0	800.26	353.66	c
40	811.01	368.27	c
80	836.61	379.22	c
120	869.1	399.64	c
160	912.25	404.53	c
200	948.29	404.84	f
240	971.87	408.46	f
280	988.31	402.4	f
320	1017.17	396.11	f
360	1054.19	385.71	f
400	1081.3	384.27	f
440	1105.44	401.37	f
480	1123.64	400.49	f
520	1140.47	413.02	f
560	1157.96	430.43	f
600	1181.22	435.48	f
640	1207.34	442.92	f
680	1232.96	446.83	f
720	1256.8	458.12	f
760	1282.05	470.53	f
800	1297.26	475.01	f
840	1314.73	470.66	f
880	1351.45	466.86	f
920	1374.27	469.06	f
960	1404.1	477.89	f
1000	1441.9	474.82	f
1040	1471.95	474.19	f
1080	1492.36	471.86	f
1120	1526.77	476.55	f
1160	1563.83	483.42	f
1200	1595.21	499.24	f
1240	1613.03	508.42	f
1280	1647.09	517.27	f
1320	1677.07	520.4	f
1360	1702.83	531.91	f
1400	1716.02	541.5	f
1440	1743.31	541.97	f
*	id=P10	origin=start	destiny=end	motherId=-	ageAtStart=2240
0	30.7	440.53	c
40	56.72	435.69	c
80	84.08	430.5	c
120	126.7	424.92	c
160	150.91	433.09	c
200	187.06	432.88	f
240	224.63	441.83	f
280	248.25	454.24	f
320	271.7	466.24	f
360	297.52	475.05	f
400	315.32	473.37	f
440	345.1	471.64	f
480	374.42	467.67	f
520	391.01	471.82	f
560	404.99	480.22	f
600	420.11	494.81	f
640	433.49	506.34	f
680	458.66	514.63	f
720	488.91	519.71	f
760	515.86	513.72	f
800	552.02	513.27	f
840	579.53	503.4	f
880	611.81	509.14	f
920	633.44	512.67	f
960	653.23	508.44	f
1000	680.41	518.23	f
1040	714.79	519.31	f
1080	737.06	522.65	f
1120	755.76	522.36	f
1160	774.04	518.74	f
1200	799.94	506.83	f
1240	833.14	507.08	f
1280	856.69	509.91	f
1320	884.64	505.37	f
1360	906.02	495	f
1400	937.54	487.44	f
1440	965.43	481.58	f
*	id=P11	origin=start	destiny=end	motherId=-	ageAtStart=2640
0	756.25	505.95	c
40	794.58	520.27	c
80	830.15	538.52	c
120	857	550.07	c
160	880.25	563.41	c
200	899.12	576.79	f
240	933.49	587.82	f
280	968	596.6	f
320	995.01	605.25	f
360	1032.75	602.55	f
400	1065.94	593.27	f
440	1097.59	591.69	f
480	1130.14	596.09	f
520	1157.8	617.5	f
560	1172.51	620.52	f
600	1192.41	623.14	f
640	1220.97	622.11	f
680	1247.67	625	f
720	1282.7	635.48	f
760	1302.41	633.58	f
800	1332.86	639.79	f
840	1358.55	647.65	f
880	1389.31	656.25	f
920	1423.72	660.26	f
960	1453.24	660.45	f
1000	1490.74	663.67	f
1040	1523.86	661.45	f
1080	1551.21	663.32	f
1120	1582.34	650.34	f
1160	1609.69	645.2	f
1200	1642.25	638.41	f
1240	1672.56	648.09	f
1280	1697.71	646.07	f
1320	1739.51	645.74	f
1360	1757.81	638.27	f
1400	1764.83	633.73	f
1440	1771.82	619.43	f
*	id=P12	origin=start	destiny=end	motherId=-	ageAtStart=4640
0	87.55	504.7	c
40	122.94	501.26	c
80	152.33	494.68	c
120	181.16	496.88	c
160	200.49	513.94	c
200	224.3	531.39	f
240	252.79	532.86	f
280	273.27	531.2	f
320	299.06	529.47	f
360	340.2	527.18	f
400	364.29	514.33	f
440	401.75	519.39	f
480	433.03	521.69	f
520	455.84	513.09	f
560	479.8	518.53	f
600	496.07	527.35	f
640	512	518.98	f
680	549.11	512.53	f
720	579.08	508.34	f
760	625.62	510.3	f
800	657.11	506.24	f
840	685.26	490.1	f
880	705.04	480.63	f
920	728.14	489.17	f
960	740.86	493.52	f
1000	757.09	494.02	f
1040	784.13	512.33	f
1080	828.97	516.79	f
1120	858.38	513.55	f
1160	896.37	519.64	f
1200	912.27	531.53	f
1240	936.72	538.84	f
1280	977.46	545.4	f
1320	1001.58	539.62	f
1360	1020.99	531.38	f
1400	1050.91	527.8	f
1440	1063.59	531.35	f
*	id=P13	origin=start	destiny=end	motherId=-	ageAtStart=3240
0	339.28	448.87	c
40	359.11	433.15	c
80	382.73	431	c
120	416.74	431.5	c
160	455.46	419.84	c
200	473.28	417.43	f
240	499.32	414.79	f
280	533.18	416.79	f
320	550.87	418.7	f
360	583.49	424.67	f
400	606.25	433.04	f
440	632.07	420.25	f
480	672	415.59	f
520	697.54	409.48	f
560	727.32	415.85	f
600	750.22	419.44	f
640	778.67	433.73	f
680	790.71	432.18	f
720	814.96	432.92	f
760	857.53	431.03	f
800	878.93	435.1	f
840	905.45	431.76	f
880	928.13	433.06	f
920	958.61	434.45	f
960	1001.12	429.6	f
1000	1017.81	422.95	f
1040	1049.19	416.68	f
1080	1085.78	398.54	f
1120	1110.11	392.26	f
1160	1137.16	400.23	f
1200	1156.59	408.46	f
1240	1175.61	422.18	f
1280	1198.76	429.62	f
1320	1217.33	430.12	f
1360	1250.66	446.23	f
1400	1278.76	452.12	f
1440	1300.52	434.67	f
*	id=P14	origin=start	destiny=end	motherId=-	ageAtStart=4560
0	234.68	316.09	c
40	242.06	324.5	c
80	275.45	343.26	c
120	296.73	348.56	c
160	319.65	357.13	c
200	349.42	373.27	f
240	383.05	383.83	f
280	420.41	390.97	f
320	453.79	403.88	f
360	478.02	420.35	f
400	507.11	427.31	f
440	525.03	432.92	f
480	561.94	438.73	f
520	596.53	439.65	f
560	613.55	432.21	f
600	640.36	427.83	f
640	675.42	431.8	f
680	711.71	434.35	f
720	737	433.75	f
760	767.86	441.97	f
800	780.92	455.76	f
840	803.13	472.98	f
880	830.15	479.84	f
920	849.19	489.98	f
960	875.34	494.32	f
1000	908.59	504	f
1040	938.87	518.64	f
1080	964.98	530.79	f
1120	1002.16	537.37	f
1160	1021.72	548.77	f
1200	1038.16	550.55	f
1240	1074.81	549.89	f
1280	1101.03	559.52	f
1320	1132.27	556.19	f
1360	1154.79	554.77	f
1400	1179.81	551.2	f
1440	1226.89	558.85	f
*	id=P15	origin=start	destiny=end	motherId=-	ageAtStart=4400
0	715.15	577.32	c
40	743.23	584.2	c
80	769.32	580.77	c
120	805.64	577.89	c
160	829.07	573.2	c
200	855.14	578.84	f
240	878.84	577.44	f
280	906.78	567.75	f
320	923.59	567.68	f
360	942.51	570.7	f
400	971.12	578.17	f
440	1002.58	587.38	f
480	1027.94	587.15	f
520	1051.52	584.45	f
560	1067.89	585.31	f
600	1098.9	586.44	f
640	1136.91	582.64	f
680	1163.33	578.08	f
720	1197.9	564.21	f
760	1221.4	553.98	f
800	1268.33	559.94	f
840	1288.69	566.03	f
880	1303.97	577.52	f
920	1335.89	594.01	f
960	1361.61	597.19	f
1000	1401.77	605.08	f
1040	1417.13	611.82	f
1080	1440.48	626.37	f
1120	1475.07	633.94	f
1160	1499.9	654.94	f
1200	1531.92	671.63	f
1240	1548.23	688.21	f
1280	1577.43	688.89	f
1320	1594.66	680.79	f
1360	1619.57	674.04	f
1400	1646.81	682.35	f
1440	1664.98	678.03	f
*	id=P16	origin=start	destiny=end	motherId=-	ageAtStart=3600
0	417.01	570.68	c
40	434.35	584.31	c
80	459.47	591.05	c
120	479.22	595.23	c
160	516.74	586.79	c
200	546.58	589.45	f
240	563.49	592.81	f
280	578.52	586.05	f
320	597.49	576.27	f
360	619.15	567.5	f
400	654.56	554.03	f
440	693.98	539.49	f
480	733.06	542.53	f
520	764.69	536.01	f
560	806.59	534.17	f
600	831.46	532.11	f
640	856.42	526.93	f
680	880.89	521.18	f
720	907.38	513.89	f
760	927.57	514.12	f
800	953.16	504.27	f
840	979.43	498.14	f
880	1014.52	491.83	f
920	1033.52	496.94	f
960	1074.81	506.94	f
1000	1101.67	511.05	f
1040	1112.96	513.93	f
1080	1134.89	521.54	f
1120	1170.73	525.12	f
1160	1186.52	517.59	f
1200	1202.01	496.74	f
1240	1230.1	480.34	f
1280	1259.64	480.24	f
1320	1282.69	467.21	f
1360	1314.38	449.57	f
1400	1345.27	443.2	f
1440	1386.64	438.58	f
*	id=P17	origin=start	destiny=end	motherId=-	ageAtStart=3640
0	505.59	367.17	c
40	528.13	358.04	c
80	544.87	344.82	c
120	563.47	348.86	c
160	590.42	362.5	c
200	619.68	366.52	f
240	637.04	382.86	f
280	671.17	383.43	f
320	709.04	381.5	f
360	726.69	385.72	f
400	744.42	387.84	f
440	772.26	395.3	f
480	806.22	396.33	f
520	837.2	395.28	f
560	873.39	383.09	f
600	889.07	373.93	f
640	914.96	369.59	f
680	937.72	360.64	f
720	965.09	352.07	f
760	986.31	360.11	f
800	1010.09	360.36	f
840	1044.42	358.8	f
880	1061.04	355.85	f
920	1085.19	366.35	f
960	1117.27	373.29	f
1000	1147.95	382.86	f
1040	1168.47	386.98	f
1080	1203.58	397.78	f
1120	1235.71	404.88	f
1160	1258.01	404.62	f
1200	1287.99	393.21	f
1240	1295.63	393.62	f
1280	1318.26	395.76	f
1320	1356.32	396.58	f
1360	1388.38	395.14	f
1400	1416.14	393.31	f
1440	1444.19	382.27	f
*	id=P18	origin=start	destiny=end	motherId=-	ageAtStart=1320
0	685.8	143.37	c
40	695.96	162.93	c
80	721.6	182.26	c
120	747.69	191.5	c
160	776	195.15	c
200	805.41	187.01	f
240	827.4	182.94	f
280	859.61	180.76	f
320	888.27	177.49	f
360	912.92	177.53	f
400	942.37	183.62	f
440	979.81	188.75	f
480	1007.82	188.65	f
520	1028.72	182.89	f
560	1060.13	182.3	f
600	1100.55	175.79	f
640	1126.22	171.19	f
680	1140.84	163.57	f
720	1176.91	159	f
760	1211.16	152.78	f
800	1241.65	143.15	f
840	1254.72	136.48	f
880	1266.52	136.82	f
920	1303.22	146.85	f
960	1325.67	153.58	f
1000	1350.74	158.82	f
1040	1362.08	144.49	f
1080	1385.25	128.69	f
1120	1411.68	128.6	f
1160	1443.2	130.61	f
1200	1463.2	134.67	f
1240	1490.76	123.58	f
1280	1526.11	112.51	f
1320	1555.96	101.33	f
1360	1576.09	100.46	f
1400	1598.97	105.37	f
1440	1627.64	110.37	f
*	id=P19	origin=start	destiny=end	motherId=-	ageAtStart=3640
0	668.55	391.05	c
40	704.85	379.68	c
80	731.42	383.71	c
120	758.29	386.52	c
160	784.88	387.34	c
200	817.2	388.77	f
240	832.73	388.02	f
280	862.16	384.46	f
320	895.89	389.39	f
360	921.48	387.96	f
400	951.29	378.14	f
440	967.99	376.29	f
480	1001.45	377.73	f
520	1031.32	377.87	f
560	1059.44	377.75	f
600	1083.48	369.71	f
640	1099.02	350.42	f
680	1134.32	345.84	f
720	1174.65	335.18	f
760	1194.19	319.9	f
800	1207.33	300.98	f
840	1223.7	294.09	f
880	1243.5	285.79	f
920	1268.15	267.27	f
960	1281.25	254.52	f
1000	1298.93	245.21	f
1040	1326.55	244.95	f
1080	1365.9	244.8	f
1120	1399.18	248.22	f
1160	1422.21	252.36	f
1200	1450.35	257.56	f
1240	1495.07	263.81	f
1280	1522.7	261.7	f
1320	1555.7	264.81	f
1360	1593.62	262.86	f
1400	1615.87	272.89	f
1440	1637.24	285.27	f
*	id=P20	origin=start	destiny=end	motherId=-	ageAtStart=80
0	225.46	415.29	c
40	245.62	427.53	c
80	263.91	435.15	c
120	283.52	441.02	c
160	317.46	441.66	c
200	344.95	449.12	f
240	384.58	461.98	f
280	421.19	458.34	f
320	440.99	450.76	f
360	466.14	445.86	f
400	495.66	431.2	f
440	520.51	415.39	f
480	556.37	409.03	f
520	570.88	403.42	f
560	597.59	395.72	f
600	622.42	402.24	f
640	644.1	401.12	f
680	661.23	422.27	f
720	686.64	442.68	f
760	716.35	457.4	f
800	748.52	463.03	f
840	772.51	465.56	f
880	797.03	470.95	f
920	823.64	470.4	f
960	859.57	470.65	f
1000	892.83	461.21	f
1040	908.11	475.27	f
1080	927.83	496.64	f
1120	948.13	500.29	f
1160	981.18	506.97	f
1200	1016.47	520.72	f
1240	1040.23	524.48	f
1280	1071.51	517.51	f
1320	1096.61	516.78	f
1360	1116.3	528.35	f
1400	1145.35	533.11	f
1440	1167.34	529.76	f
*	id=P21	origin=start	destiny=end	motherId=-	ageAtStart=1960
0	511.73	242.03	c
40	529.88	230.25	c
80	548.67	218.25	c
120	578.54	200.02	c
160	595.6	184.89	c
200	610.67	174.51	f
240	650.05	175	f
280	680.95	170.54	f
320	715.7	167.26	f
360	743.15	154.96	f
400	757.69	139.52	f
440	798.59	130.93	f
480	823.52	140.05	f
520	853.57	135.93	f
560	874.81	131.14	f
600	897.75	141.58	f
640	918.37	149.86	f
680	953.63	156.74	f
720	984.54	160.2	f
760	1011.87	157.65	f
800	1047.01	138.84	f
840	1059.76	130.09	f
880	1089.53	130.69	f
920	1121.84	136.74	f
960	1138.33	144.22	f
1000	1168.27	151.96	f
1040	1193.61	162.63	f
1080	1228.92	179.44	f
1120	1247.69	185.67	f
1160	1267.26	179	f
1200	1300.52	165.39	f
1240	1325.17	160.71	f
1280	1356.96	153.9	f
1320	1378.66	147.9	f
1360	1409.56	156.15	f
1400	1423.45	165.08	f
1440	1451.86	165.8	f
*	id=P22	origin=start	destiny=end	motherId=-	ageAtStart=2920
0	133.35	303.05	c
40	130.16	316.58	c
80	130.45	334.71	c
120	134.86	339.67	c
160	166.3	354.84	c
200	178.24	364.67	f
240	198.76	373.83	f
280	217.45	375.64	f
320	253.24	373.87	f
360	281.69	372.96	f
400	308.29	380.67	f
440	334.09	388.7	f
480	369.3	385.33	f
520	390.9	371.05	f
560	410.77	355.68	f
600	438.81	352.47	f
640	457.35	344.87	f
680	486.96	330.56	f
720	510.54	318.69	f
760	530.48	302.42	f
800	555.45	297.15	f
840	585.93	298.34	f
880	624.74	291.57	f
920	637.91	290.9	f
960	666.87	282.87	f
1000	689.52	289.15	f
1040	721.95	280.86	f
1080	743.3	280.21	f
1120	771.81	270.55	f
1160	805.44	260.88	f
1200	831.94	259.93	f
1240	859.42	270.61	f
1280	883.34	275.62	f
1320	913.63	285.14	f
1360	944.92	290.04	f
1400	970.23	283.79	f
1440	994.45	283.3	f
*	id=P23	origin=start	destiny=end	motherId=-	ageAtStart=3800
0	211.82	257.02	c
40	234.15	246.34	c
80	246.62	237.49	c
120	271.44	226.3	c
160	298.97	214.78	c
200	335.95	214.68	f
240	360.86	212.03	f
280	380.66	203.78	f
320	410.68	197.31	f
360	431.36	193.91	f
400	469.1	204.88	f
440	486.39	212.71	f
480	508.25	217.23	f
520	536.28	222.23	f
560	562.02	221.99	f
600	584.9	215.98	f
640	618.41	205.62	f
680	644.92	196.65	f
720	673.86	195.99	f
760	711.59	195.44	f
800	737.97	190.52	f
840	757.52	176.49	f
880	789.17	155.17	f
920	818.32	140.66	f
960	839.59	137.45	f
1000	865.14	147.51	f
1040	888.39	155.07	f
1080	916.17	161.83	f
1120	955.37	154.96	f
1160	973.99	152.03	f
1200	1001.89	149.3	f
1240	1026.91	137.96	f
1280	1055.47	135.98	f
1320	1088.48	132.91	f
1360	1114.79	127.17	f
1400	1144.91	123.87	f
1440	1173.83	110.37	f
*	id=P24	origin=start	destiny=end	motherId=-	ageAtStart=1320
0	796.79	599.07	c
40	835.64	610.65	c
80	871.74	614.03	c
120	905.01	627.03	c
160	936.82	635.63	f
200	963.54	638.09	f
240	977.91	646.06	f
280	1002.34	658.98	f
320	1029.53	674.37	f
360	1053.92	680.18	f
400	1083.09	682.08	f
440	1122.4	682.2	f
480	1153.88	682.86	f
520	1178.52	675.15	f
560	1209.66	657.14	f
600	1236.05	652.5	f
640	1267.7	638.98	f
680	1295.9	628.82	f
720	1331.7	621.86	f
760	1378.16	613.31	f
800	1402.47	612.16	f
840	1429.77	610.93	f
880	1466.43	607.84	f
920	1486.27	622.25	f
960	1512.63	626.5	f
1000	1537.57	616.42	f
1040	1575.49	609.02	f
1080	1590.21	608.3	f
1120	1622.94	607.97	f
1160	1647.9	613.5	f
1200	1671.85	625.53	f
1240	1702.53	636.21	f
1280	1722.98	651.31	f
1320	1733.85	651.97	f
1360	1760.2	658.11	f
1400	1792.4	666.6	f
1440	1824.42	679.72	f
*	id=P25	origin=start	destiny=end	motherId=-	ageAtStart=3840
0	86.57	30.2	c
40	104.37	27.5	c
80	141.87	12.92	c
120	158.02	3.73	c
160	201.01	-5.17	c
200	235.84	-8.17	f
240	261.25	-7.48	f
280	270.02	-16.02	f
320	297.67	-40.94	f
360	310.65	-41.23	f
400	329.69	-47.98	f
440	351.61	-53.63	f
480	363.71	-65.58	f
520	383.22	-81.01	f
560	397.65	-87.64	f
600	422.41	-91.66	f
640	451.13	-91.43	f
680	474.28	-90.79	f
720	503.99	-82.12	f
760	536.92	-73.44	f
800	556.8	-64	f
840	574.76	-50.4	f
880	596.15	-35.11	f
920	620.32	-26.35	f
960	655.71	-26.9	f
1000	682.07	-43.5	f
1040	705.53	-66.06	f
1080	739.24	-73.25	f
1120	769.74	-68.95	f
1160	807.61	-57.51	f
1200	832.89	-49.39	f
1240	856.05	-53.38	f
1280	880.81	-53.55	f
1320	912.38	-63.86	f
1360	946.06	-64.76	f
1400	980.08	-80.45	f
1440	1008.7	-84.15	f
*	id=P26	origin=start	destiny=end	motherId=-	ageAtStart=200
0	410.35	20.73	c
40	435.32	17.34	c
80	452.89	16.9	c
120	478.48	7.38	c
160	507	12.09	c
200	537.27	26.98	f
240	562.28	20.57	f
280	582.57	9.4400000000001	f
320	615.98	1.24	f
360	645.07	-7.8	f
400	669.06	-19.63	f
440	701.75	-28.06	f
480	732.79	-29.68	f
520	761.42	-38.46	f
560	788.82	-29.03	f
600	808.15	-28.75	f
640	845.1	-20.87	f
680	869.71	-25.53	f
720	894.88	-30.02	f
760	914.98	-30.87	f
800	944.18	-26.52	f
840	967.74	-32.93	f
880	1004.37	-44.94	f
920	1020.33	-40.45	f
960	1052.62	-31.23	f
1000	1076.76	-22.27	f
1040	1099.32	-23.51	f
1080	1105.4	-29.83	f
1120	1127.06	-45.02	f
1160	1148.91	-48.48	f
1200	1166.47	-45.55	f
1240	1197.57	-47.71	f
1280	1234.35	-42.14	f
1320	1266.92	-56.79	f
1360	1309.15	-56.92	f
1400	1324.14	-57.75	f
1440	1351.92	-57.39	f
*	id=P27	origin=start	destiny=end	motherId=-	ageAtStart=2200
0	206.56	304.1	c
40	243.1	302.62	c
80	264.14	297.39	c
120	298.52	287.91	c
160	317.93	284.84	f
200	350.08	279.44	f
240	384.79	276.28	f
280	397.61	277.4	f
320	422.87	272.38	f
360	455.2	275.72	f
400	476.95	274.09	f
440	490.7	288.34	f
480	516.87	295.05	f
520	537.92	296.84	f
560	573.23	290.75	f
600	597.14	294.36	f
640	627.1	292.59	f
680	658.53	294.63	f
720	690.6	291.02	f
760	715.4	291.39	f
800	735.49	289.52	f
840	761.47	285.86	f
880	798.59	288.93	f
920	839.53	291.79	f
960	858.57	297.56	f
1000	885.33	296.97	f
1040	909.65	286.14	f
1080	928.24	283.95	f
1120	956.21	287.96	f
1160	973.91	279.98	f
1200	999.64	275.98	f
1240	1016.71	280.99	f
1280	1036.98	275.63	f
1320	1073.85	272.85	f
1360	1094.9	262.32	f
1400	1117.68	249.26	f
1440	1156.17	244.63	f
*	id=P28	origin=start	destiny=end	motherId=-	ageAtStart=3440
0	187.71	255.97	c
40	219.65	231.79	c
80	252.35	211.16	c
120	274.6	195.32	c
160	298.91	192.62	c
200	333.4	184.07	f
240	367.75	178.68	f
280	397.64	163.95	f
320	420.05	159.35	f
360	447.11	142.37	f
400	469.75	155.52	f
440	502.18	161.27	f
480	528.44	158.07	f
520	558.88	142.62	f
560	592.09	127.48	f
600	623.64	117.24	f
640	636.27	110.7	f
680	658.9	116.25	f
720	679.73	110.11	f
760	700.12	100.91	f
800	726.5	99.58	f
840	754.69	104.95	f
880	785.6	98.4	f
920	802.56	82.89	f
960	835.84	71.77	f
1000	865.46	75.76	f
1040	881.72	59.35	f
1080	904.64	43.39	f
1120	931.48	31.38	f
1160	960.85	30.85	f
1200	983.92	33.82	f
1240	997.47	29.95	f
1280	1015.16	23.85	f
1320	1039.76	14.31	f
1360	1062.08	5.03	f
1400	1086.42	-17.25	f
1440	1101.28	-22.99	f
*	id=P29	origin=start	destiny=end	motherId=-	ageAtStart=1360
0	729.42	346.17	c
40	762.3	340.1	c
80	810.78	326.29	c
120	848.65	322.61	c
160	876.65	315.57	c
200	906.11	314.95	f
240	943.36	312.84	f
280	966.15	311.31	f
320	1000.79	315.67	f
360	1034.87	322.69	f
400	1053.94	317.77	f
440	1098	300.28	f
480	1137.2	303.19	f
520	1162.75	296.94	f
560	1196.11	284.91	f
600	1226.86	285.76	f
640	1248.58	297.55	f
680	1281.48	297.92	f
720	1310.13	305.58	f
760	1333.09	306.18	f
800	1366.28	317.04	f
840	1381.55	328.59	f
880	1408.31	333.21	f
920	1430.12	329.04	f
960	1470.89	326.39	f
1000	1502.48	322.6	f
1040	1537.24	312.52	f
1080	1545.52	309.86	f
1120	1578.07	307.38	f
1160	1599.19	322.44	f
1200	1621.34	335.57	f
1240	1641.59	337.79	f
1280	1677.61	344.97	f
1320	1696.8	343.62	f
1360	1734.13	337.05	f
1400	1748.48	335.3	f
1440	1781.08	335.79	f
*	id=P30	origin=start	destiny=end	motherId=-	ageAtStart=3480
0	106.53	216.77	c
40	106.92	200.02	c
80	127.76	177.87	c
120	158.84	174.3	c
160	200.8	169.79	c
200	231.98	170.18	f
240	259.76	178.4	f
280	281.23	200.15	f
320	293.17	223.16	f
360	308.25	243.77	f
400	334.98	260.8	f
440	356.58	261.07	f
480	393.84	272.26	f
520	418.17	284.63	f
560	445.77	288.19	f
600	471.18	295.81	f
640	504.19	317.32	f
680	526.46	332.54	f
720	557.4	340.35	f
760	585.85	342.21	f
800	606.04	334.84	f
840	619.39	318.06	f
880	637.12	302.81	f
920	664.62	287.65	f
960	694.06	275.39	f
1000	719	267.2	f
1040	744.32	265.6	f
1080	776.9	274.66	f
1120	811.84	268.74	f
1160	840.07	270.52	f
1200	872.7	263.47	f
1240	902.63	263.87	f
1280	925.94	265.51	f
1320	960.81	267.53	f
1360	982.07	276.31	f
1400	1008.24	292.79	f
1440	1036.8	290.4	f
