# Supplementary material for: A three component model for superdiffusive motion effectively describes migration of eukaryotic cells moving freely or under a directional stimulus
Source: PLoS One. 2022 Aug 2;17(8):e0272259. doi: 10.1371/journal.pone.0272259 (PMC9345344; doi:10.1371/journal.pone.0272259)
Supplement: S1 File — Text files containing information about displacements of experimental and simulated populations used for both preliminary analyses, in “datasets used for preliminary evaluation of cell movement (Tables 1 and 2)”, and further characterization of cell movement, in “further datasets used for cell movement characterization (Figs 2, 4–6; Table 2; S1–S3 Tables; S2 and S3 Figs)”. (ZIP) [file pone.0272259.s007.zip › S1_File/further datasets/simulated/30 cells (9 micron random)/b12 p16/Coords-odzVuP.txt]

#	version=2.0	operator=	acqDate=	cellLine=cell	cond=N.T.	type=	well=	ref_angle=	note=Experiment 1	clickId=	date=	acqId=	ps=1	xSize=845	ySize=668	ts=1	unit=um	stackId=	description=
*	id=P1	origin=start	destiny=end	motherId=-	ageAtStart=880
0	353.36	119.53	v:0.5;t:f;sf:1;nr:3.99;cr:7.99;verts:-3.31,8.63|-4.05,8.3|-5.56,7.38|-7.46,5.53|23.88,-31.44;
40	378.56	123.34	v:0.5;t:f;sf:1;nr:4.04;cr:8.08;verts:30.88,8.18|-5.8,5.6|-7.37,3.28|-7.75,-2.22|-0.7,-8.04;
80	396.74	125.31	v:0.5;t:f;sf:1;nr:4.09;cr:8.18;verts:12.71,10.15|-17.4,2.76|-18.88,-6.07|32.33,0.13;
120	417.6	126.46	v:0.5;t:f;sf:1;nr:4.14;cr:8.27;verts:-5.09,17.77|-10.68,12.9|-6.62,-17.26|11.47,1.28;
160	452.06	128.91	v:0.5;t:f;sf:1;nr:4.18;cr:8.36;verts:32.98,2.68|16.95,1.78|-1.19,17|4.41,-16.46;
200	492.32	119.29	v:0.5;t:f;sf:1;nr:4.23;cr:8.45;verts:-5.89,27.72|-23.31,-7.84|-21.39,-18.59|-7.28,-6.94|41.01,-8.09;
240	517.94	117.49	v:0.5;t:f;sf:1;nr:4.27;cr:8.54;verts:15.38,-9.89|8.69,2.49|-3.82,8.2|11.1,-31.93;
280	549.33	116.22	v:0.5;t:f;sf:1;nr:4.31;cr:8.63;verts:40.54,13.36|-22.69,1.21|-16,-11.17|-14.34,-12.91|-14.11,-13.16;
320	581.97	107.56	v:0.5;t:f;sf:1;nr:4.36;cr:8.71;verts:7.9,4.7|0.4,-0.04|-13.87,-10.84|16.2,-6.88;
360	606.27	90.63	v:0.5;t:f;sf:1;nr:4.4;cr:8.79;verts:28.79,32.69|-16.39,-12.23|-8.1,-23.81|18.12,0|18.11,0.63;
400	643.69	84.51	v:0.5;t:f;sf:1;nr:4.43;cr:8.87;verts:11.16,4.29|-5.05,10.84|-19.31,-5.49|-19.3,-6.12|37.52,-22.91;
440	672.36	82.69	v:0.5;t:f;sf:1;nr:4.45;cr:8.91;verts:25.65,36.15|-26.32,6.56|-17.5,2.47|-20.47,-17.8|8.86,-24.72;
480	702.16	69.51	v:0.5;t:f;sf:1;nr:4.47;cr:8.94;verts:-4.15,22.97|-8.79,-7.12|-1.18,-11.25|-0.22,0.35;
520	711.72	60.17	v:0.5;t:f;sf:1;nr:4.48;cr:8.97;verts:42.8,12.86|-13.71,13.63|-18.35,-16.46|-9.78,-8.99|-10.74,-20.59;
560	738.3	56.35	v:0.5;t:f;sf:1;nr:4.5;cr:8.99;verts:16.22,9.04|-7.91,6.18|-8.46,-27.42|0.53,-10.03;
600	767.92	56.26	v:0.5;t:f;sf:1;nr:4.51;cr:9.01;verts:9.97,1.4|-0.7,10.05|-6.47,-7.71|21.07,-19.59;
640	804.31	59.23	v:0.5;t:f;sf:1;nr:4.52;cr:9.03;verts:18.82,-1.98|-11.39,15.12|-26.41,4.38|-15.31,-16.61|44.71,-5.61;
680	841.82	61.09	v:0.5;t:f;sf:1;nr:4.52;cr:9.05;verts:1.66,28.85|-18.69,-0.12|12.02,-17.82|12.33,-17.61|7.2,-3.75;
720	865.65	59.38	v:0.5;t:f;sf:1;nr:4.53;cr:9.06;verts:35.55,6.78|1,19.15|-16.63,-5.47|-11.81,-19.54|-11.5,-19.32;
760	891.31	54.05	v:0.5;t:f;sf:1;nr:4.54;cr:9.08;verts:9.88,1.46|5.18,8.62|-8.14,-5.91|8.97,-21.4;
800	919.29	53.36	v:0.5;t:f;sf:1;nr:4.6;cr:9.19;verts:8.76,5.69|-22.8,7.93|-18.1,0.77|-5.06,-9.13|44.51,-8.97;
840	947.2	58.97	v:0.5;t:f;sf:1;nr:4.67;cr:9.33;verts:16.59,-3.36|16.35,24.24|-0.24,-0.35|19.18,-22.06;
880	981.68	70.37	v:0.5;t:f;sf:1;nr:4.75;cr:9.5;verts:6.22,20.35|-17.88,8.04|-15.29,-10.67|-16.77,-13.1|39.05,-25.55;
920	1003.81	75.95	v:0.5;t:f;sf:1;nr:4.83;cr:9.67;verts:25.33,40.17|-21.17,12.72|-17.15,-17.76|-6.81,-23.74|16.92,-19.96;
960	1026.35	80.71	v:0.5;t:f;sf:1;nr:4.92;cr:9.85;verts:2.58,29.47|-27.02,12.03|-29.21,4.63|-5.62,-15.21|0.5,0.25;
1000	1046.47	87.34	v:0.5;t:f;sf:1;nr:4.96;cr:9.92;verts:10.71,0.75|46.76,15.41|-19.62,6.88|-25.74,-8.58|5.53,-9.2;
1040	1086.68	101.76	v:0.5;t:f;sf:1;nr:4.99;cr:9.98;verts:7.94,9.14|-19.83,4.45|-7.78,-9.27|11.88,-2.31;
1080	1114.31	97.35	v:0.5;t:f;sf:1;nr:5.01;cr:10.02;verts:-12.02,17.16|-19.69,4.73|-15.75,-6.72|48.21,-12.81|20.8,-2.55;
1120	1134.57	94.06	v:0.5;t:f;sf:1;nr:5.02;cr:10.05;verts:7.61,19.83|-21.03,-2.96|0.54,-5.85|29.07,-27.58;
1160	1147.42	89.96	v:0.5;t:f;sf:1;nr:5.04;cr:10.07;verts:31.32,7.3|-5.24,15.73|-12.31,-9.94|6.97,-9.96;
1200	1183.44	73.55	v:0.5;t:f;sf:1;nr:5.05;cr:10.1;verts:0.39,0.43|-32.32,-15.07|-4.71,-9.12|-1.24,-35.64|32.83,-13.93;
1240	1204.98	68.47	v:0.5;t:f;sf:1;nr:5.06;cr:10.12;verts:29.26,7.84|23.55,32.81|-21.14,-4.64|-26.24,-14.19|11.29,-19.01;
1280	1232.46	50.24	v:0.5;t:f;sf:1;nr:5.07;cr:10.14;verts:-2.52,36.03|2.16,-25.81|1.77,-10.4|9.35,-34.89;
1320	1268.03	48.55	v:0.5;t:f;sf:1;nr:5.08;cr:10.16;verts:24.79,5.27|18.84,16.96|-24.48,-6.56|-37.8,-14.71;
1360	1299.22	39.66	v:0.5;t:f;sf:1;nr:5.09;cr:10.18;verts:11.51,5.12|-12.35,8.08|5.12,-11.51|28.66,-15.34;
1400	1328.6	36.89	v:0.5;t:f;sf:1;nr:5.09;cr:10.19;verts:9.39,50.02|-17.86,2.35|-24.25,-14.28|-0.71,-18.11|31.18,-10.74;
1440	1356.63	33.43	v:0.5;t:f;sf:1;nr:5.1;cr:10.19;verts:0.04,32.6|-11.76,-2.93|9.81,-7.13|11.97,1.9;
*	id=P2	origin=start	destiny=end	motherId=-	ageAtStart=560
0	465.41	137.98	v:0.5;t:f;sf:1;nr:3.93;cr:7.86;verts:17.78,17.78|6.08,24.4|-21.07,-32.59|-12.95,-21.55|11.36,0.98;
40	463.88	126.36	v:0.5;t:f;sf:1;nr:3.98;cr:7.95;verts:19.31,6.17|7.61,12.79|0.08,-0.45|3.88,-8.33|12.89,-10.64;
80	474.54	109.19	v:0.5;t:f;sf:1;nr:4.03;cr:8.06;verts:-4.68,39.49|-3.05,-4.39|-10.59,-17.62|8.65,-11.01|7.86,1.67;
120	499.69	97.12	v:0.5;t:f;sf:1;nr:4.09;cr:8.18;verts:32.21,-1.64|9.32,1.48|-8.87,3.23|-17.29,-10.4;
160	534.3	85.64	v:0.5;t:f;sf:1;nr:4.14;cr:8.28;verts:12.37,-22.31|25.19,3.99|-2.41,-13.12|12.23,30.33|-22.93,-11.18;
200	561.78	85.31	v:0.5;t:f;sf:1;nr:4.19;cr:8.39;verts:32.54,8.11|21.56,25.69|-40.18,10|6.4,-32.92|18.76,-27.81;
240	594.45	84.56	v:0.5;t:f;sf:1;nr:4.25;cr:8.49;verts:-0.13,7.37|-6.12,17.76|-16.73,20.99|7.64,-17.16|12.08,-14.39;
280	614.11	86.6	v:0.5;t:f;sf:1;nr:4.3;cr:8.59;verts:26.17,-1.83|33.66,4.57|-19.79,9.41|-12.02,-15.12;
320	647.47	74.75	v:0.5;t:f;sf:1;nr:4.35;cr:8.69;verts:0.3,-7.28|0.03,0.49|-7.18,-13.68|-22.75,-17.78|13.11,-25.73;
360	673.94	74.92	v:0.5;t:f;sf:1;nr:4.39;cr:8.79;verts:-4.48,7.75|-3.93,-8.05|-3.21,-8.36|14.54,-10.27;
400	697.73	83.54	v:0.5;t:f;sf:1;nr:4.42;cr:8.84;verts:22.95,8.35|-3.43,34.98|-9.25,-1.65|-5.91,-23.7|16.34,-18.15;
440	720.66	86.59	v:0.5;t:f;sf:1;nr:4.44;cr:8.89;verts:0.02,11.41|-14.5,17.38|-6.59,-15.1|10.47,-2.61;
480	745.86	86.94	v:0.5;t:f;sf:1;nr:4.46;cr:8.93;verts:6.73,-3.2|27.91,5.93|-14.73,-2.27|-24.46,-14.69;
520	776.72	88.83	v:0.5;t:f;sf:1;nr:4.48;cr:8.96;verts:8.24,3.67|-2.96,7.83|-8.47,3.08|-24.13,-1.31|41.97,-15.2;
560	818.68	103.96	v:0.5;t:f;sf:1;nr:4.5;cr:8.99;verts:7.64,8.19|30.57,32.77|-10.53,-3.83|1.75,-11.06|9.7,-5.6;
600	859.67	108.43	v:0.5;t:f;sf:1;nr:4.51;cr:9.02;verts:-2.09,19.85|-14.84,13.36|-18.88,-6.5|0.35,-19.96|44.9,-2.35;
640	887.5	110.9	v:0.5;t:f;sf:1;nr:4.52;cr:9.05;verts:17.07,0.12|0.17,9.92|-1.72,9.77|-1.89,9.74|-29.15,-21.27;
680	913.3	123.36	v:0.5;t:f;sf:1;nr:4.54;cr:9.07;verts:42.84,14.53|-8.74,12.58|-26.84,13.09|-29.49,-4.67|2.6,-29.75;
720	933.77	123.48	v:0.5;t:f;sf:1;nr:4.55;cr:9.1;verts:22.37,14.65|11.95,15.3|-0.59,-6.06|8.82,-17.3;
760	965.36	111.14	v:0.5;t:f;sf:1;nr:4.56;cr:9.12;verts:43.6,12.99|-9.21,2.31|-19.63,2.96|9.29,-3.2|2.54,-9.49;
800	1007.1	110.69	v:0.5;t:f;sf:1;nr:4.61;cr:9.22;verts:1.85,12.55|-13.18,13.65|-17.06,8.32|-15.35,-11.15|42.06,-17.66;
840	1048.75	105.96	v:0.5;t:f;sf:1;nr:4.67;cr:9.33;verts:28.35,1.49|-35.82,29.01|0.41,-22.4|14.62,-24.34|27.77,-5.9;
880	1073.49	105.47	v:0.5;t:f;sf:1;nr:4.73;cr:9.46;verts:18.92,42.66|-11.05,-2.75|-10.12,-24.82|3.03,-6.39|11.39,0;
920	1121.34	96.86	v:0.5;t:f;sf:1;nr:4.8;cr:9.61;verts:2.57,9.6|-0.17,9.93|-9.84,-1.38|17.02,-25.04;
960	1132.86	91.95	v:0.5;t:f;sf:1;nr:4.88;cr:9.75;verts:0.85,24.38|-8.96,4.69|-11.7,5.03|-0.43,0.34|-21.37,-6.29;
1000	1155.02	89.42	v:0.5;t:f;sf:1;nr:4.91;cr:9.82;verts:46.51,14.68|-29.35,21.33|-22.59,-2.18|-36.15,-3.16|29.35,-21.33;
1040	1183.97	90.44	v:0.5;t:f;sf:1;nr:4.94;cr:9.88;verts:24.31,5.61|-24.43,5.98|0.4,-20.31|11.71,-22.03;
1080	1209.9	92.18	v:0.5;t:f;sf:1;nr:4.96;cr:9.92;verts:22.76,21.93|-2.89,10.78|-1.62,7.35|-14.21,-20.29|-2.51,-10.87;
1120	1247.91	87.18	v:0.5;t:f;sf:1;nr:4.98;cr:9.95;verts:21.92,12.81|-16.86,18.72|-15.26,16.93|0.88,-25.18;
1160	1283.29	84.01	v:0.5;t:f;sf:1;nr:4.99;cr:9.98;verts:37.35,-6.59|-14.57,37.06|-13.45,9.64|-16.03,-34.37|26.82,-26.82;
1200	1304.43	85.25	v:0.5;t:f;sf:1;nr:5;cr:10.01;verts:8.26,6.93|-19.38,34.92|-10,-4.04|5.68,-25.58|16.21,-5.35;
1240	1318.29	92.43	v:0.5;t:f;sf:1;nr:5.01;cr:10.03;verts:-7.14,23.35|-5.6,14.11|-23.86,3.14|-8.18,-18.4|49.15,-9.4;
1280	1343.15	108.71	v:0.5;t:f;sf:1;nr:5.02;cr:10.05;verts:24.29,6.88|12.41,0.87|4.3,-0.21|0.87,-12.41|4.46,-11.61;
1320	1378.79	112	v:0.5;t:f;sf:1;nr:5.03;cr:10.07;verts:40.5,29.74|-11.35,10.17|-23.24,4.15|-23.66,-23.66|-9.22,-32.17;
1360	1412.45	108.31	v:0.5;t:f;sf:1;nr:5.04;cr:10.08;verts:6.84,26.06|-19.41,29.89|-34.08,-10.42|-12.77,-33.27|-0.45,0.36;
1400	1446.35	119.25	v:0.5;t:f;sf:1;nr:5.04;cr:10.09;verts:18.97,-8.45|6.76,-19.64|20.51,3.25|-1.09,-20.74|-5.26,50.13;
1440	1474.91	117.02	v:0.5;t:f;sf:1;nr:5.05;cr:10.09;verts:18.05,26.76|-9.59,-10.68|-5.62,-19.59|20.22,2.48;
*	id=P3	origin=start	destiny=end	motherId=-	ageAtStart=80
0	288.32	294.05	v:0.5;t:f;sf:1;nr:3.96;cr:7.91;verts:0.32,-0.31|-6.98,4.03|-16.5,-0.95|-2.62,-7.62|5.49,-5.89;
40	317.63	294.09	v:0.5;t:f;sf:1;nr:3.97;cr:7.95;verts:17.52,11.38|15.03,14.51|-19.75,6.8|-13.71,-15.77|34.85,-18.75;
80	328.95	294.21	v:0.5;t:f;sf:1;nr:4;cr:8;verts:0,-27.18|25.02,10.62|6.2,11.5|3.7,14.63|-27.31,-28.86;
120	353	304.04	v:0.5;t:f;sf:1;nr:4.03;cr:8.06;verts:0.97,20.45|0.29,8.23|2.71,7.94|4.37,6.99;
160	376.17	314.25	v:0.5;t:f;sf:1;nr:4.07;cr:8.13;verts:13.13,30.94|-1.17,33.6|-2.34,33.53|-30.47,14.21|0.15,-0.44;
200	407.14	315.19	v:0.5;t:f;sf:1;nr:4.1;cr:8.2;verts:21.29,34.63|-16.28,3.16|-11.52,-11.93|-7.27,-14.91|11.52,-11.93;
240	416.3	316.23	v:0.5;t:f;sf:1;nr:4.14;cr:8.27;verts:24.29,33.04|-20.68,-10.89|-16.43,-13.87|-15.41,-23.73|2.36,-10.89;
280	441.13	324.48	v:0.5;t:f;sf:1;nr:4.17;cr:8.35;verts:39.33,12.86|2.76,9.02|-9.42,-0.49|-22.47,-2.64|4.57,-8.25;
320	463.25	332.92	v:0.5;t:f;sf:1;nr:4.21;cr:8.42;verts:-2.55,36.48|-29.2,22.01|-17.55,0.19|0.3,-0.38|35.77,7.6;
360	500.15	346.59	v:0.5;t:f;sf:1;nr:4.25;cr:8.5;verts:4.16,16.67|-1.13,21.27|-16.97,2.69|-12.57,-11.72|32.73,-26.5;
400	512.99	356.43	v:0.5;t:f;sf:1;nr:4.28;cr:8.57;verts:9.04,-7.06|13.53,-3.29|-11.41,-1.2|-25.4,-1.88;
440	541.87	366.83	v:0.5;t:f;sf:1;nr:4.32;cr:8.64;verts:-19.18,29.54|-25.76,24.02|-19.84,3.34|-15.35,7.12|0.36,-0.34;
480	570.62	382.48	v:0.5;t:f;sf:1;nr:4.36;cr:8.71;verts:36.82,22.62|18.04,23.09|-28.16,-8.08|-20.72,-20.72|-9.54,-27.7;
520	588.87	382.13	v:0.5;t:f;sf:1;nr:4.39;cr:8.78;verts:-0.21,22.74|-8.96,16.16|-15.49,10.06|-16.88,7.51|21.82,-37.71;
560	612.41	378.75	v:0.5;t:f;sf:1;nr:4.42;cr:8.85;verts:26.47,7.09|0.96,27.38|0.08,-0.4|15.72,-22.45;
600	629.89	370.9	v:0.5;t:f;sf:1;nr:4.46;cr:8.91;verts:6.54,8.37|-16.52,19.53|-17.4,-8.25|37.7,-23.15|8.99,-0.76;
640	663.29	367.31	v:0.5;t:f;sf:1;nr:4.49;cr:8.98;verts:-1.07,20.47|-20.47,1.07|-24.41,-4.35|41.81,-15.46|19.27,-7.01;
680	685.03	366.12	v:0.5;t:f;sf:1;nr:4.52;cr:9.04;verts:-18.47,40.91|-9.88,0|-2.47,-8.2|1.88,-9.69|20.07,-16.64;
720	711.35	356.56	v:0.5;t:f;sf:1;nr:4.55;cr:9.1;verts:8.92,25.9|-21.16,29.32|-6.26,-26.21|8.92,-25.9|27.29,2.39;
760	750.93	352.06	v:0.5;t:f;sf:1;nr:4.58;cr:9.16;verts:20.47,20.47|-12.3,-2.11|-43.94,-11.85|27.02,-10.37|28.59,-4.53;
800	775.83	353.66	v:0.5;t:f;sf:1;nr:4.61;cr:9.22;verts:1.22,23.24|-4.43,22.07|-21.57,-19.85|19.95,-11.99;
840	801.15	346.46	v:0.5;t:f;sf:1;nr:4.64;cr:9.28;verts:9.3,-0.49|0.16,-9.31|-5.38,-19.18|4.08,-8.37|13.86,-43.98;
880	826.16	361.42	v:0.5;t:f;sf:1;nr:4.67;cr:9.34;verts:9.31,7.54|-15.71,14.47|-20.93,6.58|-24.85,5.64|33.86,-31.74;
920	844.46	375.06	v:0.5;t:f;sf:1;nr:4.7;cr:9.4;verts:-9,21.18|-29.89,0.58|15.56,-18.1|22.9,-2;
960	873.03	383.29	v:0.5;t:f;sf:1;nr:4.73;cr:9.46;verts:8.75,6.36|-5.67,6.22|-13.01,-9.88|29.24,-7.11;
1000	914.6	391.97	v:0.5;t:f;sf:1;nr:4.76;cr:9.52;verts:14.07,45.18|-12.33,1.57|-13.04,-15|14.77,-13.3|19.87,-0.35;
1040	939.31	394.22	v:0.5;t:f;sf:1;nr:4.79;cr:9.58;verts:38.05,-1.93|8.79,3.91|-7.26,6.31|-9.94,-11.05;
1080	963.31	401.5	v:0.5;t:f;sf:1;nr:4.82;cr:9.64;verts:24.64,14.81|14.04,5.35|7.36,-3.23|27.02,-9.83;
1120	988.05	404.83	v:0.5;t:f;sf:1;nr:4.85;cr:9.7;verts:-0.1,18.14|-10.7,8.68|-17.38,0.1|2.28,-6.5|39.07,-28.24;
1160	1015.01	415.15	v:0.5;t:f;sf:1;nr:4.88;cr:9.75;verts:0.45,0.33|20.64,16.12|-24.68,3.82|-16.48,-20.35|12.12,-17.91;
1200	1039.73	418.72	v:0.5;t:f;sf:1;nr:4.9;cr:9.81;verts:-4.09,19.69|-24.27,3.91|-12.6,-14.34|17.58,-9.74|45.04,-18.71;
1240	1056.91	413.71	v:0.5;t:f;sf:1;nr:4.93;cr:9.86;verts:-21.27,14.68|0.39,-14.75|7.15,-7.95|36.15,-15.26;
1280	1084.44	405.45	v:0.5;t:f;sf:1;nr:4.96;cr:9.92;verts:22.64,6.92|37.77,31.71|-22.51,7.32|-20.38,-16.21|8.62,-23.52;
1320	1105.49	395.81	v:0.5;t:f;sf:1;nr:4.98;cr:9.97;verts:16.72,22.07|10.87,22.28|-13.14,21.02|-15.6,-19.26|21.54,-44.66;
1360	1127.14	383.93	v:0.5;t:f;sf:1;nr:5.01;cr:10.02;verts:-4.93,10.19|-10.79,10.4|-27.7,20.87|-34.35,-4.83|0.55,-0.16;
1400	1165.13	360.66	v:0.5;t:f;sf:1;nr:5.04;cr:10.07;verts:-11.06,4.7|-11.8,-2.29|22.68,-11.96|10.71,-5.46;
1440	1192	358.15	v:0.5;t:f;sf:1;nr:5.06;cr:10.13;verts:22.62,11.52|16.65,19.16|-16.15,-7.96|-34.82,-20.27|-4.18,-14.46;
*	id=P4	origin=start	destiny=end	motherId=-	ageAtStart=480
0	775	328.16	v:0.5;t:f;sf:1;nr:3.96;cr:7.92;verts:12.73,12.3|2.65,-7.77|11.84,-13.15|13.76,-11.14;
40	807.07	331.39	v:0.5;t:f;sf:1;nr:4.01;cr:8.02;verts:26.43,29.52|-18.32,-7.9|-20.23,-9.92|7.91,-5.96|9.57,2.56;
80	845.07	335.17	v:0.5;t:f;sf:1;nr:4.06;cr:8.11;verts:12.51,21.67|-18,17.38|-9.37,-23.2|31.1,-7.88;
120	881.8	325.55	v:0.5;t:f;sf:1;nr:4.1;cr:8.19;verts:-6.12,18.83|-5.63,-17.51|8,-10.61|17.48,-9.29;
160	904.6	325.77	v:0.5;t:f;sf:1;nr:4.13;cr:8.27;verts:31.96,25.64|-26.87,4.74|-14.79,-10.39|-5.31,-9.07|12.39,-24.31;
200	936.38	327.13	v:0.5;t:f;sf:1;nr:4.17;cr:8.34;verts:17.93,27.8|-4.29,-7.74|8.85,0|8.42,-2.73;
240	965.27	321.37	v:0.5;t:f;sf:1;nr:4.2;cr:8.4;verts:4.7,17.56|-10.97,22.04|-20.04,-5.76|-20.48,-8.5|29.81,-29.15;
280	981.85	311.26	v:0.5;t:f;sf:1;nr:4.23;cr:8.46;verts:4.18,34.02|-14.49,31.06|-19.66,28.08|-11.87,7.44|0.15,-0.46;
320	1012.44	306.04	v:0.5;t:f;sf:1;nr:4.25;cr:8.51;verts:32.74,4.02|20.54,36.96|-32.38,-6.29|-26.34,-19.85|30.13,-13.42;
360	1035.12	286.72	v:0.5;t:f;sf:1;nr:4.28;cr:8.56;verts:28.8,8.81|-5.75,29.57|-2.13,17.64|-0.47,0.13|10.06,-15.3;
400	1053.64	279.81	v:0.5;t:f;sf:1;nr:4.31;cr:8.61;verts:10.28,1.89|32.87,9.56|-20.66,10.73|-18.99,-6.78|-8.46,-22.21;
440	1089.56	275.95	v:0.5;t:f;sf:1;nr:4.33;cr:8.67;verts:-3.05,5.7|-25.3,26.2|-25.64,-1.97|33.28,-14.82|0.47,-0.16;
480	1113.1	285.31	v:0.5;t:f;sf:1;nr:4.36;cr:8.72;verts:4.68,7.5|-23.07,9.2|-6.67,-5.8|9.73,-5.45|41.03,-13.94;
520	1140.96	295.62	v:0.5;t:f;sf:1;nr:4.39;cr:8.77;verts:13.18,-3.63|42.43,10.08|-23.59,19.1|-18.12,4.86|-6.31,-29.69;
560	1174.57	294.34	v:0.5;t:f;sf:1;nr:4.41;cr:8.82;verts:32.4,29.56|8.81,8.8|-20.44,-4.91|-10.8,-13.82|0.31,-17.54;
600	1210.61	291.19	v:0.5;t:f;sf:1;nr:4.43;cr:8.86;verts:37.78,22.76|-7.81,31.33|-13.13,29.49|-24.73,-20.75|20.75,-24.73;
640	1239.93	293.56	v:0.5;t:f;sf:1;nr:4.45;cr:8.89;verts:8.45,25.13|-10.03,43.14|-8.57,-22.36|3.56,-29.01|19.56,-21.72;
680	1274.6	289.7	v:0.5;t:f;sf:1;nr:4.46;cr:8.92;verts:17.9,8.73|14.23,32.59|-19.92,0|-6.48,-18.83|14.08,-14.08;
720	1297.7	295.23	v:0.5;t:f;sf:1;nr:4.47;cr:8.95;verts:-0.05,-0.41|-5.2,14.26|-9.02,-8.56|2.68,-19.08;
760	1325.85	302.79	v:0.5;t:f;sf:1;nr:4.49;cr:8.97;verts:12.14,19.42|11.1,20.03|-27.01,9.48|3.98,-22.56|18.76,-13.14;
800	1359.68	303.56	v:0.5;t:f;sf:1;nr:4.5;cr:9;verts:26.34,17.76|0.34,0.23|-15.08,-12.38|18.22,-26.02;
840	1385.75	302.57	v:0.5;t:f;sf:1;nr:4.52;cr:9.03;verts:24.94,37.47|0.27,16.78|-25.73,-0.75|9.06,-26.3|17.13,-21.92;
880	1419.61	300.03	v:0.5;t:f;sf:1;nr:4.53;cr:9.06;verts:23.68,5.03|17.41,16.82|-21.57,10.99|-12.46,-33.91;
920	1441.09	300.91	v:0.5;t:f;sf:1;nr:4.55;cr:9.1;verts:18.55,-4.28|-4.06,17.69|-15.16,-17.57|12.49,-14.37;
960	1466.03	282.73	v:0.5;t:f;sf:1;nr:4.56;cr:9.13;verts:39.42,22.69|-1.51,10.72|-8.87,6.21|-8.41,-6.81|-6.4,-22.46;
1000	1489.26	277.57	v:0.5;t:f;sf:1;nr:4.58;cr:9.16;verts:24.47,0|24.37,2.13|16.19,17.54|-24.74,5.56|5.97,-36.03;
1040	1509.24	278.8	v:0.5;t:f;sf:1;nr:4.63;cr:9.27;verts:28.37,3.48|4.4,3.36|-3.79,18.76|-11.34,-14.95|22.83,-17.2;
1080	1544.24	273.04	v:0.5;t:f;sf:1;nr:4.7;cr:9.4;verts:21.37,30.3|-6.63,-2.27|-12.17,-22.95|28.63,-1;
1120	1573.11	277.31	v:0.5;t:f;sf:1;nr:4.77;cr:9.54;verts:1.93,22.09|0.39,22.17|-22.09,1.93|-4.61,-21.69|46.41,-7.28;
1160	1608.82	294.53	v:0.5;t:f;sf:1;nr:4.85;cr:9.69;verts:17.99,29.94|10.7,9.95|0.61,34.93|6.75,-14.11|30.25,-17.47;
1200	1624.25	302.97	v:0.5;t:f;sf:1;nr:4.92;cr:9.83;verts:-4.72,18.38|-20.38,9.5|-8.68,-5.67|14.82,-9.03|41.91,-24.33;
1240	1652.68	307.41	v:0.5;t:f;sf:1;nr:4.98;cr:9.97;verts:19.32,14.56|1.51,31.43|-13.61,-4.59|-4.62,-23.75|13.48,-19.89;
1280	1683.68	309.01	v:0.5;t:f;sf:1;nr:5.02;cr:10.03;verts:32.76,13.91|-11.68,16.15|-28.79,20.92|-17.52,-18.29|37.48,-32.86;
1320	1707.99	301.33	v:0.5;t:f;sf:1;nr:5.04;cr:10.08;verts:22.15,11.78|-6.24,31.49|-18.64,-16.78|21.72,-12.54;
1360	1730.02	306.7	v:0.5;t:f;sf:1;nr:5.06;cr:10.11;verts:7.83,7.56|0.12,17.15|-0.31,-7.17|11.19,-38.73;
1400	1765.39	306.85	v:0.5;t:f;sf:1;nr:5.07;cr:10.14;verts:49.54,10.09|-14.59,14.59|-27.54,7.71|-16.03,-12.98|16.26,-12.7;
1440	1797.53	310.14	v:0.5;t:f;sf:1;nr:5.08;cr:10.16;verts:17.4,13.38|-11.13,-0.78|-15.88,-9.41|22.97,-22.92;
*	id=P5	origin=start	destiny=end	motherId=-	ageAtStart=200
0	718.49	109.97	v:0.5;t:f;sf:1;nr:3.95;cr:7.89;verts:17.42,34.88|-17.84,-6.14|-16.7,-10.03|12.63,-14.02|18.69,-2.63;
40	737.13	108.19	v:0.5;t:f;sf:1;nr:3.99;cr:7.98;verts:18.87,25.3|-8.91,-1.73|-6.01,-15.8|0.05,-4.41|8.68,2.65;
80	784.47	112.13	v:0.5;t:f;sf:1;nr:4.04;cr:8.07;verts:24.51,31.49|10.97,30.15|-32,-2.24|-6.12,-31.49|23.84,-21.47;
120	810.82	130.63	v:0.5;t:f;sf:1;nr:4.09;cr:8.18;verts:-5.87,25.17|-7.3,-4.92|2.28,-8.5|8.32,2.87;
160	843.47	151.89	v:0.5;t:f;sf:1;nr:4.14;cr:8.28;verts:12.57,38.92|-28.92,-1.52|-6.02,-28.32|-2.02,-28.89|18.61,-22.18;
200	877.87	173.02	v:0.5;t:f;sf:1;nr:4.19;cr:8.39;verts:4.84,15.84|-5.94,15.46|-15.79,-1.05|-10.42,-12.87|35.77,-20.86;
240	902.49	192.64	v:0.5;t:f;sf:1;nr:4.25;cr:8.49;verts:6.12,18.83|-6.77,18.6|6.06,-20.6|18.22,-7.73|11.14,-1.24;
280	921.06	204.6	v:0.5;t:f;sf:1;nr:4.3;cr:8.61;verts:24.98,7.16|-13.39,22.28|-7.42,10.71|-12.51,-8.65|-6.52,-41.96;
320	953.28	213.35	v:0.5;t:f;sf:1;nr:4.37;cr:8.73;verts:9.55,16.55|-5.9,18.17|-7.23,15.92|0.8,-27.53|13.75,-13.27;
360	978.66	214.7	v:0.5;t:f;sf:1;nr:4.4;cr:8.8;verts:3.28,18.58|-12.38,14.24|-15.83,17.9|-11.64,-11.93|33.19,-28.39;
400	995.62	199.95	v:0.5;t:f;sf:1;nr:4.42;cr:8.84;verts:31.09,17.95|-18.49,30.77|-13.69,3.83|0.26,-0.31;
440	1026.95	179.54	v:0.5;t:f;sf:1;nr:4.44;cr:8.88;verts:5.59,7.42|4.5,8.12|-3.02,8.78|-8.35,-4.07|11.67,-25.78;
480	1049.69	180.82	v:0.5;t:f;sf:1;nr:4.46;cr:8.91;verts:-14.41,23.98|-18.24,9.4|-17.16,8.69|-0.5,0.11|-23.72,-14.82;
520	1082	172.08	v:0.5;t:f;sf:1;nr:4.47;cr:8.94;verts:-2.68,8.78|-9.17,-0.48|-8.57,-3.29|-4.86,-7.78|35.64,-0.32;
560	1117.76	159.59	v:0.5;t:f;sf:1;nr:4.48;cr:8.96;verts:0.95,27.07|-27.07,0.95|-25.29,-9.71|-0.11,-12.81|43.32,-11.01;
600	1156.88	143.1	v:0.5;t:f;sf:1;nr:4.49;cr:8.99;verts:40.28,19.65|15.83,8.42|-17.65,3.11|-13.11,-12.23|-3.73,-17.54;
640	1192.43	130.2	v:0.5;t:f;sf:1;nr:4.5;cr:9.01;verts:4.73,6.76|0.28,0.43|-19.72,-4.48|-2.77,-31.69|-1.66,-31.77;
680	1214.62	121.9	v:0.5;t:f;sf:1;nr:4.51;cr:9.03;verts:17.66,31.4|-29.88,2.61|-17.46,-1.54|-21.9,-7.86|27.61,-11.72;
720	1244.91	114.14	v:0.5;t:f;sf:1;nr:4.52;cr:9.04;verts:14.78,23.65|0.97,27.88|-12.63,23.64|-2.69,-19.48|0.04,-0.52;
760	1271.89	114.11	v:0.5;t:f;sf:1;nr:4.53;cr:9.06;verts:-12.2,23.63|-9.83,4.38|-10.44,2.6|-26.94,-0.55|37.68,-25;
800	1291.75	114.63	v:0.5;t:f;sf:1;nr:4.58;cr:9.15;verts:4.88,18.21|-15.16,24.72|7.67,-17.22|17.22,-7.67|17.71,-6.45;
840	1322.19	117.97	v:0.5;t:f;sf:1;nr:4.63;cr:9.26;verts:-10.51,-0.55|-12.73,-3.11|-13.22,-4.33|-0.76,-0.33|-22.77,-13.88;
880	1355.6	109.44	v:0.5;t:f;sf:1;nr:4.69;cr:9.38;verts:4.84,12.62|-12.35,5.5|-12.78,4.4|-12.78,4.4|21.06,-41.22;
920	1398.3	95.25	v:0.5;t:f;sf:1;nr:4.75;cr:9.5;verts:0.7,39.94|-12.34,37.99|-32.32,23.48|0.4,-0.36|37.54,13.66;
960	1426.27	101.74	v:0.5;t:f;sf:1;nr:4.81;cr:9.62;verts:9.57,20.16|-27.57,6.13|-20.69,-0.72|-1.08,-20.68|45.68,-12.99;
1000	1448.18	102.4	v:0.5;t:f;sf:1;nr:4.88;cr:9.76;verts:-12.34,20.81|-21.86,-1.91|-21.73,-3.05|23.78,-12.33|47.01,-10.32;
1040	1470.04	103.3	v:0.5;t:f;sf:1;nr:4.95;cr:9.9;verts:-33.97,35.05|-4.34,-11.93|1.91,-11.44|3.71,-12.14|25.14,-9.42;
1080	1501.04	102.04	v:0.5;t:f;sf:1;nr:4.98;cr:9.96;verts:9.09,31.69|-18.44,27.33|-17.96,-27.65|-5.86,-10.68|33.94,-36.04;
1120	1543.35	108.97	v:0.5;t:f;sf:1;nr:4.99;cr:9.99;verts:18.89,-8.02|0.53,0.22|-18.45,-9|-9.32,-18.29|17.95,-9.95;
1160	1569.6	112.71	v:0.5;t:f;sf:1;nr:5;cr:10;verts:-25.72,3.96|-7.36,-4.28|14.26,8.04|1.95,22.29;
1200	1599.86	111.52	v:0.5;t:f;sf:1;nr:5.01;cr:10.01;verts:24.66,20.41|-1.08,12.36|-7.12,-10.16|8.62,-8.92;
1240	1638.9	110.81	v:0.5;t:f;sf:1;nr:5.01;cr:10.02;verts:-14.37,19.71|-9.68,-4.11|1.28,-10.44|39.38,-7.32;
1280	1678.23	109.86	v:0.5;t:f;sf:1;nr:5.01;cr:10.02;verts:22.03,-0.77|-8.26,20.44|0.05,-8.27|21.96,-23.36;
1320	1708.76	104.63	v:0.5;t:f;sf:1;nr:5.01;cr:10.02;verts:21.21,45.4|-8.51,-6|-11.21,-30.8|-10.13,-31.17|-8.57,-28.59;
1360	1737.83	98.25	v:0.5;t:f;sf:1;nr:5.01;cr:10.03;verts:24.88,20.88|11.64,30.32|-47.11,-17.11|28.41,-15.75|32.16,-4.52;
1400	1754.14	91.45	v:0.5;t:f;sf:1;nr:5.01;cr:10.03;verts:8.57,14.08|-4.67,23.52|-19,-7.79|12.09,-22.55;
1440	1782.35	93.1	v:0.5;t:f;sf:1;nr:5.01;cr:10.03;verts:48.66,12.06|-19.64,15.72|-13.3,-0.93|-16.11,-20.9|-3.23,-12.94;
*	id=P6	origin=start	destiny=end	motherId=-	ageAtStart=640
0	463.22	22.05	v:0.5;t:f;sf:1;nr:4;cr:7.99;verts:32.32,13.06|-1.72,39.48|-28.89,-19.49|-13.06,-32.32|34.85,0;
40	482.52	16.19	v:0.5;t:f;sf:1;nr:4.04;cr:8.08;verts:-28.77,27.74|-24.09,13.91|15.56,-5.86|27.48,4.35|13.02,7.2;
80	512.97	14.91	v:0.5;t:f;sf:1;nr:4.08;cr:8.16;verts:0.47,0.02|9.09,1.44|-17.43,5.92|-14.9,-7.13|9.17,-0.8;
120	531.69	4.29	v:0.5;t:f;sf:1;nr:4.12;cr:8.23;verts:37.98,14.84|-1.85,8.03|-18.26,-10.61|-9.63,-9.19|-9.55,-11.43;
160	554.02	-16.18	v:0.5;t:f;sf:1;nr:4.15;cr:8.3;verts:7.9,-19.55|8.57,-19.26|3.92,-3.9|15.66,-5.62|19.93,-6.86;
200	588.89	-33.49	v:0.5;t:f;sf:1;nr:4.18;cr:8.37;verts:17.18,28.43|4.49,10.09|-9.26,-6.02|3.04,-10.62;
240	624.72	-24.65	v:0.5;t:f;sf:1;nr:4.22;cr:8.43;verts:13.77,16.41|-8.37,19.72|-21.34,-1.87|-20.38,-6.62|23.87,-34.37;
280	660.91	-13.16	v:0.5;t:f;sf:1;nr:4.25;cr:8.5;verts:20.01,27.16|5.24,7.76|-1.79,-9.19|6.85,-6.39;
320	690.68	-5.75	v:0.5;t:f;sf:1;nr:4.28;cr:8.56;verts:8.27,16.96|-9.44,16.34|-22.92,1.03|30.76,-29.33|14.87,-11.62;
360	724.8	-3.9400000000001	v:0.5;t:f;sf:1;nr:4.31;cr:8.62;verts:0.54,30.82|-30.75,-2.15|-19.24,-9.8|36.91,-21.68|30.35,5.35;
400	751.93	0.59000000000003	v:0.5;t:f;sf:1;nr:4.34;cr:8.69;verts:2.32,8.66|0.51,27.59|-8.19,-3.65|9.77,-17.15;
440	782.98	11.86	v:0.5;t:f;sf:1;nr:4.38;cr:8.76;verts:31.72,2.22|31.1,6.61|-34.11,6.63|-21.27,-5.88|31.31,-5.52;
480	811.43	16.44	v:0.5;t:f;sf:1;nr:4.42;cr:8.83;verts:11.55,24.77|3.27,6.8|2.65,11.19|-10.65,-33.39;
520	846.46	12.86	v:0.5;t:f;sf:1;nr:4.44;cr:8.87;verts:-2.21,9.56|-5.48,8.13|-9.33,3.03|-9.33,-3.03|30.59,-17.69;
560	870.97	6.71	v:0.5;t:f;sf:1;nr:4.45;cr:8.91;verts:-8.17,28.49|-25.59,12.32|6.08,-23.84|25.14,-15.71;
600	911.33	-3.5700000000001	v:0.5;t:f;sf:1;nr:4.47;cr:8.94;verts:16.14,25.83|4.24,30.16|-0.09,-0.4|-7.37,-29.56;
640	943.45	2.67	v:0.5;t:f;sf:1;nr:4.48;cr:8.96;verts:11.88,20.58|-15.59,17.94|1.2,-35.72|20.99,-11.16;
680	984.22	-1.47	v:0.5;t:f;sf:1;nr:4.49;cr:8.99;verts:27.92,11.28|0.04,-0.41|-19.78,-15.3|-7.28,-29.21;
720	1013.16	-12.78	v:0.5;t:f;sf:1;nr:4.5;cr:9.01;verts:30.66,32.84|-22.25,1.17|-21.31,-6.52|-18.47,-12.46|19.86,-10.12;
760	1045.26	-21.8	v:0.5;t:f;sf:1;nr:4.51;cr:9.03;verts:-1.45,23.82|-0.35,10.08|3.12,-9.6|12.86,7.24;
800	1070.07	-25.23	v:0.5;t:f;sf:1;nr:4.52;cr:9.05;verts:45.11,1.69|17.2,8.39|-11.94,3.81|-25.15,6.65|-21.68,-13.03;
840	1110.36	-11.3	v:0.5;t:f;sf:1;nr:4.53;cr:9.07;verts:4.82,15.62|9.83,-1.56|2.74,9.57|-2.24,9.7|17.23,-41.83;
880	1139.04	0.080000000000041	v:0.5;t:f;sf:1;nr:4.54;cr:9.09;verts:-18.85,9.82|-6.41,-6.41|8.96,-1.42|36.27,-0.62;
920	1164.03	14.61	v:0.5;t:f;sf:1;nr:4.59;cr:9.18;verts:8.98,1.42|11.27,13.92|-16.04,13.11|-8.85,-2.04|15.44,-32.91;
960	1192.09	18.87	v:0.5;t:f;sf:1;nr:4.65;cr:9.29;verts:-7.18,9.88|-16.79,18.18|-19.08,5.68|-5.73,-10.78|43.1,-15.78;
1000	1208.27	27.47	v:0.5;t:f;sf:1;nr:4.71;cr:9.41;verts:-13.3,13.77|-14.22,12.81|26.92,-7.19|36.58,-6.59;
1040	1238.35	46.71	v:0.5;t:f;sf:1;nr:4.77;cr:9.53;verts:5.53,-7.61|6.99,-6.3|-3.16,12.06|-7.79,-36.83;
1080	1265.75	55.68	v:0.5;t:f;sf:1;nr:4.82;cr:9.64;verts:0.12,-0.54|-20.41,2.67|-21.87,1.35|-23.46,-2.88|10.73,-21.06;
1120	1291.54	68.36	v:0.5;t:f;sf:1;nr:4.87;cr:9.74;verts:-25.67,12.15|-36.74,14.84|-15.06,-8.37|0.43,0.12;
1160	1313.74	79.22	v:0.5;t:f;sf:1;nr:4.9;cr:9.79;verts:16.21,40.11|-24.81,35.44|-21.77,10.97|9.5,-37.8|36.69,-22.93;
1200	1346.59	85.51	v:0.5;t:f;sf:1;nr:4.92;cr:9.83;verts:25.03,30.13|-4.71,9.25|-6.81,7.83|-8.07,-6.53|3.83,-16.63;
1240	1376.4	93.67	v:0.5;t:f;sf:1;nr:4.93;cr:9.86;verts:-6.6,30.76|-25.97,-8.47|18.75,-12.65|21.94,-5.47|22.6,-0.79;
1280	1402.2	90.68	v:0.5;t:f;sf:1;nr:4.95;cr:9.89;verts:47.49,13.31|-19.61,11.79|-18.27,-13.77|-7.06,-15.63|-3.86,-8.46;
1320	1422.3	81.7	v:0.5;t:f;sf:1;nr:4.96;cr:9.92;verts:27.39,4.32|25.74,18.41|-20.37,0.36|-23.96,-17.44|20.38,0;
1360	1449.58	68.98	v:0.5;t:f;sf:1;nr:4.97;cr:9.95;verts:21.34,8.62|-1.54,5.7|-17.67,-18.23|0.11,-8.4;
1400	1467.45	56.44	v:0.5;t:f;sf:1;nr:4.99;cr:9.97;verts:18.51,13.45|13.13,37.55|-19.41,-6.85|-17.76,-20.94|19.81,-11.44;
1440	1489.55	45.64	v:0.5;t:f;sf:1;nr:5;cr:10.01;verts:-8.97,26.75|-26.79,18.07|-8.17,-1.8|-2.28,-22.24|19.45,-25.81;
*	id=P7	origin=start	destiny=end	motherId=-	ageAtStart=360
0	653.71	567.93	v:0.5;t:f;sf:1;nr:3.95;cr:7.91;verts:11.84,18.22|-19.48,15.69|1.89,-21.65|10.1,0.93;
40	651.18	566.02	v:0.5;t:f;sf:1;nr:4;cr:8;verts:12.64,-0.98|22,8.89|14.37,16.32|-16.95,13.78|-12.61,-29.02;
80	660.54	552.43	v:0.5;t:f;sf:1;nr:4.04;cr:8.08;verts:5.01,2.73|-0.45,39.99|-14.62,-23.4|3.28,-14.57|12.64,-4.71;
120	683.43	536.09	v:0.5;t:f;sf:1;nr:4.08;cr:8.15;verts:14.81,-7.23|0.4,0.24|-17.89,-13.61|-10.26,-21.04|12.81,-10.37;
160	708.29	527.6	v:0.5;t:f;sf:1;nr:4.11;cr:8.22;verts:25.8,31.57|-10.36,0|-10.04,-15.72|-12.04,-18.86|-0.72,-10.33;
200	739.08	513.26	v:0.5;t:f;sf:1;nr:4.14;cr:8.28;verts:25.84,4.95|0.31,17.92|-13.32,-11.99|16.25,-7.58;
240	763.77	512.22	v:0.5;t:f;sf:1;nr:4.17;cr:8.33;verts:14.33,23.85|-18.61,18.86|-8.44,-8.62|7.2,-26.88|9.06,-26.31;
280	796.02	519.64	v:0.5;t:f;sf:1;nr:4.19;cr:8.38;verts:13.89,10.09|-8.14,25.4|-12.76,-11.49|5.59,-16.23;
320	824.46	528.45	v:0.5;t:f;sf:1;nr:4.21;cr:8.43;verts:18.76,0.66|-14.56,18.9|-22.86,-7.43|9.1,-16.42|41.65,-4.62;
360	847	527.11	v:0.5;t:f;sf:1;nr:4.23;cr:8.47;verts:19.12,-5.96|-0.35,0.34|-19.09,-8.5|-13.43,-17.76|11.38,-17.53;
400	892.74	531.9	v:0.5;t:f;sf:1;nr:4.26;cr:8.51;verts:10.29,-1.63|9.28,4.73|-6.97,7.74|-19.39,-27.77;
440	930.41	535.09	v:0.5;t:f;sf:1;nr:4.27;cr:8.55;verts:6.55,5.69|5.22,6.93|-4.12,7.92|-7.73,-3.94;
480	957.81	534.1	v:0.5;t:f;sf:1;nr:4.29;cr:8.59;verts:42.22,6.73|-22.17,5.94|-20.84,4.7|-7.32,-7.07|10.08,-1.42;
520	983.42	528.73	v:0.5;t:f;sf:1;nr:4.32;cr:8.63;verts:16.61,1.37|-5.8,6.91|-15.53,-6.78|5.79,-21.21;
560	1003.01	531.61	v:0.5;t:f;sf:1;nr:4.33;cr:8.66;verts:6.7,6.47|20.68,27.64|-13.8,-18.34|9.08,-2.1;
600	1032.17	542.95	v:0.5;t:f;sf:1;nr:4.35;cr:8.69;verts:13.64,23.63|-20.08,9.25|-17.99,-21.09|19.63,-18.96|26.09,-7.98;
640	1060.13	545.03	v:0.5;t:f;sf:1;nr:4.36;cr:8.72;verts:3.25,9.45|1.71,27.76|-8.33,-16.88|-1.87,-5.9|5.88,-8.09;
680	1095.96	541.89	v:0.5;t:f;sf:1;nr:4.38;cr:8.76;verts:41.34,13.91|24.49,13.02|-2.42,-27.64|4.82,-27.32|6.71,-26.92;
720	1128.21	551.05	v:0.5;t:f;sf:1;nr:4.39;cr:8.79;verts:-7.76,22.18|3.63,-34.83|-2.23,-21.25|5.53,-20.64;
760	1149.12	541.77	v:0.5;t:f;sf:1;nr:4.41;cr:8.83;verts:20.7,-17.99|27.39,-1.44|-0.15,0.38|5.7,26.82;
800	1172.39	537.72	v:0.5;t:f;sf:1;nr:4.43;cr:8.86;verts:4.12,-5.48|28.77,33.46|-23.42,-3.67|-2.57,-22.04|-0.5,-9.61;
840	1202.5	543.87	v:0.5;t:f;sf:1;nr:4.45;cr:8.9;verts:33.06,3.47|0.1,35.45|-25.99,0.67|-27.56,-18.59|9.16,-31.95;
880	1233.84	542.36	v:0.5;t:f;sf:1;nr:4.47;cr:8.94;verts:-3.32,31.6|-0.37,-0.18|-15.41,-27.79|30.83,-7.69;
920	1260.45	541.96	v:0.5;t:f;sf:1;nr:4.49;cr:8.98;verts:1.81,9.3|-4.49,22.44|-0.17,-9.47|4.23,-8.09;
960	1278.83	553.16	v:0.5;t:f;sf:1;nr:4.51;cr:9.01;verts:0.11,0.5|-16.58,20.5|-14.15,3.11|-18.55,1.72|-2.82,-20.09;
1000	1310.25	562.97	v:0.5;t:f;sf:1;nr:4.52;cr:9.04;verts:18.67,30.83|6.39,18.57|-16.84,-10.12|10.7,-16.47;
1040	1353.57	561.96	v:0.5;t:f;sf:1;nr:4.53;cr:9.07;verts:36.82,26.22|-16.7,21.37|-27.1,-0.95|-11.03,-24.78|15.56,-22.22;
1080	1386.66	548.94	v:0.5;t:f;sf:1;nr:4.55;cr:9.1;verts:25.36,1.33|3.73,13.2|-35.81,-5.78|19.45,-16.32|23.54,-9.51;
1120	1412.17	544.85	v:0.5;t:f;sf:1;nr:4.56;cr:9.13;verts:40.05,21.57|-21.78,9.11|-6.06,-20.41|-1.96,-13.6|0.2,-11.28;
1160	1441.88	540.41	v:0.5;t:f;sf:1;nr:4.58;cr:9.17;verts:10.35,17.13|-17.89,16.69|-24.46,0.43|5.09,-23.93|43.8,-12.84;
1200	1480.9	539.17	v:0.5;t:f;sf:1;nr:4.6;cr:9.21;verts:19.26,31.19|-9.32,-1.48|-9.3,-1.64|4.78,-14.08;
1240	1507.37	533.38	v:0.5;t:f;sf:1;nr:4.62;cr:9.25;verts:-7.22,25.41|-1.54,10.94|6.65,-8.82|16.03,-24.72;
1280	1544.79	535.16	v:0.5;t:f;sf:1;nr:4.64;cr:9.29;verts:18.84,0.99|12.63,-14.02|7.07,17.49|4.56,18.31|-23.7,-39.71;
1320	1576.18	524.36	v:0.5;t:f;sf:1;nr:4.71;cr:9.42;verts:22.53,5.62|-24.32,6.69|-26.83,7.51|-12.55,-9.81|45.16,-10.88;
1360	1593.68	518.51	v:0.5;t:f;sf:1;nr:4.79;cr:9.57;verts:3.18,20.1|-7.29,19|0.39,0.2|17.62,-10.17;
1400	1617.9	505.71	v:0.5;t:f;sf:1;nr:4.86;cr:9.72;verts:31.47,36.08|-21.04,7.3|-23.83,-12.6|-6.6,-22.97|13.66,-16.28;
1440	1655.91	500.36	v:0.5;t:f;sf:1;nr:4.9;cr:9.8;verts:11.97,-4.36|9.9,8.02|-12.74,-0.22|-37.28,-11.12;
*	id=P8	origin=start	destiny=end	motherId=-	ageAtStart=200
0	314.29	210.46	v:0.5;t:f;sf:1;nr:4;cr:8.01;verts:14.46,12.57|0,19.16|0,19.16|-14.89,-12.06|0.71,-31.67;
40	345.84	215.02	v:0.5;t:f;sf:1;nr:4.02;cr:8.04;verts:17.04,1.79|13.69,10.31|-24.4,7.82|-10.07,-13.87|17.01,-2.09;
80	376.34	224.05	v:0.5;t:f;sf:1;nr:4.05;cr:8.09;verts:2.66,9.94|-13.46,10.82|-13.49,6.94|-3.52,-9.67|33.41,-22.36;
120	420.78	233.46	v:0.5;t:f;sf:1;nr:4.08;cr:8.15;verts:-0.28,8.09|-2.77,7.6|5.22,-1.48|6.86,4.29;
160	452.73	246.11	v:0.5;t:f;sf:1;nr:4.11;cr:8.22;verts:8.58,-3.12|0.95,9.08|-4.7,-7.83|15.68,-13.78;
200	471.92	250.05	v:0.5;t:f;sf:1;nr:4.15;cr:8.29;verts:41.02,2.75|-18.23,13.03|-10.61,0.82|-23.89,-3.88|-3.51,-9.83;
240	509.98	252.55	v:0.5;t:f;sf:1;nr:4.18;cr:8.37;verts:28.82,5.6|2.96,5.25|-13.79,22.68|-15.56,-24.9;
280	537.36	256.29	v:0.5;t:f;sf:1;nr:4.22;cr:8.44;verts:32.94,5.92|-8.12,-2.02|-8,-2.45|4.18,-7.25;
320	570.88	254.04	v:0.5;t:f;sf:1;nr:4.26;cr:8.51;verts:11.23,24.56|-7.65,9.44|-1.48,-12.06|0.42,-12.14|3.76,-11.56;
360	607.57	263.41	v:0.5;t:f;sf:1;nr:4.29;cr:8.58;verts:24.67,21.44|13.81,29.62|-0.45,0.21|22.29,-23.9|25.75,-20.12;
400	633.97	282.94	v:0.5;t:f;sf:1;nr:4.33;cr:8.65;verts:23.14,14.46|14.86,22.89|-7.06,26.36|-4.11,-4.38|-0.16,-0.47;
440	645.78	296.92	v:0.5;t:f;sf:1;nr:4.36;cr:8.72;verts:-11.97,13.51|-13.32,12.86|-15.92,9.6|-18.04,4.16|37.19,-22.1;
480	664.09	310.71	v:0.5;t:f;sf:1;nr:4.39;cr:8.79;verts:4.69,17.52|2.21,8.87|15.86,-8.79|18.88,-8.31;
520	692	327.37	v:0.5;t:f;sf:1;nr:4.43;cr:8.85;verts:41.65,13.97|-9.03,8.35|-12.04,7.87|-19.06,7.7|-2.86,-20.36;
560	714.08	325.57	v:0.5;t:f;sf:1;nr:4.46;cr:8.91;verts:19.57,12.17|19.05,13.84|14.17,18.8|13.5,19.28|-32.11,-30.45;
600	740.66	328	v:0.5;t:f;sf:1;nr:4.49;cr:8.97;verts:-7.54,16.27|-7.01,14.6|-0.25,0.45|-12.42,21.23|-13.08,21.71;
640	770.71	337.48	v:0.5;t:f;sf:1;nr:4.52;cr:9.03;verts:26.64,6.64|2.39,27.35|-27.12,4.29|-16.14,-22.21|26.89,-35.91;
680	792.14	334.21	v:0.5;t:f;sf:1;nr:4.54;cr:9.09;verts:9.76,-2.98|5.21,3.37|-0.53,10.19|-22.67,-17.92;
720	823.48	325.53	v:0.5;t:f;sf:1;nr:4.57;cr:9.14;verts:36.25,2.7|11.11,15.29|-26.13,-5.31|-21.58,-11.66|-15.29,-11.11;
760	858.29	315.08	v:0.5;t:f;sf:1;nr:4.6;cr:9.2;verts:0.5,0.17|-24.22,21.06|-23.71,4.85|-6.12,-31.51|1.44,-7.74;
800	880.9	308.72	v:0.5;t:f;sf:1;nr:4.63;cr:9.25;verts:23.89,20.04|16.53,26.45|-22.11,-6.19|-21.17,-14.1|-2.98,-36.68;
840	906.75	291.37	v:0.5;t:f;sf:1;nr:4.65;cr:9.31;verts:-1.19,22.73|-0.16,-0.4|0,-22.76|18.65,-13.06;
880	943.3	280.72	v:0.5;t:f;sf:1;nr:4.68;cr:9.36;verts:30.87,8.85|-0.42,-0.1|-27.81,-16.05|21.9,-23.48;
920	976.36	284.44	v:0.5;t:f;sf:1;nr:4.71;cr:9.41;verts:23.55,17.75|-2.2,12.56|-28.61,-7.13|-11.17,-19.77|37.42,1.4;
960	1013.81	287.38	v:0.5;t:f;sf:1;nr:4.73;cr:9.47;verts:10.69,-1.69|3.17,10.35|-13.9,20.69|-9.89,-4.4|23.87,-40.57;
1000	1032.51	283.94	v:0.5;t:f;sf:1;nr:4.76;cr:9.52;verts:0.34,-0.43|-15.54,6.91|-30.31,7.56|-8.01,-5.14|25.59,-17.92;
1040	1055.81	284.82	v:0.5;t:f;sf:1;nr:4.78;cr:9.57;verts:27.79,38.63|-22.96,0.46|-3.28,-31.24|2.19,-31.33|2.29,-17.03;
1080	1081.33	287.87	v:0.5;t:f;sf:1;nr:4.81;cr:9.62;verts:35.12,15.21|1.46,10.42|-23.23,-13.98|10.21,-2.55;
1120	1099.78	286.86	v:0.5;t:f;sf:1;nr:4.83;cr:9.67;verts:16.66,14.2|-4.04,19|-16.99,9.42|-8.25,-3.55|-18.93,-44.21;
1160	1128.92	281.32	v:0.5;t:f;sf:1;nr:4.86;cr:9.71;verts:30.53,8.18|38.92,28.66|-12.48,8.66|-24.22,-20.32|-13.86,-28.41;
1200	1156.49	273.77	v:0.5;t:f;sf:1;nr:4.88;cr:9.76;verts:4.43,-9.94|5.53,-8.55|-10.8,-1.33|-0.95,-10.84;
1240	1174.56	272.87	v:0.5;t:f;sf:1;nr:4.9;cr:9.81;verts:46.42,15.08|-28.87,-2.23|-19.02,-11.74|-12.54,-9.45|-13.64,-10.84;
1280	1208.39	272.67	v:0.5;t:f;sf:1;nr:4.93;cr:9.87;verts:12.59,14.88|13.25,20.4|-37.41,11.81|5.88,-23.6|23.26,-7.11;
1320	1225.08	263.42	v:0.5;t:f;sf:1;nr:4.96;cr:9.93;verts:11.78,6|-3.44,11.15|-4.1,5.63|-15.27,-36.4;
1360	1264.85	256.47	v:0.5;t:f;sf:1;nr:4.99;cr:9.99;verts:28.68,40.51|-27.98,-0.96|-19.68,-3.83|-5.19,-19.37|6.2,-19.07;
1400	1293.12	252.45	v:0.5;t:f;sf:1;nr:5.02;cr:10.04;verts:43.9,23.79|-28.22,19.76|-34.19,4.2|-27.51,-20.73|28.22,-19.76;
1440	1308.04	243.52	v:0.5;t:f;sf:1;nr:5.05;cr:10.1;verts:13.95,27.39|-6.39,30.07|-26.88,14.9|0.54,-30.73|30.53,-39.88;
*	id=P9	origin=start	destiny=end	motherId=-	ageAtStart=400
0	532.41	307.56	v:0.5;t:f;sf:1;nr:3.9;cr:7.79;verts:31.31,22.37|-1.11,15.82|-15.24,-4.37|-2.75,-15.61|5.42,-14.9;
40	533.38	295.62	v:0.5;t:f;sf:1;nr:3.94;cr:7.89;verts:7.39,13.9|-0.27,15.74|-2.07,3.88|-16.21,-16.31|5.39,-15.02;
80	537.46	274.79	v:0.5;t:f;sf:1;nr:3.99;cr:7.98;verts:30.08,-9.5|15.99,-4.29|3.31,-6.94|-4.36,-5.1|-6.16,-16.96;
120	546.53	251.25	v:0.5;t:f;sf:1;nr:4.03;cr:8.06;verts:17.44,-3.08|2.46,17.54|-10.66,14.14|-17.61,1.85|19.6,-25.18;
160	556.34	240.92	v:0.5;t:f;sf:1;nr:4.07;cr:8.14;verts:38.55,11.78|-7.35,7.2|-20.47,3.81|-4.09,-8.77|7.62,-13.41;
200	588.46	222.2	v:0.5;t:f;sf:1;nr:4.11;cr:8.22;verts:24.29,2.55|25.88,2.94|22.31,9.93|6.43,-6.94|16.96,-17.57;
240	628	216.67	v:0.5;t:f;sf:1;nr:4.15;cr:8.3;verts:40.97,3.4|-17.23,4.41|-13.66,-2.59|-15.25,-2.98|7.91,-4.21;
280	651.85	209.97	v:0.5;t:f;sf:1;nr:4.19;cr:8.38;verts:28.28,-4.48|28.53,-2.5|17.11,-3.3|-15.94,-10.91|-3.95,-20.88;
320	680.58	207.69	v:0.5;t:f;sf:1;nr:4.23;cr:8.46;verts:10.48,31.83|-11.61,-5.58|-0.44,-6.76|-0.2,-4.77|1.09,-20.75;
360	706.49	209.28	v:0.5;t:f;sf:1;nr:4.26;cr:8.53;verts:11.98,18.44|7.88,20.53|-3.73,4.28|21.24,-5.69;
400	724.86	203.98	v:0.5;t:f;sf:1;nr:4.3;cr:8.59;verts:-6.4,13.14|-10.49,15.23|-22.1,-1.02|2.87,-10.99|41.92,-7.85;
440	752.75	197.72	v:0.5;t:f;sf:1;nr:4.32;cr:8.65;verts:3.03,10.57|-12.23,24.62|-2.1,-10.79|3.58,-10.4|14.02,-14.12;
480	794.39	198.49	v:0.5;t:f;sf:1;nr:4.34;cr:8.68;verts:25.93,-0.45|15.97,20.44|-4.06,25.62|-18.66,-18.02|-13.44,-31.86;
520	832.25	201.72	v:0.5;t:f;sf:1;nr:4.36;cr:8.72;verts:34.54,3.64|-2.73,11.85|-10.93,-5.33|7.15,-9.84;
560	862.64	194.58	v:0.5;t:f;sf:1;nr:4.38;cr:8.75;verts:5.5,9.91|-7.73,8.29|8.05,-26.72|4.15,-3.5;
600	893.16	192.02	v:0.5;t:f;sf:1;nr:4.39;cr:8.79;verts:9.4,6.1|-25.02,7.36|-9.5,-5.94|7.5,-8.33|43.37,-5.91;
640	923.99	181.76	v:0.5;t:f;sf:1;nr:4.41;cr:8.81;verts:43.93,0.2|-8.94,29.24|-21.43,-4.17|-28.91,-9.95|12.54,-16.18;
680	950.48	171.98	v:0.5;t:f;sf:1;nr:4.42;cr:8.84;verts:17.44,-9.57|40.27,17.92|-30.11,5.85|-24.17,-18.89|-17.15,-25.43;
720	983.04	165.52	v:0.5;t:f;sf:1;nr:4.44;cr:8.87;verts:7.71,11.46|-0.48,-0.17|-26.9,-11.98|-15.12,-16.03|28.57,-7.12;
760	1008.49	161	v:0.5;t:f;sf:1;nr:4.45;cr:8.9;verts:17.46,23.17|-17.75,6.93|-25.93,-4.7|3.12,-11.65|37.95,-22.98;
800	1037.08	148.56	v:0.5;t:f;sf:1;nr:4.47;cr:8.93;verts:28.48,-0.74|10.85,-0.38|-6.07,9|-6.23,-8.9;
840	1058.98	147.56	v:0.5;t:f;sf:1;nr:4.48;cr:8.96;verts:-12.88,30.34|-32.84,2.87|-11.05,-1.37|0.43,-0.29|6.58,-1.73;
880	1095.65	151.76	v:0.5;t:f;sf:1;nr:4.5;cr:8.99;verts:13.18,13.18|-10.96,15.08|-17.92,-5.14|28.96,-21.14;
920	1126.52	150.72	v:0.5;t:f;sf:1;nr:4.51;cr:9.02;verts:33.93,11.95|-17.68,12.15|-8.31,-5.19|-1.53,-9.68|-1.91,-22.18;
960	1141.99	149.44	v:0.5;t:f;sf:1;nr:4.52;cr:9.04;verts:18.45,10.67|3.79,19.48|-23.79,-6.48|-17.01,-10.96|23.67,-38.38;
1000	1177.86	142.74	v:0.5;t:f;sf:1;nr:4.53;cr:9.06;verts:-0.34,9.85|-8.26,5.37|-17.41,3.97|31.42,-17.91;
1040	1205.72	146.42	v:0.5;t:f;sf:1;nr:4.54;cr:9.08;verts:-7.12,33.51|-30.54,-33.47|3.55,-14.23|25.46,-22.92|32.39,11.15;
1080	1233.24	144.51	v:0.5;t:f;sf:1;nr:4.55;cr:9.1;verts:0.25,0.46|4.87,9.25|-28.6,0.5|-2.06,-24.82|18,-22.23;
1120	1246.48	151.87	v:0.5;t:f;sf:1;nr:4.56;cr:9.11;verts:39.07,23.3|-8.37,16.61|-12.99,7.82|-15.3,-17.47|4.76,-14.87;
1160	1271.5	169.16	v:0.5;t:f;sf:1;nr:4.56;cr:9.13;verts:18.79,-3.65|13.53,13.53|-5.91,18.2|-20.26,2.42|13.18,-33.99;
1200	1297.68	174.4	v:0.5;t:f;sf:1;nr:4.57;cr:9.14;verts:26.56,-8.63|3.1,-5.28|-7.39,1.59|-11.36,-25.52;
1240	1318.09	173.26	v:0.5;t:f;sf:1;nr:4.58;cr:9.16;verts:-21.44,27.45|-34.83,0.61|-17.31,-6.42|6.16,-9.77|0.5,-0.16;
1280	1343.8	162.47	v:0.5;t:f;sf:1;nr:4.59;cr:9.17;verts:-11.72,0|0.82,-11.69|-0.41,0.09|6.21,-9.94;
1320	1372.05	153.44	v:0.5;t:f;sf:1;nr:4.59;cr:9.19;verts:-5.77,7.13|-4.23,2.52|8.56,-3.29|9.17,0.16;
1360	1401.37	151.68	v:0.5;t:f;sf:1;nr:4.6;cr:9.2;verts:-13.86,29.72|-28.4,16.4|-20.14,-1.6|-20.75,-5.05|0.43,-0.31;
1400	1422.54	139.69	v:0.5;t:f;sf:1;nr:4.61;cr:9.21;verts:42.1,18.54|-23.8,16.05|-20.74,-12.29|-17.27,-22.92|-9.35,-27.14;
1440	1458.57	128.33	v:0.5;t:f;sf:1;nr:4.65;cr:9.3;verts:6.06,7.19|-19.34,31.37|-28.57,13.93|18.23,-26.04|28.81,-13.43;
*	id=P10	origin=start	destiny=death	motherId=-	ageAtStart=760
0	453.1	275.97	v:0.5;t:f;sf:1;nr:3.92;cr:7.85;verts:17.17,-1.2|0.24,0.38|-12.59,-11.74|-8.34,-15.05|2.66,-19.03;
40	468.58	256.02	v:0.5;t:f;sf:1;nr:3.97;cr:7.94;verts:15.43,5.31|-2.55,16.12|-12.74,-21.64|1.69,-21.15;
80	492.16	240.14	v:0.5;t:f;sf:1;nr:4.02;cr:8.03;verts:15.99,15.44|-10.78,19.44|0.1,-0.35|6.5,-21.26;
120	514.09	240.4	v:0.5;t:f;sf:1;nr:4.06;cr:8.13;verts:-5.94,15.7|-21.83,-0.09|-24.23,-8.82|-21.62,-14.04|40.16,-0.39;
160	534.83	240.76	v:0.5;t:f;sf:1;nr:4.11;cr:8.22;verts:24.56,-3.89|19.42,-0.04|-24.85,-0.87|6.9,-15.14;
200	564.27	246.21	v:0.5;t:f;sf:1;nr:4.16;cr:8.33;verts:-9.17,16.54|-4.88,1.56|-10.03,5.41|-22.54,-9.7|31.44,-9.66;
240	594.77	251.32	v:0.5;t:f;sf:1;nr:4.22;cr:8.44;verts:11.93,6.62|1.33,10.83|-3.55,-10.31|0.94,-4.55;
280	619.93	256.3	v:0.5;t:f;sf:1;nr:4.28;cr:8.56;verts:42.17,0.85|-14.62,23.39|-13.22,11.6|-24.22,0.44|19.84,-19.16;
320	660.13	252.34	v:0.5;t:f;sf:1;nr:4.35;cr:8.69;verts:17.07,-2.7|21.88,-1.14|-17.26,-0.9|-14.66,-9.16;
360	690.64	258.78	v:0.5;t:f;sf:1;nr:4.42;cr:8.83;verts:43.45,0.54|-8.63,5.29|-13.43,3.73|-9.51,-3.84|-7.62,-6.86;
400	719.54	247.09	v:0.5;t:f;sf:1;nr:4.49;cr:8.97;verts:25.44,24.51|-21.43,-10.45|16.26,-17.44|14.55,-11.15;
440	728.89	241.2	v:0.5;t:f;sf:1;nr:4.52;cr:9.04;verts:16.09,18.62|7.14,2.38|3.76,-8.44|5.2,-17.04|6.91,-23.33;
480	754.86	233.61	v:0.5;t:f;sf:1;nr:4.54;cr:9.09;verts:0.99,9.44|-9.88,11.04|-8.92,3.25|-18.84,-5.2|29.4,-21.04;
520	778.11	218.13	v:0.5;t:f;sf:1;nr:4.56;cr:9.13;verts:45.34,3.09|5.96,6.86|-3.7,8.3|-22.26,-6.04|-3.98,-8.17;
560	805.03	219.32	v:0.5;t:f;sf:1;nr:4.58;cr:9.16;verts:-2.45,34.97|-23.91,25.64|-20.95,8.04|0.28,-0.44|18.43,4.28;
600	841.11	222.96	v:0.5;t:f;sf:1;nr:4.59;cr:9.19;verts:11.02,1.16|0.39,11.08|7.58,-17.16|9.19,-6.2;
640	865.21	231.18	v:0.5;t:f;sf:1;nr:4.61;cr:9.21;verts:-12.56,25.76|-13.07,9.38|-0.46,0.26|-14.91,2.02|-16.51,-8.94;
680	892.66	247.29	v:0.5;t:f;sf:1;nr:4.62;cr:9.23;verts:-4.79,29.08|-15.24,10.67|4.19,-18.13|12.45,-13.83|14.04,-12.21;
720	912.85	260	v:0.5;t:f;sf:1;nr:4.68;cr:9.35;verts:30.59,20.68|-6.15,0.51|-16.01,-5.41|11.25,-1.58;
760	934.98	264.81	v:0.5;t:f;sf:1;nr:4.75;cr:9.5;verts:8.47,25.49|-6.9,17.99|-10.88,3.23|-18.85,4.01|7.86,-46.1;
*	id=P11	origin=start	destiny=end	motherId=-	ageAtStart=280
0	415.88	85.44	v:0.5;t:f;sf:1;nr:4;cr:8;verts:6.33,17.38|-6.97,11.44|-18.22,-3.21|-8.4,-16.48|39.04,-6.18;
40	454.33	84.03	v:0.5;t:f;sf:1;nr:4.04;cr:8.09;verts:10.71,2.67|-11.03,0|0.59,-7.59|10.07,-30.36;
80	498.36	88.29	v:0.5;t:f;sf:1;nr:4.09;cr:8.17;verts:7.93,15.57|6.26,16.31|0.61,17.46|-6.26,16.31|-2.22,-40.38;
120	524.96	83.32	v:0.5;t:f;sf:1;nr:4.13;cr:8.25;verts:-8.46,27.67|-18.67,10.59|-20.34,11.34|-10.37,-27.02|40.19,-7.44;
160	553.56	83.16	v:0.5;t:f;sf:1;nr:4.16;cr:8.32;verts:11.58,-7.6|27.91,-1.95|0.15,0.45|-17.23,-22.05|15.24,-23.46;
200	588.82	89.82	v:0.5;t:f;sf:1;nr:4.19;cr:8.38;verts:-15.12,20.81|-16.53,19.7|-23.67,-0.95|-0.41,0.24|-7.34,4.7;
240	621.1	92.73	v:0.5;t:f;sf:1;nr:4.22;cr:8.45;verts:21.7,21.7|2.67,30.57|-24.51,18.47|-0.05,-0.48|26.58,15.34;
280	649.04	99.2	v:0.5;t:f;sf:1;nr:4.25;cr:8.5;verts:27.45,-4.84|23.11,15.59|-1.36,21.81|-40.5,-11.95|19.36,-20.05;
320	658.74	103.63	v:0.5;t:f;sf:1;nr:4.28;cr:8.55;verts:17.75,-0.41|13.41,20.02|-30.69,7.65|12.85,-31.48|9.66,-15.62;
360	670.82	116.16	v:0.5;t:f;sf:1;nr:4.3;cr:8.6;verts:5.67,12.12|-12.96,40.74|0.77,-18.95|7.79,-36.64|18.16,-32.76;
400	697.92	121.01	v:0.5;t:f;sf:1;nr:4.32;cr:8.64;verts:0.5,0.02|-2.46,35.25|-30.6,17.67|-30.6,-17.67|1.85,-35.29;
440	735.99	130.43	v:0.5;t:f;sf:1;nr:4.34;cr:8.68;verts:8.01,4.62|-7.08,5.94|-7.67,-5.17|29.29,-18.35;
480	759.33	132.41	v:0.5;t:f;sf:1;nr:4.36;cr:8.71;verts:30.76,16.07|9.45,1.84|-9.58,1.01|5.95,-16.37;
520	800.28	126.41	v:0.5;t:f;sf:1;nr:4.37;cr:8.74;verts:19.44,6.69|2.15,20.44|-10.19,10.07|-12.44,-32.54|10.28,-17.8;
560	830.6	117.51	v:0.5;t:f;sf:1;nr:4.39;cr:8.77;verts:29.5,32.26|-1.2,22.87|-10.88,-2.21|-19.42,-12.14|6.7,-21.9;
600	858.74	117.7	v:0.5;t:f;sf:1;nr:4.4;cr:8.8;verts:15.15,9.84|10.62,14.62|-7.92,16.24|-10.53,-33.46|5.58,-17.18;
640	884.62	112.08	v:0.5;t:f;sf:1;nr:4.41;cr:8.83;verts:30.8,11.82|-15.26,9|-10.73,4.22|-31.87,8.54|-3.65,-22.23;
680	922.99	112.94	v:0.5;t:f;sf:1;nr:4.43;cr:8.85;verts:12.9,12.66|-7.57,12.68|3.41,-9.37|9.04,-4.21;
720	948.5	113.79	v:0.5;t:f;sf:1;nr:4.44;cr:8.88;verts:-2.04,9.61|-12.61,13.51|-16.47,-3.37|-22.1,-8.52|41.31,-15.9;
760	973.71	114.88	v:0.5;t:f;sf:1;nr:4.45;cr:8.91;verts:31.17,17.02|6.91,7.15|8.15,-5.7|16.1,-14.8;
800	992.07	114.71	v:0.5;t:f;sf:1;nr:4.47;cr:8.93;verts:12.82,16.84|-11.45,6.98|-2.26,-14.98|26.35,-23.97;
840	1016.49	109.68	v:0.5;t:f;sf:1;nr:4.48;cr:8.96;verts:35.62,2.79|-6.18,8.2|-11.61,11.82|-6.04,-8.31;
880	1041.46	100.65	v:0.5;t:f;sf:1;nr:4.49;cr:8.98;verts:13.32,14.28|-6.36,18.47|-13.93,-25.06|9.76,-16.91|10.66,-6.24;
920	1061.19	100.41	v:0.5;t:f;sf:1;nr:4.5;cr:9.01;verts:-0.5,0.14|-6.42,14.04|-17.33,-25.69|-9.08,-6.48|-9.97,-17.16;
960	1095.6	102.23	v:0.5;t:f;sf:1;nr:4.51;cr:9.03;verts:9.53,-0.5|-4.77,8.27|13.02,-6.95|8.65,-4.03;
1000	1115.88	111.04	v:0.5;t:f;sf:1;nr:4.57;cr:9.14;verts:-10.75,8.31|-11.63,4.77|-7.27,1.86|-3.56,-3.29|-11.75,-27.68;
1040	1140.1	120.82	v:0.5;t:f;sf:1;nr:4.64;cr:9.27;verts:29.06,18.16|29.06,18.16|-0.81,11.95|31.99,-12.28;
1080	1166.19	132.51	v:0.5;t:f;sf:1;nr:4.71;cr:9.42;verts:0.53,0.02|4.48,28.3|-25.75,-12.56|-20.26,-20.26|5.9,-0.59;
1120	1178.5	143.69	v:0.5;t:f;sf:1;nr:4.79;cr:9.58;verts:-6.42,10.59|-11.78,11.19|-10.69,0.94|3.5,-10.15|35.43,-12.78;
1160	1212.42	155.74	v:0.5;t:f;sf:1;nr:4.87;cr:9.74;verts:16,13.42|-11.07,17.71|-20.17,-5.4|35.55,-14.29;
1200	1248.43	158.82	v:0.5;t:f;sf:1;nr:4.91;cr:9.82;verts:2.55,29.12|-20.01,16.5|-24.23,16.34|0.39,0.23;
1240	1288.45	150.86	v:0.5;t:f;sf:1;nr:4.93;cr:9.87;verts:10.64,30.91|-28.59,15.85|-29.63,13.81|15.03,-27.59|32.69,0;
1280	1319.85	147.81	v:0.5;t:f;sf:1;nr:4.95;cr:9.91;verts:-34.08,35.68|-18.46,10.66|10.33,-18.64|18.64,-10.33|20.85,-4.43;
1320	1335.82	142.97	v:0.5;t:f;sf:1;nr:4.97;cr:9.94;verts:-5.63,-23.49|0.58,-4.22|2.67,-15.18|4.88,-9.28|16.69,-19.89;
1360	1358.3	131.62	v:0.5;t:f;sf:1;nr:4.98;cr:9.97;verts:46.06,18.67|-19.66,6.39|-20.65,1.08|-21.91,-15.57|-17.6,-20.63;
1400	1381.22	124.57	v:0.5;t:f;sf:1;nr:5;cr:10;verts:-1.05,10.01|-10.43,0.63|-9.27,-3.93|2.61,-9.73;
1440	1409.03	103.82	v:0.5;t:f;sf:1;nr:5.01;cr:10.02;verts:2.93,49.89|-19.93,30.68|-3.82,-36.38|3.19,-36.45|20.98,-29.97;
*	id=P12	origin=start	destiny=end	motherId=-	ageAtStart=560
0	25.83	588.53	v:0.5;t:f;sf:1;nr:3.99;cr:7.99;verts:19.54,25.01|-29.21,12.4|-21.24,-23.58|10.07,-5.47|0.44,-0.11;
40	26.25	567.88	v:0.5;t:f;sf:1;nr:4.01;cr:8.02;verts:-0.36,0.09|-6.22,15.4|0.01,-20.76|10,-13.26;
80	39.01	554.5	v:0.5;t:f;sf:1;nr:4.04;cr:8.07;verts:24.38,20.84|-18.97,2.02|-13.11,-13.29|-7.88,-25.76|26.44,-5.14;
120	68.74	551.44	v:0.5;t:f;sf:1;nr:4.07;cr:8.14;verts:-5.36,17.77|-16.21,26.98|-3.29,-8.2|-0.31,0.21;
160	118.07	543.56	v:0.5;t:f;sf:1;nr:4.11;cr:8.21;verts:0.31,0.35|-27.3,1.43|-27,-4.28|-14.89,-22.93|4.75,-26.92;
200	151.55	544.14	v:0.5;t:f;sf:1;nr:4.15;cr:8.29;verts:9.39,2.69|-9.39,2.69|-16.77,-1.3|5.32,-8.2;
240	181.27	550.59	v:0.5;t:f;sf:1;nr:4.19;cr:8.37;verts:11.18,14.83|-13.36,12.9|-20.33,9.14|-24.4,-1.75|31.58,-26.86;
280	198.87	549.68	v:0.5;t:f;sf:1;nr:4.23;cr:8.46;verts:10.32,2.19|20.71,17|-7.59,-7.33|0,-10.55;
320	223.29	551.73	v:0.5;t:f;sf:1;nr:4.27;cr:8.54;verts:-3.7,19.05|-6.01,10.01|13.49,-16.94|10.97,-3.99;
360	248.56	560.27	v:0.5;t:f;sf:1;nr:4.32;cr:8.63;verts:0.12,-0.48|-14.31,4.55|-11.78,-8.4|17.63,-21.01|24.65,-12.02;
400	273.73	569.73	v:0.5;t:f;sf:1;nr:4.36;cr:8.72;verts:41.23,12.73|-20.72,23.84|-22.34,-22.34|-7.54,-11.55|5.49,-31.11;
440	308.39	558.32	v:0.5;t:f;sf:1;nr:4.4;cr:8.8;verts:6.57,1.31|14.17,14.67|-19.4,6.3|-20.09,3.54|13.96,-31.95;
480	334.85	556.82	v:0.5;t:f;sf:1;nr:4.44;cr:8.89;verts:43.79,4.47|-12.29,13.18|-18.02,9.99|-19.89,-0.18|-9.03,-18.52;
520	354.27	557.68	v:0.5;t:f;sf:1;nr:4.49;cr:8.97;verts:24.37,5.33|-17.16,14.95|-19.55,-0.34|-19.2,-3.73|13.34,-14.3;
560	376.43	569.52	v:0.5;t:f;sf:1;nr:4.53;cr:9.06;verts:2.21,17.16|-32.43,15.39|-8.82,-2.47|15.61,-15.61|22.07,0.39;
600	410.39	574.18	v:0.5;t:f;sf:1;nr:4.57;cr:9.14;verts:9.98,2.67|40.26,20.75|-11.89,5.05|-18.35,-10.95|4.2,-9.43;
640	439.37	569.1	v:0.5;t:f;sf:1;nr:4.61;cr:9.22;verts:11.29,15.67|4.12,23.04|-2.69,25.64|-19,-2.41|11.3,-23.17;
680	481.77	557.19	v:0.5;t:f;sf:1;nr:4.65;cr:9.31;verts:16.57,14.4|14.97,16.06|0.05,7.74|12.59,-17.98;
720	507.79	536.84	v:0.5;t:f;sf:1;nr:4.69;cr:9.39;verts:18.87,25.97|-31.52,-6.13|-11.05,-4.29|-9.45,-5.94|31.96,-33.82;
760	524.53	511.89	v:0.5;t:f;sf:1;nr:4.73;cr:9.46;verts:-7.26,22.9|-9.52,-1.68|9.38,-2.34|9.61,1.01;
800	540.46	500.39	v:0.5;t:f;sf:1;nr:4.77;cr:9.54;verts:-23.19,11.4|-10.97,0.19|-6.32,-10.49|-6.55,-13.84|37.75,-2.73;
840	583.63	495.64	v:0.5;t:f;sf:1;nr:4.8;cr:9.61;verts:-14.52,17.94|-14.83,17.68|-21.69,7.89|-5.42,-7.47|43.24,-20.1;
880	615.1	500.7	v:0.5;t:f;sf:1;nr:4.84;cr:9.68;verts:32.16,21.05|1.46,11.92|-10.51,-5.82|11.77,-15.04;
920	646.01	507.96	v:0.5;t:f;sf:1;nr:4.87;cr:9.74;verts:28.1,13.03|1.25,28.31|-19.14,-7.79|-5.34,-21.41|4.21,-21.66;
960	663.15	495.82	v:0.5;t:f;sf:1;nr:4.9;cr:9.8;verts:10.96,0.9|37.86,30.63|-15.89,16.17|-26.09,-18.27|2.22,-31.77;
1000	691.52	478.67	v:0.5;t:f;sf:1;nr:4.93;cr:9.86;verts:16.48,35.56|-17.41,-16.25|6.6,-8.15|7.91,-6.88;
1040	716.93	478.23	v:0.5;t:f;sf:1;nr:4.96;cr:9.91;verts:24.7,30.73|-17.5,-7.32|-18.81,-8.59|4.93,-11.61;
1080	739.37	484.74	v:0.5;t:f;sf:1;nr:4.98;cr:9.97;verts:29.01,8.87|-28.68,9.88|-29.56,-6.82|-17.51,-5.1|46.35,-17.57;
1120	770.1	494.68	v:0.5;t:f;sf:1;nr:5.01;cr:10.03;verts:37.41,13.8|-9.07,-6.35|-8.72,-6.81|15.62,-7.63;
1160	801.13	499.08	v:0.5;t:f;sf:1;nr:5.04;cr:10.08;verts:22.83,-3.21|23.06,0|-15.41,-3.23|-11.58,-16.95;
1200	823.13	500.31	v:0.5;t:f;sf:1;nr:5.07;cr:10.13;verts:17.76,38.1|2.93,41.93|-34.24,-36.98|41.87,3.66|41.72,5.12;
1240	849.77	498.31	v:0.5;t:f;sf:1;nr:5.09;cr:10.19;verts:-40.44,8.6|-41.34,0|49.9,-8.78|15.24,1.67|15.08,3.12;
1280	872.94	502.77	v:0.5;t:f;sf:1;nr:5.12;cr:10.24;verts:-8.08,7.58|-7.93,6.12|-48.34,16.03|19.03,-11.44|26.73,-4.33;
1320	902.92	513.02	v:0.5;t:f;sf:1;nr:5.14;cr:10.28;verts:40.39,6.68|-3.25,5.93|-26.04,16.27|20.15,-23.18;
1360	932.24	530.2	v:0.5;t:f;sf:1;nr:5.17;cr:10.33;verts:20.86,-3.68|11.07,23.85|-14.45,15.49|-9.18,-6|-11.86,-39.39;
1400	944.48	524.99	v:0.5;t:f;sf:1;nr:5.19;cr:10.38;verts:-1.16,18.64|-26.68,10.29|-21.41,-11.21|8.63,-8.89|50.81,-9.38;
1440	964.01	521.5	v:0.5;t:f;sf:1;nr:5.21;cr:10.43;verts:-0.53,-0.27|-20.7,15.15|-28.14,18.98|-12.72,-31.48|-10.9,-12.37;
*	id=P13	origin=start	destiny=death	motherId=-	ageAtStart=520
0	249.31	535.23	v:0.5;t:f;sf:1;nr:4;cr:8.01;verts:26.6,29.32|-8.76,5.26|-10.11,1.42|-10.21,0.18|-2.39,-20.77;
40	270.95	525.32	v:0.5;t:f;sf:1;nr:4.04;cr:8.09;verts:10.65,1.31|4.95,19.41|-8.34,-6.75|-12.22,-29.61;
80	301.25	516.9	v:0.5;t:f;sf:1;nr:4.08;cr:8.16;verts:29.11,-0.51|0,29.12|-19.64,-7.12|-20.9,-24.69|2.03,-29.05;
120	327.44	510.57	v:0.5;t:f;sf:1;nr:4.11;cr:8.22;verts:0,25.12|-24.99,-2.63|2.92,-6.83|13.68,-21.07|40.67,-3.04;
160	349.85	501.35	v:0.5;t:f;sf:1;nr:4.14;cr:8.27;verts:18.27,-12.27|16.29,-3.17|-13.08,-10.22|-6.22,-15.39|-19.92,-26.14;
200	389.41	503.51	v:0.5;t:f;sf:1;nr:4.16;cr:8.33;verts:35.35,21.48|-23.27,-1.01|-21.3,-10.11|-0.2,-11.25|5.11,-10.02;
240	422.2	509.08	v:0.5;t:f;sf:1;nr:4.19;cr:8.38;verts:9.39,31.95|-7.98,-6.94|3.27,-10.06|10.11,-3.09;
280	443.64	497.68	v:0.5;t:f;sf:1;nr:4.21;cr:8.42;verts:10.45,40.56|-12.05,20.55|-11.33,-14.49|13.72,-22.83|17.12,-20.41;
320	461.96	492.92	v:0.5;t:f;sf:1;nr:4.23;cr:8.47;verts:7.52,4.17|7.21,4.68|9.75,32.25|-7.79,-3.63|-1.2,-25.17;
360	487.27	485.25	v:0.5;t:f;sf:1;nr:4.25;cr:8.5;verts:33.4,5.6|-3.65,29.75|-18.1,-2.99|-17.79,-3.5|3.13,-29.81;
400	510.79	470.4	v:0.5;t:f;sf:1;nr:4.27;cr:8.54;verts:17.92,19.22|8.56,24.85|-16.03,-22|0,-26.28|9.88,-9.25;
440	531.49	472.8	v:0.5;t:f;sf:1;nr:4.29;cr:8.58;verts:-2.77,21.62|-10.82,-6.85|-6.61,-5.54|27.26,-20.59;
480	550.28	473.48	v:0.5;t:f;sf:1;nr:4.31;cr:8.62;verts:-3.41,42.74|-2.76,9.02|-8.55,-3.99|8.46,-19.91|7.43,-5.81;
520	570.71	475.14	v:0.5;t:f;sf:1;nr:4.33;cr:8.66;verts:14.67,40.5|-23.18,10.68|-12.99,-4.14|-11.96,-18.24|20.77,-16.23;
560	593.97	471.2	v:0.5;t:f;sf:1;nr:4.35;cr:8.71;verts:43.22,2.52|-19.57,18.25|-25.72,7.38|-2.49,-20.18|0,-26.76;
600	630.08	479.57	v:0.5;t:f;sf:1;nr:4.38;cr:8.75;verts:7.11,10.9|1.6,30.52|-18.58,29.46|3.19,-30.39|18.39,-24.41;
640	650.77	494.1	v:0.5;t:f;sf:1;nr:4.4;cr:8.8;verts:27.29,34.22|1.19,9.73|-17.49,-15.87|-2.3,-9.88|9.71,-1.36;
680	678.96	500.7	v:0.5;t:f;sf:1;nr:4.43;cr:8.85;verts:5.22,7.74|3.5,8.65|-18.48,5.24|27.86,-21.53;
720	719.65	512.44	v:0.5;t:f;sf:1;nr:4.45;cr:8.89;verts:-8.6,43.42|-12.83,-9.78|-1,-28.67|8.39,-27.43|21.32,-19.19;
760	733.19	526.41	v:0.5;t:f;sf:1;nr:4.46;cr:8.92;verts:32.52,14.39|-13.46,14.43|-14.54,-14.7|-5.16,-13.46|7.78,-5.23;
800	759.46	533.94	v:0.5;t:f;sf:1;nr:4.48;cr:8.95;verts:6.24,21.92|2.68,19.09|-18.5,2.3|24.74,-25.73;
840	797.16	533.11	v:0.5;t:f;sf:1;nr:4.49;cr:8.98;verts:7.58,6.14|0.51,9.74|-6.53,7.25|-1.74,-35.77;
880	817.49	536.81	v:0.5;t:f;sf:1;nr:4.5;cr:9.01;verts:24.42,19.08|-0.44,0.27|18.65,24.74|-12.74,9.85|-19.81,13.45;
920	835.84	544.46	v:0.5;t:f;sf:1;nr:4.51;cr:9.03;verts:18.26,21|-11.03,9.8|-18.79,7.92|22.8,-15.96;
960	848.82	556.78	v:0.5;t:f;sf:1;nr:4.58;cr:9.16;verts:-10.9,6.04|-11.38,5.07|9.81,-3.64|-3.04,2.4;
1000	864.96	568.63	v:0.5;t:f;sf:1;nr:4.66;cr:9.33;verts:5.47,38.93|-19.18,14.25|-6.32,8.2|-1.37,-39.29|28.57,6.61;
*	id=P14	origin=start	destiny=death	motherId=-	ageAtStart=600
0	440.63	440.65	v:0.5;t:f;sf:1;nr:3.94;cr:7.87;verts:7.81,1.8|1.67,7.84|-4.13,-6.87|12.14,-21.74;
40	424.04	445.8	v:0.5;t:f;sf:1;nr:3.98;cr:7.96;verts:11.43,29.77|-4.99,31.5|-0.07,-0.45|12.46,-1.72|18.26,12.99;
80	427.49	444.5	v:0.5;t:f;sf:1;nr:4.02;cr:8.04;verts:9.01,-3.02|18.09,12.2|14.8,11.69|-12.51,17.87|-5.53,-31.36;
120	455.92	439.66	v:0.5;t:f;sf:1;nr:4.05;cr:8.11;verts:25.61,30.99|-10.34,7.36|-13.63,6.85|-19.42,-7.86|4.49,-28.35;
160	482.17	432.47	v:0.5;t:f;sf:1;nr:4.09;cr:8.18;verts:10.16,15.06|-0.64,23.81|-15.04,-28.74|12.62,-13.07|16.19,-8.25;
200	500.76	426.28	v:0.5;t:f;sf:1;nr:4.12;cr:8.24;verts:18.6,16.74|-8.43,8.87|-2.4,-14.44|2.5,-32.61;
240	529.8	423.33	v:0.5;t:f;sf:1;nr:4.15;cr:8.3;verts:-10.45,13.79|-9.04,8.43|4.64,5.12|11.99,2.99|9.33,8.11;
280	544.71	424.13	v:0.5;t:f;sf:1;nr:4.18;cr:8.37;verts:-2.91,3.79|-10.26,5.92|5.56,-6.39|18.76,-10;
320	556.44	424.24	v:0.5;t:f;sf:1;nr:4.22;cr:8.43;verts:39.2,14.59|-21.99,6.03|-14.64,3.9|-6.18,-6.28|7.03,-9.89;
360	600.97	423.02	v:0.5;t:f;sf:1;nr:4.25;cr:8.49;verts:-6.1,18.76|-5.33,13.38|-8.75,1.25|5.44,-18.96;
400	634.32	428	v:0.5;t:f;sf:1;nr:4.27;cr:8.55;verts:23.67,-24.36|-5.44,7.49|9.21,-0.97|8.32,4.06;
440	661.94	432.43	v:0.5;t:f;sf:1;nr:4.3;cr:8.6;verts:34.63,25.04|-19.3,8.49|-18.42,3.47|-13.99,-22.39|-3.95,-19.93;
*	id=P15	origin=start	destiny=end	motherId=-	ageAtStart=80
0	650.74	377.01	v:0.5;t:f;sf:1;nr:3.98;cr:7.97;verts:0.95,9.01|-1.86,9.01|-6.05,8.36|-2.04,-8.83;
40	676.84	385.42	v:0.5;t:f;sf:1;nr:4.03;cr:8.06;verts:-4.33,7.81|-5.12,7.31|-5.74,6.84|-8.79,1.55|32.21,-23.45;
80	716.63	395.29	v:0.5;t:f;sf:1;nr:4.07;cr:8.15;verts:27.99,16.01|7.66,5.77|-2.32,9.31|-7.58,-13.58;
120	745.82	391.84	v:0.5;t:f;sf:1;nr:4.12;cr:8.23;verts:9.28,24.18|-10.54,23.66|-1.19,12.56|-21.52,2.33|38.93,-11.97;
160	783.69	388.78	v:0.5;t:f;sf:1;nr:4.16;cr:8.32;verts:14.33,9.67|1.47,26.3|-16.14,-6.2|1.05,-15.03|14.66,-9.16;
200	817.96	384.75	v:0.5;t:f;sf:1;nr:4.21;cr:8.41;verts:5.3,41.27|-19.94,5.64|-19.61,-13.19|-12.17,-31.7|29.1,-17.49;
240	840.86	387.96	v:0.5;t:f;sf:1;nr:4.25;cr:8.51;verts:15.41,9.63|-9.36,15.58|-16.31,-21.43|6.21,-14.28;
280	865.16	386.6	v:0.5;t:f;sf:1;nr:4.3;cr:8.6;verts:22.44,36.15|-8.89,8.27|-18.1,-15.64|-7.01,-17.36|11.52,-14.75;
320	901.42	387.37	v:0.5;t:f;sf:1;nr:4.35;cr:8.7;verts:14.97,25.93|10.24,28.14|-4.27,42.81|-18.44,-23.6|20.04,-22.25;
360	937.76	394.38	v:0.5;t:f;sf:1;nr:4.38;cr:8.75;verts:7.86,6.6|2.83,9.87|-8.41,5.89|-16.31,-15.24|34.68,-2.81;
400	950.42	398.92	v:0.5;t:f;sf:1;nr:4.4;cr:8.8;verts:-4.79,11.15|-9.83,14.41|-21.07,10.43|26.06,-10.29|22.03,1.74;
440	981.77	392.16	v:0.5;t:f;sf:1;nr:4.42;cr:8.84;verts:40.89,16.24|-18.69,4.32|-9.32,-5.03|-16.27,-10.17|-5.3,-17.06;
480	1006.55	378.3	v:0.5;t:f;sf:1;nr:4.44;cr:8.87;verts:35.06,4.57|16.12,2.39|-18.52,4.62|4.62,-18.52;
520	1026.78	374.46	v:0.5;t:f;sf:1;nr:4.45;cr:8.91;verts:37.22,24.14|-25.17,-8.67|-22.32,-14.5|14.83,0.73|25.83,6.44;
560	1048.41	354.84	v:0.5;t:f;sf:1;nr:4.47;cr:8.94;verts:15.59,4.52|31.98,15.7|-18.56,9.87|-6.8,-18.89;
600	1065.89	350.39	v:0.5;t:f;sf:1;nr:4.49;cr:8.97;verts:14.49,11.24|-8.84,15.95|-10.2,15.12|-17.9,-3.48|21.29,-39.31;
640	1087.81	348.19	v:0.5;t:f;sf:1;nr:4.5;cr:9.01;verts:40.51,19.3|-7.42,9.05|-18.12,-5.19|-8.56,-16.79|-7.06,-17.47;
680	1116.18	347.2	v:0.5;t:f;sf:1;nr:4.52;cr:9.04;verts:12.41,14.27|12.14,18.3|-2.3,18.77|0.15,-0.5|16.54,9.17;
720	1148.84	338.38	v:0.5;t:f;sf:1;nr:4.53;cr:9.07;verts:-20.52,9.49|-20.25,5.46|-0.44,-0.28|-16.11,0.36|-10.06,-29.22;
760	1159.9	346.75	v:0.5;t:f;sf:1;nr:4.57;cr:9.15;verts:26.8,8.19|-1.47,27.98|-11.4,25.6|-11.5,8.08|-9.89,-44.25;
800	1186.36	348.34	v:0.5;t:f;sf:1;nr:4.62;cr:9.24;verts:0.24,0.47|0.33,9.78|-31.53,-6.13|7.77,-31.16|16.06,-27.81;
840	1216.99	352.63	v:0.5;t:f;sf:1;nr:4.67;cr:9.33;verts:-8.63,9.26|-10.62,-6.89|-9.55,-8.3|-0.47,-0.26|-14.57,-23.52;
880	1247.51	359.79	v:0.5;t:f;sf:1;nr:4.71;cr:9.43;verts:42.82,18.58|-20.71,0.72|-20.41,-3.6|-20.27,-4.31|-13.32,-15.87;
920	1268.31	371.76	v:0.5;t:f;sf:1;nr:4.75;cr:9.51;verts:-2.28,30.08|-8.49,-4.51|8.24,-4.95|9.58,0.84;
960	1286.2	376.17	v:0.5;t:f;sf:1;nr:4.79;cr:9.59;verts:5.67,8.1|-8.31,5.24|-26.38,-0.11|-9.65,-0.54|-0.24,0.49;
1000	1315.26	384.88	v:0.5;t:f;sf:1;nr:4.83;cr:9.67;verts:-27.43,26.81|12.57,-14.99|13.59,-14.07|3.06,19.32|19.52,1.36;
1040	1336.21	392.09	v:0.5;t:f;sf:1;nr:4.87;cr:9.73;verts:26.9,15.26|-1.44,8.58|-8.38,-7.77|-7.36,-6.86|-4.61,-10.85;
1080	1368.63	389.42	v:0.5;t:f;sf:1;nr:4.9;cr:9.8;verts:-28.07,16.21|15.89,-46.01|-5.52,12.58|23.32,-22.52|7.84,31.45;
1120	1394.81	380.22	v:0.5;t:f;sf:1;nr:4.92;cr:9.84;verts:4.57,48.8|-18.34,22.26|-20.07,-28.66|30.9,-16.43|33.8,-9.06;
1160	1425.68	375.25	v:0.5;t:f;sf:1;nr:4.93;cr:9.87;verts:29.21,7.28|29.74,10.34|0.02,-21.4|2.93,-14.02|27.71,-11.76;
1200	1461.49	367.71	v:0.5;t:f;sf:1;nr:4.94;cr:9.88;verts:-6.06,2.8|-29.78,16.51|-8.09,-19.31|-6.59,-0.26|0.57,-0;
1240	1492.64	366.55	v:0.5;t:f;sf:1;nr:4.94;cr:9.89;verts:20.37,7.01|-0.45,0.06|-7.01,-20.37|12.04,-17.86;
1280	1528.68	365.5	v:0.5;t:f;sf:1;nr:4.95;cr:9.89;verts:24.5,31.05|-11.36,23.28|-15.68,5.96|-15.23,-20.96|21.73,-14.11;
1320	1556.99	365.37	v:0.5;t:f;sf:1;nr:4.95;cr:9.89;verts:0.24,0.39|-11.81,7.97|-12.34,7.12|-6.58,-14.24;
1360	1583.31	365.16	v:0.5;t:f;sf:1;nr:4.95;cr:9.9;verts:10.82,1.91|-5.32,9.61|-26.09,0.18|-9.87,-4.81|47.78,-12.83;
1400	1624.15	381.08	v:0.5;t:f;sf:1;nr:4.95;cr:9.9;verts:-6.36,9.79|-10.58,4.94|-9.08,-7.35|27.98,-14.84;
1440	1655.23	394.23	v:0.5;t:f;sf:1;nr:4.95;cr:9.9;verts:-23.51,24.35|-28.06,18.93|-28.71,17.94|-20.37,-27.03|0.57,-0.01;
*	id=P16	origin=start	destiny=end	motherId=-	ageAtStart=240
0	642.65	537.79	v:0.5;t:f;sf:1;nr:4;cr:7.99;verts:16.02,4.9|10.54,13.02|-10.54,13.02|-16.75,-0.29|5.72,-39.1;
40	672.62	522.87	v:0.5;t:f;sf:1;nr:4.04;cr:8.08;verts:-17.22,-1.2|-19.43,-1.9|-13.95,-10.02|-0.4,-0.23|-10.39,-13.79;
80	694.97	525.79	v:0.5;t:f;sf:1;nr:4.07;cr:8.15;verts:10.07,2.33|-22.75,2.69|5.93,-8.47|31.88,-5.22;
120	730.68	530.85	v:0.5;t:f;sf:1;nr:4.11;cr:8.21;verts:17.01,18.9|-23.23,10.34|-25.04,4.42|-24.44,-7.01|32.29,-24.86;
160	755.31	543.06	v:0.5;t:f;sf:1;nr:4.14;cr:8.28;verts:15.75,11.03|6.58,32.19|-12.86,-14.28|-2.34,-19.08|7.65,-12.65;
200	778.08	548.6	v:0.5;t:f;sf:1;nr:4.17;cr:8.34;verts:18.36,2.58|12.64,13.56|-7.02,16.57|-15.12,-7.11|-4.69,-41.12;
240	804.63	555.45	v:0.5;t:f;sf:1;nr:4.2;cr:8.39;verts:-2.87,18.11|-13.91,20.4|-8.19,9.42|-17.87,-4.13|29.02,-29.91;
280	819.71	564.63	v:0.5;t:f;sf:1;nr:4.22;cr:8.45;verts:-3.19,8.75|-12.04,31.33|-4.23,-8.3|13.94,-20.73;
320	851.59	569.28	v:0.5;t:f;sf:1;nr:4.25;cr:8.5;verts:0.48,-0.05|-11.87,29.37|-30.6,-8.2|-17.94,-16.08|-12.38,-29.16;
360	870.5	572.84	v:0.5;t:f;sf:1;nr:4.28;cr:8.55;verts:18.52,-3.6|-18.42,3.52|-17.17,2.86|9.44,-16.34;
400	891.96	577.9	v:0.5;t:f;sf:1;nr:4.3;cr:8.6;verts:-0.17,9.49|-4.75,8.22|-9.44,0.99|-12.02,-11.28|42.69,-2.57;
440	920.37	584.6	v:0.5;t:f;sf:1;nr:4.33;cr:8.65;verts:-3.81,42.85|-8.93,-16.1|1.6,-18.34|14.27,4.13|13.46,-12.56;
480	958.17	593.09	v:0.5;t:f;sf:1;nr:4.36;cr:8.71;verts:0.47,0.18|-20.25,28.93|-35.18,-3.08|-24.34,-4.07|15.48,-31.74;
520	997.33	588.48	v:0.5;t:f;sf:1;nr:4.38;cr:8.76;verts:8.4,3.39|3.25,8.46|-4.25,8|-8.97,-33.68;
560	1024.52	576.84	v:0.5;t:f;sf:1;nr:4.4;cr:8.8;verts:36.15,24.69|-22.44,6.86|-23.95,-3.18|-18.8,-8.25|6.86,-22.44;
600	1044.39	572.02	v:0.5;t:f;sf:1;nr:4.42;cr:8.84;verts:16.28,19.86|-4.3,-8.08|-9.42,-15.36|6.24,-6.69;
640	1074.8	572.44	v:0.5;t:f;sf:1;nr:4.44;cr:8.88;verts:42.88,10.7|-14.13,20.29|-28.57,-2|-24.17,-6.26|-3.99,-28.36;
680	1096.78	572.5	v:0.5;t:f;sf:1;nr:4.46;cr:8.92;verts:20.91,10.76|8.16,6.85|15.57,-9.39|10.65,0.37;
720	1117.49	564.66	v:0.5;t:f;sf:1;nr:4.48;cr:8.96;verts:40.3,19.12|-2.93,10.21|-12.55,-0.99|-10.07,-7.47|-5.14,-17.23;
760	1163.76	564.5	v:0.5;t:f;sf:1;nr:4.5;cr:9;verts:16.33,31.91|-5.96,18.96|-20.3,-9.04|19.05,-11.45;
800	1193.68	565.61	v:0.5;t:f;sf:1;nr:4.52;cr:9.03;verts:42.57,14.55|-27.98,9.09|-27.47,-10.54|-10.88,-10.33|28.78,-6.12;
840	1224.23	563.69	v:0.5;t:f;sf:1;nr:4.54;cr:9.07;verts:12.03,12.63|-20.45,23.52|-29.47,10.15|-1.77,-8.04|0.37,-0.37;
880	1257.83	560.98	v:0.5;t:f;sf:1;nr:4.55;cr:9.11;verts:30.64,17.69|16.61,31.23|-21.57,9.92|-34.84,6.14|-0.11,-0.51;
920	1282.93	554.43	v:0.5;t:f;sf:1;nr:4.57;cr:9.14;verts:5.54,11.14|-8.49,24.69|-25.21,-7.06|-6.33,-6.55|37.66,-25.59;
960	1300.68	551.24	v:0.5;t:f;sf:1;nr:4.62;cr:9.24;verts:-0.31,-0.43|-12.21,7.95|-27.93,1.46|-24.07,-9.74|-0.98,-27.95;
1000	1328.16	560.75	v:0.5;t:f;sf:1;nr:4.68;cr:9.36;verts:28.16,2.46|-4.42,27.92|-9.2,26.73|-27.18,-25.03|27.18,-7.79;
1040	1361.57	573.56	v:0.5;t:f;sf:1;nr:4.74;cr:9.48;verts:4.7,29.67|-5.24,15.27|-0.37,0.39|-6.23,5.02|-21.97,-20.49;
1080	1391.55	570.23	v:0.5;t:f;sf:1;nr:4.8;cr:9.6;verts:-12.48,17.18|-21.18,1.48|18.2,-10.94|0.35,0.26;
1120	1417.19	562.69	v:0.5;t:f;sf:1;nr:4.86;cr:9.73;verts:-31.93,-11.62|-25.29,-7.27|-7.44,-18.47|0,-0.55|23.6,-24.44;
1160	1449.74	553.86	v:0.5;t:f;sf:1;nr:4.93;cr:9.87;verts:23.47,21.89|-5.02,31.7|-13.87,-36.35|13.05,-29.32|15.07,-28.34;
1200	1479.25	541.49	v:0.5;t:f;sf:1;nr:4.97;cr:9.93;verts:16.89,16.89|-11.58,20.89|-6.04,9.52|-15.35,-18.29|32.34,-22.63;
1240	1503.48	519.93	v:0.5;t:f;sf:1;nr:4.99;cr:9.98;verts:16.7,17.29|-23.94,2.09|19.15,-25.37|22.59,-8.22;
1280	1531.42	516.54	v:0.5;t:f;sf:1;nr:5;cr:10.01;verts:47.78,14.33|-11.24,13.89|-25.03,3.96|-5.35,-11.62|11.5,-22.58;
1320	1565.75	506.04	v:0.5;t:f;sf:1;nr:5.02;cr:10.03;verts:13.44,3.83|-13.32,29.13|-25.98,-16.23|28.4,-11.47|29.59,-7.93;
1360	1584.84	501	v:0.5;t:f;sf:1;nr:5.03;cr:10.05;verts:10.5,-12.96|0.22,0.53|-5.65,-1.2|-26.54,-36.53|9.31,-16.51;
1400	1624.71	497.53	v:0.5;t:f;sf:1;nr:5.04;cr:10.07;verts:22.16,23.32|1.58,11.25|-10.87,-3.32|8.44,-7.6;
1440	1650.31	499.21	v:0.5;t:f;sf:1;nr:5.04;cr:10.08;verts:-3.44,25.01|-24.02,12.94|-17.16,-5.91|39.58,-31.13|9.77,4.55;
*	id=P17	origin=start	destiny=end	motherId=-	ageAtStart=80
0	244.19	479.6	v:0.5;t:f;sf:1;nr:3.99;cr:7.97;verts:-1.31,8.6|-0.34,19.54|-10.93,16.2|14.33,-36.7|7.32,-18.12;
40	255.18	493.36	v:0.5;t:f;sf:1;nr:4.03;cr:8.06;verts:1.28,24.36|-23.53,32.17|-3.67,-4.36|3.33,-22.94|22.45,-9.53;
80	281.21	506.28	v:0.5;t:f;sf:1;nr:4.08;cr:8.17;verts:0.34,-0.31|-3.58,3.39|-16.38,8.71|-18,4.49|-14.81,-11.16;
120	296.42	509.37	v:0.5;t:f;sf:1;nr:4.14;cr:8.28;verts:39.72,9.46|-18.79,6.48|-14.87,2.78|-1.68,-8.66|1.68,-8.66;
160	323.05	500.31	v:0.5;t:f;sf:1;nr:4.2;cr:8.4;verts:10.3,-3.43|8.2,-2.35|13.09,0.4|-4.27,-7.39|-1.63,-8.37;
200	347.99	486.17	v:0.5;t:f;sf:1;nr:4.26;cr:8.51;verts:37.53,18.81|-18.44,0.97|-16.74,-16.49|-11.84,-13.74|-14.64,-17.57;
240	375.38	471.64	v:0.5;t:f;sf:1;nr:4.31;cr:8.62;verts:10.13,4.28|9.41,16.97|-34.04,0.25|14.86,-12.47|18.83,-4.69;
280	398.8	466.61	v:0.5;t:f;sf:1;nr:4.37;cr:8.74;verts:-0.49,0.05|-14.01,11.94|-13.28,-0.75|-8.55,-17.5|-4.59,-9.72;
320	432.38	453.64	v:0.5;t:f;sf:1;nr:4.4;cr:8.8;verts:38.02,21.51|-12.53,17.25|-21.26,-1.49|-12.23,-17.46|8.33,-19.62;
360	453.59	448.11	v:0.5;t:f;sf:1;nr:4.43;cr:8.85;verts:29.69,8.51|16.81,15.98|0.4,-0.04|-5.36,-30.42;
400	477.89	445.55	v:0.5;t:f;sf:1;nr:4.45;cr:8.89;verts:9.16,5.72|5.4,5.95|-7.48,13.42|-23.89,-2.6|38.14,-22.44;
440	499.8	441.51	v:0.5;t:f;sf:1;nr:4.46;cr:8.92;verts:16.02,31.75|-16.51,1.91|-12.75,1.68|0.65,-18.66|5.77,-17.76;
480	517.94	431.62	v:0.5;t:f;sf:1;nr:4.48;cr:8.95;verts:-2.13,21.85|-18.18,30.72|-3.02,-19.04|1.68,-19.2|18.92,-3.68;
520	548.15	416.21	v:0.5;t:f;sf:1;nr:4.49;cr:8.98;verts:5.26,8.75|0.17,35.82|-11.28,-19.08|7.93,-6.42;
560	589.07	421.41	v:0.5;t:f;sf:1;nr:4.5;cr:9;verts:4.4,7.93|-3.69,8.29|2.19,-8.8|10.56,-34.33;
600	620.88	417.06	v:0.5;t:f;sf:1;nr:4.51;cr:9.03;verts:22.57,4.69|-4.45,8.03|-6.49,6.49|-7.87,-4.73;
640	645.73	425.33	v:0.5;t:f;sf:1;nr:4.52;cr:9.05;verts:25.36,10.25|9.8,25.54|-2.29,12.96|0.43,0.29|20.95,-17.58;
680	669.93	438.96	v:0.5;t:f;sf:1;nr:4.53;cr:9.07;verts:1.16,23.88|-7.79,-6.77|5.92,-8.45|17.98,4.48;
720	706.12	440.92	v:0.5;t:f;sf:1;nr:4.54;cr:9.09;verts:8.94,2.39|-18.2,6.45|6.07,-6.98|27.53,-23.63;
760	734.2	428.69	v:0.5;t:f;sf:1;nr:4.55;cr:9.11;verts:41.12,19.36|-16.54,17.13|-19.14,-9.84|-19.74,-13.32|-2.49,-23.68;
800	758.03	420.74	v:0.5;t:f;sf:1;nr:4.56;cr:9.13;verts:9.22,3.91|7.21,6.96|-9.8,-2.08|-15.33,-17.57;
840	781.98	408.04	v:0.5;t:f;sf:1;nr:4.61;cr:9.22;verts:24.08,27.44|10.44,16.07|-14.72,-8.78|4.64,-18.6;
880	797.79	385	v:0.5;t:f;sf:1;nr:4.67;cr:9.33;verts:8.26,4.4|7.98,28.41|-20.71,-12.44|-5.37,-6.96|8.26,-22.7;
920	804.57	377.08	v:0.5;t:f;sf:1;nr:4.72;cr:9.44;verts:46.38,5.05|1.2,20.48|-31.71,14.79|-12.16,-14.89|19.57,-29.01;
960	832.96	354.56	v:0.5;t:f;sf:1;nr:4.77;cr:9.54;verts:19.89,42.81|-27.19,-2.03|-21.47,-19.33|-4.52,-28.53|17.99,-17.47;
1000	862.84	345.2	v:0.5;t:f;sf:1;nr:4.82;cr:9.64;verts:3.35,31.88|-25.11,40.55|-7.75,-31.1|18.39,-26.26|31.23,-7.21;
1040	888.22	330.21	v:0.5;t:f;sf:1;nr:4.87;cr:9.74;verts:-4.18,9.85|-22.03,16.88|-6.59,-8.43|5.86,-22.21|19.43,-15.2;
1080	924.18	323.02	v:0.5;t:f;sf:1;nr:4.93;cr:9.85;verts:34.06,18.9|0.21,11.78|-11.75,0.82|-11.48,-2.65|-16.53,-22.39;
1120	953.03	315.14	v:0.5;t:f;sf:1;nr:4.96;cr:9.91;verts:38.94,6.07|5.21,11.01|-28.65,3.9|6.03,-21.02;
1160	991.88	316	v:0.5;t:f;sf:1;nr:4.98;cr:9.96;verts:0.43,0.38|0.09,6.93|-35.92,11.67|-11.04,-36.11|3.95,-37.56;
1200	1019.66	314.53	v:0.5;t:f;sf:1;nr:5;cr:10.01;verts:39.8,1.96|20.09,6.53|-27.69,5.46|16.87,-12.71;
1240	1051.04	313.02	v:0.5;t:f;sf:1;nr:5.03;cr:10.05;verts:8.42,0.45|39.28,7.71|-11.3,5.02|-22.2,3.12|-14.51,-14.22;
1280	1071.05	318.1	v:0.5;t:f;sf:1;nr:5.04;cr:10.07;verts:15.87,32.53|-9.37,34.96|-11.59,5.53|-0.08,-0.57|19.28,12.8;
1320	1094.49	323.07	v:0.5;t:f;sf:1;nr:5.04;cr:10.08;verts:40.69,29.68|-4.17,17.77|-23.53,4.4|-38.37,-0.67|16.82,-34.49;
1360	1121.77	327.28	v:0.5;t:f;sf:1;nr:5.04;cr:10.09;verts:20.99,34.44|6.52,10.43|-10.32,-6.7|2.56,-12.03;
1400	1143.45	330.11	v:0.5;t:f;sf:1;nr:5.05;cr:10.09;verts:-8.4,9|-15.16,13.26|-10.55,6.34|-19.13,-9.2|50.12,-5.72;
1440	1168.79	331.95	v:0.5;t:f;sf:1;nr:5.05;cr:10.1;verts:-15.92,21.12|-26.35,2.3|35.18,-19.82|24.34,-10.33;
*	id=P18	origin=start	destiny=end	motherId=-	ageAtStart=120
0	810.11	273.33	v:0.5;t:f;sf:1;nr:3.99;cr:7.98;verts:-8.22,5.14|-8.64,4.4|7.43,-6.23|15.88,-2.92;
40	836.96	273.57	v:0.5;t:f;sf:1;nr:4.03;cr:8.06;verts:7.01,4.73|-5.98,5.98|-10.96,-2.68|-19.41,-5.99|28.27,-14.79;
80	862.71	276.47	v:0.5;t:f;sf:1;nr:4.08;cr:8.15;verts:15.03,20.97|-23.48,11.45|-18.74,7.62|2.52,-11.89|14.23,-21.91;
120	899.1	268.05	v:0.5;t:f;sf:1;nr:4.12;cr:8.24;verts:15.86,10.3|3.22,32.44|-15.86,-10.3|-8.88,-16.7|17.14,-7.99;
160	934.11	275.61	v:0.5;t:f;sf:1;nr:4.16;cr:8.33;verts:41.17,-0.87|-7.7,15.12|-17.87,-0.43|-12.8,-11.13|-10.21,-13.55;
200	955.09	274.55	v:0.5;t:f;sf:1;nr:4.21;cr:8.41;verts:22.06,12.23|-40.84,8.08|17.52,-18.15|23.99,-7.8|20.19,-1.93;
240	974.13	294.79	v:0.5;t:f;sf:1;nr:4.25;cr:8.5;verts:4.96,12.44|1.15,18.31|-2.01,-8.69|0.69,-33.64;
280	999.88	320.52	v:0.5;t:f;sf:1;nr:4.29;cr:8.58;verts:18.71,26.73|-6.78,31.91|-6.78,-31.91|-0.06,-0.39;
320	1030.34	319.46	v:0.5;t:f;sf:1;nr:4.33;cr:8.67;verts:16.95,23.32|-33.61,6.93|13.09,-25.69|13.98,-25.21|22.4,-18.14;
360	1044.73	324.17	v:0.5;t:f;sf:1;nr:4.36;cr:8.72;verts:15.85,40.33|-17.33,0.3|-1.3,-20.98|-0.41,-20.51|8.02,-13.44;
400	1077.36	313.94	v:0.5;t:f;sf:1;nr:4.38;cr:8.76;verts:0,27.2|-27.16,-1.42|20.83,-17.48|0.3,0.27;
440	1118.7	304.67	v:0.5;t:f;sf:1;nr:4.4;cr:8.79;verts:18.51,27.44|-10.78,31.3|-23,-23.81|-11.7,-33.02|30.69,-12.4;
480	1145.18	299.82	v:0.5;t:f;sf:1;nr:4.41;cr:8.83;verts:24.25,14.28|-7.97,22.6|-11.01,-14.61|-11.01,-14.61|4.21,-17.25;
520	1165.79	294.17	v:0.5;t:f;sf:1;nr:4.43;cr:8.86;verts:24.79,13.53|3.64,8.63|-7.8,19.31|20.75,-1.82;
560	1191.61	300.96	v:0.5;t:f;sf:1;nr:4.44;cr:8.88;verts:26.87,18.12|-1.03,20.33|-5.07,4.98|-14.95,-24.07|19.05,-26.22;
600	1225.94	305.04	v:0.5;t:f;sf:1;nr:4.45;cr:8.9;verts:8.44,7.34|-7.46,22.21|-9.49,5.93|0.2,-11.19|13.35,-42.35;
640	1268.05	307.35	v:0.5;t:f;sf:1;nr:4.46;cr:8.93;verts:20.82,-0.73|19.32,7.81|-10.73,17.86|-19.58,7.13|-5.76,-44.15;
680	1298.95	310.12	v:0.5;t:f;sf:1;nr:4.47;cr:8.95;verts:17.96,9.95|-11.58,10.57|-10.07,2.04|-1.68,-35.67;
720	1318.43	311.87	v:0.5;t:f;sf:1;nr:4.52;cr:9.04;verts:30.97,8.88|-1.52,11.7|-26.06,18.94|-2.46,-28.53|31.73,-5.59;
760	1343.17	312.18	v:0.5;t:f;sf:1;nr:4.58;cr:9.16;verts:-12.19,28.72|-4.88,-30.82|6.98,-5.29|35.9,-4.44;
800	1372.58	298.66	v:0.5;t:f;sf:1;nr:4.64;cr:9.27;verts:8.34,45.01|-18.72,2.3|-14.45,-12.12|6.49,-17.96|18.51,-3.6;
840	1400.37	290.46	v:0.5;t:f;sf:1;nr:4.69;cr:9.39;verts:37.07,1.08|21.39,6.13|-19.46,-10.79|-15.18,-16.28|-9.28,-11.79;
880	1428.54	291.58	v:0.5;t:f;sf:1;nr:4.74;cr:9.49;verts:18.88,10.47|8.91,2.2|-6.77,7.25|-3.11,-37.42;
920	1454.44	286.82	v:0.5;t:f;sf:1;nr:4.79;cr:9.59;verts:29.95,-3.68|-7.02,5.7|-17,-2.56|-8.38,-22.8;
960	1466.95	284.87	v:0.5;t:f;sf:1;nr:4.84;cr:9.69;verts:43.87,19.35|-19.53,3.75|-6.12,-8.12|9.67,-3.14|17.44,-5.63;
1000	1481.58	295.02	v:0.5;t:f;sf:1;nr:4.89;cr:9.78;verts:48.44,-0.19|11.21,4.3|-4.96,7.01|-20.75,2.03|-3.51,-11.49;
1040	1495.18	306.58	v:0.5;t:f;sf:1;nr:4.91;cr:9.82;verts:19.33,9.43|-2.39,15.86|-18.56,18.57|-17.11,0.07|21.14,-44.08;
1080	1527.49	323.64	v:0.5;t:f;sf:1;nr:4.93;cr:9.86;verts:0.43,0.37|-29.88,-4.73|-13.74,-26.96|-11.17,-27.02|-9.35,-28.77;
1120	1559.99	348.27	v:0.5;t:f;sf:1;nr:4.95;cr:9.89;verts:0.41,39.43|-7.28,-6.79|-5.57,-8.26|0.17,-9.96|7.52,-6.53;
1160	1577.61	359.1	v:0.5;t:f;sf:1;nr:4.96;cr:9.92;verts:-10.1,4.3|-24.9,4.04|-23.19,2.58|-17.44,0.88|48.7,-8.56;
1200	1601	363.78	v:0.5;t:f;sf:1;nr:4.97;cr:9.95;verts:-31.34,24.33|-3.98,-12.26|10.69,-7.21|25.31,-3.88;
1240	1631.71	363.82	v:0.5;t:f;sf:1;nr:4.99;cr:9.97;verts:13.85,28.65|-20.01,-7.17|-11.89,-5.8|-5.39,-3.84|7.78,-10.7;
1280	1644.07	358.18	v:0.5;t:f;sf:1;nr:5;cr:10;verts:1.49,23.02|-24.26,-11.43|-17.76,-9.48|-4.59,-16.34|39.87,1.37;
1320	1678.3	349.55	v:0.5;t:f;sf:1;nr:5.01;cr:10.02;verts:-21.3,34.08|-25.83,30.78|-26.36,30.33|0.34,-0.46|5.64,-7.25;
1360	1700.88	336.36	v:0.5;t:f;sf:1;nr:5.02;cr:10.04;verts:44.76,22.48|6.71,9.24|-10.92,3.34|-22.23,-13.66|-16.94,-20.45;
1400	1738.89	324.18	v:0.5;t:f;sf:1;nr:5.03;cr:10.06;verts:6.75,10.31|-0.07,0.46|13.29,-17.64|20.62,-7.91;
1440	1762.67	319.19	v:0.5;t:f;sf:1;nr:5.04;cr:10.07;verts:43.25,25.64|-17.03,5.31|-23.85,-4.54|-10.49,-22.63|-3.16,-12.91;
*	id=P19	origin=start	destiny=end	motherId=-	ageAtStart=880
0	714.98	125.08	v:0.5;t:f;sf:1;nr:3.96;cr:7.92;verts:14.85,11.08|-23.34,9.09|-4.98,-18.6|-3.01,-19.02|18.51,-5.31;
40	712.68	131.86	v:0.5;t:f;sf:1;nr:4;cr:8;verts:14.79,5.68|-8.25,-6.3|-2.69,-11.82|-0.72,-12.24;
80	706.2	153.06	v:0.5;t:f;sf:1;nr:4.04;cr:8.08;verts:5.77,8.96|3.8,9.38|-1.77,14.9|-21.28,-16.04|38.99,-8.96;
120	722.75	173.73	v:0.5;t:f;sf:1;nr:4.07;cr:8.14;verts:-3.36,25.62|-9.54,-1.17|-5.78,-7.68|6.43,-7.14;
160	742.78	179.85	v:0.5;t:f;sf:1;nr:4.1;cr:8.2;verts:25.01,32.11|-13.59,-1.02|-4.89,-9.2|-2.7,-10.07|3.9,-9.66;
200	768.13	180.73	v:0.5;t:f;sf:1;nr:4.12;cr:8.25;verts:27.52,-3.87|0.47,0.07|-27.79,-0.49|-21.45,-8.78|-25.77,-10.41;
240	798.13	187.27	v:0.5;t:f;sf:1;nr:4.15;cr:8.3;verts:-13.9,22.44|-8.23,-6.2|8.34,-6.06|10.25,-1.08;
280	827.19	192.91	v:0.5;t:f;sf:1;nr:4.17;cr:8.34;verts:23.68,34.06|-18.8,4.56|-20.72,-0.42|-26.17,-13.33|16.85,-24.06;
320	857.2	205.34	v:0.5;t:f;sf:1;nr:4.19;cr:8.38;verts:22.33,24.79|3.32,7.83|-13.16,-11.63|6.79,-5.12;
360	877.39	210.69	v:0.5;t:f;sf:1;nr:4.21;cr:8.41;verts:-16.87,13.18|-13.4,0.23|2.55,-8.33|3.96,-7.76|41.16,-7.8;
400	902.27	229.36	v:0.5;t:f;sf:1;nr:4.22;cr:8.45;verts:16.29,10.87|-20.92,10.91|-22.33,10.34|-9.46,-4.41|27.78,-31.59;
440	928.27	240.3	v:0.5;t:f;sf:1;nr:4.24;cr:8.48;verts:31.79,27.81|-9.71,21.81|-16.01,-21.25|-12.08,-23.71|1.78,-20.65;
480	948.98	242.04	v:0.5;t:f;sf:1;nr:4.26;cr:8.51;verts:18.44,14.41|-13.42,19.17|-22.71,-5.66|28.47,-18.43;
520	979.38	245.28	v:0.5;t:f;sf:1;nr:4.27;cr:8.54;verts:-11.96,17.65|-1.93,-15.19|5.04,-8.39|25.15,-22.95;
560	1009.05	254.11	v:0.5;t:f;sf:1;nr:4.29;cr:8.58;verts:2.65,27.21|-18.27,2.57|-24.62,0.44|-4.52,-14.12|15.3,-10.32;
600	1047.71	258.93	v:0.5;t:f;sf:1;nr:4.3;cr:8.61;verts:39.76,16.06|-8.81,-0.62|-23.37,-5.5|-6.46,-6.02|-3.73,-8.01;
640	1084.32	274.91	v:0.5;t:f;sf:1;nr:4.32;cr:8.64;verts:38.82,18.59|-11.95,19.13|-22.14,-4.3|-18.01,-13.57|11.62,-19.33;
680	1105.01	272.18	v:0.5;t:f;sf:1;nr:4.33;cr:8.66;verts:-2.84,23.15|-0.4,0.04|-9.07,-22.07|12.36,-19.78;
720	1132.84	276.33	v:0.5;t:f;sf:1;nr:4.34;cr:8.69;verts:30.84,30.42|5.09,10.91|-12.04,-0.21|-15.47,-15.62|10.1,-6.56;
760	1153.28	279.47	v:0.5;t:f;sf:1;nr:4.36;cr:8.71;verts:-10.27,29.82|-15.35,14.05|-31.42,-2.75|-10.34,-3.42|0.43,-0.26;
800	1184.82	291.32	v:0.5;t:f;sf:1;nr:4.37;cr:8.73;verts:-8.02,26.24|-14.13,23.52|-16.51,21.91|-23.27,-14.54|38.94,-19.5;
840	1223.15	296.26	v:0.5;t:f;sf:1;nr:4.38;cr:8.76;verts:28.9,5.1|11.65,19.08|-12.4,-26.59|0.62,-14.56|9.07,-27.91;
880	1258.88	303.94	v:0.5;t:f;sf:1;nr:4.39;cr:8.79;verts:19.32,11.39|-6.83,12.78|-7.42,-6.01|-1.33,-9.46;
920	1266.51	290.77	v:0.5;t:f;sf:1;nr:4.41;cr:8.81;verts:24.53,25.18|-14.46,-0.39|-15.05,-19.18|-8.96,-22.63|11.69,-1.78;
960	1287.96	280.25	v:0.5;t:f;sf:1;nr:4.42;cr:8.84;verts:10.36,-0.91|-0.39,0.13|-9.76,-12.31|9.1,-5.04;
1000	1322.98	275.71	v:0.5;t:f;sf:1;nr:4.43;cr:8.86;verts:13.09,20.16|12.02,20.82|-24.01,1.26|-24.66,-5.44|0.16,0.48;
1040	1361.78	255.37	v:0.5;t:f;sf:1;nr:4.44;cr:8.88;verts:-4.43,9.08|-5.79,8.27|-25.7,-0.18|-0.36,-0.19;
1080	1386.13	265.87	v:0.5;t:f;sf:1;nr:4.45;cr:8.9;verts:7.05,20.48|-14.21,16.35|-19.94,8.46|15.76,-31.83|19.79,-8.81;
1120	1419.73	260.93	v:0.5;t:f;sf:1;nr:4.46;cr:8.92;verts:15.55,9.71|-3.05,35.46|-13.81,-13.75|3.5,-17.99|15.37,-9.98;
1160	1437.7	262.33	v:0.5;t:f;sf:1;nr:4.47;cr:8.94;verts:42.64,13.04|-2.43,11.12|-19.08,-0.33|-14.48,-16.59|-2.6,-8.58;
1200	1472.2	269.89	v:0.5;t:f;sf:1;nr:4.48;cr:8.96;verts:8.15,20.59|-4.5,9.64|1.61,-28.56|9.48,-4.83;
1240	1501.58	280.27	v:0.5;t:f;sf:1;nr:4.49;cr:8.98;verts:19.67,40.25|-19.91,5.55|-17.71,-15.95|-8.93,-22.1|19.52,-13.67;
1280	1533.8	298.73	v:0.5;t:f;sf:1;nr:4.5;cr:9.01;verts:11.68,15.5|-16.97,9.41|-12.69,4.79|-15.9,-11.13|33.27,-30.17;
1320	1561.07	305.73	v:0.5;t:f;sf:1;nr:4.52;cr:9.04;verts:10.66,5.67|5.29,10.85|6,-23.16|7,-13|9.38,-7.6;
1360	1588.07	308.22	v:0.5;t:f;sf:1;nr:4.53;cr:9.06;verts:-21.7,13.33|-16.34,8.15|-17.61,-5.12|-19.99,-10.51|44.89,-5.1;
1400	1612.7	312	v:0.5;t:f;sf:1;nr:4.57;cr:9.15;verts:26.99,-3.31|16.74,21.43|20.26,-1.31|-13.59,23.55|5.22,-45.01;
1440	1643.21	320.27	v:0.5;t:f;sf:1;nr:4.62;cr:9.23;verts:4.07,45.56|-3.52,4.95|-10.25,6.95|-22.77,-25.29|32.18,-11.08;
*	id=P20	origin=start	destiny=end	motherId=-	ageAtStart=160
0	79.24	233.75	v:0.5;t:f;sf:1;nr:3.9;cr:7.81;verts:10.62,12.22|-1.69,16.1|-14.55,7.1|5.94,-30.27|12.4,-10.41;
40	86.16	241.83	v:0.5;t:f;sf:1;nr:3.95;cr:7.9;verts:3.71,20.31|-12.69,1.63|3.1,-9|5.49,-2.32;
80	105.65	255.36	v:0.5;t:f;sf:1;nr:4;cr:7.99;verts:-4.39,6.76|-14,11.2|-16.39,4.52|-7.82,-1.95|35.76,-16.82;
120	130.45	261.91	v:0.5;t:f;sf:1;nr:4.04;cr:8.08;verts:21.42,33.73|5.03,31.73|-26.94,-17.5|21.08,-24.25|10.95,-10.27;
160	167.5	277.2	v:0.5;t:f;sf:1;nr:4.08;cr:8.17;verts:-0.3,17.12|-3.56,16.75|-14.52,9.07|-15.97,-8.96|34.72,-20.63;
200	189.95	280.4	v:0.5;t:f;sf:1;nr:4.13;cr:8.27;verts:34.73,21.48|-15.88,22.68|-26.98,-6.23|-4.33,-27.35|12.28,-17.43;
240	202.71	274.53	v:0.5;t:f;sf:1;nr:4.18;cr:8.37;verts:9.37,15|6.91,16.28|3.82,32.84|-7.19,-16.16|-0.48,-23.29;
280	219.45	266.92	v:0.5;t:f;sf:1;nr:4.24;cr:8.48;verts:0.38,-0.3|-7.37,7.39|-11.21,18.65|-9.83,8.67|-11.53,-18.45;
320	243.48	266.39	v:0.5;t:f;sf:1;nr:4.29;cr:8.59;verts:27.9,26.02|21.33,31.62|-23.65,-0.83|-31.45,-28.42|38.05,2.66;
360	268.58	268.72	v:0.5;t:f;sf:1;nr:4.35;cr:8.69;verts:12.95,5|1.62,27.43|-20.41,1.07|-5.97,-19.54|12.86,-15.88;
400	298.43	256.81	v:0.5;t:f;sf:1;nr:4.37;cr:8.75;verts:35.1,25.62|-8.95,-0.31|-8.51,-2.77|-16.9,-6.92|2.32,-8.65;
440	329.32	251.04	v:0.5;t:f;sf:1;nr:4.4;cr:8.79;verts:25.6,6.86|4.21,19.86|-24.81,24.67|-3.69,-26.25|15.58,-21.44;
480	353.27	249.04	v:0.5;t:f;sf:1;nr:4.41;cr:8.83;verts:11.82,-4.77|12.42,2.87|-11.49,-0.81|-8.38,-23.45;
520	390.34	251.13	v:0.5;t:f;sf:1;nr:4.43;cr:8.86;verts:32.95,29.36|-24.65,4.96|-25.25,-2.69|1.85,-17.56|13.52,-11.35;
560	415.18	259.52	v:0.5;t:f;sf:1;nr:4.44;cr:8.89;verts:14.64,34.49|-36.5,8.43|-22.99,-9.16|-11.32,-2.95|0.36,-0.36;
600	441.89	262.91	v:0.5;t:f;sf:1;nr:4.46;cr:8.91;verts:17.17,-4.6|10.45,14.38|-0.31,17.77|-26.34,3.03|4.49,-35.26;
640	460.15	258.68	v:0.5;t:f;sf:1;nr:4.47;cr:8.94;verts:-7.81,10.15|-18.57,13.54|-18.18,-7.35|-1.09,-8.83|44.36,-4.3;
680	474.98	253.03	v:0.5;t:f;sf:1;nr:4.48;cr:8.97;verts:44.51,4.16|-11.45,24.55|-22.64,4.5|-15.92,-14.47|24.94,-10.58;
720	495.04	248.51	v:0.5;t:f;sf:1;nr:4.5;cr:8.99;verts:24.44,-0.36|0.23,0.46|-29.01,-21.86|8.79,-35.24|4.87,-15.1;
760	528.62	245.63	v:0.5;t:f;sf:1;nr:4.51;cr:9.02;verts:28.97,11.12|-8.03,29.97|-9.13,-3.24|-13.49,-33.35|10.1,-29.34;
800	552.55	237.24	v:0.5;t:f;sf:1;nr:4.52;cr:9.04;verts:0.35,0.38|5.04,2.73|-14.53,21.54|-20.47,-15.99|-8.46,-24.56;
840	587.49	224.61	v:0.5;t:f;sf:1;nr:4.53;cr:9.07;verts:22.42,-5.77|18.07,6.94|-18.41,-5.98|-4.68,-18.78;
880	626.29	223.65	v:0.5;t:f;sf:1;nr:4.54;cr:9.09;verts:32.4,31.71|-20.73,5.98|-16.38,-6.73|5.2,-24.48|23.04,-9.78;
920	649.85	230.97	v:0.5;t:f;sf:1;nr:4.55;cr:9.11;verts:34.76,29.25|-6.94,7.44|-18.36,-17.16|3.31,-9.62|10.18,-0.18;
960	684.81	236.12	v:0.5;t:f;sf:1;nr:4.6;cr:9.19;verts:29.74,17.87|-7.21,33.94|-24.78,4.97|-17.07,-42.21|34.69,-0.61;
1000	716.04	245.71	v:0.5;t:f;sf:1;nr:4.65;cr:9.29;verts:4.17,-10.32|3.47,8.99|-1.48,27.46|-3.25,10.64|0.78,-36.77;
1040	743.09	258.37	v:0.5;t:f;sf:1;nr:4.7;cr:9.39;verts:18.77,42.49|-22.88,2.34|-11.9,-26.74|0,-29.27|10.49,-27.32;
1080	767.2	266.94	v:0.5;t:f;sf:1;nr:4.75;cr:9.5;verts:46.81,3.85|-12.3,15.18|-12.82,14.74|-19.43,2.04|-13.62,-18.75;
1120	792.01	277.36	v:0.5;t:f;sf:1;nr:4.8;cr:9.6;verts:34.41,11.18|21.99,14.27|-29.26,37.4|1.26,-36.16|26.46,-24.68;
1160	822.95	294.31	v:0.5;t:f;sf:1;nr:4.85;cr:9.7;verts:-11.09,-2.76|-4.48,-7.73|0.22,-0.38|8.08,-8.08;
1200	846.54	290.1	v:0.5;t:f;sf:1;nr:4.9;cr:9.8;verts:41.69,24.78|-28.23,16.3|-23.36,-4.59|-15.5,-12.29|27.02,-18.23;
1240	876.46	284.02	v:0.5;t:f;sf:1;nr:4.93;cr:9.85;verts:25.15,23.46|11.77,18.71|-34.37,1.2|-2.9,-24.3|39.15,-1.92;
1280	911.55	294.91	v:0.5;t:f;sf:1;nr:4.94;cr:9.89;verts:11.31,4.34|-4.54,11.23|-9.92,-6.95|7.24,-30.68;
1320	930.41	306.08	v:0.5;t:f;sf:1;nr:4.96;cr:9.92;verts:-0.47,0.33|-7.55,15.51|-28.78,4.22|-30.8,-8.83|-11.62,-19.51;
1360	965.89	311.69	v:0.5;t:f;sf:1;nr:4.97;cr:9.94;verts:-6.54,19.23|-11.79,1.66|11.5,-3.08|11.87,0.83;
1400	982.84	313	v:0.5;t:f;sf:1;nr:4.98;cr:9.97;verts:49.7,-1.7|-5.07,2.14|-28.73,2.96|-5.45,-1.78|-12.45,-7.48;
1440	1019.95	303.81	v:0.5;t:f;sf:1;nr:4.99;cr:9.99;verts:28.51,15.16|-26.45,18.52|-27.97,16.15|-0.4,-0.41|12.59,-10.88;
*	id=P21	origin=start	destiny=end	motherId=-	ageAtStart=80
0	537.92	264.25	v:0.5;t:f;sf:1;nr:3.94;cr:7.89;verts:17.88,11.25|-14.88,-6.01|3.61,-15.64|9.8,-29.59;
40	545.06	275.04	v:0.5;t:f;sf:1;nr:3.96;cr:7.92;verts:-0.27,-0.37|-3.53,-4.85|-22.03,4.78|-0.38,-21.6|2.65,-18.79;
80	571.06	284.3	v:0.5;t:f;sf:1;nr:3.99;cr:7.98;verts:19.01,0|-4.6,18.45|-18.4,-17.43|4.92,-18.36|18.87,-2.32;
120	595.54	278.67	v:0.5;t:f;sf:1;nr:4.02;cr:8.05;verts:13.71,37.46|-5.47,-5.64|-5.61,-7.95|0.98,-8|1.12,-7.98;
160	622.32	284.52	v:0.5;t:f;sf:1;nr:4.06;cr:8.12;verts:22.32,33.47|-9.66,-1.19|-7.57,-6.13|-3.96,-8.89|2.85,-9.31;
200	646.26	290.27	v:0.5;t:f;sf:1;nr:4.1;cr:8.2;verts:28.99,0.51|18.48,18.27|-21.1,-3.56|-16.21,-24.03|-9.92,-27.24;
240	685.2	295.72	v:0.5;t:f;sf:1;nr:4.14;cr:8.28;verts:0.03,40.99|-9.95,5.96|-7.62,-24.93|12.64,-22.8|15.69,-20.82;
280	714.54	300.08	v:0.5;t:f;sf:1;nr:4.18;cr:8.35;verts:26.42,-2.78|0.4,0.26|-13.65,-16.46|-1.39,-26.53|0,-26.57;
320	734.11	311.02	v:0.5;t:f;sf:1;nr:4.21;cr:8.43;verts:20.72,26.21|6.86,8.16|-19.17,11.2|34.37,-9.21;
360	769.91	305.25	v:0.5;t:f;sf:1;nr:4.25;cr:8.5;verts:9.63,7.25|-10.44,6.03|-1.43,-14.98|19.6,-18.53;
400	810.65	306.29	v:0.5;t:f;sf:1;nr:4.29;cr:8.58;verts:10.6,41.18|-0.89,16.98|-10.47,-13.4|-6.92,-15.54|11.16,-12.84;
440	847.32	309.29	v:0.5;t:f;sf:1;nr:4.32;cr:8.65;verts:8.66,32.31|-13.07,30.79|-33.4,-1.75|25.02,-34.83|33.04,-5.23;
480	884.25	321.99	v:0.5;t:f;sf:1;nr:4.36;cr:8.72;verts:21.52,37.5|-3.9,7.46|-10.19,-1.43|-11.92,-22.13|9.54,-3.85;
520	914.22	330.86	v:0.5;t:f;sf:1;nr:4.39;cr:8.78;verts:10.98,5.12|1.48,12.02|-20.43,5.01|-8.57,-8.57|37.48,-22.23;
560	928.48	324.82	v:0.5;t:f;sf:1;nr:4.42;cr:8.85;verts:43.91,0.49|-17.1,15.4|-12.78,5.99|-22.89,2.41|-9.73,-20.86;
600	958.6	316.34	v:0.5;t:f;sf:1;nr:4.46;cr:8.92;verts:31.14,16.83|-8.12,6.57|-8.55,-5.99|13.79,-7.99;
640	988.61	302.83	v:0.5;t:f;sf:1;nr:4.49;cr:8.98;verts:16.61,19.11|22.64,27.55|-25.29,-1.33|-2.65,-25.18|9.89,-23.31;
680	1005.02	291.95	v:0.5;t:f;sf:1;nr:4.52;cr:9.04;verts:3.7,9.16|6.22,16.67|0.2,8.23|-6.48,-7.46|-0.48,-22.98;
720	1018.18	279.31	v:0.5;t:f;sf:1;nr:4.55;cr:9.11;verts:18.44,1.78|6.68,6.23|-12.96,-4.41|-9.46,-3.48;
760	1050.61	270.83	v:0.5;t:f;sf:1;nr:4.58;cr:9.17;verts:45.16,5.84|-10.81,4.59|-25.75,-2.25|-14,-6.7|-9.13,-7.39;
800	1070.55	271.19	v:0.5;t:f;sf:1;nr:4.62;cr:9.23;verts:-15.6,24.85|-0.67,-9.51|6.62,-6.86|25.22,6.2;
840	1096.3	280.57	v:0.5;t:f;sf:1;nr:4.65;cr:9.29;verts:46.09,2.54|-0.53,15.58|-19.12,2.52|-26.41,-0.14|-25.55,-16.59;
880	1127.52	280.53	v:0.5;t:f;sf:1;nr:4.68;cr:9.35;verts:14.86,2.5|15.01,13.05|2.77,19.69|-19.29,4.81|-6.23,-46.04;
920	1143.59	272.51	v:0.5;t:f;sf:1;nr:4.7;cr:9.41;verts:-13.31,11.67|-11.14,1.37|-6.75,-8.96|-1.21,-5.52|46.7,-2.35;
960	1158.01	273.31	v:0.5;t:f;sf:1;nr:4.73;cr:9.47;verts:-6.28,7.75|-25.56,2.17|-15.63,-4.72|-21.17,-8.16|46.89,-3.82;
1000	1180.35	274.03	v:0.5;t:f;sf:1;nr:4.76;cr:9.53;verts:6.01,10.85|-27.57,12.58|9.64,-7.81|24.55,-3.1|12.39,0.65;
1040	1211.91	271.88	v:0.5;t:f;sf:1;nr:4.8;cr:9.59;verts:47.63,1.52|-25.55,8.7|-19.17,-1.5|-21.92,-9.96|-7.01,-5.25;
1080	1232.59	270.46	v:0.5;t:f;sf:1;nr:4.83;cr:9.65;verts:26.95,0.09|-1.92,30.63|-27.68,-6.67|-10.99,-27.21|14.67,-25.42;
1120	1258.89	266.92	v:0.5;t:f;sf:1;nr:4.86;cr:9.71;verts:0.52,0.19|-29.91,26.93|-35.86,18.27|-36.77,-16.37|27.96,-28.95;
1160	1288.52	261.46	v:0.5;t:f;sf:1;nr:4.89;cr:9.78;verts:11.72,47.13|-29.46,-5.73|-13.63,-26.74|-7.77,-28.99|29.97,-1.57;
1200	1315.9	261.39	v:0.5;t:f;sf:1;nr:4.92;cr:9.84;verts:22.13,25.45|15.31,30.05|10.98,31.89|-2.94,33.6|-0.18,-0.54;
1240	1352.37	253.01	v:0.5;t:f;sf:1;nr:4.95;cr:9.9;verts:1.08,30.97|-14.35,17.07|-24.08,19.5|10.09,-29.3|31.42,-37.84;
1280	1379.02	261.79	v:0.5;t:f;sf:1;nr:4.98;cr:9.96;verts:16.78,46.55|-1.86,11.73|-16.56,-20.51|4.77,-29.05|3.47,-11.36;
1320	1409.07	273.44	v:0.5;t:f;sf:1;nr:5.01;cr:10.01;verts:-5.05,31.86|-26.74,18.04|-26.58,0.28|13.92,-37.31|30.85,-9.43;
1360	1440.22	274.66	v:0.5;t:f;sf:1;nr:5.03;cr:10.07;verts:22.24,12.33|13.85,21.33|-8.7,23.9|-17.41,-46.93|-0.3,-8.21;
1400	1471.51	280.04	v:0.5;t:f;sf:1;nr:5.06;cr:10.12;verts:23.6,32.63|-9.06,17.71|-15.64,-15.1|1.9,-21.66|8.84,-19.86;
1440	1497.41	279.38	v:0.5;t:f;sf:1;nr:5.09;cr:10.18;verts:0.22,0.54|-19.1,16.6|-23.46,9.48|-17.05,-20.52|20.73,-14.51;
*	id=P22	origin=start	destiny=end	motherId=-	ageAtStart=520
0	542.86	366.6	v:0.5;t:f;sf:1;nr:4.01;cr:8.01;verts:-0.29,-0.36|-1.95,7.84|-6.28,5.08|-6.7,4.52|-11.94,-18.4;
40	557.27	355.36	v:0.5;t:f;sf:1;nr:4.05;cr:8.11;verts:36.41,16.68|-16.36,-3.41|-20.68,-6.16|-21.1,-6.73|-14.69,-11.6;
80	570.1	342.77	v:0.5;t:f;sf:1;nr:4.11;cr:8.21;verts:-6.59,14.81|-11.46,11.46|15.33,5.28|23.59,4.1|29.99,12.31;
120	596.56	315.11	v:0.5;t:f;sf:1;nr:4.16;cr:8.33;verts:-2.88,-23.56|1.14,-21.81|0.02,-0.47|3.53,-15.35|6.39,-20.88;
160	634.65	300.92	v:0.5;t:f;sf:1;nr:4.22;cr:8.44;verts:-3.59,33.11|-13.4,-12.49|-11.28,-14.43|18.09,-2.87;
200	659.82	289.5	v:0.5;t:f;sf:1;nr:4.28;cr:8.55;verts:40.33,12.43|-20.4,21.13|-23.14,-18.08|-7.08,-14.28|29.35,-1.03;
240	687.79	277.4	v:0.5;t:f;sf:1;nr:4.33;cr:8.66;verts:-0.61,-8.79|12.37,0.32|0.61,8.79|-31.96,-12.2;
280	717.01	275.96	v:0.5;t:f;sf:1;nr:4.39;cr:8.78;verts:31.22,15.04|-26.7,4.23|-16.86,-1.11|-14.72,-22.67|27.01,0.94;
320	745.92	277.36	v:0.5;t:f;sf:1;nr:4.45;cr:8.9;verts:2.31,16.44|-6.81,-6.35|0.65,-9.28|22.29,2.85;
360	783.64	272.92	v:0.5;t:f;sf:1;nr:4.48;cr:8.96;verts:2.8,19.91|-15.43,-1.59|27.1,-23.06|17.91,-9.13;
400	802.4	258.09	v:0.5;t:f;sf:1;nr:4.5;cr:9;verts:11.58,43.26|-15.97,5.09|-28.22,5.49|-0.85,-23.95|23.26,-16.9;
440	832.76	253.5	v:0.5;t:f;sf:1;nr:4.52;cr:9.04;verts:-0.57,32.4|-30.99,9.47|-7.1,-21.49|7.29,-31.57|43.99,-9.48;
480	878.37	256.46	v:0.5;t:f;sf:1;nr:4.54;cr:9.07;verts:-1.18,36.13|-1.61,-6.52|1.6,-9.08|2.39,-8.9;
520	899.98	256.19	v:0.5;t:f;sf:1;nr:4.55;cr:9.1;verts:12.87,13.8|-23.23,-6.8|-20.02,-9.35|-19.23,-9.18|45.32,-1.86;
560	919.51	252.8	v:0.5;t:f;sf:1;nr:4.6;cr:9.19;verts:44.9,7.45|-6.65,10.41|-19.99,21.44|-24.01,-16.81|25.8,-5.26;
600	961.07	257.71	v:0.5;t:f;sf:1;nr:4.65;cr:9.3;verts:3.34,12.36|-1.63,31.12|-30.69,5.41|-15.76,-0.35|0.35,-0.4;
640	989.97	267.12	v:0.5;t:f;sf:1;nr:4.71;cr:9.42;verts:18.93,6.15|13.06,15.02|11.7,16.1|-1.79,-7.59|6.48,-18.82;
680	1024.26	273.39	v:0.5;t:f;sf:1;nr:4.77;cr:9.55;verts:-14.2,44.91|-15.36,12.42|-2.8,-22.82|14.15,-18.11|22.1,-6.34;
720	1044.71	276.76	v:0.5;t:f;sf:1;nr:4.84;cr:9.68;verts:-2.49,10|-8.65,5.61|-6.29,-14.75|24.14,-3.81;
760	1075.08	272.36	v:0.5;t:f;sf:1;nr:4.91;cr:9.81;verts:10.38,2.4|-3.47,10.07|-6.24,-8.2|-11.42,-37;
800	1101.05	273.71	v:0.5;t:f;sf:1;nr:4.94;cr:9.87;verts:-5.18,11.11|-15.59,3.74|-12.26,-0.21|-3.99,-11.59|38.98,-4.49;
840	1107.9	272.22	v:0.5;t:f;sf:1;nr:4.96;cr:9.91;verts:-12.03,9.63|-22.44,2.25|-19.11,-1.7|-10.84,-13.08|38.57,-8.45;
880	1145.17	268.76	v:0.5;t:f;sf:1;nr:4.97;cr:9.95;verts:-4.31,10.66|-11.49,-0.4|1.29,-11.91|22.09,-12.5;
920	1167.82	261.74	v:0.5;t:f;sf:1;nr:4.98;cr:9.97;verts:0.56,0.1|-27.59,22.34|-26.96,3.64|-21.36,-18.93|-0.56,-19.51;
960	1193.21	256.86	v:0.5;t:f;sf:1;nr:4.99;cr:9.98;verts:4.38,9.4|-5.34,8.89|-7.07,7.58|-24.83,-4.78|47.02,-16.55;
1000	1225.69	256.2	v:0.5;t:f;sf:1;nr:4.99;cr:9.98;verts:26.22,-4.15|10.04,-2.95|-28.09,8.73|14.54,-17.21;
1040	1245.78	258.85	v:0.5;t:f;sf:1;nr:4.99;cr:9.99;verts:29.19,12.98|-19.02,10.98|-10.05,-0.3|-5.55,-14.56|6.13,-1.5;
1080	1275.26	255.05	v:0.5;t:f;sf:1;nr:4.99;cr:9.99;verts:40.48,29.24|-0.29,9.18|-21.49,-1.88|-23.35,-5.3|15.52,-14.99;
1120	1320.85	256.79	v:0.5;t:f;sf:1;nr:5;cr:9.99;verts:19.92,11.04|-0.4,22.77|-19.83,-5.02|-8.16,-21.26;
1160	1351.24	260.23	v:0.5;t:f;sf:1;nr:5;cr:9.99;verts:42.99,25.45|-10.47,14.49|-20.18,2.84|-4.58,-19.86|5.96,-19.49;
1200	1364.33	260.04	v:0.5;t:f;sf:1;nr:5;cr:9.99;verts:17.63,28.22|-23.56,14.3|-17.67,-20.05|-7.13,-19.68|41.7,-27.52;
1240	1397.92	272.42	v:0.5;t:f;sf:1;nr:5;cr:9.99;verts:-26.25,42.51|-7.21,10.69|0.67,-12.87|8.1,-15.14|12.45,-3.34;
1280	1428.81	276.42	v:0.5;t:f;sf:1;nr:5;cr:9.99;verts:39.58,5.58|5.07,10.87|-18.44,0.66|-11.96,0.84|-22.78,-11.15;
1320	1467.84	279.57	v:0.5;t:f;sf:1;nr:5;cr:9.99;verts:49.96,-0.08|20.27,38.12|0.55,8.74|-42.85,5.26|5.26,-42.85;
1360	1493.67	282.88	v:0.5;t:f;sf:1;nr:5;cr:9.99;verts:24.14,3.23|1.07,30.56|-25.28,12.05|7.25,-39.31|10.96,-28.55;
1400	1520.87	295.37	v:0.5;t:f;sf:1;nr:5;cr:9.99;verts:-3.07,15.71|-16.78,19.31|-25.52,1.78|-16.25,-16.06|48.43,-12.3;
1440	1534.72	308.36	v:0.5;t:f;sf:1;nr:5;cr:9.99;verts:-12,38.13|-30.51,-9.91|18.4,-26.28|27.78,-16.04|30.14,-10.97;
*	id=P23	origin=start	destiny=end	motherId=-	ageAtStart=600
0	669.84	17.76	v:0.5;t:f;sf:1;nr:3.94;cr:7.87;verts:15.26,35.77|-8.38,-4.46|-6.83,-6.59|-9.06,-11.24|3.86,-8.67;
40	689.15	10.09	v:0.5;t:f;sf:1;nr:3.95;cr:7.91;verts:26.89,28.74|-7.71,1.92|-7.56,-2.46|-15.45,-16.33|0.28,-7.95;
80	703.33	-2.3	v:0.5;t:f;sf:1;nr:3.98;cr:7.96;verts:-7.1,5.16|-8.25,3|-1.07,-8.22|4.39,-7.6;
120	739.9	-9.62	v:0.5;t:f;sf:1;nr:4.02;cr:8.03;verts:21.46,16.77|-2.85,27.09|-5.2,26.74|-16.39,21.75|-0.04,-0.46;
160	763.1	-6.28	v:0.5;t:f;sf:1;nr:4.05;cr:8.11;verts:-1.74,20.11|-19.94,16.73|-23.24,2.88|0.36,-0.29|25.14,6.74;
200	797.43	-16.18	v:0.5;t:f;sf:1;nr:4.09;cr:8.19;verts:7.26,24.9|-9.2,-3.17|-6.63,-5.97|1.09,-8.85;
240	817.39	-17.04	v:0.5;t:f;sf:1;nr:4.13;cr:8.27;verts:11.22,30.76|1.79,34.09|-19.58,-27.96|34.11,-1.19;
280	833.01	-27.96	v:0.5;t:f;sf:1;nr:4.17;cr:8.35;verts:36.57,19.25|-4.41,19.85|-15.93,22.75|-15.13,-23.29|18.49,-12.1;
320	858.45	-33.22	v:0.5;t:f;sf:1;nr:4.22;cr:8.43;verts:19.03,4.39|-16.38,10.64|-6.96,-17.36|11.27,-31.43;
360	888.31	-51.14	v:0.5;t:f;sf:1;nr:4.26;cr:8.51;verts:11.25,4.78|-5.12,26.49|-10.82,-13.53|9.76,-7.36|12.11,1.7;
400	909.94	-54.04	v:0.5;t:f;sf:1;nr:4.3;cr:8.59;verts:3.91,16.92|-10.37,1.88|-9.52,-1.19|-11.86,-10.25|27.87,-19.56;
440	948.07	-51.59	v:0.5;t:f;sf:1;nr:4.34;cr:8.67;verts:21.99,0.84|25.76,9.89|-10.26,-17.12|-13.38,-24.13|-12.09,-24.8;
480	971.81	-43.6	v:0.5;t:f;sf:1;nr:4.37;cr:8.75;verts:2.01,17.89|-1.76,8.84|-14.67,-10.01|7.48,-9.23;
520	997.25	-32.72	v:0.5;t:f;sf:1;nr:4.41;cr:8.82;verts:22.41,2.75|10.6,19.93|-19.14,11.96|-17.95,1.65|18.63,-29.63;
560	1019.94	-18.3	v:0.5;t:f;sf:1;nr:4.45;cr:8.9;verts:2.01,23.03|-0.29,17.16|-20.6,10.5|-4.06,-15.22|35.55,-26.13;
600	1034.67	-10.87	v:0.5;t:f;sf:1;nr:4.48;cr:8.97;verts:21,39.21|-22.19,5.12|-18.79,-7.78|9.98,-20.47|16.1,-16.1;
640	1057.38	-11.91	v:0.5;t:f;sf:1;nr:4.52;cr:9.04;verts:22.17,38.96|-7.95,8.52|-12.73,-21.51|-6.61,-17.14|10.88,-4.18;
680	1076.32	-11.04	v:0.5;t:f;sf:1;nr:4.55;cr:9.11;verts:20.9,40.06|-8.05,-3.31|-19,-8.86|-9.84,-18.51|4,-20.58;
720	1119.17	-3.61	v:0.5;t:f;sf:1;nr:4.59;cr:9.18;verts:28.23,7.23|-2.48,10.74|-4.83,-9.9|1.91,-10.85;
760	1137.54	-2.5	v:0.5;t:f;sf:1;nr:4.63;cr:9.25;verts:9.86,8.35|-20.85,11.85|-23.21,-8.79|-16.46,-9.74|44.85,-9.72;
800	1168.94	-10.43	v:0.5;t:f;sf:1;nr:4.66;cr:9.32;verts:22.89,5.29|-14.47,18.51|-21.54,0.41|-0.01,0.43;
840	1194.3	-13.26	v:0.5;t:f;sf:1;nr:4.7;cr:9.4;verts:46.36,4.84|0.16,9.32|-7.64,5.35|-25.37,-2.4|2.57,-8.96;
880	1225.01	-14.05	v:0.5;t:f;sf:1;nr:4.73;cr:9.46;verts:15.65,4.05|12.73,3.65|4.04,0.01|-6.82,-11.35;
920	1239.84	-17.86	v:0.5;t:f;sf:1;nr:4.76;cr:9.52;verts:18.32,8.16|21.08,31.42|-10.79,-3.8|-21.65,-15.17|1.4,-20;
960	1267.8	-24.66	v:0.5;t:f;sf:1;nr:4.79;cr:9.58;verts:8.99,4.78|-6.89,24.62|-9.38,-3.98|19.3,-23.56;
1000	1284.62	-38.09	v:0.5;t:f;sf:1;nr:4.82;cr:9.63;verts:14.86,30.47|-30.73,14.33|-23.71,11.2|-7.83,-8.64|22.17,-42.45;
1040	1312.54	-59.07	v:0.5;t:f;sf:1;nr:4.84;cr:9.69;verts:23.54,17.74|-21.56,20.1|-13.05,9.49|-20.1,-21.56|18.87,-33.6;
1080	1349.47	-57.21	v:0.5;t:f;sf:1;nr:4.87;cr:9.74;verts:-13.39,19.6|-10.5,7.63|-0.23,-12.98|15.33,4.11;
1120	1383.99	-63.7	v:0.5;t:f;sf:1;nr:4.9;cr:9.79;verts:10.96,2.73|-5.65,9.78|-19.19,-2.38|-8.13,-7.85|-0.35,-0.44;
1160	1427.94	-65.27	v:0.5;t:f;sf:1;nr:4.92;cr:9.84;verts:1.47,11.95|-5.47,10.73|-10.92,-5.09|-8.52,-8.52|34.45,-18.64;
1200	1467.24	-70.25	v:0.5;t:f;sf:1;nr:4.95;cr:9.89;verts:32.46,1.13|-0.47,-0.31|-26.61,-18.63|-4.85,-23.63|24.14,-21.74;
1240	1494.53	-64.3	v:0.5;t:f;sf:1;nr:4.97;cr:9.95;verts:39.54,-1.65|29.82,5.26|-27.77,5.64|-3.16,-15.78;
1280	1510.48	-53.15	v:0.5;t:f;sf:1;nr:5;cr:10;verts:23.6,9.5|13.87,16.4|-9.54,23.61|-19.1,-4.64|3.54,-49.6;
1320	1535.37	-40.1	v:0.5;t:f;sf:1;nr:5.02;cr:10.04;verts:0.97,11.05|-6.18,-11.55|-1.54,-10.99|5.38,-9.7;
1360	1563.07	-27.77	v:0.5;t:f;sf:1;nr:5.05;cr:10.09;verts:-32.52,28.27|-29.25,1.34|-22.32,2.63|37.3,-14.95|42.56,6.74;
1400	1599.4	-23.5	v:0.5;t:f;sf:1;nr:5.07;cr:10.14;verts:6.24,11.01|5.95,31.75|0.97,-10.68|22.49,-9.55;
1440	1614.83	-22.19	v:0.5;t:f;sf:1;nr:5.09;cr:10.19;verts:-9.19,12.32|-18.45,12.92|-14.46,-9.38|7.06,-8.24|50.66,-2.33;
*	id=P24	origin=start	destiny=end	motherId=-	ageAtStart=760
0	120.78	376.28	v:0.5;t:f;sf:1;nr:4;cr:8;verts:38.92,7.04|14.71,6.24|3.12,-13.72|5.46,-15.01|8.23,-13.7;
40	155.64	364.74	v:0.5;t:f;sf:1;nr:4.04;cr:8.09;verts:35.18,19.04|6.37,4.97|-20.15,-5.3|4.06,-4.5|5.51,-5.91;
80	189.05	367.78	v:0.5;t:f;sf:1;nr:4.08;cr:8.17;verts:39.35,9.28|1.77,22.08|-26.43,5.14|-10.09,-24.97|-1.41,-26.89;
120	213.19	366.16	v:0.5;t:f;sf:1;nr:4.12;cr:8.24;verts:15.21,7.66|22.94,33.78|-21.58,-14.01|-19.42,-16.88|-4.91,-25.25;
160	244.6	359.2	v:0.5;t:f;sf:1;nr:4.15;cr:8.31;verts:17.32,9.21|-16.2,0.7|-11.41,-7.22|1.37,-19.56;
200	271.34	357.96	v:0.5;t:f;sf:1;nr:4.19;cr:8.38;verts:19.1,5.12|9.28,17.46|-9.43,7.96|-18.33,-7.41|-5.42,-32.79;
240	311.87	358.02	v:0.5;t:f;sf:1;nr:4.22;cr:8.45;verts:13.35,11.2|9.74,14.45|-8.98,14.94|-21.43,5.18|15.3,-39;
280	335.27	362.1	v:0.5;t:f;sf:1;nr:4.26;cr:8.52;verts:-12.21,24.13|-13.65,18.53|-10.05,15.28|10.48,1.85|7.53,7.53;
320	363.02	362.25	v:0.5;t:f;sf:1;nr:4.29;cr:8.57;verts:-1.86,8.75|-3.78,8.1|-20.23,7.68|-17.27,2|38.25,-18.71;
360	384.18	361.82	v:0.5;t:f;sf:1;nr:4.31;cr:8.63;verts:32.73,10.24|-23.01,8.32|-8.03,-3.24|17.1,-19.13;
400	414.29	347.8	v:0.5;t:f;sf:1;nr:4.33;cr:8.67;verts:18.32,28.21|-23.37,24.2|-23.79,23.79|-27.22,-19.77|30.56,-30.43;
440	446.3	342.7	v:0.5;t:f;sf:1;nr:4.35;cr:8.71;verts:4.41,19.09|-17.46,8.9|-10.67,-16.43|0.39,0.1;
480	481.22	342.17	v:0.5;t:f;sf:1;nr:4.37;cr:8.75;verts:-4.66,20.19|-12.18,16.77|-20.27,4.31|-7.76,-19.21|42.26,-10.48;
520	499.78	337.66	v:0.5;t:f;sf:1;nr:4.39;cr:8.79;verts:19.92,2.8|19.6,4.53|5.55,19.34|-25.68,-23.76|0.7,-20.11;
560	515.79	316.44	v:0.5;t:f;sf:1;nr:4.42;cr:8.83;verts:17.1,40.48|-10.46,-1.89|-8.21,-6.89|3.6,-16.7|3.92,-18.42;
600	540.06	313.09	v:0.5;t:f;sf:1;nr:4.44;cr:8.89;verts:27.17,7.82|-1.27,9.01|-5.35,-7.36|7.17,-5.6;
640	566.42	306.13	v:0.5;t:f;sf:1;nr:4.47;cr:8.94;verts:42.15,14.03|-6.57,7.83|-19.19,-12.56|-7.94,-6.43|-3.49,-9.6;
680	591.36	308.53	v:0.5;t:f;sf:1;nr:4.5;cr:9;verts:17.21,16.43|9.06,2.77|6.22,-7.15|8.79,-3.55|17.33,5.92;
720	622.96	325.96	v:0.5;t:f;sf:1;nr:4.53;cr:9.05;verts:19.31,3.41|-22.81,13.88|-18.85,-5.41|17.92,-7.98|42.6,-14.46;
760	647.28	334.76	v:0.5;t:f;sf:1;nr:4.55;cr:9.11;verts:-5,12.21|-6.4,0.82|-9.3,-1.9|8.73,-17.9;
800	678.95	334.17	v:0.5;t:f;sf:1;nr:4.58;cr:9.16;verts:0.84,24.03|-0.3,-0.29|2.1,-23.95|6.63,-23.11;
840	728.53	344.35	v:0.5;t:f;sf:1;nr:4.61;cr:9.22;verts:20,11.55|2.48,-0.44|-17.95,-14.53|22.74,4.01;
880	758.49	346.08	v:0.5;t:f;sf:1;nr:4.64;cr:9.27;verts:0,10.33|-9.96,13.28|-7.22,5.74|-27.48,1.29|41.8,-19.44;
920	781.1	346.07	v:0.5;t:f;sf:1;nr:4.7;cr:9.39;verts:19.71,11.84|-0.3,-0.31|19.19,-19.45|22.91,-2;
960	802.28	342.08	v:0.5;t:f;sf:1;nr:4.77;cr:9.53;verts:36,30.15|-1.47,7.86|-21.48,-4.29|1.72,-5.99|-1.99,-23.44;
1000	830.74	342.34	v:0.5;t:f;sf:1;nr:4.84;cr:9.68;verts:13.32,16.45|-19.33,8.61|-21.16,-0.37|-26.73,-5.74|38.12,-28.62;
1040	866.37	320.61	v:0.5;t:f;sf:1;nr:4.92;cr:9.84;verts:24.08,28.7|18.73,32.44|-35.2,12.81|-22.31,-5.28|21.19,-43.51;
1080	890.72	318.8	v:0.5;t:f;sf:1;nr:4.96;cr:9.91;verts:18.49,27.41|11.85,30.86|10.22,31.44|-0.28,26.88|-0.18,-0.54;
1120	914.66	316.32	v:0.5;t:f;sf:1;nr:4.98;cr:9.97;verts:18.4,16|-5.45,24.93|-17.24,17.24|-24.12,-3.01|33.1,-21.82;
1160	938.88	323.26	v:0.5;t:f;sf:1;nr:5;cr:10.01;verts:-5.81,22.93|-10.64,-0.74|8.89,-14.89|26.11,-30.12;
1200	952.31	326.63	v:0.5;t:f;sf:1;nr:5.02;cr:10.04;verts:43.92,23.97|-24.07,2.63|-30.91,-0.54|-4.54,-11.52|12.68,-26.74;
1240	983.01	334.75	v:0.5;t:f;sf:1;nr:5.03;cr:10.07;verts:20.37,-2.14|0.1,-0.57|-18.41,-8.98|-18.02,-18.62|-1.07,-20.46;
1280	1011.9	327	v:0.5;t:f;sf:1;nr:5.05;cr:10.09;verts:35.9,1.88|49.08,11.24|-35.95,0|-28.79,-8.33|-8.52,-9.9;
1320	1039.8	332.52	v:0.5;t:f;sf:1;nr:5.06;cr:10.11;verts:21.18,16.76|8,7.41|0.37,10.69|-9.36,5.19|-17.31,-27.27;
1360	1081.56	338.22	v:0.5;t:f;sf:1;nr:5.07;cr:10.13;verts:0.57,0.13|-26.31,13.41|-29.42,-2.57|-26.31,-13.41|-18.18,-23.27;
1400	1089.45	330.11	v:0.5;t:f;sf:1;nr:5.07;cr:10.15;verts:30.24,8.1|43.98,25.15|-31.31,0|-9.15,-29.94|-7.32,-7.98;
1440	1108.08	328.17	v:0.5;t:f;sf:1;nr:5.08;cr:10.17;verts:11.61,6.16|22.5,23.42|-3.07,-12.31|11.92,-4.34;
*	id=P25	origin=start	destiny=end	motherId=-	ageAtStart=600
0	397.08	220.76	v:0.5;t:f;sf:1;nr:3.99;cr:7.98;verts:4.63,29.22|-29.52,-2.06|27.91,-27.89|11.81,-0.24|29.37,-3.61;
40	399.83	216.43	v:0.5;t:f;sf:1;nr:4.01;cr:8.01;verts:9.06,-4.57|-1.81,7.85|-5.8,5.6|2.53,-31.82;
80	418.18	206.86	v:0.5;t:f;sf:1;nr:4.03;cr:8.07;verts:40.01,2.24|-12.02,24.64|-20.16,-1.71|-9.29,-14.14|-2.39,-27.31;
120	445.37	205.39	v:0.5;t:f;sf:1;nr:4.07;cr:8.14;verts:12.82,0.77|0.6,-17.1|11.45,12.71|6.68,15.75|-27.35,-29.67;
160	481.2	210.17	v:0.5;t:f;sf:1;nr:4.11;cr:8.21;verts:39.82,8.38|-13.39,10.09|-23.01,5.54|-12.26,-11.43|-2.91,-16.51;
200	499.54	209.88	v:0.5;t:f;sf:1;nr:4.15;cr:8.29;verts:16.66,2.34|21.48,8.09|-6.2,-5.39|6.2,-5.39;
240	537.16	204.85	v:0.5;t:f;sf:1;nr:4.19;cr:8.38;verts:-7.84,6.13|-9.23,3.73|-16.14,3.06|-20.96,-2.69|41.26,-4.12;
280	579.1	208.16	v:0.5;t:f;sf:1;nr:4.23;cr:8.46;verts:10.14,0|-5.67,8.4|-10.13,0.35|2.43,-26.7;
320	604.91	211.38	v:0.5;t:f;sf:1;nr:4.27;cr:8.55;verts:38.81,16.87|16.08,11.26|-15.67,3.21|-15.88,-11.54|-6.39,-18.56;
360	628.73	205.41	v:0.5;t:f;sf:1;nr:4.32;cr:8.64;verts:17.51,3.09|14.99,10.91|-7.73,5.3|-19.21,-28.29;
400	659.12	218.95	v:0.5;t:f;sf:1;nr:4.36;cr:8.72;verts:5.88,30.26|-12.88,16.62|-10.04,-29.15|0.29,0.28;
440	681.07	234.15	v:0.5;t:f;sf:1;nr:4.4;cr:8.8;verts:16.43,11.5|7.51,18.6|-16.02,12.07|-3.5,-34.71|17.54,-9.72;
480	712.01	226.34	v:0.5;t:f;sf:1;nr:4.44;cr:8.88;verts:44.01,0.45|-9.17,17.26|-23.43,10.78|-14.51,3.69|-13.4,-17.54;
520	737.74	226.85	v:0.5;t:f;sf:1;nr:4.48;cr:8.96;verts:9.09,5.9|-2.99,10.42|-8.3,-6.97|-21.49,-28.31;
560	755.52	228.43	v:0.5;t:f;sf:1;nr:4.52;cr:9.04;verts:44.81,0.75|-8.69,7.49|-20.77,12|-26.09,-5.38|-0.55,-10.47;
600	786.1	237.77	v:0.5;t:f;sf:1;nr:4.56;cr:9.12;verts:0.49,0.17|14.24,10.08|-31.39,-2.19|-26.09,-17.59|-22.63,-21.86;
640	810.15	243.96	v:0.5;t:f;sf:1;nr:4.6;cr:9.19;verts:-8.62,26.54|-9.81,16.28|-0.44,0.29|-23.55,6.36|-27.86,1.46;
680	832.31	254.3	v:0.5;t:f;sf:1;nr:4.64;cr:9.27;verts:34.13,30.8|-19.03,11.89|-22.6,10.63|-13.19,-18.15|19.23,-11.55;
720	866.53	258.28	v:0.5;t:f;sf:1;nr:4.67;cr:9.35;verts:-18.48,28.46|-33.31,6.47|-14.99,-7.58|-4.72,-33.6|0.53,-0.07;
760	890.1	264.48	v:0.5;t:f;sf:1;nr:4.71;cr:9.42;verts:9.21,2.82|5.79,7.69|-23.03,6.12|31.58,-20.02;
800	921.82	261.49	v:0.5;t:f;sf:1;nr:4.75;cr:9.5;verts:32.52,34.1|-25.93,4.7|-22.52,-0.17|-17.53,-30.36|-0.14,-23;
840	954	258.93	v:0.5;t:f;sf:1;nr:4.79;cr:9.58;verts:3.44,9.46|1.05,10.02|-10.06,0.35|29.71,-23.7;
880	982.6	260.33	v:0.5;t:f;sf:1;nr:4.82;cr:9.64;verts:6.16,37.81|-25.15,10.86|1.11,-22.3|16.71,-24.77|18.8,-23.22;
920	1008.84	241.65	v:0.5;t:f;sf:1;nr:4.85;cr:9.7;verts:48.16,1.7|-11.18,19.37|-20.09,19.13|-12.18,-18.75|-3.88,-22.02;
960	1029.62	243.08	v:0.5;t:f;sf:1;nr:4.88;cr:9.76;verts:12.5,28.41|-11,-1.16|6.02,-9.27|6.02,-9.27;
1000	1052.14	251.74	v:0.5;t:f;sf:1;nr:4.91;cr:9.82;verts:-26.62,14.16|-16.5,-0.61|-16.5,-0.61|-27.76,-11.78|48.41,-6.13;
1040	1066.59	251.34	v:0.5;t:f;sf:1;nr:4.94;cr:9.88;verts:15.82,2.94|8.74,6.83|5.88,9.41|-4.86,-9.97;
1080	1098.14	251.7	v:0.5;t:f;sf:1;nr:4.97;cr:9.94;verts:-18.3,13.79|-25.68,9.77|-22.81,7.19|-15.74,3.3|44.02,-22.4;
1120	1132.23	240.74	v:0.5;t:f;sf:1;nr:5;cr:10;verts:24.05,18.12|8.3,28.94|-31.22,6.03|-4.19,-29.82|29.21,-7.28;
1160	1157.49	237.9	v:0.5;t:f;sf:1;nr:5.03;cr:10.05;verts:5.33,19.89|-1.21,15.28|-20.06,4.63|3.96,-10.12|35.85,-34.83;
1200	1181.56	239.1	v:0.5;t:f;sf:1;nr:5.06;cr:10.11;verts:1.13,21.49|-18.74,21.09|-20.11,-8.92|-14.95,-15.48|43.63,-24.97;
1240	1215.18	242.43	v:0.5;t:f;sf:1;nr:5.09;cr:10.17;verts:40.07,5.56|-9.92,19.46|-17.21,-13.45|10.01,-21.65;
1280	1247.77	254.87	v:0.5;t:f;sf:1;nr:5.11;cr:10.23;verts:7.48,18|-25.92,18.83|-22.58,-9.21|-26.56,-17.91|45.27,-23.16;
1320	1274.2	272.93	v:0.5;t:f;sf:1;nr:5.14;cr:10.28;verts:51.01,3.55|-23.7,3.33|-23.8,2.5|-23.93,0.42|18.85,-5.1;
1360	1296.7	276.83	v:0.5;t:f;sf:1;nr:5.17;cr:10.34;verts:28.51,7.45|1.07,10.22|-10.28,-0.18|-31.87,-26;
1400	1330.45	270.94	v:0.5;t:f;sf:1;nr:5.2;cr:10.39;verts:28.93,-3.55|19.5,21.66|-5.06,28.7|-24.16,16.3|-19.11,-48.02;
1440	1349	274.08	v:0.5;t:f;sf:1;nr:5.22;cr:10.45;verts:12.49,-2.2|10.38,-0.41|9.12,8.81|0.95,24.81|-25.1,-45.49;
*	id=P26	origin=start	destiny=end	motherId=-	ageAtStart=520
0	809.89	38.89	v:0.5;t:f;sf:1;nr:3.99;cr:7.98;verts:22,5.89|7.11,24.81|-38.63,-8.07|17.27,-19.18|18.57,-17.93;
40	805.58	53.72	v:0.5;t:f;sf:1;nr:4.04;cr:8.07;verts:5.37,30.43|-15.5,27.92|12.57,-28.23|21.58,-4.35|22.88,-3.1;
80	802.21	72.79	v:0.5;t:f;sf:1;nr:4.08;cr:8.17;verts:6.03,25.12|-5.39,10.57|-9.72,6.81|15.94,-9.16;
120	805.91	90.47	v:0.5;t:f;sf:1;nr:4.13;cr:8.25;verts:12.24,8.53|16.96,22.5|7.91,40.06|-21.58,-18.11|10.1,-26.3;
160	823.67	111.11	v:0.5;t:f;sf:1;nr:4.16;cr:8.33;verts:32.51,5.68|8.25,5.77|-7.66,-5.66|-0.53,-10.05;
200	846.59	130.16	v:0.5;t:f;sf:1;nr:4.2;cr:8.39;verts:31.31,27.43|-17.89,19.18|-15.78,-20.95|2.74,-26.08|4.1,-25.9;
240	873.85	144.74	v:0.5;t:f;sf:1;nr:4.23;cr:8.45;verts:3.75,19.28|-13.14,14.59|-17.65,8.61|-14.13,-13.64|35.44,-22.48;
280	891.57	167.66	v:0.5;t:f;sf:1;nr:4.25;cr:8.5;verts:17.72,0.44|24.38,9.36|-24.38,9.36|-24.84,8.07|2.83,-33.69;
320	920.91	172.89	v:0.5;t:f;sf:1;nr:4.27;cr:8.55;verts:9.32,4.75|-4.96,14.59|-11.62,5.68|-10.15,2.53|14.61,-39.93;
360	944.98	162.62	v:0.5;t:f;sf:1;nr:4.29;cr:8.59;verts:17.79,12.45|-12.14,18|-14.75,-5.52|17.05,-29.64;
400	971.68	167.03	v:0.5;t:f;sf:1;nr:4.31;cr:8.62;verts:-8.92,16.86|-12.77,13.69|-18.65,1.63|28.47,-19.21|18.31,-3.89;
440	998.03	173.41	v:0.5;t:f;sf:1;nr:4.32;cr:8.65;verts:1.2,11.4|-8.04,2.49|2.12,-12.83|19.08,-11.08;
480	1022.32	172.86	v:0.5;t:f;sf:1;nr:4.34;cr:8.68;verts:40.67,14.67|-23.09,10.86|-22.16,-13.37|-5.21,-11.62|1.99,-18.92;
520	1046.07	182.71	v:0.5;t:f;sf:1;nr:4.35;cr:8.71;verts:43.38,0.61|-8.74,17.16|-18.51,5.31|-21.76,-9.08|-11.86,-15.18;
560	1067.27	198.18	v:0.5;t:f;sf:1;nr:4.37;cr:8.74;verts:24.4,14.66|-2.85,34.71|-24.14,-15.09|17.13,-22.74|22.74,-17.13;
600	1089.22	211.08	v:0.5;t:f;sf:1;nr:4.38;cr:8.77;verts:25.17,15.12|24.05,16.84|-3.29,8.55|16.84,-24.05;
640	1113.47	233.28	v:0.5;t:f;sf:1;nr:4.4;cr:8.8;verts:14.9,16.55|14.9,16.55|6.51,21.3|-7.42,-1.85|-16.44,-40.65;
680	1137.28	245.23	v:0.5;t:f;sf:1;nr:4.42;cr:8.84;verts:32.31,3.4|0.5,0.05|-31.65,-7.31|-10.04,-30.9|9.5,-31.07;
720	1165.45	251.69	v:0.5;t:f;sf:1;nr:4.44;cr:8.87;verts:0.36,0.2|4.13,9.85|-31.64,7.89|-1.14,-32.59;
760	1199.07	255.05	v:0.5;t:f;sf:1;nr:4.45;cr:8.9;verts:16.29,12.28|-16.92,11.41|-20.39,0.71|-17.11,-11.11|35.48,-0.32;
800	1230.76	256.49	v:0.5;t:f;sf:1;nr:4.47;cr:8.94;verts:9.48,-3.08|-2.41,9.68|11.82,-19.49|7.05,-7.05;
840	1258.28	259.71	v:0.5;t:f;sf:1;nr:4.49;cr:8.97;verts:32.72,30.42|-18.04,0.14|-20.47,-3.83|-15.7,-16.26|20.5,1.43;
880	1281.28	251.36	v:0.5;t:f;sf:1;nr:4.5;cr:9.01;verts:9.73,22.07|-21.86,-7.06|-2.49,-6.92|6.37,-18.49;
920	1285.08	248.32	v:0.5;t:f;sf:1;nr:4.52;cr:9.04;verts:-36.06,-26.96|5.92,19.03|-6.3,-9.96|28.12,15.59|2.56,-21.54;
960	1325.16	238	v:0.5;t:f;sf:1;nr:4.54;cr:9.07;verts:31.54,10.86|41.97,16.77|-11.96,5.27|-31.14,-11.95|-24,-23.17;
1000	1351.78	232.3	v:0.5;t:f;sf:1;nr:4.55;cr:9.1;verts:15.35,11.06|0.8,9.13|-7.94,-4.58|-6.68,-35.67;
1040	1372.36	225.87	v:0.5;t:f;sf:1;nr:4.57;cr:9.13;verts:31.37,18.85|26.32,25.42|-5.23,4.64|-19.78,2.7|-28.4,-35.57;
1080	1397.27	223.04	v:0.5;t:f;sf:1;nr:4.58;cr:9.16;verts:6.46,16.02|1.41,22.6|-18.24,-5.93|32.9,-15.89;
1120	1427.05	216.72	v:0.5;t:f;sf:1;nr:4.59;cr:9.19;verts:5.1,17.79|-13.97,12.14|-23.32,9.71|3.12,-22.2|34.53,-12.25;
1160	1454.03	213.5	v:0.5;t:f;sf:1;nr:4.66;cr:9.31;verts:0.03,29.4|-21.88,14.56|2.97,-21.1|7.55,-15.48|19.76,-7.98;
1200	1495.67	199.74	v:0.5;t:f;sf:1;nr:4.74;cr:9.48;verts:10.37,35.78|-8.72,-3.52|-7.21,-6.05|1.47,-9.29|5.4,-7.71;
1240	1510.82	191.24	v:0.5;t:f;sf:1;nr:4.84;cr:9.68;verts:-4.78,27.28|-23.87,-12.03|-22.36,-14.55|-13.68,-17.79|-9.76,-16.21|45.49,-0.94;
1280	1544.53	181.48	v:0.5;t:f;sf:1;nr:4.94;cr:9.89;verts:26.92,22.58|13.16,32.58|-13.17,-36.41|11.78,-10.7|23.51,-26.11;
1320	1563.22	180.47	v:0.5;t:f;sf:1;nr:4.99;cr:9.97;verts:14.91,-6.32|8.22,21.58|-6.91,-11.71|4.82,-27.12;
1360	1595.19	180.48	v:0.5;t:f;sf:1;nr:5.02;cr:10.03;verts:28.85,40.68|-17.06,-6.3|-4.93,-12.85|0.24,-13.76|2.15,-13.59;
1400	1619.24	176.53	v:0.5;t:f;sf:1;nr:5.04;cr:10.07;verts:0.5,0.28|-39.84,13.72|-23.81,-17.71|-21.9,-17.54|-8.04,-41.36;
1440	1644.87	162.36	v:0.5;t:f;sf:1;nr:5.05;cr:10.1;verts:26.65,-2.8|3.25,10.05|-2.8,26.65|4.65,-26.39;
*	id=P27	origin=start	destiny=end	motherId=-	ageAtStart=320
0	466.69	647.31	v:0.5;t:f;sf:1;nr:3.94;cr:7.88;verts:3.12,35.61|-6.82,35.09|-33.15,13.39|0.25,-0.37|12.1,-15.69;
40	470.86	628.55	v:0.5;t:f;sf:1;nr:3.99;cr:7.98;verts:31.11,5.09|-8.11,-2.02|-1.05,16.86|-10.98,16.34;
80	480.75	605.79	v:0.5;t:f;sf:1;nr:4.04;cr:8.08;verts:-6.44,24.05|-20.88,-6.43|-18.79,-16.33|-10.94,-5.91|0.08,0.45;
120	494.83	597.16	v:0.5;t:f;sf:1;nr:4.08;cr:8.16;verts:-0.24,0.4|-29.14,10.61|-24.1,-19.52|-10.1,-29.32|-14.01,-8.17;
160	529.25	590.07	v:0.5;t:f;sf:1;nr:4.12;cr:8.24;verts:-0.16,-0.44|-22.22,13.89|-25.95,-3.65|-1.37,-26.17|19.16,-17.87;
200	575.9	598.95	v:0.5;t:f;sf:1;nr:4.16;cr:8.32;verts:7.94,-6.43|-8.67,5.42|-9.19,4.48|3.97,-20.73;
240	615.47	606.04	v:0.5;t:f;sf:1;nr:4.19;cr:8.38;verts:9.79,-0.68|-7.52,6.31|-9.03,-3.83|20.99,-16.37;
280	635.54	621.74	v:0.5;t:f;sf:1;nr:4.23;cr:8.45;verts:0.31,-0.23|-10.29,15.02|-9.48,-29.18|-5.86,-30.12;
320	663.01	630.69	v:0.5;t:f;sf:1;nr:4.26;cr:8.52;verts:33.79,-3.55|33.64,4.73|-0.15,27.04|-29.42,-16.99|14.89,-30.53;
360	695.06	624.84	v:0.5;t:f;sf:1;nr:4.29;cr:8.58;verts:19.48,16.93|-11.31,23.2|-7.98,-24.55|1.74,-9.4|8.67,-41.7;
400	722.72	633.7	v:0.5;t:f;sf:1;nr:4.32;cr:8.65;verts:3.18,30.22|-22.94,19.94|-30.16,-3.7|-19.94,-22.94|0.21,-0.45;
440	754.08	640.01	v:0.5;t:f;sf:1;nr:4.35;cr:8.71;verts:25.1,9.14|10.87,24.4|-21.88,15.32|-7.94,-33.66|23.8,-12.13;
480	784.01	648.64	v:0.5;t:f;sf:1;nr:4.38;cr:8.75;verts:-4.83,17.76|-6.13,-3.5|6.41,-7.12|27.45,-21.43;
520	814.84	654.57	v:0.5;t:f;sf:1;nr:4.4;cr:8.79;verts:43.7,2.06|-2.9,20.62|-24.42,-1.18|-13.11,-16.18|-3.37,-15.49;
560	859.25	650.61	v:0.5;t:f;sf:1;nr:4.42;cr:8.83;verts:42.09,12.7|4.13,21.23|-21.42,-3.01|-19.91,-8.45|0.38,-21.63;
600	896.94	651.12	v:0.5;t:f;sf:1;nr:4.43;cr:8.87;verts:13.51,5.18|4.4,13.21|-8.25,-4.96|9.38,-2.17;
640	913.76	653.49	v:0.5;t:f;sf:1;nr:4.45;cr:8.9;verts:-3.31,7.55|-12.42,15.57|-25.07,-2.59|-7.44,0.2|0.47,-0.2;
680	947.12	662.55	v:0.5;t:f;sf:1;nr:4.47;cr:8.93;verts:20.48,16|12.99,22.51|-22.04,13.77|-2.44,-35.52|22.51,-12.99;
720	964.58	660.38	v:0.5;t:f;sf:1;nr:4.48;cr:8.96;verts:3.02,13.83|-4.46,20.33|-31.81,14.83|5.05,-15.17|35.52,-27.07;
760	1000.8	672.27	v:0.5;t:f;sf:1;nr:4.5;cr:8.99;verts:21.65,28.57|-10.48,0.18|-0.7,-15.17|10.29,2;
800	1014.9	679.4	v:0.5;t:f;sf:1;nr:4.51;cr:9.02;verts:-3.81,9.13|-24.58,7.31|-35.61,4.37|-14.8,-8.04|0.51,-0.06;
840	1033.99	685.57	v:0.5;t:f;sf:1;nr:4.52;cr:9.04;verts:11.89,25.5|-18.58,6.11|-15.74,-23.33|-9.62,-26.44|36.03,1.86;
880	1055.52	691.73	v:0.5;t:f;sf:1;nr:4.53;cr:9.07;verts:14.5,8.01|-17.53,13.7|-5.38,-21.59|20.92,-19.99;
920	1079.56	690.28	v:0.5;t:f;sf:1;nr:4.54;cr:9.09;verts:-0.3,-0.42|-9.54,6.57|-26.79,8.19|-20.49,-19.1|-3.12,-21.44;
960	1119.31	695.17	v:0.5;t:f;sf:1;nr:4.55;cr:9.11;verts:11.11,15.29|-14.48,12.15|-16.69,8.87|8.7,-27.75|15.85,-10.29;
1000	1157.59	693.22	v:0.5;t:f;sf:1;nr:4.6;cr:9.2;verts:35.37,28.69|-9.81,4.16|-22.42,-12.24|2.76,-10.29|9.5,-4.84;
1040	1185.29	702.02	v:0.5;t:f;sf:1;nr:4.66;cr:9.31;verts:-0.03,-0.53|-18.21,3.96|-24.95,-1.5|4.37,-35.62|8.07,-34.97;
1080	1207.75	712.7	v:0.5;t:f;sf:1;nr:4.72;cr:9.43;verts:27.57,12.27|16.44,25.31|-22.49,10.15|-12.92,-34.94|14.63,-26.39;
1120	1233.98	725.98	v:0.5;t:f;sf:1;nr:4.78;cr:9.56;verts:1.34,25.56|-32.3,13.71|-11.6,-13.11|-3.67,-34.9|36.28,-10.38;
1160	1268.79	731.1	v:0.5;t:f;sf:1;nr:4.86;cr:9.71;verts:13.34,35.85|4.23,10.46|1.47,-5.27|0.98,-11.24;
1200	1288.07	735.02	v:0.5;t:f;sf:1;nr:4.89;cr:9.78;verts:-15.05,14.39|-17.81,-1.34|-30.76,-2.69|-18.29,-7.32|48.31,-4.87;
1240	1307.78	727.33	v:0.5;t:f;sf:1;nr:4.92;cr:9.84;verts:33.33,2.92|28.16,27.17|-27.74,18.71|-10.34,-31.82|8.09,-32.46;
1280	1348.96	721.86	v:0.5;t:f;sf:1;nr:4.94;cr:9.88;verts:24.46,-7.48|-7.84,-2.56|-25.18,0.36|22.99,-11.21;
1320	1381.34	715.3	v:0.5;t:f;sf:1;nr:4.95;cr:9.91;verts:19.99,6.88|6.34,24.48|-7.92,-14.04|-9.4,-17.77|9.27,-19;
1360	1398.6	701.41	v:0.5;t:f;sf:1;nr:4.97;cr:9.94;verts:11.62,4|-10.92,10.59|-6.65,-19.17|11.22,-5;
1400	1425.01	701.91	v:0.5;t:f;sf:1;nr:4.98;cr:9.96;verts:19.55,4.51|-7.19,18.74|-14.79,4.5|-15.19,-4.5|14.29,-47.58;
1440	1442.28	704.65	v:0.5;t:f;sf:1;nr:4.99;cr:9.98;verts:28.17,10.81|6.27,29.51|2.29,7.25|-0.49,0.3|18.99,-23.45;
*	id=P28	origin=start	destiny=end	motherId=-	ageAtStart=200
0	51.29	108.45	v:0.5;t:f;sf:1;nr:3.91;cr:7.81;verts:-12.08,11.26|-15.31,-6.19|11.88,-11.47|28.74,-11.24;
40	53.08	139.14	v:0.5;t:f;sf:1;nr:3.92;cr:7.85;verts:8.51,3.1|10.09,19.22|1.88,8.86|-2.19,8.79|-20.28,-33.38;
80	69.06	141.29	v:0.5;t:f;sf:1;nr:3.95;cr:7.9;verts:-5.89,21.37|-14.1,11.01|-18.17,10.94|-7.47,5.25|21.98,-32.49;
120	82.22	152.36	v:0.5;t:f;sf:1;nr:3.98;cr:7.97;verts:-5.1,31.19|-8.18,-0.72|8.82,-21.42|7.12,-4.11|8.2,0.43;
160	107.09	167.47	v:0.5;t:f;sf:1;nr:4.02;cr:8.04;verts:34.42,20.05|-16.66,15.54|-17.75,11.01|-16.04,-6.31|12.67,-21.94;
200	137.59	167.83	v:0.5;t:f;sf:1;nr:4.06;cr:8.12;verts:16.48,8.04|15.02,10.51|3.91,20.41|-31.78,-24.62|18.15,-2.55;
240	168.59	156.98	v:0.5;t:f;sf:1;nr:4.1;cr:8.19;verts:18.98,4.38|29.56,13.43|-15.98,-0.34|-14.52,-2.82|-12.84,-13.4;
280	188.61	165.43	v:0.5;t:f;sf:1;nr:4.14;cr:8.27;verts:23.65,13.11|0.2,0.43|9.53,21.88|-1.04,12.83|-15.12,22.42;
320	219.75	168.51	v:0.5;t:f;sf:1;nr:4.17;cr:8.35;verts:20.07,4.27|-7.49,16.19|-20.49,1.07|-18.28,-9.31|31.1,-27.26;
360	257.17	177.91	v:0.5;t:f;sf:1;nr:4.21;cr:8.43;verts:41.41,5.29|-14.37,20.52|-17.35,13.66|-6.32,-17.86|-1.31,-25.01;
400	274.3	182.53	v:0.5;t:f;sf:1;nr:4.25;cr:8.5;verts:-3.67,7.87|-6.03,6.24|1.19,-13.75|5.22,-6.93;
440	294.36	180.95	v:0.5;t:f;sf:1;nr:4.29;cr:8.57;verts:0.54,10.36|-23.73,6.28|-14.84,-8.52|-18.87,-15.34|42.3,-4.12;
480	331.45	191.34	v:0.5;t:f;sf:1;nr:4.32;cr:8.65;verts:3.66,-9.52|0.89,-10.16|5.21,6.28|-20.13,-27.77;
520	357.85	197.85	v:0.5;t:f;sf:1;nr:4.36;cr:8.72;verts:-21.19,12.79|-25.5,-3.65|-22.74,-3.01|42.73,-6.53|34.05,-3.58;
560	389.67	194.63	v:0.5;t:f;sf:1;nr:4.4;cr:8.79;verts:20.14,28.47|0.94,8.93|-8.97,0.31|10.91,-9.75;
600	406.1	199.02	v:0.5;t:f;sf:1;nr:4.43;cr:8.87;verts:-15.49,13.32|-25.41,4.7|-5.52,-5.36|-5.09,-10.43|43.21,-8.06;
640	447.3	197.76	v:0.5;t:f;sf:1;nr:4.47;cr:8.94;verts:27.6,22.26|-8.62,7.24|-6.93,-8.87|-4.94,-10.12|2.01,-9.32;
680	475.24	204.1	v:0.5;t:f;sf:1;nr:4.5;cr:9.01;verts:37.72,23.97|-20.44,17.77|-25.92,-2.99|-16.3,-21.63|7.01,-26.16;
720	506.09	219.32	v:0.5;t:f;sf:1;nr:4.54;cr:9.08;verts:40.45,19.84|-6.45,6.68|-8.04,4.64|-23.84,-10.94|5.05,-7.78;
760	531.15	219.48	v:0.5;t:f;sf:1;nr:4.57;cr:9.15;verts:17.16,9.12|15.38,20|-2.37,19.29|-20.01,-7.62|8.59,-35.29;
800	553.86	228.21	v:0.5;t:f;sf:1;nr:4.61;cr:9.21;verts:8.9,18.25|-5.55,17.85|-2.13,-23.32|14.36,-14.36|20.11,-2.83;
840	567.9	238.47	v:0.5;t:f;sf:1;nr:4.64;cr:9.28;verts:6.07,7.43|-17.04,7.94|-18.07,5.18|-16.17,-13.07|45.99,-2.76;
880	591.2	253.69	v:0.5;t:f;sf:1;nr:4.67;cr:9.34;verts:22.68,12.46|15.26,11.5|3.32,18.82|-27.73,-37.19|-7.47,-17.59;
920	632.47	263.25	v:0.5;t:f;sf:1;nr:4.7;cr:9.4;verts:9.37,5.63|8.95,6.27|-4.62,9.9|-9.19,-36.21;
960	654.75	264.47	v:0.5;t:f;sf:1;nr:4.73;cr:9.46;verts:23.47,21.13|-15.79,27.35|-13.33,7.48|-12.92,6.84|0.52,0.15;
1000	679.98	264.21	v:0.5;t:f;sf:1;nr:4.76;cr:9.52;verts:9.31,21.94|-1.76,20.88|-13.67,19.52|-24.71,-0.1|27.13,-38.73;
1040	717.74	268.23	v:0.5;t:f;sf:1;nr:4.79;cr:9.57;verts:19.73,4.19|10.69,17.11|-1.76,20.1|-31.01,-22.07|18.43,-8.21;
1080	742.87	272.73	v:0.5;t:f;sf:1;nr:4.81;cr:9.63;verts:-5.39,8.69|-14.43,21.61|-6.69,-3.71|-0.52,-9.85|26.13,-15.98;
1120	764.39	289.05	v:0.5;t:f;sf:1;nr:4.84;cr:9.68;verts:47.92,4.55|-10.4,6.25|-22.04,6.48|-4.35,-11.33|-2.73,-11.82;
1160	789.08	310.55	v:0.5;t:f;sf:1;nr:4.87;cr:9.74;verts:-1.87,21.41|-0.04,0.44|12.02,-17.82|21.48,-0.75;
1200	809.79	316.65	v:0.5;t:f;sf:1;nr:4.9;cr:9.79;verts:48.67,-1.06|9.45,3.07|0.78,5.35|-20.75,6.54|-8.68,-11.72;
1240	844.76	315.48	v:0.5;t:f;sf:1;nr:4.92;cr:9.84;verts:42.79,23.78|-25.55,8.8|-25.52,1.9|-15.11,-22.4|13.7,-2.23;
1280	868.18	323.07	v:0.5;t:f;sf:1;nr:4.95;cr:9.9;verts:46.94,14.8|-24.2,18.91|-9.72,5.35|-26.05,-16.28|30.25,-5.33;
1320	886.44	326.84	v:0.5;t:f;sf:1;nr:4.98;cr:9.96;verts:28.38,27.62|-27.98,9.12|-2.14,-24.46|6.77,-23.6|11.98,-1.56;
1360	918.07	331.55	v:0.5;t:f;sf:1;nr:5.01;cr:10.01;verts:23.86,3.35|-3.35,23.86|-11.31,21.28|-19.64,3.16|4.12,-49.62;
1400	948.62	323	v:0.5;t:f;sf:1;nr:5.03;cr:10.07;verts:4.93,25.36|-25.7,-2.7|-6.68,-5.2|32.58,-23.3;
1440	973.68	304.9	v:0.5;t:f;sf:1;nr:5.06;cr:10.13;verts:0.28,32.22|-20.13,7.26|6.69,-19.42|15.27,-13.75;
*	id=P29	origin=start	destiny=end	motherId=-	ageAtStart=480
0	154.01	232.29	v:0.5;t:f;sf:1;nr:4.01;cr:8.02;verts:2.58,25.25|-7.31,-5.71|8.12,-4.5|8.92,2.56;
40	177.59	219.52	v:0.5;t:f;sf:1;nr:4.05;cr:8.1;verts:40.04,2.47|-8.76,14.02|-11.27,12.09|-14.66,-10.21|-15.46,-17.27;
80	218.16	216.58	v:0.5;t:f;sf:1;nr:4.09;cr:8.17;verts:16.86,3.28|3.86,16.74|-8.59,-14.88|-14.63,-28.92;
120	248.19	209.05	v:0.5;t:f;sf:1;nr:4.12;cr:8.24;verts:-0.97,9.27|-9.08,2.1|-13.16,-4.25|-6.23,-6.92|32.68,-0.62;
160	277.66	197	v:0.5;t:f;sf:1;nr:4.15;cr:8.3;verts:-2.54,29.05|-17.95,22.98|-28.63,-5.56|3.21,-12.67|0.41,-0.23;
200	303.35	195.44	v:0.5;t:f;sf:1;nr:4.18;cr:8.36;verts:12.33,15.22|10.38,16.61|0.3,8.7|1.03,-19.56;
240	332.87	195.45	v:0.5;t:f;sf:1;nr:4.2;cr:8.41;verts:36.35,20.6|-14.12,26.56|-17.19,15.24|-11.27,-27.9|-0.53,-30.08;
280	368.62	181.54	v:0.5;t:f;sf:1;nr:4.23;cr:8.45;verts:9.67,0.17|0.61,6.69|-7.51,6.08|-7.98,-32.67;
320	396.82	178.91	v:0.5;t:f;sf:1;nr:4.25;cr:8.5;verts:29.22,5.15|25.17,15.73|-29.94,15.72|-18.53,-2.46|13.01,-26.67;
360	431.6	177.01	v:0.5;t:f;sf:1;nr:4.27;cr:8.54;verts:-3.04,8.84|-9.62,13.83|-5.56,3.26|-4.81,-8.01|21.36,-16.83;
400	467.48	181.71	v:0.5;t:f;sf:1;nr:4.29;cr:8.57;verts:21.62,36.8|-8.86,27.28|-14.52,-12.13|-21.97,-18.44|17.66,-22.6;
440	489.16	181.76	v:0.5;t:f;sf:1;nr:4.3;cr:8.6;verts:37.15,21.37|15.59,9|-17.39,4.66|-11.08,-14.18|-4.02,-22.55;
480	523.08	186.83	v:0.5;t:f;sf:1;nr:4.32;cr:8.63;verts:0.66,27.52|-18.32,14.07|0.31,-17.89|17.02,-5.53;
520	557.38	192.96	v:0.5;t:f;sf:1;nr:4.33;cr:8.66;verts:24.88,8.08|23.45,25.35|-26.1,1.82|-17.28,0.59|2.73,-26.02;
560	582.51	196.2	v:0.5;t:f;sf:1;nr:4.34;cr:8.69;verts:23.01,15.46|-1.88,17.92|-14.2,-11.09|16.82,-6.46;
600	609.26	200.89	v:0.5;t:f;sf:1;nr:4.36;cr:8.71;verts:0.63,18.06|-3.74,20.15|-8.2,16.1|-9.93,-1.77|19.36,-38.88;
640	643.57	213.88	v:0.5;t:f;sf:1;nr:4.37;cr:8.74;verts:36.16,-8.35|-22.75,26.4|4.52,-36.84|7.08,-36.43|18.56,-32.14;
680	668.15	215.53	v:0.5;t:f;sf:1;nr:4.38;cr:8.77;verts:-14.73,16.83|-8.49,-4.32|9.52,0|8.89,3.41;
720	689.85	224.39	v:0.5;t:f;sf:1;nr:4.4;cr:8.8;verts:2.56,18.23|-12.81,12.27|-12.18,8.85|-9.76,-15.61|28.46,-20.5;
760	725.14	224.26	v:0.5;t:f;sf:1;nr:4.41;cr:8.83;verts:24.79,16.1|6.47,34.6|-25.6,-14.78|-6.83,-20.62|19,-22.65;
800	769.95	227.71	v:0.5;t:f;sf:1;nr:4.43;cr:8.86;verts:21.7,38.44|9.6,26.38|26.38,-9.6|27.97,2.45|27.87,3.42;
840	779.93	224.42	v:0.5;t:f;sf:1;nr:4.44;cr:8.89;verts:17.98,-0.85|17.88,0.13|16.4,-12.9|-0.38,23.09|-13.64,-42.13;
880	807.63	223.38	v:0.5;t:f;sf:1;nr:4.46;cr:8.91;verts:16.92,23.29|-9.72,-1.88|-11.31,-13.93|9.72,-26.72;
920	826.59	228.26	v:0.5;t:f;sf:1;nr:4.47;cr:8.94;verts:-6.3,44.12|-9.23,-21.85|5.27,-9.51|10.82,1.14|10.77,1.51;
960	850.25	230.74	v:0.5;t:f;sf:1;nr:4.48;cr:8.97;verts:7.97,19.73|-12.89,4|-12.85,3.62|-18.39,-7.03|0.2,0.48;
1000	872.48	226.09	v:0.5;t:f;sf:1;nr:4.49;cr:8.99;verts:34.37,28.77|-14.25,15.08|-22.03,-4.18|-29.25,-10.07|4.84,-30.55;
1040	899.44	228.55	v:0.5;t:f;sf:1;nr:4.51;cr:9.01;verts:9.07,5.67|20.03,20.65|-10.62,-1.3|0.37,-10.69;
1080	933.18	244.16	v:0.5;t:f;sf:1;nr:4.52;cr:9.04;verts:9.99,5.77|7.26,8.97|-11.53,-0.4|16,-32.31;
1120	955.02	253.79	v:0.5;t:f;sf:1;nr:4.56;cr:9.12;verts:13.27,33.62|-14.59,18.59|-11.86,15.39|-5.85,-22.68|12.23,-17.47;
1160	976.96	251.35	v:0.5;t:f;sf:1;nr:4.61;cr:9.23;verts:43.26,14.45|-22.21,20.72|-30.26,-2.65|-9.7,-19.91|5.27,-29.91;
1200	1014.77	252.18	v:0.5;t:f;sf:1;nr:4.66;cr:9.33;verts:9.33,3.21|5.45,15.29|1.37,9.77|-9.53,-2.55|-12.34,-34.78;
1240	1060.52	237.75	v:0.5;t:f;sf:1;nr:4.71;cr:9.43;verts:22.87,40.64|-26.48,19.24|-10.66,-30.95|9.02,-31.47|14.35,-29.42;
1280	1086.83	231.27	v:0.5;t:f;sf:1;nr:4.76;cr:9.53;verts:34.74,-1.82|1.82,34.74|-20.33,42.53|-19.45,-28.84|20.94,-27.78;
1320	1111.56	229.83	v:0.5;t:f;sf:1;nr:4.81;cr:9.63;verts:-2.65,10.63|-14.4,6.05|-4.63,-9.93|10.88,-1.34;
1360	1131.6	211.48	v:0.5;t:f;sf:1;nr:4.86;cr:9.73;verts:26.8,27.66|-22.69,-7.71|-9.16,-19.68|4.73,-9.69|9.34,-5.39;
1400	1149.8	189.93	v:0.5;t:f;sf:1;nr:4.89;cr:9.78;verts:43.86,21.02|8.61,6.11|-19.52,8.29|-13.34,-16.48|-8.86,-26.94;
1440	1189.51	173.1	v:0.5;t:f;sf:1;nr:4.91;cr:9.83;verts:8.48,6.62|4.15,4.19|-8.92,6.02|-2.86,-24.88;
*	id=P30	origin=start	destiny=end	motherId=-	ageAtStart=360
0	181.12	35.82	v:0.5;t:f;sf:1;nr:3.97;cr:7.93;verts:-4.37,31.05|-15.28,-8.18|27.15,-6.77|27.99,0;
40	211.91	27.78	v:0.5;t:f;sf:1;nr:4.01;cr:8.03;verts:0.37,0.27|-26.96,12.57|-1.04,-29.72|-3.64,-14.81|-2.81,-8.04;
80	238.28	21.39	v:0.5;t:f;sf:1;nr:4.06;cr:8.12;verts:8.13,1.88|8.03,2.3|5.9,5.9|-27.58,-16.45;
120	275.22	22.8	v:0.5;t:f;sf:1;nr:4.11;cr:8.22;verts:17.87,0|-13.04,2.65|-16.9,-5.82|8.94,-15.48;
160	300.22	16.45	v:0.5;t:f;sf:1;nr:4.15;cr:8.3;verts:14.58,9.83|-7.14,-6.36|0.61,-17.58|4.85,-7.12|15.07,-9.06;
200	332.72	10.41	v:0.5;t:f;sf:1;nr:4.19;cr:8.38;verts:41.43,2.73|3.33,8.68|-2.87,8.85|-17.92,3.8|-17.42,-15.1;
240	365.55	8.02	v:0.5;t:f;sf:1;nr:4.23;cr:8.46;verts:2.82,33.41|-5.16,-7.94|6.09,-7.26|8.61,0.34;
280	389.47	13.8	v:0.5;t:f;sf:1;nr:4.27;cr:8.53;verts:42.14,3.39|-15.32,6.12|-17.84,-1.48|-8.13,-4.51|7.97,-4.79;
320	421.88	23.28	v:0.5;t:f;sf:1;nr:4.3;cr:8.61;verts:9.73,12.88|-24.44,4.7|-18.65,-11.36|28.41,-21.41;
360	448.76	31.94	v:0.5;t:f;sf:1;nr:4.34;cr:8.69;verts:5.65,19.69|-1.88,34.37|-7.01,-19.25|9.62,-18.09;
400	474.51	42.46	v:0.5;t:f;sf:1;nr:4.39;cr:8.77;verts:21.57,5.4|2.65,9.9|-10.17,-1.25|-16.13,-7.56;
440	494.32	61.07	v:0.5;t:f;sf:1;nr:4.42;cr:8.85;verts:1.76,24.01|-2.06,9.69|-9.48,-2.9|24.16,-25.44;
480	516.41	65.99	v:0.5;t:f;sf:1;nr:4.46;cr:8.92;verts:0.49,0.15|-15.46,36.41|-16.09,36.14|-23.81,-31.59|2.08,-20.52;
520	530.49	57.1	v:0.5;t:f;sf:1;nr:4.48;cr:8.97;verts:4.17,18.08|3.54,18.22|-18.53,0.97|-13.59,-8.74|39.45,-20.82;
560	563.97	48.07	v:0.5;t:f;sf:1;nr:4.5;cr:9.01;verts:12.88,19|-5.18,8.29|2.36,-9.48|9.48,-2.36;
600	600.43	22.07	v:0.5;t:f;sf:1;nr:4.55;cr:9.1;verts:44.64,5.98|0.33,19.09|-18.26,5.58|-23.58,-7|6.84,-17.83;
640	618.37	17.37	v:0.5;t:f;sf:1;nr:4.59;cr:9.19;verts:22.69,5.27|-17.61,14.39|1.49,-10.63|26.69,1.27;
680	652.1	8.13	v:0.5;t:f;sf:1;nr:4.64;cr:9.28;verts:23.24,3.64|3.59,9.35|-11.04,-3.97|-7.04,-7.96|-6.44,-7.67;
720	682.09	7.3099999999999	v:0.5;t:f;sf:1;nr:4.69;cr:9.38;verts:24.35,14.63|-9.72,26.7|-26.4,8.54|-6.75,2.83|0.43,-0.32;
760	706.36	6.42	v:0.5;t:f;sf:1;nr:4.73;cr:9.46;verts:8.12,4.69|0.09,13.73|-23.83,-1.22|-6.27,-6.97|43.27,-18.03;
800	741.69	4.48	v:0.5;t:f;sf:1;nr:4.77;cr:9.55;verts:12.92,14.34|-27.21,2.75|7.94,-19.97|34.18,-16.25;
840	770.37	-10.12	v:0.5;t:f;sf:1;nr:4.82;cr:9.64;verts:19.92,12.45|-22.79,5.68|-15.77,-0.25|0.44,0.04;
880	802.73	-18.32	v:0.5;t:f;sf:1;nr:4.87;cr:9.74;verts:24.16,41.71|-12.44,4.25|-19.44,1.02|-8.84,-17.35|17.5,-8.54;
920	827.95	-29.48	v:0.5;t:f;sf:1;nr:4.93;cr:9.85;verts:19.56,33.7|-9.89,5.04|-7.73,-19.7|-2.12,-10.9|8.38,-7.28;
960	846.19	-38.69	v:0.5;t:f;sf:1;nr:4.95;cr:9.91;verts:49.16,3.03|1.32,24.49|-28.13,-4.17|-20.35,-20.11|-9.85,-16.5;
1000	869.78	-57.74	v:0.5;t:f;sf:1;nr:4.97;cr:9.95;verts:7.61,9.39|3.33,11.62|-22.28,5.43|0.42,-12.08|46.04,-18.27;
1040	883.34	-77.84	v:0.5;t:f;sf:1;nr:4.99;cr:9.98;verts:19.3,9|-11.28,18.06|-10.22,-8.48|-5.95,-10.71|11.88,-48.3;
1080	902.12	-85.07	v:0.5;t:f;sf:1;nr:5;cr:10;verts:14.78,19.62|1.71,24.5|-1.29,24.53|-11.44,-38.26|0,-24.56;
1120	929.37	-94.25	v:0.5;t:f;sf:1;nr:5;cr:10.01;verts:21.08,2.22|-12.47,10.44|-25.53,15.32|12.04,-38.14;
1160	952.59	-92.17	v:0.5;t:f;sf:1;nr:5.01;cr:10.01;verts:25.15,4.89|23.91,9.18|14.32,21.24|-25.62,0|-19.62,-34.89;
1200	979.62	-85.2	v:0.5;t:f;sf:1;nr:5.01;cr:10.01;verts:23.17,7.08|-1.89,11.86|-3.12,16.15|-9.9,-17.96|16.83,-17.43;
1240	1005.99	-79.72	v:0.5;t:f;sf:1;nr:5.01;cr:10.02;verts:42.37,26.69|9.01,8.7|-3.2,12.57|-12.25,2.6|-9.54,-11.95;
1280	1035.53	-72.31	v:0.5;t:f;sf:1;nr:5.01;cr:10.02;verts:43.09,25.53|-23.12,25.68|-20.54,16.11|-31.81,-13.5|10.1,-33.05;
1320	1067.23	-62.77	v:0.5;t:f;sf:1;nr:5.01;cr:10.02;verts:30.65,-0.54|-23.14,20.11|-23.82,19.29|-20.91,-22.42|48.46,-12.68;
1360	1097.45	-65.91	v:0.5;t:f;sf:1;nr:5.01;cr:10.02;verts:-5.55,39.69|0.35,10.01|5.46,-8.4|18.24,-15.82;
1400	1118.37	-72.03	v:0.5;t:f;sf:1;nr:5.01;cr:10.02;verts:39.43,30.9|-20.57,3.89|-15.46,-14.53|-2.68,-21.94|20.25,-8.18;
1440	1145.48	-78.95	v:0.5;t:f;sf:1;nr:5.01;cr:10.02;verts:20.19,34.62|12.32,23.98|-20.1,-12.08|-6.86,-15.11;
