# Supplementary material for: A three component model for superdiffusive motion effectively describes migration of eukaryotic cells moving freely or under a directional stimulus
Source: PLoS One. 2022 Aug 2;17(8):e0272259. doi: 10.1371/journal.pone.0272259 (PMC9345344; doi:10.1371/journal.pone.0272259)
Supplement: S1 File — Text files containing information about displacements of experimental and simulated populations used for both preliminary analyses, in “datasets used for preliminary evaluation of cell movement (Tables 1 and 2)”, and further characterization of cell movement, in “further datasets used for cell movement characterization (Figs 2, 4–6; Table 2; S1–S3 Tables; S2 and S3 Figs)”. (ZIP) [file pone.0272259.s007.zip › S1_File/further datasets/simulated/30 cells (9 micron random)/b12 p16/Coords-a4srZZ.txt]

#	version=2.0	operator=	acqDate=	cellLine=cell	cond=N.T.	type=	well=	ref_angle=	note=Experiment 1	clickId=	date=	acqId=	ps=1	xSize=845	ySize=668	ts=1	unit=um	stackId=	timeInt=	description=
*	id=P1	origin=start	destiny=end	motherId=-	ageAtStart=800
0	72.92	155.33	c
40	107.79	141.29	c
80	137.57	125.11	c
120	162.49	125.75	c
160	188.7	144.01	c
200	216.1	160.83	f
240	236.91	176.25	f
280	268.26	188.99	f
320	291.37	181.03	f
360	320.39	188.2	f
400	350.11	195.11	f
440	381.01	195.44	f
480	412.5	201.13	f
520	424.75	198.35	f
560	462.85	207.38	f
600	500.58	199.28	f
640	531.65	201.95	f
680	563.87	197.79	f
720	581.5	200.94	f
760	615.16	195.29	f
800	644.62	191.02	f
840	673.79	189.4	f
880	718.25	190.68	f
920	746.76	196.2	f
960	783.64	209.5	f
1000	813.76	219.91	f
1040	833.8	227.48	f
1080	851.25	227.89	f
1120	882.26	231.44	f
1160	906.64	241.03	f
1200	923.45	246.95	f
1240	953.93	246.22	f
1280	982.25	247.92	f
1320	1009.47	259.29	f
1360	1033.58	268.58	f
1400	1059.13	274.13	f
1440	1091.09	262.06	f
*	id=P2	origin=start	destiny=end	motherId=-	ageAtStart=2600
0	745.36	361.14	c
40	740.12	343.87	c
80	750.5	327.06	c
120	770.11	312.48	c
160	790.96	296.6	c
200	828.72	276.32	f
240	867.33	268.76	f
280	888.98	254.62	f
320	917.04	253.94	f
360	942.69	259.98	f
400	972.55	260.4	f
440	1000.26	261.11	f
480	1025.09	260.92	f
520	1040.11	258.29	f
560	1080.2	259.64	f
600	1100.9	259.82	f
640	1123.7	249.99	f
680	1148.03	241.06	f
720	1182.61	237.75	f
760	1205.55	237.33	f
800	1234.78	246.19	f
840	1263.64	249.72	f
880	1291.83	239.67	f
920	1317.09	228.98	f
960	1352.44	216.94	f
1000	1366.58	213.02	f
1040	1396.91	215.73	f
1080	1429.36	231.01	f
1120	1456.44	227.87	f
1160	1479.91	235.18	f
1200	1503.67	236.84	f
1240	1531.94	231.58	f
1280	1564.78	230.12	f
1320	1590.73	233.71	f
1360	1617.23	240.67	f
1400	1642.12	229.94	f
1440	1665.73	220.78	f
*	id=P3	origin=start	destiny=end	motherId=-	ageAtStart=1840
0	536.64	586.62	c
40	553.96	596.76	c
80	569.56	608.54	c
120	594.22	615.78	c
160	611.15	612.12	c
200	642.06	610.89	f
240	659.66	595.61	f
280	689.18	586.77	f
320	715.71	568.91	f
360	742.84	570.11	f
400	771.9	566.34	f
440	804.21	553.86	f
480	822.25	549.5	f
520	859.39	551.52	f
560	880.52	552.18	f
600	914.05	550.48	f
640	941.77	558.78	f
680	974.61	567.98	f
720	994.34	581.74	f
760	1017.32	587.06	f
800	1051.35	589.6	f
840	1081.39	591.98	f
880	1116.78	598.29	f
920	1140.57	607.98	f
960	1171.72	616.88	f
1000	1194.39	615.5	f
1040	1236.19	618.44	f
1080	1273.9	620.78	f
1120	1308.8	613.34	f
1160	1334.82	617.68	f
1200	1362.74	615	f
1240	1379.1	603.81	f
1280	1411.6	597.02	f
1320	1438.83	597.95	f
1360	1457.44	599.78	f
1400	1488.53	595.38	f
1440	1514.11	596.29	f
*	id=P4	origin=start	destiny=end	motherId=-	ageAtStart=4280
0	606.51	127.1	c
40	618.41	107.81	c
80	653.92	85	c
120	680.38	71.91	c
160	715.02	53.95	c
200	743.95	44.24	f
240	773.36	34.66	f
280	786.17	32.38	f
320	816.88	16.22	f
360	848.73	10.21	f
400	884.4	15.78	f
440	915.27	21.08	f
480	943.82	9.4	f
520	955.97	-3.58	f
560	981.6	-20.24	f
600	1000.67	-31.73	f
640	1025.83	-23.14	f
680	1044.95	-20.89	f
720	1069.16	-10.9	f
760	1099.84	2.29	f
800	1128.97	-1.9400000000001	f
840	1153.5	-4.52	f
880	1180.68	-0.76999999999998	f
920	1203.24	11.65	f
960	1225.89	16.22	f
1000	1250.89	13.79	f
1040	1283.04	4.1799999999999	f
1080	1294.37	1.8	f
1120	1318.65	-6.77	f
1160	1347.29	-5.36	f
1200	1376.84	-18.42	f
1240	1408.92	-16.01	f
1280	1433	-14.97	f
1320	1473.04	-24.29	f
1360	1498.32	-27.53	f
1400	1529.45	-34.05	f
1440	1553.36	-46.49	f
*	id=P5	origin=start	destiny=end	motherId=-	ageAtStart=3920
0	294.37	259.17	c
40	294.28	273.18	c
80	310.79	298.44	c
120	336.2	320.12	c
160	345.29	339.63	c
200	360.2	365.19	f
240	376.08	370.3	f
280	397.81	368.29	f
320	430.49	377.77	f
360	470.83	376.23	f
400	492.03	366.16	f
440	524.16	359.69	f
480	547.32	349.46	f
520	579.41	346.07	f
560	604.3	345.46	f
600	632.85	343.3	f
640	664.51	346.1	f
680	695.05	352.78	f
720	724.54	351.29	f
760	765.12	359.15	f
800	789.91	348.55	f
840	808.96	338.92	f
880	839.49	331.57	f
920	860.91	325.64	f
960	887.08	318.84	f
1000	910.9	306.94	f
1040	932.2	300.04	f
1080	957.35	296.25	f
1120	984.03	285.43	f
1160	1017.14	278.55	f
1200	1034.99	272.27	f
1240	1069.17	255.85	f
1280	1088.8	256.16	f
1320	1118.29	267.17	f
1360	1138.13	269.54	f
1400	1172.86	270.82	f
1440	1197.66	256.94	f
*	id=P6	origin=start	destiny=end	motherId=-	ageAtStart=4480
0	679.87	258.1	c
40	694.86	235.96	c
80	713.38	218.87	c
120	739.91	202.12	c
160	758.49	198.72	c
200	774.12	197.17	f
240	804.28	195.67	f
280	830.19	206.34	f
320	848.41	219.5	f
360	869.43	223.78	f
400	898.61	230.24	f
440	921.75	230.18	f
480	952.79	231.18	f
520	964.75	246.62	f
560	988.46	262.24	f
600	1013.27	274.27	f
640	1044.36	276.56	f
680	1059.21	288.44	f
720	1073.64	301.42	f
760	1099.86	304.07	f
800	1120.66	310.83	f
840	1149.83	325.46	f
880	1179.29	324.85	f
920	1193.81	320.03	f
960	1220.24	313.2	f
1000	1241.14	315.16	f
1040	1278.5	313.16	f
1080	1316.91	304.92	f
1120	1340.93	306.81	f
1160	1377.63	303.29	f
1200	1397.92	316.88	f
1240	1420.73	324.01	f
1280	1438.75	329.57	f
1320	1461.89	337.66	f
1360	1486.79	338.52	f
1400	1518.21	339.71	f
1440	1556.07	345.14	f
*	id=P7	origin=start	destiny=end	motherId=-	ageAtStart=2320
0	321.58	12.6	c
40	355.42	4.16	c
80	375.82	12.01	c
120	394.96	18.53	c
160	424.22	22.12	c
200	448.86	30.85	f
240	479.83	37.21	f
280	511.15	35.6	f
320	540.08	36.96	f
360	563.1	35.71	f
400	588.4	24.41	f
440	611.66	15.55	f
480	648.76	18.06	f
520	670.13	15.96	f
560	701.59	11.88	f
600	732.95	-1.01	f
640	750.54	-10.14	f
680	781.7	-21.36	f
720	816.87	-21.8	f
760	842.48	-25.34	f
800	876.33	-28.79	f
840	909.92	-29.28	f
880	929.77	-15.23	f
920	956.43	5.73	f
960	986.35	15.74	f
1000	1019.47	28	f
1040	1049.2	45.54	f
1080	1075.2	57.91	f
1120	1098.56	77.44	f
1160	1121.88	87.18	f
1200	1136.21	93.23	f
1240	1163.03	96.75	f
1280	1189.6	102.37	f
1320	1219.88	96.65	f
1360	1241.98	92.42	f
1400	1275.15	82.91	f
1440	1297.52	82.36	f
*	id=P8	origin=start	destiny=end	motherId=-	ageAtStart=1280
0	222.33	59.16	c
40	248.04	53.79	c
80	271.86	45.46	c
120	292.07	44.67	c
160	315.9	43.14	c
200	336.32	47.23	f
240	360.55	48.37	f
280	391.36	50.7	f
320	435.39	57.95	f
360	465.27	68.95	f
400	488	70.27	f
440	521.13	51.61	f
480	536.27	40.87	f
520	560.25	23.39	f
560	587.3	18.72	f
600	612.36	12.29	f
640	635.84	2.24	f
680	659.79	-17.05	f
720	673.04	-33.29	f
760	700.74	-31.53	f
800	734.01	-42.07	f
840	757.29	-45.86	f
880	777.12	-52.38	f
920	793.7	-52.93	f
960	829.42	-55.63	f
1000	851.23	-50.54	f
1040	880.89	-52.6	f
1080	909.3	-45.93	f
1120	924.03	-41.17	f
1160	951.75	-42.09	f
1200	976.73	-41.38	f
1240	1001.35	-37.23	f
1280	1020.32	-37.8	f
1320	1051.26	-35.17	f
1360	1080.89	-44.17	f
1400	1097.14	-53.89	f
1440	1126.13	-56.86	f
*	id=P9	origin=start	destiny=end	motherId=-	ageAtStart=280
0	541.51	429.07	c
40	569.08	412.37	c
80	576.65	406.92	c
120	602.01	407.2	c
160	629.92	402.92	c
200	653.51	401.57	f
240	682.58	402.4	f
280	703.12	392.92	f
320	733.71	390.03	f
360	756.58	391.09	f
400	789.66	393.54	f
440	803.33	387.49	f
480	826.89	382.83	f
520	855.83	378.95	f
560	892.76	374.78	f
600	926.96	373.98	f
640	958.72	384.27	f
680	991.02	394.08	f
720	1027.05	402.85	f
760	1065.63	409.84	f
800	1098.23	415.33	f
840	1129.26	410.55	f
880	1149.57	409.77	f
920	1181.75	409.75	f
960	1209.08	407.24	f
1000	1239.95	408.96	f
1040	1268.44	411.61	f
1080	1295	403.03	f
1120	1325.35	413.78	f
1160	1350.24	411.84	f
1200	1394.94	410.68	f
1240	1422.61	405.29	f
1280	1450.56	395.42	f
1320	1471.82	392.89	f
1360	1498.5	378.38	f
1400	1528.78	366.41	f
1440	1545	355.84	f
*	id=P10	origin=start	destiny=end	motherId=-	ageAtStart=2680
0	401.25	648.86	c
40	397.75	661.4	c
80	397.9	658.35	c
120	410.43	638.53	c
160	435.75	622.18	c
200	464.64	609.55	f
240	480.45	595.71	f
280	504.42	578.46	f
320	519.79	566.48	f
360	544.33	550.51	f
400	570.79	543.84	f
440	604.42	536.36	f
480	636.38	538.05	f
520	679.76	545.43	f
560	708.39	543.06	f
600	735.89	532.85	f
640	749.84	512.68	f
680	775.4	505.86	f
720	810.72	493.77	f
760	832.82	476.64	f
800	845.24	474.94	f
840	875.54	469.12	f
880	891.78	468.21	f
920	917.7	456.57	f
960	937.94	456.4	f
1000	967.49	473.74	f
1040	991.79	474.4	f
1080	1018.09	461.4	f
1120	1050.85	459.38	f
1160	1078.17	452.9	f
1200	1094.12	447.57	f
1240	1119.71	433.68	f
1280	1133.93	436.6	f
1320	1169.36	445.19	f
1360	1205.26	445.56	f
1400	1221.06	441.32	f
1440	1260.76	437.52	f
*	id=P11	origin=start	destiny=end	motherId=-	ageAtStart=4480
0	413.33	509.73	c
40	422.14	533.08	c
80	433.35	540.55	c
120	451.16	540.7	c
160	485.07	547.06	c
200	511.25	553.46	f
240	542.57	555.48	f
280	576.4	553.94	f
320	600.49	560.89	f
360	624.75	567.63	f
400	647.22	574.87	f
440	660.23	587.74	f
480	689.81	599.46	f
520	714.42	597.24	f
560	743.36	595.58	f
600	765.28	586.21	f
640	802.28	583.02	f
680	833.36	583.15	f
720	859.26	589.54	f
760	882.36	587.31	f
800	904.78	590.47	f
840	932.42	592.28	f
880	968.43	584.56	f
920	995.13	585.58	f
960	1010.53	577.7	f
1000	1036.66	580.9	f
1040	1064.65	583.87	f
1080	1085.51	588.63	f
1120	1114.01	594.99	f
1160	1149.63	604.21	f
1200	1176.1	607.48	f
1240	1209.93	610.53	f
1280	1224.5	615.26	f
1320	1249.86	613.57	f
1360	1275.35	620.2	f
1400	1311.09	611.82	f
1440	1340.25	605.52	f
*	id=P12	origin=start	destiny=end	motherId=-	ageAtStart=3720
0	94.91	122.42	c
40	105.03	135.77	c
80	125.46	147.4	c
120	152.92	162.87	c
160	181.32	172.49	c
200	208.61	175.35	f
240	243.41	186.49	f
280	266.76	184.64	f
320	294.7	204.2	f
360	316.21	215.58	f
400	341.54	215.28	f
440	385.71	216.14	f
480	410.58	206.8	f
520	447.34	203.12	f
560	474.79	213.3	f
600	503.84	220.59	f
640	541.52	215.62	f
680	571.23	220.74	f
720	600.15	235.36	f
760	628.99	233.46	f
800	662.88	242.7	f
840	686.58	243.51	f
880	712.44	239.76	f
920	743.72	249.4	f
960	764.07	251.57	f
1000	785.78	246.03	f
1040	803.56	249.59	f
1080	821.49	270.99	f
1120	846.51	279.36	f
1160	865.7	303.77	f
1200	885.04	322.42	f
1240	909.24	325.02	f
1280	929.8	334.05	f
1320	956.66	342.76	f
1360	973.51	343.93	f
1400	999.45	349.76	f
1440	1023.8	351.45	f
*	id=P13	origin=start	destiny=end	motherId=-	ageAtStart=720
0	229.14	106.36	c
40	265.3	114.38	c
80	277.28	112.81	c
120	310.66	102.2	c
160	327.55	92.81	c
200	360.17	88.61	f
240	391.75	92.39	f
280	425.9	91.1	f
320	453.96	80.97	f
360	471.22	71.77	f
400	499.89	65.07	f
440	517.84	76.18	f
480	547.34	85.62	f
520	568.09	87.98	f
560	596.47	89.89	f
600	625.04	94.59	f
640	655.06	101.79	f
680	690.65	105.7	f
720	710.08	106.32	f
760	734.57	108.52	f
800	758.75	111.43	f
840	805.49	114.73	f
880	833.83	114.24	f
920	862.79	108.8	f
960	890.55	121.18	f
1000	917.99	135	f
1040	946.84	127.6	f
1080	969.21	117.06	f
1120	1000.02	111.18	f
1160	1023.16	104.98	f
1200	1051.67	95.78	f
1240	1082.2	81.45	f
1280	1104.97	81.79	f
1320	1120.9	77.21	f
1360	1154.62	75.67	f
1400	1182.33	82.1	f
1440	1211.99	90.77	f
*	id=P14	origin=start	destiny=end	motherId=-	ageAtStart=2840
0	381.35	597.42	c
40	380.7	606.84	c
80	393.58	629.42	c
120	416.43	645.73	c
160	438.86	662.85	c
200	463.8	685.38	f
240	493.41	689.99	f
280	504.65	689.73	f
320	540.47	685.39	f
360	573.07	682.99	f
400	605.58	691.51	f
440	640.31	692.89	f
480	658.92	689.07	f
520	693.34	684.74	f
560	720.23	671.43	f
600	744.72	672.73	f
640	768.79	665.55	f
680	799.39	657.2	f
720	824.63	652.62	f
760	844.07	646.31	f
800	881.87	639.89	f
840	908.65	637.61	f
880	941.23	641.06	f
920	966.27	640.88	f
960	990.77	652.8	f
1000	1018.77	665.77	f
1040	1056.73	672.35	f
1080	1091.77	670.38	f
1120	1111.87	676.99	f
1160	1140.33	681.37	f
1200	1188.3	681.33	f
1240	1216.28	678.59	f
1280	1244.31	668.71	f
1320	1273.98	649.07	f
1360	1276.65	647	f
1400	1305.36	644.12	f
1440	1329.53	644.08	f
*	id=P15	origin=start	destiny=end	motherId=-	ageAtStart=4200
0	465.34	593.3	c
40	484.1	607.84	c
80	510.87	595.38	c
120	526.57	582.9	c
160	542.01	571.57	c
200	566.91	560.3	f
240	582.68	550.6	f
280	608.19	557.61	f
320	630.85	553.2	f
360	639.8	547.43	f
400	671.15	542.14	f
440	711.71	552.55	f
480	747.49	553.1	f
520	773.29	549.93	f
560	808.19	552.28	f
600	840.62	563.76	f
640	853.69	562.46	f
680	884.25	567.13	f
720	915.65	554.57	f
760	941.11	557.98	f
800	981.06	564.7	f
840	1000.94	562.1	f
880	1024.29	557.9	f
920	1061.36	541.98	f
960	1091.35	541.32	f
1000	1123.81	558.98	f
1040	1158.31	557.32	f
1080	1187.18	565.65	f
1120	1214.62	579.85	f
1160	1237.75	583.25	f
1200	1267.28	584.84	f
1240	1297.32	589.79	f
1280	1317.49	604.6	f
1320	1334.68	611.37	f
1360	1372.65	610.18	f
1400	1390.79	616.2	f
1440	1423.12	614.93	f
*	id=P16	origin=start	destiny=end	motherId=-	ageAtStart=2080
0	202.97	266.56	c
40	217.41	278.96	c
80	242.39	282.55	c
120	276.68	274.44	c
160	300.41	273.36	c
200	325.25	272.56	f
240	355.47	279.76	f
280	368.42	284.59	f
320	389.23	290.66	f
360	413.93	291.9	f
400	439.08	290.62	f
440	477.61	277.08	f
480	511.07	276.96	f
520	530.2	280.39	f
560	561.77	280.03	f
600	588.16	293.43	f
640	620.58	294.37	f
680	627.66	287.2	f
720	643.87	282.17	f
760	663.07	282.79	f
800	690.4	291.96	f
840	714.97	300.02	f
880	751.16	297.75	f
920	775.58	304.05	f
960	805.52	311.42	f
1000	825.39	321.11	f
1040	852.07	328.15	f
1080	873.18	338.67	f
1120	886.46	338.35	f
1160	908.87	347.95	f
1200	946.09	360.24	f
1240	969.23	364.01	f
1280	995.27	363.47	f
1320	1023.66	358.12	f
1360	1052.04	344.28	f
1400	1073.15	331.11	f
1440	1101.27	325.51	f
*	id=P17	origin=start	destiny=end	motherId=-	ageAtStart=1040
0	723.54	619.83	c
40	746.07	624.85	c
80	772.15	644.04	c
120	786.83	646.95	c
160	818.9	640.43	f
200	838.06	641.13	f
240	856.02	646.43	f
280	893.57	647.51	f
320	920.17	637.88	f
360	965.76	620.43	f
400	987.57	623.28	f
440	1007.26	630.63	f
480	1030.38	645.65	f
520	1059.55	657.91	f
560	1092.6	666.33	f
600	1120.56	663.75	f
640	1147.57	659.34	f
680	1184.43	656.68	f
720	1215.44	650.87	f
760	1237.03	654.57	f
800	1269.44	665.05	f
840	1288.02	670.94	f
880	1318.75	692.1	f
920	1344.23	698.46	f
960	1363.81	713.32	f
1000	1391.87	730.18	f
1040	1409.31	748.04	f
1080	1436.05	756.31	f
1120	1471.58	768.28	f
1160	1509.38	773.85	f
1200	1545.11	780.19	f
1240	1567.84	785.59	f
1280	1597.17	787.43	f
1320	1640.26	776.16	f
1360	1665.96	782.12	f
1400	1700.98	778.22	f
1440	1733.27	776.55	f
*	id=P18	origin=start	destiny=end	motherId=-	ageAtStart=3160
0	53.5	333.6	c
40	82.1	326.11	c
80	114.88	316.3	c
120	144.5	310.91	c
160	165.78	310.79	f
200	199.01	319.01	f
240	215.17	326	f
280	239.02	347.82	f
320	258.25	365.2	f
360	275.32	369.87	f
400	299.86	383.45	f
440	322.98	389.53	f
480	346.17	398.52	f
520	394.22	408.97	f
560	422.69	419.33	f
600	443.92	436.95	f
640	466.24	447.7	f
680	486.03	474.57	f
720	498.71	479.51	f
760	518.95	493.19	f
800	536.96	519.1	f
840	557.76	525.46	f
880	579.22	518.08	f
920	598.36	519.22	f
960	615.27	511.95	f
1000	628.74	515.96	f
1040	656.36	530.56	f
1080	677.55	524.08	f
1120	707.47	523.77	f
1160	730.39	522.52	f
1200	756.45	521.84	f
1240	782.19	525.42	f
1280	814.82	537.45	f
1320	837.65	553.36	f
1360	864.49	556.81	f
1400	898.55	544.56	f
1440	926.03	534.61	f
*	id=P19	origin=start	destiny=end	motherId=-	ageAtStart=3600
0	221.08	179.72	c
40	230.76	187.3	c
80	244.82	196.77	c
120	270.85	193.46	c
160	294.35	197.34	c
200	310.47	208.26	f
240	340.77	219.69	f
280	365.49	233.57	f
320	400.44	253.37	f
360	428.47	258.46	f
400	464.12	269.6	f
440	497.72	279.79	f
480	540.94	279.63	f
520	567.5	274.61	f
560	593.11	275.39	f
600	627.2	268.56	f
640	668.97	271.99	f
680	701.73	269.67	f
720	738.38	273.35	f
760	774.57	283.88	f
800	795.88	284.48	f
840	830.64	290.34	f
880	845.92	288.21	f
920	865.99	286.91	f
960	895.38	279.87	f
1000	935.26	278.87	f
1040	968.66	282.12	f
1080	995.47	290.51	f
1120	1020.26	295.12	f
1160	1049.02	307.93	f
1200	1070.82	309.44	f
1240	1105.43	302.46	f
1280	1128.75	293.76	f
1320	1164.15	285.34	f
1360	1184.5	275.91	f
1400	1216.01	266.15	f
1440	1246.62	263.2	f
*	id=P20	origin=start	destiny=end	motherId=-	ageAtStart=4120
0	226.62	255.16	c
40	252.78	246.85	c
80	285.07	244.56	c
120	319.4	234.22	c
160	334.43	242.89	f
200	363.32	255.42	f
240	396.68	276.61	f
280	424.64	278.86	f
320	445.45	286.5	f
360	474.27	287.9	f
400	498.23	288.95	f
440	507.41	289.69	f
480	536.06	301.45	f
520	562.71	302.91	f
560	592.34	300.14	f
600	621.37	305.32	f
640	656.69	306.41	f
680	688.83	297.93	f
720	699.24	294.23	f
760	732.16	281.73	f
800	757.91	282.21	f
840	782.04	270.44	f
880	806.13	247.87	f
920	835.02	224.41	f
960	855.49	202.99	f
1000	889.6	201.81	f
1040	923.98	202.96	f
1080	940.79	197.34	f
1120	955.05	195.19	f
1160	980.15	198.13	f
1200	1022.16	193.04	f
1240	1050.64	200.84	f
1280	1080.62	214	f
1320	1115.99	216.29	f
1360	1139.14	220.37	f
1400	1156.98	222.91	f
1440	1177.21	230.12	f
*	id=P21	origin=start	destiny=end	motherId=-	ageAtStart=1920
0	343.29	654.26	c
40	361.45	670.44	c
80	390.49	685.39	c
120	419.45	699.22	c
160	445.05	708.69	c
200	479.43	721.12	f
240	506.41	723.85	f
280	535.81	721.4	f
320	552.5	713.83	f
360	582	706.76	f
400	611.19	704.46	f
440	648.88	706.18	f
480	672.53	706.03	f
520	694.8	698.51	f
560	722.65	676.16	f
600	748.48	667.46	f
640	782.46	666.48	f
680	806.91	671.49	f
720	836.18	661.6	f
760	863.88	656.15	f
800	883.08	639.22	f
840	915.87	636.5	f
880	931.12	653.33	f
920	947.77	661.36	f
960	983.51	677.13	f
1000	1001.47	681.62	f
1040	1022.4	690.33	f
1080	1056.03	692.21	f
1120	1087.9	698.89	f
1160	1109.78	702.28	f
1200	1125.57	710.72	f
1240	1146.53	725.8	f
1280	1169.59	748.04	f
1320	1192.03	756.02	f
1360	1208.96	769.45	f
1400	1231.03	784.77	f
1440	1261.96	800.66	f
*	id=P22	origin=start	destiny=end	motherId=-	ageAtStart=4280
0	193.97	176.53	c
40	215.69	183.06	c
80	247.39	179.18	c
120	275.03	176.54	c
160	308.48	180.22	c
200	332.28	180.73	f
240	366.92	182.84	f
280	393.44	187.55	f
320	413.45	187.55	f
360	449.99	194.46	f
400	480.31	193.24	f
440	525.69	181.74	f
480	555.17	171.89	f
520	578.24	168.97	f
560	597.2	162.3	f
600	620.71	161.41	f
640	657.06	172.01	f
680	695.7	173.14	f
720	741.51	160.1	f
760	772.6	158.8	f
800	794.79	147.04	f
840	822.16	153.59	f
880	861.48	166.25	f
920	883.6	173.65	f
960	910.49	168.39	f
1000	947.05	163.15	f
1040	975.37	155.45	f
1080	996.79	138.71	f
1120	1010.71	129.11	f
1160	1034.4	110.98	f
1200	1064.5	105.56	f
1240	1095.01	111.01	f
1280	1128.37	112.72	f
1320	1148.92	116.24	f
1360	1173.7	129.11	f
1400	1198.44	148.75	f
1440	1227.61	158.4	f
*	id=P23	origin=start	destiny=end	motherId=-	ageAtStart=800
0	852.48	340.4	c
40	872.38	322.69	c
80	892.62	311.78	c
120	908.49	303.63	c
160	927.46	285.6	c
200	946.88	266.85	f
240	976.54	255.19	f
280	1002.65	250.65	f
320	1018.68	243.99	f
360	1044.04	244.12	f
400	1068.83	254.44	f
440	1088.03	258.98	f
480	1108.58	257.94	f
520	1132.5	259.26	f
560	1151.82	269.18	f
600	1169.13	265.79	f
640	1189.84	256.87	f
680	1229.74	239.69	f
720	1260.32	223.85	f
760	1288.21	212.57	f
800	1312.28	205.06	f
840	1332.88	213.15	f
880	1344.48	219.3	f
920	1358.91	238.28	f
960	1380.8	251.07	f
1000	1403.08	266.11	f
1040	1429.72	278.18	f
1080	1459.69	277.48	f
1120	1489.88	277.3	f
1160	1517.65	281.32	f
1200	1550.71	276.15	f
1240	1571.42	273.04	f
1280	1602.22	267.7	f
1320	1624.51	266.65	f
1360	1640.6	263.99	f
1400	1683.27	258.38	f
1440	1701.4	259.85	f
*	id=P24	origin=start	destiny=end	motherId=-	ageAtStart=1720
0	558.47	273.01	c
40	588.74	278.11	c
80	618.14	283.37	c
120	628.09	274.9	c
160	650.94	281.89	c
200	662.98	276.55	f
240	694.98	269.11	f
280	726.5	259.47	f
320	766.44	252.43	f
360	802.63	239.97	f
400	829.39	243.39	f
440	858.77	250.57	f
480	880.47	254.38	f
520	894.99	250.94	f
560	919.67	238.52	f
600	937.36	232.05	f
640	956.34	233.82	f
680	975.58	237.63	f
720	1002.19	251.86	f
760	1021.01	252.38	f
800	1056.29	243.66	f
840	1094.9	227.64	f
880	1121.75	226.22	f
920	1148.71	233.81	f
960	1184.77	234.55	f
1000	1214.24	242.59	f
1040	1241.05	254.06	f
1080	1269.48	262.35	f
1120	1299.21	253.42	f
1160	1327.19	245.11	f
1200	1351.94	243.32	f
1240	1376.58	246.92	f
1280	1405.14	247.15	f
1320	1439.7	259.32	f
1360	1466.12	258.97	f
1400	1484.64	263.32	f
1440	1513.92	259.42	f
*	id=P25	origin=start	destiny=end	motherId=-	ageAtStart=3080
0	694.01	587.77	c
40	720.41	597.9	c
80	753.93	598.14	c
120	775.53	608.11	c
160	795.86	607.25	c
200	826.49	601.47	f
240	851.6	598.07	f
280	883.28	602.27	f
320	903.39	603.9	f
360	930.64	595.29	f
400	971.18	594.64	f
440	996.74	589.53	f
480	1039.36	580.49	f
520	1060.61	577.72	f
560	1086.92	584.13	f
600	1115.49	582.64	f
640	1146.63	576.4	f
680	1185.15	570.42	f
720	1208.05	570.49	f
760	1231.49	573.36	f
800	1258.64	576.32	f
840	1285.56	564.1	f
880	1331.52	557.52	f
920	1360.95	565.86	f
960	1388.26	575.14	f
1000	1415.03	564.34	f
1040	1442.88	562.36	f
1080	1466.47	554.9	f
1120	1495.81	554.6	f
1160	1510.33	562.86	f
1200	1551.15	574.48	f
1240	1587.47	579.27	f
1280	1605.76	581.36	f
1320	1626.57	592.03	f
1360	1653.13	604.12	f
1400	1676.98	614.17	f
1440	1698.57	626.28	f
*	id=P26	origin=start	destiny=end	motherId=-	ageAtStart=680
0	550.32	440.42	c
40	562.92	432.71	c
80	592.64	427.62	c
120	621.8	413.39	c
160	645.33	406.23	c
200	666.15	406.66	f
240	697.93	402.62	f
280	725.8	399.56	f
320	763.72	404.02	f
360	791.58	419.74	f
400	813.25	422.04	f
440	839.54	434.89	f
480	866.51	443.88	f
520	889.5	451.56	f
560	903.87	456.3	f
600	945.06	460.76	f
640	964.75	462.1	f
680	1003.33	453.51	f
720	1038.8	438.66	f
760	1064.16	434.23	f
800	1088.46	429.49	f
840	1120.35	437.12	f
880	1135.36	433.12	f
920	1174.59	425.57	f
960	1197.37	420.14	f
1000	1236.56	419.39	f
1040	1248.64	419.08	f
1080	1271.06	418.66	f
1120	1300.77	411.3	f
1160	1320.14	412.73	f
1200	1354.12	400.97	f
1240	1379.08	399.12	f
1280	1408.79	406.82	f
1320	1424.79	403.35	f
1360	1462.96	406.26	f
1400	1475.71	407.36	f
1440	1510.97	410.15	f
*	id=P27	origin=start	destiny=end	motherId=-	ageAtStart=2160
0	324.24	162.12	c
40	349.24	151.57	c
80	382.22	150.8	c
120	413.75	144.82	c
160	436.37	148.4	c
200	473.23	158.41	f
240	499.89	173.57	f
280	514.98	187.27	f
320	546.56	212.61	f
360	579.2	238.8	f
400	612.12	246.24	f
440	639.1	246.77	f
480	674.24	247.77	f
520	708.8	253.68	f
560	746.26	261.71	f
600	771.93	274.23	f
640	789.7	272.71	f
680	807.83	272.36	f
720	842.82	277.86	f
760	878.71	287.1	f
800	911.5	293.16	f
840	927.01	304.29	f
880	947.73	311.06	f
920	977.52	312.59	f
960	1012.49	305.06	f
1000	1035.05	301.11	f
1040	1067.07	310.47	f
1080	1099.18	310.37	f
1120	1130.82	303.59	f
1160	1167.94	313.46	f
1200	1191.61	313.35	f
1240	1217.08	319.86	f
1280	1230.86	327.01	f
1320	1259.43	343.11	f
1360	1292	346.72	f
1400	1317.54	353.47	f
1440	1336.32	351.22	f
*	id=P28	origin=start	destiny=end	motherId=-	ageAtStart=2800
0	123.34	249.52	c
40	136.24	250.34	c
80	161.91	255.2	c
120	188.41	265.57	c
160	217.46	275.63	c
200	237.01	279.99	f
240	263.1	292.88	f
280	291.18	296.54	f
320	317.04	299.78	f
360	359.68	296.51	f
400	380.26	289.35	f
440	401.56	279.76	f
480	436.59	280.02	f
520	456.5	274.57	f
560	481.46	274.27	f
600	508.03	278.54	f
640	534.73	285.7	f
680	568.38	285.1	f
720	604.17	278.28	f
760	640.45	270.28	f
800	672.34	254.39	f
840	687.12	249.03	f
880	714.69	236.95	f
920	742.06	225.69	f
960	774.73	228.82	f
1000	805.21	233.77	f
1040	839.32	237.8	f
1080	884.34	242.11	f
1120	922.42	240.59	f
1160	943	236	f
1200	968.73	233.46	f
1240	998.83	226.05	f
1280	1017.77	224.08	f
1320	1020.7	218.79	f
1360	1048.87	204.68	f
1400	1069.53	207.72	f
1440	1095.94	202.65	f
*	id=P29	origin=start	destiny=end	motherId=-	ageAtStart=2520
0	516.74	245.52	c
40	536.72	241.44	c
80	567.18	244.11	c
120	606.42	254.16	c
160	629.28	254.94	c
200	663.88	266.25	f
240	689.26	282.5	f
280	724.13	293.39	f
320	751.21	295.84	f
360	790.68	304.24	f
400	828.28	302.67	f
440	863.13	293.12	f
480	892.85	281.71	f
520	908.53	277.14	f
560	938.8	277.09	f
600	965.3	275.22	f
640	991.45	278.76	f
680	1016.72	284.64	f
720	1038.95	284.31	f
760	1073.36	287.1	f
800	1105.8	282.41	f
840	1134.14	290.64	f
880	1161.5	307.37	f
920	1170.62	318.25	f
960	1190.95	338.13	f
1000	1231.9	353.82	f
1040	1267.93	355.2	f
1080	1298.63	363.34	f
1120	1318.64	366.89	f
1160	1343.71	378.38	f
1200	1374.18	392.76	f
1240	1405.03	395.98	f
1280	1432.9	394.25	f
1320	1465.45	396.49	f
1360	1492.36	403.8	f
1400	1527.59	393.05	f
1440	1550.01	407.17	f
*	id=P30	origin=start	destiny=end	motherId=-	ageAtStart=1040
0	633.9	557.99	c
40	633.73	546.32	c
80	653.03	518.63	c
120	678.28	513.22	c
160	702.84	507.18	c
200	730.27	513.75	f
240	754.55	522.8	f
280	788.33	534.39	f
320	825.72	535.61	f
360	855.28	533.16	f
400	873.48	525.08	f
440	903.77	502.06	f
480	930.61	486.11	f
520	942.1	481.2	f
560	963.19	483.69	f
600	998.26	478.8	f
640	1025.61	486.87	f
680	1050.09	486.66	f
720	1081.13	475.53	f
760	1110.75	465.66	f
800	1126.8	456.76	f
840	1158.93	447.32	f
880	1195.51	438.37	f
920	1229.99	432.42	f
960	1245.88	432.63	f
1000	1279.03	424	f
1040	1313.05	409.55	f
1080	1331.06	404.39	f
1120	1368.21	397.56	f
1160	1397.4	387.15	f
1200	1424.05	374.91	f
1240	1445.76	382.79	f
1280	1485.96	392.95	f
1320	1525.1	401.98	f
1360	1556.34	398.66	f
1400	1585.6	382.89	f
1440	1601.14	373.6	f
