# Supplementary material for: A three component model for superdiffusive motion effectively describes migration of eukaryotic cells moving freely or under a directional stimulus
Source: PLoS One. 2022 Aug 2;17(8):e0272259. doi: 10.1371/journal.pone.0272259 (PMC9345344; doi:10.1371/journal.pone.0272259)
Supplement: S1 File — Text files containing information about displacements of experimental and simulated populations used for both preliminary analyses, in “datasets used for preliminary evaluation of cell movement (Tables 1 and 2)”, and further characterization of cell movement, in “further datasets used for cell movement characterization (Figs 2, 4–6; Table 2; S1–S3 Tables; S2 and S3 Figs)”. (ZIP) [file pone.0272259.s007.zip › S1_File/further datasets/simulated/30 cells (9 micron random)/b0 p8/Coords-ZmZLKX.txt]

#	version=2.0	operator=	acqDate=	cellLine=cell	cond=N.T.	type=	well=	ref_angle=	note=Experiment 1	clickId=	date=	acqId=	ps=1	xSize=845	ySize=668	ts=1	unit=um	stackId=	timeInt=	description=
*	id=P1	origin=start	destiny=end	motherId=-	ageAtStart=4200
0	50.17	621.86	c
40	44.54	622.34	c
80	22.34	611.02	c
120	15.18	600.27	c
160	13.59	606.93	c
200	15.06	607.08	f
240	21.91	602.17	f
280	26.24	604.34	f
320	42.91	600.44	f
360	56.48	600.11	f
400	71.33	608.7	f
440	73	604.38	f
480	69.99	602.63	f
520	64.91	594.49	f
560	74.7	586.08	f
600	79.94	578.75	f
640	85.8	571.51	f
680	92.17	564.7	f
720	108.79	573.47	f
760	120.95	573.88	f
800	132.23	559.85	f
840	132.51	559.86	f
880	122.79	551.58	f
920	125.4	553.07	f
960	123.26	546.42	f
1000	116.54	532.42	f
1040	115.75	528.55	f
1080	114.56	519.83	f
1120	115.57	518.89	f
1160	115.65	505.77	f
1200	112.3	496.99	f
1240	101.56	498.08	f
1280	98.01	501.94	f
1320	86.99	505.79	f
1360	79.97	505.12	f
1400	75.08	500.53	f
1440	57.8	493.7	f
*	id=P2	origin=start	destiny=end	motherId=-	ageAtStart=120
0	423.55	575.38	c
40	419.43	582.06	c
80	403.99	593.47	c
120	388.57	601.43	c
160	392.09	596.21	c
200	397.36	590.13	f
240	407.35	581.49	f
280	416.59	575.01	f
320	426.71	567.97	f
360	433.42	567.36	f
400	439.55	575.71	f
440	448.16	571.16	f
480	446.55	559.8	f
520	445.29	546.84	f
560	440.4	534.19	f
600	438.45	522.31	f
640	440.24	520.74	f
680	447.77	519.44	f
720	448.99	510.94	f
760	451.02	505.4	f
800	449.7	484.14	f
840	439.86	470.85	f
880	438.51	473.38	f
920	437.77	490.82	f
960	439.7	512.36	f
1000	450.7	528.21	f
1040	451.33	536	f
1080	446.79	538.25	f
1120	435.12	531.54	f
1160	420.33	539.07	f
1200	414.26	548.42	f
1240	399.61	544.93	f
1280	380.91	541.78	f
1320	366.54	539.31	f
1360	359.85	534.57	f
1400	358.51	523.7	f
1440	354.2	505.98	f
*	id=P3	origin=start	destiny=end	motherId=-	ageAtStart=3240
0	337.57	239.17	c
40	325.08	240.25	c
80	316.38	238.7	c
120	309.78	228.63	c
160	316.45	222.85	c
200	329.66	213.98	f
240	349.16	199.47	f
280	364.94	200.4	f
320	373.57	201.78	f
360	380.77	210.35	f
400	386.02	224.75	f
440	395.11	237.5	f
480	398.81	237.86	f
520	402.08	226.75	f
560	416.77	228.24	f
600	416.85	237.09	f
640	416.89	253.24	f
680	418.17	260.97	f
720	425.15	272.48	f
760	440.08	283.04	f
800	445.01	282.92	f
840	445.06	275.01	f
880	452.19	267.63	f
920	467.3	265.61	f
960	470.29	266.23	f
1000	477.69	262.08	f
1040	478.08	260.12	f
1080	476.58	259.62	f
1120	468.82	242.93	f
1160	463.16	225.32	f
1200	447.93	223.72	f
1240	449.05	222.83	f
1280	449.51	218.02	f
1320	446.63	195.41	f
1360	444.41	191.06	f
1400	452.77	187.48	f
1440	470.81	191.81	f
*	id=P4	origin=start	destiny=end	motherId=-	ageAtStart=4800
0	624.25	101.99	c
40	612.63	112.62	c
80	603.42	136.32	c
120	609.6	143.83	c
160	614.93	146	c
200	632.4	151.74	f
240	631.7	142.41	f
280	647.35	124.5	f
320	649.13	126.08	f
360	666.52	130.72	f
400	674.45	146.49	f
440	671.76	149.64	f
480	647.31	145.3	f
520	645.42	137.63	f
560	655.42	127.28	f
600	670.66	119.49	f
640	676.65	120.78	f
680	681.19	115.12	f
720	687.06	98.01	f
760	685.15	85.43	f
800	693.68	77.65	f
840	691.21	73.86	f
880	681.27	57.19	f
920	679.38	54.88	f
960	677.34	54.92	f
1000	675.16	57.85	f
1040	665.29	77.44	f
1080	665.7	86.62	f
1120	661.66	84.77	f
1160	664.34	73.31	f
1200	659.65	69.32	f
1240	645.15	62.36	f
1280	637.44	50.96	f
1320	644.56	42.91	f
1360	666.05	46.92	f
1400	677.96	38.84	f
1440	685.16	26.97	f
*	id=P5	origin=start	destiny=end	motherId=-	ageAtStart=4680
0	285.88	75.02	c
40	293.5	88.53	c
80	286.08	101.26	c
120	266.45	107.76	c
160	263.95	118.35	c
200	252.31	117.26	f
240	234.07	117.52	f
280	235.89	115.08	f
320	235.67	116.64	f
360	240.08	122.65	f
400	248.54	115.89	f
440	256.43	107.8	f
480	259.48	106.11	f
520	268.66	101.11	f
560	269.73	94.1	f
600	263	95.31	f
640	256.71	91.6	f
680	258.64	78.91	f
720	263.44	67.75	f
760	256.31	60.11	f
800	261.22	56.72	f
840	268.47	49.85	f
880	271.23	42.1	f
920	276.28	41.89	f
960	296.91	43.34	f
1000	308.6	40.67	f
1040	317.22	48.67	f
1080	323.56	51.42	f
1120	330.21	51.15	f
1160	342.17	55.73	f
1200	331.96	57.19	f
1240	322.09	60.95	f
1280	308.33	74.65	f
1320	313.32	75.81	f
1360	322.24	68.84	f
1400	320.99	74.86	f
1440	329.2	80.96	f
*	id=P6	origin=start	destiny=end	motherId=-	ageAtStart=3160
0	249.83	399.44	c
40	232.37	404.61	c
80	233.32	405.03	c
120	237.09	413.3	c
160	232.2	421.28	c
200	234.18	419.37	f
240	248.69	416.99	f
280	255.53	415.21	f
320	276.56	424.32	f
360	289.09	430.75	f
400	291.52	427.91	f
440	311.57	422.76	f
480	329.85	426.71	f
520	330.39	433.93	f
560	334.14	441.68	f
600	342.61	449.67	f
640	348.48	446.98	f
680	352.16	448.4	f
720	371.4	450.61	f
760	393.65	464.06	f
800	403.59	473.87	f
840	430.12	485.56	f
880	433.4	500.14	f
920	426.77	511.14	f
960	428.91	513.42	f
1000	432.62	522.22	f
1040	418.68	517.93	f
1080	404.58	517.25	f
1120	391.88	514.48	f
1160	394.97	511.78	f
1200	391.76	509.74	f
1240	400.38	506.25	f
1280	412.7	501.16	f
1320	423.61	507.54	f
1360	434.34	517.7	f
1400	439.74	512.96	f
1440	442.52	515.81	f
*	id=P7	origin=start	destiny=end	motherId=-	ageAtStart=3400
0	157.04	245.85	c
40	147.08	247.47	c
80	133.09	256.9	c
120	121.46	249.4	c
160	110.35	240.58	c
200	110.58	239.53	f
240	117.89	226.23	f
280	109.4	220.78	f
320	97.32	223.83	f
360	97.75	230.69	f
400	94.94	229.15	f
440	75.67	219.33	f
480	81.43	212.09	f
520	88.14	209.01	f
560	89.15	198.86	f
600	89.03	193.71	f
640	90.27	181.93	f
680	90.41	178.46	f
720	88.43	165.95	f
760	93.93	155.96	f
800	90.56	150.66	f
840	84.76	144.49	f
880	73.64	143.89	f
920	60.94	149.02	f
960	55.73	149.83	f
1000	42.3	150.23	f
1040	27.43	145.47	f
1080	13.59	139.7	f
1120	9.6	137.06	f
1160	7.64	128.85	f
1200	5.87	102.66	f
1240	21.29	104.14	f
1280	28.31	111.45	f
1320	32.85	121.84	f
1360	25.55	125.24	f
1400	20.35	133.02	f
1440	8.87	138.01	f
*	id=P8	origin=start	destiny=end	motherId=-	ageAtStart=1680
0	661.4	458.99	c
40	672.67	469.96	c
80	676.13	457.05	c
120	681.6	437.71	c
160	669.18	422.12	f
200	662.96	408.6	f
240	661.29	399.46	f
280	667.39	379.57	f
320	680.57	369.07	f
360	699.55	361.18	f
400	712.46	342.03	f
440	707.83	331.14	f
480	703.18	330.23	f
520	704.83	335.46	f
560	713.81	340.98	f
600	718.63	335.35	f
640	722.67	314.78	f
680	709.96	322.13	f
720	710.09	323.04	f
760	719.87	324.72	f
800	728.48	320.77	f
840	737.58	322.18	f
880	736.87	333.04	f
920	736.91	338.59	f
960	734.02	349.42	f
1000	720.69	364.27	f
1040	718.32	358.12	f
1080	713.35	341.08	f
1120	720.07	346.95	f
1160	729.56	350.05	f
1200	746.6	342.2	f
1240	749.77	332.28	f
1280	758	325.78	f
1320	768.95	326.72	f
1360	776.5	325.78	f
1400	779.54	332.86	f
1440	780.14	340.38	f
*	id=P9	origin=start	destiny=end	motherId=-	ageAtStart=1480
0	610.7	129.61	c
40	610.54	129.84	c
80	593.91	145.48	c
120	590.59	149.57	c
160	605.49	149.04	c
200	616.23	151.48	f
240	629.67	151.62	f
280	649.64	161.33	f
320	661.32	159.24	f
360	670.14	142.14	f
400	670.62	131.78	f
440	660.27	141.58	f
480	663.59	147.48	f
520	672.66	154.28	f
560	678.89	151.16	f
600	679.49	152.11	f
640	684.66	152.42	f
680	689.79	146.28	f
720	697.94	130.84	f
760	687.81	128.84	f
800	678.15	126.69	f
840	673.56	131.13	f
880	682.12	131.77	f
920	698.66	125.49	f
960	705.85	111.31	f
1000	709.28	107.86	f
1040	718.91	98.48	f
1080	723.44	104.23	f
1120	718.99	118.22	f
1160	719.11	116.17	f
1200	723.08	120.86	f
1240	738.12	133.13	f
1280	739.41	132.96	f
1320	733.08	129.87	f
1360	736.09	126.21	f
1400	746.3	132.37	f
1440	761.09	141.4	f
*	id=P10	origin=start	destiny=end	motherId=-	ageAtStart=2120
0	85.56	332.34	c
40	98.58	323.15	c
80	92.14	319.38	c
120	81.4	325.28	c
160	71.07	328.48	c
200	49.59	333.56	f
240	42.99	336.27	f
280	37.31	343.62	f
320	22.53	354.05	f
360	20.23	355.45	f
400	21.17	360.95	f
440	31.91	373.28	f
480	34.71	380.69	f
520	31.26	377.14	f
560	21.54	366.43	f
600	22.65	363.81	f
640	9.51	348.93	f
680	-4.79	335.13	f
720	-18.2	331.97	f
760	-29.18	326.9	f
800	-37.28	312.77	f
840	-34.97	295.48	f
880	-39.58	271.12	f
920	-39.95	272.06	f
960	-38.91	282.2	f
1000	-37.12	293.02	f
1040	-47.84	306	f
1080	-62.75	303.64	f
1120	-63.85	304.57	f
1160	-59.12	310.43	f
1200	-53.74	320.84	f
1240	-31.55	329.06	f
1280	-18.48	338.28	f
1320	-6.35	352.33	f
1360	1.76	345.97	f
1400	6.19	340.07	f
1440	-0.16	341.05	f
*	id=P11	origin=start	destiny=end	motherId=-	ageAtStart=3440
0	380.02	158.65	c
40	379.6	160.13	c
80	365.92	170.14	c
120	364.3	180.95	c
160	355.07	180.88	c
200	357.84	177.17	f
240	357.88	172.58	f
280	355.89	160.92	f
320	358.37	142.95	f
360	353.44	128.49	f
400	350.04	119.99	f
440	347.85	99.52	f
480	333.25	96.6	f
520	334.2	90.36	f
560	330.77	75.94	f
600	322.89	60.15	f
640	308.97	49.17	f
680	308.09	44.12	f
720	311.84	43	f
760	321.34	35.23	f
800	336.13	18.63	f
840	341.57	15.63	f
880	345.23	7.13	f
920	353.84	-4.88	f
960	342.41	-10.27	f
1000	339.02	-2.85	f
1040	328.83	-5.49	f
1080	328.61	-11.87	f
1120	335.78	-6.38	f
1160	340.57	-3.92	f
1200	357.89	0.10000000000002	f
1240	368.87	3.12	f
1280	359.29	6.75	f
1320	359.58	4.52	f
1360	365.45	-2.5	f
1400	364.85	-19.57	f
1440	361.73	-22.79	f
*	id=P12	origin=start	destiny=end	motherId=-	ageAtStart=440
0	529.09	381.99	c
40	539.22	387.59	c
80	533.87	385.34	c
120	523.01	369.9	c
160	519.39	351.08	c
200	516.57	344.51	f
240	511.51	341.88	f
280	504.97	333.34	f
320	503.83	321.86	f
360	502.79	312.65	f
400	504.71	300.67	f
440	509.12	298.92	f
480	515.61	307.52	f
520	509.18	313.68	f
560	501.41	298.77	f
600	502.6	292.34	f
640	508.65	290.29	f
680	532.4	290.43	f
720	544.71	291.92	f
760	539.97	295.72	f
800	542.19	300.22	f
840	541.79	314.13	f
880	530.84	330.32	f
920	524.05	341.25	f
960	515.3	340.96	f
1000	510.8	349.45	f
1040	513.18	370.76	f
1080	515.4	366.73	f
1120	520.01	353.85	f
1160	518.17	343.23	f
1200	517.59	342.71	f
1240	508.79	341.75	f
1280	491.63	335.36	f
1320	489.11	334.84	f
1360	486.08	329.45	f
1400	486.17	321.44	f
1440	498.06	308.45	f
*	id=P13	origin=start	destiny=end	motherId=-	ageAtStart=3040
0	565.79	253.99	c
40	547.39	255.46	c
80	550.2	247.56	c
120	548.91	244.11	c
160	528.93	241.23	c
200	520.82	230.17	f
240	531.12	231.36	f
280	541.64	241.86	f
320	548.04	245.94	f
360	557.29	244.97	f
400	565.05	242.51	f
440	582.38	236.19	f
480	606.12	244.2	f
520	619.79	248.51	f
560	631.15	255.37	f
600	642.86	252.51	f
640	669.64	253.94	f
680	681.95	245.94	f
720	679.29	245.17	f
760	662.75	235.38	f
800	650.53	226.34	f
840	650.5	223.74	f
880	639.71	204.33	f
920	630.3	195.71	f
960	630.98	190.4	f
1000	633.06	190.89	f
1040	642.31	198.2	f
1080	648.4	197.72	f
1120	657.36	192.79	f
1160	668.65	185.74	f
1200	674.67	183.58	f
1240	685.73	173.78	f
1280	679.82	165.22	f
1320	678.83	158.9	f
1360	678.31	143.3	f
1400	677.3	137.63	f
1440	670.89	129.9	f
*	id=P14	origin=start	destiny=end	motherId=-	ageAtStart=4520
0	184.19	370.1	c
40	187.93	366.04	c
80	213.77	359.21	c
120	223.77	352.18	c
160	227.42	350.04	c
200	226.93	339.27	f
240	232.13	336.67	f
280	242.61	338.71	f
320	256.54	338.25	f
360	253.79	343.15	f
400	239.67	353.82	f
440	237.69	361.33	f
480	222.93	356.32	f
520	213.63	350.16	f
560	200.86	343.6	f
600	194	343.33	f
640	188.87	350.46	f
680	181.62	363.5	f
720	167.2	369.58	f
760	153.69	363.58	f
800	155.43	356.73	f
840	159.47	343.93	f
880	171.54	344.18	f
920	191.82	341.17	f
960	196.7	350.21	f
1000	193.18	356.61	f
1040	191.94	347.68	f
1080	199.07	344.56	f
1120	208.21	341.99	f
1160	213.32	349.34	f
1200	210.8	347.49	f
1240	201.96	351.98	f
1280	180.57	357.08	f
1320	174.29	356	f
1360	158.68	363.55	f
1400	148.42	363.55	f
1440	142.9	352.81	f
*	id=P15	origin=start	destiny=end	motherId=-	ageAtStart=3120
0	238.91	543.38	c
40	229.7	524.58	c
80	230.72	530.18	c
120	241.65	556.68	c
160	225.48	572.27	c
200	212.39	578.59	f
240	201.8	579.74	f
280	189.06	586.17	f
320	193.12	592.73	f
360	204.94	595.43	f
400	206.02	594.47	f
440	205.84	592.93	f
480	209.48	588.42	f
520	216.48	582.43	f
560	223.39	578.35	f
600	242.43	576.13	f
640	257.45	575.54	f
680	270.05	570.99	f
720	274.15	575.92	f
760	272.72	587.08	f
800	269.67	601.6	f
840	271.78	600.54	f
880	301.56	597.53	f
920	309.21	594.25	f
960	325.63	588.08	f
1000	335.89	576.54	f
1040	333.96	562.36	f
1080	336.14	561.15	f
1120	330.84	545.96	f
1160	322.19	534.78	f
1200	309.51	511.87	f
1240	301.57	502.97	f
1280	285.28	500.85	f
1320	270.3	497.62	f
1360	260.15	497.65	f
1400	241.1	491.74	f
1440	223.6	493.47	f
*	id=P16	origin=start	destiny=end	motherId=-	ageAtStart=3920
0	-10.26	425.29	c
40	-14.25	424.24	c
80	-28.8	427.57	c
120	-31.94	433.76	c
160	-31.21	441.09	c
200	-34.34	452.02	f
240	-19.76	461.34	f
280	-11.01	457.96	f
320	-1.15	459.33	f
360	22.85	455.02	f
400	21.63	453.93	f
440	24.22	449.64	f
480	18.16	449.84	f
520	-1.4	449.56	f
560	-27.44	450.94	f
600	-32.57	446.74	f
640	-39.72	435.18	f
680	-38.06	422.46	f
720	-36.39	410.04	f
760	-28.88	398.87	f
800	-24.79	399.6	f
840	-14.49	402.47	f
880	-11.6	410.24	f
920	-8.33	423.62	f
960	2.21	433.91	f
1000	0.75	439.61	f
1040	-1.84	440.86	f
1080	0.41	440.35	f
1120	11.12	442.81	f
1160	23.7	447.92	f
1200	31.14	458.76	f
1240	53.92	469.22	f
1280	42.73	474.31	f
1320	32	491.36	f
1360	33.26	496.97	f
1400	46.43	509.81	f
1440	52.8	509.08	f
*	id=P17	origin=start	destiny=end	motherId=-	ageAtStart=1920
0	199.37	336.95	c
40	190.05	342.42	c
80	166.17	340.05	c
120	165.06	334.44	c
160	167.04	345.41	f
200	174.6	355.01	f
240	165.44	355.61	f
280	166.95	358.77	f
320	169.53	364.11	f
360	171.91	373.07	f
400	168.49	379.39	f
440	151.24	389.01	f
480	127.2	399.53	f
520	120.35	405.81	f
560	108.34	409.41	f
600	96.21	409.38	f
640	86.39	414.06	f
680	77.36	423.24	f
720	63.19	435.53	f
760	62.24	447.35	f
800	45.56	457.6	f
840	39.58	471.56	f
880	39.45	480.02	f
920	39.63	482.26	f
960	41.72	492.66	f
1000	37.11	485.23	f
1040	22.22	489.65	f
1080	13.55	501.54	f
1120	13.11	513.18	f
1160	15.03	514.38	f
1200	29.56	518.42	f
1240	32.4	509.16	f
1280	30.57	512.93	f
1320	12.38	527.39	f
1360	-1.79	534.05	f
1400	1.97	540.64	f
1440	-4.5	551.5	f
*	id=P18	origin=start	destiny=end	motherId=-	ageAtStart=4040
0	440.52	217.59	c
40	442.23	220.51	c
80	444.65	220.9	c
120	446.61	231	c
160	461.29	239.74	c
200	470.86	238.05	f
240	493.23	237.93	f
280	480.43	235.93	f
320	489.37	232.97	f
360	492.23	238.99	f
400	501.42	246.39	f
440	497.59	259.36	f
480	494.78	271.67	f
520	496.77	280.55	f
560	509.31	292.86	f
600	514.36	308.47	f
640	519.7	323.26	f
680	523.85	334.05	f
720	519	346.57	f
760	526.96	362.91	f
800	538.24	370.29	f
840	553.32	375.83	f
880	562.21	381.18	f
920	572.54	373.21	f
960	580.05	370.59	f
1000	585.25	360.59	f
1040	582.03	363.52	f
1080	573.78	364.54	f
1120	576.27	357.53	f
1160	579.78	350.58	f
1200	574.93	350.32	f
1240	567.26	343.43	f
1280	572.97	336.67	f
1320	583.49	331.37	f
1360	595.71	328.79	f
1400	605.24	329.45	f
1440	603.34	336.46	f
*	id=P19	origin=start	destiny=end	motherId=-	ageAtStart=2240
0	116.84	481.94	c
40	128.94	471.53	c
80	136.45	459.35	c
120	141.3	455.68	c
160	148.39	443.24	c
200	152.31	443	f
240	171.7	425.88	f
280	175.49	420.54	f
320	180.55	409.14	f
360	179.26	399.43	f
400	193.38	396.18	f
440	182.98	397.43	f
480	168.98	412.72	f
520	164.47	420.89	f
560	171.63	423.01	f
600	174.58	431.15	f
640	186.4	426.26	f
680	202	417.76	f
720	202.1	399.05	f
760	204.5	395.34	f
800	189.46	397.58	f
840	184.71	387.42	f
880	177.07	384.56	f
920	171.19	389.67	f
960	166.06	399.18	f
1000	171.85	412.34	f
1040	175.99	418.67	f
1080	176.4	423.85	f
1120	175.72	438.93	f
1160	167.92	450.58	f
1200	167.78	460.36	f
1240	175.02	472.33	f
1280	181.13	484.02	f
1320	178.11	479.93	f
1360	164.84	472.11	f
1400	156.96	461.42	f
1440	161.18	447.65	f
*	id=P20	origin=start	destiny=end	motherId=-	ageAtStart=2960
0	441.57	324.16	c
40	442.07	309.28	c
80	434.25	309.33	c
120	429.15	299.04	c
160	417.87	292.93	c
200	408.99	290.69	f
240	395.8	288.24	f
280	400.61	304.93	f
320	403.48	311.4	f
360	389.39	320.88	f
400	380.48	330.39	f
440	364.63	330.12	f
480	367.51	327.44	f
520	366.42	333.98	f
560	359.12	343.63	f
600	353.62	351.73	f
640	344.81	365.31	f
680	330.23	379.72	f
720	320.44	378.72	f
760	310.73	374.33	f
800	295.98	377.59	f
840	277.6	380.1	f
880	265.11	379.34	f
920	270.54	379.89	f
960	283.5	386.21	f
1000	280.85	398.83	f
1040	286.33	397.68	f
1080	290.78	398.86	f
1120	302.88	399.4	f
1160	320.83	400.88	f
1200	335.22	414.61	f
1240	353.98	413.19	f
1280	359.43	410.36	f
1320	354.1	410.56	f
1360	348.18	409.67	f
1400	342.2	400.79	f
1440	323.16	408.4	f
*	id=P21	origin=start	destiny=end	motherId=-	ageAtStart=4800
0	140.7	127.48	c
40	148.41	131.99	c
80	138.98	137.2	c
120	134.64	139.32	c
160	127.82	145.95	c
200	128.14	145.47	f
240	127.51	144.03	f
280	123.05	149.29	f
320	108.57	151.57	f
360	93.19	152.5	f
400	88.17	154.82	f
440	93.93	150.17	f
480	106.62	146.28	f
520	115.03	142.19	f
560	120.85	133.56	f
600	132.48	121.18	f
640	136.82	111.85	f
680	143.82	106.97	f
720	145.53	94.34	f
760	150.78	78.34	f
800	137.88	79	f
840	124.7	78.99	f
880	104.86	74.43	f
920	100.71	80.57	f
960	94.49	100.63	f
1000	85.38	101.27	f
1040	71.65	106.29	f
1080	58.97	117.86	f
1120	56.43	124.56	f
1160	51.51	117.59	f
1200	46.49	105.99	f
1240	37.79	102.75	f
1280	37.95	101.54	f
1320	38.29	92.82	f
1360	36.49	99.57	f
1400	31.53	99.39	f
1440	8.01	104.96	f
*	id=P22	origin=start	destiny=end	motherId=-	ageAtStart=2040
0	766.09	441.83	c
40	760.76	441.46	c
80	753.83	444.13	c
120	737.51	443.35	c
160	727.32	457.42	c
200	742.06	458.9	f
240	752.03	468.92	f
280	752.12	480.61	f
320	750.28	492.34	f
360	743.3	484.97	f
400	732.49	478.34	f
440	725	470.94	f
480	714.22	465.68	f
520	701.42	462.16	f
560	686.75	462.1	f
600	672.52	462.97	f
640	665.67	479.8	f
680	655.68	491.62	f
720	654.79	496.71	f
760	650.82	497.35	f
800	641.62	499.28	f
840	634.15	481.11	f
880	636.92	466.12	f
920	646.01	459.65	f
960	642.4	456.41	f
1000	635.32	441.1	f
1040	630.31	439.05	f
1080	616.14	427.72	f
1120	618.26	419.85	f
1160	617.43	414.04	f
1200	610.95	414.22	f
1240	605.85	419.85	f
1280	603.81	431.13	f
1320	624.09	447	f
1360	632.22	455.63	f
1400	628.16	457.3	f
1440	615.34	468.18	f
*	id=P23	origin=start	destiny=end	motherId=-	ageAtStart=400
0	394.8	227.05	c
40	399.39	229.26	c
80	397.4	215.21	c
120	399.23	210.68	c
160	413.48	199.28	c
200	415.32	193.42	f
240	422.64	190.44	f
280	436.54	185.72	f
320	431.47	186.1	f
360	414.35	188.8	f
400	396.33	197.33	f
440	391.26	197.34	f
480	377.94	201.9	f
520	379.5	211.51	f
560	371.06	224.87	f
600	367.82	230.53	f
640	368.75	227	f
680	362.08	225.19	f
720	346.72	234.09	f
760	345.85	236.71	f
800	335.72	245.82	f
840	322.14	243.55	f
880	319.71	239.82	f
920	321.77	234.86	f
960	323.06	233.5	f
1000	331.77	227.7	f
1040	318.76	219.31	f
1080	306.45	213.22	f
1120	288.96	201.46	f
1160	278.21	193.88	f
1200	271.68	183.19	f
1240	272.38	183.43	f
1280	276.16	186.72	f
1320	280.11	188.93	f
1360	291	188.97	f
1400	298.51	182.75	f
1440	304.47	184.87	f
*	id=P24	origin=start	destiny=end	motherId=-	ageAtStart=1760
0	584.48	516.98	c
40	600.5	520.69	c
80	602.94	517.88	c
120	606.44	528.33	c
160	602.1	537.83	c
200	598.27	551.14	f
240	598.83	555.09	f
280	598.17	568.12	f
320	591.53	577.26	f
360	600.5	573.3	f
400	601.19	568.18	f
440	605.86	564.63	f
480	614.25	557.53	f
520	610.92	538.25	f
560	606.39	538.66	f
600	611.49	540.28	f
640	628.98	552.51	f
680	637.33	553.09	f
720	637.07	557.42	f
760	641.08	569.21	f
800	631.93	587.5	f
840	633.88	589.56	f
880	639.9	603.13	f
920	641.38	615.45	f
960	630.55	633.17	f
1000	615.8	641.76	f
1040	599.08	643.62	f
1080	578.61	641.38	f
1120	579.01	641.33	f
1160	584.74	642.68	f
1200	590.11	640.29	f
1240	592.68	632.05	f
1280	593.61	619.96	f
1320	601.49	620.78	f
1360	611.69	619.71	f
1400	628.92	627.03	f
1440	630.76	632.12	f
*	id=P25	origin=start	destiny=end	motherId=-	ageAtStart=1760
0	400.57	146.02	c
40	404.78	144.88	c
80	410.63	136.73	c
120	422.19	120.91	c
160	425.19	115.29	c
200	440.27	109.61	f
240	455.68	113.63	f
280	473.21	125.36	f
320	481.4	127.93	f
360	486	143.86	f
400	480.1	158.5	f
440	488	170.21	f
480	493.42	190.31	f
520	507.63	201.13	f
560	522.21	212.2	f
600	527.88	225.66	f
640	533.61	236.64	f
680	530.05	246.51	f
720	543.93	250.49	f
760	551.16	255.88	f
800	554.74	265.32	f
840	555.49	272.53	f
880	558.53	271.8	f
920	551.86	271.16	f
960	543.89	273.77	f
1000	538.49	282.18	f
1040	530.75	284.22	f
1080	515.05	286.6	f
1120	507.97	281.91	f
1160	504.48	276.56	f
1200	516.23	277.6	f
1240	516.9	271.06	f
1280	508.75	251.82	f
1320	504.34	245.11	f
1360	500.45	241.78	f
1400	499.25	232.69	f
1440	508.56	220.73	f
*	id=P26	origin=start	destiny=end	motherId=-	ageAtStart=720
0	581.12	55.11	c
40	566.03	63.63	c
80	570.06	59.05	c
120	570.93	42.32	c
160	573.22	44.23	c
200	586.32	52.64	f
240	598.99	54.52	f
280	603.91	61.04	f
320	603.1	58.19	f
360	603.44	47.07	f
400	607.08	27.91	f
440	610.33	25.25	f
480	606.81	24.08	f
520	584.82	16.11	f
560	583.69	14.44	f
600	576.16	12.29	f
640	571.74	7.5599999999999	f
680	566.61	-3.77	f
720	558.97	-28.14	f
760	550.82	-41.28	f
800	539.32	-46.72	f
840	541.9	-57.05	f
880	548.17	-77.03	f
920	560.15	-93.97	f
960	582.48	-102.1	f
1000	602.74	-94.71	f
1040	601.81	-84.27	f
1080	610.4	-61.42	f
1120	615.01	-49.28	f
1160	619.14	-51.26	f
1200	619.82	-59.45	f
1240	627.41	-66.19	f
1280	643.57	-75.39	f
1320	658.21	-78.17	f
1360	656.14	-72.78	f
1400	652.81	-63.62	f
1440	658.41	-64.92	f
*	id=P27	origin=start	destiny=end	motherId=-	ageAtStart=2440
0	475.33	464.2	c
40	472.1	464.17	c
80	453.09	455.95	c
120	460.57	451.22	c
160	462.13	436.35	c
200	452.2	425.16	f
240	440.59	422.48	f
280	426.82	416.5	f
320	412.74	406.89	f
360	412.39	403.2	f
400	397.35	387.31	f
440	389.62	378.37	f
480	391.7	366.14	f
520	397.07	354.49	f
560	399	340.83	f
600	405.72	329.45	f
640	407.92	336.24	f
680	411.98	336.43	f
720	418.26	340.55	f
760	425.86	349.71	f
800	422.73	356.92	f
840	424.36	374.66	f
880	434.11	387.18	f
920	427.46	400.01	f
960	426.21	396.27	f
1000	421.33	390.15	f
1040	420.88	375.62	f
1080	415.51	374.18	f
1120	397.02	367.31	f
1160	399.01	364.94	f
1200	391.75	363.17	f
1240	380.25	361.24	f
1280	385.61	351.73	f
1320	404.81	350.83	f
1360	400.02	338.56	f
1400	404.13	324.27	f
1440	407.48	316.81	f
*	id=P28	origin=start	destiny=end	motherId=-	ageAtStart=1000
0	310.42	504.09	c
40	312.4	499.63	c
80	316.58	497.33	c
120	323.79	495.69	c
160	336.9	488.29	c
200	346.14	475.05	f
240	353.05	475.87	f
280	363.33	472.62	f
320	383.08	473.14	f
360	399.25	478.93	f
400	407.09	480	f
440	428.58	477.44	f
480	423.89	467.48	f
520	416.52	446.68	f
560	414.74	428.16	f
600	413.37	435.36	f
640	406.88	436.67	f
680	408.66	438.94	f
720	428.4	437.45	f
760	437.06	425.57	f
800	428.38	421.84	f
840	425.79	409.49	f
880	428.78	403.11	f
920	441.41	400.24	f
960	441.14	399.59	f
1000	435.89	389.88	f
1040	422.81	377.1	f
1080	414.09	374.63	f
1120	410.28	372.5	f
1160	411.56	372.07	f
1200	416.96	371.33	f
1240	425.71	363.36	f
1280	437.89	347.84	f
1320	443.49	347.08	f
1360	443.3	343.59	f
1400	441.66	332.57	f
1440	447.06	326.36	f
*	id=P29	origin=start	destiny=end	motherId=-	ageAtStart=3440
0	773.75	300	c
40	758.63	318.28	c
80	744.38	299.39	c
120	740.49	294.15	c
160	735.58	281.06	c
200	732.69	281.98	f
240	708.91	292.93	f
280	708.07	292.99	f
320	690.29	292.89	f
360	675.71	298.69	f
400	677.18	306.14	f
440	683.43	303.43	f
480	702.15	292.26	f
520	711.72	285.16	f
560	726.87	277.22	f
600	728.99	271.36	f
640	732.13	266.88	f
680	730.21	254.28	f
720	720.17	241.5	f
760	705.54	238.19	f
800	710.08	236.35	f
840	721.13	228.94	f
880	728.09	218.88	f
920	729.47	220.61	f
960	737.83	236.91	f
1000	736.99	242.6	f
1040	742.99	258.48	f
1080	735.46	266.06	f
1120	717.09	276.62	f
1160	706.28	285.74	f
1200	703.11	289.68	f
1240	704.29	302.88	f
1280	705.99	316.79	f
1320	706.64	320.58	f
1360	718.62	313.67	f
1400	722.37	303.76	f
1440	739.92	306.55	f
*	id=P30	origin=start	destiny=end	motherId=-	ageAtStart=1080
0	574.11	524.05	c
40	560.99	523.36	c
80	557.4	526.01	c
120	551.09	536.4	c
160	544.66	544.08	f
200	549.62	553.17	f
240	553.92	568.32	f
280	558.59	575.18	f
320	562.6	586.7	f
360	559.6	597.95	f
400	549.14	599.63	f
440	544.16	600.88	f
480	534.95	600.88	f
520	520.34	606.45	f
560	513.46	605.09	f
600	496.59	602.29	f
640	482.17	606.11	f
680	475.36	608.17	f
720	472.15	604.49	f
760	465.83	608.76	f
800	462.46	599.4	f
840	451.45	602.52	f
880	437.55	607.88	f
920	427.64	623.03	f
960	419.49	618.37	f
1000	404.14	607.1	f
1040	395.86	611.74	f
1080	395.38	615.51	f
1120	386.88	619.81	f
1160	387.9	626.21	f
1200	383.74	639.21	f
1240	373.91	639.58	f
1280	369.74	637.84	f
1320	358.33	634.74	f
1360	345.08	620.98	f
1400	338.2	630.52	f
1440	329.15	631.42	f
