# Supplementary material for: A three component model for superdiffusive motion effectively describes migration of eukaryotic cells moving freely or under a directional stimulus
Source: PLoS One. 2022 Aug 2;17(8):e0272259. doi: 10.1371/journal.pone.0272259 (PMC9345344; doi:10.1371/journal.pone.0272259)
Supplement: S1 File — Text files containing information about displacements of experimental and simulated populations used for both preliminary analyses, in “datasets used for preliminary evaluation of cell movement (Tables 1 and 2)”, and further characterization of cell movement, in “further datasets used for cell movement characterization (Figs 2, 4–6; Table 2; S1–S3 Tables; S2 and S3 Figs)”. (ZIP) [file pone.0272259.s007.zip › S1_File/further datasets/simulated/30 cells (9 micron random)/b0 p8/Coords-u8GnOd.txt]

#	version=2.0	operator=	acqDate=	cellLine=cell	cond=N.T.	type=	well=	ref_angle=	note=Experiment 1	clickId=	date=	acqId=	ps=1	xSize=845	ySize=668	ts=1	unit=um	stackId=	timeInt=	description=
*	id=P1	origin=start	destiny=end	motherId=-	ageAtStart=3640
0	827.72	98.54	c
40	825.14	103.62	c
80	816.4	113.37	c
120	815.15	121.56	c
160	807.48	116	c
200	803.95	107.71	f
240	802.55	105.62	f
280	798.66	95.34	f
320	794.07	71.09	f
360	791.67	66.41	f
400	776.39	61.66	f
440	763.62	70.78	f
480	756.65	78.59	f
520	749.91	76.74	f
560	735.3	78.08	f
600	712.32	76.11	f
640	708.62	78.01	f
680	706.87	67.28	f
720	716.47	52.39	f
760	718.8	48.85	f
800	717.41	46.58	f
840	704.36	30.64	f
880	691.48	17.75	f
920	678.17	18.36	f
960	666.45	15.73	f
1000	661.23	11.14	f
1040	670.29	21.86	f
1080	681.78	24.68	f
1120	686.77	39.86	f
1160	686.54	55.01	f
1200	677.39	72.36	f
1240	665.97	77.94	f
1280	676	84.51	f
1320	687.12	97.76	f
1360	700.18	96.23	f
1400	703.5	87.51	f
1440	713.44	77.36	f
*	id=P2	origin=start	destiny=end	motherId=-	ageAtStart=3560
0	557.45	424.02	c
40	560.98	421.76	c
80	577.31	407.86	c
120	585.08	397.71	c
160	588.26	385.63	c
200	588.37	372.58	f
240	592.46	349.98	f
280	593.31	343.14	f
320	591.92	336.31	f
360	585.28	330.61	f
400	585.12	321.55	f
440	587.53	317.16	f
480	586.87	305.7	f
520	586.6	294.38	f
560	584.61	297.55	f
600	597.9	299.65	f
640	602.01	293.22	f
680	612.31	299.32	f
720	623.59	301.72	f
760	627.67	309.14	f
800	642.44	313.29	f
840	648.9	307.8	f
880	658.92	294.96	f
920	666.37	294.51	f
960	684.65	290.57	f
1000	695.8	290.07	f
1040	697.2	283.33	f
1080	695.05	279.84	f
1120	682.28	284.17	f
1160	677.96	285.25	f
1200	659.48	271.97	f
1240	658.42	259.86	f
1280	651.67	252.31	f
1320	639.62	244.06	f
1360	634.44	250.29	f
1400	635.13	251.31	f
1440	633.11	256.85	f
*	id=P3	origin=start	destiny=end	motherId=-	ageAtStart=4400
0	584.56	196.95	c
40	593.44	200.8	c
80	606.56	208.3	c
120	615.89	204.19	c
160	628.05	209.11	c
200	640.86	208.67	f
240	648.7	206.06	f
280	659.84	201.32	f
320	663.44	185.95	f
360	655.89	174.87	f
400	646.02	184.14	f
440	639.6	194.27	f
480	638.4	198.98	f
520	620.42	208.33	f
560	608.08	204.89	f
600	606.6	206.96	f
640	599.51	206.33	f
680	591.58	199.62	f
720	593.42	192.95	f
760	600.65	174.55	f
800	605.36	154.91	f
840	589.33	143.74	f
880	576.07	121.21	f
920	558.9	110.57	f
960	542.64	97.81	f
1000	534.64	99.7	f
1040	532.9	104.63	f
1080	529.91	118.03	f
1120	519.65	117.9	f
1160	496.06	114.33	f
1200	495.89	118.69	f
1240	498.04	129.74	f
1280	500.28	137.61	f
1320	508.09	147.38	f
1360	519.68	153.6	f
1400	512.47	147.39	f
1440	511.03	143.39	f
*	id=P4	origin=start	destiny=end	motherId=-	ageAtStart=360
0	27.56	447.68	c
40	34.04	441.87	c
80	44.13	441.25	c
120	63.87	440.27	c
160	68.11	430.2	c
200	82.57	414.39	f
240	80.48	397.66	f
280	94.89	387.74	f
320	117.49	379.55	f
360	128.8	372.41	f
400	140.9	357.06	f
440	141.83	351.92	f
480	130.4	337.09	f
520	135.34	329.31	f
560	150.3	326.68	f
600	153.08	323.97	f
640	157.82	325.54	f
680	169.57	326.45	f
720	179.37	323.55	f
760	196.75	314.6	f
800	204.39	319.73	f
840	215.56	310.91	f
880	223.92	309.33	f
920	236.32	316.59	f
960	243.45	330.79	f
1000	233.86	342.38	f
1040	228.9	351.13	f
1080	225.38	350.14	f
1120	215.73	335.99	f
1160	223.51	330.41	f
1200	229.61	311.81	f
1240	234.45	297.23	f
1280	239.73	302.71	f
1320	262.8	310.69	f
1360	265.66	316.69	f
1400	266.81	317.83	f
1440	275.76	325.76	f
*	id=P5	origin=start	destiny=end	motherId=-	ageAtStart=4600
0	514.36	271.35	c
40	525.1	277.29	c
80	533.84	276.16	c
120	544.86	280.25	c
160	554.14	288.59	c
200	563.49	279.29	f
240	559.14	276.22	f
280	559.87	271.15	f
320	564.28	261.43	f
360	559.75	266.83	f
400	572.12	278.94	f
440	579.51	290.01	f
480	587.64	317.07	f
520	589.58	333.93	f
560	586.39	347.76	f
600	592.03	355.92	f
640	592.52	357.84	f
680	599.48	375.2	f
720	602.09	380.52	f
760	619.46	390.1	f
800	629	402.71	f
840	629.59	410.31	f
880	639.75	417.84	f
920	630.77	434.29	f
960	615.8	439.89	f
1000	600.44	441.97	f
1040	606.26	442.07	f
1080	610.01	456.31	f
1120	615.43	457.66	f
1160	630.27	455.78	f
1200	631.96	453.63	f
1240	642.5	444.65	f
1280	642.27	432.76	f
1320	642.53	421.25	f
1360	640.48	417.92	f
1400	636.75	408.84	f
1440	629.27	388.77	f
*	id=P6	origin=start	destiny=end	motherId=-	ageAtStart=3280
0	589.41	297.86	c
40	614.57	306.3	c
80	622.27	309.78	c
120	620.03	307.64	c
160	620.95	303.57	f
200	625.62	308.94	f
240	647.32	325.92	f
280	655.74	336.17	f
320	659.34	340.47	f
360	666.42	342.12	f
400	676.72	337.89	f
440	688.48	318.34	f
480	712.86	311.41	f
520	718.75	306.95	f
560	719.92	300.51	f
600	728.91	297.26	f
640	730.42	282.87	f
680	724.51	260.26	f
720	724.16	248.05	f
760	718.9	240.84	f
800	713.11	246.14	f
840	697.59	256.19	f
880	687.75	252.86	f
920	677.3	243.11	f
960	672.37	242.6	f
1000	651.32	248.89	f
1040	653.23	262.14	f
1080	658.45	270.37	f
1120	666.16	283.35	f
1160	674.82	295.33	f
1200	679.08	305.43	f
1240	685.62	312.48	f
1280	681.3	327.45	f
1320	682.26	335.92	f
1360	690.56	332.17	f
1400	704.15	321.57	f
1440	712.47	318.62	f
*	id=P7	origin=start	destiny=end	motherId=-	ageAtStart=4080
0	524.39	498.4	c
40	528.12	491.05	c
80	533.87	491.45	c
120	553	495.15	c
160	562.33	492.11	c
200	577.99	493.31	f
240	579.03	494.31	f
280	584.29	495	f
320	589.57	485.95	f
360	615.53	487	f
400	626.51	479.92	f
440	634.12	476.21	f
480	648.14	469.35	f
520	658.02	463.74	f
560	659.6	444.79	f
600	657.11	435.66	f
640	667.42	429.81	f
680	656.24	422.28	f
720	647.39	427.15	f
760	643.05	436.67	f
800	639.69	451.56	f
840	644.87	467.89	f
880	646.3	478.93	f
920	648.39	478.48	f
960	659.5	493.55	f
1000	654.65	499.66	f
1040	646.58	508.09	f
1080	654.18	521.78	f
1120	658.93	535.91	f
1160	667.26	538.81	f
1200	668.64	549.71	f
1240	667.98	565.75	f
1280	667.03	573.06	f
1320	676.15	580.29	f
1360	677.84	583.93	f
1400	693.66	596.68	f
1440	700.58	601.45	f
*	id=P8	origin=start	destiny=end	motherId=-	ageAtStart=3080
0	405.92	405.68	c
40	416.42	412.17	c
80	429.31	417.53	c
120	433.82	420.51	c
160	437.8	421.49	c
200	446.28	417.26	f
240	457.97	411.71	f
280	463.44	403.65	f
320	464.66	386.32	f
360	470.94	362.83	f
400	476.31	359.88	f
440	479.1	361.06	f
480	487.06	369.67	f
520	489.44	368.51	f
560	484.04	365.66	f
600	482.46	361.87	f
640	482.08	362.35	f
680	470.34	368.38	f
720	464.98	362.41	f
760	455.88	353.04	f
800	438.7	352.05	f
840	449.78	364.65	f
880	460.76	372.93	f
920	466.32	385.02	f
960	473.06	389.37	f
1000	476.93	402.08	f
1040	481.47	420.08	f
1080	485.78	426.03	f
1120	485.69	421.01	f
1160	486.98	414.06	f
1200	488.85	404.7	f
1240	494.17	398.62	f
1280	482.35	392.2	f
1320	484.05	387.14	f
1360	481.19	383.6	f
1400	484.65	372.84	f
1440	486.3	368.49	f
*	id=P9	origin=start	destiny=end	motherId=-	ageAtStart=2600
0	634.82	459.64	c
40	639.54	461.62	c
80	658.25	456.77	c
120	668.03	451.36	c
160	678.15	452.77	c
200	690.31	458.31	f
240	702.81	457.76	f
280	713.95	455.71	f
320	725.58	457.41	f
360	729.2	456.08	f
400	742.65	451.64	f
440	752.8	454.25	f
480	759.29	446.76	f
520	775.44	441.99	f
560	796.21	441.56	f
600	807.15	443.58	f
640	802.22	444.33	f
680	782.33	438.69	f
720	775.32	435.04	f
760	772.68	434	f
800	769	427.33	f
840	764.73	422.51	f
880	746.6	411.72	f
920	739.56	399.71	f
960	743	392.82	f
1000	732.75	386.59	f
1040	730	382.74	f
1080	730.96	374.75	f
1120	723.7	361.83	f
1160	718.2	352.57	f
1200	710.28	357.78	f
1240	709.08	364.09	f
1280	711.8	369.98	f
1320	716.64	374.84	f
1360	723.4	379.84	f
1400	739.63	382.11	f
1440	742.76	390.51	f
*	id=P10	origin=start	destiny=end	motherId=-	ageAtStart=2080
0	29	154.19	c
40	20.54	150.06	c
80	7.32	143.1	c
120	-8.83	130.74	c
160	-20.17	130.42	c
200	-27.27	121.63	f
240	-35.09	122.07	f
280	-37.37	121.68	f
320	-48.11	118.33	f
360	-50.87	108.45	f
400	-43.8	99.16	f
440	-40.17	92.44	f
480	-41.65	81.72	f
520	-48.2	72.96	f
560	-43.46	64.78	f
600	-38.67	50.91	f
640	-37.38	41.26	f
680	-25.42	32.62	f
720	-17.1	24.91	f
760	-7.81	34.3	f
800	-9.09	39.89	f
840	-10.41	51.31	f
880	-8.04	64.22	f
920	4.05	62.65	f
960	12.15	63.06	f
1000	21.76	69.84	f
1040	37.74	74.88	f
1080	41.68	81.79	f
1120	50.38	90.72	f
1160	50.4	104.64	f
1200	51.4	106.5	f
1240	52.84	119.65	f
1280	49.66	113.72	f
1320	39.87	107.63	f
1360	25.21	113.16	f
1400	5.83	129.93	f
1440	-0.8	121.62	f
*	id=P11	origin=start	destiny=end	motherId=-	ageAtStart=3280
0	24.29	530.26	c
40	33.3	526.54	c
80	45.92	517.45	c
120	46.46	499.33	c
160	43.7	493.39	c
200	39.94	481.65	f
240	46.34	472.52	f
280	55.97	464.85	f
320	54.75	456.99	f
360	62.41	457.04	f
400	71.63	464.49	f
440	70.41	462.41	f
480	66.81	455.61	f
520	64.87	449.13	f
560	55.45	437.17	f
600	54.02	435.85	f
640	50.56	438.34	f
680	50.44	431.53	f
720	37.21	418.51	f
760	31.76	420.72	f
800	22.46	414.18	f
840	16.72	395.38	f
880	14.46	377.85	f
920	4.48	368.59	f
960	12.2	360.62	f
1000	22.41	361.45	f
1040	32.96	365.94	f
1080	37.53	368.36	f
1120	54.32	370.4	f
1160	61.19	389.25	f
1200	57.97	396.96	f
1240	60.43	395.32	f
1280	62.17	404.18	f
1320	66.55	406.71	f
1360	78.86	419.61	f
1400	75.13	426.49	f
1440	68.54	430.3	f
*	id=P12	origin=start	destiny=end	motherId=-	ageAtStart=4000
0	448.42	432.3	c
40	437.85	442.23	c
80	435.4	441.52	c
120	407.76	453.52	c
160	403.8	454.83	c
200	383.63	473.27	f
240	371.96	474.2	f
280	374.77	478.4	f
320	389.56	484.69	f
360	398.06	478.61	f
400	411.88	480.15	f
440	422.56	490.56	f
480	427.58	482	f
520	424.91	463.51	f
560	418.57	460.05	f
600	419.98	454.91	f
640	418.53	445.82	f
680	410.51	442.81	f
720	396.36	444.62	f
760	394.23	451.21	f
800	400.14	454.47	f
840	412.38	458.77	f
880	421.76	468.71	f
920	423.63	471.82	f
960	421.49	473.12	f
1000	414.12	483.18	f
1040	412.35	485.7	f
1080	402.62	484.92	f
1120	396.89	489.46	f
1160	386.54	486.6	f
1200	370.29	491.07	f
1240	356.39	493.22	f
1280	352.21	499.44	f
1320	342.14	506.04	f
1360	331.1	507.25	f
1400	307.48	511.08	f
1440	289.57	513.05	f
*	id=P13	origin=start	destiny=end	motherId=-	ageAtStart=4360
0	537.85	19.27	c
40	535.41	20.34	c
80	531.55	26.19	c
120	524.28	30.78	c
160	526.81	49.31	c
200	526.35	54.17	f
240	537.9	62.59	f
280	553.82	68.19	f
320	556.5	68.56	f
360	574.11	68.68	f
400	576.35	69.96	f
440	588.42	72.86	f
480	610.16	66.16	f
520	620.26	70.9	f
560	612.36	65.45	f
600	606.05	67.98	f
640	589.9	73.71	f
680	585.35	77.61	f
720	578.75	80.43	f
760	567.09	83.43	f
800	557.73	79.12	f
840	554.67	68.35	f
880	559.69	53.89	f
920	576.96	46.32	f
960	587.06	42	f
1000	595.61	45.2	f
1040	607.65	63.28	f
1080	604.27	68.66	f
1120	595.82	70.11	f
1160	588.45	66.87	f
1200	570.27	59.57	f
1240	549.7	67.12	f
1280	543.36	66.68	f
1320	539.83	68.52	f
1360	529.41	73.07	f
1400	518.27	64.18	f
1440	520.71	56.32	f
*	id=P14	origin=start	destiny=end	motherId=-	ageAtStart=4400
0	98.42	430.31	c
40	83.35	437.03	c
80	78.61	433.89	c
120	81.9	422.18	c
160	78.24	417.04	c
200	59.55	415.15	f
240	48.82	418.4	f
280	31.39	421.69	f
320	27.08	423.96	f
360	25.39	422.51	f
400	18.2	419.26	f
440	9.53	423.86	f
480	-12.18	435.17	f
520	-17.69	431.32	f
560	-13.53	437.94	f
600	-1.63	440.09	f
640	2.88	435.1	f
680	12.76	422.14	f
720	8.11	411.24	f
760	1.27	407.02	f
800	-15.1	405.26	f
840	-28.99	394.93	f
880	-29.53	397.63	f
920	-40.1	401.89	f
960	-48.95	416.48	f
1000	-58.57	433.42	f
1040	-51.55	444.94	f
1080	-51.85	465.22	f
1120	-62.12	462.96	f
1160	-61.77	465.48	f
1200	-54.16	469.9	f
1240	-33.2	471.78	f
1280	-23.24	471.31	f
1320	-17.74	480.29	f
1360	-7.29	490.71	f
1400	-4.13	478.56	f
1440	1.38	469.09	f
*	id=P15	origin=start	destiny=end	motherId=-	ageAtStart=1800
0	830.92	40.34	c
40	831.04	45.3	c
80	827.1	44.83	c
120	817.64	36.88	c
160	815.11	37.23	f
200	809.39	37.47	f
240	799.76	40.12	f
280	779.06	27.42	f
320	775.65	24.32	f
360	769.54	22.24	f
400	762.28	12.06	f
440	770.8	6.85	f
480	769.28	10.86	f
520	765.33	21.68	f
560	773.07	27.58	f
600	772.3	31.89	f
640	760.21	54.22	f
680	752.2	69.16	f
720	760.25	76.21	f
760	761.28	84.76	f
800	755.59	79.96	f
840	747.11	79.71	f
880	746.21	77.41	f
920	746.18	72.56	f
960	736.34	72.66	f
1000	728.26	87.04	f
1040	736.13	95.51	f
1080	752.29	95.28	f
1120	759.44	78.25	f
1160	765.95	76.56	f
1200	770.96	77.67	f
1240	782.52	79.88	f
1280	793.51	78.59	f
1320	799.12	67.45	f
1360	785.57	60.19	f
1400	789.95	46.46	f
1440	788.79	36.29	f
*	id=P16	origin=start	destiny=end	motherId=-	ageAtStart=3600
0	114.75	23.29	c
40	113.63	33.14	c
80	106.49	52.04	c
120	99.3	54.57	c
160	104.61	51.2	c
200	126.56	53.55	f
240	135.69	60.88	f
280	143.61	67.24	f
320	141.62	62.44	f
360	140.84	54.97	f
400	135.67	45.52	f
440	142.14	30.63	f
480	138.29	24.45	f
520	138.93	24.11	f
560	150.23	16.63	f
600	162.66	20.02	f
640	174.39	21.72	f
680	186.47	15.76	f
720	202.34	27.56	f
760	206.03	20.94	f
800	211.73	20.1	f
840	219.29	26.68	f
880	217.43	27.92	f
920	213.59	32.13	f
960	201	34.01	f
1000	205.9	46.67	f
1040	207.95	54.6	f
1080	213.39	66.8	f
1120	229.82	74.57	f
1160	229.8	78.18	f
1200	229.15	91.5	f
1240	224.13	102.77	f
1280	224.03	108.55	f
1320	219.52	104.94	f
1360	209.71	97.8	f
1400	201.41	94.96	f
1440	193.83	91.56	f
*	id=P17	origin=start	destiny=end	motherId=-	ageAtStart=1600
0	684.09	144.77	c
40	688.63	150.78	c
80	683.41	152.11	c
120	687.95	141.07	c
160	692.21	139.22	c
200	703.17	132	f
240	700.78	137.85	f
280	691.55	163.19	f
320	675.63	170.16	f
360	669.92	182.11	f
400	664.97	186.56	f
440	660.13	195.36	f
480	654.35	199.39	f
520	645.4	196.34	f
560	632.76	195.16	f
600	617.45	189.66	f
640	607.79	176.97	f
680	609.54	181.33	f
720	609.05	189	f
760	612.76	211.25	f
800	600.36	224.52	f
840	596.15	231.97	f
880	595.02	241.35	f
920	588.23	244.74	f
960	584.51	243.33	f
1000	576.39	244.5	f
1040	561.17	251.5	f
1080	557.17	259.24	f
1120	567.47	261.31	f
1160	569.81	252.33	f
1200	576.05	246.48	f
1240	580.77	234.14	f
1280	585.69	224.04	f
1320	584.77	218.68	f
1360	572.33	205.33	f
1400	557.37	211.1	f
1440	549.13	217.4	f
*	id=P18	origin=start	destiny=end	motherId=-	ageAtStart=1600
0	253.56	352.6	c
40	247.85	369.36	c
80	248.71	366.56	c
120	249.71	357.36	c
160	246.05	345.7	c
200	234.5	329.16	f
240	221.59	326.98	f
280	213.48	325.23	f
320	224.04	334.23	f
360	227.28	332.92	f
400	227.38	323.48	f
440	226.21	315.59	f
480	233.93	317.62	f
520	253.13	311.62	f
560	264.95	306.04	f
600	263.04	307.41	f
640	251.96	312.81	f
680	251.83	294.98	f
720	260.55	290.02	f
760	262.65	289.84	f
800	259.56	300.07	f
840	258.75	312.28	f
880	254.51	307.91	f
920	254.54	298.56	f
960	256.19	279.96	f
1000	248.35	281.31	f
1040	243.41	289.97	f
1080	234.76	302.82	f
1120	227.29	313.49	f
1160	221.54	314.96	f
1200	211.85	316.59	f
1240	196.09	310.38	f
1280	194.17	315.21	f
1320	199.49	326.98	f
1360	211.22	338.49	f
1400	229.84	352.12	f
1440	239.72	348.04	f
*	id=P19	origin=start	destiny=end	motherId=-	ageAtStart=3440
0	416.48	451.11	c
40	427.96	454.01	c
80	442.45	443.06	c
120	443.99	442.6	c
160	443.09	430.8	c
200	448.81	424.03	f
240	451.31	411.87	f
280	456.27	397.77	f
320	452.37	385.45	f
360	464.85	370.29	f
400	465.28	362.92	f
440	470.05	352.9	f
480	484.91	344.89	f
520	499.87	349.14	f
560	512.17	355.55	f
600	511.52	350.68	f
640	510.89	334.91	f
680	505.89	330.85	f
720	509.79	313.7	f
760	495.56	310.8	f
800	486.01	314.11	f
840	477.78	310.09	f
880	475.61	311.96	f
920	467.44	317.08	f
960	464.24	315.81	f
1000	465.71	309.81	f
1040	471.69	289.23	f
1080	479.34	277.89	f
1120	487.54	272.35	f
1160	487.89	264.98	f
1200	495.39	266.82	f
1240	495.96	260.67	f
1280	484.21	264.39	f
1320	491.52	265.24	f
1360	517.5	253.85	f
1400	528.93	251.63	f
1440	528.38	256.14	f
*	id=P20	origin=start	destiny=end	motherId=-	ageAtStart=2360
0	691.67	591.38	c
40	701.32	572.7	c
80	709.6	570.93	c
120	714.3	574.42	c
160	732.19	579.42	f
200	745.45	603.91	f
240	738.03	603.44	f
280	723.63	594.79	f
320	720.72	589.45	f
360	725.16	588.21	f
400	738.27	568.52	f
440	741.03	565.31	f
480	748.95	563.13	f
520	752.85	562.23	f
560	759.19	561.32	f
600	772.82	574.09	f
640	780.31	583.16	f
680	781.54	590.68	f
720	790.86	587.07	f
760	795.49	580.39	f
800	798.7	578.71	f
840	793.45	574.31	f
880	780.23	562.42	f
920	772.93	562.56	f
960	757.4	557.53	f
1000	750.19	542.22	f
1040	744.88	540.57	f
1080	743.87	538.15	f
1120	755.2	522.09	f
1160	758.49	517.71	f
1200	772.72	508.02	f
1240	770.8	510.6	f
1280	769.58	517.48	f
1320	767.87	523.52	f
1360	769.81	532.95	f
1400	783.32	542.26	f
1440	790.25	556.66	f
*	id=P21	origin=start	destiny=end	motherId=-	ageAtStart=680
0	781.54	341.1	c
40	773.28	362.48	c
80	778.34	375.52	c
120	784.33	395.76	c
160	788.81	407.33	c
200	800.07	417.75	f
240	816.86	420.55	f
280	833.07	428.5	f
320	857.22	440.95	f
360	861.78	441.19	f
400	872.78	439.97	f
440	879.17	438.97	f
480	892.51	428.72	f
520	907.94	416.17	f
560	913.63	418.48	f
600	917.33	427.61	f
640	923.55	433.2	f
680	933.56	442.34	f
720	951.54	445.63	f
760	970.06	427.94	f
800	972.33	433.5	f
840	976.03	438.54	f
880	980.09	455.74	f
920	988	455.26	f
960	998.75	450.96	f
1000	1014.9	443.25	f
1040	1012.79	432.94	f
1080	1018.63	427.11	f
1120	1028.32	420.62	f
1160	1033.68	424.74	f
1200	1045.64	433.66	f
1240	1042.54	433.57	f
1280	1032.29	435.27	f
1320	1021.75	434.8	f
1360	1018.41	432.29	f
1400	1016.41	422.59	f
1440	1007.5	424.47	f
*	id=P22	origin=start	destiny=end	motherId=-	ageAtStart=2600
0	543.01	303.54	c
40	545.2	310.72	c
80	555.52	304.24	c
120	571.31	289.47	c
160	571.2	287.78	c
200	577.28	278.98	f
240	590.22	262.47	f
280	600.98	249.81	f
320	601.09	251.98	f
360	609.59	262.3	f
400	619.72	270.34	f
440	630.02	266.84	f
480	644.54	266.18	f
520	657.37	279.21	f
560	665.22	291.45	f
600	670.9	287.21	f
640	671.81	274.48	f
680	681.17	261.35	f
720	685.7	252.84	f
760	674.3	254.11	f
800	667.9	246.53	f
840	646.87	232.56	f
880	645.44	217.03	f
920	656.15	206.9	f
960	667.76	200.97	f
1000	676.11	187.15	f
1040	689.87	182.79	f
1080	702.62	187.02	f
1120	707.08	190.37	f
1160	712.06	198.2	f
1200	719.21	209.01	f
1240	723.02	216.41	f
1280	724.94	220.47	f
1320	736.67	229.77	f
1360	750.7	232.03	f
1400	747.01	225.9	f
1440	741.8	219.45	f
*	id=P23	origin=start	destiny=end	motherId=-	ageAtStart=3680
0	625.33	584.89	c
40	611.7	575.22	c
80	599.41	566.58	c
120	591.74	573.66	c
160	588.49	579.56	c
200	570.36	590.6	f
240	552.5	589.75	f
280	543.41	587.73	f
320	547.83	582.72	f
360	545.82	573.38	f
400	538.17	567	f
440	532.99	560.39	f
480	525.72	545.96	f
520	516.91	540.21	f
560	514.92	530.45	f
600	522.17	525.03	f
640	536.62	524.76	f
680	537.88	518.71	f
720	538.62	516.51	f
760	532.4	514.05	f
800	536.24	503.73	f
840	528.25	504.73	f
880	515.45	491.25	f
920	515.65	484.34	f
960	515.39	469.31	f
1000	523.33	457.96	f
1040	524.51	437.61	f
1080	521.37	434.62	f
1120	523.69	435.4	f
1160	529.11	431.21	f
1200	538.09	428.82	f
1240	539.57	437.44	f
1280	530.27	454.9	f
1320	525.26	464.59	f
1360	524.79	467.57	f
1400	522.63	470.91	f
1440	527.8	478.69	f
*	id=P24	origin=start	destiny=end	motherId=-	ageAtStart=1560
0	818.94	346.27	c
40	823.35	352.09	c
80	822.57	359.65	c
120	820.61	374.74	c
160	814.67	380.92	c
200	814.95	383.94	f
240	810.15	384.66	f
280	800.68	379.93	f
320	801.89	369.11	f
360	804.25	352.22	f
400	806.29	348.37	f
440	808.44	333.67	f
480	812.11	318.46	f
520	806.98	309.61	f
560	806.79	310.61	f
600	814.82	328.09	f
640	822.3	328.8	f
680	827.28	327.68	f
720	828.95	319.1	f
760	832.84	292.59	f
800	833.55	294.19	f
840	844.64	297.45	f
880	856.02	304.28	f
920	868.13	312.54	f
960	873.7	324.38	f
1000	873.8	331.08	f
1040	869.75	326.64	f
1080	861.34	318.03	f
1120	841.76	309.15	f
1160	827.74	294.68	f
1200	818.87	284.63	f
1240	817.78	276.27	f
1280	818.77	262.6	f
1320	813.56	260.83	f
1360	808.94	266.23	f
1400	805.24	264.41	f
1440	803.38	260.74	f
*	id=P25	origin=start	destiny=end	motherId=-	ageAtStart=4160
0	367.43	666.66	c
40	353.27	678.8	c
80	351.58	672.84	c
120	354.8	672.58	c
160	374.34	681.76	c
200	371.73	693.2	f
240	351.26	697.56	f
280	336.37	694.42	f
320	322.57	691.94	f
360	311.87	694.62	f
400	310.89	699.16	f
440	311.87	701.53	f
480	305.48	709.05	f
520	293.19	729.6	f
560	279.25	736.27	f
600	273.87	737.34	f
640	265.93	744.29	f
680	264.73	747.96	f
720	259.96	761.46	f
760	259.61	756.5	f
800	251.43	761.75	f
840	247.02	770.83	f
880	234.09	777.05	f
920	216.22	773.97	f
960	205.13	769.82	f
1000	186.3	771.44	f
1040	172.62	761.22	f
1080	165.84	753.53	f
1120	161.06	743.32	f
1160	162.73	739.82	f
1200	160.28	736.39	f
1240	162.62	738.47	f
1280	173.62	746.78	f
1320	173.31	746.62	f
1360	163.49	732.94	f
1400	151.34	726.72	f
1440	133.45	722	f
*	id=P26	origin=start	destiny=end	motherId=-	ageAtStart=2680
0	213.04	361.14	c
40	204.82	364.41	c
80	198.46	385.01	c
120	199.66	397.42	c
160	211.95	399.73	c
200	226.86	392.27	f
240	232.93	394.81	f
280	244.64	407.45	f
320	249.54	406.86	f
360	259.35	410.26	f
400	255.01	412.5	f
440	252.08	421.33	f
480	244.12	429.58	f
520	242	443.89	f
560	231.07	456.47	f
600	227.11	459.23	f
640	228.56	466.76	f
680	237.28	485.78	f
720	239.42	503.24	f
760	233.76	512.77	f
800	237.1	510.63	f
840	239.59	512.38	f
880	239.07	510.42	f
920	253.43	504.48	f
960	254.07	501.03	f
1000	261.6	489.77	f
1040	253.47	481.66	f
1080	246.59	480.11	f
1120	251.97	473.21	f
1160	256.73	483.26	f
1200	265.22	494.67	f
1240	257.71	497.28	f
1280	244.91	500.47	f
1320	235.56	501.19	f
1360	229.66	499.39	f
1400	229.01	500.91	f
1440	232.45	504.56	f
*	id=P27	origin=start	destiny=end	motherId=-	ageAtStart=4360
0	159.44	159.01	c
40	155.71	180.74	c
80	159.28	178.2	c
120	163.54	175.47	c
160	158.57	173.75	c
200	160.62	177.18	f
240	166.54	199.74	f
280	178.94	221.4	f
320	200.28	227.71	f
360	212.65	234.92	f
400	220.79	252.66	f
440	217.98	268.19	f
480	224.22	281.64	f
520	233.67	283.39	f
560	239.5	285.69	f
600	245.12	297	f
640	256.57	309.76	f
680	271.63	312.41	f
720	286.34	323.66	f
760	300.49	324.37	f
800	317.79	328.39	f
840	323.41	320.51	f
880	335.82	319.61	f
920	333.35	314.54	f
960	317.05	298.59	f
1000	332.02	292.52	f
1040	345.01	300	f
1080	339.17	312.64	f
1120	338.49	315.75	f
1160	332.47	328.78	f
1200	325.79	343.27	f
1240	332.33	352.53	f
1280	334.07	352.99	f
1320	332.7	355.08	f
1360	320.05	365	f
1400	309.87	367.61	f
1440	299.79	387.3	f
*	id=P28	origin=start	destiny=end	motherId=-	ageAtStart=160
0	700.18	106.52	c
40	711.85	101.11	c
80	716.14	92.81	c
120	713.27	77.97	c
160	707.68	74.06	c
200	705.87	72.61	f
240	706.15	60.15	f
280	709.27	46.26	f
320	715.04	43.94	f
360	725.25	51.57	f
400	725.39	60.76	f
440	730.54	78.36	f
480	735.94	95.85	f
520	738.53	108	f
560	742.66	110.15	f
600	733.75	112.25	f
640	727.08	118.82	f
680	725.71	121.39	f
720	735.01	125.89	f
760	724.46	135.39	f
800	716.81	139.11	f
840	716.22	143.18	f
880	710.84	148.14	f
920	698	156.58	f
960	704.47	165.61	f
1000	714.5	170	f
1040	719.61	181.56	f
1080	715.82	175.41	f
1120	698.87	174.05	f
1160	680.87	175.57	f
1200	678.76	180.15	f
1240	674.82	174.53	f
1280	654.43	177.11	f
1320	641.37	168.41	f
1360	635.45	154.06	f
1400	625.01	141.06	f
1440	628.57	127.45	f
*	id=P29	origin=start	destiny=end	motherId=-	ageAtStart=240
0	637.68	35.42	c
40	657.36	24.58	c
80	645.92	13.76	c
120	643.21	1.73	c
160	636.01	1.47	c
200	623.51	-1.9299999999999	f
240	603.9	-8.92	f
280	594.73	-13.66	f
320	595.19	-22.44	f
360	599.98	-41.26	f
400	606.3	-37.5	f
440	614.49	-21.41	f
480	608.87	-10.33	f
520	603.66	-7.47	f
560	587.38	-4.4299999999999	f
600	571.83	-3.25	f
640	558.92	0.78999999999996	f
680	549.94	10.28	f
720	541.57	25.95	f
760	540.66	27.58	f
800	536.94	35.9	f
840	533.73	37.46	f
880	523.52	43.31	f
920	499.47	48.37	f
960	484.01	48.35	f
1000	477.13	60.21	f
1040	464.25	78.7	f
1080	464.26	92.71	f
1120	465.61	102.73	f
1160	464.11	119.18	f
1200	460.99	125.04	f
1240	454.32	122.91	f
1280	451.79	131.8	f
1320	447.96	125.63	f
1360	439.7	132.57	f
1400	426.47	141.22	f
1440	423.88	154.41	f
*	id=P30	origin=start	destiny=end	motherId=-	ageAtStart=2720
0	140.08	185.55	c
40	147.45	195.86	c
80	159.64	192.61	c
120	153.17	192.6	c
160	143.46	196.46	c
200	135.21	200.87	f
240	122.45	196.04	f
280	105.5	181.64	f
320	111.11	169.29	f
360	128.03	154.34	f
400	128.72	160.06	f
440	119.74	167.07	f
480	106.6	181.2	f
520	101.3	184.12	f
560	100.43	170.67	f
600	93.48	163.31	f
640	77	158.67	f
680	54.07	151.99	f
720	41.59	148.15	f
760	42.46	151.53	f
800	38.17	164.49	f
840	35.86	175.11	f
880	39.91	178.11	f
920	41.59	180.91	f
960	41.12	193.42	f
1000	46.4	190.52	f
1040	50.81	173.29	f
1080	56.76	154.7	f
1120	54.11	145.19	f
1160	42.25	151.49	f
1200	37.37	155.31	f
1240	23.83	176.47	f
1280	12.09	175.22	f
1320	1.34	164.13	f
1360	-17.11	157.33	f
1400	-26.17	149.27	f
1440	-34.19	139.65	f
