# Supplementary material for: A three component model for superdiffusive motion effectively describes migration of eukaryotic cells moving freely or under a directional stimulus
Source: PLoS One. 2022 Aug 2;17(8):e0272259. doi: 10.1371/journal.pone.0272259 (PMC9345344; doi:10.1371/journal.pone.0272259)
Supplement: S1 File — Text files containing information about displacements of experimental and simulated populations used for both preliminary analyses, in “datasets used for preliminary evaluation of cell movement (Tables 1 and 2)”, and further characterization of cell movement, in “further datasets used for cell movement characterization (Figs 2, 4–6; Table 2; S1–S3 Tables; S2 and S3 Figs)”. (ZIP) [file pone.0272259.s007.zip › S1_File/further datasets/simulated/30 cells (9 micron random)/b0 p0/Coords-UoJX7y.txt]

#	version=2.0	operator=	acqDate=	cellLine=cell	cond=N.T.	type=	well=	ref_angle=	note=Experiment 1	clickId=	date=	acqId=	ps=1	xSize=845	ySize=668	ts=1	unit=um	stackId=	description=
*	id=P1	origin=start	destiny=end	motherId=-	ageAtStart=240
0	4.18	122.63	v:0.5;t:f;sf:1;nr:3.89;cr:7.79;verts:-5.22,18.99|-3,7.42|9.51,-19.37|7.8,-1.8;
40	-1.05	126.25	v:0.5;t:f;sf:1;nr:3.94;cr:7.89;verts:0.02,22.61|2.24,11.04|13.04,1.82|0.41,-0.18|14.75,-15.75;
80	-5.42	125.78	v:0.5;t:f;sf:1;nr:3.99;cr:7.98;verts:12.99,37.23|4.38,22.14|6.6,10.57|4.77,-0.65|17.4,1.35;
120	1.63	126.8	v:0.5;t:f;sf:1;nr:4.03;cr:8.06;verts:-8.28,-39.01|-2.67,23.16|-0.44,11.59|8.37,-14.5|10.35,2.37;
160	-0.62	130.45	v:0.5;t:f;sf:1;nr:4.07;cr:8.14;verts:14.48,-7.06|12.6,6.02|1.8,15.24|-26.97,-17.64;
200	-11.2	117.82	v:0.5;t:f;sf:1;nr:4.11;cr:8.21;verts:12.39,2.61|-7.05,8.11|-30.9,10.21|4.54,-9.73|23.18,-6.61;
240	-18.61	133.13	v:0.5;t:f;sf:1;nr:4.14;cr:8.28;verts:11.94,5.58|3.78,9.36|0.36,23.42|-0.1,0.46|8.66,-5.2;
280	-20.7	128.05	v:0.5;t:f;sf:1;nr:4.17;cr:8.35;verts:5.87,4.28|2.45,18.34|-20.3,1.54|1.99,-4.62|10.75,-10.28|14.03,0.5;
320	-25.06	142.47	v:0.5;t:f;sf:1;nr:4.21;cr:8.41;verts:15.11,4.14|18.4,14.92|6.36,9.8|10.24,18.7|-15.93,15.96|-2.8,-39.97;
360	-19.55	144.74	v:0.5;t:f;sf:1;nr:4.24;cr:8.48;verts:9.6,6.4|12.89,17.18|4.72,20.97|0.84,12.07|-25.2,-33.67;
400	-29.18	145.34	v:0.5;t:f;sf:1;nr:4.27;cr:8.55;verts:10.48,12.67|8.3,6.03|8.84,0.93|19.23,7;
440	-32.27	143.89	v:0.5;t:f;sf:1;nr:4.31;cr:8.62;verts:22.33,5.55|11.39,4.58|13.57,11.22|-32.52,-10.56|11.93,-0.52;
480	-37.71	159.26	v:0.5;t:f;sf:1;nr:4.34;cr:8.69;verts:17.36,14.85|-14.41,26|-29.66,2.07|-29.18,-5.67|29.44,-31.46;
520	-38.68	153.51	v:0.5;t:f;sf:1;nr:4.37;cr:8.73;verts:18.34,9.11|-13.44,20.25|-28.79,12.22|-26.52,-16.57|0.46,-0.19;
560	-40.75	156.57	v:0.5;t:f;sf:1;nr:4.39;cr:8.77;verts:-11.37,23.31|-10.5,4.55|17.38,11.72|20.41,12.17;
600	-44.38	147.87	v:0.5;t:f;sf:1;nr:4.4;cr:8.81;verts:21,3.03|24.03,3.47|-7.74,14.62|-6.88,-4.14|-20.05,-39.02;
640	-39.95	159.25	v:0.5;t:f;sf:1;nr:4.42;cr:8.84;verts:16.58,14.4|-11.3,7.23|-6.34,-27.47|0.17,-9.69;
680	-32.45	146.43	v:0.5;t:f;sf:1;nr:4.43;cr:8.87;verts:9.07,1.58|34.86,27.17|0.92,8.79|-18.81,-5.59|-7.33,-22.5;
720	-35.95	140.73	v:0.5;t:f;sf:1;nr:4.45;cr:8.89;verts:2.76,35.36|-15.31,-11.28|7.33,-7.08|12.57,-4.12|4.42,3.09;
760	-30.77	137.96	v:0.5;t:f;sf:1;nr:4.46;cr:8.91;verts:20.87,39.25|-20.49,-14.06|-3.4,-19.26|2.15,-9.86|7.39,-6.89;
800	-29.24	154	v:0.5;t:f;sf:1;nr:4.47;cr:8.94;verts:5.87,9.15|0.63,6.19|-22.01,1.99|-4.92,-3.22|42.65,-12.95;
840	-15.97	167.97	v:0.5;t:f;sf:1;nr:4.48;cr:8.96;verts:-7.4,23.12|-12.64,20.15|-18.19,10.75|-18.13,-4.86|35.92,-26.57;
880	-22.23	155.37	v:0.5;t:f;sf:1;nr:4.49;cr:8.97;verts:43,12.49|-1.15,10.52|-6.38,7.56|-11.93,-1.85|-11.87,-17.46;
920	-29.93	151.84	v:0.5;t:f;sf:1;nr:4.49;cr:8.99;verts:6.56,6.99|-0.09,35.89|-4.23,-5.39|-4.16,-20.99|7.36,-7.11;
960	-33.52	148.94	v:0.5;t:f;sf:1;nr:4.5;cr:9;verts:-9.61,43.9|-0.65,-8.29|-0.58,-23.89|10.94,-10.01|10.14,4.09;
1000	-36.83	153.85	v:0.5;t:f;sf:1;nr:4.51;cr:9.01;verts:13.46,9.01|-11.51,26.4|2.74,-18.97|14.26,-5.09;
1040	-34.27	159.17	v:0.5;t:f;sf:1;nr:4.51;cr:9.03;verts:11.69,0.23|10.89,14.32|-23.05,-1.05|0.17,-13.65|7.51,-7.78;
1080	-25.01	151.59	v:0.5;t:f;sf:1;nr:4.52;cr:9.04;verts:1.63,6.74|8.48,35.1|-9.09,-21.23|-1.75,-15.36|2.43,-7.35;
1120	-35.62	146.52	v:0.5;t:f;sf:1;nr:4.53;cr:9.06;verts:12.24,1.67|-4.59,28.57|1.52,-26.3|8.87,-20.43|13.04,-12.42;
1160	-37.65	151.77	v:0.5;t:f;sf:1;nr:4.53;cr:9.07;verts:14.28,6.92|-30.42,19.67|3.55,-21.06|10.9,-15.18|15.08,-7.17;
1200	-47.52	160.8	v:0.5;t:f;sf:1;nr:4.54;cr:9.08;verts:-21.96,28.87|-9.05,-5.88|13.42,-12.03|20.76,-6.16|24.94,1.86;
1240	-59.67	170.46	v:0.5;t:f;sf:1;nr:4.55;cr:9.1;verts:25.57,-2.36|-1.11,31.86|-15.94,27.61|-7.76,-35.49|12.97,-29.12;
1280	-54.34	161	v:0.5;t:f;sf:1;nr:4.56;cr:9.11;verts:-0.7,10.07|-24.16,16.24|-1.75,-9.94|20.25,-11.83;
1320	-57.71	163.96	v:0.5;t:f;sf:1;nr:4.56;cr:9.13;verts:2.66,13.04|-4.11,10.72|-23.2,2.47|23.61,-8.87;
1360	-63.78	155.78	v:0.5;t:f;sf:1;nr:4.57;cr:9.14;verts:10.64,0.93|-3.95,11.29|-17.12,-5.71|10.65,-0.74;
1400	-70.98	151.19	v:0.5;t:f;sf:1;nr:4.58;cr:9.15;verts:3.25,6.71|-12.97,19.48|-9.93,-10.3|17.85,-5.33;
1440	-81.17	145.66	v:0.5;t:f;sf:1;nr:4.58;cr:9.16;verts:-2.78,13.94|-30.69,19.97|0.26,-15.84|27.05,-11.48|13.44,1.17;
*	id=P2	origin=start	destiny=death	motherId=-	ageAtStart=80
0	76.03	189.36	v:0.5;t:f;sf:1;nr:4.01;cr:8.02;verts:26.42,16.51|14.63,27.51|-9.63,29.63|-25.2,-18.31|4.8,-39.34;
40	70.08	187.51	v:0.5;t:f;sf:1;nr:4.06;cr:8.11;verts:18.01,35.81|-14.57,8.75|-12.02,-12.02|-2.07,-16.87|16.95,-1.19;
80	67.88	179.73	v:0.5;t:f;sf:1;nr:4.1;cr:8.21;verts:8.28,39.7|-12.37,0.97|-9.82,-19.8|14.76,-15.29|19.15,-8.97;
120	58	182.21	v:0.5;t:f;sf:1;nr:4.15;cr:8.31;verts:28.34,29.68|-21.91,-4.26|-21.83,-4.64|-13.12,-18.06|0.06,-17.32;
160	62.2	182.73	v:0.5;t:f;sf:1;nr:4.2;cr:8.41;verts:-0.01,-0.38|-3.71,26.41|-17.31,-17.54|-4.13,-16.81;
200	65.11	187.2	v:0.5;t:f;sf:1;nr:4.25;cr:8.5;verts:24.44,34.19|-2.93,4.09|-20.23,-13.07|-7.05,-12.33|-0.45,-25.72;
240	74.91	201.59	v:0.5;t:f;sf:1;nr:4.29;cr:8.58;verts:31.41,28.6|-12.73,18.48|-16.85,2.06|-10.25,-11.33|7.4,-32.03;
280	78.77	198.06	v:0.5;t:f;sf:1;nr:4.33;cr:8.66;verts:42.67,4.31|-16.59,14.95|-20.71,-1.47|-26.47,-7.59|-14.11,-14.86;
320	65.34	206.6	v:0.5;t:f;sf:1;nr:4.35;cr:8.7;verts:-3.15,23.5|-7.27,7.07|-13.03,0.95|-0.67,-6.32|29.37,-31.79;
*	id=P3	origin=start	destiny=end	motherId=-	ageAtStart=40
0	550	524	v:0.5;t:f;sf:1;nr:3.95;cr:7.9;verts:7.9,0;
40	564.9	516.11	v:0.5;t:f;sf:1;nr:4;cr:7.99;verts:9.19,38.43|-7.99,-1.55|-7,-7.89|6.98,-4.19|8.06,-1.13;
80	567.15	523.21	v:0.5;t:f;sf:1;nr:4.03;cr:8.07;verts:4.73,2.91|5.81,5.97|-10.24,5.55|-9.25,-0.79|28.2,-28.3;
120	567.07	521.72	v:0.5;t:f;sf:1;nr:4.07;cr:8.14;verts:5.89,4.48|4.81,1.42|-9.17,-2.28|23.26,-11.22;
160	560.2	526.65	v:0.5;t:f;sf:1;nr:4.1;cr:8.2;verts:19.57,7.15|11.68,6.35|12.77,9.41|7.98,-2.29|8.28,0.58;
200	569.7	513.49	v:0.5;t:f;sf:1;nr:4.12;cr:8.24;verts:10.06,-6.01|3.26,-3.76|2.18,-6.81|-1.53,-15.45|4.35,-12.7;
240	567.61	527.41	v:0.5;t:f;sf:1;nr:4.14;cr:8.28;verts:6.44,1.22|12.15,7.91|4.27,7.11|5.35,10.17|-22.08,-24.49;
280	565.07	522.91	v:0.5;t:f;sf:1;nr:4.16;cr:8.32;verts:14.69,3.4|6.81,2.6|7.89,5.66|-25.82,-6|8.98,-3.29;
320	566.02	507.56	v:0.5;t:f;sf:1;nr:4.18;cr:8.35;verts:8.03,-18.63|5.86,-12.74|6.95,-9.68|1.74,-2.27|13.75,-11.94;
360	573.29	512.87	v:0.5;t:f;sf:1;nr:4.19;cr:8.39;verts:-3.65,33.2|-5.54,3.04|-1.41,-7.43|0.76,-13.32|6.47,-6.63;
400	563.99	515.7	v:0.5;t:f;sf:1;nr:4.21;cr:8.42;verts:-14.86,22.34|10.06,-10.5|7.89,-4.61|3.76,5.87;
440	574.01	529.08	v:0.5;t:f;sf:1;nr:4.23;cr:8.46;verts:30.53,29.01|-6.26,19.24|-2.13,8.77|-27.66,-14.71|27.92,-14.22;
480	575.5	529.83	v:0.5;t:f;sf:1;nr:4.25;cr:8.5;verts:11.05,24.81|-7.75,20|-3.62,9.53|2.11,-26.99|22.24,-15.58;
520	552.09	529.39	v:0.5;t:f;sf:1;nr:4.27;cr:8.54;verts:15.66,19.56|8.25,15.33|8.99,-2.58|8.99,-2.58|19.79,9.09;
560	549.72	539.74	v:0.5;t:f;sf:1;nr:4.29;cr:8.58;verts:22.46,11.94|11.36,7.78|11.36,7.78|17.99,-17.99|30.69,-14.96;
600	541.73	546.18	v:0.5;t:f;sf:1;nr:4.31;cr:8.61;verts:17.73,9.03|19.35,14.21|19.35,14.21|15.68,12.25|-36.02,-23.27;
640	550.54	547.75	v:0.5;t:f;sf:1;nr:4.33;cr:8.65;verts:8.92,10.6|10.54,15.78|10.54,15.78|6.87,13.82|-23.46,-36.12;
680	542.91	537.19	v:0.5;t:f;sf:1;nr:4.35;cr:8.69;verts:42.82,6.16|14.5,3.26|18.17,5.22|18.17,5.22|16.55,0.04;
720	544.93	533.73	v:0.5;t:f;sf:1;nr:4.36;cr:8.73;verts:22.21,-1.29|16.15,1.76|16.15,1.76|12.48,-0.2|14.53,-3.42;
760	546.52	528.92	v:0.5;t:f;sf:1;nr:4.38;cr:8.77;verts:-49.19,17.98|12.94,-8.22|10.89,-5.01|20.62,-6.1|14.56,-3.05|14.56,-3.05;
800	556.63	530.09	v:0.5;t:f;sf:1;nr:4.4;cr:8.8;verts:6.72,-9.33|4.45,-1.88|4.45,-1.88|10.51,-4.93;
840	546.2	536.55	v:0.5;t:f;sf:1;nr:4.42;cr:8.84;verts:20.94,1.53|14.88,4.58|14.88,4.58|0.45,0.24|17.14,-2.86;
880	555.01	538.37	v:0.5;t:f;sf:1;nr:4.44;cr:8.88;verts:-27.75,-34.42|6.07,6.4|6.07,6.4|8.34,-1.05|12.14,3.35;
920	548.92	533.29	v:0.5;t:f;sf:1;nr:4.46;cr:8.91;verts:18.22,-1.73|12.16,1.32|12.16,1.32|14.42,-6.12|33.13,-12.79;
960	532.62	532.78	v:0.5;t:f;sf:1;nr:4.47;cr:8.94;verts:26.62,-11.85|28.6,-5.56|-0.33,0.39|-0.51,-29.13|19.11,-21.99;
1000	538.56	539.97	v:0.5;t:f;sf:1;nr:4.48;cr:8.96;verts:-26.82,46.44|-6.27,7.58|-6.44,-21.94|13.18,-14.8|20.68,-4.66|22.66,1.63;
1040	526.88	543.01	v:0.5;t:f;sf:1;nr:4.49;cr:8.99;verts:5.41,10.63|5.5,35.42|-7.08,-7.86|5.24,-18.9;
1080	522.28	547.79	v:0.5;t:f;sf:1;nr:4.5;cr:9.01;verts:10.02,15.4|-10.12,34.49|1.07,-30.71|9.84,-14.12|20.16,-23.19;
1120	511.37	537.68	v:0.5;t:f;sf:1;nr:4.52;cr:9.04;verts:0.79,24.38|-4.34,8.91|-12.23,-8.27|0.86,-9.87;
1160	509.04	548.44	v:0.5;t:f;sf:1;nr:4.53;cr:9.06;verts:8.24,5.56|-2.02,19.66|-9.9,2.48|-4.51,-8.86|14.09,-42.93;
1200	510.55	535.99	v:0.5;t:f;sf:1;nr:4.59;cr:9.18;verts:17.84,41.66|-3.53,7.21|-11.41,-9.97|-6.03,-21.31|6.72,-6.89;
1240	517.27	531.38	v:0.5;t:f;sf:1;nr:4.65;cr:9.3;verts:32.66,32.26|-10.25,2.61|-10.47,-5.33|-18.13,-14.57|0.01,-11.5;
1280	514.84	533.8	v:0.5;t:f;sf:1;nr:4.71;cr:9.43;verts:33.67,32.09|-7.82,5.02|-8.04,-2.92|-15.7,-12.16|2.44,-9.08;
1320	502.36	536.24	v:0.5;t:f;sf:1;nr:4.78;cr:9.56;verts:4.66,7.46|-0.4,-0.17|-10.68,-17.78|-3.22,-9.72;
1360	500.86	529.67	v:0.5;t:f;sf:1;nr:4.84;cr:9.68;verts:6.16,0.89|12.36,27.98|-9.18,-24.35|-1.72,-16.29|1.1,-6.74;
1400	497.95	524.62	v:0.5;t:f;sf:1;nr:4.9;cr:9.8;verts:17.29,17.75|15.27,22.93|1.19,-21.34|4.01,-11.79|9.07,-4.16;
1440	497.98	517.97	v:0.5;t:f;sf:1;nr:4.93;cr:9.86;verts:15.24,16.28|0.54,-0.16|9.04,-10.8|3.98,-18.44|1.16,-27.98;
*	id=P4	origin=start	destiny=end	motherId=-	ageAtStart=920
0	176.12	67.97	v:0.5;t:f;sf:1;nr:3.9;cr:7.79;verts:14.58,5.97|6.7,5.05|1.17,8.31|-22,-21.53;
40	174.7	60.55	v:0.5;t:f;sf:1;nr:3.94;cr:7.89;verts:27.06,10.39|6.43,1.19|8.11,-2.36|16,-1.45|28.62,-4.53;
80	179.5	61.45	v:0.5;t:f;sf:1;nr:3.99;cr:7.98;verts:11.19,-0.55|-20.88,33.44|6.1,-28.69|11.46,-27|17.24,-23.73;
120	182.82	44.75	v:0.5;t:f;sf:1;nr:4.04;cr:8.08;verts:-2.2,31.86|-17.15,1.8|7.88,-17.25|15.99,-6.46;
160	175.86	53.33	v:0.5;t:f;sf:1;nr:4.08;cr:8.17;verts:22.95,2.12|-10.19,10.38|14.84,-8.67|-32.19,2.82|17.35,-19.27;
200	171.01	58	v:0.5;t:f;sf:1;nr:4.12;cr:8.25;verts:-5.35,15.05|-26.33,8.56|22.85,-23.35|19.68,-4|27.67,-0.97;
240	169.92	65.63	v:0.5;t:f;sf:1;nr:4.16;cr:8.32;verts:8.03,24.71|-4.25,22.68|-16.57,-37.76|-7.6,-24.85|20.77,3.63;
280	173.51	72.3	v:0.5;t:f;sf:1;nr:4.2;cr:8.39;verts:17.19,10.3|5.92,16.27|-19.64,-17.99|-5.92,-16.27;
320	161.82	75.57	v:0.5;t:f;sf:1;nr:4.23;cr:8.46;verts:9.82,26.98|-28.08,-5.97|-7.95,-14.72|5.77,-12.99|41.86,-3.03;
360	163.58	71.82	v:0.5;t:f;sf:1;nr:4.26;cr:8.52;verts:25.59,8.32|8.06,23.23|-29.87,-15.92|-9.71,-18.47|4,-16.74;
400	156.5	77.2	v:0.5;t:f;sf:1;nr:4.29;cr:8.58;verts:30.48,29.78|-7.76,5.85|-22.78,-10.54|-2.62,-13.09|11.09,-11.36;
440	152.52	71.79	v:0.5;t:f;sf:1;nr:4.32;cr:8.63;verts:3.1,42.78|-6.67,-7.15|-18.81,-15.95|1.35,-18.49|15.06,-16.77;
480	157.68	69.07	v:0.5;t:f;sf:1;nr:4.34;cr:8.68;verts:6.1,42.73|-11.82,-9.87|-3.8,-21.22|9.91,-19.49|9.12,-16.46;
520	160.29	65.62	v:0.5;t:f;sf:1;nr:4.36;cr:8.72;verts:10.41,42.16|-14.43,-13.32|-6.41,-24.67|7.3,-22.94|6.51,-19.91;
560	151.67	72.8	v:0.5;t:f;sf:1;nr:4.38;cr:8.76;verts:0.33,0.23|-5.82,-6.14|2.2,-17.49|15.13,-12.73;
600	154.85	62.41	v:0.5;t:f;sf:1;nr:4.39;cr:8.78;verts:-9,-16.54|-2.85,-10.17|0.15,-0.48|11.95,-23.12|15.43,-22.87;
640	150.86	53.84	v:0.5;t:f;sf:1;nr:4.41;cr:8.81;verts:6.29,-18.27|1.14,-18.73|4.14,-9.05|-5.01,-25.1|-1.64,-35.1;
680	148.59	55.25	v:0.5;t:f;sf:1;nr:4.42;cr:8.84;verts:-8.34,43.26|-2.73,-23.7|3.42,-17.32|8.57,-16.87|6.41,-7.64;
720	153.46	50.86	v:0.5;t:f;sf:1;nr:4.43;cr:8.87;verts:-0.47,-0.19|-24.06,15.03|-1.45,-21.71|3.7,-21.25|1.54,-12.03;
760	162.72	57.79	v:0.5;t:f;sf:1;nr:4.45;cr:8.9;verts:19.61,20.51|-9.74,6.74|-7.73,-5.1|-10.72,-14.79|-5.57,-14.33;
800	166.81	61.56	v:0.5;t:f;sf:1;nr:4.46;cr:8.92;verts:33.06,13.15|-13.83,10.51|-11.81,-1.33|-14.8,-11.01|-9.65,-10.55;
840	172.85	57.6	v:0.5;t:f;sf:1;nr:4.47;cr:8.95;verts:42.85,12.4|-19.87,6.55|-17.85,-5.29|-20.85,-14.98|-15.7,-14.52;
880	173.55	62.16	v:0.5;t:f;sf:1;nr:4.48;cr:8.97;verts:43.53,10.32|-20.56,11.11|-18.55,-0.73|-21.54,-10.41|-16.39,-9.96;
920	170.54	62.07	v:0.5;t:f;sf:1;nr:4.5;cr:8.99;verts:43.17,12.16|-17.56,11.02|-15.54,-0.82|-18.54,-10.51|-13.39,-10.05;
960	166.99	59.93	v:0.5;t:f;sf:1;nr:4.5;cr:9.01;verts:-0.52,0.06|-14.01,8.88|-11.99,-2.96|-14.98,-12.64|-9.84,-12.18;
1000	171.99	74.74	v:0.5;t:f;sf:1;nr:4.51;cr:9.03;verts:-5.52,14.86|-17,11.85|-14.84,2.62|-19.99,2.17|35.71,-27.46;
1040	171.49	72.72	v:0.5;t:f;sf:1;nr:4.52;cr:9.05;verts:-5.02,12.85|-16.49,9.83|-14.34,0.6|-19.49,0.15|37.95,-24.43;
1080	169.66	72.66	v:0.5;t:f;sf:1;nr:4.53;cr:9.06;verts:-3.18,12.78|-14.66,9.77|-12.5,0.54|-17.65,0.08|35.91,-27.5;
1120	155.71	72.34	v:0.5;t:f;sf:1;nr:4.54;cr:9.08;verts:4.6,-23.67|10.77,12.47|5.42,23.49|-0.71,9.45|-14.84,-42.82;
1160	154.52	72.71	v:0.5;t:f;sf:1;nr:4.55;cr:9.1;verts:5.79,-23.29|11.96,12.84|6.61,23.86|0.48,9.83|-15.56,-42.67;
1200	144.57	82.45	v:0.5;t:f;sf:1;nr:4.56;cr:9.12;verts:6.24,7.71|10.43,19.56|-0.12,0.81|3.23,-9.38;
1240	129.74	83.83	v:0.5;t:f;sf:1;nr:4.57;cr:9.14;verts:28.53,6.59|21.07,9.09|14.71,2.19|14.94,-0.42|18.06,-8;
1280	131.64	96.07	v:0.5;t:f;sf:1;nr:4.58;cr:9.15;verts:16.16,4.24|8.46,5.08|0.43,0.3|13.04,11.81|12.81,14.43;
1320	135.2	103.09	v:0.5;t:f;sf:1;nr:4.58;cr:9.17;verts:12.59,11.26|9.47,18.84|4.89,12.11|9.25,21.46|-3.13,7.33|-23.56,-49.61;
1360	137.08	106.63	v:0.5;t:f;sf:1;nr:4.59;cr:9.18;verts:-1.47,22.49|-5.02,10.86|3.01,15.64|10.71,14.8|7.59,22.37|7.36,24.99;
1400	148.3	117.46	v:0.5;t:f;sf:1;nr:4.63;cr:9.26;verts:-0.5,25.63|-16.23,21.7|-7.9,5.53|-2.5,-9.31|19.13,-41.73;
1440	147.2	102.09	v:0.5;t:f;sf:1;nr:4.69;cr:9.37;verts:42.53,18.36|0.6,10.26|-15.13,6.32|-6.79,-9.85|-1.39,-24.69;
*	id=P5	origin=start	destiny=end	motherId=-	ageAtStart=280
0	592.52	66.22	v:0.5;t:f;sf:1;nr:3.99;cr:7.98;verts:13.38,1.22|6.36,6.59|-7.85,-4.72|-6.4,-30.92;
40	595.26	66.03	v:0.5;t:f;sf:1;nr:4.01;cr:8.02;verts:16.05,3.1|3.62,6.39|-8.63,-2.64|10.63,1.03;
80	604.35	74.98	v:0.5;t:f;sf:1;nr:4.03;cr:8.07;verts:-5.48,15.34|6.96,12.05|1.54,9.98|-17.72,6.31|38,-12.75;
120	602.99	75.33	v:0.5;t:f;sf:1;nr:4.06;cr:8.13;verts:8.32,12.4|2.9,10.33|-4.12,15.7|-16.36,6.67|17.91,-36.14;
160	590.42	83.06	v:0.5;t:f;sf:1;nr:4.1;cr:8.2;verts:18.86,-0.33|15.47,18.06|-3.79,14.39|-18.13,5.2|4.58,-32.19;
200	589.16	80.31	v:0.5;t:f;sf:1;nr:4.14;cr:8.27;verts:20.12,-3.08|-2.52,11.64|-16.86,2.45|1.31,-32.76;
240	601.45	75.66	v:0.5;t:f;sf:1;nr:4.17;cr:8.34;verts:20.68,35.81|-14.81,7|-14.14,-24.49|-5.4,-27.76|7.83,-7.72;
280	589.76	75.61	v:0.5;t:f;sf:1;nr:4.21;cr:8.42;verts:21.37,2.62|-23.14,34.72|-3.13,6.95|-2.46,-24.55|19.52,-7.77;
320	592.79	77.96	v:0.5;t:f;sf:1;nr:4.25;cr:8.49;verts:18.34,4.97|-6.15,9.29|-13.59,30.81|-5.48,-22.2;
360	605.08	73.49	v:0.5;t:f;sf:1;nr:4.29;cr:8.57;verts:18.81,19.62|-18.45,4.82|1.4,-20|6.05,0.5;
400	601.38	75.73	v:0.5;t:f;sf:1;nr:4.32;cr:8.65;verts:9.75,2.74|29.27,17.85|-14.75,7.06|-16.96,-6.51|5.1,-17.76;
440	595.91	81.07	v:0.5;t:f;sf:1;nr:4.36;cr:8.72;verts:15.21,8.08|-11.5,-1.17|5.89,-16.7|10.57,-12.42;
480	591.09	84.76	v:0.5;t:f;sf:1;nr:4.4;cr:8.8;verts:20.04,11.77|-6.67,2.52|-33.99,7.88|10.72,-13.01;
520	612.18	96.16	v:0.5;t:f;sf:1;nr:4.44;cr:8.87;verts:9.17,4.28|6.37,7.86|-1.05,23.17|-10.38,-1.61|6.59,-34.56;
560	607.76	80.94	v:0.5;t:f;sf:1;nr:4.47;cr:8.94;verts:3.37,7.95|-10.87,33.78|-5.96,-16.83|13.59,-10.94|10.78,-7.36;
600	595.51	86.09	v:0.5;t:f;sf:1;nr:4.51;cr:9.02;verts:15.61,13.1|-35.65,3.07|6.29,-11.68|25.83,-5.8|23.03,-2.21;
640	596.41	82.06	v:0.5;t:f;sf:1;nr:4.54;cr:9.09;verts:22.13,-6.24|14.72,9.07|-42.06,16.26|5.39,-15.71|24.94,-9.83;
680	610.06	71.95	v:0.5;t:f;sf:1;nr:4.58;cr:9.16;verts:-9.11,35.2|-8.26,-25.82|8.48,-16.35|11.28,-19.94|11.3,-1.19;
720	603.15	71.42	v:0.5;t:f;sf:1;nr:4.61;cr:9.23;verts:18.22,-1.72|-26.39,37.42|-1.34,-26.35|18.2,-20.47|15.4,-16.88;
760	599.51	64.73	v:0.5;t:f;sf:1;nr:4.65;cr:9.29;verts:21.86,-8.41|15.41,12.93|18.9,-6.88|-11.25,16.67|2.36,-46.07;
800	593.45	66.75	v:0.5;t:f;sf:1;nr:4.68;cr:9.36;verts:21.46,14.95|0.18,10.4|-5.19,18.7|-2.23,-18.9|24.95,-4.85;
840	582.83	56.72	v:0.5;t:f;sf:1;nr:4.71;cr:9.42;verts:10.81,0.38|0.37,0.39|5.43,8.67|-32.9,-5.8|2.33,-33.32;
880	581.85	52.39	v:0.5;t:f;sf:1;nr:4.74;cr:9.49;verts:46.93,-4.21|11.79,-3.96|23.04,5.74|6.41,4.33|-15.89,-17.65;
920	573.13	40.93	v:0.5;t:f;sf:1;nr:4.77;cr:9.55;verts:9.72,4.74|-4.05,10.03|2.45,-2.15|20.51,-15.41|15.13,-7.12;
960	570.22	46.34	v:0.5;t:f;sf:1;nr:4.81;cr:9.61;verts:23.41,-10|18.04,-1.71|12.63,10.15|5.36,3.26|-1.14,15.44|-18.03,-54.39;
1000	568.99	51.11	v:0.5;t:f;sf:1;nr:4.84;cr:9.68;verts:19.27,3.06|13.86,14.92|6.6,8.03|0.09,20.2|-30.04,-21.45|24.65,-5.24;
1040	560.68	48.21	v:0.5;t:f;sf:1;nr:4.87;cr:9.74;verts:27.58,0.16|14.9,5.13|22.17,12.02|8.4,17.3|-41.53,-24.82;
1080	561.04	30.56	v:0.5;t:f;sf:1;nr:4.9;cr:9.8;verts:-14.99,30.73|-27.24,40.36|8.04,-0.34|14.54,-12.52|21.81,-5.63;
1120	545.43	26.93	v:0.5;t:f;sf:1;nr:4.93;cr:9.87;verts:20.05,-1.04|-1.09,10.33|-2.51,10.08|0.62,27.09;
1160	538.84	18.11	v:0.5;t:f;sf:1;nr:4.96;cr:9.93;verts:5.51,1.52|7.22,18.27|-19.4,6.68|14.24,-20.86|26.64,-9.86;
1200	533.73	22.91	v:0.5;t:f;sf:1;nr:4.99;cr:9.99;verts:10.62,6.31|12.33,23.07|-14.29,11.48|-16.12,-27.38|19.35,-16.06;
1240	534.07	10.91	v:0.5;t:f;sf:1;nr:5.02;cr:10.04;verts:28.9,27.57|11.98,11.07|4.71,-9.25|10.27,-5.69;
1280	533.29	19.06	v:0.5;t:f;sf:1;nr:5.05;cr:10.1;verts:5.5,-1.1|11.05,2.46|12.76,19.22|-11.46,5.59|-15.97,-36.85;
1320	518.82	21.14	v:0.5;t:f;sf:1;nr:5.07;cr:10.15;verts:19.97,0.98|25.52,4.54|3.01,7.67|-32.3,-0.53|-6.98,-10.75;
1360	531.01	22.32	v:0.5;t:f;sf:1;nr:5.1;cr:10.2;verts:13.33,5.72|-9.18,8.85|0.44,-0.17|7.78,2.16;
1400	536.26	30.31	v:0.5;t:f;sf:1;nr:5.13;cr:10.26;verts:8.09,13.71|2.53,10.15|-0.46,5.46|-4.81,7.82|-14.43,16.84;
1440	538.59	18.76	v:0.5;t:f;sf:1;nr:5.15;cr:10.31;verts:5.76,2.16|-16.76,5.29|-2.79,-6.09|32.67,-3.1;
*	id=P6	origin=start	destiny=end	motherId=-	ageAtStart=360
0	533.65	325.98	v:0.5;t:f;sf:1;nr:3.92;cr:7.85;verts:11.1,10.98|0.46,26.28|-18.91,18.26|0.37,-0.24|20.99,-15.82;
40	533.56	323.54	v:0.5;t:f;sf:1;nr:3.97;cr:7.94;verts:11.19,8.54|-25.12,-0.05|5.03,-8.05|5.45,-7.78|9.38,-1.49;
80	530.7	324.59	v:0.5;t:f;sf:1;nr:4.02;cr:8.03;verts:14.06,9.59|0.43,-0.17|12.25,-0.43|8.31,-6.72|7.9,-7;
120	529.89	325.99	v:0.5;t:f;sf:1;nr:4.07;cr:8.13;verts:13.06,0.97|14.87,10.99|-31.44,-6.67|8.71,-5.6|9.12,-5.32;
160	538.16	315.37	v:0.5;t:f;sf:1;nr:4.12;cr:8.24;verts:-16.42,37.2|0.43,-16.22|0.84,-15.95|4.78,-9.66|6.59,0.37;
200	544.78	316.78	v:0.5;t:f;sf:1;nr:4.18;cr:8.35;verts:14.14,38.7|3.17,9.19|-6.18,-14.81|-5.77,-14.54|-1.84,-8.24;
240	541.5	324.09	v:0.5;t:f;sf:1;nr:4.23;cr:8.46;verts:6.44,16.51|-0.85,4.4|-2.91,-7.5|-2.5,-7.22;
280	539.9	329.6	v:0.5;t:f;sf:1;nr:4.28;cr:8.56;verts:25.61,7.34|8.05,22.01|0.76,9.91|-14.9,22.09|-4.32,-42.07;
320	551.91	326.01	v:0.5;t:f;sf:1;nr:4.34;cr:8.68;verts:13.6,3.75|-3.96,18.42|-11.25,6.32|-8.98,-33.06;
360	543.18	325.18	v:0.5;t:f;sf:1;nr:4.39;cr:8.78;verts:22.33,2.93|4.77,17.6|-2.52,5.5|-31.12,-15.37;
400	537.08	317.65	v:0.5;t:f;sf:1;nr:4.43;cr:8.87;verts:10.86,10.07|8.61,3.3|1.44,9.1|-14.06,-32.18;
440	533.96	310.36	v:0.5;t:f;sf:1;nr:4.46;cr:8.92;verts:13.99,2.78|4.57,1.82|6.36,9.08|-22.43,-3.54|11.73,-3.98;
480	527.96	320.33	v:0.5;t:f;sf:1;nr:4.48;cr:8.96;verts:17.72,5.99|19.98,12.75|10.56,11.79|12.35,19.05|-16.43,6.43|-8.98,-41.85;
520	530.66	317.89	v:0.5;t:f;sf:1;nr:4.52;cr:9.04;verts:15.02,3.54|17.28,10.31|7.86,9.34|9.65,16.61|-19.13,3.99|0.59,-42.98;
560	527.33	333.37	v:0.5;t:f;sf:1;nr:4.56;cr:9.13;verts:18.35,19.03|-15.8,19.47|-9.28,-5.8|7.87,-44.51|10.14,4.1;
600	528.04	334.39	v:0.5;t:f;sf:1;nr:4.61;cr:9.22;verts:17.65,20.04|-16.51,20.49|-9.98,-4.78|9.22,-44.71|9.44,5.11;
640	534.41	343.7	v:0.5;t:f;sf:1;nr:4.65;cr:9.31;verts:28.58,15.2|3.06,14.43|-16.36,4.53|-32.25,2.82|-3.33,-23.37;
680	532.41	352.37	v:0.5;t:f;sf:1;nr:4.69;cr:9.38;verts:36.83,5.44|-14.36,13.21|-12.33,-5.49|-1.33,-14.7;
720	531.91	347.45	v:0.5;t:f;sf:1;nr:4.73;cr:9.45;verts:23.62,25.33|-13.85,8.28|-11.82,-10.42|11.86,-35.62;
760	529.33	348.27	v:0.5;t:f;sf:1;nr:4.76;cr:9.51;verts:10.36,4.61|-11.27,9.1|-9.24,-9.59|33.55,-17.43;
800	532.6	346.35	v:0.5;t:f;sf:1;nr:4.79;cr:9.57;verts:7.08,2.69|-0.88,25.1|-14.55,7.18|-12.52,-11.52|29.91,-23.53;
840	532.95	344.01	v:0.5;t:f;sf:1;nr:4.82;cr:9.64;verts:6.74,0.35|-1.22,22.76|-14.89,4.84|-12.86,-13.85|35.34,-14.74;
880	526.95	346.9	v:0.5;t:f;sf:1;nr:4.85;cr:9.7;verts:4.77,25.65|-8.9,7.73|8.62,-23.11|12.73,3.24;
920	525.75	354.85	v:0.5;t:f;sf:1;nr:4.89;cr:9.77;verts:13.94,11.19|-7.69,15.68|-22.55,14.09|22.74,-42.86|9.82,-15.17;
960	512.46	357.53	v:0.5;t:f;sf:1;nr:4.92;cr:9.84;verts:12.3,30.44|-9.26,16.77|8.19,-23.63|23.12,-12.49;
1000	515.38	359.06	v:0.5;t:f;sf:1;nr:4.94;cr:9.88;verts:-12.18,18.3|-0.33,0.46|5.27,-22.1|20.88,-24.88|20.19,-10.95;
1040	518.04	360.24	v:0.5;t:f;sf:1;nr:4.95;cr:9.9;verts:-16.18,46.69|-14.84,19.48|0.99,-28.25|2.61,-20.92|17.53,-9.77;
1080	528.17	362.15	v:0.5;t:f;sf:1;nr:4.95;cr:9.91;verts:10.24,20.99|2.97,31.53|-7.53,-19.01|-9.14,-26.34|7.4,-7.87;
1120	529.35	364.17	v:0.5;t:f;sf:1;nr:4.96;cr:9.91;verts:9.07,23.02|7.85,38.84|-8.7,-16.99|-10.32,-24.32|6.23,-5.84;
1160	530.32	353.59	v:0.5;t:f;sf:1;nr:4.96;cr:9.92;verts:8.09,12.43|6.88,28.26|-0.03,0.46|5.25,-16.43;
1200	527.94	342.57	v:0.5;t:f;sf:1;nr:4.96;cr:9.92;verts:9.26,17.24|-9.94,23.36|2.35,-10.56|7.63,-27.45|10.47,1.41;
1240	535.26	346.33	v:0.5;t:f;sf:1;nr:4.96;cr:9.92;verts:13.37,21.59|1.94,21|-4.98,-6.8|0.31,-23.68;
1280	528.01	343.91	v:0.5;t:f;sf:1;nr:4.96;cr:9.92;verts:20.62,19.17|-9.91,-12.88|2.27,-9.22|7.56,-26.1;
1320	526.33	366.16	v:0.5;t:f;sf:1;nr:4.96;cr:9.92;verts:10.32,-0.18|3.96,13.03|-8.23,9.37|-1.03,-39.67;
1360	534.98	371.55	v:0.5;t:f;sf:1;nr:4.96;cr:9.92;verts:1.67,5.2|-4.69,18.41|-16.88,14.75|-26.97,-19.6|49.02,-7.6;
1400	539.7	365.26	v:0.5;t:f;sf:1;nr:4.96;cr:9.92;verts:-11.34,18.88|-9.42,12.13|-21.6,8.47|9.46,4.32|19.27,10.68;
1440	542.65	372.35	v:0.5;t:f;sf:1;nr:4.96;cr:9.92;verts:16.32,17.77|6.52,11.41|-14.29,25.97|-12.37,19.22|-24.55,15.56|25.62,-53.74;
*	id=P7	origin=start	destiny=end	motherId=-	ageAtStart=760
0	510.09	110.39	v:0.5;t:f;sf:1;nr:3.99;cr:7.97;verts:6.79,7.39|3.35,31.34|-16.17,-10.11|-16.17,-10.11|15.23,-11.48;
40	515.79	102.53	v:0.5;t:f;sf:1;nr:4.03;cr:8.06;verts:12.53,-10.47|-8.26,0.72|-8.29,0.14|9.53,-19.34;
80	510.16	106.1	v:0.5;t:f;sf:1;nr:4.07;cr:8.13;verts:-2.63,4.3|-2.66,3.72|-33.47,22.42|15.16,-15.77|18.16,-6.89;
120	513.19	110.5	v:0.5;t:f;sf:1;nr:4.11;cr:8.21;verts:15.14,-2.49|-5.65,8.7|-5.68,8.12|-17.95,-18.85;
160	522.17	114.85	v:0.5;t:f;sf:1;nr:4.14;cr:8.28;verts:-14.63,13.04|-14.66,12.46|-16.69,-1.46|38.38,-14.57|6.16,1.85;
200	531.64	108.64	v:0.5;t:f;sf:1;nr:4.17;cr:8.34;verts:15.96,22.79|-25.8,10.42|-24.57,-13.06|-3.32,-4.35|0.41,-0.24;
240	530.49	101.68	v:0.5;t:f;sf:1;nr:4.2;cr:8.4;verts:17.11,15.83|-24.64,3.46|-2.16,-11.31|1.57,-7.2|36.94,-19.36;
280	523.39	85.68	v:0.5;t:f;sf:1;nr:4.23;cr:8.45;verts:9.02,41.02|-18.21,18.85|-17.55,-12.54|8.66,-23.2|24.21,-0.18;
320	534.63	86.31	v:0.5;t:f;sf:1;nr:4.25;cr:8.51;verts:-5.51,41.91|-13.91,10.48|-2.57,-22.57|16.74,-4.8|12.97,0.46;
360	537.47	83.31	v:0.5;t:f;sf:1;nr:4.28;cr:8.56;verts:-30.71,14.65|-17.11,7.98|-16.75,7.48|10.13,-2.54;
400	542.37	74.4	v:0.5;t:f;sf:1;nr:4.3;cr:8.61;verts:-6.27,25.16|-22.02,-0.92|-21.66,-1.43|5.22,-11.45|38.28,-19.11;
440	531.96	65.33	v:0.5;t:f;sf:1;nr:4.33;cr:8.66;verts:4.14,16.09|-1.62,43.01|-11.61,-9.99|-11.24,-10.5|15.64,-20.52;
480	545.66	68.73	v:0.5;t:f;sf:1;nr:4.35;cr:8.69;verts:-0.49,-0.11|-9.55,19.49|-24.94,-7.1|-22.15,-23.75|1.94,-17.12;
520	544.83	72.5	v:0.5;t:f;sf:1;nr:4.36;cr:8.72;verts:18.13,4.19|-8.73,23.25|-24.11,-3.33|2.77,-13.36|33.15,-28.13;
560	542.38	69.24	v:0.5;t:f;sf:1;nr:4.38;cr:8.75;verts:20.58,0.93|27.78,21.12|-21.66,-6.59|5.22,-16.61;
600	539.94	70.23	v:0.5;t:f;sf:1;nr:4.39;cr:8.78;verts:-0.38,0.12|-5.6,7.17|-19.22,-5.6|7.66,-15.62;
640	534.12	57.14	v:0.5;t:f;sf:1;nr:4.4;cr:8.8;verts:-13.4,-18.69|0.21,-5.91|5.43,-12.97|3.8,-4.5|25.64,-10.36;
680	537.85	65.19	v:0.5;t:f;sf:1;nr:4.41;cr:8.82;verts:21.91,-2.31|21.1,18.64|-17.13,-10.64|-18.08,-30.09|1.7,-4.92;
720	543.34	63.79	v:0.5;t:f;sf:1;nr:4.42;cr:8.84;verts:22.41,17.15|15.62,17.25|-3.78,-6.31|16.42,-3.71;
760	549.52	52.54	v:0.5;t:f;sf:1;nr:4.43;cr:8.86;verts:16.23,5.9|9.44,5.99|-4.73,35.04|-9.97,-17.57|10.24,-14.96;
800	555.75	38.1	v:0.5;t:f;sf:1;nr:4.44;cr:8.88;verts:-10.95,20.6|-13.3,2.59|3.21,-8.45|10,-8.54|37,-24.35;
840	553.79	37.52	v:0.5;t:f;sf:1;nr:4.45;cr:8.9;verts:-9,20.03|-11.35,2.01|11.95,-9.11|28.33,-21.41;
880	563.44	31.79	v:0.5;t:f;sf:1;nr:4.46;cr:8.92;verts:0.5,-0.12|-18.65,14.29|-21,-3.73|-11.72,-16.13|2.3,-14.85;
920	567.82	28.84	v:0.5;t:f;sf:1;nr:4.47;cr:8.93;verts:48.59,22.4|-23.02,11.34|-3.87,-3.07|-25.38,-6.68|-16.09,-19.08|-2.07,-17.8;
960	569.56	26.41	v:0.5;t:f;sf:1;nr:4.48;cr:8.95;verts:44.53,3.52|-5.89,7.53|-24.76,8.91|-5.61,-5.49|-3.81,-20.23;
1000	571	24.81	v:0.5;t:f;sf:1;nr:4.48;cr:8.97;verts:31.57,31.72|-7.33,5.93|-9.45,0.83|-7.06,-7.1|-5.26,-21.83;
1040	560.54	25.71	v:0.5;t:f;sf:1;nr:4.49;cr:8.99;verts:3.13,6.83|2.07,11.57|-8.44,3.76|3.4,-6.2;
1080	562.34	14.99	v:0.5;t:f;sf:1;nr:4.5;cr:9.01;verts:8.99,21.18|-0.75,21.56|-10.24,-6.97|1.6,-16.92;
1120	565.88	34.03	v:0.5;t:f;sf:1;nr:4.51;cr:9.02;verts:25.27,13.85|-13.77,12.08|-6.77,-9.66|9.42,-7.1;
1160	571.04	43.14	v:0.5;t:f;sf:1;nr:4.52;cr:9.04;verts:18.78,26.83|-9.57,31.32|-11.94,-0.55|-3.99,-32.51|6.06,-44.7;
1200	574.98	46.2	v:0.5;t:f;sf:1;nr:4.53;cr:9.06;verts:-26.56,14.72|-15.87,2.51|-28.72,-9.89|-26.3,-15.19|45.15,-2.11;
1240	574.93	45.93	v:0.5;t:f;sf:1;nr:4.54;cr:9.08;verts:32.28,8.65|-11.43,31.41|-15.82,2.24|-19.64,-27.04|5.87,-44.9;
1280	580.1	48.31	v:0.5;t:f;sf:1;nr:4.59;cr:9.18;verts:17.77,8.29|-8.29,17.77|-15.24,12.34|-20.99,4.62|16.53,-42.26;
1320	580.17	42.1	v:0.5;t:f;sf:1;nr:4.64;cr:9.29;verts:-8.35,11.55|-21.06,-1.59|43.43,-14.87|-15.3,6.12|17.7,2.07;
1360	579.82	41.95	v:0.5;t:f;sf:1;nr:4.7;cr:9.4;verts:18.05,1.92|-8,11.4|-14.95,5.97|-20.71,-1.74|33.48,-32.2;
1400	587.52	36.44	v:0.5;t:f;sf:1;nr:4.76;cr:9.52;verts:-15.7,5.89|-30.13,1.58|-22.65,0.46|10.35,-3.59|46.75,-4.86;
1440	586.48	34.42	v:0.5;t:f;sf:1;nr:4.82;cr:9.65;verts:-10.76,18.63|-14.67,3.87|-21.62,-1.56|11.39,-5.61|44.21,-17.66;
*	id=P8	origin=start	destiny=end	motherId=-	ageAtStart=400
0	317.63	109.12	v:0.5;t:f;sf:1;nr:3.98;cr:7.96;verts:13.49,20.77|-14.56,20.04|-7.88,-30.45|19.25,-15.59|16.24,-3.88;
40	310.02	118.14	v:0.5;t:f;sf:1;nr:4.02;cr:8.05;verts:4.74,8.56|-16.51,11.92|-0.28,-21.42|-0.34,-9.78|5.33,-8.21;
80	317.05	122.18	v:0.5;t:f;sf:1;nr:4.07;cr:8.14;verts:17.98,10.07|-2.29,12.59|-7.37,-5.74|-7.31,-17.39|-1.7,-4.17;
120	313.85	132.46	v:0.5;t:f;sf:1;nr:4.11;cr:8.21;verts:1.5,6.11|0.92,22.87|-4.17,4.54|-4.11,-7.11|6.08,-31.97;
160	317.38	131.95	v:0.5;t:f;sf:1;nr:4.15;cr:8.29;verts:-2.61,22.36|-2.03,5.6|-7.7,4.03|-7.63,-7.62|13.68,-22.45;
200	302.25	139.92	v:0.5;t:f;sf:1;nr:4.19;cr:8.37;verts:7.49,0.35|13.09,13.57|7.42,12|-4.73,8.19|-23.13,-34.42;
240	295.88	115.49	v:0.5;t:f;sf:1;nr:4.23;cr:8.46;verts:1.65,-16.24|1.98,-8.57|0.34,-0.34|13.8,-12.43|19.47,-10.86;
280	292.53	122.9	v:0.5;t:f;sf:1;nr:4.28;cr:8.56;verts:3.69,7.08|-31.64,12.01|5,-8.82|17.15,-5.02|22.82,-3.44;
320	295.55	111.57	v:0.5;t:f;sf:1;nr:4.32;cr:8.65;verts:-0.85,24.46|-17.89,29.18|1.98,-20.16|14.13,-16.35|19.8,-14.78;
360	300.45	127.57	v:0.5;t:f;sf:1;nr:4.36;cr:8.73;verts:14.9,1.23|9.23,-0.35|-2.92,-4.15|-9.17,-4.67|38.64,19.42;
400	302.24	112.84	v:0.5;t:f;sf:1;nr:4.4;cr:8.8;verts:-2.31,43.59|-10.96,-19.41|-4.71,-18.89|7.44,-15.08|13.11,-13.51;
440	299.33	115.82	v:0.5;t:f;sf:1;nr:4.44;cr:8.88;verts:-11.74,42.43|-8.06,-16.43|-1.81,-15.91|10.35,-12.1|16.02,-10.53;
480	283.11	111.53	v:0.5;t:f;sf:1;nr:4.47;cr:8.95;verts:-13.02,42.43|-8.53,3.98|-1.8,-9.24|8.17,-20.72|14.42,-20.2;
520	286.33	100.64	v:0.5;t:f;sf:1;nr:4.49;cr:8.99;verts:14.49,13.05|21.44,28.65|-17.22,-9.16|-11.75,-6.91|-5.02,-20.13;
560	284.09	92.18	v:0.5;t:f;sf:1;nr:4.51;cr:9.03;verts:16.73,4.59|26.56,24.24|-16.51,-9.53|-14.98,-17.62|-9.51,-15.38;
600	277.95	87.82	v:0.5;t:f;sf:1;nr:4.53;cr:9.06;verts:22.87,0.23|13.19,6.69|-10.37,-13.89|-8.84,-21.98|-3.37,-19.74;
640	281.34	82.48	v:0.5;t:f;sf:1;nr:4.58;cr:9.16;verts:-5.88,44.93|-13.76,-19.23|-6.76,-25.08|19.48,-5.11|9.8,1.35;
680	282.16	88.77	v:0.5;t:f;sf:1;nr:4.63;cr:9.25;verts:8.98,7.64|1.13,23.41|-14.57,-12.94|18.67,1.18;
720	274.82	90.7	v:0.5;t:f;sf:1;nr:4.68;cr:9.36;verts:26.01,3.11|16.32,9.57|8.46,25.34|-28.72,-23.35|-7.23,-11.01;
760	274.6	89.45	v:0.5;t:f;sf:1;nr:4.73;cr:9.46;verts:26.22,1.86|16.54,8.32|8.68,24.09|-32.53,-18.51|-7.02,-12.26;
800	280.1	85.04	v:0.5;t:f;sf:1;nr:4.78;cr:9.57;verts:3.19,19.67|-17.74,7.78|-12.51,-16.67|20.73,-2.56;
840	277.97	89.84	v:0.5;t:f;sf:1;nr:4.83;cr:9.67;verts:22.86,2.25|5.32,24.47|-10.38,-11.87|17.09,-25.39;
880	275.72	72.36	v:0.5;t:f;sf:1;nr:4.89;cr:9.78;verts:7.57,7|7.97,9.84|4.16,-6.97|10.62,-6.9;
920	266.56	73.17	v:0.5;t:f;sf:1;nr:4.95;cr:9.9;verts:30.86,5.21|16.72,7.81|17.12,10.65|13.31,-6.16|19.78,-6.09;
960	267.76	79.65	v:0.5;t:f;sf:1;nr:4.98;cr:9.96;verts:26.91,16.73|15.52,14.29|15.92,17.13|12.11,0.32|18.58,0.39;
1000	269.89	91.57	v:0.5;t:f;sf:1;nr:5.01;cr:10.01;verts:20.72,2.91|16.45,12.32|0.46,0.34|9.98,12.25|13.39,26.21;
1040	260.75	98.77	v:0.5;t:f;sf:1;nr:5.02;cr:10.05;verts:19.12,19.45|9.61,7.54|6.24,-11.54|12.1,-19.36;
1080	250.01	103.53	v:0.5;t:f;sf:1;nr:5.04;cr:10.08;verts:20.35,12.29|-8.89,31.01|-6.31,-31.54|22.83,-14.6|16.98,-6.79;
1120	256.47	104.19	v:0.5;t:f;sf:1;nr:5.05;cr:10.11;verts:13.89,12.95|-9.17,5.29|1.95,-25.73|10.52,-6.13;
1160	263.13	94.07	v:0.5;t:f;sf:1;nr:5.06;cr:10.13;verts:7.23,2.83|21.12,45.91|-15.83,-4.83|-14.18,-27.83|3.85,-16.25;
1200	266.22	85.19	v:0.5;t:f;sf:1;nr:5.07;cr:10.15;verts:4.14,-6.05|0.05,0.46|-18.92,-13.71|0.77,-25.13;
1240	271.45	76.17	v:0.5;t:f;sf:1;nr:5.08;cr:10.16;verts:11.81,38.83|-8.18,-8.18|-5.18,-8.55|-1.09,-15.06|0.61,-11.55;
1280	275.57	67	v:0.5;t:f;sf:1;nr:5.09;cr:10.18;verts:18.47,47.33|-12.3,-17.35|-9.3,-17.72|-5.22,-24.23|-3.52,-20.72;
1320	289.12	69.65	v:0.5;t:f;sf:1;nr:5.09;cr:10.18;verts:-25.85,-14.7|-22.85,-15.07|-0.46,-0.37|-17.07,-18.07|-18.77,-21.58;
1360	292.52	65.01	v:0.5;t:f;sf:1;nr:5.09;cr:10.19;verts:0.04,0.59|-18.52,12.97|-15.7,-16.26|-3.85,-5.01|20.14,-10.26;
1400	290.28	69.31	v:0.5;t:f;sf:1;nr:5.09;cr:10.19;verts:-19.85,35.58|-13.47,-11.95|4.72,-20.44|22.38,-5.96;
1440	296.47	68.46	v:0.5;t:f;sf:1;nr:5.09;cr:10.19;verts:28.52,42.21|-19.66,-12.81|-1.47,-21.3|16.19,-6.81|9.71,-4.73;
*	id=P9	origin=start	destiny=death	motherId=-	ageAtStart=360
0	803.07	251.75	v:0.5;t:f;sf:1;nr:4.01;cr:8.02;verts:38.61,8.99|-2.14,6.75|-5.96,8.21|-8.88,-4.92|-1.06,-10.09;
40	804.31	251.01	v:0.5;t:f;sf:1;nr:4.05;cr:8.1;verts:38.02,12.71|-3.39,6.01|-7.21,7.47|-10.12,-5.66|-2.31,-10.83;
80	792.47	254.41	v:0.5;t:f;sf:1;nr:4.09;cr:8.18;verts:8.46,9.41|4.64,10.87|-20.53,-2.96|9.54,-7.43;
120	787.08	245.26	v:0.5;t:f;sf:1;nr:4.13;cr:8.25;verts:-3.24,40.76|-15.14,-12.11|14.93,-16.58|13.85,0.26|10.03,1.73;
160	782.35	242.42	v:0.5;t:f;sf:1;nr:4.16;cr:8.32;verts:-10.42,-14.95|-0.63,-8.97|0.26,-2.25|14.75,-1.12|18.58,-2.58;
200	772.24	237.6	v:0.5;t:f;sf:1;nr:4.2;cr:8.4;verts:-2.56,41.53|-6.44,-5.4|-0.3,-19.77|9.49,-13.79|10.37,-7.07;
240	765.81	240.78	v:0.5;t:f;sf:1;nr:4.24;cr:8.47;verts:15.85,9.15|-31.27,12.26|6.12,-16.59|15.91,-10.61|16.8,-3.89;
280	768.47	232.09	v:0.5;t:f;sf:1;nr:4.28;cr:8.55;verts:-0.23,42.37|-20.28,-9.03|13.25,-19.3|14.14,-12.59|13.19,0.46;
320	764.87	230.47	v:0.5;t:f;sf:1;nr:4.31;cr:8.63;verts:16.79,-1.16|13.54,13.07|-0.27,0.28|17.73,-14.21;
360	754.15	228.37	v:0.5;t:f;sf:1;nr:4.35;cr:8.7;verts:10.45,-1.82|-4.15,-17.99|13.93,12.11|12.35,13.72|-30.93,-30.06;
400	758.84	232.24	v:0.5;t:f;sf:1;nr:4.37;cr:8.75;verts:5.76,2.06|9.25,15.99|7.67,17.59|-8.84,-14.11|-18.08,-29.75;
440	764.18	232.03	v:0.5;t:f;sf:1;nr:4.39;cr:8.78;verts:43.67,2.41|3.9,15.78|2.32,17.38|-25.4,-9.24|-14.18,-14.32;
480	770.96	233.92	v:0.5;t:f;sf:1;nr:4.41;cr:8.81;verts:8.39,31.31|-2.87,17.66|-4.45,19.27|-20.96,-12.44|19.61,-29.15;
520	772.39	232.06	v:0.5;t:f;sf:1;nr:4.42;cr:8.84;verts:-5.88,17.41|-4.31,15.8|3.58,1.24|24.47,-14.71|25.21,-13.4;
560	783.5	225.8	v:0.5;t:f;sf:1;nr:4.43;cr:8.86;verts:6.75,26.3|-17,11.15|-15.42,9.54|-7.54,-5.02|13.36,-20.97|14.1,-19.66;
600	796.67	223.76	v:0.5;t:f;sf:1;nr:4.44;cr:8.89;verts:43.18,9.97|-6.42,24.27|-20.71,-7.05|0.19,-23|0.93,-21.7;
640	790.19	224.8	v:0.5;t:f;sf:1;nr:4.46;cr:8.91;verts:0.06,25.31|1.38,0.74|6.67,-21.96|7.41,-20.66;
680	781.71	221.05	v:0.5;t:f;sf:1;nr:4.47;cr:8.94;verts:8.54,21.56|-19.8,-4.57|9.86,-3.01|35.13,-6.08;
720	789	214.84	v:0.5;t:f;sf:1;nr:4.48;cr:8.97;verts:1.25,15.34|-0.48,7.48|2.57,-9.23|4.65,-10.45;
760	793.73	223.96	v:0.5;t:f;sf:1;nr:4.53;cr:9.05;verts:-3.48,24.46|-5.22,16.6|-7.82,5.08|-1.3,-9.23|21.89,-39.12;
800	792.2	233.48	v:0.5;t:f;sf:1;nr:4.58;cr:9.16;verts:-3.68,26.13|-6.28,14.61|-11.22,0.2|-9.72,-5.61|28.49,-35.18;
840	792.1	231.61	v:0.5;t:f;sf:1;nr:4.64;cr:9.28;verts:-3.58,24.25|-6.19,12.73|-11.13,-1.68|-9.63,-7.49|32.79,-31.98;
880	803.66	235.04	v:0.5;t:f;sf:1;nr:4.71;cr:9.41;verts:22.44,22.44|-17.75,16.16|-22.69,1.75|-21.19,-4.06|18.93,-42.36;
920	814.23	229.18	v:0.5;t:f;sf:1;nr:4.78;cr:9.56;verts:44.44,15.48|11.88,16.59|-29.19,10.62|-26.9,-15.53|0,-31.06;
960	809.52	232.18	v:0.5;t:f;sf:1;nr:4.85;cr:9.71;verts:47.63,3.76|16.58,19.58|-24.48,13.62|-22.19,-12.54|4.71,-28.07;
1000	805.21	228.61	v:0.5;t:f;sf:1;nr:4.94;cr:9.88;verts:20.89,16.01|-20.17,10.05|-17.88,-16.11|-10.48,-19.72|47.81,-8.44;
1040	817.13	227.81	v:0.5;t:f;sf:1;nr:4.98;cr:9.96;verts:12.13,1.71|12.07,2.13|8.97,15.21|2.55,11.99|-33.52,-36.3;
*	id=P10	origin=start	destiny=end	motherId=-	ageAtStart=360
0	589.49	141.36	v:0.5;t:f;sf:1;nr:4;cr:8;verts:-16.08,-27.25|3.94,7.4|2.59,-7.98|13.42,8.36;
40	583.23	141.43	v:0.5;t:f;sf:1;nr:4.05;cr:8.1;verts:19.68,8.43|10.2,7.48|-19.94,-16.07|8.86,-7.9;
80	585.64	147.42	v:0.5;t:f;sf:1;nr:4.09;cr:8.18;verts:17.27,14.42|7.79,13.46|1.56,-20.67|6.45,-1.92|10.03,-14.33;
120	586.28	147.47	v:0.5;t:f;sf:1;nr:4.13;cr:8.26;verts:16.63,14.47|7.15,13.51|-21.23,13.48|0.91,-20.62|9.39,-14.28|5.8,-1.87;
160	586.63	160.03	v:0.5;t:f;sf:1;nr:4.17;cr:8.33;verts:9.04,-1.72|-7.42,4.82|0.56,-8.06|-4.01,-32.81;
200	583.17	155.4	v:0.5;t:f;sf:1;nr:4.19;cr:8.39;verts:31.88,26.81|-24.71,12.05|-10.3,-25.49|4.03,-12.69|12.5,-6.35;
240	584.47	150.24	v:0.5;t:f;sf:1;nr:4.22;cr:8.44;verts:-27.11,32|2.73,-17.84|11.2,-11.5|9.56,-0.17|1.17,9.49;
280	580.4	146.4	v:0.5;t:f;sf:1;nr:4.25;cr:8.49;verts:-27.63,31.9|6.8,-21.69|15.27,-15.35|13.63,-4.01|5.24,5.64;
320	586.36	149.21	v:0.5;t:f;sf:1;nr:4.27;cr:8.55;verts:7.67,-1.2|-0.72,8.45|-17.18,38.84|0.84,-18.88|9.31,-12.54;
360	588.35	146.29	v:0.5;t:f;sf:1;nr:4.3;cr:8.6;verts:-5,42.43|-2.71,5.53|-1.15,-21.8|7.32,-15.46|5.68,-4.12;
400	582.6	142.46	v:0.5;t:f;sf:1;nr:4.32;cr:8.65;verts:-3.47,42.85|-26.34,-9.07|13.07,-19.28|11.43,-7.95|27.7,-2.91;
440	583.84	139.61	v:0.5;t:f;sf:1;nr:4.35;cr:8.7;verts:11.11,0.97|10.78,2.89|11.83,-22.13|10.19,-10.8|33.47,-27.38;
480	588.33	119.14	v:0.5;t:f;sf:1;nr:4.37;cr:8.74;verts:-20.06,38.58|0,-10.35|6.63,-19.5|6.29,-17.59|9.53,-4.04;
520	595.3	116.38	v:0.5;t:f;sf:1;nr:4.39;cr:8.78;verts:9.33,42.69|-6.97,-13.1|-0.68,-20.34|2.55,-6.8|-0.35,-22.26;
560	596.01	120.28	v:0.5;t:f;sf:1;nr:4.4;cr:8.81;verts:24.05,25.59|-9.16,6.66|-7.68,-9.21|-1.39,-16.45|-1.05,-18.37;
600	590.27	110.24	v:0.5;t:f;sf:1;nr:4.42;cr:8.84;verts:7.92,-3.86|7.98,-3.72|4.15,2.27|-1.94,-19.25;
640	578.48	111.97	v:0.5;t:f;sf:1;nr:4.43;cr:8.87;verts:15.94,4|-32.23,14.54|9.85,-17.52|19.71,-2.13|19.77,-1.99;
680	574.34	99.8	v:0.5;t:f;sf:1;nr:4.45;cr:8.89;verts:15.12,13.15|-0.32,-0.26|20.07,-8.16|19.89,2.44;
720	576.95	87.47	v:0.5;t:f;sf:1;nr:4.46;cr:8.92;verts:8.31,28.98|1.49,0.49|12.51,0.81|17.28,-9.89;
760	580.45	87.97	v:0.5;t:f;sf:1;nr:4.48;cr:8.96;verts:4.87,35.36|-12.75,16.31|-1.44,-20.65|13.78,-9.39;
800	573.91	94.67	v:0.5;t:f;sf:1;nr:4.49;cr:8.98;verts:-6.2,23.01|-16.71,10.44|5.6,-35.38|5.11,-13.96|20.33,-2.69;
840	570.7	89.15	v:0.5;t:f;sf:1;nr:4.51;cr:9.01;verts:-2.99,17.49|-9.47,11.27|-13.5,4.93|23.53,-8.21;
880	573.59	95.9	v:0.5;t:f;sf:1;nr:4.52;cr:9.04;verts:-5.88,24.24|20.64,-1.46|-12.36,18.01|-16.39,11.67|29.02,-34.47;
920	583.88	100.38	v:0.5;t:f;sf:1;nr:4.58;cr:9.15;verts:10.36,3.02|18.29,12.34|-21.66,4.21|11.65,-34.24;
960	586.93	105.37	v:0.5;t:f;sf:1;nr:4.63;cr:9.27;verts:15.24,17.32|7.3,8.01|-24.71,9.19|-10.79,-1.52|19.7,-30.86;
1000	584.24	106.74	v:0.5;t:f;sf:1;nr:4.69;cr:9.39;verts:9.99,9.38|17.93,18.69|-22.02,10.57|-8.09,-0.14|10.51,-35.54;
1040	585.67	107.89	v:0.5;t:f;sf:1;nr:4.75;cr:9.51;verts:16.5,19.85|-23.45,11.72|-9.52,1.01|15.78,-44.2|8.56,10.53;
1080	577.78	95.05	v:0.5;t:f;sf:1;nr:4.82;cr:9.64;verts:-15.16,3.57|-15.56,-1.13|-1.63,-11.84|16.45,-2.31;
1120	572.39	101.05	v:0.5;t:f;sf:1;nr:4.88;cr:9.76;verts:21.84,3.69|-9.77,9.57|-9.82,-22.63|3.76,-5.83;
1160	572.51	104.47	v:0.5;t:f;sf:1;nr:4.91;cr:9.83;verts:21.72,7.11|14.58,13.68|-9.89,12.99|-9.95,-19.22;
1200	581.64	104.82	v:0.5;t:f;sf:1;nr:4.94;cr:9.87;verts:12.59,7.46|5.45,14.03|-19.02,13.34|-19.08,-18.87|46.43,-16.07;
1240	581.18	109.52	v:0.5;t:f;sf:1;nr:4.96;cr:9.91;verts:13.05,12.16|5.91,18.74|-18.56,18.05|-18.62,-14.16|35.17,-34.65;
1280	582.82	108.22	v:0.5;t:f;sf:1;nr:4.97;cr:9.94;verts:11.42,10.86|4.28,17.43|-20.2,16.74|-20.25,-15.47|41.75,-26.69;
1320	581	91.08	v:0.5;t:f;sf:1;nr:4.98;cr:9.97;verts:39.63,3.3|6.09,0.29|-7.73,6.72|13.23,-6.28;
1360	582.85	83.96	v:0.5;t:f;sf:1;nr:5;cr:10;verts:-6.17,19.46|-9.58,-0.4|4.24,-6.82|11.38,-13.4|8.39,-8.39;
1400	593.5	87.77	v:0.5;t:f;sf:1;nr:5.01;cr:10.02;verts:-16.82,23.28|-20.23,3.42|-6.41,-3.01|0.73,-9.59|43.34,-24.89;
1440	592.95	81.09	v:0.5;t:f;sf:1;nr:5.02;cr:10.05;verts:50.11,-0.11|-16.26,16.59|-19.67,-3.27|-5.86,-9.69|1.28,-16.27;
*	id=P11	origin=start	destiny=death	motherId=-	ageAtStart=640
0	37.13	563.65	v:0.5;t:f;sf:1;nr:3.98;cr:7.96;verts:6.74,7.65|-4.09,19.25|-18.11,7.69|-15.92,-11.57|33.04,-21.38;
40	30.19	570.53	v:0.5;t:f;sf:1;nr:4.02;cr:8.05;verts:13.68,14.53|-3.17,8.25|-11.18,14.56|-8.99,-4.69|5.62,-39.41;
80	25.52	587.85	v:0.5;t:f;sf:1;nr:4.07;cr:8.14;verts:9.42,5.89|-4.32,12.63|-12.58,-16.32|-1.74,-10.97;
120	40.24	584.83	v:0.5;t:f;sf:1;nr:4.12;cr:8.23;verts:27.98,29.54|-5.3,2.87|-19.04,9.61|-16.46,-13.99|6.26,-25.11;
160	46.92	591.25	v:0.5;t:f;sf:1;nr:4.16;cr:8.33;verts:40.43,7.69|-17.14,20.43|-11.98,9.29|-23.13,-7.57|-0.41,-18.69;
200	57.38	596.75	v:0.5;t:f;sf:1;nr:4.21;cr:8.42;verts:17.31,-0.6|15.43,7.86|-16.17,6.21|21.37,-15.92;
240	55.24	609.23	v:0.5;t:f;sf:1;nr:4.26;cr:8.53;verts:0.82,-42.11|-14.03,18.69|16,13.43|23.51,-3.44|19.45,11.88;
280	58.33	618.67	v:0.5;t:f;sf:1;nr:4.31;cr:8.63;verts:8.67,30.24|2.74,31.34|-30.52,7.61|0.06,-0.49|20.41,5.99;
320	38.98	626.98	v:0.5;t:f;sf:1;nr:4.36;cr:8.73;verts:19.41,7.82|2.55,29.14|-11.17,15.92|-15.93,-24.53|7.25,-42.53;
360	39.2	625.93	v:0.5;t:f;sf:1;nr:4.41;cr:8.81;verts:19.18,6.78|3.35,4.8|-5.48,9.12|-5.95,8.82|-11.4,14.88;
400	36.67	622.57	v:0.5;t:f;sf:1;nr:4.43;cr:8.87;verts:6.89,12.69|-8.87,11.51|-2.95,5.76|5.89,1.43|21.72,3.41;
440	36.24	615.41	v:0.5;t:f;sf:1;nr:4.45;cr:8.91;verts:7.32,5.54|-8.44,4.36|-28.28,2.26|22.15,-3.74;
480	48.14	618.63	v:0.5;t:f;sf:1;nr:4.47;cr:8.94;verts:10.25,-0.52|-20.33,7.57|4.5,-11.15|26.58,-10.29;
520	52.2	601.91	v:0.5;t:f;sf:1;nr:4.49;cr:8.98;verts:12.17,33.64|-24.39,-9.14|6.19,-17.24|20.25,-8.6;
560	46.81	601.15	v:0.5;t:f;sf:1;nr:4.5;cr:9.01;verts:-3.27,31.06|-29.16,-11.19|-19,-9.9|11.58,-18|44.58,-5.19;
600	59.84	601.14	v:0.5;t:f;sf:1;nr:4.52;cr:9.03;verts:8.19,-4.35|4.92,7.87|-4.35,-8.19|-1.46,-18.01|2.71,-9.04;
640	56.49	605.65	v:0.5;t:f;sf:1;nr:4.53;cr:9.06;verts:-3.82,35.93|1.9,-13.5|6.07,-4.54|11.54,0.15;
680	62.66	604.72	v:0.5;t:f;sf:1;nr:4.54;cr:9.08;verts:18.26,41.46|-17.5,-29.12|-4.28,-14.43|-0.11,-5.46|5.37,-0.77;
720	57.75	601.74	v:0.5;t:f;sf:1;nr:4.6;cr:9.2;verts:0.64,-17.41|3.11,-10.83|0.25,-0.46|4.81,-8.44|10.29,-3.76;
760	54.79	606.06	v:0.5;t:f;sf:1;nr:4.68;cr:9.36;verts:3.6,-13.09|6.06,-6.51|0.43,-0.32|7.77,-4.12|13.24,0.57;
*	id=P12	origin=start	destiny=end	motherId=-	ageAtStart=680
0	730.19	477.27	v:0.5;t:f;sf:1;nr:3.96;cr:7.91;verts:13.64,0.27|11.9,25.52|-22.19,17.34|-18.47,-21.25|24.54,-30.46;
40	724.45	478.88	v:0.5;t:f;sf:1;nr:3.97;cr:7.95;verts:19.37,1.88|32.97,10.71|-25.32,0.4|-12.74,-19.64;
80	731.88	487.08	v:0.5;t:f;sf:1;nr:4;cr:8;verts:11.94,10.08|22.69,32.64|-20.17,-11.45|-13.2,-11.47|0.92,-17.47;
120	736.25	499.49	v:0.5;t:f;sf:1;nr:4.04;cr:8.07;verts:7.57,22.49|-17.57,0.94|-3.45,-5.05|-3.09,-10.1|22.83,-32.87;
160	733.5	516.75	v:0.5;t:f;sf:1;nr:4.07;cr:8.14;verts:-0.7,12.2|-14.82,18.2|-25.02,12.75|0.35,-0.31|-0.34,7.15;
200	729.13	510.71	v:0.5;t:f;sf:1;nr:4.11;cr:8.22;verts:3.67,6.17|-10.44,12.16|-20.65,6.72|4.72,-6.34|33.57,-23.03;
240	732.34	522.43	v:0.5;t:f;sf:1;nr:4.15;cr:8.29;verts:0.46,17.88|-11.75,27.68|-30.07,0.52|0.38,-0.29|1.51,5.37;
280	725.89	526.33	v:0.5;t:f;sf:1;nr:4.18;cr:8.37;verts:6.82,3.62|7.96,9.28|6.91,21.79|-23.62,4.43|10.41,-31.49;
320	726.93	519.39	v:0.5;t:f;sf:1;nr:4.22;cr:8.44;verts:5.87,14.85|-24.66,-2.51|5.78,-3.32|37.86,-17.77|6.92,2.34;
360	743.6	511.37	v:0.5;t:f;sf:1;nr:4.26;cr:8.52;verts:-3.02,12.12|-10.8,6.83|-9.75,-5.68|-10.89,-11.34|32.57,-8.88;
400	730.33	514.02	v:0.5;t:f;sf:1;nr:4.3;cr:8.59;verts:10.25,14.77|-4.25,-10.32|2.38,-8.69|2.2,-8.23;
440	732.87	510.79	v:0.5;t:f;sf:1;nr:4.33;cr:8.66;verts:7.7,11.55|7.87,26.34|-6.79,-13.55|-0.34,-11.45|-0.16,-11.92;
480	738.51	515.38	v:0.5;t:f;sf:1;nr:4.37;cr:8.73;verts:2.06,16.13|-12.43,-8.97|-5.98,-6.87|-5.8,-7.34|41.55,-12.24;
520	734.04	515.08	v:0.5;t:f;sf:1;nr:4.4;cr:8.8;verts:12.22,7.45|6.53,15.83|-7.96,-9.27|-1.33,-7.64;
560	732.32	520.02	v:0.5;t:f;sf:1;nr:4.43;cr:8.87;verts:13.94,12.39|8.26,20.77|-6.23,-4.32|-0.16,0.37;
600	724.03	518.11	v:0.5;t:f;sf:1;nr:4.47;cr:8.93;verts:8.13,-1.54|22.23,10.48|16.55,18.86|-29.26,-20.04|2.06,-6.23;
640	728.69	504.26	v:0.5;t:f;sf:1;nr:4.5;cr:8.99;verts:11.89,5.01|-19.35,30.03|-2.6,-20.08|3.48,-15.38|17.57,-3.37;
680	723.17	498.14	v:0.5;t:f;sf:1;nr:4.53;cr:9.05;verts:17.41,-1.11|23.09,-9.49|0.2,-0.36|8.99,-21.51;
720	716.9	502.23	v:0.5;t:f;sf:1;nr:4.56;cr:9.11;verts:23.68,2.98|16.12,10.07|14.82,-0.48|6.47,3.73|15.26,-17.42;
760	719.16	493.09	v:0.5;t:f;sf:1;nr:4.58;cr:9.17;verts:13.87,0.94|-34.4,12.03|4.22,-5.41|12.57,-9.62|21.42,-6.16;
800	722.32	504.42	v:0.5;t:f;sf:1;nr:4.61;cr:9.22;verts:9.4,1.71|18.26,5.17|10.7,12.27|1.05,5.92|-38.11,-25.45;
840	712.64	501.19	v:0.5;t:f;sf:1;nr:4.64;cr:9.28;verts:-13.56,44.05|1.13,-10.73|10.74,2.69|19.09,-1.52|20.38,9.03;
880	713.03	493.2	v:0.5;t:f;sf:1;nr:4.67;cr:9.35;verts:19.99,1.04|-31.56,19.56|0.73,-18.72|18.69,-9.51|10.34,-5.3;
920	711.8	484.78	v:0.5;t:f;sf:1;nr:4.7;cr:9.41;verts:-24.88,39.56|1.97,-27.13|11.57,-13.72|19.93,-17.93|21.22,-7.37;
960	710.49	494.66	v:0.5;t:f;sf:1;nr:4.74;cr:9.47;verts:22.54,2.5|-31.14,21.14|3.28,-17.26|21.24,-8.05|12.89,-3.84;
1000	706.07	506.95	v:0.5;t:f;sf:1;nr:4.77;cr:9.53;verts:24.18,18.89|20.04,22.73|17.3,8.45|7.69,-4.97|25.65,4.24;
1040	710.32	514.84	v:0.5;t:f;sf:1;nr:4.8;cr:9.59;verts:39.16,4.81|21.4,12.14|13.05,16.35|-21.94,-10.67|-18.52,-34.84;
1080	708.71	514.67	v:0.5;t:f;sf:1;nr:4.83;cr:9.65;verts:23.01,11.96|3.24,5.56|14.66,16.17|-9.78,3.95|-20.34,-10.84;
1120	699.68	507.38	v:0.5;t:f;sf:1;nr:4.86;cr:9.71;verts:23.7,8.88|-0.7,20.06|-25.49,-28.99|-11.3,-18.13|12.28,-1.74;
1160	694.06	504.54	v:0.5;t:f;sf:1;nr:4.88;cr:9.77;verts:4.92,17.22|-16.83,35|-5.68,-20.97|9.28,-19.03|17.9,-4.58;
1200	700.87	502.19	v:0.5;t:f;sf:1;nr:4.91;cr:9.83;verts:15.7,46.26|-1.9,14.88|-12.49,-23.32|2.46,-21.37|11.08,-6.92;
1240	710.37	500.43	v:0.5;t:f;sf:1;nr:4.94;cr:9.89;verts:10.62,18.39|-11.39,13.11|1.58,-8.68|33.94,-19.85;
1280	709	499.52	v:0.5;t:f;sf:1;nr:4.97;cr:9.94;verts:11.98,17.48|-10.03,12.2|-2.18,-39.49|2.95,-9.59;
1320	709.78	494.38	v:0.5;t:f;sf:1;nr:5;cr:10;verts:11.21,12.34|0.31,0.34|-17.46,-14.14|2.18,-14.73;
1360	718.05	484.32	v:0.5;t:f;sf:1;nr:5.03;cr:10.05;verts:-5.31,49.7|-5.44,23.57|-7.96,-9.71|-6.1,-24.79|19.57,-14.22;
1400	714.49	482.43	v:0.5;t:f;sf:1;nr:5.05;cr:10.1;verts:-1.88,21.68|-18.77,46.62|-4.4,-11.6|-2.53,-26.68|23.14,-16.11;
1440	716	477.48	v:0.5;t:f;sf:1;nr:5.08;cr:10.16;verts:47.38,17.51|-3.4,16.73|-38.8,0|-5.92,-16.56|21.62,-21.06;
*	id=P13	origin=start	destiny=end	motherId=-	ageAtStart=120
0	775.71	104.89	v:0.5;t:f;sf:1;nr:4.01;cr:8.02;verts:8.36,-0.88|7.74,3.29|-19.12,-6.84|8.22,-5.11;
40	772.41	118.81	v:0.5;t:f;sf:1;nr:4.05;cr:8.1;verts:11.52,8.81|11.66,13.04|11.03,17.21|-15.83,7.09|-2.66,-31.98;
80	779.67	121.34	v:0.5;t:f;sf:1;nr:4.09;cr:8.18;verts:16.72,19.82|4.26,11.34|4.4,15.57|3.78,19.74|7.4,-6.43;
120	789.15	119.7	v:0.5;t:f;sf:1;nr:4.12;cr:8.24;verts:7.24,18.18|-5.71,18.1|-5.08,13.93|-5.22,9.7|-2.08,-8.07|2.42,-49;
160	795.41	126.45	v:0.5;t:f;sf:1;nr:4.16;cr:8.31;verts:-11.34,20.68|-11.48,16.45|-21.7,20.24|-8.34,-1.33|30.52,-27.7;
200	784.92	137.94	v:0.5;t:f;sf:1;nr:4.19;cr:8.39;verts:27.86,18.15|7.47,8.6|-8.19,-7.91|-0.99,-11.35;
240	776.11	137.31	v:0.5;t:f;sf:1;nr:4.24;cr:8.47;verts:26.59,4.21|16.28,7.97|-33.2,-4.81|7.82,-11.97;
280	773.92	139.14	v:0.5;t:f;sf:1;nr:4.28;cr:8.57;verts:18.47,9.8|-11.93,22.44|0.34,-0.19|10.01,-10.14;
320	768.11	145.41	v:0.5;t:f;sf:1;nr:4.34;cr:8.68;verts:9.05,1.43|0.49,0.08|6.16,6.09|5.39,7.41|15.82,-3.87;
360	764.31	152.85	v:0.5;t:f;sf:1;nr:4.4;cr:8.79;verts:19.62,3.57|1.62,0.86|12.85,8.87|4.28,7.52|9.95,13.53|9.18,14.85;
400	759.2	163.54	v:0.5;t:f;sf:1;nr:4.43;cr:8.86;verts:6.73,11.56|9.4,18.21|-20.6,2.53|-18.49,-9.42|39.1,-20.12;
440	763.45	184.23	v:0.5;t:f;sf:1;nr:4.45;cr:8.91;verts:25.92,16.2|-3.19,30.4|-22.74,11.27|-29.9,-6.35|0.43,-0.28;
480	767.23	182.91	v:0.5;t:f;sf:1;nr:4.47;cr:8.95;verts:22.14,14.87|1.79,20.41|-0.36,20.49|-1.79,20.41|-21.92,-38.78;
520	773.69	180.95	v:0.5;t:f;sf:1;nr:4.49;cr:8.98;verts:15.67,12.91|-4.68,18.45|-6.82,18.53|-8.25,18.45|-9.72,-43.67;
560	777.45	169.6	v:0.5;t:f;sf:1;nr:4.5;cr:9.01;verts:11.92,1.56|-8.44,7.1|-10.58,7.18|-12.01,7.1|5.45,-35.5;
600	778.05	168.07	v:0.5;t:f;sf:1;nr:4.52;cr:9.03;verts:11.32,0.04|-9.04,5.58|-11.18,5.65|-12.61,5.58|16.26,-32.14;
640	774.83	163.46	v:0.5;t:f;sf:1;nr:4.53;cr:9.05;verts:-14.09,11.99|-9.39,0.96|-7.96,1.03|-5.82,0.96|14.54,-4.58;
680	784.29	170.85	v:0.5;t:f;sf:1;nr:4.54;cr:9.08;verts:5.08,2.81|-15.28,8.35|-17.42,8.43|-18.85,8.35|35.93,-27.54;
720	774.56	184.38	v:0.5;t:f;sf:1;nr:4.55;cr:9.09;verts:14.8,16.34|-5.55,21.89|-7.69,21.96|-9.12,21.89|-6.25,-44.94;
760	777.26	192.2	v:0.5;t:f;sf:1;nr:4.56;cr:9.11;verts:12.11,24.16|-8.77,-8.47|-27.84,-35.96|-6.64,-10.22|12,2.12;
800	782.86	195.46	v:0.5;t:f;sf:1;nr:4.61;cr:9.22;verts:-3.01,-2.5|19.93,6.48|-14.37,-5.21|-12.24,-6.97;
840	777.25	208.98	v:0.5;t:f;sf:1;nr:4.67;cr:9.35;verts:2.6,11.02|-6.63,6.56|-8.76,8.31|-2.35,2.12|-27.86,13.59;
880	768.75	214.27	v:0.5;t:f;sf:1;nr:4.74;cr:9.49;verts:-12.73,25.75|-19.35,18.88|-0.25,13.6|1.88,11.85|6.15,7.41|11.1,16.32;
920	768.5	209.64	v:0.5;t:f;sf:1;nr:4.82;cr:9.63;verts:11.35,11.68|6.4,2.78|2.13,7.21|-0,8.97|-12.48,21.11|-19.1,14.24|26.38,-46.1;
960	761.02	216.13	v:0.5;t:f;sf:1;nr:4.88;cr:9.77;verts:-5.07,53.7|-5,27.61|-11.62,20.74|7.47,15.46|9.6,13.71|13.88,9.28|18.83,18.18;
1000	772.71	204.56	v:0.5;t:f;sf:1;nr:4.95;cr:9.9;verts:7.13,6.61|-16.69,16.03|-4.22,3.89|-23.32,9.17|33.79,-35.28;
1040	770.25	200.03	v:0.5;t:f;sf:1;nr:4.98;cr:9.96;verts:9.88,-0.69|9.6,2.08|-14.23,11.51|-20.85,4.64|35.13,-18.29;
1080	760.33	194.48	v:0.5;t:f;sf:1;nr:5;cr:10.01;verts:19.52,-3.48|-4.31,5.95|-9.57,4.19|19.79,-6.24;
1120	763.53	188.86	v:0.5;t:f;sf:1;nr:5.02;cr:10.04;verts:-12.28,22.48|-12.77,-1.43|-7.51,0.33|16.6,-11.86|16.32,-9.1;
1160	764.29	176.09	v:0.5;t:f;sf:1;nr:5.03;cr:10.06;verts:12.79,46.47|-13.04,9.71|-13.53,-14.2|-8.27,-12.44|15.84,-24.63|15.56,-21.87;
1200	761	171.84	v:0.5;t:f;sf:1;nr:5.03;cr:10.06;verts:20.98,22.5|-9.75,5.46|-10.24,-18.45|16.89,-27.39;
1240	766.05	166.69	v:0.5;t:f;sf:1;nr:5.03;cr:10.07;verts:38.94,10.2|-11.61,3.33|-14.81,0.31|-15.29,-23.6;
1280	753.02	179.67	v:0.5;t:f;sf:1;nr:5.04;cr:10.07;verts:29.99,11.77|1.42,16.31|-1.78,13.29|-17.36,-15.63|-2.26,-10.62;
1320	748.64	177.54	v:0.5;t:f;sf:1;nr:5.04;cr:10.07;verts:22.07,45.27|5.8,14.18|2.61,11.17|-12.97,-17.76|2.12,-12.75;
1360	737.46	161.86	v:0.5;t:f;sf:1;nr:5.04;cr:10.08;verts:31.39,39.39|-20.41,-11.79|-7.67,-22.29|13.79,-4.52|16.99,-1.5;
1400	737.64	152.71	v:0.5;t:f;sf:1;nr:5.04;cr:10.08;verts:33.18,37.9|-33.34,-5.88|-20.6,-20.94|13.6,-13.67|16.8,-10.65;
1440	743.38	157.31	v:0.5;t:f;sf:1;nr:5.04;cr:10.08;verts:4.43,12.86|-3.69,7.61|11.06,-6.05|13.53,-1.42;
*	id=P14	origin=start	destiny=end	motherId=-	ageAtStart=840
0	318.41	143.41	v:0.5;t:f;sf:1;nr:3.9;cr:7.79;verts:18.29,0.41|21.56,10.05|-13.64,19.49|-23.35,4.54|10.93,-28.79;
40	314	134.75	v:0.5;t:f;sf:1;nr:3.94;cr:7.89;verts:1.81,7.82|-9.24,10.83|-18.95,-4.12|1.12,-7.95|38.58,-5.51;
80	305.97	138.23	v:0.5;t:f;sf:1;nr:3.99;cr:7.99;verts:9.84,11.3|-1.2,14.3|-10.91,-0.64|3.56,-31.36;
120	299.37	145.71	v:0.5;t:f;sf:1;nr:4.04;cr:8.08;verts:24.43,0.85|5.39,21.79|-4.32,6.84|-18.01,-18.14|14.37,-19.78;
160	299.43	151.39	v:0.5;t:f;sf:1;nr:4.09;cr:8.17;verts:34.39,21.22|-4.37,12.52|-18.06,-12.46|-15.85,-22.64|14.32,-14.1;
200	292.87	159.09	v:0.5;t:f;sf:1;nr:4.13;cr:8.25;verts:2.19,20.23|-11.51,-4.76|-9.3,-14.94|0.02,0.38;
240	293.46	158.69	v:0.5;t:f;sf:1;nr:4.16;cr:8.33;verts:1.6,19.82|-12.1,-5.16|-8.13,-6.35|-9.89,-15.35|29.95,-13.85;
280	301.35	162.15	v:0.5;t:f;sf:1;nr:4.2;cr:8.4;verts:-6.29,23.28|-19.98,-1.7|-16.01,-2.88|-17.77,-11.88|33.1,3.78;
320	298.31	172.62	v:0.5;t:f;sf:1;nr:4.24;cr:8.47;verts:-12.98,7.58|-16.95,8.77|-14.74,-1.41|40.71,-10.3|8.73,0.15;
360	299.28	166.1	v:0.5;t:f;sf:1;nr:4.27;cr:8.54;verts:38.04,18.63|-17.92,2.25|-13.95,1.07|-15.71,-7.93|7.76,-6.37;
400	315.89	166.24	v:0.5;t:f;sf:1;nr:4.31;cr:8.61;verts:23.78,35.47|-29.1,4.61|-8.85,-6.22|-18.14,-23.22|9.11,-28.02;
440	314.08	168.18	v:0.5;t:f;sf:1;nr:4.34;cr:8.68;verts:24.93,11.74|-10.93,-0.38|-7.03,-8.38|10.88,1.14;
480	316.17	173.81	v:0.5;t:f;sf:1;nr:4.37;cr:8.74;verts:8.78,6.78|-26.28,24.5|-13.03,5.26|-9.12,-2.74|28.76,-32.49;
520	321.59	184.71	v:0.5;t:f;sf:1;nr:4.4;cr:8.8;verts:3.37,17.68|-18.44,16.16|-14.54,8.16|-25,-6.7|30.28,-31.53;
560	310.13	181.69	v:0.5;t:f;sf:1;nr:4.42;cr:8.84;verts:14.83,14.65|-3.08,5.13|-6.98,13.13|-13.54,-9.73|-1.79,-22.46;
600	305.37	176.87	v:0.5;t:f;sf:1;nr:4.43;cr:8.87;verts:31.01,1.08|19.58,9.84|-2.23,8.32|-33.33,-11.78|-8.78,-14.54;
640	299.62	162.7	v:0.5;t:f;sf:1;nr:4.45;cr:8.9;verts:20.38,13.24|-7.11,23.24|0.5,0.11|3.53,-5.86|25.34,-4.33;
680	299.67	175.06	v:0.5;t:f;sf:1;nr:4.46;cr:8.93;verts:25.29,8.03|0.45,12.47|-11.31,-19.77|19.15,-13.91;
720	291.96	163.33	v:0.5;t:f;sf:1;nr:4.48;cr:8.95;verts:0.51,0.01|8.15,0.74|-27.9,23.41|-36.15,-4.44|-25.3,-26.2;
760	296.87	171.62	v:0.5;t:f;sf:1;nr:4.49;cr:8.98;verts:44.02,8.12|3.25,9.03|0,31.42|-4.39,8.3|-17.11,-26.35;
800	296.82	175.03	v:0.5;t:f;sf:1;nr:4.5;cr:9;verts:3.29,12.43|-4.34,11.71|-28.74,34.48|4.63,-29.26|27.66,-10.62;
840	293.01	173.35	v:0.5;t:f;sf:1;nr:4.56;cr:9.13;verts:37.38,25.22|-34.54,28.98|-0.53,10.02|-0.09,-0.51|7.11,10.75;
880	286.59	162.78	v:0.5;t:f;sf:1;nr:4.65;cr:9.29;verts:33.37,14.83|-27.9,1.46|6.33,-11.07|5.89,-0.54|13.53,0.19;
920	291.15	163.58	v:0.5;t:f;sf:1;nr:4.74;cr:9.47;verts:8.96,0.98|-0.48,0.23|-31.15,-2.18|1.76,-10.28|27.82,-14.18;
960	286.63	162.51	v:0.5;t:f;sf:1;nr:4.82;cr:9.64;verts:33.27,33.72|-26.63,-3.24|-19.2,-11.08|6.28,-11.34|13.48,-0.08;
1000	300.07	147.92	v:0.5;t:f;sf:1;nr:4.89;cr:9.79;verts:19.82,19.12|7.46,23.52|-8.09,-6.55|-7.16,-25.94|0.04,-14.68;
1040	302.12	159.42	v:0.5;t:f;sf:1;nr:4.97;cr:9.93;verts:25.74,18.02|4.92,31.03|-10.14,4.96|-9.21,-14.43|-0.19,-0.53;
1080	299.71	146.78	v:0.5;t:f;sf:1;nr:5;cr:10;verts:28.15,5.37|7.33,18.39|-31.74,-1.79|-7.73,-7.69|-6.8,-27.08;
1120	307.1	148.59	v:0.5;t:f;sf:1;nr:5.02;cr:10.05;verts:0.27,-0.38|-0.06,20.2|-15.11,-5.87|-14.18,-25.26;
1160	310.49	144.65	v:0.5;t:f;sf:1;nr:5.04;cr:10.09;verts:33.78,7.8|-3.45,16.26|-34.79,-20.14|-18.51,-9.82;
1200	327.58	149.75	v:0.5;t:f;sf:1;nr:5.06;cr:10.11;verts:9.09,-6.36|16.69,12.9|1.54,10.99|-20.54,21.36|4.28,-40.11;
1240	333.47	149.07	v:0.5;t:f;sf:1;nr:5.07;cr:10.14;verts:21.82,1.14|10.81,12.23|-4.34,10.31|-25.79,-19.55|3.2,-7.04;
1280	325.7	154.19	v:0.5;t:f;sf:1;nr:5.07;cr:10.15;verts:29.58,6.26|18.57,17.35|3.43,15.43|-39.57,-28.33|-18.03,-14.43|10.97,-1.92;
1320	333.22	164.59	v:0.5;t:f;sf:1;nr:5.08;cr:10.15;verts:22.07,16.66|11.06,27.74|-4.09,25.83|-25.54,-4.03|-0.02,-0.7|3.45,8.48;
1360	331.1	162.13	v:0.5;t:f;sf:1;nr:5.08;cr:10.16;verts:24.18,14.2|5.57,6.01|13.17,25.28|-1.97,23.36|-23.43,-6.49|-5.28,-30.74;
1400	335.74	156.37	v:0.5;t:f;sf:1;nr:5.08;cr:10.16;verts:19.54,8.44|8.53,19.52|-6.61,17.6|-17.77,-10.26|0.11,-40.63;
1440	338.81	160.83	v:0.5;t:f;sf:1;nr:5.08;cr:10.16;verts:16.47,12.9|5.46,23.99|-9.69,22.07|-20.84,-5.79|13.54,-48.96;
*	id=P15	origin=start	destiny=end	motherId=-	ageAtStart=440
0	27.12	346.31	v:0.5;t:f;sf:1;nr:3.91;cr:7.82;verts:25.02,-3.52|16.61,1.31|-9.05,-23.59|-7.39,-24.16|-2.59,-30.8;
40	32.68	345.99	v:0.5;t:f;sf:1;nr:3.96;cr:7.91;verts:-15.81,12.29|-7.18,4.15|19.46,-3.83|11.05,0.99;
80	37.6	343.18	v:0.5;t:f;sf:1;nr:4;cr:8;verts:-20.73,9.48|-12.1,1.34|14.54,-6.64|6.12,-1.82|38.74,-7.99;
120	36.15	347.41	v:0.5;t:f;sf:1;nr:4.04;cr:8.08;verts:29.55,-26.95|-10.65,5.56|-19.28,13.7|7.58,2.41|15.99,-2.42;
160	25.21	347.13	v:0.5;t:f;sf:1;nr:4.07;cr:8.15;verts:18.52,2.13|3.91,24.66|0.29,5.29|-8.33,13.43|12.15,-38.53;
200	34.27	363.73	v:0.5;t:f;sf:1;nr:4.1;cr:8.21;verts:9.46,18.73|-8.77,21.88|3.09,-21.93|11.57,-30.47;
240	33.95	357.05	v:0.5;t:f;sf:1;nr:4.13;cr:8.26;verts:9.78,12.05|-8.45,15.21|0.47,-0.06|11.55,-24.77|21.54,-16.83;
280	26.37	348.16	v:0.5;t:f;sf:1;nr:4.15;cr:8.31;verts:17.35,3.16|-0.87,6.32|-6.38,5.75|-24.54,-22.13;
320	24.76	347.86	v:0.5;t:f;sf:1;nr:4.17;cr:8.35;verts:-29.12,4.09|-0.46,0.12|-4.77,5.45|0.74,6.02|18.97,2.86;
360	30.47	348.01	v:0.5;t:f;sf:1;nr:4.19;cr:8.38;verts:13.26,3.01|-10.48,5.6|-6.17,0.26|30.6,-13.35;
400	31.87	346.03	v:0.5;t:f;sf:1;nr:4.21;cr:8.42;verts:11.86,1.03|8.62,5.18|-7.57,-1.72|21.33,-16.27;
440	30.89	341.61	v:0.5;t:f;sf:1;nr:4.22;cr:8.45;verts:-6.6,-6.14|4.92,-33.31|9.6,0.76|-3.35,38.24;
480	28.36	338.21	v:0.5;t:f;sf:1;nr:4.24;cr:8.48;verts:12.13,-2.64|7.3,-4.74|7.13,4.99|-4.06,-9.54|-5.29,-33.38;
520	26.46	349.88	v:0.5;t:f;sf:1;nr:4.25;cr:8.51;verts:14.03,9.03|-3.39,-21.71|9.2,6.93|9.03,16.66|-20.29,-37.22;
560	24.44	350.9	v:0.5;t:f;sf:1;nr:4.27;cr:8.54;verts:16.05,10.05|11.22,7.95|11.05,17.68|-7.89,-33.11|-1.37,-20.69;
600	22.79	347.15	v:0.5;t:f;sf:1;nr:4.29;cr:8.57;verts:-3.92,42.53|0.28,-24.44|12.7,13.93|12.87,4.2|17.7,6.3;
640	22.78	350.79	v:0.5;t:f;sf:1;nr:4.3;cr:8.61;verts:17.71,9.94|12.88,7.84|12.71,17.57|-1.7,-5.5|0.3,-20.8;
680	27.04	351.79	v:0.5;t:f;sf:1;nr:4.32;cr:8.64;verts:-3.96,-19.81|13.45,10.94|8.62,8.84|-5.96,-4.5|-27.69,-32.94;
720	22.17	349.81	v:0.5;t:f;sf:1;nr:4.33;cr:8.67;verts:18.32,8.97|16.08,15.18|-1.09,-6.47|0.9,-21.78;
760	27.57	359.05	v:0.5;t:f;sf:1;nr:4.35;cr:8.7;verts:12.92,18.2|-6.5,2.76|-12.07,-24.97|-4.5,-12.54;
800	40.02	359.85	v:0.5;t:f;sf:1;nr:4.36;cr:8.72;verts:0.47,19|-14.59,21.63|-18.95,3.56|-16.95,-11.74|35.61,-24.96;
840	31.51	357.59	v:0.5;t:f;sf:1;nr:4.37;cr:8.75;verts:8.98,16.74|-6.08,19.37|-10.44,1.3|-8.44,-14|17.86,-39.79;
880	31.57	355.62	v:0.5;t:f;sf:1;nr:4.38;cr:8.77;verts:8.92,14.77|-6.13,17.4|-10.49,-0.67|-8.49,-15.97|19.25,-29.22;
920	27.95	363.9	v:0.5;t:f;sf:1;nr:4.39;cr:8.79;verts:12.54,23.06|-2.51,25.68|-6.87,7.62|-4.87,-7.69|-2.35,-43.78;
960	35.91	369.58	v:0.5;t:f;sf:1;nr:4.41;cr:8.81;verts:-12.84,-2.01|40.16,-17.83|-9.66,1.88|9.31,3.2|-14.83,13.29;
1000	30.07	367.65	v:0.5;t:f;sf:1;nr:4.42;cr:8.83;verts:3.72,17.66|-9,11.36|-7,-3.94|15.14,1.28;
1040	20.99	376.94	v:0.5;t:f;sf:1;nr:4.43;cr:8.86;verts:24.22,10.57|1.12,2.82|2.08,5.35|0.08,20.66|-3.76,26.77;
1080	21.17	382.81	v:0.5;t:f;sf:1;nr:4.44;cr:8.88;verts:1.9,11.22|0.94,8.69|-0.1,26.52|-19.56,-2.06|18.64,-30.13;
1120	34.64	379.89	v:0.5;t:f;sf:1;nr:4.46;cr:8.91;verts:12.58,24.7|5.76,27.11|-11.57,8.3|-12.53,5.77|-4.06,-44.23;
1160	42.79	387.71	v:0.5;t:f;sf:1;nr:4.47;cr:8.94;verts:44.55,-0.13|-19.72,16.12|-20.68,13.59|-20.38,-5.85|-14.46,-15.51;
1200	46.13	377.44	v:0.5;t:f;sf:1;nr:4.48;cr:8.97;verts:9.09,-0.64|8.62,2.97|-23.05,5.85|-24.01,3.32|33.7,-11.94;
1240	48.72	383.34	v:0.5;t:f;sf:1;nr:4.5;cr:9;verts:9.67,4.72|6.5,5.26|6.03,8.86|9.41,-5.22|22.76,-3.02;
1280	39.14	396.18	v:0.5;t:f;sf:1;nr:4.51;cr:9.03;verts:18.99,7.62|19.25,17.56|16.08,18.1|15.6,21.7|-34.47,-28.89;
1320	59.52	394.9	v:0.5;t:f;sf:1;nr:4.53;cr:9.06;verts:-1.13,16.28|-4.78,20.42|-4.3,16.82|-1.39,6.34|7.49,-44.5;
1360	60.18	387.42	v:0.5;t:f;sf:1;nr:4.58;cr:9.16;verts:6.42,7.13|0.14,0.64|-1.79,8.8|-4.96,9.34|-5.43,12.94;
1400	62.64	379.99	v:0.5;t:f;sf:1;nr:4.63;cr:9.27;verts:27.35,10.53|-7.9,5.52|-7.42,1.91|-5.28,-8.79|-2.33,-6.79;
1440	62.14	371.81	v:0.5;t:f;sf:1;nr:4.69;cr:9.38;verts:19.8,41.88|-7.4,-2.66|-6.92,-6.27|-4.78,-16.97|-1.83,-14.97;
*	id=P16	origin=start	destiny=end	motherId=-	ageAtStart=160
0	743.83	639.4	v:0.5;t:f;sf:1;nr:3.99;cr:7.97;verts:22.05,4.4|11.3,15.56|1.68,19.16|-21.31,-23.23|-7.51,-17.7;
40	746.94	648.54	v:0.5;t:f;sf:1;nr:4.03;cr:8.06;verts:18.94,13.54|6.05,7.21|-6.33,5.46|-10.63,-8.56;
80	736.79	638.73	v:0.5;t:f;sf:1;nr:4.07;cr:8.14;verts:-6.66,31.55|-7.06,19.39|-0.48,-18.37|3.82,-4.35;
120	750.53	644.23	v:0.5;t:f;sf:1;nr:4.11;cr:8.21;verts:26.19,31.14|-9.91,1.15|-14.21,-12.87|3.97,-7.47|7.9,-3.03;
160	742.37	643.1	v:0.5;t:f;sf:1;nr:4.14;cr:8.28;verts:-15.05,38.19|-4.48,7.17|-6.05,-14.01|12.14,-8.61|16.06,-4.17;
200	745.62	641.63	v:0.5;t:f;sf:1;nr:4.18;cr:8.35;verts:14.75,38.7|-7.74,5.71|-9.3,-15.47|8.88,-10.07|12.81,-5.63;
240	736.04	635.72	v:0.5;t:f;sf:1;nr:4.21;cr:8.42;verts:8.5,1.81|8.31,2.54|-19.45,36.96|0.27,-21.39|18.46,-15.99;
280	739.82	629.32	v:0.5;t:f;sf:1;nr:4.24;cr:8.48;verts:7.88,20.06|-1.32,8.31|4.71,-4.59|6.63,-5.18;
320	740.29	622.87	v:0.5;t:f;sf:1;nr:4.27;cr:8.55;verts:21.13,36.79|7.42,13.6|4.25,-11.05|6.17,-11.64|7.38,-7.38;
360	743.87	627.55	v:0.5;t:f;sf:1;nr:4.31;cr:8.61;verts:3.83,18.29|-8.29,-2.69|2.59,-6.95|18.63,-28.68;
400	750.82	631.55	v:0.5;t:f;sf:1;nr:4.34;cr:8.68;verts:10.79,16|-3.12,22.29|-15.25,1.31|-4.37,-2.95|10.85,-41.69;
440	745.35	626.53	v:0.5;t:f;sf:1;nr:4.37;cr:8.75;verts:16.26,10.98|2.35,17.27|-9.77,-3.71|-11.14,-32.9|1.11,-7.97;
480	746.92	629.96	v:0.5;t:f;sf:1;nr:4.41;cr:8.82;verts:14.7,14.41|16.11,23.01|0.79,20.7|-11.34,-0.28|-4.92,-34.65;
520	752.24	631.56	v:0.5;t:f;sf:1;nr:4.44;cr:8.88;verts:9.38,16.01|-4.53,22.3|-16.66,1.32|11.41,-33.37|11.38,-3.48;
560	765.61	629.34	v:0.5;t:f;sf:1;nr:4.46;cr:8.92;verts:-7.17,-6.23|-1.99,-5.7|1.24,-0.13|9.18,-2.46;
600	770.35	618.83	v:0.5;t:f;sf:1;nr:4.51;cr:9.02;verts:-11.91,-16.74|-0.15,-0.49|-6.73,-16.21|-3.49,-10.64|4.44,-12.97;
640	770.67	615.99	v:0.5;t:f;sf:1;nr:4.56;cr:9.12;verts:-12.23,-19.59|-0.13,-0.5|-7.05,-19.06|-3.81,-13.48|4.12,-15.82;
680	775.72	618.98	v:0.5;t:f;sf:1;nr:4.61;cr:9.23;verts:37.13,40.23|-5.18,2.5|-17.28,-16.59|-8.86,-10.49|-12.1,-16.06|-0.93,-12.82;
720	777.05	611.2	v:0.5;t:f;sf:1;nr:4.67;cr:9.34;verts:-2.26,-20.6|-0.17,-7.74|-10.19,-18.27|-13.43,-23.84;
760	783.67	597.49	v:0.5;t:f;sf:1;nr:4.73;cr:9.46;verts:9.21,26.76|-8.27,27.07|-6.8,-21.45|-0.25,-0.35;
800	783	588.05	v:0.5;t:f;sf:1;nr:4.79;cr:9.59;verts:42.64,20.5|9.89,17.32|-7.6,17.62|-20.32,-22.57|0.42,-9.8;
840	792.96	593.74	v:0.5;t:f;sf:1;nr:4.86;cr:9.71;verts:-0.07,23.01|-26.8,-39.76|-9.54,-4.1|21.2,-9.44|22.31,6.4;
880	795.76	605.04	v:0.5;t:f;sf:1;nr:4.91;cr:9.83;verts:18.39,1.85|19.5,17.69|-13.59,19.41|-12.34,7.19|1.47,-38.81;
920	784.92	603.99	v:0.5;t:f;sf:1;nr:4.94;cr:9.88;verts:-1.5,6.14|-2.75,18.36|-31.1,4.62|18.19,-8.87|29.23,0.8;
960	794.73	612.46	v:0.5;t:f;sf:1;nr:4.96;cr:9.92;verts:-12.56,26.84|-13.24,21.55|-11.31,14.62|8.38,-0.4|19.42,9.28;
1000	789.91	607.36	v:0.5;t:f;sf:1;nr:4.98;cr:9.95;verts:13.21,-5.5|24.25,4.18|-7.74,21.73|-6.49,9.52|-8.42,16.45|-18.91,-43.7;
1040	792.79	619.96	v:0.5;t:f;sf:1;nr:4.99;cr:9.98;verts:0.9,25.46|-9.37,22.11|10.33,7.1|17.68,14.84|21.37,16.77;
1080	793.3	614.38	v:0.5;t:f;sf:1;nr:5;cr:10;verts:20.85,11.2|9.81,1.52|17.17,9.26|0.38,19.88|-9.88,16.54|-17.78,-44.47;
1120	800.55	612.76	v:0.5;t:f;sf:1;nr:5.01;cr:10.02;verts:13.6,9.57|9.92,7.64|-6.87,18.26|-17.13,14.91|14.95,-47.71;
1160	792.56	605.93	v:0.5;t:f;sf:1;nr:5.02;cr:10.03;verts:17.91,0.81|21.6,2.74|1.12,11.43|-9.14,8.08|-17.54,-46.92;
1200	792.75	613.69	v:0.5;t:f;sf:1;nr:5.02;cr:10.05;verts:21.4,10.51|17.72,8.57|0.93,19.19|-9.33,15.85|-13.51,-48.32;
1240	789.82	614.04	v:0.5;t:f;sf:1;nr:5.03;cr:10.06;verts:24.34,10.86|20.66,8.93|3.87,19.54|-6.4,16.2|-21.87,-45.23;
1280	809.23	621.32	v:0.5;t:f;sf:1;nr:5.03;cr:10.07;verts:2.44,-34.92|23.87,25.6|4.93,18.14|1.24,16.2|-23.36,-44.54;
1320	821.66	614.72	v:0.5;t:f;sf:1;nr:5.04;cr:10.08;verts:-11.19,9.6|0.99,-50.34|-7.5,11.53|12.56,0.88|11.44,19;
1360	823.81	633.86	v:0.5;t:f;sf:1;nr:5.04;cr:10.09;verts:10.41,20.02|-2.41,20.5|-25.45,-7.78|25.82,-6.44;
1400	825.74	636.37	v:0.5;t:f;sf:1;nr:5.05;cr:10.09;verts:8.48,22.53|-4.34,23.01|-27.38,-5.27|26.85,-30.12|23.89,-3.93;
1440	818.03	633.27	v:0.5;t:f;sf:1;nr:5.05;cr:10.1;verts:16.18,19.43|10.9,20.5|3.36,19.91|-19.67,-8.37|1.22,-32.28;
*	id=P17	origin=start	destiny=death	motherId=-	ageAtStart=720
0	236.19	12.77	v:0.5;t:f;sf:1;nr:3.98;cr:7.96;verts:3.95,24.93|-2.2,25.15|-15.89,19.62|-11.46,-22.49|27.87,-27.74;
40	245.99	21.61	v:0.5;t:f;sf:1;nr:4.03;cr:8.05;verts:22.34,20.84|18.81,24.07|-16.19,25.91|-24.72,17.96|0.04,-0.46;
80	246.26	32.08	v:0.5;t:f;sf:1;nr:4.07;cr:8.15;verts:18.5,-0.97|-0.23,10.01|-10.09,-15.53|15.18,-6.44;
120	259.2	26.54	v:0.5;t:f;sf:1;nr:4.12;cr:8.24;verts:39.79,8.71|-13.17,4.47|-22.18,-7.64|2.25,-11.98|5.56,-6.51;
160	277.68	27.58	v:0.5;t:f;sf:1;nr:4.17;cr:8.34;verts:21.31,9.75|-26.43,13.47|-12.92,-5.47|-16.23,-10.94|31.4,-26.68;
200	270.37	22.9	v:0.5;t:f;sf:1;nr:4.23;cr:8.46;verts:40.75,8.97|-7.44,4.13|-19.12,8.79|-8.92,-15.62|-5.61,-10.15;
240	271.03	18.53	v:0.5;t:f;sf:1;nr:4.29;cr:8.58;verts:35.86,22.4|-19.78,4.42|-8.1,-0.24|-9.58,-19.99|-6.27,-14.52;
280	271.12	18.1	v:0.5;t:f;sf:1;nr:4.36;cr:8.71;verts:-8.19,-0.67|-0.89,-0.38|-9.67,-20.41|-6.36,-14.94;
320	276.89	14.44	v:0.5;t:f;sf:1;nr:4.39;cr:8.78;verts:22.07,17.03|-13.97,-4.34|-6.67,-4.04|-12.13,-18.61|5.4,-7.71;
360	267.36	15.62	v:0.5;t:f;sf:1;nr:4.42;cr:8.84;verts:-15.16,41.22|-4.44,-3.15|-2.6,-17.42|14.93,-6.52|8.62,7.49;
400	271.34	19.49	v:0.5;t:f;sf:1;nr:4.45;cr:8.9;verts:15.13,31.97|-8.42,0.72|-6.58,-13.56|10.95,-2.65;
440	269.33	9.9299999999999	v:0.5;t:f;sf:1;nr:4.47;cr:8.95;verts:0.28,0.3|-6.41,-8.84|-4.57,-23.12|12.96,-12.21;
480	256.48	2.91	v:0.5;t:f;sf:1;nr:4.5;cr:9;verts:6.44,-15.86|2.45,-2.96|11.88,-6.05|13.13,-6.72|12.18,-5.42;
520	248.26	5.8	v:0.5;t:f;sf:1;nr:4.52;cr:9.04;verts:-49.29,22.02|14.66,-12.98|21.34,-3.83|20.1,-3.17|20.4,-2.54|10.67,-0.07;
560	242	-4.88	v:0.5;t:f;sf:1;nr:4.54;cr:9.08;verts:-3.06,29.13|-20.35,21.07|-28.15,8.07|30.39,-33.46|16.93,-10.75;
600	259.47	-2.71	v:0.5;t:f;sf:1;nr:4.55;cr:9.11;verts:0.52,0.08|-30.77,-7.1|-23.84,-20.72|-0.54,-8.59|29.68,-10.8;
640	261.51	-11.64	v:0.5;t:f;sf:1;nr:4.62;cr:9.24;verts:30.71,19.6|-8.26,7.7|-11.23,-1.18|-1.52,-8.85|-2.58,-17.52;
680	273.94	-13.73	v:0.5;t:f;sf:1;nr:4.7;cr:9.4;verts:18.29,17.5|-20.69,5.61|-23.66,-3.27|-13.95,-10.94|-15,-19.61|43.25,-9.87;
720	277.31	-9.48	v:0.5;t:f;sf:1;nr:4.78;cr:9.57;verts:14.91,21.76|-24.06,9.86|-27.03,0.98|-17.32,-6.69|-18.38,-15.35|48.27,-29.12;
760	275.21	-9.98	v:0.5;t:f;sf:1;nr:4.88;cr:9.75;verts:17.01,21.25|-21.96,9.36|-24.93,0.48|-15.22,-7.19|-16.28,-15.86|47.23,-32.62;
800	277.94	-10.79	v:0.5;t:f;sf:1;nr:4.98;cr:9.96;verts:14.28,20.45|-24.69,8.56|-27.67,-0.33|-17.95,-8|-19.01,-16.66|53.81,-22.99;
840	278.5	-12.7	v:0.5;t:f;sf:1;nr:5.02;cr:10.04;verts:13.72,18.54|-25.25,6.65|-28.23,-2.24|-18.51,-9.91|-19.57,-18.57|58.34,-12.84;
880	281.37	-24.16	v:0.5;t:f;sf:1;nr:5.05;cr:10.1;verts:10.85,7.08|0.46,0.35|-28.12,-4.81|-21.31,-25.39|-15.56,-29.27;
920	268.44	-22.33	v:0.5;t:f;sf:1;nr:5.07;cr:10.15;verts:13.39,2.17|23.78,8.91|11.72,28.74|-15.19,-2.98|-8.38,-23.56|-2.64,-27.44;
960	262.25	-29.18	v:0.5;t:f;sf:1;nr:5.09;cr:10.18;verts:17.91,21.89|-24.79,7.75|-9,-9.84|19.58,-4.68;
1000	258.73	-21.28	v:0.5;t:f;sf:1;nr:5.1;cr:10.2;verts:23.1,3.22|12.61,18.01|-21.27,15.64|-5.48,-1.94|-8.54,-50.16;
1040	270.2	-30.24	v:0.5;t:f;sf:1;nr:5.11;cr:10.22;verts:1.14,9.04|-8.55,0.39|-16.95,-10.9|11.63,-5.74;
1080	271.65	-26.18	v:0.5;t:f;sf:1;nr:5.12;cr:10.23;verts:-0.31,13.11|-10,4.46|10.18,-1.67|40.34,-6.69;
1120	276.57	-29.72	v:0.5;t:f;sf:1;nr:5.12;cr:10.24;verts:-0.55,-0.22|-5.23,9.56|-14.92,0.91|-6.73,-9.27|5.26,-5.22;
1160	274.54	-27.73	v:0.5;t:f;sf:1;nr:5.12;cr:10.24;verts:7.29,-3.22|-12.89,2.91|-4.7,-7.27|20.51,-4.32;
*	id=P18	origin=start	destiny=end	motherId=-	ageAtStart=480
0	651.7	60.55	v:0.5;t:f;sf:1;nr:4;cr:8.01;verts:35.3,17.92|15.15,14.63|4.22,7.55|-20.94,2.2|0.37,-21.06;
40	654.99	54.5	v:0.5;t:f;sf:1;nr:4.05;cr:8.1;verts:11.86,8.58|-4.46,7.13|-4.82,6.89|20.49,-0.69;
80	650.73	57.49	v:0.5;t:f;sf:1;nr:4.09;cr:8.18;verts:16.12,11.58|-0.19,10.12|-0.56,9.88|-0.12,0.45|-21.86,11.14;
120	652.67	59.01	v:0.5;t:f;sf:1;nr:4.13;cr:8.26;verts:14.18,13.09|-2.13,11.64|-2.5,11.4|-0.14,0.45|-22.89,14.31;
160	649.43	41.28	v:0.5;t:f;sf:1;nr:4.16;cr:8.32;verts:29.36,26.61|-19.65,-3.42|0.74,-6.33|1.11,-6.09|3.1,-17.28|17.42,-4.63;
200	660.36	52.06	v:0.5;t:f;sf:1;nr:4.19;cr:8.38;verts:6.49,6.15|-9.82,4.69|-7.83,-6.5|31.21,-11.54;
240	666.38	60.74	v:0.5;t:f;sf:1;nr:4.21;cr:8.43;verts:0.47,14.82|-15.84,13.37|-13.86,2.18|28.7,-30.5|9.57,-5.53;
280	675.48	59.54	v:0.5;t:f;sf:1;nr:4.24;cr:8.48;verts:36.37,21.3|-8.63,13.62|-22.95,0.98|-20.85,-25.74|0.48,-6.73;
320	677.12	48.85	v:0.5;t:f;sf:1;nr:4.27;cr:8.54;verts:24.52,11.64|1.53,21.83|-10.27,2.94|-12.55,-17.93|-1.17,-17.41;
360	683.17	41.88	v:0.5;t:f;sf:1;nr:4.29;cr:8.59;verts:33.56,6.32|18.48,4.67|-16.32,-4.04|-7.21,-24.38;
400	680.36	50.32	v:0.5;t:f;sf:1;nr:4.32;cr:8.63;verts:10.2,1.43|-13.51,4.4|-4.34,-13.38|-4.41,-15.95;
440	672.52	54.55	v:0.5;t:f;sf:1;nr:4.34;cr:8.68;verts:18.05,5.66|-6.32,-6.48|3.44,-11.72|3.5,-9.15;
480	673.23	51.16	v:0.5;t:f;sf:1;nr:4.36;cr:8.72;verts:17.34,2.28|11.88,13.22|-7.03,-9.87|2.79,-12.54|2.73,-15.1;
520	679.89	48.94	v:0.5;t:f;sf:1;nr:4.38;cr:8.76;verts:15.93,31.04|-13.69,-12.09|-3.86,-14.76|-3.93,-17.32|10.68,0.06;
560	682.32	51.19	v:0.5;t:f;sf:1;nr:4.4;cr:8.8;verts:8.25,2.31|23.83,25.71|-16.12,-9.84|-6.29,-12.51|-6.36,-15.07;
600	690.38	45.71	v:0.5;t:f;sf:1;nr:4.41;cr:8.83;verts:15.76,20.23|-7.37,34.42|-14.36,-17.99|-14.43,-20.56|24.22,-16.96;
640	694.13	44.69	v:0.5;t:f;sf:1;nr:4.43;cr:8.85;verts:12.02,19.21|3,9.23|-8.05,-5.43|-18.11,-19.01|16.59,-7.19;
680	706.62	48.61	v:0.5;t:f;sf:1;nr:4.44;cr:8.88;verts:-0.47,23.13|-9.49,13.16|-20.54,-1.5|32.88,-29.65|4.1,-3.27;
720	694.77	41.93	v:0.5;t:f;sf:1;nr:4.45;cr:8.9;verts:11.38,16.45|-0.2,0.36|2.36,6.48|-8.69,-8.18;
760	709.91	41.1	v:0.5;t:f;sf:1;nr:4.46;cr:8.93;verts:-3.76,15.62|-12.78,5.65|-0.49,0.14|-15.34,-0.47|-23.83,-9.01;
800	701.36	35.23	v:0.5;t:f;sf:1;nr:4.52;cr:9.04;verts:13.01,33.25|4.79,9.75|-15.28,-14.89|8.06,-5.73;
840	709.58	25.02	v:0.5;t:f;sf:1;nr:4.58;cr:9.15;verts:6.97,7.22|4.8,23.04|-17.79,-5.11|-0.16,-15.94;
880	708.51	31.34	v:0.5;t:f;sf:1;nr:4.63;cr:9.27;verts:32.08,17.66|-16.65,-9.23|8.04,13.53|-16.72,1.21;
920	708.27	27.63	v:0.5;t:f;sf:1;nr:4.69;cr:9.38;verts:46.3,-1.56|8.27,9.82|-9.22,6.7|-16.48,-2.5|-16.42,-12.94;
960	704.94	20.15	v:0.5;t:f;sf:1;nr:4.74;cr:9.48;verts:25.96,27.07|-5.89,-0.78|-13.15,-9.98|-13.08,-20.42|11.61,2.35;
1000	710.61	20.18	v:0.5;t:f;sf:1;nr:4.79;cr:9.58;verts:5.93,2.37|39.51,26.19|-11.56,-0.75|-18.82,-9.95|-18.76,-20.4;
1040	707.57	21.65	v:0.5;t:f;sf:1;nr:4.84;cr:9.67;verts:8.98,3.84|39.37,27.27|-8.52,0.72|-15.78,-8.48|-15.71,-18.92;
1080	694.65	28.46	v:0.5;t:f;sf:1;nr:4.89;cr:9.77;verts:4.4,7.52|-23.81,2.92|-2.79,-12.12|38.17,-6.37;
1120	696.78	31.4	v:0.5;t:f;sf:1;nr:4.93;cr:9.87;verts:11.46,3.95|2.28,10.47|-25.94,5.87|-4.92,-9.17|45.39,-18.11;
1160	681.04	27.36	v:0.5;t:f;sf:1;nr:4.96;cr:9.92;verts:18.01,6.43|-46.38,16.86|-10.2,1.83|10.82,-13.21|27.2,-0.09;
1200	676.91	33.97	v:0.5;t:f;sf:1;nr:4.98;cr:9.96;verts:22.14,13.04|-12.94,28.98|-6.07,8.44|-10.89,-29.92|14.95,-6.6;
1240	684.16	31.41	v:0.5;t:f;sf:1;nr:4.99;cr:9.99;verts:14.89,10.48|-13.32,5.88|7.7,-9.16|38.2,-11.26;
1280	684.97	37.12	v:0.5;t:f;sf:1;nr:5.01;cr:10.01;verts:14.08,16.19|5.03,21.8|-14.14,11.59|-2.32,-39.88|6.88,-3.45;
1320	688.47	36.93	v:0.5;t:f;sf:1;nr:5.02;cr:10.04;verts:10.59,16|1.54,21.6|-17.63,11.4|2.39,-22.7|25.11,-43.31;
1360	695.5	45.39	v:0.5;t:f;sf:1;nr:5.03;cr:10.06;verts:11.95,1.47|11.09,4.71|3.56,24.45|-19.37,-35.16|-4.64,-14.25;
1400	699.01	56.75	v:0.5;t:f;sf:1;nr:5.04;cr:10.08;verts:8.44,12.83|-14.36,21.37|-8.16,-2.88|18.45,-25.39;
1440	709.59	65.64	v:0.5;t:f;sf:1;nr:5.05;cr:10.1;verts:-2.14,21.72|7.87,-16.5|3.67,-2.29|13.01,-3.24;
*	id=P19	origin=start	destiny=end	motherId=-	ageAtStart=120
0	175.71	9.99	v:0.5;t:f;sf:1;nr:3.92;cr:7.83;verts:0.27,0.36|-5.97,-1.01|-25.91,-6.46|-20.75,-16.8|3.72,-26.44;
40	173.15	15.36	v:0.5;t:f;sf:1;nr:3.96;cr:7.92;verts:34.43,31.99|2.82,5.73|-3.41,4.36|-23.35,-1.09|-18.19,-11.43|6.27,-21.07;
80	175.75	2	v:0.5;t:f;sf:1;nr:4;cr:8;verts:3.27,18.56|-18.37,-4.24|-6.01,-9|0.22,-7.64|38.54,-9.09;
120	176.75	-0.35000000000002	v:0.5;t:f;sf:1;nr:4.05;cr:8.09;verts:31.66,4.79|2.27,16.22|-19.36,-6.59|-7.01,-11.35|-0.77,-9.98;
160	187.69	-0.36000000000001	v:0.5;t:f;sf:1;nr:4.1;cr:8.19;verts:-8.67,16.21|-17.95,-11.36|-11.72,-10|0.24,-0.29;
200	186.69	-2.54	v:0.5;t:f;sf:1;nr:4.15;cr:8.3;verts:2.1,8.43|-7.67,14.03|-16.95,-13.54|-10.72,-12.18|40.88,-2.7;
240	186.36	-3.46	v:0.5;t:f;sf:1;nr:4.2;cr:8.4;verts:41.42,2.11|2.43,7.5|-7.34,13.1|-16.62,-14.46|-10.39,-13.1;
280	196.32	-4.46	v:0.5;t:f;sf:1;nr:4.25;cr:8.49;verts:41.96,-1.51|6.47,6.94|-7.53,6.5|-17.3,12.1|-20.35,-14.1;
320	206.45	0.38999999999999	v:0.5;t:f;sf:1;nr:4.29;cr:8.58;verts:2.05,8.24|-3.66,11.79|-17.66,11.36|-4.12,-7.43|33.95,-25.51;
360	207.95	-2.99	v:0.5;t:f;sf:1;nr:4.33;cr:8.66;verts:0.55,4.85|-5.16,8.41|-19.16,7.97|-5.62,-10.81|42.26,-7.46;
400	213.37	-8.29	v:0.5;t:f;sf:1;nr:4.37;cr:8.74;verts:41.1,13.65|-10.58,3.11|-4.87,-0.45|-24.58,2.67|-11.04,-16.11;
440	216.8	-3.66	v:0.5;t:f;sf:1;nr:4.4;cr:8.81;verts:24.34,25.07|-14.01,7.74|-8.29,4.19|-14.47,-11.48|-4.1,-19.31;
480	205.6	1.1900000000001	v:0.5;t:f;sf:1;nr:4.43;cr:8.85;verts:2.91,9.04|-0.11,5.91|-2.8,12.59|-3.26,-6.63;
520	199.76	14.02	v:0.5;t:f;sf:1;nr:4.44;cr:8.89;verts:8.74,21.87|5.72,18.74|3.03,25.42|-11.45,-42.75|2.57,6.2;
560	195.76	22.74	v:0.5;t:f;sf:1;nr:4.46;cr:8.92;verts:-8,4.26|-7.38,1.03|-5.83,-6.94|6.52,-6.3;
600	198.63	23.88	v:0.5;t:f;sf:1;nr:4.47;cr:8.94;verts:34.08,10.53|-10.87,5.4|-10.25,2.17|-8.7,-5.8|3.65,-5.16;
640	191.47	34.52	v:0.5;t:f;sf:1;nr:4.48;cr:8.96;verts:-3.71,16.04|-3.09,12.82|-1.54,4.84|17.78,14.42;
680	182.67	38.35	v:0.5;t:f;sf:1;nr:4.49;cr:8.98;verts:7.27,8.66|5.71,16.64|5.09,19.86|-9.33,5.17|-1.87,-44.77;
720	193.01	33.64	v:0.5;t:f;sf:1;nr:4.5;cr:9;verts:-5.26,15.15|-4.64,11.93|-3.08,3.95|-19.67,0.46|28.98,-21.24;
760	199.19	39.75	v:0.5;t:f;sf:1;nr:4.51;cr:9.02;verts:-10.81,18.04|-11.43,21.27|-25.85,6.57|-0.43,0.29|-9.26,10.07;
800	201.96	32.13	v:0.5;t:f;sf:1;nr:4.52;cr:9.03;verts:-14.2,13.65|-13.58,10.43|-12.02,2.45|-3.19,-7.32|42.77,-14.25;
840	206.05	33.1	v:0.5;t:f;sf:1;nr:4.52;cr:9.04;verts:43.6,11.76|-7.29,-6.36|-16.12,3.42|-17.67,11.4|-18.29,14.62;
880	206.84	39.43	v:0.5;t:f;sf:1;nr:4.57;cr:9.14;verts:3.59,8.89|-18.46,17.72|-16.91,9.75|-8.08,-0.03|39.11,-22.72;
920	210.47	56.11	v:0.5;t:f;sf:1;nr:4.62;cr:9.25;verts:-0.04,25.57|-11.71,16.66|0.14,-0.51|6.59,7.59|5.33,8.52;
960	209.71	59.41	v:0.5;t:f;sf:1;nr:4.68;cr:9.36;verts:10.5,19.76|7.36,10.88|6.09,11.82|-1.9,9.51|-10.95,19.95;
1000	208.65	64.04	v:0.5;t:f;sf:1;nr:4.75;cr:9.5;verts:11.57,24.39|8.42,15.51|7.15,16.45|-0.83,14.14|-0.16,1.97|-9.88,24.58;
1040	213.16	65.84	v:0.5;t:f;sf:1;nr:4.82;cr:9.64;verts:3.91,17.31|7.06,26.18|2.64,18.25|-5.35,15.93|-4.67,3.76|0.17,0.64;
1080	222.57	66.12	v:0.5;t:f;sf:1;nr:4.88;cr:9.77;verts:-2.35,26.47|-5.5,17.59|-6.77,18.53|-14.75,16.22|-14.08,4.05|-9.24,0.92|42.03,-52.77;
1120	220.28	63.7	v:0.5;t:f;sf:1;nr:4.95;cr:9.9;verts:-0.07,24.04|-3.22,15.17|-4.48,16.11|-12.47,13.79|-11.79,1.63|-6.96,-1.5|41.35,-54.47;
1160	225.6	52.42	v:0.5;t:f;sf:1;nr:4.98;cr:9.96;verts:43.74,7.23|-5.38,12.77|-9.8,4.83|-8.53,3.9|-17.78,2.52|-17.11,-9.65|-12.27,-12.78;
1200	238.44	59.52	v:0.5;t:f;sf:1;nr:5;cr:10.01;verts:-18.23,19.87|-22.64,11.94|-21.38,11|-25.12,-5.68|47.12,-16.09;
1240	237.59	60.89	v:0.5;t:f;sf:1;nr:5.02;cr:10.04;verts:-17.37,21.23|-21.79,13.3|-20.52,12.36|-24.26,-4.32|46.1,-19.42;
1280	230.43	64.87	v:0.5;t:f;sf:1;nr:5.04;cr:10.08;verts:-10.22,25.22|-13.36,16.35|-14.63,17.29|-17.1,-0.33|37.27,-33.66;
1320	228.01	64.17	v:0.5;t:f;sf:1;nr:5.06;cr:10.11;verts:-7.8,24.52|-10.95,15.64|-12.21,16.58|-14.69,-1.03|35.07,-36.19;
1360	235	64.55	v:0.5;t:f;sf:1;nr:5.06;cr:10.12;verts:-14.79,24.89|-17.94,16.02|-19.2,16.96|-21.68,-0.65|41.74,-28.53;
1400	229.03	67.57	v:0.5;t:f;sf:1;nr:5.07;cr:10.13;verts:-8.82,27.92|-11.97,19.05|-13.23,19.99|-15.71,2.37|32.04,-39.2;
1440	227.97	60.73	v:0.5;t:f;sf:1;nr:5.07;cr:10.14;verts:-7.75,21.07|-10.9,12.2|-12.17,13.14|-14.64,-4.47|39.78,-31.37;
*	id=P20	origin=start	destiny=end	motherId=-	ageAtStart=440
0	712.37	51.94	v:0.5;t:f;sf:1;nr:3.91;cr:7.83;verts:-2.78,30.81|-5.41,-7.73|-4.63,-15.06|5.14,-7.91;
40	713.6	58.43	v:0.5;t:f;sf:1;nr:3.96;cr:7.91;verts:9.82,23.13|-6.64,-1.24|-23.76,-8.18|-5.86,-8.57|35.5,-16.49;
80	712.89	58.04	v:0.5;t:f;sf:1;nr:4;cr:8;verts:-7.74,30.7|-5.94,-1.62|-5.16,-8.96|11.51,-17.06;
120	715.44	59.47	v:0.5;t:f;sf:1;nr:4.04;cr:8.09;verts:13.01,29.23|-15.24,5.85|-8.48,-0.19|-7.7,-7.53|8.96,-15.63;
160	720.63	48.55	v:0.5;t:f;sf:1;nr:4.08;cr:8.17;verts:32.16,3.46|7.81,18.31|-20.43,-5.07|-13.68,-11.12|-12.9,-18.45;
200	714.76	50.56	v:0.5;t:f;sf:1;nr:4.12;cr:8.24;verts:13.69,20.32|-7.8,-9.11|-7.02,-16.44|19.47,-7.64;
240	728.23	58.03	v:0.5;t:f;sf:1;nr:4.16;cr:8.31;verts:5.99,-0.16|1.15,10.9|-21.28,-1.64|-20.5,-8.97|40.98,-4.47;
280	714.32	58.64	v:0.5;t:f;sf:1;nr:4.19;cr:8.37;verts:15.06,11.51|-18.6,10.33|-6.58,-8.36|19.91,0.44;
320	724.97	72.65	v:0.5;t:f;sf:1;nr:4.22;cr:8.43;verts:12.56,13.47|-17.23,5.65|-4.46,-17.87|30.82,-13.12;
360	732.89	74.81	v:0.5;t:f;sf:1;nr:4.24;cr:8.48;verts:13.67,30.83|4.64,15.63|4.29,-8.79|6.42,-7.38;
400	729.91	67.66	v:0.5;t:f;sf:1;nr:4.27;cr:8.53;verts:-5.66,33.46|-8.84,1.09|9.4,-14.53|7.62,8.49;
440	734.39	72.6	v:0.5;t:f;sf:1;nr:4.29;cr:8.58;verts:3.14,13.43|-13.33,6.02|11.46,-32.14|3.76,-9.8;
480	733.21	79.22	v:0.5;t:f;sf:1;nr:4.31;cr:8.63;verts:4.95,-3.18|-12.14,12.64|-10.91,5.8|3.72,-21.65;
520	717.49	72.1	v:0.5;t:f;sf:1;nr:4.34;cr:8.67;verts:3.57,5.52|4.8,-1.32|20.66,-10.3|8.84,-1.56|34.48,-1.44;
560	713.86	70.42	v:0.5;t:f;sf:1;nr:4.36;cr:8.71;verts:7.2,3.84|8.87,7.11|2.11,9.93|8.44,-3|12.47,-3.24;
600	698.96	71.83	v:0.5;t:f;sf:1;nr:4.37;cr:8.75;verts:23.34,-1.6|22.11,5.25|23.78,8.52|0.5,-0.07|17.02,11.33;
640	698.07	59.17	v:0.5;t:f;sf:1;nr:4.39;cr:8.78;verts:-38.71,20.36|1.38,-12.73|23,-7.41|24.66,-4.14|17.9,-1.33;
680	706.5	65.32	v:0.5;t:f;sf:1;nr:4.4;cr:8.81;verts:9.47,4.83|-17.75,2.89|-7.05,-6.58|14.56,-1.26;
720	693.84	58.28	v:0.5;t:f;sf:1;nr:4.42;cr:8.83;verts:-34.72,27.08|-8.62,-6.26|-5.08,-4.14|5.62,-13.61|22.14,-2.21;
760	690.57	56.83	v:0.5;t:f;sf:1;nr:4.43;cr:8.86;verts:29.88,18.86|-5.35,-7.72|-1.81,-5.59|25.4,-3.66;
800	695.29	51	v:0.5;t:f;sf:1;nr:4.44;cr:8.89;verts:-23.12,37.79|-10.07,-13.54|-6.53,-11.42|12.49,-19.99|20.69,-9.49;
840	696.73	49.21	v:0.5;t:f;sf:1;nr:4.46;cr:8.91;verts:-17.48,40.85|-11.52,-15.33|-7.97,-13.21|11.04,-21.78|19.24,-11.28;
880	693.42	63.16	v:0.5;t:f;sf:1;nr:4.47;cr:8.94;verts:22.56,2.67|-8.2,-1.39|-17.52,-5.14|-0.19,-11.05|14.36,-7.83;
920	687.39	56.07	v:0.5;t:f;sf:1;nr:4.49;cr:8.97;verts:-11.5,-12.22|-2.18,-8.48|0.08,-0.51|5.83,-18.14|20.38,-14.92;
960	687.48	46.12	v:0.5;t:f;sf:1;nr:4.5;cr:9;verts:-11.58,-22.17|0,-0.52|-2.26,-18.42|-0,-10.46|15.01,-27.07;
1000	686.97	44.94	v:0.5;t:f;sf:1;nr:4.51;cr:9.02;verts:17.19,41.58|6.01,28.26|-11.07,-23.36|-1.75,-19.61|0.51,-11.64;
1040	691.95	44.02	v:0.5;t:f;sf:1;nr:4.57;cr:9.13;verts:-18.27,-21.77|-4.47,-12.56|-6.73,-20.53|0.1,-3.1|22.09,-17.88;
1080	702.97	34.62	v:0.5;t:f;sf:1;nr:4.63;cr:9.27;verts:13.25,24.92|6.64,17.49|-10.92,-12.49|-16.59,-22.83|-15.49,-21.96;
1120	699.86	36.22	v:0.5;t:f;sf:1;nr:4.7;cr:9.39;verts:11.12,10.34|9.75,19.09|-7.81,-10.89|-13.48,-21.23|-12.38,-20.36;
1160	702.46	20.98	v:0.5;t:f;sf:1;nr:4.76;cr:9.52;verts:8.51,-4.9|37.17,28.73|7.14,3.85|-25.46,-2.23|-10.41,-26.13;
1200	699.75	31.04	v:0.5;t:f;sf:1;nr:4.82;cr:9.63;verts:11.22,5.15|9.85,13.9|-22.75,7.82|-7.71,-16.08|34.79,-15.46;
1240	692.68	23.59	v:0.5;t:f;sf:1;nr:4.87;cr:9.74;verts:-4.4,47.96|-15.68,0.38|-0.63,-23.53|18.29,-2.3|16.92,6.46;
1280	696.27	12.82	v:0.5;t:f;sf:1;nr:4.92;cr:9.84;verts:-0.96,38.95|-19.27,-10.39|14.7,-13.06|13.33,-4.31|10.91,-0.19;
1320	695.5	24.48	v:0.5;t:f;sf:1;nr:4.94;cr:9.89;verts:14.1,7.35|11.68,11.47|-0.74,-8.22|15.47,-1.41;
1360	700.29	24.01	v:0.5;t:f;sf:1;nr:4.96;cr:9.92;verts:9.32,6.88|6.89,11|-16.16,1.2|-5.53,-8.69;
1400	708.09	20.83	v:0.5;t:f;sf:1;nr:4.98;cr:9.95;verts:3.9,20.07|-0.91,7.81|-23.96,-1.98|-13.34,-11.88|48.77,-9.16;
1440	707.32	32.28	v:0.5;t:f;sf:1;nr:4.99;cr:9.97;verts:-0.14,19.26|-12.56,-0.43|16.75,-25.79|12.16,-4.71;
*	id=P21	origin=start	destiny=end	motherId=-	ageAtStart=760
0	748.76	362.61	v:0.5;t:f;sf:1;nr:3.94;cr:7.88;verts:8.03,3.61|-16.83,21.54|-21.83,16.45|-7.54,-26.28|30.48,-6.46;
40	743.26	359.17	v:0.5;t:f;sf:1;nr:3.98;cr:7.97;verts:-11.34,18.11|-9.13,13.04|-16.34,13.02|13.52,0.17|31.44,2.4;
80	756.08	366.74	v:0.5;t:f;sf:1;nr:4.03;cr:8.05;verts:18.63,9.97|15.2,18.77|5.84,23.43|0.71,7.74|-0.13,-0.44;
120	763.92	364.04	v:0.5;t:f;sf:1;nr:4.07;cr:8.13;verts:10.79,7.27|7.36,16.07|-2,20.73|-7.13,5.04|-7.97,-3.14|4.74,-38.36;
160	761.67	366.52	v:0.5;t:f;sf:1;nr:4.11;cr:8.22;verts:-3.04,-48.7|-5.73,-0.66|-4.88,7.52|0.25,23.21|9.61,18.55|13.04,9.75;
200	762.59	373.42	v:0.5;t:f;sf:1;nr:4.15;cr:8.3;verts:12.11,16.64|-5.8,14.42|-6.65,6.24|-15.69,-6.34|7.18,-32.07;
240	768.49	377.94	v:0.5;t:f;sf:1;nr:4.19;cr:8.38;verts:6.21,21.17|-11.7,18.94|-12.55,10.76|-21.6,-1.82|22.93,-34.58;
280	757.73	372.99	v:0.5;t:f;sf:1;nr:4.23;cr:8.46;verts:16.98,16.22|-0.94,13.99|-1.78,5.81|-10.83,-6.77|-15.02,-39.1;
320	769.17	374.7	v:0.5;t:f;sf:1;nr:4.27;cr:8.53;verts:32.35,9.87|-22.27,-5.06|5.54,17.92|-13.22,7.52|-12.38,15.7;
360	769.1	373.92	v:0.5;t:f;sf:1;nr:4.3;cr:8.61;verts:5.6,17.15|-12.32,14.92|-13.16,6.74|-22.21,-5.84|31.09,-29.23;
400	767.7	378.22	v:0.5;t:f;sf:1;nr:4.34;cr:8.68;verts:7.01,21.44|-10.91,19.22|-11.75,11.04|-20.8,-1.54|21.57,-37.24;
440	759.13	370.3	v:0.5;t:f;sf:1;nr:4.36;cr:8.72;verts:15.57,13.52|-2.34,11.3|-13.06,12.06|13.94,-12.55;
480	751.75	372.36	v:0.5;t:f;sf:1;nr:4.38;cr:8.76;verts:5.04,13.36|-5.69,14.12|-21.05,17.67|17.69,-30.08|21.31,-10.5;
520	753.52	379.01	v:0.5;t:f;sf:1;nr:4.39;cr:8.79;verts:15.31,18.25|19.54,-3.84|3.27,20.01|-7.46,20.77|3.25,-43.67;
560	743.67	378.27	v:0.5;t:f;sf:1;nr:4.4;cr:8.81;verts:2.4,20.04|-14.3,-10.92|12.59,-16.7|17.93,-10.77;
600	739.32	368.83	v:0.5;t:f;sf:1;nr:4.41;cr:8.83;verts:28.31,10.3|6.75,10.59|-8.39,20.94|-20.16,-22.39;
640	737	358.77	v:0.5;t:f;sf:1;nr:4.42;cr:8.85;verts:-6.07,10.88|-16.84,8.95|-19.05,1|39.64,-19.42|9.06,0.54;
680	729.92	359.32	v:0.5;t:f;sf:1;nr:4.43;cr:8.86;verts:30.53,-32.01|-11.96,1.54|-9.76,9.5|1.01,11.42|16.14,1.08;
720	721.54	363.45	v:0.5;t:f;sf:1;nr:4.44;cr:8.88;verts:9.39,15.56|-1.37,13.63|-3.58,5.68|19.82,-29.39;
760	716.01	369.54	v:0.5;t:f;sf:1;nr:4.45;cr:8.89;verts:14.92,21.64|4.15,19.72|1.95,11.76|-8.84,-16.62|-16.88,-41.06;
800	708.92	366.31	v:0.5;t:f;sf:1;nr:4.45;cr:8.91;verts:9.66,-4.1|9.04,8.54|11.24,16.49|-9.19,-15.73|-1.75,-19.85;
840	712.56	376.24	v:0.5;t:f;sf:1;nr:4.46;cr:8.92;verts:6.02,5.82|-12.83,-5.8|-5.39,-9.92|7.19,-9.2;
880	713.3	384.92	v:0.5;t:f;sf:1;nr:4.47;cr:8.94;verts:6.45,-0.52|5.28,14.5|-6.13,-1.24|15.63,-23.9;
920	708.68	390.15	v:0.5;t:f;sf:1;nr:4.48;cr:8.96;verts:11.07,4.71|9.91,19.74|-24.14,14.5|-22.78,-16.55|38.22,-23.18;
960	700.73	384.58	v:0.5;t:f;sf:1;nr:4.48;cr:8.97;verts:19.02,-0.86|17.85,14.17|0.36,0.21|-14.83,-22.12;
1000	700.05	370.06	v:0.5;t:f;sf:1;nr:4.55;cr:9.1;verts:18.53,-0.35|-31.93,31.49|1.03,-14.31|19.7,-15.38|28,-5.44;
1040	706.13	369.61	v:0.5;t:f;sf:1;nr:4.62;cr:9.24;verts:-19.89,40.91|-5.04,-14.76|13.62,-15.83|21.93,-5.89|12.46,-0.8;
1080	715.81	368.66	v:0.5;t:f;sf:1;nr:4.7;cr:9.39;verts:19.42,23.14|0.59,29.56|-14.73,-15.71|3.94,-16.78|12.24,-6.85;
1120	721.05	366.5	v:0.5;t:f;sf:1;nr:4.78;cr:9.57;verts:14.18,20.98|-4.65,27.39|-19.97,-17.88|-1.3,-18.94|38.4,-27.05;
1160	721.76	359.87	v:0.5;t:f;sf:1;nr:4.87;cr:9.74;verts:13.47,14.35|-5.35,20.77|-40.47,25.5|-2.01,-25.57|42.7,-11.44;
1200	717.66	363.84	v:0.5;t:f;sf:1;nr:4.96;cr:9.91;verts:9.89,4.61|17.57,18.32|-1.26,24.74|-20.98,-32.83|2.09,-21.6;
1240	718.01	369.54	v:0.5;t:f;sf:1;nr:4.99;cr:9.99;verts:21.16,1.48|9.54,10.31|17.22,24.02|-25.32,-19.1|1.74,-15.9;
1280	711.71	371.45	v:0.5;t:f;sf:1;nr:5.02;cr:10.05;verts:27.46,3.39|-17.94,18.22|-19.02,-17.18|8.04,-13.99;
1320	724.72	380.03	v:0.5;t:f;sf:1;nr:5.04;cr:10.09;verts:14.29,20.41|-25.71,0.52|-4.97,-5.41|5.18,-24.37;
1360	716.96	375.66	v:0.5;t:f;sf:1;nr:5.06;cr:10.13;verts:32.6,13.84|-17.95,-3.85|-17.32,-11.26|2.78,-9.78;
1400	711.15	369.47	v:0.5;t:f;sf:1;nr:5.08;cr:10.16;verts:-22.24,40.12|-12.14,-10.04|-11.51,-17.46|8.6,-15.97|48.85,-13.34;
1440	719.2	368	v:0.5;t:f;sf:1;nr:5.09;cr:10.19;verts:36.39,18.54|19.72,25.84|-20.19,-11.51|-19.56,-18.93|0.55,-17.44;
*	id=P22	origin=start	destiny=end	motherId=-	ageAtStart=720
0	366.23	346.36	v:0.5;t:f;sf:1;nr:3.98;cr:7.96;verts:0.45,-0.07|2.64,4.36|-16.11,17.89|-19.96,-13.46|7.44,-22.89;
40	373.3	353.88	v:0.5;t:f;sf:1;nr:4.02;cr:8.04;verts:2.48,28.3|-4.44,11.88|-6.62,7.45|0.37,-15.37|8.77,-38.81;
80	366.46	347.7	v:0.5;t:f;sf:1;nr:4.06;cr:8.12;verts:31.65,5.71|9.32,22.12|2.41,5.7|-23.67,-2.49|7.21,-21.55;
120	364.14	352.42	v:0.5;t:f;sf:1;nr:4.1;cr:8.19;verts:5.32,6.34|4.73,10.42|-21.35,2.24|0.37,0.07;
160	374.88	359.06	v:0.5;t:f;sf:1;nr:4.14;cr:8.28;verts:-1.21,17.33|-6.02,17.06|-5.42,12.98|-10.37,6.71|16.59,-37.46;
200	380.86	358.14	v:0.5;t:f;sf:1;nr:4.18;cr:8.36;verts:-7.19,16.41|-12,16.14|-11.4,12.06|-16.35,5.8|29.34,-29.2;
240	381.85	355.85	v:0.5;t:f;sf:1;nr:4.22;cr:8.45;verts:-8.18,14.12|-12.98,13.85|-12.39,9.77|-17.34,3.51|33.67,-24.81;
280	374.27	370.46	v:0.5;t:f;sf:1;nr:4.26;cr:8.53;verts:-4.81,24.38|-9.76,18.11|-4.44,7.39|-8.19,2.66|17.22,-38.56;
320	375.42	378.83	v:0.5;t:f;sf:1;nr:4.31;cr:8.61;verts:42.06,7.06|-5.59,15.75|-9.35,11.03|-21.8,-1.14|-9.91,-19.45;
360	368.23	377.35	v:0.5;t:f;sf:1;nr:4.35;cr:8.69;verts:36.17,23.37|1.6,14.27|-2.15,9.55|-14.61,-2.62|-2.72,-20.93;
400	365.78	376.12	v:0.5;t:f;sf:1;nr:4.39;cr:8.77;verts:26,34.84|4.05,13.05|0.29,8.32|-12.17,-3.85|-0.28,-22.16;
440	369.29	380.91	v:0.5;t:f;sf:1;nr:4.42;cr:8.85;verts:0.54,17.83|-3.22,13.11|-15.67,0.94|-3.78,-17.37|35.08,-1.14;
480	361.81	401.19	v:0.5;t:f;sf:1;nr:4.46;cr:8.93;verts:44.08,3.89|-8.19,21.22|-20.53,0.36|-8.68,-18.61|-3.21,-20.28;
520	379.47	406.41	v:0.5;t:f;sf:1;nr:4.49;cr:8.97;verts:-20.87,-15.05|-15.24,-10.28|-8.35,-16.38|-0.15,-0.49|6.59,-17.17;
560	370.62	395.44	v:0.5;t:f;sf:1;nr:4.51;cr:9.02;verts:21.95,39.14|-19.73,-3.84|-6.39,-21.25|11.24,-16.66|8.71,-11.46;
600	366.71	380.86	v:0.5;t:f;sf:1;nr:4.56;cr:9.12;verts:25.68,37.06|-12.83,-2.49|-15.82,-18.42|-0.23,-13.07|5.32,-11.94;
640	376.78	386.13	v:0.5;t:f;sf:1;nr:4.62;cr:9.24;verts:45.1,6.9|-22.9,2.78|-30.59,-2.14|-10.29,-7.8|-4.75,-6.67;
680	392.05	384.88	v:0.5;t:f;sf:1;nr:4.68;cr:9.36;verts:37.76,26.61|13.2,13.2|-25.56,-9.05|-20.02,-7.92|-3.88,-18.26;
720	384.92	380.15	v:0.5;t:f;sf:1;nr:4.73;cr:9.47;verts:3.25,-22.99|20.32,8.46|-12.89,-12.66|14.13,34.66|-18.44,-13.79;
760	393	384.67	v:0.5;t:f;sf:1;nr:4.79;cr:9.57;verts:39.52,26.07|12.24,12.98|-26.52,-9.27|-20.98,-8.14|-4.84,-18.47;
800	385.47	372.93	v:0.5;t:f;sf:1;nr:4.84;cr:9.68;verts:30.74,22.84|-12.11,3.25|-18.99,-21|-13.44,-19.87|19.78,1.25;
840	387.56	375.84	v:0.5;t:f;sf:1;nr:4.9;cr:9.8;verts:17.68,4.15|45.67,16.05|-14.21,6.15|-21.08,-18.1|-15.53,-16.97;
880	391.74	377.48	v:0.5;t:f;sf:1;nr:4.95;cr:9.9;verts:13.5,5.8|-24.55,19.18|-18.39,7.79|-19.72,-15.32|45.53,-18.07;
920	387.9	358.97	v:0.5;t:f;sf:1;nr:4.98;cr:9.96;verts:25.46,42.47|-19.98,1.05|-20.71,0.67|-14.55,-10.72|17.34,-12.71;
960	385.45	355.77	v:0.5;t:f;sf:1;nr:5;cr:10;verts:9.31,48.9|-17.52,-2.16|-18.25,-2.53|-12.1,-13.92|19.79,-15.91;
1000	388.06	352.7	v:0.5;t:f;sf:1;nr:5.02;cr:10.03;verts:0.49,-0.3|-20.13,-5.22|-20.86,-5.6|-14.71,-16.99|17.18,-18.98;
1040	391.12	353.18	v:0.5;t:f;sf:1;nr:5.03;cr:10.06;verts:14.12,-18.5|27.73,-16.16|-23.19,-4.74|-23.93,-5.12|-17.77,-16.51;
1080	397.26	337.62	v:0.5;t:f;sf:1;nr:5.04;cr:10.09;verts:3.94,32.06|-0.19,32.2|-30.35,-11.05|27.97,-16.15;
1120	398.6	339.34	v:0.5;t:f;sf:1;nr:5.06;cr:10.12;verts:-22.11,-33.76|7.91,9.43|4.81,-11.33|12.28,-0.86;
1160	399.27	331.57	v:0.5;t:f;sf:1;nr:5.07;cr:10.14;verts:-14.26,48.54|-5.19,-11.65|4.15,-19.1|11.62,-8.63|7.25,1.66;
1200	400.09	326.38	v:0.5;t:f;sf:1;nr:5.08;cr:10.17;verts:-2.14,50.67|-6.01,-16.84|3.33,-24.3|10.8,-13.83|6.43,-3.54;
1240	406.07	312.34	v:0.5;t:f;sf:1;nr:5.1;cr:10.19;verts:16.08,37.36|-11.94,2.98|-8.23,-9.14|0.44,-17.57|4.81,-27.86;
1280	414.35	320.11	v:0.5;t:f;sf:1;nr:5.1;cr:10.2;verts:49.14,13.46|-20.22,10.75|-16.51,-1.37|-7.84,-9.8|-3.47,-20.09;
1320	419.07	318.01	v:0.5;t:f;sf:1;nr:5.1;cr:10.21;verts:48.24,16.56|-24.94,8.64|-21.23,-3.48|-12.56,-11.9|-8.19,-22.19;
1360	409.99	330.96	v:0.5;t:f;sf:1;nr:5.1;cr:10.21;verts:5.4,12.12|-15.86,21.59|-12.15,9.48|0.89,-9.24|24.3,-44.87;
1400	410.97	334.24	v:0.5;t:f;sf:1;nr:5.11;cr:10.21;verts:4.42,15.4|-16.83,24.87|-13.13,12.75|-0.09,-5.96|21.25,-46.41;
1440	402.4	336.1	v:0.5;t:f;sf:1;nr:5.11;cr:10.21;verts:8.49,-4.1|12.99,17.26|-4.56,14.61|-8.26,26.73|-3.75,-40.67;
*	id=P23	origin=start	destiny=end	motherId=-	ageAtStart=320
0	249.54	119.35	v:0.5;t:f;sf:1;nr:3.98;cr:7.96;verts:-7.2,3.36|-4.17,7.12|-5.42,-5.81|-5.32,-5.91;
40	251.86	113.11	v:0.5;t:f;sf:1;nr:4.03;cr:8.05;verts:32.3,23.25|-6.49,0.88|-9.52,-2.88|-7.74,-12.05|-7.64,-12.15;
80	260.01	114.78	v:0.5;t:f;sf:1;nr:4.07;cr:8.14;verts:39.09,9.62|-14.64,2.54|-17.67,-1.22|-15.89,-10.39|-15.79,-10.48;
120	247.03	115.86	v:0.5;t:f;sf:1;nr:4.12;cr:8.24;verts:3.06,19.31|-4.69,-0.13|-2.91,-9.3|-2.81,-9.4|11.37,-30.53;
160	245.87	111.06	v:0.5;t:f;sf:1;nr:4.17;cr:8.33;verts:11.58,30.85|4.22,14.51|-3.53,-4.93|-1.75,-14.1;
200	252.72	106.28	v:0.5;t:f;sf:1;nr:4.21;cr:8.42;verts:33,-0.58|-2.63,9.72|-26.64,1.34|-10.38,-9.72;
240	257.19	98.25	v:0.5;t:f;sf:1;nr:4.25;cr:8.5;verts:2.61,21.24|-7.1,1.7|-14.59,-15.65|-14.85,-17.74|33.19,-5.82;
280	248.76	78.78	v:0.5;t:f;sf:1;nr:4.29;cr:8.58;verts:0.94,18|-15.88,22.1|1.33,-17.77|9.55,-15.29|11.04,1.77;
320	240.04	83.74	v:0.5;t:f;sf:1;nr:4.33;cr:8.65;verts:18.27,-10.33|10.05,-12.81|19.75,6.73|9.66,22.96|-36.71,-22.23;
360	233.69	86.62	v:0.5;t:f;sf:1;nr:4.36;cr:8.72;verts:7.3,10.42|2.21,12.53|-26.53,-7.96|16.4,-9.94|24.62,-7.45;
400	235.93	82.85	v:0.5;t:f;sf:1;nr:4.39;cr:8.79;verts:5.06,6.65|-0.03,8.76|-29.72,18.29|14.16,-13.7|22.38,-11.22;
440	243.43	83.86	v:0.5;t:f;sf:1;nr:4.42;cr:8.85;verts:-7.53,9.77|-24.7,25.01|6.66,-12.69|14.88,-10.21;
480	239.24	89.85	v:0.5;t:f;sf:1;nr:4.44;cr:8.89;verts:-3.34,15.76|-5.93,7.14|10.85,-6.71|19.06,-4.23|18.84,-6.12;
520	226.57	91.47	v:0.5;t:f;sf:1;nr:4.46;cr:8.92;verts:18.12,13.16|6.75,8.76|9.33,17.38|4,-6.29|23.52,-5.09;
560	221.28	95.67	v:0.5;t:f;sf:1;nr:4.48;cr:8.96;verts:28.15,21.95|12.04,12.96|14.62,21.58|9.29,-2.08|9.96,-1.58;
600	215.31	98.5	v:0.5;t:f;sf:1;nr:4.5;cr:9;verts:25.82,12.47|15.55,13.52|18.01,15.79|15.27,0.75|15.93,1.25;
640	211.07	96.74	v:0.5;t:f;sf:1;nr:4.52;cr:9.04;verts:34.58,10.02|19.79,11.76|22.25,14.03|19.51,-1.01|20.17,-0.51;
680	222.2	93.9	v:0.5;t:f;sf:1;nr:4.55;cr:9.09;verts:23.44,7.18|11.12,11.19|8.66,8.92|-29.71,-17.98|8.37,-3.85|9.04,-3.35;
720	231.14	95.12	v:0.5;t:f;sf:1;nr:4.58;cr:9.15;verts:14.5,8.4|-0.28,10.14|2.13,-14.75|19.35,-21.49;
760	224.82	89.04	v:0.5;t:f;sf:1;nr:4.61;cr:9.21;verts:8.45,-20.82|5.47,-2.78|6.04,4.06|20.82,2.32;
800	228.22	90.95	v:0.5;t:f;sf:1;nr:4.67;cr:9.34;verts:2.64,5.97|-17.53,23.7|5.05,-18.92|20.62,-31.76;
840	229.3	86.81	v:0.5;t:f;sf:1;nr:4.74;cr:9.49;verts:3.48,23.65|-18.61,19.56|-15.72,11.42|3.97,-23.06|14.66,-12.74;
880	223.36	90.68	v:0.5;t:f;sf:1;nr:4.82;cr:9.64;verts:-12.68,23.43|-9.78,15.29|-35.93,30.96|9.91,-19.19|20.6,-8.88;
920	241.33	98.95	v:0.5;t:f;sf:1;nr:4.9;cr:9.79;verts:42.29,23.18|-29.13,14.84|-26.11,-19.68|-8.06,-10.92|23.91,-22.3;
960	250.64	101.67	v:0.5;t:f;sf:1;nr:4.93;cr:9.86;verts:31.67,16.14|-20.89,28.76|-17.37,-8.19|11.26,-47.65|14.6,-19.57;
1000	248.49	101.35	v:0.5;t:f;sf:1;nr:4.94;cr:9.89;verts:8.22,5.97|-3.97,9.35|-15.22,-8.52|0.09,0.45;
1040	262.02	99.44	v:0.5;t:f;sf:1;nr:4.95;cr:9.91;verts:16.77,46.51|-5.31,4.06|-17.5,7.44|-13.43,-1.46|12.78,-31.63;
1080	251.36	95.11	v:0.5;t:f;sf:1;nr:4.96;cr:9.92;verts:-0.43,-0.38|-6.84,3.11|-3.64,-11.21|-2.85,-11.44|-2.78,-5.8;
1120	252.96	95.77	v:0.5;t:f;sf:1;nr:4.96;cr:9.92;verts:17.45,18.43|-8.44,3.77|-4.38,-5.14|-5.24,-10.55|-4.45,-10.78;
1160	257.12	93.23	v:0.5;t:f;sf:1;nr:4.96;cr:9.93;verts:13.29,15.89|-12.6,1.23|-8.54,-7.68|-8.62,-13.32|27.09,-16.55;
1200	253.41	93.42	v:0.5;t:f;sf:1;nr:4.96;cr:9.93;verts:17,16.09|-4.83,-7.48|-4.9,-13.13|-1.49,-31.73;
1240	252.63	97.86	v:0.5;t:f;sf:1;nr:4.96;cr:9.93;verts:17.78,20.53|22.58,31.08|-15.04,6.19|-0.71,-27.29;
1280	256.94	93.18	v:0.5;t:f;sf:1;nr:4.97;cr:9.93;verts:13.47,15.84|4.26,26.87|-19.35,1.51|23.07,-14.42|47.29,-15.12;
1320	264.11	94.75	v:0.5;t:f;sf:1;nr:4.97;cr:9.93;verts:6.3,17.42|-2.91,28.45|-26.52,3.08|30.47,-39.21|15.9,-12.84;
1360	257.34	92.28	v:0.5;t:f;sf:1;nr:4.97;cr:9.93;verts:13.07,14.94|3.85,25.97|-19.75,0.61|4.85,-39.43;
1400	261.91	95.71	v:0.5;t:f;sf:1;nr:4.97;cr:9.93;verts:8.5,18.37|-0.71,29.4|-24.32,4.04|0,-22.05|36.41,-33.77;
1440	264.26	88.67	v:0.5;t:f;sf:1;nr:4.97;cr:9.93;verts:48.88,8.77|6.15,11.33|-3.06,22.36|-26.67,-3|-2.35,-29.09;
*	id=P24	origin=start	destiny=end	motherId=-	ageAtStart=160
0	279.92	499.68	v:0.5;t:f;sf:1;nr:3.91;cr:7.83;verts:2.96,8.14|1.06,8.6|-1.5,-8.53|11.17,-16.34;
40	278.72	495.49	v:0.5;t:f;sf:1;nr:3.93;cr:7.86;verts:4.17,3.94|2.26,4.4|-1.49,25.01|1.92,-27.41;
80	289.45	481.51	v:0.5;t:f;sf:1;nr:3.96;cr:7.92;verts:29.75,10.22|-12.22,11.02|-8.47,-9.58|-6.57,-10.04|6.91,-4.66;
120	290.74	498.68	v:0.5;t:f;sf:1;nr:4;cr:7.99;verts:5.62,12.51|0,19.01|-7.86,7.13|-9.76,7.59|3.98,-39.41;
160	292.38	499.93	v:0.5;t:f;sf:1;nr:4.04;cr:8.07;verts:3.98,13.76|-1.64,20.26|-9.5,8.38|-11.4,8.84|8.79,-38.99;
200	288.91	506.57	v:0.5;t:f;sf:1;nr:4.08;cr:8.15;verts:7.45,20.4|-6.02,15.02|-7.93,15.48|-6.39,-19.65|13.4,-29.37;
240	272.02	501.03	v:0.5;t:f;sf:1;nr:4.12;cr:8.24;verts:10.87,9.48|8.96,9.94|-19.9,22.89|-27.49,-12.82|0.42,-0.21;
280	271.77	504.96	v:0.5;t:f;sf:1;nr:4.16;cr:8.32;verts:-6.62,-40.65|0.57,32.86|9.2,13.87|11.11,13.41|12.31,30.47;
320	268.61	516.28	v:0.5;t:f;sf:1;nr:4.2;cr:8.4;verts:5.49,8.14|-7.3,6.57|-8.23,-5.35|24.88,-22.1;
360	251.8	514.59	v:0.5;t:f;sf:1;nr:4.24;cr:8.48;verts:22.3,6.44|9.51,4.87|-11.56,13.78|-10.42,-31.96;
400	241.92	502.59	v:0.5;t:f;sf:1;nr:4.28;cr:8.57;verts:6.38,8.47|-8.24,6.67|-8.24,6.67|16.91,-29.43;
440	237.81	510.64	v:0.5;t:f;sf:1;nr:4.32;cr:8.64;verts:6.6,6.84|10.5,16.52|-4.13,14.73|-4.13,14.73|-8.63,-33.16;
480	243.58	514.65	v:0.5;t:f;sf:1;nr:4.36;cr:8.72;verts:4.73,20.54|0.83,10.85|-1.12,5.69|-9.9,18.74|-9.9,18.74;
520	242.52	519.83	v:0.5;t:f;sf:1;nr:4.4;cr:8.8;verts:1.89,16.03|-0.06,10.86|-1.19,5.73|-8.84,23.91|-8.84,23.91;
560	241.35	532.82	v:0.5;t:f;sf:1;nr:4.44;cr:8.88;verts:32.5,5.73|1.11,23.86|-0.02,18.73|-18.46,27.36|-12.81,-42.1;
600	232.47	541.63	v:0.5;t:f;sf:1;nr:4.48;cr:8.96;verts:27.93,19.56|-30.11,16.01|-34.05,-1.78|-31.39,-13.32|0.44,-0.26;
640	225.53	538.73	v:0.5;t:f;sf:1;nr:4.52;cr:9.03;verts:7.37,-3.17|6.39,7.62|5.7,8.14|-23.17,13.1|21.51,-28.64;
680	212.74	539.94	v:0.5;t:f;sf:1;nr:4.55;cr:9.11;verts:19.18,8.83|18.49,9.36|-10.38,14.32|-0.51,0.12|20.17,-1.95;
720	219.26	536.94	v:0.5;t:f;sf:1;nr:4.59;cr:9.18;verts:12.66,5.83|11.97,6.36|-16.9,11.31|-7.03,-2.88|26.43,-37.07;
760	221.8	544.82	v:0.5;t:f;sf:1;nr:4.63;cr:9.26;verts:-19.44,19.19|-9.57,4.99|2.94,1.13|10.12,13.71;
800	228.32	544.88	v:0.5;t:f;sf:1;nr:4.66;cr:9.33;verts:25.88,38.36|3.61,13.77|-16.08,5.05|-22.55,-18.92|13.82,-25.99;
840	230.05	546.85	v:0.5;t:f;sf:1;nr:4.7;cr:9.4;verts:1.88,15.74|-17.81,7.03|-6.49,-7.46|29.53,4.37;
880	226.54	555.76	v:0.5;t:f;sf:1;nr:4.74;cr:9.48;verts:5.39,24.65|5.87,30.19|4.28,30.45|-14.3,15.94|7.38,-46.44;
920	234.28	555.09	v:0.5;t:f;sf:1;nr:4.78;cr:9.56;verts:-2.36,23.98|-22.05,15.26|-0.75,-21.6|20.35,-32|20.04,-8.1;
960	226.84	548.9	v:0.5;t:f;sf:1;nr:4.81;cr:9.63;verts:30.33,-3.91|5.08,17.79|-14.61,9.08|6.69,-27.79;
1000	232.38	557.49	v:0.5;t:f;sf:1;nr:4.85;cr:9.7;verts:-0.45,26.38|-20.14,17.67|9.86,-29.19|24.79,4.69;
1040	231.22	556.41	v:0.5;t:f;sf:1;nr:4.88;cr:9.77;verts:25.95,3.61|0.7,25.3|-18.99,16.59|-26.49,-19.97|23.93,-30.54;
1080	232.62	555.47	v:0.5;t:f;sf:1;nr:4.92;cr:9.84;verts:-0.69,24.36|-20.38,15.65|0.4,-0.21|24.55,2.67;
1120	226.97	554.53	v:0.5;t:f;sf:1;nr:4.95;cr:9.9;verts:6.05,-1.15|4.96,23.42|1.66,10.49|-14.73,14.71|5.87,-30.92;
1160	214.46	546.62	v:0.5;t:f;sf:1;nr:4.98;cr:9.96;verts:47.08,15.3|14.17,2.58|17.47,15.51|-2.22,6.8|18.56,-9.06;
1200	210.8	555.81	v:0.5;t:f;sf:1;nr:5.01;cr:10.03;verts:17.83,11.77|19.14,24.5|1.44,15.99|0.57,-0.02|22.22,0.13;
1240	200.74	553.51	v:0.5;t:f;sf:1;nr:5.04;cr:10.09;verts:27.89,9.47|11.49,13.68|-2.07,14.69|-33.01,-22.78|10.63,-2.33;
1280	193.86	553.41	v:0.5;t:f;sf:1;nr:5.07;cr:10.15;verts:17.51,-2.42|18.37,13.59|4.82,14.6|-12.45,-1.97|-31.24,-25.53;
1320	200.18	550.07	v:0.5;t:f;sf:1;nr:5.1;cr:10.2;verts:12.06,10.25|-1.5,11.26|11.2,-5.76|21.72,-14.25;
1360	188.59	558.53	v:0.5;t:f;sf:1;nr:5.13;cr:10.25;verts:22.78,2.7|23.65,18.71|10.09,19.72|-33.43,-23.39|-21.36,-28.35;
1400	189.74	562.59	v:0.5;t:f;sf:1;nr:5.15;cr:10.3;verts:21.64,6.75|27.49,30.44|-28.6,-12.14|6.99,-30.27;
1440	180.55	556.11	v:0.5;t:f;sf:1;nr:5.18;cr:10.35;verts:-17.98,32.45|-32.13,18.55|-19.41,-18.62|48.97,-16.01|30.82,0.27;
*	id=P25	origin=start	destiny=end	motherId=-	ageAtStart=40
0	376	653	v:0.5;t:f;sf:1;nr:3.97;cr:7.95;verts:7.95,0;
40	373.43	642.61	v:0.5;t:f;sf:1;nr:4.01;cr:8.03;verts:-1.76,9.05|-4.75,7.9|-19.54,25.07|10.52,-10.39;
80	382.97	644.3	v:0.5;t:f;sf:1;nr:4.05;cr:8.11;verts:39.7,6|-11.3,10.74|-14.29,9.59|-23.68,-9.57|0.98,-8.7;
120	384.83	650.26	v:0.5;t:f;sf:1;nr:4.09;cr:8.18;verts:-32.51,-2.27|-0.58,0.08|-16.15,15.55|-13.16,16.69|-26.03,19.61;
160	392.02	642.96	v:0.5;t:f;sf:1;nr:4.12;cr:8.24;verts:3.76,8.44|-20.36,9.39|-7.77,-7.22|-2.7,-8.84|38.8,-12.94;
200	381.94	643.79	v:0.5;t:f;sf:1;nr:4.15;cr:8.3;verts:13.84,9.28|-1.53,-8.51|2.31,-6.39|7.38,-8;
240	379.07	639.91	v:0.5;t:f;sf:1;nr:4.17;cr:8.35;verts:40.57,8.69|16.71,5.4|1.34,-12.38|5.18,-10.27|10.25,-11.88;
280	368.71	630.77	v:0.5;t:f;sf:1;nr:4.2;cr:8.39;verts:14.72,20.26|-4.12,41.53|-11.75,-22.11|11.7,-21.52|15.54,-19.41;
320	368.15	630.84	v:0.5;t:f;sf:1;nr:4.22;cr:8.45;verts:16.62,4.77|-3.77,41.8|-11.2,-22.04|12.25,-21.46|16.1,-19.34;
360	361.6	642.48	v:0.5;t:f;sf:1;nr:4.25;cr:8.5;verts:4.89,10.49|-24.61,23.14|-4.65,-10.4|18.8,-9.81|22.65,-7.7;
400	362.54	650.62	v:0.5;t:f;sf:1;nr:4.28;cr:8.55;verts:17.87,-1.67|3.96,18.63|-5.58,-2.26|-29.27,-17.3;
440	364.92	648.24	v:0.5;t:f;sf:1;nr:4.3;cr:8.6;verts:24.06,18.8|1.57,16.25|-32.86,-9.51|-7.96,-4.64|15.49,-4.05;
480	366.15	647.8	v:0.5;t:f;sf:1;nr:4.33;cr:8.65;verts:0.34,15.81|-28.18,-7.55|-9.19,-5.08|14.26,-4.5|42.75,-4.82;
520	353.21	644.85	v:0.5;t:f;sf:1;nr:4.35;cr:8.7;verts:13.28,12.86|14.82,23.39|-15.24,-10.5|0.34,-9.69;
560	350.03	651.12	v:0.5;t:f;sf:1;nr:4.38;cr:8.75;verts:16.47,19.12|-8.66,1.53|-12.06,-4.23|-24.02,-14.08|3.52,-3.42;
600	345.6	650.42	v:0.5;t:f;sf:1;nr:4.41;cr:8.81;verts:17.64,1.23|-21.48,6.4|-7.62,-4.93|7.95,-4.12;
640	341	656.96	v:0.5;t:f;sf:1;nr:4.42;cr:8.85;verts:12.55,2.43|22.24,7.78|40.51,17.32|-16.88,12.95|-20.16,-22.39;
680	348.25	658.14	v:0.5;t:f;sf:1;nr:4.44;cr:8.88;verts:14.99,8.96|5.3,3.6|5.09,43.94|-18.94,-17.05|13.88,-21.37;
720	353.82	658.36	v:0.5;t:f;sf:1;nr:4.46;cr:8.91;verts:9.42,9.18|5.4,17.66|-2.86,6.88|8.31,-21.15;
760	352.73	651.15	v:0.5;t:f;sf:1;nr:4.47;cr:8.94;verts:13.25,11.93|6.48,10.45|10.5,1.97|7.43,-0.81|17.5,-3.4;
800	345.52	641.16	v:0.5;t:f;sf:1;nr:4.49;cr:8.97;verts:20.47,1.94|13.7,0.46|14.65,-10.8|17.72,-8.02|42.39,-14.22;
840	344.77	647.65	v:0.5;t:f;sf:1;nr:4.5;cr:9;verts:21.21,8.42|14.45,6.95|15.4,-4.31|18.47,-1.54|14.5,2.45;
880	353.59	631.64	v:0.5;t:f;sf:1;nr:4.51;cr:9.03;verts:6.57,-20.32|5.67,-13.55|0.35,-0.52|9.65,-17.55|5.62,-9.06|12.39,-7.58;
920	342.42	626.18	v:0.5;t:f;sf:1;nr:4.56;cr:9.12;verts:23.56,-13.04|11.52,-5.97|16.8,-14.51|16.84,-19.01|26.76,-24.26;
960	346.08	625.13	v:0.5;t:f;sf:1;nr:4.61;cr:9.21;verts:13.18,-20.06|13.13,-15.57|0.35,-0.39|7.86,-7.02|19.9,-14.09;
1000	337.6	629.24	v:0.5;t:f;sf:1;nr:4.65;cr:9.31;verts:8.83,3.72|-42.85,16.88|21.67,-15.95|21.62,-11.46|16.34,-2.91;
1040	336.02	632.64	v:0.5;t:f;sf:1;nr:4.7;cr:9.4;verts:17.92,0.48|10.41,7.11|23.25,-12.55|23.2,-8.06|23.17,-5.54;
1080	334.47	624.38	v:0.5;t:f;sf:1;nr:4.74;cr:9.47;verts:-31.53,20.46|-9.47,-2.01|-9.09,-3.31|19.47,-7.77|11.97,-1.14;
1120	329.84	635.18	v:0.5;t:f;sf:1;nr:4.77;cr:9.55;verts:24.1,3.02|16.59,9.65|-4.47,7.48|-4.84,8.78|-40.41,-24.73;
1160	335.83	641.61	v:0.5;t:f;sf:1;nr:4.81;cr:9.61;verts:18.11,9.45|10.6,16.08|-10.83,15.21|-10.46,13.91|-17.9,-44.25;
1200	324.5	644.47	v:0.5;t:f;sf:1;nr:4.84;cr:9.68;verts:9.45,29.07|0.5,18.07|0.87,16.77|2.16,-7.77|14.82,-26.74;
1240	313.92	654.77	v:0.5;t:f;sf:1;nr:4.87;cr:9.74;verts:-26.34,16.28|2.55,-11.03|4.24,-10.5|4.61,-10.34|12.74,2.53;
1280	323.92	648.77	v:0.5;t:f;sf:1;nr:4.89;cr:9.78;verts:-7.45,-17.03|-5.76,-16.5|-5.39,-16.34|-0.23,-3.34|4.39,-22.57;
1320	313.64	654.65	v:0.5;t:f;sf:1;nr:4.91;cr:9.82;verts:-2.14,48.87|2.82,-11.15|4.88,-10.46|10.04,2.54|14.66,-16.69;
1360	316.58	656.09	v:0.5;t:f;sf:1;nr:4.93;cr:9.86;verts:-9.76,29.88|-0.12,-9.71|1.94,-9.03|7.11,3.98;
1400	310.89	661.15	v:0.5;t:f;sf:1;nr:4.94;cr:9.89;verts:-12.35,-1.3|1.48,-1.58|5.57,-4.65|7.63,-3.96;
1440	311.19	665.62	v:0.5;t:f;sf:1;nr:4.96;cr:9.92;verts:24.3,31.21|-12.65,3.17|-25.13,-4.43|19.83,-16.06|7.33,0.5;
*	id=P26	origin=start	destiny=end	motherId=-	ageAtStart=560
0	39.63	353.94	v:0.5;t:f;sf:1;nr:4;cr:8.01;verts:4.81,8.01|6.29,11.94|-9.02,-2.42|5.69,3.43;
40	44.05	360.22	v:0.5;t:f;sf:1;nr:4.02;cr:8.04;verts:1.27,9.7|1.86,18.22|0.39,14.29|-13.45,3.86|19.5,-34.97;
80	42.78	363.22	v:0.5;t:f;sf:1;nr:4.05;cr:8.09;verts:3.14,21.22|2.54,12.71|1.66,17.29|-1.89,3.88|-12.18,6.86;
120	44.1	361.89	v:0.5;t:f;sf:1;nr:4.08;cr:8.15;verts:1.82,19.89|1.22,11.38|0.34,15.97|-2.9,4.59|-13.49,5.54;
160	40.92	361.98	v:0.5;t:f;sf:1;nr:4.11;cr:8.22;verts:4.4,11.47|3.52,16.06|5,19.98|-10.31,5.63|-0.02,0.56|0.29,4.68;
200	36.13	353.36	v:0.5;t:f;sf:1;nr:4.15;cr:8.29;verts:9.19,2.85|8.31,7.44|9.79,11.36|-24.95,-3.9|-5.52,-2.99|4.77,-8.06;
240	37.96	354.94	v:0.5;t:f;sf:1;nr:4.18;cr:8.37;verts:2.93,-6.48|7.36,4.43|7.96,12.94|-7.36,-1.42|-12.03,-30.91;
280	41.87	351.65	v:0.5;t:f;sf:1;nr:4.22;cr:8.44;verts:12.41,5.82|4.81,8.33|4.05,9.65|-11.26,-4.71;
320	38.94	360.62	v:0.5;t:f;sf:1;nr:4.26;cr:8.51;verts:15.33,14.79|7.73,17.3|6.97,18.62|-8.34,4.26|-14.29,-39.7;
360	31.36	362.05	v:0.5;t:f;sf:1;nr:4.29;cr:8.59;verts:15.32,18.73|14.56,20.05|-19.17,-3.04|-0.75,5.69|0.02,0.49;
400	35.89	365.48	v:0.5;t:f;sf:1;nr:4.33;cr:8.66;verts:10.79,22.16|10.03,23.48|-5.29,9.13|-23.7,0.4|-4.52,3.93|0.05,-0.59;
440	33.34	370.59	v:0.5;t:f;sf:1;nr:4.36;cr:8.73;verts:2.59,4.52|-2.74,14.24|-1.97,9.04|-21.15,5.51|25.29,-23.66;
480	24.32	375.91	v:0.5;t:f;sf:1;nr:4.4;cr:8.8;verts:11.61,9.83|7.05,14.35|6.28,19.56|-12.14,10.83|-4.76,-43.39;
520	17.14	371.4	v:0.5;t:f;sf:1;nr:4.44;cr:8.87;verts:18.8,5.33|14.24,9.85|13.47,15.05|-4.95,6.32|-29,-33.1;
560	20.4	379.37	v:0.5;t:f;sf:1;nr:4.47;cr:8.94;verts:15.54,13.29|10.98,17.81|10.21,23.01|-8.21,14.29|-12.35,-42.6;
600	28.14	380.92	v:0.5;t:f;sf:1;nr:4.51;cr:9.01;verts:-15.95,15.84|-0.45,0.9|3.24,19.37|7.8,14.85|2.47,24.57;
640	27.56	377.79	v:0.5;t:f;sf:1;nr:4.54;cr:9.08;verts:8.38,11.72|3.82,16.24|3.05,21.44|-15.37,12.71|7.37,-44.46;
680	26.59	373.62	v:0.5;t:f;sf:1;nr:4.58;cr:9.15;verts:9.35,7.55|4.78,12.06|4.01,17.27|-14.4,8.54|5.62,-35.9;
720	19.71	362.18	v:0.5;t:f;sf:1;nr:4.61;cr:9.22;verts:11.66,0.62|-23.41,1.01|-7.53,-2.9|16.22,-3.9;
760	11.16	359.89	v:0.5;t:f;sf:1;nr:4.64;cr:9.29;verts:-16.93,16.45|-14.85,-1.28|1.03,-5.2|20.22,-1.67;
800	11.64	358.06	v:0.5;t:f;sf:1;nr:4.68;cr:9.35;verts:19.74,-3.49|23.69,-1.98|-15.33,-3.1|0.55,-7.02;
840	18.86	358.76	v:0.5;t:f;sf:1;nr:4.71;cr:9.42;verts:39.32,25.32|-22.55,-2.41|-6.67,-6.32|12.52,-2.8|16.48,-1.28;
880	31.56	356.21	v:0.5;t:f;sf:1;nr:4.74;cr:9.48;verts:28.95,8.38|2.75,10.28|-19.37,-8.87|-0.18,-5.35|3.78,-3.83;
920	35.86	359.53	v:0.5;t:f;sf:1;nr:4.77;cr:9.54;verts:24.64,11.69|27.26,26.36|-23.68,-5.56|-3.72,-35.35;
960	35.52	352.72	v:0.5;t:f;sf:1;nr:4.8;cr:9.61;verts:7.91,5.34|-7.09,6.39|-23.33,-12.36|37.77,-5.54;
1000	28.35	341.34	v:0.5;t:f;sf:1;nr:4.83;cr:9.67;verts:15.08,-6.04|-8.03,-0.71|-12.98,-14.94|-16.16,-23.74;
1040	40.32	341.37	v:0.5;t:f;sf:1;nr:4.87;cr:9.73;verts:38.25,27.79|3.11,-6.01|33.44,34.92|-19.99,-0.68|-16.94,-44.14;
1080	40.31	339.14	v:0.5;t:f;sf:1;nr:4.9;cr:9.79;verts:34.5,6.08|14.8,31.75|-19.98,-2.91|-13.64,-36.45;
1120	47.91	340.34	v:0.5;t:f;sf:1;nr:4.93;cr:9.86;verts:26.9,7.28|21.94,32.45|-27.59,-1.71|-33.33,-11.48|31.95,-14.9;
1160	53.06	342.81	v:0.5;t:f;sf:1;nr:4.96;cr:9.92;verts:21.75,9.75|11.68,1.02|0.57,-0|11.33,-3.04|26.8,-12.43;
1200	50.4	347.27	v:0.5;t:f;sf:1;nr:4.99;cr:9.98;verts:13.99,1.42|14.34,5.48|24.41,14.21|3.23,4.45|-44.61,-21.69;
1240	44	351.74	v:0.5;t:f;sf:1;nr:5.02;cr:10.05;verts:-31.22,9.55|-0.64,0.63|9.63,8.93|20.39,5.89|20.74,9.95;
1280	54.71	346.52	v:0.5;t:f;sf:1;nr:5.05;cr:10.11;verts:9.68,0.67|10.03,4.73|-20.86,27.68|-11.36,-4.59|31.95,-24.37;
1320	52.41	344.95	v:0.5;t:f;sf:1;nr:5.09;cr:10.17;verts:18.83,35.78|-9.05,-6.16|12.33,3.16|11.98,-0.9;
1360	47.31	339.79	v:0.5;t:f;sf:1;nr:5.12;cr:10.23;verts:17.44,-2|-0.46,-0.07|-3.95,-11.32|17.08,-6.06;
1400	54.2	337.16	v:0.5;t:f;sf:1;nr:5.14;cr:10.29;verts:13.65,49.3|-7.36,-2.7|-10.85,-13.95|10.54,-4.63|10.18,-8.69;
1440	38.51	344.88	v:0.5;t:f;sf:1;nr:5.17;cr:10.35;verts:-50.92,-7.34|8.34,5.02|26.24,3.09|4.85,-6.23|25.88,-0.97;
*	id=P27	origin=start	destiny=end	motherId=-	ageAtStart=240
0	162.54	52.43	v:0.5;t:f;sf:1;nr:3.98;cr:7.96;verts:-6.17,23.03|-18.53,15.01|-23.55,-3.73|0.39,-0.23|6.33,-3.57;
40	163.08	58.49	v:0.5;t:f;sf:1;nr:4.02;cr:8.04;verts:-0.15,5.83|-12.33,17.61|-15.72,14.66|0.38,-0.26|5.79,2.49;
80	159.38	61.44	v:0.5;t:f;sf:1;nr:4.06;cr:8.11;verts:9.49,5.44|4.08,2.69|3.55,8.78|-8.63,20.56|-12.02,17.61|6.96,-47.75;
120	166.39	51.31	v:0.5;t:f;sf:1;nr:4.09;cr:8.17;verts:-15.64,10.42|-19.03,7.47|-2.93,-7.44|2.48,-4.69|-0.03,0.47;
160	159.45	50.33	v:0.5;t:f;sf:1;nr:4.12;cr:8.23;verts:18.87,9.05|-8.7,9.44|4.01,-8.42|9.42,-5.67|6.91,-0.51;
200	166.78	50.99	v:0.5;t:f;sf:1;nr:4.14;cr:8.28;verts:11.55,9.7|-16.02,10.1|-3.31,-7.76|2.09,-5.01|25.86,-32.02;
240	178.06	51.25	v:0.5;t:f;sf:1;nr:4.16;cr:8.33;verts:0.27,9.96|-7.88,24.26|-9.19,-4.75|-14.59,-7.5|23.56,-23.29;
280	178.98	61.55	v:0.5;t:f;sf:1;nr:4.19;cr:8.37;verts:18.66,27.6|-0.66,20.26|-10.11,5.55|11.71,-32.17;
320	174.33	51.44	v:0.5;t:f;sf:1;nr:4.21;cr:8.42;verts:32.63,18.84|3.99,10.16|-30.09,-22.68|-16.13,-21.4;
360	170.6	59.55	v:0.5;t:f;sf:1;nr:4.23;cr:8.46;verts:31.82,0|7.72,18.27|-16.39,27.27|-12.4,-13.29|14.6,-30.34;
400	161.97	69	v:0.5;t:f;sf:1;nr:4.25;cr:8.5;verts:-2.55,17.13|-6.11,6.79|-3.76,-3.84|1.74,-8.97;
440	176.65	67.96	v:0.5;t:f;sf:1;nr:4.27;cr:8.54;verts:-17.23,16.09|-20.79,5.74|-18.45,-4.89|-12.94,-10.01|0.06,0.49;
480	174.57	81.65	v:0.5;t:f;sf:1;nr:4.29;cr:8.57;verts:2.14,14.18|-5.36,6.86|-16.36,8.8|-10.86,3.68|26.51,-33.47;
520	188.56	85.9	v:0.5;t:f;sf:1;nr:4.3;cr:8.61;verts:20.51,19.12|-11.85,18.43|-19.36,11.11|-27.93,2.44|17.02,-39.35;
560	191.37	86.1	v:0.5;t:f;sf:1;nr:4.32;cr:8.64;verts:39.49,17.13|-14.67,18.63|-22.17,11.31|-24.83,-14.33|-1.5,-28.63;
600	184.65	97.88	v:0.5;t:f;sf:1;nr:4.33;cr:8.67;verts:27.11,21.43|7.25,5.87|3.34,8.71|5.22,-16.84;
640	175.98	88.1	v:0.5;t:f;sf:1;nr:4.35;cr:8.69;verts:-12.27,27.55|1.91,3.19|12.01,-1.07|15.92,-3.91|27.76,-11.78;
680	182.73	95.5	v:0.5;t:f;sf:1;nr:4.36;cr:8.71;verts:9.18,3.49|5.27,6.33|-4.83,10.59|-20.42,-8.84|21.02,-4.39;
720	181.1	97.97	v:0.5;t:f;sf:1;nr:4.37;cr:8.73;verts:22.64,-1.92|10.8,5.96|6.89,8.8|-3.21,13.06|19.97,-19.46;
760	196.47	97.4	v:0.5;t:f;sf:1;nr:4.38;cr:8.76;verts:-4.57,5.39|-8.48,8.22|-18.58,12.49|7.27,-2.49|3.26,3.37;
800	204.08	81.54	v:0.5;t:f;sf:1;nr:4.4;cr:8.79;verts:-16.08,-7.64|-12.17,-10.48|-0.29,-0.42|-4.34,-12.49|-0.33,-18.35;
840	219.8	78.64	v:0.5;t:f;sf:1;nr:4.41;cr:8.82;verts:-1.86,26.57|-16.01,-3.31|-22.83,-13.72|-20.07,-15.39|-0.39,0.32;
880	216.02	76.22	v:0.5;t:f;sf:1;nr:4.43;cr:8.86;verts:1.92,24.15|-12.23,-5.73|-19.05,-16.13|-16.29,-17.81|19.52,-11.35;
920	210.27	80.97	v:0.5;t:f;sf:1;nr:4.44;cr:8.89;verts:32.74,13.53|-6.49,-0.98|-13.3,-11.39|-10.54,-13.06;
960	213.08	74.68	v:0.5;t:f;sf:1;nr:4.46;cr:8.92;verts:9.26,-4.92|22.65,17.21|-9.29,-7.27|-16.1,-17.68|-13.34,-19.35;
1000	209.58	72.77	v:0.5;t:f;sf:1;nr:4.48;cr:8.96;verts:-12.6,-19.59|-5.79,-9.19|-9.84,-21.26|-0.07,-3.83|12.76,-6.84;
1040	199.77	70.68	v:0.5;t:f;sf:1;nr:4.49;cr:8.99;verts:-2.79,-21.68|-0.03,-23.35|4.02,-11.27|0.2,-0.59|9.74,-5.92|22.57,-8.92;
1080	187.84	66.08	v:0.5;t:f;sf:1;nr:4.51;cr:9.02;verts:21.67,-10.52|12.13,-5.19|0.2,-0.48|-3.54,-22.38|15.95,-15.87;
1120	177.7	66.9	v:0.5;t:f;sf:1;nr:4.55;cr:9.11;verts:-10.24,20.7|-9,4.39|22.27,-4.37|10.34,0.35;
1160	178.15	69.34	v:0.5;t:f;sf:1;nr:4.6;cr:9.21;verts:21.82,-1.93|9.89,2.78|-10.7,23.14|13.7,-25.72;
1200	185.74	79.27	v:0.5;t:f;sf:1;nr:4.67;cr:9.33;verts:14.24,8|2.31,12.71|-13.31,28.55|0.42,-36.84|6.12,-15.79;
1240	193.95	90.08	v:0.5;t:f;sf:1;nr:4.73;cr:9.46;verts:6.03,18.82|-5.9,23.53|-2.09,-4.98|-7.79,-26.02|9.39,-21.97;
1280	197.82	93.98	v:0.5;t:f;sf:1;nr:4.79;cr:9.57;verts:15.69,44.6|2.15,22.72|-5.97,-1.08|-11.67,-22.12|5.51,-18.07;
1320	204.54	108.13	v:0.5;t:f;sf:1;nr:4.85;cr:9.69;verts:-12.68,13.07|-15.24,11.9|-18.39,5.98|-18.38,-7.98|46.96,-9.27;
1360	194.97	104.45	v:0.5;t:f;sf:1;nr:4.9;cr:9.81;verts:-5.68,8.23|-3.12,9.4|-8.82,-11.65|-5.46,-3.54|-8.83,2.3;
1400	200.79	101.38	v:0.5;t:f;sf:1;nr:4.96;cr:9.92;verts:46.04,9.81|-8.93,6.32|-11.49,5.16|-14.64,-0.77|-11.27,-6.61|-14.63,-14.72;
1440	195.3	95.74	v:0.5;t:f;sf:1;nr:4.99;cr:9.98;verts:-0.39,-0.42|-6,-0.48|-9.16,-6.41|-9.15,-20.36|-5.79,-12.25;
*	id=P28	origin=start	destiny=end	motherId=-	ageAtStart=240
0	636.18	605.89	v:0.5;t:f;sf:1;nr:3.99;cr:7.99;verts:18.03,-2.21|17.99,2.53|6.81,16.84|-17.18,-5.91|-21.33,-23.31;
40	634.3	596.71	v:0.5;t:f;sf:1;nr:4.04;cr:8.08;verts:8.69,7.67|-12.51,29.41|-15.29,-15.09|19.92,-11.39|19.87,-6.65;
80	626.6	610.71	v:0.5;t:f;sf:1;nr:4.09;cr:8.17;verts:0.39,-0.25|-7.6,-1.09|-22.36,9.96|-24.34,-2.56|-7.16,-23.41;
120	615.96	611	v:0.5;t:f;sf:1;nr:4.14;cr:8.28;verts:-11.72,10.25|-13.7,-2.27|0.3,0.23|11.04,0.04;
160	614.78	613.6	v:0.5;t:f;sf:1;nr:4.2;cr:8.39;verts:1.95,26.42|-10.54,12.85|-12.52,0.33|12.62,-10.97|12.21,2.64;
200	615.56	603.88	v:0.5;t:f;sf:1;nr:4.25;cr:8.51;verts:8.23,41.14|-11.31,3.13|-13.3,-9.39|11.84,-20.69|11.44,-7.08;
240	615.93	607.08	v:0.5;t:f;sf:1;nr:4.31;cr:8.62;verts:23.18,35.65|-11.68,6.33|-13.67,-6.19|11.47,-17.49|11.07,-3.88;
280	614.11	598.97	v:0.5;t:f;sf:1;nr:4.36;cr:8.72;verts:16.03,39.98|-1.71,12.2|-9.87,-1.78|-11.85,-14.3|12.88,-11.99;
320	607.28	581.19	v:0.5;t:f;sf:1;nr:4.39;cr:8.78;verts:8.33,17.09|-10.49,14.46|-3.04,-19.56|5.12,-5.58;
360	601.75	593.98	v:0.5;t:f;sf:1;nr:4.41;cr:8.82;verts:31.89,30.15|17.08,25.32|10.64,7.21|2.49,-6.77|10.95,-28.52;
400	589.76	594.39	v:0.5;t:f;sf:1;nr:4.43;cr:8.86;verts:24.45,25.44|-5.22,-9.41|8.82,-6.17|14.48,-6.36;
440	597.48	605.99	v:0.5;t:f;sf:1;nr:4.44;cr:8.89;verts:6.76,5.24|1.1,5.43|-12.93,2.19|-37.68,1.97|41.6,-15.2;
480	585.86	606.24	v:0.5;t:f;sf:1;nr:4.46;cr:8.92;verts:18.38,5.49|12.72,5.68|33.88,14.38|-26.06,2.23|-11.72,-13.93;
520	583.74	608.53	v:0.5;t:f;sf:1;nr:4.47;cr:8.95;verts:20.5,7.78|14.84,7.97|-23.95,4.52|-9.61,-11.63|44.12,-6.5;
560	573.63	612.67	v:0.5;t:f;sf:1;nr:4.54;cr:9.07;verts:9.84,0|-5.07,8.44|0.51,-7.5|21.15,-8.79;
600	572.47	618.52	v:0.5;t:f;sf:1;nr:4.61;cr:9.22;verts:11,5.86|-3.91,14.29|8.43,3.58|13.53,-6.15|22.31,-2.94;
640	589.74	622.91	v:0.5;t:f;sf:1;nr:4.69;cr:9.38;verts:5.04,1.45|-6.27,10.24|-8.84,7.97|25.61,-15.39|21.38,-10.01;
680	586.88	619	v:0.5;t:f;sf:1;nr:4.78;cr:9.55;verts:-3.41,6.33|-5.98,4.05|-28.05,10.71|24.24,-13.92;
720	595.73	625.21	v:0.5;t:f;sf:1;nr:4.87;cr:9.73;verts:-12.26,12.54|-14.83,10.26|-10.34,6.71|11.84,-15.58|15.38,-7.71;
760	601.4	626.17	v:0.5;t:f;sf:1;nr:4.95;cr:9.9;verts:-17.93,13.51|-20.5,11.23|-16.01,7.68|9.72,-6.75|12.25,3.55;
800	591.91	623.04	v:0.5;t:f;sf:1;nr:4.99;cr:9.98;verts:21.74,0.41|-8.44,10.37|-6.51,4.55|-11,8.1|-18.36,-35.1;
840	599.48	624.08	v:0.5;t:f;sf:1;nr:5.02;cr:10.04;verts:-16.01,11.41|14.17,1.45|-18.58,9.14|-14.09,5.59|47.42,-15.57;
880	591.88	626.84	v:0.5;t:f;sf:1;nr:5.04;cr:10.08;verts:-8.41,14.18|-10.98,11.9|-6.49,8.35|21.77,4.22|19.3,7.08;
920	594.46	625.87	v:0.5;t:f;sf:1;nr:5.06;cr:10.12;verts:19.19,3.24|16.73,6.1|-10.99,13.2|-9.06,7.38|-13.56,10.93|-15.81,-35.34;
960	602.61	626.95	v:0.5;t:f;sf:1;nr:5.08;cr:10.15;verts:8.57,7.18|-19.14,14.28|-17.22,8.45|30.07,-12.02|11.04,4.32;
1000	599.14	627.34	v:0.5;t:f;sf:1;nr:5.09;cr:10.18;verts:14.51,4.71|12.04,7.57|0.71,0.58|-13.75,8.85;
1040	600.33	625.35	v:0.5;t:f;sf:1;nr:5.1;cr:10.19;verts:13.32,2.72|10.86,5.58|-5.13,10.07|-14.93,6.86|3.98,-40.54;
1080	594.07	633.74	v:0.5;t:f;sf:1;nr:5.1;cr:10.2;verts:19.58,11.12|17.12,13.97|1.13,18.46|-8.67,15.25|-19.11,-47.26;
1120	600.92	635.73	v:0.5;t:f;sf:1;nr:5.1;cr:10.21;verts:12.73,13.1|10.26,15.96|-5.72,20.45|-15.53,17.23|4.08,-50.84;
1160	603.42	634.83	v:0.5;t:f;sf:1;nr:5.1;cr:10.21;verts:10.24,12.21|7.77,15.07|-8.22,19.56|-18.02,16.34|12.45,-49.49;
1200	600.82	632.87	v:0.5;t:f;sf:1;nr:5.11;cr:10.21;verts:12.83,10.24|10.37,13.1|-5.62,17.59|-15.42,14.38|4.48,-50.85;
1240	600.95	639.85	v:0.5;t:f;sf:1;nr:5.11;cr:10.21;verts:12.7,17.22|10.24,20.08|-5.75,24.57|-15.55,21.35|3.38,-50.94;
1280	605.68	653.59	v:0.5;t:f;sf:1;nr:5.11;cr:10.21;verts:2.78,13.09|-12.28,11.36|-9.94,-8.95|7.48,-11.09;
1320	608.91	653.68	v:0.5;t:f;sf:1;nr:5.11;cr:10.21;verts:-0.44,13.17|-15.5,11.45|-13.17,-8.86|4.25,-11|50.46,-7.8;
1360	612.44	649.71	v:0.5;t:f;sf:1;nr:5.11;cr:10.21;verts:48.54,15.85|-3.98,9.2|-19.04,7.48|-16.7,-12.83|0.72,-14.97;
1400	615.36	654.04	v:0.5;t:f;sf:1;nr:5.11;cr:10.21;verts:-6.9,13.54|-21.96,11.82|-19.62,-8.5|-2.2,-10.64|50.72,-5.89;
1440	607.81	660.7	v:0.5;t:f;sf:1;nr:5.11;cr:10.21;verts:0.65,20.2|-14.41,18.48|-12.07,-1.84|29.8,-41.47|5.35,-3.98;
*	id=P29	origin=start	destiny=end	motherId=-	ageAtStart=240
0	637.61	560.89	v:0.5;t:f;sf:1;nr:4;cr:8;verts:4.3,1.89|5.4,20.17|-12.57,16.68|-7.82,-19.36|18.14,-25.92;
40	636.49	563.84	v:0.5;t:f;sf:1;nr:4.04;cr:8.09;verts:5.42,4.84|-11.45,19.63|-6.71,-16.41|0.18,0.32;
80	626.63	569.44	v:0.5;t:f;sf:1;nr:4.09;cr:8.17;verts:15.28,10.44|10.04,5.93|-4.85,-12.33|3.16,-10.8;
120	617.1	573.7	v:0.5;t:f;sf:1;nr:4.13;cr:8.26;verts:12.69,-6.55|4.68,-8.08|19.57,10.18|8.24,16.17|-33.98,-22.71;
160	614.52	563.79	v:0.5;t:f;sf:1;nr:4.18;cr:8.35;verts:22.15,0.28|10.82,6.26|-32.97,2.23|7.26,-17.99|15.27,-16.45;
200	609.97	573.17	v:0.5;t:f;sf:1;nr:4.22;cr:8.44;verts:15.37,15.64|-20.02,-1.05|2.64,-21.22|19.81,-7.07;
240	618.84	573.36	v:0.5;t:f;sf:1;nr:4.27;cr:8.53;verts:6.5,15.83|-6.22,-21.03|4.43,-5.52|10.95,-6.89;
280	622.81	566.2	v:0.5;t:f;sf:1;nr:4.32;cr:8.63;verts:2.53,8.67|2.04,27.23|-7.36,-5.96|6.98,-14.05;
320	624.3	566.46	v:0.5;t:f;sf:1;nr:4.37;cr:8.74;verts:18.1,29.4|1.04,8.93|-8.85,-5.7|5.49,-13.79;
360	632.03	569.98	v:0.5;t:f;sf:1;nr:4.43;cr:8.86;verts:24.53,13.43|-6.69,12.45|-16.58,-2.18|-2.25,-10.27;
400	637.61	560.07	v:0.5;t:f;sf:1;nr:4.46;cr:8.93;verts:18.95,3.52|35.44,26.61|-12.28,2.54|-22.17,-12.09|-7.83,-20.18;
440	643.68	561.7	v:0.5;t:f;sf:1;nr:4.49;cr:8.98;verts:12.89,5.14|5.18,19.32|-18.34,4.16|-13.89,-18.55|30.35,-18.83;
480	636.91	556.67	v:0.5;t:f;sf:1;nr:4.51;cr:9.02;verts:19.65,0.12|11.94,14.3|-22.87,2.33|-7.13,-23.57;
520	636.54	552.99	v:0.5;t:f;sf:1;nr:4.52;cr:9.05;verts:12.32,10.62|19.41,21.36|-22.49,-1.36|5.29,-8.81;
560	641.91	563.38	v:0.5;t:f;sf:1;nr:4.54;cr:9.07;verts:29.51,13.14|6.95,21|0.28,0.44|2.82,-32.18|27.39,-17.12;
600	650.81	557.61	v:0.5;t:f;sf:1;nr:4.55;cr:9.1;verts:7.82,-7.04|20.6,7.38|-8.62,-5.32|-14.94,-24.9;
640	651.82	559.63	v:0.5;t:f;sf:1;nr:4.56;cr:9.12;verts:6.82,-5.03|6.51,7.48|-9.63,-3.31|-31.66,-17.94;
680	654.2	558.15	v:0.5;t:f;sf:1;nr:4.57;cr:9.14;verts:4.13,6|2.63,10.53|-12,-4.79|29.18,0.22;
720	651.23	552.57	v:0.5;t:f;sf:1;nr:4.58;cr:9.16;verts:7.1,0.43|5.59,4.95|8.09,7.54|-32.2,-17.31;
760	647.21	554.61	v:0.5;t:f;sf:1;nr:4.59;cr:9.18;verts:9.61,6.99|12.11,9.58|-7.68,22.15|-6.74,-29.18|11.12,2.46;
800	645.24	558.89	v:0.5;t:f;sf:1;nr:4.6;cr:9.19;verts:13.09,6.75|11.58,11.27|14.08,13.86|-5.71,26.44|-4.76,-24.9|-7.49,-54.54;
840	645.98	560.73	v:0.5;t:f;sf:1;nr:4.6;cr:9.21;verts:5.14,45.67|-5.51,-23.05|10.84,13.12|13.33,15.71|12.34,8.59;
880	635.79	555.39	v:0.5;t:f;sf:1;nr:4.61;cr:9.22;verts:22.54,3.25|21.03,7.77|23.53,10.36|-9.67,16.1|-31.01,-34.02;
920	625.4	551.47	v:0.5;t:f;sf:1;nr:4.67;cr:9.34;verts:17.24,14.47|1.57,22.45|0.71,12.18|-0.04,-0.53|21.52,-6.58;
960	615.56	551.07	v:0.5;t:f;sf:1;nr:4.74;cr:9.48;verts:10.56,11.78|11.42,22.05|-37.96,3.32|0.34,-0.41|9.81,-0.93;
1000	619.5	553.15	v:0.5;t:f;sf:1;nr:4.81;cr:9.62;verts:5.86,1.15|15.14,11.41|6.61,13.86|7.48,24.13|-28.99,-37.48;
1040	612.65	547.44	v:0.5;t:f;sf:1;nr:4.89;cr:9.79;verts:21.99,5.7|13.47,8.15|14.33,18.42|-35.93,-13.81|12.72,-4.56;
1080	601.17	540.67	v:0.5;t:f;sf:1;nr:4.99;cr:9.97;verts:24.94,1.38|25.8,11.65|-33.9,18.79|-6.72,-30.59|24.19,-11.33;
1120	600.9	551.1	v:0.5;t:f;sf:1;nr:5.03;cr:10.05;verts:25.21,11.81|-29.54,12.06|-10.14,-22.77|-6.44,-20.16|24.46,-0.91;
1160	607.67	543.9	v:0.5;t:f;sf:1;nr:5.06;cr:10.11;verts:17.69,-8.1|18.44,4.61|-10.86,6.52|-18.51,-35.7;
1200	614.27	552.28	v:0.5;t:f;sf:1;nr:5.08;cr:10.15;verts:11.09,0.27|11.84,12.99|-17.46,14.9|-31.78,12.84|23.32,-33.04;
1240	623.54	554	v:0.5;t:f;sf:1;nr:5.09;cr:10.18;verts:8.19,10.48|2.58,14.71|-8.37,-10.34|-0.09,0.46;
1280	629.08	559.32	v:0.5;t:f;sf:1;nr:5.11;cr:10.21;verts:2.64,15.8|-2.97,20.02|-5.63,5.77|-13.91,-5.02|11.11,-30.64;
1320	638.76	565.84	v:0.5;t:f;sf:1;nr:5.12;cr:10.24;verts:-7.04,22.32|-12.65,26.55|-15.32,12.3|-23.6,1.5|1.42,-24.12|38.68,-6.41;
1360	631.7	578.08	v:0.5;t:f;sf:1;nr:5.13;cr:10.26;verts:-8.26,24.54|-16.54,13.75|9.07,-18.59|8.49,-11.87|33.83,-38.42;
1400	637.42	584.76	v:0.5;t:f;sf:1;nr:5.14;cr:10.28;verts:-22.26,20.42|-7.9,-8.77|3.34,-11.91|2.76,-5.2|39.16,-12.28;
1440	623.32	583.74	v:0.5;t:f;sf:1;nr:5.15;cr:10.3;verts:-8.16,19.4|-20.96,15.93|6.2,-9.79|17.44,-12.93|16.86,-6.22;
*	id=P30	origin=start	destiny=end	motherId=-	ageAtStart=240
0	749.35	134.27	v:0.5;t:f;sf:1;nr:4;cr:8;verts:-13.37,37.23|-15.05,-9.05|11.29,-13.45|14.39,-10.07|14.56,-3.73;
40	748.22	138.69	v:0.5;t:f;sf:1;nr:4.02;cr:8.03;verts:-13.78,28.89|-13.93,-4.62|12.41,-9.03|15.51,-5.65|15.69,0.69;
80	764.64	133.36	v:0.5;t:f;sf:1;nr:4.04;cr:8.08;verts:6.53,6.76|-9.08,13.72|-4,-14.36|-0.9,-10.98|-0.73,-4.64;
120	772.32	140.08	v:0.5;t:f;sf:1;nr:4.07;cr:8.15;verts:-1.15,13.48|-8.41,2.08|-8.59,-4.26|-11.68,-7.64|27.5,-17.02;
160	778.99	137.84	v:0.5;t:f;sf:1;nr:4.11;cr:8.21;verts:-7.83,11.24|-15.08,-0.16|-15.26,-6.5|-18.36,-9.88|40.55,-3.82;
200	763.37	131.42	v:0.5;t:f;sf:1;nr:4.14;cr:8.28;verts:7.8,4.82|-2.73,-16.3|0.36,-12.92|0.54,-6.58|8.14,-31.82;
240	756.12	139.66	v:0.5;t:f;sf:1;nr:4.17;cr:8.35;verts:15.05,13.06|4.52,-8.07|7.79,1.66|7.62,-4.69|20.94,3.27;
280	749.95	142.85	v:0.5;t:f;sf:1;nr:4.21;cr:8.41;verts:-16.66,23.79|-17.5,12.25|10.68,-4.88|13.78,-1.5|13.96,4.85;
320	759.06	141.95	v:0.5;t:f;sf:1;nr:4.24;cr:8.48;verts:4.85,3.95|-9.64,5.34|1.58,-5.77|27.43,-19.49;
360	760.5	142.71	v:0.5;t:f;sf:1;nr:4.27;cr:8.54;verts:0.34,0.35|3.41,4.71|-11.08,6.1|-9.11,-23.74|0.13,-5.01;
400	750.99	132.75	v:0.5;t:f;sf:1;nr:4.3;cr:8.6;verts:9.65,-14.97|11.46,-16.37|9.86,-9.61|0.36,-0.34|12.93,-5.25;
440	746.05	129.25	v:0.5;t:f;sf:1;nr:4.33;cr:8.67;verts:17.86,-8.75|5.29,-3.83|14.58,-18.47|16.39,-19.87|14.79,-13.11|36.68,-36.32;
480	765.24	124.2	v:0.5;t:f;sf:1;nr:4.37;cr:8.73;verts:24.34,45.96|-13.9,-8.88|-4.4,-18.16|-4.61,-23.52|-2.79,-24.92|-1.33,-13.8;
520	771.25	118.05	v:0.5;t:f;sf:1;nr:4.4;cr:8.8;verts:43.05,7.25|3.39,21.39|-21.66,0|-19.9,-15.03|-7.34,-19.95;
560	770.11	117.21	v:0.5;t:f;sf:1;nr:4.43;cr:8.86;verts:42.21,12.34|4.53,20.55|-20.52,-0.84|-18.76,-15.87|-6.2,-20.79;
600	781.78	114.38	v:0.5;t:f;sf:1;nr:4.46;cr:8.92;verts:34.04,28.34|-7.15,17.71|-25.38,-10.26|-19.69,-19.02|26.44,-7.09;
640	783.87	116.58	v:0.5;t:f;sf:1;nr:4.49;cr:8.98;verts:3.96,35.47|-18.2,-12.27|9.28,-19.89|24.36,-4.88;
680	779.36	118.82	v:0.5;t:f;sf:1;nr:4.52;cr:9.04;verts:20,40.22|-18.32,-0.64|-15.54,-9.71|-13.68,-10.03|13.79,-17.65;
720	781.14	120.23	v:0.5;t:f;sf:1;nr:4.55;cr:9.1;verts:27.32,36.03|-20.1,0.77|-17.32,-8.3|-15.47,-8.63|12,-16.25;
760	778.1	125.2	v:0.5;t:f;sf:1;nr:4.58;cr:9.16;verts:38.33,24.55|-17.06,5.75|-14.29,-3.32|-12.43,-3.65|15.04,-11.27;
800	768.51	125.41	v:0.5;t:f;sf:1;nr:4.61;cr:9.22;verts:1.2,9.73|-7.47,5.95|-28.1,8.41|24.64,-11.07;
840	764.08	131.65	v:0.5;t:f;sf:1;nr:4.64;cr:9.28;verts:27.04,3.8|5.62,15.98|-3.04,12.19|-24.54,11.97|-12.61,-34.68;
880	763.95	126.02	v:0.5;t:f;sf:1;nr:4.67;cr:9.34;verts:5.75,10.35|-2.91,6.56|10.45,-6.23|27.17,-1.83;
920	757.4	128.8	v:0.5;t:f;sf:1;nr:4.7;cr:9.4;verts:17,-3.44|3.64,9.35|-17.65,-7.38|-24.47,-20.53;
960	748.06	129.96	v:0.5;t:f;sf:1;nr:4.73;cr:9.45;verts:-15.11,44.49|-8.3,-6.22|-15.13,-19.38|26.35,-2.29|12.98,10.5;
1000	749.7	125.75	v:0.5;t:f;sf:1;nr:4.75;cr:9.51;verts:11.35,6.3|-9.94,-10.43|14.54,-5.34|24.71,-6.49;
1040	750.89	112.43	v:0.5;t:f;sf:1;nr:4.78;cr:9.56;verts:-7.95,46.88|-11.14,-23.75|10.15,-7.02|13.34,-18.66|14.27,-12.85;
1080	745.52	110.17	v:0.5;t:f;sf:1;nr:4.81;cr:9.62;verts:-15.89,45.1|-5.76,-26.01|18.72,-20.92|19.65,-15.11|15.52,-9.28;
1120	754.52	109.02	v:0.5;t:f;sf:1;nr:4.84;cr:9.67;verts:7.01,9.65|9.72,-22.07|10.65,-16.26|6.53,-10.43|23.11,-20.33;
1160	750.37	104.75	v:0.5;t:f;sf:1;nr:4.86;cr:9.72;verts:-0.18,10.35|-0.19,-4.15|14.8,-20.54|10.67,-14.71;
1200	755.67	108.15	v:0.5;t:f;sf:1;nr:4.89;cr:9.78;verts:23.82,7.25|-5.47,13.75|5.38,-11.31|9.5,-17.14;
1240	748.35	99.21	v:0.5;t:f;sf:1;nr:4.91;cr:9.83;verts:7.32,21.26|10.12,37.77|-18.19,-13.22|12.7,-20.24;
1280	750.22	97.89	v:0.5;t:f;sf:1;nr:4.94;cr:9.88;verts:29.98,38.94|5.45,19.94|-9.02,6.31|-20.06,-14.54|10.82,-21.57;
1320	752.26	103.76	v:0.5;t:f;sf:1;nr:4.97;cr:9.94;verts:3.41,25.8|-11.06,12.18|-22.11,-8.68|38.98,-6.49;
1360	746.81	102.37	v:0.5;t:f;sf:1;nr:5;cr:10;verts:8.86,24.42|-5.61,10.8|-16.66,-10.06|10.14,-30.14;
1400	740.64	94.55	v:0.5;t:f;sf:1;nr:5.03;cr:10.06;verts:15.03,16.6|-3.58,9.33|-10.48,-17.88|31.44,-5.93;
1440	737.98	92.52	v:0.5;t:f;sf:1;nr:5.06;cr:10.11;verts:-0.92,7.3|-11.7,21.11|-7.82,-19.92|0.35,-0.31;
