# Supplementary material for: A three component model for superdiffusive motion effectively describes migration of eukaryotic cells moving freely or under a directional stimulus
Source: PLoS One. 2022 Aug 2;17(8):e0272259. doi: 10.1371/journal.pone.0272259 (PMC9345344; doi:10.1371/journal.pone.0272259)
Supplement: S1 File — Text files containing information about displacements of experimental and simulated populations used for both preliminary analyses, in “datasets used for preliminary evaluation of cell movement (Tables 1 and 2)”, and further characterization of cell movement, in “further datasets used for cell movement characterization (Figs 2, 4–6; Table 2; S1–S3 Tables; S2 and S3 Figs)”. (ZIP) [file pone.0272259.s007.zip › S1_File/further datasets/simulated/30 cells (9 micron random)/b0 p0/Coords-rxvgGv.txt]

#	version=2.0	operator=	acqDate=	cellLine=cell	cond=N.T.	type=	well=	ref_angle=	note=Experiment 1	clickId=	date=	acqId=	ps=1	xSize=845	ySize=668	ts=1	unit=um	stackId=	timeInt=	description=
*	id=P1	origin=start	destiny=end	motherId=-	ageAtStart=4520
0	652.15	96.64	c
40	645.25	107.53	c
80	642.54	108.05	c
120	643.04	109.62	c
160	653.89	124.46	c
200	662.22	120.59	f
240	654.86	112.41	f
280	658.85	120.95	f
320	659.64	118.21	f
360	669.6	111.57	f
400	669.08	102.33	f
440	678.64	100.51	f
480	688.07	102.97	f
520	681.92	89.86	f
560	681.02	79.88	f
600	691.01	83.56	f
640	693.76	86.35	f
680	685.52	86.68	f
720	682.15	100.41	f
760	682.39	95.42	f
800	688.35	85.24	f
840	670.22	86.34	f
880	667.27	102.38	f
920	669.68	117.07	f
960	651.02	119.84	f
1000	643.71	114.47	f
1040	636.73	115.8	f
1080	632.34	125.69	f
1120	636.12	131.17	f
1160	648.53	123.9	f
1200	639.65	123.54	f
1240	645.54	124.27	f
1280	657.82	125.79	f
1320	661.54	116.39	f
1360	643.97	103.24	f
1400	653.3	103.74	f
1440	658.29	97.93	f
*	id=P2	origin=start	destiny=end	motherId=-	ageAtStart=3800
0	433.7	215.45	c
40	435.98	211.61	c
80	438.64	219.92	c
120	430.68	217.76	c
160	428.28	223.37	c
200	422.84	224.69	f
240	432.26	217.84	f
280	442.3	204.14	f
320	450.22	202.42	f
360	461.66	204.99	f
400	464.08	211.2	f
440	465.72	212.01	f
480	470.19	216.5	f
520	473.42	216.17	f
560	477.44	216.19	f
600	471.91	224.21	f
640	476.62	218.25	f
680	469.87	213.68	f
720	464.95	210.21	f
760	459.52	209.02	f
800	456.37	199.21	f
840	453.16	202.71	f
880	453.08	206.64	f
920	447.86	198.45	f
960	452.96	195.19	f
1000	446.19	183.3	f
1040	432.35	185.89	f
1080	437.09	200.77	f
1120	440.41	197.54	f
1160	424.65	196.79	f
1200	409.31	200.2	f
1240	419.68	198.48	f
1280	407.26	202.6	f
1320	404.97	200.78	f
1360	388.31	191.38	f
1400	397.33	189.69	f
1440	404.89	170.78	f
*	id=P3	origin=start	destiny=end	motherId=-	ageAtStart=3200
0	773.94	486.61	c
40	773.99	471.9	c
80	782.62	476.55	c
120	789.38	477.73	c
160	783.92	484.1	c
200	779.18	469.79	f
240	771.11	467.16	f
280	765.96	462.78	f
320	773.49	461.84	f
360	774.63	461.2	f
400	777.93	459.21	f
440	779.1	461.33	f
480	771.54	460.71	f
520	767.41	467.21	f
560	773.73	470	f
600	777.69	473.55	f
640	762.97	474.34	f
680	770.75	474.42	f
720	772.28	477.55	f
760	774.29	483.02	f
800	776.51	475.09	f
840	781.99	478.84	f
880	790.38	469.87	f
920	793.23	475.16	f
960	796.36	465.07	f
1000	780.01	469.49	f
1040	777.94	473.04	f
1080	770.64	459.26	f
1120	782.41	467.45	f
1160	782.02	469.65	f
1200	764.63	475.26	f
1240	755.51	477.09	f
1280	757.14	486.02	f
1320	752.25	489.21	f
1360	752.73	483.01	f
1400	747.6	483.19	f
1440	757.18	477.65	f
*	id=P4	origin=start	destiny=end	motherId=-	ageAtStart=1440
0	310.79	608.42	c
40	302.81	622.61	c
80	316.24	627.84	c
120	312.45	625.92	c
160	308.52	634.4	c
200	318.87	627.9	f
240	320.97	631.98	f
280	322.58	634.91	f
320	323.83	646.83	f
360	326.52	653.24	f
400	319.08	655.67	f
440	324.91	644.92	f
480	317.7	629.68	f
520	307.87	625.76	f
560	316.08	621.56	f
600	324.06	620.03	f
640	320.99	619.27	f
680	318.18	610.9	f
720	315.25	611.98	f
760	315.3	602.77	f
800	313.3	597.07	f
840	301.97	593.47	f
880	302.17	580.02	f
920	303.9	591.47	f
960	305.55	580.68	f
1000	311.93	575.25	f
1040	314.92	581.08	f
1080	316.04	586.03	f
1120	314.61	597.46	f
1160	313.95	599.7	f
1200	297.62	590.14	f
1240	307.59	587.43	f
1280	307.56	589.09	f
1320	316.63	583.51	f
1360	325.41	583.24	f
1400	325.83	577.93	f
1440	325.69	577.76	f
*	id=P5	origin=start	destiny=end	motherId=-	ageAtStart=4640
0	5.06	466.42	c
40	7.74	476	c
80	3.53	480.64	c
120	-1.75	490.54	c
160	-14.37	497.2	c
200	-15.72	499.27	f
240	-7.29	504.26	f
280	-8.37	506.79	f
320	-20.03	511.04	f
360	-18.08	497.67	f
400	-13.44	491.36	f
440	-23.98	491.36	f
480	-32.3	503.2	f
520	-28.74	505.19	f
560	-18.9	498.33	f
600	-19.54	495.2	f
640	-19.54	492.28	f
680	-23.13	495.19	f
720	-13.13	493.71	f
760	-12.71	496.83	f
800	-11.75	502.79	f
840	-20.11	497.59	f
880	-23.85	495.81	f
920	-17.95	496.99	f
960	-15.48	489.54	f
1000	-26.28	480.22	f
1040	-31.94	471.77	f
1080	-28.33	473.78	f
1120	-26.66	473.11	f
1160	-31.73	473.04	f
1200	-23.01	468	f
1240	-12.74	461.28	f
1280	-13.42	459.46	f
1320	-17.17	451.62	f
1360	-10.53	440.93	f
1400	4.18	443.29	f
1440	0.77	441.9	f
*	id=P6	origin=start	destiny=end	motherId=-	ageAtStart=800
0	417.65	391.11	c
40	420.4	388.36	c
80	419.89	388.51	c
120	407.11	386.22	c
160	394.43	385.41	c
200	397.4	389.49	f
240	390.72	388.29	f
280	401.37	382.53	f
320	399.68	385.23	f
360	404.35	390.1	f
400	415.12	390.85	f
440	426.51	385.67	f
480	423.59	389.3	f
520	419.16	379.98	f
560	421.44	378.12	f
600	421.79	385.81	f
640	411.34	383.34	f
680	403.13	386.15	f
720	417.63	377.41	f
760	426.36	378.27	f
800	424.45	386.96	f
840	427.36	373.29	f
880	427.8	379.28	f
920	433.26	365.96	f
960	425.18	376.55	f
1000	427.58	382.98	f
1040	428.13	381.24	f
1080	418.2	374.92	f
1120	409.32	390.87	f
1160	410.42	408.2	f
1200	413.87	433.71	f
1240	414.18	436.17	f
1280	412.29	436.21	f
1320	406.16	438.71	f
1360	399.54	439.12	f
1400	393.62	433.38	f
1440	388.87	438.47	f
*	id=P7	origin=start	destiny=end	motherId=-	ageAtStart=200
0	822.5	468.47	c
40	817.85	474.68	c
80	824.49	467.95	c
120	821.32	459.91	c
160	820.05	458.53	c
200	822.16	462.04	f
240	817.8	467.13	f
280	811.81	471.07	f
320	822.96	478.22	f
360	832.57	479.91	f
400	837.5	475.88	f
440	849.2	474.67	f
480	832.94	476.99	f
520	825.84	470.67	f
560	826.09	483.28	f
600	817.65	475.22	f
640	817.79	473.36	f
680	818.05	485.67	f
720	832.25	482.04	f
760	825.75	485.47	f
800	821.2	484.58	f
840	811.8	480.47	f
880	819.27	484.5	f
920	819.49	473.42	f
960	813.3	473.51	f
1000	803.4	466.46	f
1040	809.07	454.07	f
1080	816.09	460.98	f
1120	817.87	471.02	f
1160	806.01	475.48	f
1200	795.26	477.17	f
1240	795.88	471.29	f
1280	789.34	463.63	f
1320	799.38	460.75	f
1360	785.17	456.63	f
1400	787.43	468.78	f
1440	783.89	448.79	f
*	id=P8	origin=start	destiny=end	motherId=-	ageAtStart=3320
0	610.26	199.4	c
40	611.12	208.28	c
80	602.62	205.52	c
120	600.88	220.81	c
160	606.32	218.08	c
200	607.3	223.99	f
240	596.63	222.11	f
280	595.6	219.2	f
320	605.8	229.81	f
360	602.59	234.57	f
400	608.09	225.27	f
440	609.67	227.29	f
480	609.24	216.47	f
520	622.53	213.19	f
560	624.25	224.91	f
600	619.27	215.33	f
640	621.75	211.64	f
680	622.81	209.33	f
720	616	212.76	f
760	600.88	216.38	f
800	606.25	213.04	f
840	607.81	208.52	f
880	608.12	213.89	f
920	597.01	219.42	f
960	590.91	235.67	f
1000	594.49	244.37	f
1040	585.64	252.01	f
1080	588.14	268.98	f
1120	570.36	275.73	f
1160	569.86	270.24	f
1200	564.2	269.53	f
1240	557.5	265.47	f
1280	558.8	265.83	f
1320	549.7	277.69	f
1360	554.7	279.68	f
1400	549.03	264.8	f
1440	547.98	262.2	f
*	id=P9	origin=start	destiny=end	motherId=-	ageAtStart=3960
0	159.64	624.85	c
40	154.4	619.73	c
80	148.5	631.34	c
120	138.97	631.44	c
160	133.41	629.68	c
200	135.33	635.86	f
240	140.42	638.91	f
280	132.69	634.25	f
320	135.15	639.21	f
360	119.45	647.14	f
400	112.58	641.68	f
440	112.25	646.03	f
480	133.73	644.81	f
520	131.32	639.12	f
560	133.8	641.97	f
600	130.29	645.73	f
640	131.88	632.56	f
680	128.03	631.44	f
720	129.4	632.56	f
760	131.49	621.11	f
800	142.03	613.86	f
840	131.12	608.66	f
880	139.29	616.28	f
920	136.84	615.31	f
960	149.87	615.71	f
1000	141.68	611.16	f
1040	141.31	606.86	f
1080	138.45	614.25	f
1120	135.97	610.27	f
1160	124.62	611.71	f
1200	133.74	609.45	f
1240	121.18	616.93	f
1280	126.66	598.1	f
1320	137.3	594.13	f
1360	124.9	581.4	f
1400	128.91	583.46	f
1440	137.48	588.38	f
*	id=P10	origin=start	destiny=end	motherId=-	ageAtStart=4200
0	53.82	490.32	c
40	45.81	484.18	c
80	49.85	493.49	c
120	46.04	495	c
160	39.1	492.18	c
200	37.58	491.71	f
240	44.34	507.56	f
280	35.57	499.78	f
320	46.84	506.72	f
360	40.98	517.63	f
400	52.05	516.23	f
440	55.18	522.16	f
480	51.12	520.48	f
520	60.14	511.21	f
560	52.56	514.64	f
600	50.22	513.18	f
640	50.12	525.55	f
680	47.67	526.89	f
720	44.68	526.17	f
760	55.3	532.42	f
800	56.58	535.22	f
840	55.72	539.87	f
880	61.21	536.41	f
920	53.46	545.48	f
960	55.31	543.03	f
1000	50.6	524.28	f
1040	62.19	539.44	f
1080	60.36	532.29	f
1120	59.09	529.82	f
1160	68.94	536.43	f
1200	66.02	541.22	f
1240	55.97	541.08	f
1280	72.31	553.53	f
1320	73.72	536.3	f
1360	76.12	542.58	f
1400	69.57	548.5	f
1440	70.47	540.17	f
*	id=P11	origin=start	destiny=end	motherId=-	ageAtStart=640
0	355.92	550.36	c
40	358.53	552.18	c
80	362.01	560.83	c
120	364.28	548.41	c
160	366.32	541.61	c
200	355.76	549.29	f
240	356.64	550.31	f
280	352.8	550.66	f
320	355.97	553.12	f
360	360.66	554.32	f
400	351.22	560.48	f
440	361.75	549.6	f
480	367.19	550.42	f
520	363.52	557.26	f
560	366.01	562.28	f
600	377.11	564.67	f
640	377.77	560.76	f
680	369.59	565.19	f
720	382.22	568.7	f
760	380.93	569.26	f
800	380.81	571.93	f
840	396.37	574.96	f
880	395.65	583.16	f
920	395.27	587.34	f
960	390.59	596.7	f
1000	381.56	612.57	f
1040	366.57	619.83	f
1080	371.92	620.98	f
1120	373.53	628.95	f
1160	381.62	634.94	f
1200	375.54	636.61	f
1240	376.23	638.44	f
1280	377.38	641.4	f
1320	379.88	639.76	f
1360	364.32	621.41	f
1400	362.14	616.74	f
1440	363.74	625.63	f
*	id=P12	origin=start	destiny=end	motherId=-	ageAtStart=4760
0	386.35	614.61	c
40	367.29	612.83	c
80	369.16	615.89	c
120	381.24	619.08	c
160	401.77	619.28	f
200	401.87	624.55	f
240	390.97	627.92	f
280	393.92	627.08	f
320	394.05	621.91	f
360	392.48	634	f
400	393.81	646.35	f
440	404.74	643.61	f
480	400.66	652.4	f
520	402.6	644.91	f
560	386.58	650.88	f
600	380.68	642.55	f
640	371.83	636.21	f
680	359.43	651.45	f
720	361.12	656.51	f
760	364.42	655.43	f
800	354.62	654.86	f
840	358.23	655.46	f
880	348.84	658.33	f
920	341.24	667.89	f
960	339.57	672.25	f
1000	328.33	675.99	f
1040	340.74	677.82	f
1080	336.91	677.19	f
1120	349.6	667.66	f
1160	352.79	664.9	f
1200	348.66	680.27	f
1240	332.98	684.17	f
1280	331.64	685.55	f
1320	331.46	682.02	f
1360	326.51	692.3	f
1400	325.86	693.51	f
1440	335.07	696.63	f
*	id=P13	origin=start	destiny=end	motherId=-	ageAtStart=3360
0	433.27	485.1	c
40	434.74	484.62	c
80	448.45	483.89	c
120	448.63	486.49	c
160	451.97	479.72	c
200	447.81	480.3	f
240	453.74	482.43	f
280	445.68	480.04	f
320	437.47	483.08	f
360	437.6	485.13	f
400	439.51	491.13	f
440	435.25	508.25	f
480	430.84	516.49	f
520	428.32	522.74	f
560	433.76	521.42	f
600	436.08	514.21	f
640	433.52	503.51	f
680	443.61	498.17	f
720	445.79	495.03	f
760	450.03	482.09	f
800	443.37	470.27	f
840	436.14	476.09	f
880	425.56	482.58	f
920	438.01	472.83	f
960	446.85	463.45	f
1000	458.47	455.86	f
1040	452.12	440.85	f
1080	445.38	431.68	f
1120	457.08	426.62	f
1160	443.09	427.53	f
1200	448.75	431.55	f
1240	449.15	424.46	f
1280	453.75	419.76	f
1320	444.38	421.08	f
1360	432.44	431.41	f
1400	439.75	440.5	f
1440	448.7	444.34	f
*	id=P14	origin=start	destiny=end	motherId=-	ageAtStart=520
0	541.87	499.48	c
40	566.49	492.87	c
80	556.79	483.26	c
120	554.32	495.85	c
160	558.73	501.65	c
200	552.94	502.34	f
240	565.16	488.4	f
280	565.77	489.93	f
320	569.27	490.55	f
360	567.65	501.5	f
400	572.54	512.43	f
440	573.45	509.27	f
480	577.77	502.19	f
520	572.12	510.84	f
560	566.99	521.2	f
600	580.84	516.67	f
640	596.12	518.8	f
680	606.92	502.12	f
720	607.19	502.15	f
760	597.41	510.32	f
800	602.66	522.88	f
840	604.75	519.93	f
880	601	535.69	f
920	615.84	545.71	f
960	625.78	540.14	f
1000	630.33	530.85	f
1040	631.34	536.45	f
1080	632.45	537.52	f
1120	630.57	533.98	f
1160	623.76	524.92	f
1200	618	521.4	f
1240	626.28	513.17	f
1280	626.77	518.95	f
1320	633.89	531.06	f
1360	637.13	519.33	f
1400	619.67	515.89	f
1440	629.3	509.61	f
*	id=P15	origin=start	destiny=end	motherId=-	ageAtStart=320
0	376.08	472.37	c
40	382.5	475.51	c
80	387.37	475.15	c
120	389.53	472.71	c
160	392.29	475.8	c
200	397.66	476.96	f
240	388.81	470.96	f
280	402.12	477.47	f
320	391.26	485.77	f
360	385.65	471.37	f
400	384.33	478.39	f
440	378.07	471.73	f
480	389.13	481.78	f
520	391.21	482.51	f
560	387.02	479	f
600	392.32	485.87	f
640	403.53	485.06	f
680	408.95	484.6	f
720	405.2	487.37	f
760	414.01	488.96	f
800	422.25	489.26	f
840	426.12	487.43	f
880	420.11	495.36	f
920	416.04	495.33	f
960	415.16	499.43	f
1000	411.93	504.83	f
1040	421.42	505.15	f
1080	419.85	509.98	f
1120	419.09	510.42	f
1160	415.39	506.3	f
1200	409.31	502.6	f
1240	427.72	496.04	f
1280	429.68	504.18	f
1320	429.11	499.71	f
1360	430.71	493.73	f
1400	424.46	495.5	f
1440	423.61	491.18	f
*	id=P16	origin=start	destiny=end	motherId=-	ageAtStart=4440
0	354.38	521.59	c
40	347.49	523.12	c
80	344.52	516.86	c
120	344.24	513.7	c
160	349.49	510.53	c
200	345.96	504.02	f
240	348.45	499.01	f
280	358.4	487.69	f
320	363.52	486.8	f
360	352.15	494.43	f
400	351.73	499.21	f
440	356.29	503.26	f
480	361.02	497.34	f
520	354.61	489.33	f
560	343.04	482.46	f
600	345.06	486.23	f
640	348.61	488.05	f
680	350.8	482.5	f
720	366.1	482.47	f
760	378.2	484.31	f
800	378.85	476.06	f
840	377.16	469.57	f
880	365.43	480.57	f
920	363.39	473.39	f
960	363.81	465.01	f
1000	353.27	461.72	f
1040	359.38	462.36	f
1080	360.76	456.94	f
1120	359.65	451.13	f
1160	362.13	438.7	f
1200	372.83	438.34	f
1240	376.56	444.54	f
1280	374.73	438.9	f
1320	375.46	435.87	f
1360	371.57	440.27	f
1400	384.06	455.75	f
1440	380.55	459.9	f
*	id=P17	origin=start	destiny=end	motherId=-	ageAtStart=3600
0	109.33	50.31	c
40	100.34	54.05	c
80	91	45.58	c
120	94.64	40.03	c
160	98.16	42.58	c
200	95.17	47.81	f
240	96.47	44.99	f
280	96.85	43.78	f
320	100.81	36.52	f
360	99.92	44.73	f
400	101.91	44.93	f
440	91.13	40.97	f
480	82.63	35.3	f
520	83.36	38.18	f
560	82.61	45.2	f
600	77.1	51.31	f
640	87.21	55.13	f
680	92.67	61.58	f
720	102.07	68.62	f
760	98.92	69.03	f
800	105.47	72.89	f
840	98.87	73.89	f
880	101.03	76.65	f
920	103.11	72.14	f
960	102.96	79.33	f
1000	101.83	89.28	f
1040	107	74.6	f
1080	97.99	75.75	f
1120	102.39	76.87	f
1160	89.48	76.74	f
1200	82.57	87.82	f
1240	89.17	91.02	f
1280	95.27	94.44	f
1320	90.99	96.98	f
1360	88.12	103.95	f
1400	92.24	100.17	f
1440	104.64	98.06	f
*	id=P18	origin=start	destiny=end	motherId=-	ageAtStart=40
0	764.6	648.9	c
40	758.51	655.69	c
80	754.4	646.69	c
120	748.73	656.5	c
160	742.33	660.11	f
200	748.67	660.69	f
240	754.57	668.79	f
280	761.78	659.71	f
320	761.81	659.45	f
360	753.12	674.95	f
400	753.4	680.25	f
440	743.32	679.69	f
480	750.15	673.16	f
520	767.4	675.31	f
560	779.04	672.02	f
600	771.07	676.61	f
640	773.38	686.47	f
680	773.8	680.9	f
720	771.23	688.64	f
760	772.13	690.77	f
800	767.63	685.77	f
840	764.57	692.38	f
880	757.57	686.16	f
920	753.58	688.9	f
960	749.58	687.76	f
1000	747.39	698.22	f
1040	759.79	697.78	f
1080	749.34	688.39	f
1120	758.45	694.85	f
1160	760.18	708.57	f
1200	757.43	704.76	f
1240	760.47	701.83	f
1280	749.38	694.64	f
1320	751.69	698.3	f
1360	760.37	687.3	f
1400	754.26	678.97	f
1440	756.57	671.96	f
*	id=P19	origin=start	destiny=end	motherId=-	ageAtStart=2960
0	165.05	486.6	c
40	160.07	491.83	c
80	156.86	496.48	c
120	156.48	491.41	c
160	154.56	495.09	c
200	168.3	496.79	f
240	156.12	495.2	f
280	148.14	486.98	f
320	151.62	490.93	f
360	151.95	476.78	f
400	157.11	481.26	f
440	144.96	478.45	f
480	157.24	463.21	f
520	155.4	467.59	f
560	154.48	461.27	f
600	156.12	446.03	f
640	154.99	452.5	f
680	154.96	462.35	f
720	160.43	463.84	f
760	150.42	457.07	f
800	148.6	454.19	f
840	138.92	459.69	f
880	138.43	463.27	f
920	132.79	473.54	f
960	132.74	479.26	f
1000	134.03	470.39	f
1040	129.88	468.24	f
1080	137.78	445.04	f
1120	144.96	443.99	f
1160	161.54	445.02	f
1200	174.74	449.01	f
1240	168.92	437.54	f
1280	166.68	434.54	f
1320	174.45	428.24	f
1360	169.47	436.95	f
1400	166.81	444.42	f
1440	167.55	438.79	f
*	id=P20	origin=start	destiny=end	motherId=-	ageAtStart=3880
0	107.82	541.03	c
40	113.13	550.52	c
80	108.68	558.3	c
120	114.32	548.67	c
160	107.53	562.9	c
200	108.73	556.49	f
240	111.13	563.09	f
280	122.22	558.01	f
320	116.2	554.68	f
360	129.33	555.19	f
400	129.52	568.02	f
440	122.11	577.18	f
480	135.7	571.3	f
520	134.97	573.16	f
560	135.1	582.41	f
600	135.03	580.03	f
640	133.2	572.98	f
680	134.37	574.67	f
720	137.18	581.97	f
760	135.66	573.62	f
800	139.18	564.51	f
840	129.01	573.96	f
880	127.64	563.13	f
920	147.25	561.46	f
960	146.08	547.96	f
1000	155.89	544.97	f
1040	160.88	542.89	f
1080	174.24	533.52	f
1120	182.71	531.72	f
1160	185.73	521.66	f
1200	168.88	520.98	f
1240	174.21	528.35	f
1280	174.99	531.69	f
1320	186.56	535.58	f
1360	182.9	534.82	f
1400	172.15	537.56	f
1440	172.56	534.47	f
*	id=P21	origin=start	destiny=end	motherId=-	ageAtStart=920
0	490.48	272.95	c
40	506.17	266.55	c
80	501.91	267.62	c
120	500.95	281.56	c
160	491.16	263.38	c
200	498.16	272.63	f
240	516.95	269.91	f
280	516.09	275.65	f
320	507.22	273.01	f
360	504.8	277.38	f
400	497.31	274.45	f
440	490.96	287.69	f
480	488.01	281.93	f
520	493.78	290.46	f
560	487.64	289.57	f
600	486.88	300.07	f
640	480.15	294.23	f
680	481.82	290.81	f
720	487.13	292.36	f
760	490.41	304.63	f
800	487.96	300.05	f
840	493.57	316.25	f
880	489.55	312.61	f
920	498.34	303.1	f
960	490	296.69	f
1000	503.09	290.8	f
1040	504.86	281.37	f
1080	505.43	281.64	f
1120	514.64	282.2	f
1160	512.74	282.74	f
1200	510.33	277.88	f
1240	501.86	268.8	f
1280	504.02	255.39	f
1320	503.7	245.56	f
1360	498.89	238.77	f
1400	484.48	244.1	f
1440	477.52	239.19	f
*	id=P22	origin=start	destiny=end	motherId=-	ageAtStart=2160
0	528.74	298.55	c
40	526.88	295.45	c
80	514.54	281.51	c
120	505.31	280.21	c
160	512.71	275.97	c
200	514.53	274.07	f
240	521.95	265.41	f
280	530.73	261.65	f
320	525.61	243.79	f
360	536.64	231.77	f
400	541.15	245.63	f
440	533.86	244.73	f
480	529.1	246.96	f
520	530.01	236.75	f
560	516.09	242.29	f
600	515.91	238.68	f
640	517.55	239.9	f
680	518.14	230.78	f
720	529.83	232.19	f
760	528.25	240.79	f
800	518.85	238.94	f
840	515.48	231.63	f
880	523.69	228.83	f
920	522.67	226.43	f
960	528.54	216.09	f
1000	527.15	228.46	f
1040	527.21	218.3	f
1080	522.08	226.28	f
1120	519.09	228.98	f
1160	524.54	221.71	f
1200	523.49	229.64	f
1240	512.42	229.25	f
1280	506.99	218.56	f
1320	503.63	224.22	f
1360	500.39	229.86	f
1400	503.72	221.4	f
1440	499.34	217.1	f
*	id=P23	origin=start	destiny=end	motherId=-	ageAtStart=520
0	756.62	444.75	c
40	763.68	442.83	c
80	774.17	450.34	c
120	761.81	454.83	c
160	752.22	460.03	c
200	751.33	465.88	f
240	752.92	461.4	f
280	753.47	459.9	f
320	749.42	454.3	f
360	760.38	451.31	f
400	756.82	457	f
440	737.91	466.24	f
480	741.63	462.25	f
520	733.64	463.84	f
560	743.16	458.21	f
600	738.63	443.22	f
640	733.59	433.92	f
680	743.73	438.91	f
720	747.72	436.75	f
760	748.51	431.22	f
800	750.34	436.62	f
840	744.23	443.66	f
880	746.55	446.07	f
920	756.17	444.01	f
960	765.71	445.17	f
1000	761.25	433.4	f
1040	762.65	433.83	f
1080	776.43	430.88	f
1120	771.27	432.28	f
1160	782.31	433.59	f
1200	781.29	422.83	f
1240	779.37	417.7	f
1280	788.91	420.78	f
1320	780.63	432.27	f
1360	776.23	424.17	f
1400	760.03	427.87	f
1440	756.03	416.55	f
*	id=P24	origin=start	destiny=end	motherId=-	ageAtStart=2640
0	202.93	601.29	c
40	211.82	596.37	c
80	216.82	598.29	c
120	212.03	602.74	c
160	207.34	606.49	c
200	191.73	606.29	f
240	190.45	594.17	f
280	192.1	594.86	f
320	184.69	591.86	f
360	175.58	589.35	f
400	176.91	594.61	f
440	175.56	576.09	f
480	178.3	566.58	f
520	192.21	568.81	f
560	190.61	564.73	f
600	188.5	576.49	f
640	188.13	580.16	f
680	195.48	582.9	f
720	197.77	573.15	f
760	203.05	578.08	f
800	218.18	572.34	f
840	212.04	580.43	f
880	225.41	588.31	f
920	237.59	594.26	f
960	231.86	601.57	f
1000	231.43	593.92	f
1040	244.05	590.11	f
1080	232.75	581.65	f
1120	228.83	574.53	f
1160	221.22	573.51	f
1200	213.85	568.95	f
1240	215.84	573.05	f
1280	206.27	569.46	f
1320	215.78	568.93	f
1360	210.48	572.14	f
1400	206.97	564.97	f
1440	196.1	569.35	f
*	id=P25	origin=start	destiny=end	motherId=-	ageAtStart=3840
0	354.72	484.55	c
40	354.37	484.29	c
80	356.56	494.14	c
120	353.37	508.04	c
160	358.22	518.38	f
200	356.25	519.23	f
240	361.92	521.32	f
280	358.2	520.21	f
320	363.36	526.19	f
360	370.22	525.96	f
400	368.58	523.14	f
440	387.47	522.63	f
480	394.56	525.11	f
520	391.22	517.3	f
560	395.59	515.75	f
600	397.14	525.93	f
640	393.05	513.39	f
680	388.2	507.27	f
720	388.85	508.59	f
760	385.98	505.59	f
800	383.75	507.19	f
840	388.5	512.75	f
880	376.99	510.39	f
920	367.76	509.81	f
960	371.47	501.25	f
1000	365.25	497.7	f
1040	361.71	499.25	f
1080	363.92	497.36	f
1120	376.56	500.12	f
1160	381.35	495.32	f
1200	372.46	506.89	f
1240	381.07	502.04	f
1280	378.75	499.94	f
1320	378.8	504.8	f
1360	383.29	498.89	f
1400	382.08	503.64	f
1440	377.77	508.95	f
*	id=P26	origin=start	destiny=end	motherId=-	ageAtStart=4080
0	318.56	112.05	c
40	320.99	119.88	c
80	321.4	127.8	c
120	319.05	141.29	c
160	317.59	143.01	c
200	308.63	141.29	f
240	309.05	126.96	f
280	318.16	131.13	f
320	309.31	120.48	f
360	308.4	119.87	f
400	311.13	120.06	f
440	312.07	123.27	f
480	312.93	128.09	f
520	317.96	128.16	f
560	327.25	129.4	f
600	328.14	141.89	f
640	338.9	139.55	f
680	333.65	135.09	f
720	339.29	122.97	f
760	334.4	123.09	f
800	333.34	124.18	f
840	333.7	111.12	f
880	329.21	110.26	f
920	330.67	117.94	f
960	327.28	107.35	f
1000	319.17	103.82	f
1040	322.49	106.02	f
1080	336.74	115.13	f
1120	337.39	111.77	f
1160	336.93	105.17	f
1200	323.14	111.12	f
1240	323.23	119.63	f
1280	315.04	137.04	f
1320	320.15	141.93	f
1360	306.87	156.39	f
1400	296.5	146.94	f
1440	296.33	137.57	f
*	id=P27	origin=start	destiny=end	motherId=-	ageAtStart=3240
0	390.07	99.28	c
40	401.31	96.37	c
80	402.38	102.57	c
120	399.2	108.49	c
160	410.38	110.2	c
200	420.47	124.58	f
240	418.58	120.03	f
280	408.54	120.53	f
320	404.97	115.38	f
360	392.98	115.94	f
400	403.69	115.06	f
440	404.69	121.36	f
480	390.17	124.62	f
520	384.14	121.39	f
560	399.77	122.71	f
600	405.88	124.88	f
640	403.63	116.11	f
680	404.92	107.66	f
720	397.1	107.93	f
760	396.26	110.58	f
800	402.55	111.12	f
840	399.26	114.68	f
880	394.26	119.75	f
920	389.2	123.1	f
960	384.37	126.33	f
1000	377.56	121.97	f
1040	379.62	116.54	f
1080	381.02	110.64	f
1120	377.82	108.92	f
1160	379.11	101.25	f
1200	376.17	107.76	f
1240	370.57	96.35	f
1280	367.88	92.65	f
1320	367.72	89.03	f
1360	380.95	91.3	f
1400	390.48	93.81	f
1440	375.78	99.24	f
*	id=P28	origin=start	destiny=end	motherId=-	ageAtStart=2280
0	773.42	20.3	c
40	782.17	13.59	c
80	787.55	21.09	c
120	791.72	15.35	c
160	788.02	13	c
200	775.18	-1.73	f
240	772.51	-6.8	f
280	772.86	-8.38	f
320	781.23	-15.44	f
360	785.19	-3.55	f
400	790.27	6.55	f
440	786.95	12.85	f
480	801.82	9.79	f
520	798.44	20.21	f
560	792.45	14.04	f
600	792.65	23.35	f
640	799.02	26.53	f
680	794.21	12.79	f
720	791.39	4.77	f
760	789.42	-9.62	f
800	786.63	-8.96	f
840	786.21	-0.88999999999999	f
880	777.07	-11.15	f
920	767.29	-17.07	f
960	769.84	-21.32	f
1000	765.03	-28.19	f
1040	758.62	-16.82	f
1080	753.83	-25.47	f
1120	763.1	-30.98	f
1160	756.97	-26.32	f
1200	767.8	-12.19	f
1240	778.18	-17.05	f
1280	768.33	-13.35	f
1320	768.28	-10.52	f
1360	754.1	-9.67	f
1400	758.14	-20.59	f
1440	758.48	-26.01	f
*	id=P29	origin=start	destiny=end	motherId=-	ageAtStart=200
0	114.06	290.22	c
40	112.34	288.92	c
80	104.96	278.01	c
120	109.32	273.97	c
160	111.76	265.49	c
200	123.39	268.09	f
240	114.71	260.81	f
280	118.59	245.14	f
320	113.38	240.08	f
360	108.75	243.32	f
400	116.52	242.5	f
440	117.85	246.21	f
480	104.27	256.22	f
520	104.93	263.54	f
560	99.4	260.93	f
600	98.46	252.23	f
640	90.22	241.32	f
680	102.17	242.57	f
720	88.83	244.01	f
760	83.63	231.97	f
800	89.07	220.54	f
840	82.55	212.01	f
880	85.23	228.76	f
920	83.57	234.74	f
960	95.59	227.39	f
1000	102.79	222.77	f
1040	98.4	221.35	f
1080	99.95	219.9	f
1120	86.07	218.55	f
1160	81.93	222.04	f
1200	79.66	220.86	f
1240	79.97	223.8	f
1280	72.37	221.66	f
1320	86.12	224.22	f
1360	79.07	232.08	f
1400	84.07	228.7	f
1440	80.1	243.99	f
*	id=P30	origin=start	destiny=end	motherId=-	ageAtStart=3920
0	197.13	291.3	c
40	193.24	297.72	c
80	204.74	305.58	c
120	199.26	302.25	c
160	195.64	307.93	c
200	199.9	314.99	f
240	210.19	310.97	f
280	217.65	308.96	f
320	227.15	302.39	f
360	225.17	306.57	f
400	232.66	305.32	f
440	230.13	314.01	f
480	238.5	315.03	f
520	236.39	326.35	f
560	232.74	344.09	f
600	240.52	340.09	f
640	247.22	336.67	f
680	250.7	348.3	f
720	261.66	360.15	f
760	247.64	363.61	f
800	254.22	365.15	f
840	262.25	361.18	f
880	264.24	365.98	f
920	271.6	378.63	f
960	262.38	381.54	f
1000	256.29	369.47	f
1040	261.36	357.99	f
1080	264.95	353.2	f
1120	260.87	350.17	f
1160	252.7	354.76	f
1200	256.76	365.78	f
1240	263.68	362.09	f
1280	283.59	372.17	f
1320	285.27	371.78	f
1360	289.41	365.43	f
1400	297.54	358.52	f
1440	306.01	347.86	f
