# Supplementary material for: A three component model for superdiffusive motion effectively describes migration of eukaryotic cells moving freely or under a directional stimulus
Source: PLoS One. 2022 Aug 2;17(8):e0272259. doi: 10.1371/journal.pone.0272259 (PMC9345344; doi:10.1371/journal.pone.0272259)
Supplement: S1 File — Text files containing information about displacements of experimental and simulated populations used for both preliminary analyses, in “datasets used for preliminary evaluation of cell movement (Tables 1 and 2)”, and further characterization of cell movement, in “further datasets used for cell movement characterization (Figs 2, 4–6; Table 2; S1–S3 Tables; S2 and S3 Figs)”. (ZIP) [file pone.0272259.s007.zip › S1_File/further datasets/simulated/30 cells (9 micron random)/b0 p0/Coords-749W08.txt]

#	version=2.0	operator=	acqDate=	cellLine=cell	cond=N.T.	type=	well=	ref_angle=	note=Experiment 1	clickId=	date=	acqId=	ps=1	xSize=845	ySize=668	ts=1	unit=um	stackId=	timeInt=	description=
*	id=P1	origin=start	destiny=end	motherId=-	ageAtStart=4400
0	178.92	101.92	c
40	180.89	100.67	c
80	175.57	100.06	c
120	176.88	105.7	c
160	179.69	116.75	c
200	179.48	115.7	f
240	179.77	122.62	f
280	163.09	119.94	f
320	169.15	114.94	f
360	160.04	100.4	f
400	160.63	99.13	f
440	170.03	97.06	f
480	170.9	92.87	f
520	185.77	102.13	f
560	182.56	91.1	f
600	189.11	83.89	f
640	184.98	78.15	f
680	183.42	80.96	f
720	182.93	76.18	f
760	196.65	62.68	f
800	215.07	64.02	f
840	217.56	70.65	f
880	224.07	73.39	f
920	229.9	86.3	f
960	236.18	80.26	f
1000	232.38	80.94	f
1040	230.96	85.96	f
1080	217.81	88.28	f
1120	223.84	73.09	f
1160	239.45	64.89	f
1200	237.82	80.51	f
1240	247.47	87.99	f
1280	241.52	88.67	f
1320	239.09	101	f
1360	236.3	103.36	f
1400	242.16	103.48	f
1440	236.73	101.28	f
*	id=P2	origin=start	destiny=end	motherId=-	ageAtStart=2640
0	176.17	52.87	c
40	167.51	51.89	c
80	176.74	40.16	c
120	182.49	44.19	c
160	201.87	39.14	c
200	203.96	39.21	f
240	200.75	46.07	f
280	197.46	52.8	f
320	197.63	60.29	f
360	189.73	53.19	f
400	174.54	50.56	f
440	175.39	51.45	f
480	171.67	42.45	f
520	165.51	39.17	f
560	168.18	38.02	f
600	169.22	39.62	f
640	168.27	51.2	f
680	163.63	49.62	f
720	167.89	41.61	f
760	170.63	48.28	f
800	173.29	46.33	f
840	167.41	47.41	f
880	168.98	41.82	f
920	167.57	35.01	f
960	167.79	32.56	f
1000	170.04	31.02	f
1040	172.83	22.2	f
1080	178.03	25.92	f
1120	184.4	37.74	f
1160	191.99	36.31	f
1200	185.75	28.24	f
1240	176.15	25.95	f
1280	162.6	30.56	f
1320	165.9	31.45	f
1360	159.59	28.8	f
1400	159.42	29.51	f
1440	152.62	28.12	f
*	id=P3	origin=start	destiny=end	motherId=-	ageAtStart=680
0	792.08	303.38	c
40	793.75	308.99	c
80	801.78	295.01	c
120	797.06	289.46	c
160	800.14	279.43	c
200	802.74	285.52	f
240	794.25	284.46	f
280	809.63	287.11	f
320	814.98	298.75	f
360	823.13	291.74	f
400	824.75	294.83	f
440	836.89	302.99	f
480	838.32	307.38	f
520	835.65	309.12	f
560	828.93	318.45	f
600	832.89	320.29	f
640	843.76	311.02	f
680	840.12	320.88	f
720	850.7	323.43	f
760	853.01	322.25	f
800	843.68	321.94	f
840	846.08	315.75	f
880	854.41	317.33	f
920	851.06	320.94	f
960	836.93	313.96	f
1000	841.62	305.96	f
1040	834.31	300.58	f
1080	842.66	318.42	f
1120	842.46	319.4	f
1160	847.08	331	f
1200	849.27	335.6	f
1240	841.91	350.04	f
1280	843.44	345.53	f
1320	838.5	347.23	f
1360	834.71	344.4	f
1400	841.98	329.79	f
1440	848.49	337.2	f
*	id=P4	origin=start	destiny=end	motherId=-	ageAtStart=1120
0	14.07	239.52	c
40	6.99	232.8	c
80	11.27	237.26	c
120	15.89	228.3	c
160	18.82	224.68	c
200	11.04	219.76	f
240	23.42	222.08	f
280	21.78	211.42	f
320	34.68	202.92	f
360	37.97	200.17	f
400	27.87	189.3	f
440	17.18	187.57	f
480	10.13	184.4	f
520	8.82	178.83	f
560	2.39	173.86	f
600	-7.13	172.57	f
640	-14.15	176.39	f
680	-16.83	171.23	f
720	-18.47	168.27	f
760	-22.58	162.55	f
800	-15.8	157.2	f
840	-13.05	154.55	f
880	-11.33	140.38	f
920	-4.52	140.04	f
960	-6.38	139.9	f
1000	-5.66	139.95	f
1040	-5.72	157.37	f
1080	0.32	141.6	f
1120	-3.47	140.38	f
1160	4.87	140.2	f
1200	-8.22	143.86	f
1240	-9.41	130.62	f
1280	-9.35	119.74	f
1320	-2.16	106.05	f
1360	-1.86	100.49	f
1400	-2.71	104.19	f
1440	4.54	112.72	f
*	id=P5	origin=start	destiny=end	motherId=-	ageAtStart=1080
0	235.35	523.42	c
40	241.85	521.91	c
80	230.42	518.2	c
120	236.78	523.63	c
160	247.46	518.5	c
200	246.93	529.8	f
240	245.71	525.32	f
280	242.7	528.15	f
320	238.61	517.6	f
360	233.54	512.83	f
400	222.65	509.54	f
440	231.13	505.26	f
480	229.85	503.27	f
520	221.3	508.22	f
560	214.13	495.36	f
600	218.85	493.57	f
640	217.04	489.71	f
680	233.16	497.34	f
720	240.24	499.95	f
760	243.47	501.01	f
800	232.96	501.53	f
840	229.81	490.32	f
880	231.31	492.62	f
920	228.07	513.08	f
960	226.37	513.48	f
1000	222.99	509.31	f
1040	224.11	507.32	f
1080	220.5	502.22	f
1120	230.25	507.89	f
1160	229.05	502.58	f
1200	227.95	498.6	f
1240	226.97	488.24	f
1280	220.94	494.04	f
1320	227.47	488.82	f
1360	218.75	496.65	f
1400	214.2	485.25	f
1440	215.53	500.37	f
*	id=P6	origin=start	destiny=end	motherId=-	ageAtStart=3680
0	62.92	532.85	c
40	67.8	519.14	c
80	59.5	513.44	c
120	59.67	517	c
160	65.09	517.77	c
200	67	518.36	f
240	68.15	514.6	f
280	66.38	508.94	f
320	67.8	511.35	f
360	66.53	510.62	f
400	68.87	512.74	f
440	73.42	514.74	f
480	76.66	520.48	f
520	75.61	530.35	f
560	69.99	527.99	f
600	66.37	524.82	f
640	83.17	519.73	f
680	76.77	525.48	f
720	67.22	519.56	f
760	64.17	528.26	f
800	61.28	525.94	f
840	69.54	518.37	f
880	64.02	516.24	f
920	71.09	507.19	f
960	78.63	501.13	f
1000	78.22	498.68	f
1040	77.16	505.32	f
1080	86.92	509.09	f
1120	93.65	500.69	f
1160	90.92	497.28	f
1200	93.5	496.69	f
1240	83.52	491.99	f
1280	89.54	481.31	f
1320	90.49	479.18	f
1360	78.63	493.2	f
1400	87.07	487.41	f
1440	90.45	478.13	f
*	id=P7	origin=start	destiny=end	motherId=-	ageAtStart=2000
0	593.12	609.84	c
40	592.48	609.08	c
80	592.55	599.97	c
120	595.82	598.45	c
160	592.38	602.34	c
200	592.93	597.69	f
240	591.57	601.44	f
280	591.44	588.3	f
320	583.38	590.39	f
360	599.61	585.03	f
400	596.21	570.86	f
440	592.13	569.66	f
480	591.68	563.5	f
520	602.5	569.9	f
560	599.67	576	f
600	600.49	571.95	f
640	594.41	584.59	f
680	594.19	584.04	f
720	595.52	579.87	f
760	590.59	595.85	f
800	597.95	595.41	f
840	606.49	588.11	f
880	619.54	579.8	f
920	631.02	574.59	f
960	628.14	572.21	f
1000	639.82	571.78	f
1040	635.94	571.17	f
1080	637.56	576.79	f
1120	650.65	573.85	f
1160	658.9	577.78	f
1200	654.3	567.85	f
1240	652.03	565.06	f
1280	644.13	569.05	f
1320	648.96	567.33	f
1360	663.08	574.93	f
1400	652.68	574.11	f
1440	652.2	585.44	f
*	id=P8	origin=start	destiny=end	motherId=-	ageAtStart=720
0	284.05	503.84	c
40	278.55	504.41	c
80	284.22	509.04	c
120	294.27	510.79	c
160	302.64	518.64	c
200	311.42	512.64	f
240	312.36	519.37	f
280	305.85	530.93	f
320	308.75	527.95	f
360	305.44	522.8	f
400	317.37	516.55	f
440	321.65	527.06	f
480	323.65	523.08	f
520	327.27	528.61	f
560	328.04	536.64	f
600	329.51	536.12	f
640	333.79	538.59	f
680	339.93	532.64	f
720	341.55	527.51	f
760	352.47	524.04	f
800	355.14	513.56	f
840	357.56	508.96	f
880	352.19	508.49	f
920	353.92	511.85	f
960	346.86	512.89	f
1000	350.67	513.3	f
1040	354.51	522.43	f
1080	352.04	515.89	f
1120	358.46	523.02	f
1160	361.13	524.63	f
1200	350.86	525.26	f
1240	362.4	534.06	f
1280	372.88	535.17	f
1320	355.62	527.72	f
1360	371.19	537.76	f
1400	366.26	535.12	f
1440	356.1	547.09	f
*	id=P9	origin=start	destiny=end	motherId=-	ageAtStart=1000
0	27.92	35.44	c
40	35.91	37.66	c
80	33.26	34.63	c
120	39.82	40.9	c
160	29.45	35.51	c
200	37.89	47.2	f
240	30.21	34.27	f
280	44.92	34.67	f
320	51.44	32.65	f
360	53.13	29.29	f
400	52.64	30.99	f
440	44.13	36.66	f
480	43.52	42.63	f
520	46.54	44.34	f
560	48.57	33.37	f
600	33.6	38.92	f
640	46.18	45.43	f
680	27.17	45.7	f
720	41.51	36.43	f
760	37.63	37.41	f
800	47.93	38.6	f
840	51.83	43.49	f
880	54.53	45.69	f
920	53.72	47.39	f
960	63.76	43.91	f
1000	59.37	38.74	f
1040	61.57	43.36	f
1080	53.33	37.54	f
1120	45.13	30.32	f
1160	35.27	30.46	f
1200	27.54	34.77	f
1240	26.89	38.32	f
1280	20.38	33.73	f
1320	28.76	42.96	f
1360	32.07	49.66	f
1400	35.69	51.08	f
1440	27.63	51.91	f
*	id=P10	origin=start	destiny=end	motherId=-	ageAtStart=2280
0	492.49	337.4	c
40	488.35	329.78	c
80	499.78	341.14	c
120	508.97	343.93	c
160	510.36	341.33	c
200	500.43	346.79	f
240	511.62	345.24	f
280	527.12	340.55	f
320	523.7	338.69	f
360	528.98	343.01	f
400	532.53	348.03	f
440	536.63	342.94	f
480	531.39	344.12	f
520	527.04	354.24	f
560	517.1	351.43	f
600	516.44	348.75	f
640	517.95	333.17	f
680	519.9	337.39	f
720	519.61	329.52	f
760	515.31	334.68	f
800	521.65	343.97	f
840	513.07	341.56	f
880	513.94	351.55	f
920	506.51	340	f
960	513.67	345.5	f
1000	510.62	349.55	f
1040	510.95	349.11	f
1080	521.93	359.85	f
1120	524.47	358.19	f
1160	519.29	370.26	f
1200	517.26	368.44	f
1240	517.47	362.76	f
1280	508.11	356.13	f
1320	503.25	355.49	f
1360	501.27	355.42	f
1400	510.02	363.69	f
1440	508.29	360.9	f
*	id=P11	origin=start	destiny=end	motherId=-	ageAtStart=1840
0	491.91	70.77	c
40	492.02	64.62	c
80	500.75	65.37	c
120	499.41	61.18	c
160	486.62	61.62	f
200	490.2	72.47	f
240	486.58	69.05	f
280	477.43	69.22	f
320	469.88	66.66	f
360	465.71	70.94	f
400	452.95	82.34	f
440	470.06	71.84	f
480	464.59	63.34	f
520	461.93	65.17	f
560	467.43	65.07	f
600	465.52	79.64	f
640	468.45	79.6	f
680	467.65	94.35	f
720	469.31	93.19	f
760	477.12	86.9	f
800	472.04	89.01	f
840	479	87.84	f
880	467.2	94.56	f
920	464.68	101.6	f
960	464.13	110.32	f
1000	458.95	121.3	f
1040	460.47	121.45	f
1080	468.75	121.17	f
1120	470.96	134.1	f
1160	483.58	142.94	f
1200	478.45	138.29	f
1240	472.92	142.09	f
1280	480.56	154.83	f
1320	480.4	152.84	f
1360	475.69	154.36	f
1400	471.78	144.68	f
1440	472.45	154.03	f
*	id=P12	origin=start	destiny=end	motherId=-	ageAtStart=960
0	413.95	331.64	c
40	414.34	335.76	c
80	422.31	333.16	c
120	427.1	327.8	c
160	423.79	337.08	c
200	414.61	324.71	f
240	410.83	314.37	f
280	408.17	309.38	f
320	418.84	302.91	f
360	406.87	304.46	f
400	396.37	311.78	f
440	396.32	306.1	f
480	403.2	294.37	f
520	406.81	307.36	f
560	401.46	294.5	f
600	405.74	295.03	f
640	402.31	305.47	f
680	404.15	300.18	f
720	389.49	311.63	f
760	386.84	322.55	f
800	387.75	322.15	f
840	383.51	335.22	f
880	376.99	334.1	f
920	374.32	329.06	f
960	370.39	320.44	f
1000	360.89	329.32	f
1040	349.36	333.71	f
1080	348.04	335.63	f
1120	347.79	335.4	f
1160	352.13	330.38	f
1200	343.41	338.12	f
1240	343.37	332.09	f
1280	328.98	326.54	f
1320	330.34	311.29	f
1360	335.77	302.83	f
1400	329.89	300.75	f
1440	322.68	289.9	f
*	id=P13	origin=start	destiny=end	motherId=-	ageAtStart=1120
0	473.44	132.92	c
40	483.94	130.41	c
80	494.25	132.8	c
120	489.65	126.75	c
160	495.77	132.25	c
200	488.78	127.47	f
240	493.72	130.52	f
280	496.74	144.77	f
320	495.81	126.36	f
360	501.45	119.45	f
400	498.65	122.33	f
440	502.89	110.85	f
480	510.56	111.58	f
520	514.67	112.46	f
560	512.97	112.92	f
600	517.5	118.45	f
640	533.29	126.79	f
680	539.05	117.84	f
720	539.27	119.41	f
760	528.71	115.18	f
800	534.63	126.89	f
840	536.47	127.38	f
880	530.29	134.15	f
920	528.45	139.66	f
960	522.04	147.09	f
1000	517.84	158.25	f
1040	507.75	156.85	f
1080	505.72	160.12	f
1120	508.89	145.14	f
1160	508.03	140.63	f
1200	519.55	147.35	f
1240	509.19	134.18	f
1280	512.26	147.26	f
1320	499.05	155.33	f
1360	485.87	163.04	f
1400	481.11	163.19	f
1440	489.65	162.85	f
*	id=P14	origin=start	destiny=end	motherId=-	ageAtStart=2720
0	819.65	360.3	c
40	809.92	360.94	c
80	800.12	356.51	c
120	802.53	349.74	c
160	798.67	358.53	c
200	810.16	362.21	f
240	817.05	362.39	f
280	824.55	362.12	f
320	819.04	362.04	f
360	821.51	368.18	f
400	818.95	369.14	f
440	810.39	359.86	f
480	817.52	363.03	f
520	819.47	347.82	f
560	824.4	350.94	f
600	824.66	349.12	f
640	829.79	350.79	f
680	818.16	349.12	f
720	820.02	360.99	f
760	833.41	362.05	f
800	833.62	360.56	f
840	841.13	373.95	f
880	846.8	366.97	f
920	844.01	361.32	f
960	845.08	363.61	f
1000	850.46	356.63	f
1040	867.97	350.55	f
1080	872.11	346.83	f
1120	874.22	350.48	f
1160	869.9	356.8	f
1200	865.61	354.55	f
1240	874.63	356.19	f
1280	863.27	371.57	f
1320	852.68	376.69	f
1360	844.74	366.96	f
1400	847.57	377.89	f
1440	830.79	369.11	f
*	id=P15	origin=start	destiny=end	motherId=-	ageAtStart=4200
0	402.32	628.19	c
40	405.65	625.73	c
80	404.89	628.31	c
120	398.44	632.85	c
160	398.4	621.63	c
200	397.35	617.03	f
240	395.17	601.19	f
280	393.73	596	f
320	391.33	603.48	f
360	379.18	598.72	f
400	385.28	601.44	f
440	377.51	610.07	f
480	382.48	599.29	f
520	374.18	596.98	f
560	368.87	597.7	f
600	361.49	598.03	f
640	363.71	601.44	f
680	359.06	609.19	f
720	358.26	616.87	f
760	361.17	622.45	f
800	357.29	630.68	f
840	350.98	632.34	f
880	349.83	624.31	f
920	334.36	618.02	f
960	341.03	628.09	f
1000	329.16	625.59	f
1040	335.7	626.79	f
1080	333.65	636.81	f
1120	329.06	636.99	f
1160	330.58	629.82	f
1200	339.18	632.26	f
1240	340.33	626.03	f
1280	330.85	622.31	f
1320	316.52	615.18	f
1360	318.57	598.26	f
1400	316.39	597.57	f
1440	321.38	599.27	f
*	id=P16	origin=start	destiny=end	motherId=-	ageAtStart=2040
0	565.16	211.81	c
40	549.07	209.77	c
80	547.18	204.59	c
120	558.29	204.94	c
160	556.02	214.96	c
200	559.13	218.45	f
240	558.69	219.85	f
280	556.2	218.99	f
320	560.07	219.2	f
360	556.4	203.23	f
400	554.19	210.72	f
440	543.04	203.16	f
480	538.73	208.88	f
520	542.37	214.96	f
560	534.88	218.22	f
600	530.54	214.65	f
640	524.64	205.51	f
680	525.4	197.33	f
720	518.94	196.36	f
760	509.91	196.26	f
800	525.1	202.13	f
840	524.42	207.03	f
880	523.49	214.74	f
920	517.32	227.57	f
960	506.84	226.03	f
1000	504.08	218.72	f
1040	504.18	219.37	f
1080	503.18	230.2	f
1120	502.21	218.98	f
1160	495.24	221.06	f
1200	496.56	231.56	f
1240	501.98	219.65	f
1280	501	217.48	f
1320	510.01	217.43	f
1360	504.57	217	f
1400	510.96	212.66	f
1440	519.99	206.57	f
*	id=P17	origin=start	destiny=end	motherId=-	ageAtStart=1480
0	726.87	69.16	c
40	720.95	70.75	c
80	714.52	82.62	c
120	711.68	81.38	c
160	709.86	78.08	c
200	709.93	78.26	f
240	693.34	76.59	f
280	692.92	82.56	f
320	692.67	75.91	f
360	696.32	83.9	f
400	696.21	88.95	f
440	709.84	93.98	f
480	705.13	104.3	f
520	705.66	121.74	f
560	699.62	111.53	f
600	707.87	112.89	f
640	703.8	116.4	f
680	711.44	114.41	f
720	710.22	119.91	f
760	707.66	118.79	f
800	703.77	113.25	f
840	705.04	109.18	f
880	703.08	121.87	f
920	695.26	119.62	f
960	689.35	122.46	f
1000	694.28	127.62	f
1040	688.28	129.14	f
1080	685.84	116.1	f
1120	675.92	118.94	f
1160	668.26	117.26	f
1200	673.04	115.26	f
1240	678.41	105.72	f
1280	681.52	94.2	f
1320	676.31	82.1	f
1360	678.8	92.9	f
1400	680.32	90.96	f
1440	689.94	100.59	f
*	id=P18	origin=start	destiny=end	motherId=-	ageAtStart=4520
0	516.7	144.68	c
40	497.5	141.64	c
80	500.61	139.16	c
120	497.14	142.08	c
160	488.75	138.03	c
200	486.82	127.74	f
240	490.42	142.01	f
280	493.39	138.94	f
320	497.8	141.7	f
360	506.4	141.1	f
400	513.21	128.75	f
440	522.37	128.12	f
480	513.1	120.7	f
520	511.17	123.32	f
560	518.84	116.21	f
600	525.1	118.48	f
640	520.74	112.75	f
680	521.19	108.49	f
720	507.76	102.88	f
760	514.84	83.37	f
800	516.79	75.39	f
840	512.97	81.03	f
880	515.14	84.35	f
920	509.9	93.56	f
960	507.69	87.92	f
1000	505.62	83.16	f
1040	510.34	78.7	f
1080	520.14	72.12	f
1120	520.55	74.72	f
1160	525.29	68.73	f
1200	528.36	68.37	f
1240	531.3	70.6	f
1280	532.79	60.43	f
1320	540.91	65.54	f
1360	532.78	57.81	f
1400	549.13	54.45	f
1440	550.95	62.53	f
*	id=P19	origin=start	destiny=end	motherId=-	ageAtStart=4360
0	382.03	224.74	c
40	384.66	226.92	c
80	393.9	242.48	c
120	384.2	243.75	c
160	367.59	249.6	c
200	374.18	264.48	f
240	384.95	251.39	f
280	395.11	259.84	f
320	401.72	256.65	f
360	405.09	251.61	f
400	409.47	258.86	f
440	410	261.75	f
480	404.01	267.36	f
520	398.62	261.54	f
560	399.82	269.51	f
600	395.99	265.31	f
640	394.67	274.72	f
680	402.06	269.23	f
720	418.12	273.59	f
760	417.37	271.28	f
800	412.58	279.6	f
840	403.72	276.26	f
880	408.18	282.71	f
920	398.74	274.61	f
960	415.08	278.18	f
1000	416.55	267.54	f
1040	425.67	266.96	f
1080	413.64	264.49	f
1120	420.55	260.71	f
1160	421.3	249.06	f
1200	414.07	248.57	f
1240	425.87	237.98	f
1280	424	245.95	f
1320	401.05	242.23	f
1360	403.52	231.9	f
1400	396.3	223.81	f
1440	389.8	226.7	f
*	id=P20	origin=start	destiny=end	motherId=-	ageAtStart=160
0	335.54	172.25	c
40	344.11	177.04	c
80	342.24	179.2	c
120	340.07	194.3	c
160	335.65	192.94	c
200	347.09	190.75	f
240	335.38	189.56	f
280	329.42	178.9	f
320	323.74	183.69	f
360	319.62	178.53	f
400	328.92	180.8	f
440	328.63	179.95	f
480	322.74	175.37	f
520	336.52	175.5	f
560	345.95	181.66	f
600	345.39	190.77	f
640	357.59	185.18	f
680	358.41	184.44	f
720	366.54	181.68	f
760	361.57	182.25	f
800	371.69	192.29	f
840	362.47	189.32	f
880	356.51	193.28	f
920	367.23	200.24	f
960	365.23	211.8	f
1000	374.43	209.36	f
1040	375.24	216.3	f
1080	376.1	216.43	f
1120	373.63	215.02	f
1160	386.85	211.21	f
1200	376.07	210.5	f
1240	377.06	213.96	f
1280	376.7	221.66	f
1320	384.29	224.65	f
1360	379.3	215.33	f
1400	378.27	216.6	f
1440	381.05	213.04	f
*	id=P21	origin=start	destiny=end	motherId=-	ageAtStart=3880
0	737.72	341.08	c
40	735.38	342.25	c
80	731.42	338.28	c
120	728.79	345.37	c
160	730.83	340.51	c
200	726.93	337.89	f
240	735.94	339.57	f
280	735.95	340	f
320	723.07	345.75	f
360	726.78	335.71	f
400	727.59	331.65	f
440	720.35	329.41	f
480	705	322.22	f
520	697.37	326.95	f
560	691.41	318.85	f
600	693.53	306.72	f
640	691.88	305.74	f
680	695.07	298.4	f
720	699.02	293.17	f
760	700.73	302.91	f
800	703.5	306.62	f
840	702.18	313.98	f
880	701.93	316.16	f
920	699.63	316.18	f
960	698.67	310.9	f
1000	707.75	303.98	f
1040	706.47	297.14	f
1080	696.98	302.67	f
1120	695.37	299.45	f
1160	700.05	290.79	f
1200	692.98	291.92	f
1240	686.57	291.59	f
1280	686.78	286.01	f
1320	675.75	300.64	f
1360	681.01	295.11	f
1400	675.69	301.09	f
1440	668.52	296.29	f
*	id=P22	origin=start	destiny=end	motherId=-	ageAtStart=4440
0	795.38	290.88	c
40	796.44	300.01	c
80	795.15	293	c
120	790.24	289.97	c
160	797.23	286.67	c
200	805.97	281.6	f
240	806.91	290	f
280	803.51	284.47	f
320	815.53	293.1	f
360	827.57	300.09	f
400	826.48	296.14	f
440	822.55	295.91	f
480	806.72	294.44	f
520	804.46	288.35	f
560	805.31	285.58	f
600	808.75	291.79	f
640	813.15	289.84	f
680	809.98	290.14	f
720	809.68	281.96	f
760	824.24	275.56	f
800	824.68	279.17	f
840	826.02	269.87	f
880	839.62	268.59	f
920	848.31	273.86	f
960	846.77	279.49	f
1000	848.23	290.07	f
1040	845.32	283.37	f
1080	857.7	277.94	f
1120	875.22	279.83	f
1160	869.95	270.24	f
1200	877.69	263.86	f
1240	883.15	273.71	f
1280	900.68	277.03	f
1320	893.22	280.4	f
1360	894.13	292.48	f
1400	875.02	300.29	f
1440	890.75	298.77	f
*	id=P23	origin=start	destiny=end	motherId=-	ageAtStart=960
0	455.01	472.11	c
40	447.69	464.53	c
80	443.3	453.65	c
120	434.23	451.6	c
160	427.08	447.24	f
200	418	432.65	f
240	414.89	445.56	f
280	423.12	449.41	f
320	414.89	440.34	f
360	424.25	444.53	f
400	409.48	450.22	f
440	416.91	456.37	f
480	405.61	476.41	f
520	413.65	471.43	f
560	417.49	487.33	f
600	427.08	474.23	f
640	414.53	468.79	f
680	407.04	453.48	f
720	399.39	453.77	f
760	403.64	451.61	f
800	403.61	451.84	f
840	395.62	440.6	f
880	397.86	440.9	f
920	407.95	454.71	f
960	400.78	442.81	f
1000	404.23	454.26	f
1040	414.87	455.99	f
1080	409.57	438.87	f
1120	413.05	437.07	f
1160	412.19	424.48	f
1200	410.95	424.83	f
1240	417.32	420.52	f
1280	424.33	422.68	f
1320	433.49	416.85	f
1360	436.06	423.72	f
1400	425.76	418.28	f
1440	443.63	408.82	f
*	id=P24	origin=start	destiny=end	motherId=-	ageAtStart=1720
0	669	294.08	c
40	661.61	292.55	c
80	663.04	301.92	c
120	658.6	312.43	c
160	658.65	319.7	c
200	657.23	315.47	f
240	660.02	308.54	f
280	655.77	312	f
320	650.81	324.2	f
360	646.19	321.61	f
400	641.21	331.42	f
440	621.07	345.77	f
480	603.66	333.1	f
520	608.82	336.05	f
560	609.56	327.84	f
600	610.74	323.95	f
640	615.43	331.45	f
680	621.11	329.81	f
720	622.06	319.88	f
760	611.07	314.99	f
800	616.25	326.44	f
840	624.43	322.76	f
880	620.93	318.65	f
920	620.06	322.35	f
960	602.15	332.3	f
1000	607.38	329.83	f
1040	607.53	319.1	f
1080	613.92	310.42	f
1120	603.46	308.45	f
1160	594.74	306.54	f
1200	586.87	303.77	f
1240	590.08	307.1	f
1280	589.4	300.28	f
1320	587.35	297.15	f
1360	583.26	303.44	f
1400	573.32	292.14	f
1440	567.18	290.72	f
*	id=P25	origin=start	destiny=end	motherId=-	ageAtStart=3640
0	205.35	392.34	c
40	209.02	399.63	c
80	215.43	398.32	c
120	225.5	381.13	c
160	229.17	381.51	c
200	238.03	374.37	f
240	235	378.27	f
280	236.93	387.05	f
320	236.18	398.29	f
360	235.98	400.84	f
400	231.26	408.17	f
440	221.25	417.09	f
480	223.8	420.2	f
520	231.35	417.16	f
560	223.59	423.47	f
600	223.98	425.09	f
640	227.52	426.63	f
680	221.47	411.55	f
720	224.1	424.38	f
760	219.15	436.78	f
800	208.64	436.5	f
840	212.27	443.67	f
880	201.29	445.55	f
920	196	445.4	f
960	189.71	449.78	f
1000	178.97	454.11	f
1040	187.28	447.5	f
1080	185.34	447.9	f
1120	180.72	454.08	f
1160	187.53	456.46	f
1200	187.33	444.45	f
1240	196.93	449.5	f
1280	204.46	446.19	f
1320	207.73	452.35	f
1360	206.08	452.98	f
1400	187.7	451.65	f
1440	185.55	450.57	f
*	id=P26	origin=start	destiny=end	motherId=-	ageAtStart=1280
0	57.93	119.85	c
40	72.24	121.4	c
80	80.13	111.3	c
120	69.57	111.82	c
160	68.62	113.97	f
200	78.1	113.2	f
240	82.39	104.5	f
280	73.49	106.84	f
320	79.79	105.27	f
360	78.22	121.76	f
400	78.95	123.1	f
440	76.53	124.61	f
480	70.03	121	f
520	75.17	113.9	f
560	75.97	124.5	f
600	68.79	117.12	f
640	68.39	130.8	f
680	77.76	123.28	f
720	72.27	108.22	f
760	78.54	109.64	f
800	72.75	105.84	f
840	70.54	112.7	f
880	84.98	105.19	f
920	83.33	84.05	f
960	86.48	76.4	f
1000	86.3	75.19	f
1040	87.9	70.53	f
1080	90.62	57.56	f
1120	99.83	55.47	f
1160	91.5	71.07	f
1200	83.75	60.86	f
1240	75.84	57.02	f
1280	75.22	50.12	f
1320	64.65	43.44	f
1360	62.75	51.7	f
1400	59.29	51.21	f
1440	62.65	48.01	f
*	id=P27	origin=start	destiny=end	motherId=-	ageAtStart=760
0	233.42	285.99	c
40	234.72	284.98	c
80	220.66	294.83	c
120	211.28	297.38	c
160	218.54	296.49	c
200	229.18	295.75	f
240	218.12	291.71	f
280	222.88	309.67	f
320	216.6	308.58	f
360	214.5	297.05	f
400	212.86	306.14	f
440	204.14	313.69	f
480	194.89	318.07	f
520	196.1	315.15	f
560	190.61	312.64	f
600	175.59	308.66	f
640	173.32	307.76	f
680	175.81	308.22	f
720	171.39	304.66	f
760	175.9	301.91	f
800	172.7	300.42	f
840	173.24	298.08	f
880	178.1	295.67	f
920	174.39	306.56	f
960	178.85	311.17	f
1000	198.02	303.27	f
1040	201.81	311.59	f
1080	204.2	313.02	f
1120	193.9	307.11	f
1160	205.89	300.65	f
1200	213.04	304.59	f
1240	214.36	300.28	f
1280	204.69	297.73	f
1320	211.83	293.12	f
1360	220.72	296.67	f
1400	234.15	297.5	f
1440	232.67	289.71	f
*	id=P28	origin=start	destiny=end	motherId=-	ageAtStart=1400
0	267.95	91.21	c
40	270.3	94.93	c
80	263.09	91.81	c
120	258.17	101.78	c
160	249.12	114.23	c
200	237.17	110.88	f
240	243.08	116.05	f
280	226.34	104.63	f
320	224.54	108.36	f
360	230.86	112.29	f
400	228.01	109.31	f
440	221.42	106.42	f
480	222.46	118.9	f
520	228.55	123.69	f
560	234.82	124.54	f
600	229.53	127.77	f
640	221.08	132.14	f
680	219.73	128.43	f
720	222.62	135.49	f
760	219.82	130.78	f
800	215.45	121.55	f
840	218.04	138.22	f
880	225.42	141.85	f
920	220.71	139.23	f
960	224.82	145.12	f
1000	216.97	133.65	f
1040	208.96	127.83	f
1080	207.57	113.29	f
1120	207.09	118.17	f
1160	208.86	120.05	f
1200	217.52	120.36	f
1240	212.64	119.22	f
1280	218.41	119.97	f
1320	217.83	134.91	f
1360	209.99	140.29	f
1400	219.95	135.7	f
1440	211.88	135.8	f
*	id=P29	origin=start	destiny=end	motherId=-	ageAtStart=2960
0	301.44	452.61	c
40	298.15	449.4	c
80	303.67	435.63	c
120	319.78	435.49	c
160	311.59	442.56	c
200	311.11	448.77	f
240	317.56	453.3	f
280	315.32	453.51	f
320	317.5	463.01	f
360	321.02	459.4	f
400	320.77	473.57	f
440	322.64	474.64	f
480	320.45	455.61	f
520	312.32	453.21	f
560	302.32	461.23	f
600	319.37	474.9	f
640	322.31	485.17	f
680	318.42	484.91	f
720	322.77	482.54	f
760	325.39	492.34	f
800	329.14	488.64	f
840	319.51	492.74	f
880	325.04	502.18	f
920	326.37	500.06	f
960	327.04	504.12	f
1000	326.08	510.27	f
1040	333.3	511.48	f
1080	334.08	511.17	f
1120	327.21	508.25	f
1160	329.71	506.96	f
1200	327.98	514.95	f
1240	339.61	506.31	f
1280	337.47	506.79	f
1320	338.55	499.61	f
1360	345.09	498.31	f
1400	337.98	494.1	f
1440	343.63	508.05	f
*	id=P30	origin=start	destiny=end	motherId=-	ageAtStart=4320
0	266.26	113.51	c
40	265.97	115.67	c
80	277.01	121.39	c
120	266.96	124.09	c
160	265.99	127.63	c
200	257.45	130.69	f
240	249.51	128.27	f
280	251.91	136.75	f
320	242.78	150.47	f
360	233.92	139.93	f
400	239.74	139.71	f
440	236.74	139.83	f
480	243.03	145.62	f
520	244.93	141.79	f
560	241.49	130.34	f
600	231.51	122.22	f
640	225.92	130.5	f
680	216.32	131.57	f
720	218	138.41	f
760	222.41	141.47	f
800	225.72	123.24	f
840	239.09	134.07	f
880	228.04	126.91	f
920	225.52	121.27	f
960	229.31	117.1	f
1000	226.36	114.16	f
1040	223.36	120.99	f
1080	228.58	117.6	f
1120	237.43	117.95	f
1160	234.5	118.45	f
1200	243.03	124.45	f
1240	236.33	104.7	f
1280	225.05	110.62	f
1320	233.74	102.65	f
1360	229.68	109.74	f
1400	229.6	116.5	f
1440	227.1	116.68	f
