# Supplementary material for: A three component model for superdiffusive motion effectively describes migration of eukaryotic cells moving freely or under a directional stimulus
Source: PLoS One. 2022 Aug 2;17(8):e0272259. doi: 10.1371/journal.pone.0272259 (PMC9345344; doi:10.1371/journal.pone.0272259)
Supplement: S1 File — Text files containing information about displacements of experimental and simulated populations used for both preliminary analyses, in “datasets used for preliminary evaluation of cell movement (Tables 1 and 2)”, and further characterization of cell movement, in “further datasets used for cell movement characterization (Figs 2, 4–6; Table 2; S1–S3 Tables; S2 and S3 Figs)”. (ZIP) [file pone.0272259.s007.zip › S1_File/further datasets/simulated/30 cells (9 micron random)/b8 p12/Coords-ZWCKtL.txt]

#	version=2.0	operator=	acqDate=	cellLine=cell	cond=N.T.	type=	well=	ref_angle=	note=Experiment 1	clickId=	date=	acqId=	ps=1	xSize=845	ySize=668	ts=1	unit=um	stackId=	description=
*	id=P1	origin=start	destiny=end	motherId=-
0	520.73	57.45	v:0.5;t:f;sf:1;nr:3.89;cr:7.78;verts:8.09,2.47|8.96,3.45|3.57,7.66|-5.43,6.48|-12.24,-28.21;
40	522.62	67.8	v:0.5;t:f;sf:1;nr:3.94;cr:7.88;verts:7.07,13.8|6.19,12.82|1.68,18.01|-7.33,16.82|-14.13,-17.86|20.62,-21.63;
80	541.6	75.24	v:0.5;t:f;sf:1;nr:3.99;cr:7.98;verts:8.54,-0.9|8.37,1.93|-0.02,-5.29|1.64,-14.19;
120	566.47	81.88	v:0.5;t:f;sf:1;nr:4.04;cr:8.07;verts:6.5,17.85|-16.5,8.57|10.62,-15.74|19.47,-25.3;
160	588.38	94.95	v:0.5;t:f;sf:1;nr:4.08;cr:8.17;verts:28.95,11.11|-22.31,21.54|-11.3,-2.68|-2.45,-12.23|7.64,-39.65;
200	611.16	102.32	v:0.5;t:f;sf:1;nr:4.13;cr:8.26;verts:6.17,18.48|-16.29,20.86|-0.37,0.04|8.62,-25.02;
240	636.39	98.79	v:0.5;t:f;sf:1;nr:4.17;cr:8.34;verts:-19.05,14.95|-8.72,-1.85|-3.63,-8.15|0.62,-8.9|38.51,-14.91;
280	666.6	99.51	v:0.5;t:f;sf:1;nr:4.21;cr:8.41;verts:12.43,15.9|-12.15,16.12|-19.3,-5.9|10.31,-31.73|8.3,-14.19;
320	692.16	90.01	v:0.5;t:f;sf:1;nr:4.24;cr:8.47;verts:41.13,8.75|-13.13,6.4|-8.61,-0.91|-8.41,-2.1|1.5,-8.53;
360	705.99	89.64	v:0.5;t:f;sf:1;nr:4.26;cr:8.52;verts:33.39,5.73|-22.45,-1.27|-22.24,-2.46|-12.33,-8.9|17.33,-5.3;
400	729.86	78.13	v:0.5;t:f;sf:1;nr:4.29;cr:8.57;verts:8.73,4.26|1.02,9.66|-20.93,-6.19|9.52,-5.78;
440	747.57	70.78	v:0.5;t:f;sf:1;nr:4.31;cr:8.62;verts:10.82,15.45|-16.69,2.31|-8.97,-3.09|-8.19,-13.13|28.37,-19.27;
480	765.01	64.84	v:0.5;t:f;sf:1;nr:4.33;cr:8.66;verts:14.53,31.16|3.59,34.19|-6.62,9.51|-21.17,-27.09|5.02,-34.1;
520	789.12	64.63	v:0.5;t:f;sf:1;nr:4.34;cr:8.69;verts:3.84,-8.62|9.32,1.48|-5.68,-7.53|13.06,32.07;
560	826.74	67.04	v:0.5;t:f;sf:1;nr:4.36;cr:8.71;verts:7.67,4.08|7.29,4.73|3.67,7.87|-2.54,8.31|-13.74,-31.92;
600	857.97	75.28	v:0.5;t:f;sf:1;nr:4.37;cr:8.74;verts:1.41,20.17|-19.4,28.96|-7.25,-18.87|16.56,-11.6|20.02,-2.81;
640	874.04	68.26	v:0.5;t:f;sf:1;nr:4.39;cr:8.77;verts:-0.33,0.38|-14.67,13.14|-7.81,-6.33|0.48,-18.62|3.94,-9.84;
680	892.6	61.42	v:0.5;t:f;sf:1;nr:4.4;cr:8.8;verts:-13.55,23.47|-18.88,-6.45|-14.61,-16.67|0.39,0.1;
720	923.99	61.09	v:0.5;t:f;sf:1;nr:4.41;cr:8.82;verts:5.03,8.37|-0.68,9.74|-8.62,-4.58|32.97,-12.27;
760	946.85	45.19	v:0.5;t:f;sf:1;nr:4.42;cr:8.85;verts:-0.32,0.25|-9.7,1.88|-23.54,-6.17|-17.83,-7.54;
800	962.18	37.92	v:0.5;t:f;sf:1;nr:4.44;cr:8.87;verts:43.85,5.73|-3.21,8.81|-25.03,-5.38|-15.65,-7.02|8.81,-3.21;
840	981	30.33	v:0.5;t:f;sf:1;nr:4.45;cr:8.9;verts:26.98,8.83|-0.59,11.16|-10.01,-10.8|25.03,-1.86;
880	997.57	15.68	v:0.5;t:f;sf:1;nr:4.47;cr:8.93;verts:13.02,25.34|-8.82,6.18|-17.16,-3.48|10.41,-5.82;
920	1010.6	10.26	v:0.5;t:f;sf:1;nr:4.48;cr:8.96;verts:34.89,7.7|-0.01,19.91|-21.85,0.76|10.5,-34.34;
960	1023.36	7.71	v:0.5;t:f;sf:1;nr:4.5;cr:8.99;verts:22.14,5.14|10.79,1.13|-12.76,17.36|7.91,-34.97;
1000	1042.82	-4.98	v:0.5;t:f;sf:1;nr:4.51;cr:9.02;verts:32.95,-5.81|2.67,-7.55|-24.47,-22.82|-8.68,-11.56|12.2,-19.53;
1040	1054.59	-10.14	v:0.5;t:f;sf:1;nr:4.52;cr:9.05;verts:-8.81,44.24|-20.45,-16.71|-9.1,-12.7|0.43,-24.68|21.18,-10.97;
1080	1069.81	-18.48	v:0.5;t:f;sf:1;nr:4.54;cr:9.07;verts:8.83,3.75|3.04,-2.42|3.28,-9.01|5.96,-19.31;
1120	1088.7	-28.92	v:0.5;t:f;sf:1;nr:4.55;cr:9.09;verts:-8.03,9.24|-0.46,-0.25|-10.06,-6.69|-15.85,-12.86|-15.61,-19.45;
1160	1114.38	-41.56	v:0.5;t:f;sf:1;nr:4.56;cr:9.12;verts:31.17,-5.5|-0.42,-0.01|-30.26,-9.25|20.34,-24.24;
1200	1146.72	-54.07	v:0.5;t:f;sf:1;nr:4.61;cr:9.23;verts:14.26,12.05|-4.41,9.91|-8.19,-7.12|10.48,2.81;
1240	1175.21	-57.46	v:0.5;t:f;sf:1;nr:4.67;cr:9.35;verts:22.27,20.77|-14.23,8.66|-30.15,4.24|-18.01,-0.58|12.77,-44.34;
1280	1184.84	-61.61	v:0.5;t:f;sf:1;nr:4.74;cr:9.48;verts:12.64,16.61|-23.86,4.5|-20.18,0.7|-17.83,-9.48|41.68,-21.15;
1320	1205.38	-66.31	v:0.5;t:f;sf:1;nr:4.8;cr:9.61;verts:46.76,7.71|-7.9,11.92|-28.32,10.31|-14.15,-26.61|29.77,-4.71;
1360	1217.82	-70.96	v:0.5;t:f;sf:1;nr:4.86;cr:9.73;verts:-3.29,10.75|-5.1,10.02|-20.34,7.27|31.59,-21.89;
1400	1236.86	-71.81	v:0.5;t:f;sf:1;nr:4.92;cr:9.85;verts:22.17,43.3|-22.32,9.9|-24.14,9.16|-10.14,-35.35|12.55,-22.74;
1440	1265.55	-66.28	v:0.5;t:f;sf:1;nr:4.95;cr:9.91;verts:22.57,24.2|-2.61,49.17|-16.13,-17.21|-4.61,-32.77|20.82,-25.72;
*	id=P2	origin=start	destiny=end	motherId=-
0	316.05	398.13	v:0.5;t:f;sf:1;nr:3.98;cr:7.97;verts:34.78,18.45|-27.03,9.31|-28.37,3.48|19.49,-20.9|16.83,-8.87;
40	316.47	391.92	v:0.5;t:f;sf:1;nr:4.03;cr:8.06;verts:-3.05,9.39|-16.55,19.38|6.35,-7.57|16.4,-15.08;
80	326.46	390.94	v:0.5;t:f;sf:1;nr:4.08;cr:8.16;verts:10.01,30.65|-13.04,8.41|-11.96,-21.58|-3.64,-8.55|6.41,-16.06;
120	348.15	381.23	v:0.5;t:f;sf:1;nr:4.14;cr:8.28;verts:17,20.26|13.23,22.91|-11.67,20.94|-7.73,-25.3|6.47,-40.31;
160	374.56	371.2	v:0.5;t:f;sf:1;nr:4.2;cr:8.4;verts:-2,16.84|-9.41,10.24|-6.55,7.8|-13.18,12.89|8.44,5.69;
200	392.39	361.29	v:0.5;t:f;sf:1;nr:4.26;cr:8.52;verts:-2.23,21.22|-19.83,6.92|-24.37,-2.11|-9.39,-4.22|36.57,-20.67;
240	416.61	364.19	v:0.5;t:f;sf:1;nr:4.33;cr:8.65;verts:-7.66,33.22|-18.19,-4.54|12.35,-17.77|18.74,-0.65;
280	423.9	373.62	v:0.5;t:f;sf:1;nr:4.4;cr:8.79;verts:11.45,8.77|-25.48,4.89|5.06,-8.34|0.11,-0.38;
320	438.92	381.67	v:0.5;t:f;sf:1;nr:4.43;cr:8.86;verts:-3.57,16.82|-14.92,7.67|-9.96,-0.29|-16.15,-8.58|36.88,-23.92;
360	451.43	376.14	v:0.5;t:f;sf:1;nr:4.46;cr:8.91;verts:34.39,27.94|-16.08,11.29|-22.47,-5.82|-25.48,-17.84|-4.87,-30.72;
400	477.23	382.35	v:0.5;t:f;sf:1;nr:4.47;cr:8.95;verts:4.17,10.33|-10.65,3.26|2.13,-10.94|26.68,-23.65;
440	492.32	390.25	v:0.5;t:f;sf:1;nr:4.49;cr:8.98;verts:30.07,0.52|-12.96,-3.03|-4.21,-10.95|11.59,-15.74;
480	515.34	399.8	v:0.5;t:f;sf:1;nr:4.5;cr:9.01;verts:7.05,10.08|5.33,8.21|-8.94,3.98|-11.43,-6.19|31.01,-18.13;
520	542.21	421.19	v:0.5;t:f;sf:1;nr:4.52;cr:9.03;verts:-12.17,33.92|-4.91,-9.23|-0.73,-10.42|10.09,-2.7;
560	569.48	431.63	v:0.5;t:f;sf:1;nr:4.53;cr:9.06;verts:45.17,-0.04|2.64,18.79|-17.17,7.73|-17.46,-7.41|5.23,-18.24;
600	589.33	430.94	v:0.5;t:f;sf:1;nr:4.54;cr:9.08;verts:25.32,-0.73|35.59,6.74|-17.21,18.1|-14.63,-18.92;
640	611.79	431.23	v:0.5;t:f;sf:1;nr:4.55;cr:9.1;verts:20.72,2.54|13.14,7.03|5.05,20.26|0,20.88|-26.72,-36.69;
680	619.09	418.3	v:0.5;t:f;sf:1;nr:4.56;cr:9.11;verts:-2.25,7.34|-17.01,7.61|5.83,-5.9|13.42,-10.38;
720	640.92	417.43	v:0.5;t:f;sf:1;nr:4.57;cr:9.13;verts:-13.68,-12.32|-8.41,-11.25|-15.99,-6.77|-2,-0.18|-24.08,6.46;
760	662.23	425.16	v:0.5;t:f;sf:1;nr:4.57;cr:9.15;verts:0.59,11.22|-23.31,7.56|-10.94,2.53|-10.8,-3.1|39.6,-22.73;
800	690.63	430.39	v:0.5;t:f;sf:1;nr:4.63;cr:9.26;verts:-10,44.62|-9.44,6.61|-11.52,0.2|11.2,-17.5|10.61,-4.5;
840	694.77	435.55	v:0.5;t:f;sf:1;nr:4.69;cr:9.38;verts:6.47,0.66|-13.58,11.77|7.06,-12.34|17.82,-6.45;
880	698.55	441.46	v:0.5;t:f;sf:1;nr:4.75;cr:9.5;verts:14.04,-0.55|2.69,6.56|3.28,-6.43|14.19,-34.73;
920	710.23	446.34	v:0.5;t:f;sf:1;nr:4.8;cr:9.6;verts:9.85,-1.56|-8.4,-1.55|-9.85,-1.56|12.72,-14.71;
960	719.43	456.42	v:0.5;t:f;sf:1;nr:4.85;cr:9.69;verts:0.64,8.52|-17.61,8.53|-19.06,8.52|3.51,-4.63|37.99,-29.36;
1000	731.77	474.52	v:0.5;t:f;sf:1;nr:4.89;cr:9.78;verts:0.32,0.46|-8.83,13.47|-31.86,-16.24|11.64,-33.81|25.65,-11.25;
1040	745.87	476.84	v:0.5;t:f;sf:1;nr:4.91;cr:9.83;verts:7.14,10.99|-22.92,15.79|-13.78,2.77|33.91,-35.21|11.55,-8.94;
1080	764.63	482.09	v:0.5;t:f;sf:1;nr:4.93;cr:9.87;verts:29.44,11.03|-11.62,16.24|-19.87,-3.86|-7.21,-3.69|-3.51,-19.93;
1120	778.47	468.8	v:0.5;t:f;sf:1;nr:4.95;cr:9.9;verts:15.6,-2.25|31.2,38.21|-25.46,2.95|-21.05,-16.97|2.92,-33.32;
1160	807.34	464.76	v:0.5;t:f;sf:1;nr:4.97;cr:9.93;verts:16.54,11.58|16.13,12.15|-7.57,18.73|-13.27,-6.3|7.06,-49;
1200	835.51	452.22	v:0.5;t:f;sf:1;nr:4.98;cr:9.96;verts:38.95,7.79|-8.1,6.56|-12.04,-0.39|6.13,-8.44;
1240	857.99	453.81	v:0.5;t:f;sf:1;nr:4.99;cr:9.97;verts:16.47,9.38|9.62,8.66|-0.78,10.41|11.73,-5.47;
1280	882.03	449.87	v:0.5;t:f;sf:1;nr:4.99;cr:9.98;verts:49.84,0.78|-7.57,5.45|-14.42,4.73|-24.83,6.48|-12.31,-9.4;
1320	908.47	446.65	v:0.5;t:f;sf:1;nr:4.99;cr:9.98;verts:33.37,21.88|20.92,14.65|-20.66,15.01|-6.18,-24.78;
1360	934.99	458.55	v:0.5;t:f;sf:1;nr:4.99;cr:9.98;verts:-5.6,26.56|-9.16,-4.67|0.72,-10.26|0.13,0.44;
1400	957.28	457.2	v:0.5;t:f;sf:1;nr:4.99;cr:9.99;verts:19.26,6.63|37.24,33.24|-22.16,-0.91|-21.57,-11.61|3.54,-20.06;
1440	970.74	451.92	v:0.5;t:f;sf:1;nr:4.99;cr:9.99;verts:7.93,-9.12|8.98,-8.08|5.8,1.35|-18.12,-26.32;
*	id=P3	origin=start	destiny=end	motherId=-
0	515.19	372.75	v:0.5;t:f;sf:1;nr:3.93;cr:7.86;verts:0.34,-0.3|-8.97,-0.79|-7.29,-5.3|5.17,-7.38|12.57,-9.25;
40	519.34	357.64	v:0.5;t:f;sf:1;nr:3.93;cr:7.86;verts:-13.13,-15.9|-11.44,-20.41|-0.05,-0.45|-3.82,-15.41|1.02,-22.5;
80	530.56	344.94	v:0.5;t:f;sf:1;nr:3.93;cr:7.86;verts:28.19,27.38|-18.52,7.86|-11.27,-13.14|-7.21,-18.79|2.1,-20.01;
120	536.42	338.81	v:0.5;t:f;sf:1;nr:3.93;cr:7.86;verts:28.61,26.95|-20.29,17.64|-23.28,13.44|-15.03,-22.29|14.64,-22.55;
160	554.11	334.54	v:0.5;t:f;sf:1;nr:3.93;cr:7.86;verts:17.37,35.26|-16.81,-0.59|-11.04,-12.7|7.64,-14.99|10.36,-13.26;
200	566.77	340.85	v:0.5;t:f;sf:1;nr:3.93;cr:7.86;verts:-2.3,-6.95|-0.23,-0.39|-5.02,-8.68|-12.89,-14.83|-4.09,-19.23;
240	588.62	354.11	v:0.5;t:f;sf:1;nr:3.93;cr:7.86;verts:24.94,7.15|11.78,23.12|7.15,24.94|-37.93,-10.35|15.62,-20.72;
280	608.85	357.31	v:0.5;t:f;sf:1;nr:3.93;cr:7.86;verts:10.7,14.19|4.71,10.35|-2.8,15.86|5.49,-16.9;
320	632.08	365.67	v:0.5;t:f;sf:1;nr:3.93;cr:7.87;verts:15.48,36.15|-17.74,-8.54|-14.03,-8.1|-4.47,-15.57|5.27,-15.32;
360	658.87	366.36	v:0.5;t:f;sf:1;nr:3.93;cr:7.87;verts:28.62,13.06|-5.68,5.88|-8.1,1.14|5.47,-6.08;
400	670.87	365.17	v:0.5;t:f;sf:1;nr:3.93;cr:7.87;verts:16.62,11.87|-17.68,4.7|-20.1,-0.05|-6.53,-7.27|34.72,-18.48;
440	687.56	370.89	v:0.5;t:f;sf:1;nr:3.93;cr:7.87;verts:5.01,18.69|-0.07,17.59|-23.22,-1.54|28.37,-13.62;
480	724.29	387.12	v:0.5;t:f;sf:1;nr:3.93;cr:7.87;verts:26.88,14.29|8.53,30.29|-8.36,2.61|-10.91,-28.43|-3.18,-30.28;
520	741.59	393.52	v:0.5;t:f;sf:1;nr:3.93;cr:7.87;verts:20.64,12.4|17.03,17.03|9.59,20.69|-34.35,-19.18|23.9,-2.93;
560	758.13	391.79	v:0.5;t:f;sf:1;nr:3.94;cr:7.87;verts:5.25,-39|-6.96,18.97|0.48,15.3|7.36,-4.66|4.1,10.68;
600	777.21	392	v:0.5;t:f;sf:1;nr:3.94;cr:7.87;verts:-14.98,10.88|-26.95,22.61|-34.53,-6.71|-11.72,-4.45|0.44,-0.09;
640	803.18	384.77	v:0.5;t:f;sf:1;nr:3.94;cr:7.87;verts:0.31,0.33|-27.19,-3.34|-20.67,-17.97|-0.48,-27.39|-0.48,-27.39;
680	819.22	382.67	v:0.5;t:f;sf:1;nr:3.94;cr:7.87;verts:38.33,8.96|33.94,11.69|-35.45,5.62|-15.73,-1.77|-30.44,-19.02;
720	832.29	377.44	v:0.5;t:f;sf:1;nr:3.94;cr:7.87;verts:20.87,6.46|14.99,20.64|14.26,21.15|-21.86,13.14|7.81,-30.51;
760	857.99	369.08	v:0.5;t:f;sf:1;nr:3.94;cr:7.87;verts:14.62,12.71|-10.7,12.28|-11.43,12.79|-4.82,-1.9|0.42,-39.37;
800	869.46	373.97	v:0.5;t:f;sf:1;nr:3.94;cr:7.88;verts:3.14,17.6|-20.23,12.64|-16.3,2.99|0,-23.86|37.36,-12.43;
840	875.15	376.34	v:0.5;t:f;sf:1;nr:3.94;cr:7.88;verts:-2.54,19.97|-21.98,5.36|-4.99,-6.39|-5.68,-21.49|38.64,-7.6;
880	892.18	382.03	v:0.5;t:f;sf:1;nr:3.94;cr:7.88;verts:30.6,7.48|-7.78,3.63|-22.03,-0.7|2.08,-8.33;
920	906.84	387.32	v:0.5;t:f;sf:1;nr:3.94;cr:7.88;verts:8.03,-2|15.94,12.77|-3.75,7.37|-0.63,-25.2;
960	921.58	402.53	v:0.5;t:f;sf:1;nr:3.94;cr:7.88;verts:19.55,16.41|8.73,23.98|-6.72,13.21|-15.37,-9.99|-6.09,-38.91;
1000	944.07	418.89	v:0.5;t:f;sf:1;nr:3.94;cr:7.88;verts:35.35,17.39|-24.98,10.09|-26.91,1.41|-26.88,-1.88|16.22,-21.52;
1040	968.39	417.36	v:0.5;t:f;sf:1;nr:3.94;cr:7.88;verts:11.02,15.86|2.27,9.83|-2.78,9.69|-5.9,-30.96;
1080	986.28	416.23	v:0.5;t:f;sf:1;nr:3.94;cr:7.88;verts:1.67,8.59|-6.86,14.74|-15.61,8.71|-20.66,8.57|26.04,-29.57;
1120	1009.98	406.52	v:0.5;t:f;sf:1;nr:3.94;cr:7.88;verts:2.94,7.65|-4.7,6.71|-5.8,5.8|-22.04,-1.13|36.62,-14.55;
1160	1034.88	401.04	v:0.5;t:f;sf:1;nr:3.94;cr:7.88;verts:31.54,23.63|-6.21,4.85|-21.96,2.18|-2.82,-7.36|11.72,-20.02;
1200	1045.47	391.59	v:0.5;t:f;sf:1;nr:3.94;cr:7.88;verts:19.22,19.9|26.55,29.13|-16.81,-4.6|-13.42,-16.81|-6.22,-26.96;
1240	1066.23	386.06	v:0.5;t:f;sf:1;nr:3.94;cr:7.88;verts:7.45,3.96|-1.54,14.37|-16.15,-12.1|2.88,-7.93|8.02,-2.61;
1280	1073.11	381.64	v:0.5;t:f;sf:1;nr:3.94;cr:7.88;verts:6.3,30.9|-4,-12.34|1.14,-7.02|14.2,-7.55;
1320	1091.01	355.59	v:0.5;t:f;sf:1;nr:3.94;cr:7.89;verts:-0.42,-0.18|-11.6,4.85|-13.91,-8.69|-4.24,-15.84|15.51,-5.34;
1360	1106.97	353.01	v:0.5;t:f;sf:1;nr:3.94;cr:7.89;verts:39.3,3.08|-4.85,8.76|-8.76,4.85|-16.38,-2.75|-0.45,-7.92;
1400	1132.01	348.13	v:0.5;t:f;sf:1;nr:3.99;cr:7.97;verts:23.37,4.97|-0.42,23.89|-15.68,18.03|9.28,-38.32|14.26,-1.81;
1440	1157.13	349.27	v:0.5;t:f;sf:1;nr:4.03;cr:8.06;verts:31.66,3.91|0.16,8.93|-1.75,6.11|-10.86,-0.67|-2.01,-8.7;
*	id=P4	origin=start	destiny=end	motherId=-
0	307.89	62.82	v:0.5;t:f;sf:1;nr:3.96;cr:7.92;verts:5.94,-8.18|15.14,6.43|6.95,14.9|-2.86,16.2|-27.21,-28.15;
40	320.83	40.59	v:0.5;t:f;sf:1;nr:3.96;cr:7.92;verts:-30.6,25.17|-15.8,-6.04|-6,-7.33|2.19,-15.81|34.45,-4.23;
80	327.04	20.37	v:0.5;t:f;sf:1;nr:3.96;cr:7.92;verts:20.72,-33.77|-5.04,10.33|11.38,-1.6|3.17,11.04|4.3,10.65;
120	341.85	6.1799999999999	v:0.5;t:f;sf:1;nr:3.96;cr:7.93;verts:29.25,26.73|-19.85,-3.86|-11.65,-3.14|-10.51,-3.53|-3.44,-15.79;
160	354.69	1.26	v:0.5;t:f;sf:1;nr:3.96;cr:7.93;verts:2.23,7.77|-6.93,4.16|-4.86,-6.46|26.47,-17.44;
200	370.54	1.4	v:0.5;t:f;sf:1;nr:3.96;cr:7.93;verts:35.73,17.13|-13.62,7.91|-22.78,4.3|-20.72,-6.32|10.62,-17.3;
240	386.41	8.38	v:0.5;t:f;sf:1;nr:3.96;cr:7.93;verts:18.87,25.48|-6.86,4.28|-5.24,-10.32|-3.03,-7.5|4.75,-6.54;
280	402.73	14.16	v:0.5;t:f;sf:1;nr:3.96;cr:7.93;verts:-0.45,-0.08|-11.57,-0.75|-19.35,-1.71|-24.17,-2.11|-21.56,-4.54;
320	425.47	21.24	v:0.5;t:f;sf:1;nr:3.96;cr:7.93;verts:-1.99,9.38|-9.59,-0.17|-2.48,-9.27|19.86,-15.79;
360	452.23	25.75	v:0.5;t:f;sf:1;nr:3.96;cr:7.93;verts:-6.9,-11.29|-5.05,-7.49|-1.88,-8.84|0.59,-3.35|7.31,-5.31;
400	466.05	21.69	v:0.5;t:f;sf:1;nr:3.97;cr:7.93;verts:29.7,26.27|-13.23,-7.41|-18.88,-11.55|-15.71,-12.9|-6.52,-9.37;
440	483.94	28.07	v:0.5;t:f;sf:1;nr:3.97;cr:7.93;verts:6.76,7.25|2.33,20.17|-7.13,-6.89|-1.38,-9.82;
480	499.46	23.9	v:0.5;t:f;sf:1;nr:3.97;cr:7.93;verts:-13.2,16|-8.76,3.08|-16.84,6.13|-16.9,-13.98|38.28,-10.35;
520	518.5	5.77	v:0.5;t:f;sf:1;nr:3.97;cr:7.93;verts:17.28,-0.6|10.65,13.63|3.6,16.91|-4.18,16.78|-23.56,-31.9;
560	531.81	-17.52	v:0.5;t:f;sf:1;nr:3.97;cr:7.93;verts:-17.49,-6.51|-9.72,-6.38|-0.08,-0.45|-2.66,-9.66|11.89,-13.21;
600	532.06	-38.9	v:0.5;t:f;sf:1;nr:3.97;cr:7.93;verts:26.33,9.07|0.14,-0.34|-23.62,-14.76|-0.32,-21.84;
640	538.31	-57.81	v:0.5;t:f;sf:1;nr:3.97;cr:7.94;verts:1.07,39.66|-11.72,10.93|-6.1,-19.24|11.91,-10.73|20.08,-9.84;
680	548.52	-61.79	v:0.5;t:f;sf:1;nr:3.97;cr:7.94;verts:22.71,32.54|-21.93,6.95|-4.14,-29.47|1.7,-14.71|9.87,-13.82;
720	561.3	-65.41	v:0.5;t:f;sf:1;nr:3.97;cr:7.94;verts:37.62,12.64|-3.23,20.38|-19.26,-7.39|-11.08,-18.32|-2.91,-17.44;
760	583.36	-60.12	v:0.5;t:f;sf:1;nr:3.97;cr:7.94;verts:15.51,12.12|15.56,17.93|-4.43,19.18|-6.41,-18.61|-0.12,-0.44;
800	604.63	-65.74	v:0.5;t:f;sf:1;nr:3.97;cr:7.94;verts:10.03,13.31|-5.71,12.3|-5.76,6.49|-21.4,-6.06|34.49,-19.64;
840	612.89	-59.86	v:0.5;t:f;sf:1;nr:3.97;cr:7.94;verts:1.78,19.2|-13.97,18.19|-14.02,12.38|-28.34,0|29.97,-26.03;
880	617.45	-51.95	v:0.5;t:f;sf:1;nr:4.01;cr:8.03;verts:20.51,33.99|-17.86,-3.8|-17.64,-4.73|3.48,-17.93|4.73,-17.64;
920	632.65	-36.94	v:0.5;t:f;sf:1;nr:4.06;cr:8.12;verts:0.26,0.38|-10.48,-2.63|-11.72,-2.91|-24.2,-10.78|0.46,-26.49;
960	657.56	-39.53	v:0.5;t:f;sf:1;nr:4.1;cr:8.2;verts:38.15,13.85|-10.6,22.73|-16.46,18.93|-16.78,-18.64|23.85,-7.75;
1000	675.91	-39.09	v:0.5;t:f;sf:1;nr:4.14;cr:8.29;verts:19.81,14.29|-14.54,20.76|-15.61,-19.97|5.51,-7.3|30.22,-27.73;
1040	706.93	-33.21	v:0.5;t:f;sf:1;nr:4.19;cr:8.37;verts:0.08,0.47|-2.82,32.2|-11.21,20.17|-11.06,-30.37|-0.8,-21.85;
1080	735.09	-32.97	v:0.5;t:f;sf:1;nr:4.23;cr:8.45;verts:26.41,12.88|25.44,14.69|3.88,4.06|-18.09,-23.15;
1120	753.33	-25.57	v:0.5;t:f;sf:1;nr:4.27;cr:8.53;verts:8.16,20.27|7.2,22.08|-0.89,7.03|-14.37,11.46|-22.92,19.23;
1160	772.77	-31.34	v:0.5;t:f;sf:1;nr:4.3;cr:8.61;verts:17.3,4.64|-12.23,16.31|-11.27,14.5|-20.32,1.26|25.47,-34.21;
1200	787.64	-31.43	v:0.5;t:f;sf:1;nr:4.34;cr:8.69;verts:26.48,23.85|15.13,9.05|2.43,4.55|17.28,-31.17;
1240	804.08	-28.64	v:0.5;t:f;sf:1;nr:4.38;cr:8.76;verts:-1.31,11.84|-13.79,31.89|-14.01,7.34|5.38,-21.58|16.26,-15.17;
1280	823.79	-24.11	v:0.5;t:f;sf:1;nr:4.42;cr:8.84;verts:17.94,13.48|1.97,22.53|-14.33,-17.05|-6.99,-21.51|-3.44,-10.64;
1320	846.64	-17.31	v:0.5;t:f;sf:1;nr:4.46;cr:8.92;verts:3.3,8.58|-4.91,20.28|-2.84,8.74|-4.6,7.96|4.78,-43.95;
1360	865.76	-10.91	v:0.5;t:f;sf:1;nr:4.5;cr:8.99;verts:9.63,16.68|-15.83,14.99|-21.96,15.15|-19.12,-2.35|31.47,-31.58;
1400	884.41	-1.33	v:0.5;t:f;sf:1;nr:4.53;cr:9.06;verts:11.62,14.88|3.28,18.12|12.82,-22|13.35,-13.35;
1440	903.23	16.33	v:0.5;t:f;sf:1;nr:4.57;cr:9.13;verts:24.32,26.89|-5.47,4.31|-6.01,-4.34|19.72,-9.19;
*	id=P5	origin=start	destiny=end	motherId=-
0	688.6	217.64	v:0.5;t:f;sf:1;nr:3.92;cr:7.84;verts:-6.2,18.02|-17.54,7.45|-9.53,-16.5|-4.85,-8.36|37.8,-8.46;
40	719.48	210.17	v:0.5;t:f;sf:1;nr:3.97;cr:7.94;verts:15.96,6.13|14.5,9.06|-1.49,17.03|-16.27,-26.81|6.92,-15.94;
80	737.22	192.2	v:0.5;t:f;sf:1;nr:4.02;cr:8.03;verts:19.27,25.24|-19.23,-0.93|-3.24,-8.9|-1.78,-11.84|-1.84,-17.53;
120	748.7	183.65	v:0.5;t:f;sf:1;nr:4.06;cr:8.12;verts:19.33,2.03|7.79,16.68|-14.73,-17.46|-19,-25.91;
160	775.84	165.15	v:0.5;t:f;sf:1;nr:4.1;cr:8.2;verts:22.11,34.03|-17.63,-1.54|-19.35,-1.81|-7.81,-16.46|4.28,-17.17;
200	792.87	151.38	v:0.5;t:f;sf:1;nr:4.14;cr:8.28;verts:5.08,20.25|-5.66,-16.44|0.94,-13.4|12.51,-12.08;
240	803.36	139.46	v:0.5;t:f;sf:1;nr:4.18;cr:8.36;verts:10.51,23.6|-5.41,8.33|-7.61,-25.38|2.02,-24;
280	819.35	123.13	v:0.5;t:f;sf:1;nr:4.22;cr:8.44;verts:39.63,13.28|-6.29,8.35|-5.49,7.27|-21.4,-8|-1.63,-10.32;
320	839.89	110.59	v:0.5;t:f;sf:1;nr:4.26;cr:8.51;verts:19.1,0.75|29.83,4.19|28.8,8.81|-20.92,-21.67|-3.88,-16.84;
360	856.99	109.75	v:0.5;t:f;sf:1;nr:4.29;cr:8.58;verts:12.72,3.35|11.7,7.97|-9.31,28.66|-22.39,-20.16|24.62,-23.52;
400	872.89	110.09	v:0.5;t:f;sf:1;nr:4.32;cr:8.65;verts:-4.2,8.31|-0.3,0.39|-3.18,3.7|8.72,-23.18|24.14,-18.86;
440	886.71	99.65	v:0.5;t:f;sf:1;nr:4.36;cr:8.71;verts:38.27,20.12|-18.02,-2.13|-16.99,-6.74|-14.11,-10.05|-12.25,-14.1;
480	906.92	92.34	v:0.5;t:f;sf:1;nr:4.39;cr:8.77;verts:18.06,12.8|-5.56,21.59|1.81,-20.65|11.89,-16.98|19.48,-7.09;
520	924.18	73.32	v:0.5;t:f;sf:1;nr:4.41;cr:8.82;verts:37.31,23.08|-22.82,2.57|-20.37,-25.16|0.8,-6.22|2.22,-26.11;
560	933.25	68.04	v:0.5;t:f;sf:1;nr:4.43;cr:8.85;verts:-7.59,35.71|-34.72,11.28|-35.71,7.59|-8.28,-11.49|0.42,-0.29;
600	950.1	63.61	v:0.5;t:f;sf:1;nr:4.44;cr:8.89;verts:7.68,20|-9.39,19.26|-16.43,-4.72|-18.74,-10.39|26.42,-35.53;
640	974.04	75.7	v:0.5;t:f;sf:1;nr:4.46;cr:8.92;verts:13.77,32.78|-0.66,12.52|-10.39,-7.01|2.47,-23.44;
680	983.6	96.77	v:0.5;t:f;sf:1;nr:4.48;cr:8.95;verts:18.26,10.12|-19.95,14.07|-19.49,7.48|-7.09,-2.37|22.48,-38.53;
720	998.71	104.41	v:0.5;t:f;sf:1;nr:4.49;cr:8.98;verts:23.36,23.36|3.15,17.76|-4.03,32.79|-22.2,5.27|0.51,-0.09;
760	1017.25	113.24	v:0.5;t:f;sf:1;nr:4.5;cr:9.01;verts:19.4,0|16.27,10.57|-8.81,17.28|-18.03,8.74|8.65,-34.87;
800	1040.78	120.93	v:0.5;t:f;sf:1;nr:4.52;cr:9.03;verts:4.12,33.53|-7.26,18.26|-4.13,7.7|5.09,-28.37|25.1,-22.6;
840	1065.02	135.95	v:0.5;t:f;sf:1;nr:4.53;cr:9.06;verts:38.13,24.2|-4.02,9.48|-19.15,-13.36|0.86,-7.59|8,-6.48;
880	1080.88	128.43	v:0.5;t:f;sf:1;nr:4.54;cr:9.08;verts:38.56,23.73|-19.88,1.95|-9.02,-3.28|-15,-15.11|-7.86,-14;
920	1097.11	125.54	v:0.5;t:f;sf:1;nr:4.61;cr:9.22;verts:0.36,0.38|-25.25,-6.17|-16.83,-28.02|9.01,-31.42|25.76,-20.12;
960	1109.23	116.56	v:0.5;t:f;sf:1;nr:4.68;cr:9.37;verts:-11.07,30.4|-11.76,-8.6|14.1,-18.92|31.65,-6.73;
1000	1112.11	110.21	v:0.5;t:f;sf:1;nr:4.76;cr:9.52;verts:32.95,17.85|-13.95,24.06|-14.64,-14.95|11.22,-25.26;
1040	1110.21	105.03	v:0.5;t:f;sf:1;nr:4.84;cr:9.67;verts:7.31,8.4|-12.05,18.88|-10.97,1.93|-12.74,-20.13|26.95,-14.18;
1080	1117.35	92.11	v:0.5;t:f;sf:1;nr:4.91;cr:9.81;verts:25.79,40.91|-19.18,5.96|-18.1,-10.98|-25.01,-22.52|0,-33.66;
1120	1123.24	91.07	v:0.5;t:f;sf:1;nr:4.94;cr:9.88;verts:15.05,32.28|-25.08,4.92|22.42,-27.68|19.57,4.56;
1160	1137.68	93.97	v:0.5;t:f;sf:1;nr:4.96;cr:9.93;verts:5.13,7.46|-40.31,28.54|7.98,-24.78|21.61,-2.27|21.73,0.38;
1200	1139.67	85.9	v:0.5;t:f;sf:1;nr:4.98;cr:9.96;verts:30.34,8.7|19.43,24.87|-46.53,-17.26|19.63,-10.34|19.74,-7.69;
1240	1156.58	66.52	v:0.5;t:f;sf:1;nr:5;cr:9.99;verts:2.52,5.49|-20.62,45.34|2.72,-29.72|2.83,-27.07|13.43,-10.68;
1280	1177.67	49.23	v:0.5;t:f;sf:1;nr:5.01;cr:10.02;verts:33.53,-1.76|0.31,0.49|-18.57,-11.8|-7.66,-27.97|28.16,-18.29;
1320	1203.64	36.66	v:0.5;t:f;sf:1;nr:5.02;cr:10.04;verts:24.18,20.29|-25.66,-12.08|4.88,-12.19|7.56,-14.33;
1360	1222.7	32.09	v:0.5;t:f;sf:1;nr:5.03;cr:10.06;verts:5.12,15.71|-4.27,39.94|-11.5,-18.9|21.53,-4.97;
1400	1245.08	32.8	v:0.5;t:f;sf:1;nr:5.04;cr:10.08;verts:15.59,29.32|-17.26,16.43|-28.76,-16.6|-20.9,-25.81|47.89,-15.42;
1440	1273.56	28.61	v:0.5;t:f;sf:1;nr:5.05;cr:10.1;verts:15.44,-5.88|-26.79,21.7|17.76,-29.55|19.42,-19.61;
*	id=P6	origin=start	destiny=end	motherId=-
0	767.96	376.77	v:0.5;t:f;sf:1;nr:3.96;cr:7.92;verts:7.8,-2.84|7.58,3.38|2.87,21.77|-16.56,-26.59|-1.58,-8.15;
40	772.85	389.69	v:0.5;t:f;sf:1;nr:3.96;cr:7.92;verts:-18.79,22.4|-6.47,4.78|1.24,1.79|2.69,16.3;
80	783.65	404.76	v:0.5;t:f;sf:1;nr:3.96;cr:7.92;verts:-9.56,16.85|-17.57,6.4|-17.97,5.15|-18.14,4.52|31.49,-24.03;
120	787.39	425.67	v:0.5;t:f;sf:1;nr:3.96;cr:7.92;verts:7.79,3.15|-0.29,8.39|-8.4,-0.15|5.29,-31.25;
160	788.21	445.12	v:0.5;t:f;sf:1;nr:3.96;cr:7.93;verts:-9.22,19.31|0.66,-39.62|-2.66,25.3|4.47,-11.8|6.97,22.6;
200	810.41	448.88	v:0.5;t:f;sf:1;nr:3.96;cr:7.93;verts:29.78,10.86|9.41,3.99|1.78,10.07|0.18,-10.22;
240	822.91	458.31	v:0.5;t:f;sf:1;nr:3.96;cr:7.93;verts:14.14,16.27|-3.08,13.43|-10.72,19.5|-12.32,-0.79|11.07,-38.05;
280	826.05	466.44	v:0.5;t:f;sf:1;nr:3.96;cr:7.93;verts:-15.46,7.33|23.92,-31.6|-5.19,6.41|6.22,5.41|-6.23,21.55;
320	839.04	464.54	v:0.5;t:f;sf:1;nr:3.96;cr:7.93;verts:-0.15,-0.43|-6.76,3.52|-18.17,4.51|-8.46,-2.11|1.51,-8.59;
360	851.74	457.44	v:0.5;t:f;sf:1;nr:3.96;cr:7.93;verts:-19.47,-3.59|-21.17,-9.22|-0.4,-0.22|-12.86,-7.54|-11.19,-15.7;
400	869.61	458.88	v:0.5;t:f;sf:1;nr:3.97;cr:7.93;verts:37.78,12.03|-18.27,1.22|-7.11,-5.96|-4.36,-8.19|9.07,-1.93;
440	891.77	458.1	v:0.5;t:f;sf:1;nr:3.97;cr:7.93;verts:21.35,13.86|15.62,11.24|-17.12,10.92|22.05,-12.73;
480	905.24	467.4	v:0.5;t:f;sf:1;nr:3.97;cr:7.93;verts:8.58,-3.43|16.93,4.85|-12.01,-12.88|-11.04,-22.85;
520	919.11	483.7	v:0.5;t:f;sf:1;nr:3.97;cr:7.93;verts:26.22,-3.22|3.05,21.15|-5.29,12.87|-23.55,-21.26|6.84,-25.51;
560	934.32	495.17	v:0.5;t:f;sf:1;nr:3.97;cr:7.93;verts:11,8.25|5.68,16.5|-17.24,2.73|-8.38,-14.04|31.53,-24.06;
600	964.15	504.88	v:0.5;t:f;sf:1;nr:3.97;cr:7.93;verts:-3.43,16.14|-14.29,8.25|-15.08,6.71|1.71,-14.35|35.05,-18.58;
640	995.12	514.51	v:0.5;t:f;sf:1;nr:3.97;cr:7.94;verts:29.99,0.52|-0.15,0.43|4.08,-8.95|14.08,-26.48|21.94,-20.46;
680	1013.24	517.21	v:0.5;t:f;sf:1;nr:3.97;cr:7.94;verts:11.86,3.22|31.65,23.93|-18.28,3.13|-14.05,-6.25|3.81,-17.76;
720	1037.14	533.55	v:0.5;t:f;sf:1;nr:3.97;cr:7.94;verts:10.98,16.91|-12.03,19.56|-20.08,-1.42|-19.72,-4.19|22.93,-32.39;
760	1050.63	541.81	v:0.5;t:f;sf:1;nr:3.97;cr:7.94;verts:16.19,10.92|8.25,17.7|-14.28,13.32|-14.51,13.07|-5.58,-39.29;
800	1084.45	545.08	v:0.5;t:f;sf:1;nr:3.97;cr:7.94;verts:18.69,1.31|-12.29,14.14|-12.54,13.92|-17.63,14.19|2.45,-39.62;
840	1105.1	552.34	v:0.5;t:f;sf:1;nr:3.97;cr:7.94;verts:0.43,-0.16|-1.96,8.56|-17.64,-9.78|14.26,-14.26|18.28,-8.52;
880	1136.12	550.19	v:0.5;t:f;sf:1;nr:3.97;cr:7.94;verts:27.24,2.86|38.37,10.19|-25.02,-11.14|-12.75,-10.67|-16.76,-16.41;
920	1155.72	556.47	v:0.5;t:f;sf:1;nr:3.97;cr:7.94;verts:7.64,9.15|0.24,0.39|-27.98,-10.18|-9.69,-28.16|5.68,-29.23;
960	1178.92	559.28	v:0.5;t:f;sf:1;nr:3.97;cr:7.94;verts:-10.9,14.46|-15.56,11.95|-22.96,3.2|-14.27,-11.15|39.23,-6.15;
1000	1205.81	570.8	v:0.5;t:f;sf:1;nr:3.97;cr:7.94;verts:12.34,5.37|5.23,6.7|-20.05,3.36|0.74,-8.47;
1040	1226.71	588.22	v:0.5;t:f;sf:1;nr:3.97;cr:7.94;verts:8.14,0.86|6.17,5.37|-20.16,8.95|4.69,-6.7|29.84,-26.21;
1080	1248.17	591.63	v:0.5;t:f;sf:1;nr:3.97;cr:7.94;verts:-9.47,17.09|-15.29,8.78|-13.33,4.26|-16.77,-3.29|34.42,-19.83;
1120	1271.63	579.16	v:0.5;t:f;sf:1;nr:3.97;cr:7.95;verts:8.14,2.96|-1.8,8.47|-7.26,4.72|13.45,-28.79;
1160	1293.7	564.89	v:0.5;t:f;sf:1;nr:3.97;cr:7.95;verts:8.3,16.28|-1.91,18.17|-18.27,0|-13.93,-11.31|30.76,-25.13;
1200	1305.72	558.3	v:0.5;t:f;sf:1;nr:3.97;cr:7.95;verts:-3.72,9.69|10.15,23.92|-13.93,11.58|-25.95,-1.36|0.2,-0.41;
1240	1324.58	553.25	v:0.5;t:f;sf:1;nr:3.97;cr:7.95;verts:-8.7,18.87|-22.58,4.64|-18.66,-5.46|22.93,-22.93|28.91,-13.21;
1280	1347.41	546.66	v:0.5;t:f;sf:1;nr:3.97;cr:7.95;verts:-0.18,-0.42|-8.49,2.92|-8.96,0.63|6.08,-19.81|0.63,-8.96;
1320	1367.57	535.19	v:0.5;t:f;sf:1;nr:3.97;cr:7.95;verts:-0.42,-0.19|-2.25,9.02|-5.33,7.62|-9.16,1.61|-20.34,-11.89;
1360	1391.92	541.99	v:0.5;t:f;sf:1;nr:4.02;cr:8.04;verts:1.19,16.97|-3.83,16.57|-14.58,-8.76|-12.84,-11.16|34.11,-20.4;
1400	1414.59	553.26	v:0.5;t:f;sf:1;nr:4.06;cr:8.12;verts:-10.88,38.69|-6.3,-6.76|-4.9,-7.84|1.76,-9.07|11.44,-9.13;
1440	1424.35	562.34	v:0.5;t:f;sf:1;nr:4.1;cr:8.2;verts:-16.06,2.32|-14.66,1.24|-8,0.01|-3.34,-1.01|-5.97,-8.21;
*	id=P7	origin=start	destiny=end	motherId=-
0	262.99	411.55	v:0.5;t:f;sf:1;nr:3.92;cr:7.83;verts:13.75,3.55|3.46,7.09|-7.41,2.7|-7.58,2.17|-20.44,-23.23;
40	263.36	413.89	v:0.5;t:f;sf:1;nr:3.96;cr:7.92;verts:13.38,5.89|3.09,9.43|-7.79,5.04|-7.96,4.52|-13.99,-28.02;
80	275.74	437.8	v:0.5;t:f;sf:1;nr:4;cr:8;verts:26.59,16.61|22.55,21.78|-37.79,11.78|8.64,-30.14|22.93,-21.38;
120	290.23	435.36	v:0.5;t:f;sf:1;nr:4.04;cr:8.08;verts:12.1,14.17|8.06,19.33|7.61,20.9|-24.88,-6.03|10.78,-19.45;
160	318.66	439.24	v:0.5;t:f;sf:1;nr:4.08;cr:8.16;verts:24.88,15.55|-0.38,25.86|-25.41,-14.67|-17.65,-15.57|28.47,-7.1;
200	330.6	445.2	v:0.5;t:f;sf:1;nr:4.12;cr:8.23;verts:18.86,18.86|-9.99,24.73|0.06,-0.47|24.56,-10.42|16.53,-1.14;
240	352.93	434.19	v:0.5;t:f;sf:1;nr:4.16;cr:8.31;verts:-0.82,41.16|-3.47,7.86|-5.8,-12.15|2.22,-21.43|7.79,-5.66;
280	383.4	436.95	v:0.5;t:f;sf:1;nr:4.19;cr:8.39;verts:30.9,12.28|6.46,6.93|-22.68,-2.91|9.45,-0.66;
320	406.02	452.61	v:0.5;t:f;sf:1;nr:4.23;cr:8.46;verts:2.08,11.81|-13.17,15|-11.95,1.05|28.81,-30.48|8.33,-8.63;
360	423.11	465.18	v:0.5;t:f;sf:1;nr:4.27;cr:8.54;verts:1.68,42.29|-8.76,3.94|-5.07,-8.11|-0.17,-9.56|11.72,-17.92;
400	437.49	462.94	v:0.5;t:f;sf:1;nr:4.31;cr:8.61;verts:35.58,23.63|-23.14,1.69|-19.45,-10.35|-14.55,-11.81|-2.66,-20.16;
440	453.76	451.15	v:0.5;t:f;sf:1;nr:4.34;cr:8.69;verts:-9.51,27.61|-29.19,-1.02|35.4,-24.54|19.31,11.84|-18.77,22.37;
480	478.81	443.73	v:0.5;t:f;sf:1;nr:4.38;cr:8.76;verts:21.86,4.09|4.07,9.6|-8.43,-6.13|9.12,-5.05;
520	486.14	436.78	v:0.5;t:f;sf:1;nr:4.42;cr:8.84;verts:14.53,-2.86|15.06,31.66|-15.77,-13.08|9.69,-31.68;
560	487.34	428.22	v:0.5;t:f;sf:1;nr:4.46;cr:8.92;verts:6.18,43.76|-8.68,28.4|-12.55,-26.92|14.4,-25.98|13.33,-11.42;
600	492.12	409.61	v:0.5;t:f;sf:1;nr:4.48;cr:8.96;verts:1.4,25.15|-2.25,43.01|-13.47,9.79|-31.5,-29.37|0.49,-0.17;
640	500.92	389.77	v:0.5;t:f;sf:1;nr:4.49;cr:8.99;verts:35.16,6.89|-11.05,23.18|-7.4,5.31|-22.26,-10.05|-8.31,-20;
680	502.11	378.1	v:0.5;t:f;sf:1;nr:4.55;cr:9.1;verts:14.24,12.38|-5.83,17.95|-12.24,11.5|-8.59,-6.36|10.48,-43.7;
720	512.06	368.42	v:0.5;t:f;sf:1;nr:4.63;cr:9.25;verts:0.52,0.07|4.29,2.7|-15.78,8.27|-22.19,1.82|-18.54,-16.04;
760	530.28	347.47	v:0.5;t:f;sf:1;nr:4.71;cr:9.42;verts:-17.71,-20.87|-13.93,-18.24|-12.14,-16.11|0.84,-3.88|20.06,-2.11;
800	534.36	326.91	v:0.5;t:f;sf:1;nr:4.79;cr:9.58;verts:-0.12,0.53|-2.91,8.96|-3.38,8.8|-3.24,-24.45|15.98,-22.67;
840	550.57	325.29	v:0.5;t:f;sf:1;nr:4.86;cr:9.72;verts:37.02,30.41|-19.12,7.34|-19.58,7.18|-16.32,-1.09|-0.23,-24.29;
880	551.18	326.11	v:0.5;t:f;sf:1;nr:4.93;cr:9.85;verts:39.86,27.84|-19.73,8.16|-20.2,8|-16.94,-0.27|-0.84,-23.47;
920	578	342.03	v:0.5;t:f;sf:1;nr:4.96;cr:9.92;verts:49.18,3.04|4.25,26.86|-26.6,5.65|-27.66,-7.55|4.72,-26.79;
960	603.15	360.27	v:0.5;t:f;sf:1;nr:4.99;cr:9.97;verts:21.18,1.48|-14.75,15.27|-20.3,-6.21|-20.43,-8.55|49.26,-5.85;
1000	619.96	372.02	v:0.5;t:f;sf:1;nr:5.01;cr:10.01;verts:20.71,8.37|4.37,13.23|-1.86,16.23|-16.86,-14.65;
1040	637.23	370.56	v:0.5;t:f;sf:1;nr:5.02;cr:10.05;verts:3.44,6.91|-2.41,3.56|-12.9,11.78|-9.94,7.77|-19.13,14.77;
1080	660.05	368.63	v:0.5;t:f;sf:1;nr:5.04;cr:10.08;verts:-19.38,4.98|-0.38,-0.27|-13.49,-3.61|-11.58,-7.81;
1120	680.52	370.19	v:0.5;t:f;sf:1;nr:5.05;cr:10.11;verts:-9.1,23.71|-20.85,1.29|-25.15,-3.53|-21.3,-13.83|49.2,-10.9;
1160	702.33	387.52	v:0.5;t:f;sf:1;nr:5.07;cr:10.14;verts:27.4,6.42|-16.76,12.16|-10.15,2.34|-5.05,-9.11;
1200	707.55	401.55	v:0.5;t:f;sf:1;nr:5.09;cr:10.17;verts:6.64,11.5|22.17,20.45|-15.37,16.37|-10.27,4.92|-5.75,-50.38;
1240	714.63	414.48	v:0.5;t:f;sf:1;nr:5.1;cr:10.2;verts:-0.44,24.44|-16.04,23.78|-17.35,17.85|-25.78,-12.57|48.7,-14.66;
1280	718.87	420.25	v:0.5;t:f;sf:1;nr:5.11;cr:10.23;verts:-4.67,30.2|-8.44,5.91|-3.18,-9.8|4.35,-9.33|27.3,-43.07;
1320	743.29	430.75	v:0.5;t:f;sf:1;nr:5.12;cr:10.24;verts:50.83,5.5|6.98,7.75|-20.07,1.16|-27.61,0.7|-1.81,-10.27;
1360	754.24	450.78	v:0.5;t:f;sf:1;nr:5.12;cr:10.24;verts:1.77,33.73|-3.97,27.78|-12.76,9.76|-0.43,0.4|-32.63,-8.74;
1400	752.18	453.24	v:0.5;t:f;sf:1;nr:5.12;cr:10.25;verts:9.25,18.96|-1.91,30.24|-10.7,12.22|-18.96,-9.25|14.73,-38.23;
1440	759.62	465.79	v:0.5;t:f;sf:1;nr:5.12;cr:10.25;verts:51.23,0.62|-18.14,24.77|-10.02,9.68|-26.41,3.31|7.29,-25.68;
*	id=P8	origin=start	destiny=end	motherId=-
0	159	157.1	v:0.5;t:f;sf:1;nr:3.99;cr:7.98;verts:6.98,14.32|-15.93,0.28|-15.91,-0.83|-11.11,-4.9|32.92,-21.72;
40	180.77	150.78	v:0.5;t:f;sf:1;nr:3.99;cr:7.98;verts:18.07,7.67|-14.79,8|-17.49,-8.91|-13.63,-14.12|39.78,-3.05;
80	212.78	152.18	v:0.5;t:f;sf:1;nr:3.99;cr:7.98;verts:7.77,-1.65|8.52,-0.6|-1.48,8.41|-13.94,9.07|20.57,-34.18;
120	227.74	152.41	v:0.5;t:f;sf:1;nr:3.99;cr:7.98;verts:30.25,10.19|-16.45,8.64|-6.45,-0.36|-7.2,-1.42|-2.46,-9.17;
160	245.72	140.9	v:0.5;t:f;sf:1;nr:3.99;cr:7.98;verts:-7.12,6.64|-12.37,4.24|4.11,-8.82|5.86,-7.78;
200	253.54	145.72	v:0.5;t:f;sf:1;nr:3.99;cr:7.98;verts:18.06,20.78|-14.95,11.45|-20.2,9.06|-3.71,-4.01|9.09,-38.85;
240	256.9	154.28	v:0.5;t:f;sf:1;nr:3.99;cr:7.98;verts:18.02,35.61|-7.07,4.55|-23.33,-3.7|-11.09,-20.86|18.36,-14.87;
280	274.59	162.8	v:0.5;t:f;sf:1;nr:3.99;cr:7.98;verts:-12.38,15.85|-18.9,6.88|0.67,-6.34|8.18,-18.38|31,-7.63;
320	293.25	166.84	v:0.5;t:f;sf:1;nr:3.99;cr:7.98;verts:27.42,16.36|12.36,15.26|-17.99,-2.31|-10.48,-14.34;
360	295.65	160.46	v:0.5;t:f;sf:1;nr:3.99;cr:7.98;verts:9.95,8.88|0.54,39.92|-20.39,-8.69|-10.84,-31.48|26.93,-19.57;
400	314.2	144.96	v:0.5;t:f;sf:1;nr:3.99;cr:7.99;verts:27.43,6.84|25.4,12.39|-0.33,0.16|-8.59,-6.62;
440	334.15	148.34	v:0.5;t:f;sf:1;nr:3.99;cr:7.99;verts:7.47,10.22|5.45,15.77|-20.28,3.55|24.16,-20.9;
480	357.14	143.03	v:0.5;t:f;sf:1;nr:3.99;cr:7.99;verts:-2.53,24.07|-1.34,1.74|-17.54,10.46|-15.52,4.91|-23.58,5.44;
520	380.69	149.32	v:0.5;t:f;sf:1;nr:3.99;cr:7.99;verts:31.92,23.99|-19.53,4.15|-19.86,-2.09|-18.88,-6.5|3.47,-19.66;
560	406.96	145.62	v:0.5;t:f;sf:1;nr:3.99;cr:7.99;verts:4.72,-8.52|4.72,-8.52|0.68,9.72|0.51,-31.95;
600	433.74	137.82	v:0.5;t:f;sf:1;nr:3.99;cr:7.99;verts:0.02,0.46|-22.45,-15.14|-9.7,-25.28|15.14,-22.45|21.05,-17.04;
640	456.09	140.7	v:0.5;t:f;sf:1;nr:4;cr:7.99;verts:31.31,24.81|-22.33,3.34|-7.2,-19.58|-1.3,-14.17|6.09,-6.77;
680	475.96	145.26	v:0.5;t:f;sf:1;nr:4.04;cr:8.08;verts:33.01,22.49|7.7,16.51|-13.78,-2.2|-21.17,-9.6|-0.64,-18.21;
720	499.57	143.86	v:0.5;t:f;sf:1;nr:4.08;cr:8.16;verts:-15.91,15.11|4.64,-40.12|-4.39,16.38|14.39,-8.99|9.4,21.09;
760	528.53	143.71	v:0.5;t:f;sf:1;nr:4.12;cr:8.25;verts:21.62,12.99|20.15,15.18|-4.5,7.28|19.61,-15.88;
800	551.44	132.22	v:0.5;t:f;sf:1;nr:4.17;cr:8.33;verts:-2.76,3.69|-6.89,5.38|-8.74,0.31|-8.48,-2.12|29.55,-14.69;
840	565.68	123.74	v:0.5;t:f;sf:1;nr:4.21;cr:8.42;verts:-25.86,-2.72|-21.13,-3.1|-0.47,-0.1|-17,-4.79|-22.98,-8.17;
880	575.85	111.04	v:0.5;t:f;sf:1;nr:4.25;cr:8.5;verts:30.35,-5.35|0.24,0.31|-10.64,-12.8|21.02,-22.54;
920	588.76	102.41	v:0.5;t:f;sf:1;nr:4.3;cr:8.59;verts:20.84,1.82|-18.25,28.71|-12.68,-8.33|0.37,-20.92|17.43,-13.98;
960	608.96	98.36	v:0.5;t:f;sf:1;nr:4.34;cr:8.68;verts:26.15,14.49|20.24,37.89|-27.31,-12.16|-2.77,-18.03|7.74,-28.88;
1000	622.72	101.03	v:0.5;t:f;sf:1;nr:4.38;cr:8.76;verts:9.54,0|12.39,17.16|-16.53,-15.36|-18.59,-20.62;
1040	636.11	99.66	v:0.5;t:f;sf:1;nr:4.42;cr:8.85;verts:22.61,15.83|-1,15.79|-22.27,-17.03|27.39,-3.36|27.58,0.96;
1080	653.83	107.78	v:0.5;t:f;sf:1;nr:4.46;cr:8.93;verts:9.67,4.76|9.86,9.09|12.9,14.33|4.89,23.96|-21.15,-38.84;
1120	669.91	127.68	v:0.5;t:f;sf:1;nr:4.51;cr:9.01;verts:16.83,14.12|-6.41,24.66|-21.31,5.31|-21.01,-6.42|21.65,-39.05;
1160	682.21	127.56	v:0.5;t:f;sf:1;nr:4.55;cr:9.09;verts:5.01,8.02|4.53,14.01|-3.08,8.95|-9.46,-0.17|6.47,-35.46;
1200	707.35	117.88	v:0.5;t:f;sf:1;nr:4.59;cr:9.17;verts:-20.13,-1.66|41.36,-18.87|-20.61,4.33|27.58,4.86|-19.1,20.48;
1240	735.28	105.47	v:0.5;t:f;sf:1;nr:4.63;cr:9.25;verts:7.69,28.71|-27.15,12.09|-28.71,-7.69|-0.35,-7.55|0.53,-0;
1280	748.73	104.47	v:0.5;t:f;sf:1;nr:4.67;cr:9.33;verts:31.43,5.54|-28.44,14.49|-12.93,-1.01|-13.81,-8.56|25.98,-38.27;
1320	770.1	97.22	v:0.5;t:f;sf:1;nr:4.7;cr:9.41;verts:7.68,28.66|-22.05,19.85|7.73,-28.84|10.06,-1.7|29.22,-5.15;
1360	786.46	85.14	v:0.5;t:f;sf:1;nr:4.74;cr:9.49;verts:15.48,13.46|-8.68,16.58|-10.13,-28.35|12.86,-17.24;
1400	800.3	74.69	v:0.5;t:f;sf:1;nr:4.78;cr:9.56;verts:-3.61,29.38|-22.51,6.12|-0.97,-27.69|0.34,0.28;
1440	803.92	71.04	v:0.5;t:f;sf:1;nr:4.82;cr:9.64;verts:4.69,22.08|-1.57,22.51|-7.23,25.73|-26.14,2.48|28.3,-38.55;
*	id=P9	origin=start	destiny=end	motherId=-
0	264.38	470.31	v:0.5;t:f;sf:1;nr:3.91;cr:7.82;verts:16.03,9.63|-0.65,18.68|-17.45,-6.7|-15.13,-10.99|13.85,-36.06;
40	250.1	468.33	v:0.5;t:f;sf:1;nr:3.96;cr:7.91;verts:13.62,16.7|-5.2,19.33|-3.18,-8.68|13.69,-11.9;
80	244.67	455.02	v:0.5;t:f;sf:1;nr:4;cr:8;verts:19.05,3.39|0.23,6.02|-0.38,0.25|-14.72,-16.35|2.25,-21.99;
120	246.35	442.11	v:0.5;t:f;sf:1;nr:4.04;cr:8.09;verts:-18.67,35.37|-10.49,12.5|-1.45,-6.88|-2.06,-12.66|17.38,-9.51;
160	266.87	436.17	v:0.5;t:f;sf:1;nr:4.09;cr:8.18;verts:26.53,18.52|-3.28,8.53|-4.15,8.14|-8.41,-3.57|-3.15,-15.46;
200	285.18	447.96	v:0.5;t:f;sf:1;nr:4.14;cr:8.27;verts:17.78,36.84|-21.45,-3.67|-21.86,-13.66|23.36,-10.89|23.36,-10.89;
240	311.65	454.85	v:0.5;t:f;sf:1;nr:4.18;cr:8.36;verts:13.75,25.85|-13.91,9.67|-3.11,-4|24.55,-15.95;
280	324.97	460.93	v:0.5;t:f;sf:1;nr:4.22;cr:8.45;verts:31.7,10.67|5.35,9.27|-16.43,2.08|11.23,-9.87;
320	344.77	471.42	v:0.5;t:f;sf:1;nr:4.26;cr:8.53;verts:11.9,21.16|-14.45,19.76|-8.57,0.62|-5.67,-7.25|9.88,-41.05;
360	366.86	475.5	v:0.5;t:f;sf:1;nr:4.3;cr:8.61;verts:17.67,38.81|-17.15,6.24|-13.13,-12.68|-1.59,-18.18|18.25,-0.32;
400	392.24	472.47	v:0.5;t:f;sf:1;nr:4.34;cr:8.67;verts:-0.5,9.45|-7.14,-3.34|5.43,-7.75|27.03,-5.28;
440	415.73	467.75	v:0.5;t:f;sf:1;nr:4.36;cr:8.71;verts:0.45,0.23|-23.98,4.73|-27.71,-18|-18.06,-12.47|3.54,-10;
480	443.22	455.36	v:0.5;t:f;sf:1;nr:4.37;cr:8.74;verts:6.63,-6.18|6.29,6.52|0.16,9.06|-8.8,-33.72;
520	453.15	442.89	v:0.5;t:f;sf:1;nr:4.39;cr:8.77;verts:-3.64,-5.95|-0.34,-0.37|-9.78,-3.41|-14.65,-12.74|-3.31,-18.65;
560	475.74	437.17	v:0.5;t:f;sf:1;nr:4.4;cr:8.8;verts:15.52,10.87|14.93,11.67|6.48,17.8|-22.93,-6.09|3.81,-27.81;
600	491.33	435.13	v:0.5;t:f;sf:1;nr:4.41;cr:8.82;verts:-0.07,8.82|-0.66,9.62|-3.67,20.79|-9.11,15.76|10.84,-33.47;
640	513.93	437.53	v:0.5;t:f;sf:1;nr:4.42;cr:8.84;verts:-7.08,2.15|-23.26,12.03|-22.67,11.23|13.57,-11.8|13.98,-11.32;
680	526.51	437.97	v:0.5;t:f;sf:1;nr:4.43;cr:8.85;verts:17.35,21.42|1,-11.37|1.4,-10.89|17.44,-30.74;
720	542.7	444.4	v:0.5;t:f;sf:1;nr:4.44;cr:8.87;verts:7.71,43.6|-14.79,-4.45|-15.2,-4.93|1.25,-24.3|8.06,-21;
760	567.85	463.29	v:0.5;t:f;sf:1;nr:4.45;cr:8.89;verts:-0.51,-0.04|-8.91,1.57|-8.39,3.39|-17.09,-2.11|-23.9,-5.42;
800	589.06	485.92	v:0.5;t:f;sf:1;nr:4.46;cr:8.91;verts:30.73,32.13|-12.84,17.04|-15.35,-14.83|11.62,-17.9|12.54,-17.27;
840	608.18	497.33	v:0.5;t:f;sf:1;nr:4.47;cr:8.93;verts:-9.59,17.3|-15.59,-12.18|-7.5,-6.49|-6.58,-5.86|43.86,-7.83;
880	625.54	499.45	v:0.5;t:f;sf:1;nr:4.47;cr:8.95;verts:22.29,23.91|9.56,31.26|-23.93,-3.74|-24.86,-4.37|-4.02,-44.47;
920	639.81	490.93	v:0.5;t:f;sf:1;nr:4.54;cr:9.09;verts:9.06,-1.11|8.02,15.39|1.59,8.99|-4.72,22.74|-5.02,-35.44;
960	672.96	482.39	v:0.5;t:f;sf:1;nr:4.64;cr:9.27;verts:-16.91,12.29|-25.13,6.85|-24.08,-9.64|-17.92,-10.77|45.43,-1.13;
1000	692.87	492.32	v:0.5;t:f;sf:1;nr:4.73;cr:9.47;verts:25.52,8.8|8.01,5.2|-2.15,-9.3|-2.19,-18.86|8.1,-5.06;
1040	710.67	489.43	v:0.5;t:f;sf:1;nr:4.84;cr:9.67;verts:45.47,13.2|7.72,5.91|-9.79,2.31|-19.95,-12.19|-9.7,-7.95;
1080	732.64	483.87	v:0.5;t:f;sf:1;nr:4.95;cr:9.9;verts:10.82,0.57|-14.25,0.35|-9.48,-3.6|-5.58,-9.29;
1120	750.09	481.76	v:0.5;t:f;sf:1;nr:5;cr:10;verts:0.35,0.45|-6.63,-1.54|-26.94,-5.71|-23.03,-11.4|-1.65,-31.43;
1160	769.17	476.96	v:0.5;t:f;sf:1;nr:5.03;cr:10.06;verts:18.01,12.61|-21.94,-1.53|-18.73,-4.36|-25.71,-6.35|46.76,-17.64;
1200	790.57	486.81	v:0.5;t:f;sf:1;nr:5.05;cr:10.11;verts:-3.39,22.47|-18.27,-25.15|-4.78,-15.78|29.57,-9.61;
1240	813.05	492.68	v:0.5;t:f;sf:1;nr:5.07;cr:10.14;verts:49.94,7.76|-3.37,11.02|-27.26,-9.91|7.09,-3.74|10.89,-3.75;
1280	838.61	507.31	v:0.5;t:f;sf:1;nr:5.08;cr:10.16;verts:34.68,0|16.6,0.56|-14.67,10.89|-18.47,10.9|-24.94,24.09;
1320	865.49	530.14	v:0.5;t:f;sf:1;nr:5.09;cr:10.17;verts:9.01,10.74|7.8,22.83|-10.27,23.39|-4.31,-40.42|6.8,-12.27;
1360	894.89	540.51	v:0.5;t:f;sf:1;nr:5.09;cr:10.18;verts:-20.38,21.11|-22.6,-1.89|-7.7,-11.86|7.49,-11.99|50.73,-3.58;
1400	912.83	552.25	v:0.5;t:f;sf:1;nr:5.09;cr:10.18;verts:-7.54,7.28|-10.48,0.37|-10.45,-0.25|-25.64,-0.12|39.03,-11.57;
1440	926.93	561.13	v:0.5;t:f;sf:1;nr:5.09;cr:10.18;verts:-21.64,16.16|-24.58,9.24|-24.55,8.62|29.78,-13.21|24.93,-2.69;
*	id=P10	origin=start	destiny=end	motherId=-
0	566.42	126.7	v:0.5;t:f;sf:1;nr:3.91;cr:7.82;verts:28.14,4.46|26.03,11.59|-5.57,-5.87|-14.25,-24.67;
40	589.38	138.52	v:0.5;t:f;sf:1;nr:3.96;cr:7.92;verts:5.18,16.27|6.04,38.61|-7.71,-14.49|3.41,-16.06|3.69,-15.99;
80	603.66	151.59	v:0.5;t:f;sf:1;nr:4.01;cr:8.02;verts:-3.82,7.83|-21.99,-1.42|-10.87,-2.98|-10.59,-2.92|39.14,-5.85;
120	608.44	154.5	v:0.5;t:f;sf:1;nr:4.07;cr:8.14;verts:-8.6,10.74|-0.42,0.18|-8.78,4.67|-15.37,-0.01|-15.65,-0.07;
160	636.44	164.89	v:0.5;t:f;sf:1;nr:4.13;cr:8.27;verts:23.27,-2.86|2.04,23.36|-25.68,-20.02|-1.23,-23.42|-0.82,-23.43;
200	658.77	161.71	v:0.5;t:f;sf:1;nr:4.2;cr:8.39;verts:0.25,0.4|-12.64,15.07|-17.04,9.84|-8,-17.97|0.94,-6.04;
240	672.98	161.64	v:0.5;t:f;sf:1;nr:4.26;cr:8.53;verts:26.21,5.87|5.44,8.38|-13.95,0.33|-13.27,-6.11;
280	695.59	162.38	v:0.5;t:f;sf:1;nr:4.34;cr:8.67;verts:3.6,6.61|0.48,0.1|-17.17,9.12|20.24,-21.71|27.11,-12.07;
320	711.04	175.04	v:0.5;t:f;sf:1;nr:4.41;cr:8.83;verts:-11.85,19.28|-14.96,12.77|4.8,-9.04|0.23,-0.33;
360	720.72	163.33	v:0.5;t:f;sf:1;nr:4.45;cr:8.9;verts:-21.53,7.56|-24.64,1.05|-0.36,-0.36|-9.45,-12.04|-4.88,-20.76;
400	739.32	155.92	v:0.5;t:f;sf:1;nr:4.48;cr:8.96;verts:17.67,14.4|-4.72,29.81|-18.96,-7.77|25.6,-15.99;
440	751.09	154.49	v:0.5;t:f;sf:1;nr:4.5;cr:9;verts:5.9,12.97|5.85,23.47|-10.85,34.15|-4.2,-23.82|13.83,-17.42;
480	761.49	165.47	v:0.5;t:f;sf:1;nr:4.52;cr:9.03;verts:27.59,11.71|-4.5,23.95|-14.61,-12.84|-11.38,-43.54|3.43,-6.44;
520	781.66	177.41	v:0.5;t:f;sf:1;nr:4.58;cr:9.15;verts:9.21,28.34|7.42,23.65|-16.74,5.5|-9.21,-28.34|27.65,-8.41;
560	790.78	191.64	v:0.5;t:f;sf:1;nr:4.64;cr:9.29;verts:18.53,5.82|-18.33,-14.11|-1.06,-7.61|18.46,-6;
600	794.12	202.26	v:0.5;t:f;sf:1;nr:4.71;cr:9.42;verts:15.12,4.62|15.19,16.43|-4.4,3.01|-21.67,-3.5|-14.4,-18.92;
640	797.9	210.8	v:0.5;t:f;sf:1;nr:4.78;cr:9.56;verts:11.34,13.16|11.4,24.97|-8.18,11.55|-25.45,5.04|-18.18,-10.39|40.27,-39.67;
680	805.63	217.98	v:0.5;t:f;sf:1;nr:4.86;cr:9.71;verts:3.61,20.34|-15.91,18.73|-25.9,-3.2|-30.48,-8.17|37.76,-29.32;
720	812.16	224.79	v:0.5;t:f;sf:1;nr:4.94;cr:9.87;verts:6.5,33.46|-2.92,27.15|-6.5,33.46|25.95,-17.09|30.89,-14.41;
760	827.06	226.31	v:0.5;t:f;sf:1;nr:4.98;cr:9.95;verts:22.54,25.93|19.21,28.49|6.3,2.04|11.05,-15.58|15.99,-12.89;
800	849.84	228.08	v:0.5;t:f;sf:1;nr:5;cr:10.01;verts:-0.23,27.7|-16.47,3.81|-11.73,-13.81|-6.78,-11.12|41.3,-27.74;
840	871.35	229.49	v:0.5;t:f;sf:1;nr:5.02;cr:10.05;verts:48.43,12.55|-4.23,11.02|-8.2,8.49|-28.3,-9.71|8.77,-7.9;
880	891.84	235.13	v:0.5;t:f;sf:1;nr:5.03;cr:10.06;verts:13.31,31.35|-24.72,16.66|-11.72,-2.26|10.93,-30.23|34.04,-1.19;
920	916.27	228.24	v:0.5;t:f;sf:1;nr:5.04;cr:10.07;verts:9.78,39.04|-11.12,24.46|-10.64,-23.9|13.86,-22.19|9.61,-8.08;
960	947.15	220.26	v:0.5;t:f;sf:1;nr:5.04;cr:10.08;verts:-28.54,-14.54|-21.27,-16.05|-0.34,-0.47|-9.9,-30.46|-7.21,-31.21;
1000	971.02	218.31	v:0.5;t:f;sf:1;nr:5.04;cr:10.08;verts:32.65,0.57|32.63,1.14|-24.21,-2.42|-4.25,-7.31;
1040	995.54	206.63	v:0.5;t:f;sf:1;nr:5.04;cr:10.08;verts:18.57,24.64|-12.05,28.4|-6.93,-49.93|8.12,-11.11|8.11,-10.54;
1080	1012.82	215.54	v:0.5;t:f;sf:1;nr:5.04;cr:10.09;verts:-3.37,10.36|-9.17,-1.63|-9.15,-2.2|-4.6,-9.87|32.24,1.46;
1120	1019	220.73	v:0.5;t:f;sf:1;nr:5.04;cr:10.09;verts:26.05,6.65|-9.55,15.55|-15.35,3.56|-15.34,2.99|-10.79,-4.68|1.52,-60.5;
1160	1054.65	226.94	v:0.5;t:f;sf:1;nr:5.04;cr:10.09;verts:34.73,20.53|-11.09,38.69|-9.6,12.86|-40.22,-1.4|15.08,-37.32;
1200	1070.51	223.74	v:0.5;t:f;sf:1;nr:5.04;cr:10.09;verts:40.35,-0.62|16.32,11.86|-25.46,9.66|-15.68,-12.7;
1240	1080.72	218.57	v:0.5;t:f;sf:1;nr:5.04;cr:10.09;verts:-3.57,50.31|-2.89,20.58|-11.32,17.43|6.12,6.69|17.81,10.7;
1280	1101.58	219.09	v:0.5;t:f;sf:1;nr:5.04;cr:10.09;verts:-3.05,11.22|-10.17,19.95|-21.73,5.42|-14.74,7.21|-0.54,0.23;
1320	1119.63	219.26	v:0.5;t:f;sf:1;nr:5.04;cr:10.09;verts:-21.1,11.39|-18.59,0.4|-2.89,-6.12|33.21,-19.95;
1360	1141.94	209.36	v:0.5;t:f;sf:1;nr:5.04;cr:10.09;verts:50.16,5.34|2.66,30.35|-30.43,-1.59|-25.19,-16.02|-9.41,-28.98;
1400	1151.68	208.97	v:0.5;t:f;sf:1;nr:5.04;cr:10.09;verts:8.37,9.97|5.29,11.89|-8.88,9.52|1.65,-40.32;
1440	1161.85	224.21	v:0.5;t:f;sf:1;nr:5.04;cr:10.09;verts:-1.81,25.21|-4.88,27.13|-20.38,25.17|-8.52,-25.08|31.25,-25.54;
*	id=P11	origin=start	destiny=end	motherId=-
0	44.09	620.27	v:0.5;t:f;sf:1;nr:3.9;cr:7.81;verts:3.92,16.98|-21.38,6.27|10.73,-13.73|30.71,-2.84;
40	76.71	623.23	v:0.5;t:f;sf:1;nr:3.95;cr:7.9;verts:17.24,19.14|-14.86,36.09|-9.23,-24.05|2.69,-25.62|25.2,-5.36;
80	102.71	617.26	v:0.5;t:f;sf:1;nr:4;cr:7.99;verts:-5.29,27.22|-8.57,26.38|-8.76,13.18|-0.8,-11.32|16.03,-36.11;
120	116.67	622.51	v:0.5;t:f;sf:1;nr:4.04;cr:8.09;verts:26.29,-6.56|-0.44,0.15|-14.76,-6.07|21.35,-16.68|24.56,-11.45;
160	137.52	628.05	v:0.5;t:f;sf:1;nr:4.1;cr:8.19;verts:37.69,14.69|-21.29,5.68|0.51,-11.15|3.71,-5.92|5.45,-1.02;
200	158.26	621.93	v:0.5;t:f;sf:1;nr:4.15;cr:8.3;verts:16.94,8.57|35.47,20.51|6.94,4.51|-15.3,-7.14|-17.04,-12.04;
240	171.91	619.05	v:0.5;t:f;sf:1;nr:4.2;cr:8.4;verts:23.93,22.99|3.3,5.69|-6.7,1.63|5.5,-6.32;
280	189.37	609.97	v:0.5;t:f;sf:1;nr:4.24;cr:8.49;verts:32.04,10.08|6.47,13.91|-14.16,-3.39|-15.07,-9.79|-11.96,-15.4;
320	219.24	601.98	v:0.5;t:f;sf:1;nr:4.29;cr:8.57;verts:23.83,13.21|-8.87,25.76|-23.41,5.92|-26.75,5.2|7.8,-41.72;
360	229.08	601.32	v:0.5;t:f;sf:1;nr:4.32;cr:8.64;verts:13.99,12.55|28.15,32.31|-18.85,-0.33|-8.85,-16.65|7.06,-17.48;
400	251.62	603.59	v:0.5;t:f;sf:1;nr:4.35;cr:8.71;verts:13.12,41.17|-8.55,14.82|-15.48,-15.21|9.88,-15.22|17.26,-5.61;
440	278.3	610.1	v:0.5;t:f;sf:1;nr:4.37;cr:8.75;verts:-0.19,-0.47|-9.42,0.9|-16.79,-8.71|-8.41,-20.83|15.88,-15.88;
480	295.88	604.63	v:0.5;t:f;sf:1;nr:4.39;cr:8.78;verts:43.48,4.74|-13.91,24.09|-17.77,-5.93|-18.61,-20.67|-1.7,-21.35;
520	323.62	609.68	v:0.5;t:f;sf:1;nr:4.4;cr:8.81;verts:15.74,9.79|-22.81,32.58|0.45,-0.23|38.75,-8.95|39.55,-4.16;
560	338.85	618.31	v:0.5;t:f;sf:1;nr:4.42;cr:8.83;verts:23.52,-0.32|24.32,4.47|0.51,18.42|-14.78,8.4|-11.29,-33.37;
600	344.06	619.43	v:0.5;t:f;sf:1;nr:4.43;cr:8.86;verts:19.1,5.6|18.3,0.81|-4.71,19.54|-20,9.52|22.01,-38.28;
640	363.82	622.56	v:0.5;t:f;sf:1;nr:4.44;cr:8.88;verts:17.89,0|-13.9,11.26|2.8,-17.67|18.1,-30.45;
680	365.95	621.23	v:0.5;t:f;sf:1;nr:4.45;cr:8.9;verts:-0.34,35.51|-9.47,-2.01|0.67,-18.99|15.76,-1.33;
720	390.85	615.3	v:0.5;t:f;sf:1;nr:4.46;cr:8.92;verts:31.22,18.02|-1.48,35.57|-9.14,-7.26|-23.65,-27.2|28.79,-21.69;
760	411.89	613.05	v:0.5;t:f;sf:1;nr:4.47;cr:8.94;verts:10.18,15.77|3.93,14.08|0.17,9.99|7.75,-23.94;
800	422.97	612.53	v:0.5;t:f;sf:1;nr:4.48;cr:8.96;verts:44.69,-1.2|-0.9,15.26|-7.15,13.56|-10.9,9.48|-3.33,-24.45;
840	444.54	623.51	v:0.5;t:f;sf:1;nr:4.49;cr:8.98;verts:23.12,9.78|-6.75,6.29|-19.36,-21.15|2.08,-8.99;
880	466.92	624.22	v:0.5;t:f;sf:1;nr:4.5;cr:9;verts:-0.52,0|0.75,10.49|-18.08,9.21|-20.3,-8.28|0,-20.29;
920	495.63	635.75	v:0.5;t:f;sf:1;nr:4.51;cr:9.01;verts:19.33,20.73|-13.74,24.79|-26.09,11.07|10.34,-34.47|24.29,-14.6;
960	526.96	644.45	v:0.5;t:f;sf:1;nr:4.55;cr:9.09;verts:33.77,12.62|-8.16,5.3|-7.04,-5.9|-6.26,-7.46|-4.11,-8.82;
1000	550.03	652.1	v:0.5;t:f;sf:1;nr:4.6;cr:9.2;verts:43.17,14.29|10.69,20.28|-27.19,-1.16|-14.85,-16.49|0.77,-22.18;
1040	565.56	652.35	v:0.5;t:f;sf:1;nr:4.66;cr:9.32;verts:-4.83,20.53|-24.93,-2.18|23.52,-8.56|36.66,-3.27;
1080	584.78	646.03	v:0.5;t:f;sf:1;nr:4.72;cr:9.44;verts:37.23,1.61|-22.78,19.8|4.3,-14.89|17.44,-9.59;
1120	616.25	640.67	v:0.5;t:f;sf:1;nr:4.78;cr:9.56;verts:16.05,-13.47|5.75,-3.74|-14.03,-14.95|-6.48,-19.93|-19.43,-43.01;
1160	629.98	629.75	v:0.5;t:f;sf:1;nr:4.84;cr:9.67;verts:35.3,6.22|30.88,22.53|-35.75,-2.5|-7.98,-14.66|2.32,-24.39;
1200	644.37	626.47	v:0.5;t:f;sf:1;nr:4.89;cr:9.77;verts:-0.43,-0.13|16.49,19.25|-22.37,-17.94|-19.6,-22.55;
1240	664.83	630.34	v:0.5;t:f;sf:1;nr:4.91;cr:9.82;verts:17.43,9.27|-3.97,23.12|-20.89,3.74|-4.78,-19.16|30.69,-38.03;
1280	684.4	630.45	v:0.5;t:f;sf:1;nr:4.93;cr:9.86;verts:12.37,26.53|5.08,28.83|-5.59,28.73|-2.13,9.37|-0.07,-0.56;
1320	695.61	631.02	v:0.5;t:f;sf:1;nr:4.94;cr:9.88;verts:9.83,4.58|1.16,27.1|-13.34,9.95|-11.28,0.01|17.4,-35.38;
1360	713.18	623.33	v:0.5;t:f;sf:1;nr:4.95;cr:9.9;verts:-16.41,19.41|-14.14,16.26|-6.56,8.02|17.21,-12.97;
1400	727.01	617.27	v:0.5;t:f;sf:1;nr:4.96;cr:9.92;verts:48.94,7.53|-8.28,19.51|-20.39,1.96|0,-21.19|3.38,-19.03;
1440	752.88	594.17	v:0.5;t:f;sf:1;nr:4.97;cr:9.93;verts:10.16,4.96|7.43,18.91|3.87,10.63|7.57,-8.4|23.07,-15.56;
*	id=P12	origin=start	destiny=end	motherId=-
0	740.44	7.39	v:0.5;t:f;sf:1;nr:3.9;cr:7.81;verts:-3.51,24.98|-24.98,-3.51|6.28,-6.61|32.52,-20.74|25.21,-0.88;
40	748.97	-10.42	v:0.5;t:f;sf:1;nr:3.95;cr:7.9;verts:11.53,5.55|4.11,23.3|-12.05,7.17|4.52,-23.23;
80	753.05	-38.05	v:0.5;t:f;sf:1;nr:4;cr:7.99;verts:15.74,21.67|-1.4,26.75|-29.89,-10.25|7.45,-22.08|23.42,-12.98;
120	749.9	-56.95	v:0.5;t:f;sf:1;nr:4.05;cr:8.1;verts:1.76,7.85|-17.29,36.04|-8.18,-17.53|2.69,-19.16|18.9,2.77;
160	762.69	-69.92	v:0.5;t:f;sf:1;nr:4.1;cr:8.21;verts:11.83,6.01|-3.55,8.79|6.1,-10.2|9.44,0.83;
200	767.28	-87.02	v:0.5;t:f;sf:1;nr:4.17;cr:8.33;verts:15.15,22.46|3.6,2.55|4.85,-16.27|7.24,-11.09;
240	794.88	-99.56	v:0.5;t:f;sf:1;nr:4.24;cr:8.47;verts:-17.45,23.16|-12.45,9.92|-0.44,0.2|-28.84,3.03|-28.93,2.02;
280	827.32	-100.9	v:0.5;t:f;sf:1;nr:4.31;cr:8.63;verts:33.13,26.39|-18.17,4.87|-16.12,-9.69|-14.62,-11.84|17.99,-5.5;
320	839.85	-112.15	v:0.5;t:f;sf:1;nr:4.39;cr:8.79;verts:20.6,15.14|2.2,5.36|-4.77,-8.6|-4,-8.98;
360	856.98	-128.58	v:0.5;t:f;sf:1;nr:4.43;cr:8.86;verts:28.98,19.9|-4.99,9.39|-7.65,7.39|-14.93,-11.08|-1.48,-10.53;
400	881.42	-154.62	v:0.5;t:f;sf:1;nr:4.46;cr:8.91;verts:8.99,-3.27|5.76,7.64|-1.39,-14.45|4.54,-6.13;
440	903.06	-170.92	v:0.5;t:f;sf:1;nr:4.47;cr:8.95;verts:13.48,14.97|-15.88,-8.66|-17.27,-10.37|-2.16,-9.09;
480	912.21	-181.47	v:0.5;t:f;sf:1;nr:4.49;cr:8.97;verts:4.33,4.42|14.97,10.57|-7.75,5.63|6.03,-7.44;
520	933.16	-181.12	v:0.5;t:f;sf:1;nr:4.5;cr:8.99;verts:44.83,1.99|-5.98,10.92|-16.62,4.77|-14.92,-7.09|-15.62,-15.09;
560	957.31	-184.07	v:0.5;t:f;sf:1;nr:4.51;cr:9.01;verts:20.67,-0.96|14.88,11.63|-28.45,4.33|-16.36,-9.44|9.44,-16.36;
600	985.15	-185.68	v:0.5;t:f;sf:1;nr:4.51;cr:9.02;verts:44.56,6.62|-12.96,10.02|-7.17,-2.57|-30.25,4.25|-18.4,-17.97;
640	993.8	-202.11	v:0.5;t:f;sf:1;nr:4.52;cr:9.03;verts:43,13.63|8.44,7.34|0.39,11.18|-21.6,-6.41|-15.81,-19;
680	998.21	-219.26	v:0.5;t:f;sf:1;nr:4.56;cr:9.12;verts:-2.83,-26.95|4.03,-9.81|11.26,-3.66|24.94,-10.59;
720	1008	-223.58	v:0.5;t:f;sf:1;nr:4.61;cr:9.21;verts:-7.06,-8.71|-5.75,-14.13|1.47,-7.99|0.33,-0.4|15.16,-14.91;
760	1029.6	-215.06	v:0.5;t:f;sf:1;nr:4.66;cr:9.31;verts:-12.92,25.36|-21.27,8.12|-20.13,0.54|-6.45,-6.39|39.29,-24.04;
800	1042.65	-216.46	v:0.5;t:f;sf:1;nr:4.71;cr:9.41;verts:9.67,3.91|-0.55,10.42|-19.49,-7.79|36.72,-6.27;
840	1067.49	-207.75	v:0.5;t:f;sf:1;nr:4.76;cr:9.52;verts:11.88,2.44|4.92,9.65|-15.17,12.61|26.66,-26.6;
880	1097.56	-201.19	v:0.5;t:f;sf:1;nr:4.81;cr:9.63;verts:-2.44,10.57|-18.19,9|10.65,-2.07|30.45,0.32;
920	1117.06	-192.73	v:0.5;t:f;sf:1;nr:4.87;cr:9.74;verts:10.95,8.79|-15.66,45.51|-8.85,6.4|-8.18,-35.45|32.7,-15.95;
960	1127.08	-190.14	v:0.5;t:f;sf:1;nr:4.92;cr:9.84;verts:20.21,33.29|0.93,11.37|-18.88,8.98|3.6,-34.28;
1000	1152.49	-192.11	v:0.5;t:f;sf:1;nr:4.95;cr:9.9;verts:20.67,-0.36|-1.44,20.62|-24.48,9.4|-20.29,3.94|28.88,-26.77;
1040	1173.89	-195.02	v:0.5;t:f;sf:1;nr:4.97;cr:9.93;verts:5.61,9.33|-22.85,17.71|-10.65,-2.26|8.34,-7|47.32,-14.47;
1080	1192.5	-196.69	v:0.5;t:f;sf:1;nr:4.98;cr:9.97;verts:47.52,14.47|-13,7.67|-29.25,-3.93|-10.27,-8.66|1.14,-21.83;
1120	1202.49	-197.82	v:0.5;t:f;sf:1;nr:5;cr:9.99;verts:40.51,29.01|-23,6.53|-20.26,-9.8|-8.85,-22.96|4.61,-9.06;
1160	1226.2	-204.92	v:0.5;t:f;sf:1;nr:5.01;cr:10.02;verts:16.8,21.9|14.21,47.9|7.25,23.7|-19.1,-16.16|13.13,-21.02;
1200	1252.48	-216.15	v:0.5;t:f;sf:1;nr:5.02;cr:10.04;verts:11.94,3.42|-9.48,10.68|-19.03,12.47|-11.94,-3.42|40.81,-29.03;
1240	1273.64	-221.57	v:0.5;t:f;sf:1;nr:5.03;cr:10.06;verts:0.54,-0.22|4.21,26.57|-9.22,-2|-22.56,-14.65|-17.65,-20.3;
1280	1288.93	-217.73	v:0.5;t:f;sf:1;nr:5.04;cr:10.08;verts:2.76,11.96|-14.75,3.62|-24.5,1.84|32.48,-23.74;
1320	1310.28	-200.06	v:0.5;t:f;sf:1;nr:5.05;cr:10.1;verts:4.71,10.59|-14.62,14.57|-5.79,-10.04|11.13,-6.07;
1360	1323.26	-190.57	v:0.5;t:f;sf:1;nr:5.06;cr:10.12;verts:-8.27,20.07|-8.94,15.48|-16.69,6.4|-18.78,-0.55|42.19,-27.73;
1400	1332.36	-187.62	v:0.5;t:f;sf:1;nr:5.06;cr:10.12;verts:-17.37,23.03|-18.03,18.43|-25.78,9.36|-27.88,2.4|44.53,-23.99;
1440	1354.6	-170.8	v:0.5;t:f;sf:1;nr:5.06;cr:10.13;verts:22.28,-7.16|0.41,0.42|-37.94,1.32|-34.94,-14.83|-16.64,-34.12;
*	id=P13	origin=start	destiny=end	motherId=-
0	491.58	550.32	v:0.5;t:f;sf:1;nr:3.89;cr:7.78;verts:14.6,9.12|13.38,10.83|-5.9,18.32|-17.17,1.2|8.96,-37.37;
40	505.25	560.4	v:0.5;t:f;sf:1;nr:3.94;cr:7.88;verts:0.93,19.2|-0.29,20.91|4.31,-9.24|5.17,-7.11;
80	508.69	566.66	v:0.5;t:f;sf:1;nr:4;cr:7.99;verts:3.57,29.1|-26.79,11.93|-26.79,-11.93|33.63,-20.55|28.88,5.09;
120	531.89	574.34	v:0.5;t:f;sf:1;nr:4.05;cr:8.11;verts:12.87,27.59|5.68,12.77|13.82,-27.13|10.43,-12.87|31.35,-24.77;
160	544.76	582.92	v:0.5;t:f;sf:1;nr:4.12;cr:8.24;verts:20.01,17.4|-7.2,21.35|-2.44,-4.29|-11.16,-38.98|0.95,-18.55;
200	564.4	600.74	v:0.5;t:f;sf:1;nr:4.18;cr:8.37;verts:31.45,26.6|-18.69,-0.73|-10.05,-3.46|-8.81,-5.94|7.9,-7.11;
240	584.31	626.18	v:0.5;t:f;sf:1;nr:4.25;cr:8.5;verts:38,17.51|-12.02,18.33|-19.35,19.35|-23.2,-14.5|17.95,-20.65;
280	590.63	628.18	v:0.5;t:f;sf:1;nr:4.31;cr:8.62;verts:35.42,23.46|-13.88,26.11|-26.58,-12.96|11.63,-18.65|27.22,-11.55;
320	607.28	634.12	v:0.5;t:f;sf:1;nr:4.37;cr:8.75;verts:-5.01,-12.71|1.85,-8.69|0.15,-0.48|3.75,-8.05|10.57,-5.62;
360	640.78	633.05	v:0.5;t:f;sf:1;nr:4.41;cr:8.82;verts:-7.88,27.5|-24.26,15.16|-22.92,-6.69|-12.54,-25.71|0.35,-0.37;
400	660.28	637.79	v:0.5;t:f;sf:1;nr:4.44;cr:8.88;verts:24.28,14.02|-23.78,14.86|-19.15,4.38|-34.98,4.51|21.16,-18.39;
440	687.19	632.93	v:0.5;t:f;sf:1;nr:4.46;cr:8.93;verts:6.41,18.63|-13.2,32.96|-5.76,-23.25|18.14,-7.7;
480	701.62	625.06	v:0.5;t:f;sf:1;nr:4.49;cr:8.98;verts:-12.47,25.7|-8.01,10.76|-7.36,6.63|9.9,-0.35;
520	716.87	624.07	v:0.5;t:f;sf:1;nr:4.51;cr:9.02;verts:-7.84,4.9|-23.27,9.77|-22.62,5.64|-5.35,-1.34|42.82,-13.46;
560	744.04	621.92	v:0.5;t:f;sf:1;nr:4.57;cr:9.15;verts:-4.84,35.77|-7.68,-6|0.51,-9.73|15.65,-15.61;
600	748.83	625.57	v:0.5;t:f;sf:1;nr:4.65;cr:9.3;verts:-12.47,-2.35|0.01,-0.42|-4.28,-6.08|10.86,-11.96;
640	762.79	634.17	v:0.5;t:f;sf:1;nr:4.73;cr:9.47;verts:-24.79,25.68|-26.43,6.25|-18.23,2.52|-13.95,8.18|-0.42,0.33;
680	793.64	637.02	v:0.5;t:f;sf:1;nr:4.83;cr:9.67;verts:-4.53,36.93|-12.11,35.18|-37.18,-1.3|-9,-36.1|0.54,-0.07;
720	802.56	632.73	v:0.5;t:f;sf:1;nr:4.94;cr:9.89;verts:-18.37,13.84|-11.15,6.02|-22.41,5.17|-8.38,-4.35|20.5,-10.44;
760	817.37	632.21	v:0.5;t:f;sf:1;nr:4.99;cr:9.98;verts:0.35,-0.45|-25.96,5.5|-23.19,-4.88|-4.6,-10.83|5.68,-10.97;
800	828.29	643.34	v:0.5;t:f;sf:1;nr:5.03;cr:10.05;verts:-0.36,0.28|-10.57,10.68|-15.51,0.3|17.75,-26.32;
840	843.38	653.01	v:0.5;t:f;sf:1;nr:5.05;cr:10.1;verts:5.22,15.62|-15.45,9.96|-4.79,-11.29|2.66,-16.65;
880	854.15	654.83	v:0.5;t:f;sf:1;nr:5.07;cr:10.13;verts:-5.56,17.44|-26.22,11.77|-15.56,-9.47|-8.11,-14.83|48.92,-12.47;
920	878.49	649.91	v:0.5;t:f;sf:1;nr:5.08;cr:10.16;verts:-2.99,24.34|-5.1,23.99|-6.35,23.69|4.32,-0.49|24.59,-17.39;
960	898.53	644.88	v:0.5;t:f;sf:1;nr:5.09;cr:10.18;verts:30.19,12.07|-23.03,19.31|-15.71,-5.51|4.55,-22.42|6.44,-8.25;
1000	921.68	649.91	v:0.5;t:f;sf:1;nr:5.1;cr:10.2;verts:7.85,7.85|7.04,17.1|-16.71,-3.21|5.64,-25.45;
1040	934.06	645	v:0.5;t:f;sf:1;nr:5.11;cr:10.22;verts:6.56,7.81|-5.34,12.19|-29.09,-8.13|-9.7,-3.15|49.15,-13.66;
1080	965.15	652.01	v:0.5;t:f;sf:1;nr:5.12;cr:10.24;verts:-24.54,14.82|-8.73,5.89|18.05,-6.65|10.33,-2.01|12.41,5.04;
1120	980.01	648.78	v:0.5;t:f;sf:1;nr:5.12;cr:10.25;verts:0.36,-0.31|-23.59,2.65|-4.53,-5.24|3.19,-9.88;
1160	1000.66	649.26	v:0.5;t:f;sf:1;nr:5.13;cr:10.25;verts:-10.26,31.57|-20.3,0.17|-25.18,-4.76|-17.46,-9.4|44.41,-25.55;
1200	1016.13	641.77	v:0.5;t:f;sf:1;nr:5.13;cr:10.25;verts:19.23,47.51|0,35.37|-26.69,-23.2|-6.14,-34.83|21.28,-28.24;
1240	1047.08	622.08	v:0.5;t:f;sf:1;nr:5.13;cr:10.26;verts:43.3,27.46|-11.72,27.82|-29.73,-12.62|0.56,-32.29|7.27,-31.47;
1280	1071.58	609.19	v:0.5;t:f;sf:1;nr:5.13;cr:10.26;verts:1.08,10.3|-8.16,-6.38|-5.84,-9.03|-1.62,-10.23;
1320	1079.98	589.57	v:0.5;t:f;sf:1;nr:5.13;cr:10.26;verts:30.3,5.34|-0.37,-3.51|-7.31,-9.31|-13,-27.89;
1360	1082.93	566.73	v:0.5;t:f;sf:1;nr:5.13;cr:10.26;verts:7.33,7.33|3.17,32.67|-8.27,6.23|-3.32,-26.35|9.85,-3.2;
1400	1094.74	543.28	v:0.5;t:f;sf:1;nr:5.13;cr:10.26;verts:35.53,36.99|-8.64,9.23|-20.08,-17.21|-4.48,-16.12|-1.96,-26.65;
1440	1109.77	530.41	v:0.5;t:f;sf:1;nr:5.13;cr:10.26;verts:9.66,6.03|-1.39,11.3|-23.66,-3.65|-11.18,-2.17|1.16,-13.4;
*	id=P14	origin=start	destiny=end	motherId=-
0	331.35	94.6	v:0.5;t:f;sf:1;nr:4;cr:8;verts:30.48,8.45|-5.5,6.11|-8.44,0.6|0.43,-8.21|1.43,-8.1;
40	350.28	97.73	v:0.5;t:f;sf:1;nr:4.05;cr:8.09;verts:25.52,1.98|11.54,11.58|-18.51,-5.09|-17.51,-4.98|-4.87,-7.23;
80	382.08	100.5	v:0.5;t:f;sf:1;nr:4.1;cr:8.2;verts:8.33,0.29|-6.28,4.75|-12.39,-4.73|3.65,-7.49;
120	405.66	105.41	v:0.5;t:f;sf:1;nr:4.15;cr:8.3;verts:40.95,1.98|-5.09,7.84|-15.25,5.21|-19.92,-2.57|-1.62,-9.21;
160	434.01	94.66	v:0.5;t:f;sf:1;nr:4.2;cr:8.4;verts:1.77,25.35|-11.92,17.6|18.88,-17|12.6,-8.78|24.85,-5.28;
200	466.54	88.48	v:0.5;t:f;sf:1;nr:4.25;cr:8.5;verts:33.48,25.36|-22.76,5.25|-19.94,-14.96|-7.68,-11.46|9.87,-21.17;
240	483.04	86.85	v:0.5;t:f;sf:1;nr:4.29;cr:8.59;verts:42.13,5.43|-17.88,-2.19|2.19,-17.88|-2.82,-17.79|-6.63,-22.8;
280	505.42	82	v:0.5;t:f;sf:1;nr:4.33;cr:8.67;verts:19.75,0.58|-11.61,21.83|-14.62,-23.26|5.98,-23.99;
320	529.21	68.55	v:0.5;t:f;sf:1;nr:4.37;cr:8.75;verts:7.48,6.98|4.85,21.66|-4.04,-12.86|10.15,1.25;
360	533.83	56.13	v:0.5;t:f;sf:1;nr:4.4;cr:8.79;verts:0.24,9.24|-43.73,0.81|2.87,-5.44|5.54,-11.17|33.55,-9.62;
400	544.74	52.22	v:0.5;t:f;sf:1;nr:4.41;cr:8.83;verts:-10.63,42.66|-10.67,5.33|-8.04,-9.35|-5.37,-15.08|22.64,-13.54;
440	563.44	53.59	v:0.5;t:f;sf:1;nr:4.43;cr:8.86;verts:20.68,28.63|-15,16.66|-8.04,-20.93|5.8,-21.66|3.94,-12.16;
480	588.97	65.75	v:0.5;t:f;sf:1;nr:4.44;cr:8.89;verts:-13.57,11.39|-21.59,-0.01|-17.71,-0.62|-0.4,-0.32|-19.73,-9.5;
520	609.5	66.33	v:0.5;t:f;sf:1;nr:4.46;cr:8.92;verts:9.95,6.22|1.63,11.62|-3.04,11.33|-20.92,0.25|27.15,-35.17;
560	626.57	59.19	v:0.5;t:f;sf:1;nr:4.47;cr:8.95;verts:26.75,23.58|-15.44,4.48|-20.11,4.2|-7.13,-0.92|-0.39,-22.11;
600	640.5	55.78	v:0.5;t:f;sf:1;nr:4.49;cr:8.98;verts:20.62,9.97|12.82,20.17|-9.41,5.88|-21.06,-4.33|-2.31,-10.85;
640	661.8	48.5	v:0.5;t:f;sf:1;nr:4.55;cr:9.1;verts:35.7,27.25|13.58,27.85|-8.47,12.89|-28.09,-13.1|12.11,-28.53;
680	671.58	43.56	v:0.5;t:f;sf:1;nr:4.62;cr:9.23;verts:3.8,22.91|-11.28,18.06|-18.26,7.95|16.31,-32.54|17.23,-12.52;
720	691.46	40.53	v:0.5;t:f;sf:1;nr:4.69;cr:9.38;verts:28.87,6.67|-16.08,19.88|-28.48,8.17|-2.65,-15.54|31.54,-33.7;
760	698.63	43.93	v:0.5;t:f;sf:1;nr:4.77;cr:9.54;verts:21.71,10.07|22.1,30.32|-33.03,-3.47|-9.82,-12.14|12.98,-30.57;
800	727.01	49.58	v:0.5;t:f;sf:1;nr:4.86;cr:9.71;verts:-6.68,15.72|-7.66,6.9|-9.01,5|4.03,-9.49|27.9,-26.05;
840	745.73	40.57	v:0.5;t:f;sf:1;nr:4.94;cr:9.89;verts:46.75,13.1|-25.4,6.7|-26.38,-2.12|-27.73,-4.02|-14.69,-18.5;
880	766.11	32.78	v:0.5;t:f;sf:1;nr:4.98;cr:9.97;verts:26.38,5.32|0.2,0.41|-16.23,-38.23|18.85,-37;
920	783.64	24.45	v:0.5;t:f;sf:1;nr:5.01;cr:10.03;verts:20.23,-2.76|11.45,4.39|-17.33,-7.92|8.85,-3.01;
960	800.98	29.97	v:0.5;t:f;sf:1;nr:5.04;cr:10.08;verts:-5.89,9.91|-12.47,16.32|-8.49,2.51|17.39,-13.58;
1000	822.78	34.98	v:0.5;t:f;sf:1;nr:5.05;cr:10.1;verts:19.9,11.49|8.24,21.45|-20.99,9.35|-4.41,-8.58|5.5,-50.1;
1040	842.1	25.65	v:0.5;t:f;sf:1;nr:5.06;cr:10.11;verts:3.22,10.53|-11.09,12.13|-10.72,-2.48|-23.73,-17.91|31.33,-7.93;
1080	869.34	28.38	v:0.5;t:f;sf:1;nr:5.06;cr:10.12;verts:23.52,6.74|-24.03,13.25|0.15,-25.88|4.08,-5.2;
1120	889.43	28.7	v:0.5;t:f;sf:1;nr:5.06;cr:10.12;verts:3.44,7.06|-20.83,8.41|-22.38,1.96|-16,-4.88|48.97,-12.69;
1160	912.13	24.04	v:0.5;t:f;sf:1;nr:5.06;cr:10.12;verts:38.56,32.78|-19.27,2.4|-31.27,-4.4|-31.19,-4.94|-2.75,-31.46;
1200	941.62	20.93	v:0.5;t:f;sf:1;nr:5.06;cr:10.13;verts:9.06,29.63|-5.91,30.41|-21.27,-34.46|-12.11,-28.52|28.3,-12.6;
1240	956.86	22.3	v:0.5;t:f;sf:1;nr:5.06;cr:10.13;verts:-10.02,18.07|-12.72,16.28|-17.52,10.95|35.57,-36.03|13.06,-11.23;
1280	980.48	41.4	v:0.5;t:f;sf:1;nr:5.06;cr:10.13;verts:-10.55,7.86|-31.7,6.73|11.95,-16.94|20.49,-7.06;
1320	1010.22	49.17	v:0.5;t:f;sf:1;nr:5.06;cr:10.13;verts:-1.22,11.58|-9.05,7.33|-9.25,0.71|-17.79,-9.17|38.67,-12.09;
1360	1027.31	51.01	v:0.5;t:f;sf:1;nr:5.06;cr:10.13;verts:-18.31,13.43|-26.14,9.18|-26.34,2.56|21.58,-10.24|49.16,-12.18;
1400	1056.77	53.86	v:0.5;t:f;sf:1;nr:5.06;cr:10.13;verts:-14.77,37.73|-10.09,-3.67|-7.88,-7.39|-6.46,-8.57|19.7,-9.33;
1440	1072.11	65.84	v:0.5;t:f;sf:1;nr:5.06;cr:10.13;verts:11.47,5.11|-25.43,8.31|-23.22,4.59|-21.8,3.41|44.65,-23.9;
*	id=P15	origin=start	destiny=end	motherId=-
0	65.93	546.01	v:0.5;t:f;sf:1;nr:3.91;cr:7.83;verts:30.87,1.84|-3.69,7.92|-8.58,-1.67|4.81,-7.99;
40	77.12	533.28	v:0.5;t:f;sf:1;nr:3.91;cr:7.83;verts:17.93,1.57|20.41,23.73|-14.88,-4.8|-6.39,-20.72|19.68,-10.89;
80	100.5	533.4	v:0.5;t:f;sf:1;nr:3.91;cr:7.83;verts:27.46,15.03|-5.45,1.69|-5.32,-7.06|-3.7,-10.77;
120	117.61	537.99	v:0.5;t:f;sf:1;nr:3.91;cr:7.83;verts:10.35,19.62|-22.56,6.27|-22.43,-2.48|-20.81,-6.18|32.09,-22.4;
160	148.85	539.67	v:0.5;t:f;sf:1;nr:3.91;cr:7.83;verts:39.09,-1.87|-11.03,17.66|-16.84,12.24|-20.37,4.33|0.84,-20.71;
200	175.4	541.78	v:0.5;t:f;sf:1;nr:3.91;cr:7.83;verts:12.55,0.24|8.83,0.46|-8.46,2.59|30.49,-7.14;
240	197.26	538.57	v:0.5;t:f;sf:1;nr:3.91;cr:7.83;verts:-20.61,19.9|-13.02,-2.75|-9.31,-2.97|8.63,-10.35|37.08,-12.53;
280	218.77	523.84	v:0.5;t:f;sf:1;nr:3.92;cr:7.83;verts:-14.3,14.05|-11.43,0.2|-9.01,7.04|2.96,11.04;
320	235.89	505.24	v:0.5;t:f;sf:1;nr:3.92;cr:7.83;verts:17.21,-2.42|-3.61,17|-14.16,-7.56|14.37,-20.53;
360	250.59	486.64	v:0.5;t:f;sf:1;nr:3.92;cr:7.83;verts:14.36,27.84|0.35,20.05|-18.31,-1.6|2.52,-21.02;
400	271.51	482.37	v:0.5;t:f;sf:1;nr:3.92;cr:7.83;verts:23.12,9.67|-7.6,-4.21|-4.99,-7.12|8.44,-2.1;
440	281.37	482.62	v:0.5;t:f;sf:1;nr:3.92;cr:7.83;verts:13.26,9.92|-7.79,-1.37|-17.47,-3.96|-14.85,-6.87|38.47,-7.34;
480	300.52	465.31	v:0.5;t:f;sf:1;nr:3.92;cr:7.83;verts:17.55,17.9|-7.85,-2.7|-5.88,-7.39|8.09,1.87;
520	325.87	464.59	v:0.5;t:f;sf:1;nr:3.92;cr:7.84;verts:31.34,0.29|-17.27,1.15|-25.09,1.75|19.26,-16.17;
560	351.42	465.27	v:0.5;t:f;sf:1;nr:3.92;cr:7.84;verts:5.79,0.97|29.28,11.19|-14.2,6.62|-13.96,-7.11|-6.28,-15.49;
600	372.63	460.55	v:0.5;t:f;sf:1;nr:3.92;cr:7.84;verts:29.79,9.76|5.19,6.18|-15.42,-3.76|-2.76,-7.58;
640	393.45	463.42	v:0.5;t:f;sf:1;nr:3.92;cr:7.84;verts:4.86,8.42|8.97,12.63|-15.63,9.06|18.4,-34.6|4.56,-8.58;
680	410.71	462.38	v:0.5;t:f;sf:1;nr:3.92;cr:7.84;verts:20.75,33.25|-8.29,11.59|-12.41,7.38|-12.7,-9.62|-0.42,-23.98;
720	425.05	472.09	v:0.5;t:f;sf:1;nr:3.92;cr:7.84;verts:19.84,13.89|-3.62,12.32|-14.75,-14.27|-16.83,-17.42;
760	444.76	468.97	v:0.5;t:f;sf:1;nr:3.97;cr:7.93;verts:5.16,30.93|-16.94,21.68|-7.58,-26.45|26.92,-5.72;
800	461.86	467.35	v:0.5;t:f;sf:1;nr:4.01;cr:8.02;verts:0.56,32.12|-5.02,31.73|-32.12,-0.56|0.41,-0.21|9.82,-7.34;
840	492.59	468.69	v:0.5;t:f;sf:1;nr:4.05;cr:8.11;verts:7.65,4.24|24.71,20.47|-20.91,-6|3.83,-7.86;
880	494.56	468.88	v:0.5;t:f;sf:1;nr:4.1;cr:8.19;verts:36.14,18.37|7.44,5.21|5.68,4.44|-22.88,-5.8|1.86,-7.66;
920	512.1	467.52	v:0.5;t:f;sf:1;nr:4.14;cr:8.27;verts:-1.81,20.73|-10.1,3.84|-11.87,3.07|-15.68,-9.03|35.24,-20.86;
960	528.05	473.14	v:0.5;t:f;sf:1;nr:4.17;cr:8.35;verts:-12.99,30.42|-17.15,-5.57|19.29,-15.24|16.06,-8.19|17.96,-1.57;
1000	541.33	481.61	v:0.5;t:f;sf:1;nr:4.21;cr:8.42;verts:30.26,28.74|4.69,6.9|-27.62,4.87|11.85,-25.42|6.02,-6.77;
1040	566.2	487.24	v:0.5;t:f;sf:1;nr:4.25;cr:8.5;verts:4.97,18.55|-20.18,12.53|-18.85,-1.14|-13.02,-19.79|40.11,-12.84;
1080	593.56	498.23	v:0.5;t:f;sf:1;nr:4.29;cr:8.57;verts:12.75,-1.85|13,0|12.14,4.66|-7.02,-12.02|-2.7,-12.72;
1120	600.44	504.49	v:0.5;t:f;sf:1;nr:4.32;cr:8.64;verts:5.87,4.41|5.25,10.92|-13.91,-5.76|-9.59,-6.46|22.96,-15.01;
1160	621	517	v:0.5;t:f;sf:1;nr:4.36;cr:8.71;verts:-3.67,29.85|-14.7,16.92|-6.25,-29.42|0.52,-30.07|34.5,2.16;
1200	629.69	529.94	v:0.5;t:f;sf:1;nr:4.39;cr:8.78;verts:6.66,16.48|-5.2,16.99|-14.94,-16.48|-8.16,-17.13|33.43,-9.82;
1240	634.45	544.94	v:0.5;t:f;sf:1;nr:4.42;cr:8.85;verts:13.53,32.41|-19.69,-1.48|-12.92,-2.13|17.37,-24.81|26.23,-15.15;
1280	652.24	548.05	v:0.5;t:f;sf:1;nr:4.46;cr:8.92;verts:17.13,30.97|-23.8,-5.49|-0.42,-21.71|8.44,-12.04|24.39,1.28;
1320	676.05	542.98	v:0.5;t:f;sf:1;nr:4.49;cr:8.98;verts:21.39,39.11|-29.15,-0.51|-29.14,-1.02|-15.37,-17.1|21.32,-19.88;
1360	709.57	549.35	v:0.5;t:f;sf:1;nr:4.52;cr:9.05;verts:44.89,1.37|-17.18,25.47|-29.38,8.98|-12.2,-13.52|6.39,-30.05;
1400	723.55	563	v:0.5;t:f;sf:1;nr:4.56;cr:9.11;verts:10.36,-2.2|40.88,19.4|-10.59,0.18|-26.18,0.13|-7.59,-16.4;
1440	736.98	572.91	v:0.5;t:f;sf:1;nr:4.59;cr:9.18;verts:-3.07,7.72|-24.01,10.1|-21.02,-6.48|45.07,-6.7|35.27,0;
*	id=P16	origin=start	destiny=end	motherId=-
0	515.33	196.57	v:0.5;t:f;sf:1;nr:3.91;cr:7.81;verts:18.99,33.58|9.45,23.39|-14.62,-8.43|-15.53,-19.88|3.07,-25.04;
40	536.5	208.59	v:0.5;t:f;sf:1;nr:3.95;cr:7.91;verts:24.56,6.12|33.48,20.11|-25.3,0.44|-18.1,-13.02|-9.89,-23.3;
80	554.9	202.42	v:0.5;t:f;sf:1;nr:4;cr:8;verts:31.42,3.59|6.16,-0.05|-25.24,9.69|8.36,-25.72;
120	572.8	199.09	v:0.5;t:f;sf:1;nr:4.05;cr:8.11;verts:13.53,0.26|23.65,4.17|10.47,17.62|-11.74,-3.38|2.09,-23.92;
160	588.18	194.77	v:0.5;t:f;sf:1;nr:4.1;cr:8.21;verts:8.27,-0.15|10.44,17.38|-4.91,13.3|0.12,-25.95;
200	606.21	187.89	v:0.5;t:f;sf:1;nr:4.15;cr:8.31;verts:4.87,6.71|-7.59,10.5|-22.94,6.42|-9.76,-7.02|38.58,-13.97;
240	618.2	181.77	v:0.5;t:f;sf:1;nr:4.2;cr:8.4;verts:39.07,14.06|-19.59,4.37|-7.12,0.58|-8.57,-4.75|7.28,-6.56;
280	628.43	175.65	v:0.5;t:f;sf:1;nr:4.24;cr:8.48;verts:30.66,28.67|-17.36,-5.53|-18.8,-10.86|-7.6,-6.61|-2.95,-12.67;
320	638.18	170.86	v:0.5;t:f;sf:1;nr:4.28;cr:8.55;verts:31.22,28.68|-8.74,-3.71|-7.78,-5.45|-17.35,-11.4|-12.69,-17.46;
360	641.16	160.41	v:0.5;t:f;sf:1;nr:4.31;cr:8.62;verts:28.12,32.21|-8.02,9.9|-11.72,-14.16|-10.76,-15.9|4.36,-11.97;
400	650.85	138.52	v:0.5;t:f;sf:1;nr:4.34;cr:8.69;verts:18.91,8.82|18.43,10.32|-19.21,8.15|-17.71,-11.99|39.52,-17.24;
440	665.62	136.54	v:0.5;t:f;sf:1;nr:4.37;cr:8.74;verts:0.5,0.06|4.15,6.85|3.66,8.35|-28.34,9.76|-19.66,-22.62;
480	691.67	132.19	v:0.5;t:f;sf:1;nr:4.4;cr:8.8;verts:41.32,14.3|-22.39,4|-21.9,2.5|-25.55,-4.29|18.69,-8.32;
520	707.87	145.59	v:0.5;t:f;sf:1;nr:4.42;cr:8.83;verts:21.55,11.94|-17.72,17.11|-20.66,-13.42|0.35,-0.36|2.49,5.07;
560	725.52	143.65	v:0.5;t:f;sf:1;nr:4.43;cr:8.86;verts:43.42,8.01|3.9,10.01|-15.16,3.14|-17.29,-2.3|-16.49,-16.49;
600	747.52	130.05	v:0.5;t:f;sf:1;nr:4.44;cr:8.88;verts:32.19,5.68|-31.26,9.56|-18.11,-3.6|-0.41,-0.01;
640	768.97	115.36	v:0.5;t:f;sf:1;nr:4.45;cr:8.9;verts:33.99,28.58|-7.13,7.92|-21.85,-14.7|3.65,-10.01|10.74,-9.01;
680	796.27	121.82	v:0.5;t:f;sf:1;nr:4.46;cr:8.92;verts:26.43,10.15|26.06,11.06|-23.66,-3.56|-16.56,-2.55|0.44,0.27;
720	827.99	136.43	v:0.5;t:f;sf:1;nr:4.47;cr:8.94;verts:19.97,0.7|3.6,4.79|-4.16,19.55|-5.29,24.75|-5.66,25.67;
760	848.14	143.58	v:0.5;t:f;sf:1;nr:4.48;cr:8.96;verts:44.33,5.86|-0.17,7.85|-16.55,11.94|-17.84,-3.79|6.83,-16.91;
800	874.24	148.89	v:0.5;t:f;sf:1;nr:4.49;cr:8.99;verts:18.23,11.17|6.64,6.41|8.95,11.64|3.31,-8.62;
840	901.88	152.98	v:0.5;t:f;sf:1;nr:4.5;cr:9.01;verts:-9.42,15.26|-18.69,15.74|-21,10.51|-24.34,-4.53|41.81,-16.45;
880	919.87	159.18	v:0.5;t:f;sf:1;nr:4.52;cr:9.03;verts:26.82,16.76|-9.77,30.08|-27.39,-15.81|20.91,-39.9|23.83,-10.26;
920	927.21	161.96	v:0.5;t:f;sf:1;nr:4.53;cr:9.05;verts:23.5,38.56|-22.59,-2.77|-13.7,-18.18|-11.38,-19.71|16.49,-7.47;
960	952.06	151.17	v:0.5;t:f;sf:1;nr:4.54;cr:9.07;verts:9.21,30.13|-7.09,30.69|-14.3,-28.07|-8.36,-18.26|17.9,-41.57;
1000	954.71	145.39	v:0.5;t:f;sf:1;nr:4.55;cr:9.09;verts:6.56,24.35|-9.73,24.92|-11.01,-24.04|-1.27,-10.36|27.03,-36.43;
1040	974.96	134.06	v:0.5;t:f;sf:1;nr:4.56;cr:9.12;verts:3.01,21.43|-13.69,13.01|-19.11,-10.16|-3.39,-21.38|-0.47,-0.23;
1080	984.34	117.24	v:0.5;t:f;sf:1;nr:4.57;cr:9.14;verts:28.67,5.4|2.78,22.62|-6.36,4.62|-23.07,-3.8|-9.85,-17.04;
1120	1003.65	97.2	v:0.5;t:f;sf:1;nr:4.58;cr:9.16;verts:36.65,27.28|-18.73,9.54|-16.54,2.58|-16.78,-12.65|9.35,-14.64;
1160	995.44	84.94	v:0.5;t:f;sf:1;nr:4.62;cr:9.25;verts:7.84,7.57|21.97,29.32|-10.51,-2.72|-8.32,-9.68|-8.57,-24.91;
1200	989.27	67.73	v:0.5;t:f;sf:1;nr:4.67;cr:9.34;verts:-11.86,44.68|-4.35,-19.93|-2.16,-26.9|8.2,-5.53|14.01,-9.64;
1240	1000.81	53.03	v:0.5;t:f;sf:1;nr:4.72;cr:9.44;verts:2.47,-24.34|6.24,-7.44|-3.34,-20.23|-3.8,-8.94|4.17,37.13;
1280	1017.56	33.31	v:0.5;t:f;sf:1;nr:4.77;cr:9.55;verts:-17.07,44|-15.75,26.22|-12.58,17.41|29.09,-9.45|30.47,-2.67;
1320	1041.6	23.29	v:0.5;t:f;sf:1;nr:4.82;cr:9.65;verts:0.41,23.67|-13.92,19.15|5.04,-19.47|19.03,-43.77|6.42,-12.68;
1360	1052.69	4.5599999999999	v:0.5;t:f;sf:1;nr:4.88;cr:9.76;verts:48.25,-0.05|-8.62,6.03|-10.67,4.94|-25,0.42|8.51,-6.18;
1400	1062.11	-2.97	v:0.5;t:f;sf:1;nr:4.94;cr:9.88;verts:30.59,6.26|19.22,15.02|-20.09,-2.59|-0.91,-13.71;
1440	1072.22	-7.24	v:0.5;t:f;sf:1;nr:4.97;cr:9.93;verts:9.11,10.75|-5.21,11.85|-11.02,-17.98|-6.53,-8.06;
*	id=P17	origin=start	destiny=end	motherId=-
0	73.93	23	v:0.5;t:f;sf:1;nr:4;cr:8.01;verts:20.56,17.25|9.99,2|7.85,25.67|-9.62,25.06|-6.87,-38.99;
40	66.86	32.19	v:0.5;t:f;sf:1;nr:4;cr:8.01;verts:8.38,1.78|-6.84,5.16|-10.6,-12.52|-1.04,-8.51;
80	69.08	39.98	v:0.5;t:f;sf:1;nr:4;cr:8.01;verts:-9.07,12.95|-12.82,-4.73|13.85,-15.12|23.56,-6.76;
120	82.71	53.68	v:0.5;t:f;sf:1;nr:4.01;cr:8.01;verts:23.72,17.23|1.53,29.28|-0.08,-0.36|9.93,6.95;
160	108.28	69.55	v:0.5;t:f;sf:1;nr:4.01;cr:8.01;verts:2.34,7.66|-7.01,-3.88|-6.64,-4.48|-6.14,-5.15|31.67,-4.88;
200	126.77	82.07	v:0.5;t:f;sf:1;nr:4.01;cr:8.01;verts:26.57,11.83|13.18,7.64|-27.95,8.02|-26.36,-12.29|39.05,-8.94;
240	155.94	78.46	v:0.5;t:f;sf:1;nr:4.01;cr:8.01;verts:23.29,22.01|-2.6,8.22|8.65,-16.27|9.87,-12.55;
280	182.17	75.62	v:0.5;t:f;sf:1;nr:4.01;cr:8.01;verts:24.03,6.89|-2.93,19.17|-16.35,-15.39|-17.98,-17.37|-8.58,-39.13;
320	209.08	66.82	v:0.5;t:f;sf:1;nr:4.01;cr:8.01;verts:15.79,4.83|0.58,16.5|0.29,16.51|-14.71,7.49|-2.39,-40;
360	241.81	52.51	v:0.5;t:f;sf:1;nr:4.01;cr:8.02;verts:30.1,11.02|4.14,9.3|-9.92,-2.29|-16.95,-9.48|-6.41,-7.91;
400	262.61	44.29	v:0.5;t:f;sf:1;nr:4.01;cr:8.02;verts:13.24,21.97|-1.04,29.8|-16.65,1.08|-5.69,-29.27|9.31,2.8;
440	284.54	52.6	v:0.5;t:f;sf:1;nr:4.01;cr:8.02;verts:38.6,10.82|-12.62,11.11|-33.9,12.34|-36.05,1.26|23.67,-27.23;
480	303.6	59.57	v:0.5;t:f;sf:1;nr:4.01;cr:8.02;verts:27.57,16.39|-25.4,-2.22|4.6,-20.26|25.25,-3.55;
520	315.76	67.78	v:0.5;t:f;sf:1;nr:4.01;cr:8.02;verts:13.09,4.66|-15.68,20.31|-7.55,-12.04|1.97,-10.15|8.68,-5.63;
560	331.04	84.94	v:0.5;t:f;sf:1;nr:4.01;cr:8.02;verts:-2.2,21.83|-6.61,11.53|-13.31,7.01|-22.84,5.12|22.37,-33.28;
600	354.46	96.82	v:0.5;t:f;sf:1;nr:4.01;cr:8.02;verts:-21.11,34.09|-1.04,-21.39|2.25,-16.04|7.1,-14.56|15.65,-4.19;
640	368.89	106.19	v:0.5;t:f;sf:1;nr:4.01;cr:8.02;verts:30.14,11|1.22,5.17|-12.18,-6.68|-7.33,-5.19|-15.48,-12.03;
680	381.1	104.79	v:0.5;t:f;sf:1;nr:4.01;cr:8.02;verts:17.93,9.59|-10.99,3.77|-19.54,-6.6|-7.2,-5.23|38.78,-10.25;
720	399.52	100.38	v:0.5;t:f;sf:1;nr:4.01;cr:8.02;verts:5.11,19.06|-0.49,5.18|-5.77,18.87|-11.32,-16.17|9.03,-18.45;
760	411.8	95.04	v:0.5;t:f;sf:1;nr:4.01;cr:8.03;verts:34.61,20.3|-7.18,13.73|-18.06,13.54|-12.77,-0.15|-3.26,-23.78;
800	433.94	92.99	v:0.5;t:f;sf:1;nr:4.06;cr:8.11;verts:24.14,19.55|12.47,18.25|24.47,-19.12|26.05,-16.92|37.74,-13.63;
840	451.84	95.7	v:0.5;t:f;sf:1;nr:4.1;cr:8.2;verts:6.24,22.26|-5.43,20.97|-20.8,-15.53|6.58,-16.4|19.85,-10.91;
880	475.29	110.58	v:0.5;t:f;sf:1;nr:4.14;cr:8.28;verts:36.65,18.34|-3.61,3.96|-16.88,-1.53|-1.59,-10.04|1.06,-10.11;
920	488.38	110.76	v:0.5;t:f;sf:1;nr:4.18;cr:8.36;verts:28.61,29.92|-16.69,4.14|-14.67,-9.86|-12.02,-9.93|11.63,-13.37;
960	516.52	114.48	v:0.5;t:f;sf:1;nr:4.22;cr:8.45;verts:8.11,19.1|-13.61,15.66|-16.52,-9.65|-6.07,-19.84|38.92,-15.3;
1000	538.66	124.37	v:0.5;t:f;sf:1;nr:4.27;cr:8.54;verts:33.28,-3.5|16.78,-5.41|-0.07,0.48|-2.92,-33.33|23.66,-23.66;
1040	553.74	143.4	v:0.5;t:f;sf:1;nr:4.31;cr:8.62;verts:18.2,15.53|1.71,13.61|-15.15,19.51|-17.99,-14.31|33.78,-23.18|8.58,-4.63;
1080	569.23	157.39	v:0.5;t:f;sf:1;nr:4.35;cr:8.71;verts:30.1,30.86|-6.91,9.35|-28.59,-6.08|25.31,-14.61|18.29,-9.2;
1120	592.43	156.01	v:0.5;t:f;sf:1;nr:4.39;cr:8.79;verts:6.51,43.04|-8.82,-2.04|-4.91,-10.57|2.12,-15.99|5.7,-7.04;
1160	608.26	156.75	v:0.5;t:f;sf:1;nr:4.43;cr:8.87;verts:43.64,5.1|-24.66,-1.3|-10.14,-6.29|-20.74,-9.83|-13.72,-15.24;
1200	619.48	161.85	v:0.5;t:f;sf:1;nr:4.47;cr:8.95;verts:44.34,-0.69|-21.36,-1.2|12.82,13.75|-11.32,15.02|-12.58,-13.97;
1240	631.18	164.91	v:0.5;t:f;sf:1;nr:4.51;cr:9.02;verts:33.52,12.54|1.12,16.81|-9.34,-0.98|-24.28,-10.92|1.47,-9.28;
1280	648.57	162.29	v:0.5;t:f;sf:1;nr:4.55;cr:9.1;verts:16.13,9.92|-16.27,14.18|-26.74,-3.6|-15.92,-11.9|42.81,-14.26;
1320	656.31	163.95	v:0.5;t:f;sf:1;nr:4.59;cr:9.17;verts:8.39,11.58|0.54,30.84|-18.99,24.31|-23.66,-10.24|27.6,-36.17;
1360	669	157.94	v:0.5;t:f;sf:1;nr:4.62;cr:9.24;verts:-4.3,5.58|-10.13,5.16|-11.2,1.97|35.97,-7.22;
1400	687.97	165.37	v:0.5;t:f;sf:1;nr:4.65;cr:9.31;verts:17,0.2|-11.47,20.69|-23.26,13.01|-11.83,-20.49|42.33,-18.53;
1440	703.35	168.82	v:0.5;t:f;sf:1;nr:4.69;cr:9.38;verts:6.21,7.67|2.05,9.65|-9.81,-1.03|34.72,-13.45;
*	id=P18	origin=start	destiny=end	motherId=-
0	60.41	218.43	v:0.5;t:f;sf:1;nr:3.94;cr:7.88;verts:18.59,3.95|-6.81,17.75|-18.66,3.63|-16.46,-9.5|37.46,-10.69;
40	63.17	228.42	v:0.5;t:f;sf:1;nr:3.99;cr:7.98;verts:15.84,13.94|5.12,16.74|5.21,-11.82|9.28,-14.84;
80	75.45	231.28	v:0.5;t:f;sf:1;nr:4.04;cr:8.08;verts:3.55,16.81|-7.17,19.61|-7.08,-8.95|-3.01,-11.98|18.64,-35.28;
120	90.13	232.14	v:0.5;t:f;sf:1;nr:4.09;cr:8.19;verts:-11.12,17.66|-8.66,2.32|-21.75,-8.1|-17.69,-11.12|39.26,-9.53;
160	109.79	231.99	v:0.5;t:f;sf:1;nr:4.15;cr:8.3;verts:-8.68,16.33|-10.87,14.97|19.6,-9.68|16.69,-1.52;
200	134.1	241.05	v:0.5;t:f;sf:1;nr:4.21;cr:8.42;verts:14.92,23.87|-7.61,7.55|-4.71,-0.62|-18.09,-21.56|0.03,-0.48;
240	147.43	240.2	v:0.5;t:f;sf:1;nr:4.26;cr:8.53;verts:1.58,23.01|-20.95,6.69|-18.04,-1.47|-13.31,-1.34|29.93,-29.58;
280	169.59	249.48	v:0.5;t:f;sf:1;nr:4.32;cr:8.64;verts:26.63,14.76|0.53,30.44|-29.99,5.29|12.02,-40.92|7.78,-20.3;
320	189.58	249.7	v:0.5;t:f;sf:1;nr:4.37;cr:8.75;verts:30.31,0.53|27.47,12.81|6.64,14.98|-31.79,-13.52|-12.21,-20.08;
360	201.56	257.77	v:0.5;t:f;sf:1;nr:4.43;cr:8.86;verts:15.49,20.88|-5.34,23.05|-17.73,24.41|-0.2,0.46|18.32,8.6;
400	231.77	260.52	v:0.5;t:f;sf:1;nr:4.46;cr:8.92;verts:29.07,5.13|12.47,26.75|-11.89,11.35|-27.74,-10.1|24.67,-25.47;
440	243.95	252.66	v:0.5;t:f;sf:1;nr:4.48;cr:8.97;verts:16.89,-2.74|0.3,18.89|-24.07,3.49|13.85,-24.97;
480	249.25	248.5	v:0.5;t:f;sf:1;nr:4.5;cr:9;verts:-5,14.74|-10.95,34.16|-9.56,-21.47|11.59,-6.89;
520	285.1	243.76	v:0.5;t:f;sf:1;nr:4.56;cr:9.13;verts:39.26,22.05|-8.3,6.03|-10.23,0.89|-24.25,-11.63|8.2,-6.18;
560	303.56	239.51	v:0.5;t:f;sf:1;nr:4.63;cr:9.27;verts:20.79,17.79|0.42,11.95|-26.77,1.78|-10.26,-10.43|38.67,-24.25;
600	325.71	232.9	v:0.5;t:f;sf:1;nr:4.7;cr:9.41;verts:-1.36,11.18|-21.74,5.34|22.46,-19.36|20.73,-7.54;
640	352.93	216.95	v:0.5;t:f;sf:1;nr:4.78;cr:9.56;verts:9.31,18.28|11.51,45.62|-9.63,-18.11|-6.49,-23.49|0,-20.51;
680	371.62	210.75	v:0.5;t:f;sf:1;nr:4.85;cr:9.71;verts:5.38,10.56|-9.38,12.07|-2.87,-11.5|14.99,-35.19;
720	388.58	209.18	v:0.5;t:f;sf:1;nr:4.93;cr:9.85;verts:48.53,-0.87|-11.58,9|-9.16,5.29|-26.34,10.5|-19.83,-13.07;
760	414.07	210.06	v:0.5;t:f;sf:1;nr:4.96;cr:9.92;verts:-25.28,16.42|28.37,-40.26|-15.52,25.84|23.04,0.01|-3.15,29.98;
800	442.37	210.09	v:0.5;t:f;sf:1;nr:4.99;cr:9.98;verts:7.98,37.56|6.67,37.82|-39.69,-0.2|13.76,-35.85|38.19,-4.01;
840	467.26	207.06	v:0.5;t:f;sf:1;nr:5.01;cr:10.02;verts:49.82,2.43|-18.29,25.18|-19.59,24.19|-25.18,-18.29|13.3,-7.04;
880	483.07	201.92	v:0.5;t:f;sf:1;nr:5.03;cr:10.05;verts:15.49,13.94|-25.52,-2.57|-2.51,-12.18|3.26,-20.58;
920	496.4	195.65	v:0.5;t:f;sf:1;nr:5.04;cr:10.08;verts:2.15,7.67|0.13,0.57|-15.84,-18.45|-10.07,-26.85|5.52,-34.85;
960	528.27	190.9	v:0.5;t:f;sf:1;nr:5.05;cr:10.1;verts:49.98,6.56|8.54,6.92|-29.72,2.92|-4.12,-10.19|9,-6.3;
1000	547.52	184.43	v:0.5;t:f;sf:1;nr:5.06;cr:10.12;verts:27.84,42.17|-10.71,0.44|-23.37,-16.66|-10.25,-12.78|-5.9,-33.44;
1040	570.04	181.58	v:0.5;t:f;sf:1;nr:5.07;cr:10.14;verts:22.1,13.54|4.06,10.59|-11.3,0.99|-5.5,-9.92;
1080	590.83	178.51	v:0.5;t:f;sf:1;nr:5.08;cr:10.16;verts:0.5,-0.3|1.31,10.46|-16.73,7.51|-39.07,-12.69|-26.29,-12.99;
1120	604.29	171	v:0.5;t:f;sf:1;nr:5.09;cr:10.17;verts:19.01,10.54|-12.16,2.95|-30.19,-0|-12.96,-7.81|50.66,-3.62;
1160	607.59	147.86	v:0.5;t:f;sf:1;nr:5.09;cr:10.19;verts:32.64,15.22|0.59,0.02|-15.46,-20.18|-11.13,-34.25|15.71,-12.6;
1200	609.09	132.53	v:0.5;t:f;sf:1;nr:5.1;cr:10.2;verts:-7.96,45.14|-32.08,39.56|-0.91,-15.31|5.59,-45.5|43.83,-13.4;
1240	610.75	106.13	v:0.5;t:f;sf:1;nr:5.1;cr:10.2;verts:0.67,38.55|-9.62,18.74|-36.87,-11.27|-31.96,-21.56|0.59,-0.02;
1280	630.45	91.48	v:0.5;t:f;sf:1;nr:5.1;cr:10.21;verts:-19.02,23.9|-29.31,4.09|-19.11,-14.66|11.72,-2.28|0.58,-0.09;
1320	653.76	76.27	v:0.5;t:f;sf:1;nr:5.1;cr:10.21;verts:16.59,48.26|-22.73,-15.3|-11.59,-17.49|0.85,-24.28|7.51,-23.1;
1360	689.81	60.71	v:0.5;t:f;sf:1;nr:5.11;cr:10.21;verts:5.2,13.53|-7.9,12.16|-12.02,8.11|27.51,-30.18;
1400	703.73	46.8	v:0.5;t:f;sf:1;nr:5.11;cr:10.21;verts:47.74,18.08|-8.73,-0.38|-21.82,-1.75|-25.94,-5.8|-7.19,-10.67;
1440	722.01	36.95	v:0.5;t:f;sf:1;nr:5.11;cr:10.21;verts:29.46,8.22|20.49,25.45|-27,-10.23|-21.29,-10.85|-1.25,-23.86;
*	id=P19	origin=start	destiny=death	motherId=-
0	337.34	378.69	v:0.5;t:f;sf:1;nr:3.99;cr:7.98;verts:16.37,20.22|5.54,8.69|14.55,21.57|-23.18,-11.81|5.31,-15.25;
40	350.08	391.56	v:0.5;t:f;sf:1;nr:4.03;cr:8.07;verts:-7.19,21.56|-26.65,13.58|-7.43,-2.37|22.91,-19.23|0.36,-0.28;
80	366	398.76	v:0.5;t:f;sf:1;nr:4.08;cr:8.16;verts:40.07,4.66|-15.56,6.92|-23.36,4.83|6.48,-5.83|6.99,-12.03;
120	381.07	411.03	v:0.5;t:f;sf:1;nr:4.13;cr:8.26;verts:12.98,20.77|-8.08,0.24|-4.67,-24.04|10.23,-13.22;
160	397.82	419.73	v:0.5;t:f;sf:1;nr:4.18;cr:8.36;verts:25.12,14.5|-26.07,12.71|-19.03,-21.89|-6.52,-4.52|38.84,-14.11;
200	416.01	422.53	v:0.5;t:f;sf:1;nr:4.22;cr:8.44;verts:6.93,17.3|-4.23,26.74|-24.71,-1.72|26.68,-32.15|20.65,-11.3;
240	435.78	416.66	v:0.5;t:f;sf:1;nr:4.27;cr:8.53;verts:13.19,11.07|4.17,16.71|-12.84,11.44|5.34,-33.35;
280	454.08	413.48	v:0.5;t:f;sf:1;nr:4.31;cr:8.62;verts:7.01,15.74|-5.1,7.89|-14.13,13.53|0.3,-17.23|10.14,-41.43;
320	480.97	412.71	v:0.5;t:f;sf:1;nr:4.36;cr:8.72;verts:22.02,-3.09|21.03,7.24|-2.71,22.07|-19.88,14.97|-0.32,-43.09;
360	499.32	412.92	v:0.5;t:f;sf:1;nr:4.41;cr:8.82;verts:7.6,8.53|5.35,7.64|2.68,7.45|-7.04,-6.12;
400	506.97	416.83	v:0.5;t:f;sf:1;nr:4.44;cr:8.87;verts:-0.05,12.44|-2.3,11.55|-4.97,11.36|-14.69,-2.2|34.48,-27.47;
440	523.05	421.33	v:0.5;t:f;sf:1;nr:4.46;cr:8.91;verts:-16.13,16.94|9.04,-2.59|-18.39,16.05|-21.06,15.86|34.8,-27.5;
480	540.16	424.53	v:0.5;t:f;sf:1;nr:4.47;cr:8.95;verts:16.47,41.41|-8.07,0.61|-28.13,-8.6|11.49,-27.07|14.71,-25.47;
520	565.59	433.17	v:0.5;t:f;sf:1;nr:4.49;cr:8.97;verts:11.73,30.57|-32.74,0.57|-13.94,-18.44|-10.72,-16.84|41.84,-15.82;
560	587.41	444.31	v:0.5;t:f;sf:1;nr:4.5;cr:9;verts:6.49,30.55|-19.65,24.27|0.31,-0.27|20.02,-4.68;
600	618.89	458.43	v:0.5;t:f;sf:1;nr:4.51;cr:9.02;verts:18.04,6.21|-11.46,9.44|-13.95,-13.01|33.73,-12.57;
*	id=P20	origin=start	destiny=death	motherId=-
0	499.34	519.05	v:0.5;t:f;sf:1;nr:3.91;cr:7.82;verts:23.43,30.73|-12.17,16.76|-18.12,10.04|1.44,-20.66|14.39,-17.95;
40	503.27	502.57	v:0.5;t:f;sf:1;nr:3.95;cr:7.91;verts:-16.1,0.27|-22.05,-6.44|-7.25,-2.93|-5.53,-5.53|38.81,4.88;
80	526.46	484.1	v:0.5;t:f;sf:1;nr:3.99;cr:7.99;verts:22.03,19.15|-0.05,-0.45|1.53,-29.14|15.62,-13.58|28.9,-4.06;
120	539.53	488.27	v:0.5;t:f;sf:1;nr:4.03;cr:8.06;verts:-12.89,22.07|-13.11,3.72|17.98,-10.38|15.84,0.11;
160	565.08	483.21	v:0.5;t:f;sf:1;nr:4.06;cr:8.13;verts:23.41,32.79|-9.71,-4.95|-22.07,-7.17|-7.57,-15.45|-2.02,-23.12;
200	586.85	472.15	v:0.5;t:f;sf:1;nr:4.09;cr:8.19;verts:19.12,20.5|18.39,21.16|1.64,21.73|-26.66,-8.66|7.58,-31.61;
240	601.65	464.96	v:0.5;t:f;sf:1;nr:4.12;cr:8.25;verts:21.25,13.28|4.32,13.31|0.13,0.45|3.59,13.97|-13.16,14.54;
280	623.99	469.25	v:0.5;t:f;sf:1;nr:4.15;cr:8.3;verts:-1.09,17.57|-6.27,9.3|-22.21,4.75|-10.83,-2.9|33.03,-24.68;
320	657.76	481.64	v:0.5;t:f;sf:1;nr:4.18;cr:8.36;verts:3.46,33.03|0.85,9.76|-0.74,-12.3|5.9,-7.83;
360	677.65	470.27	v:0.5;t:f;sf:1;nr:4.2;cr:8.41;verts:36.98,19.44|-8.77,19.69|-19.04,-1.6|-13.99,-19.19|1.88,-21.47;
400	704.44	462.74	v:0.5;t:f;sf:1;nr:4.23;cr:8.46;verts:10.19,11.9|11.21,29.2|0.05,0.48|20.1,-23.96|28.79,-12.22;
440	724.58	465.21	v:0.5;t:f;sf:1;nr:4.25;cr:8.5;verts:35.81,22.48|-9.95,14.37|-20.08,2.95|-0.03,-21.49|8.65,-9.75;
480	740.55	455.07	v:0.5;t:f;sf:1;nr:4.27;cr:8.55;verts:19.84,12.35|-14.87,8.93|-16.19,6.22|31.5,-12.81;
520	757.01	449.81	v:0.5;t:f;sf:1;nr:4.3;cr:8.6;verts:-5.43,7.47|-25.61,9.61|15.04,-18.07|7.83,-4.89;
560	772.72	437.92	v:0.5;t:f;sf:1;nr:4.33;cr:8.66;verts:0.47,0.16|-21.13,-4.42|-13.26,-14.22|-7.87,-16.79|15.73,-11.42;
600	790.03	434.1	v:0.5;t:f;sf:1;nr:4.35;cr:8.69;verts:0.53,30.39|-24.27,18.29|-16.84,-3.66|-1.59,-15.24|31.11,-30.12;
640	799.15	441.06	v:0.5;t:f;sf:1;nr:4.36;cr:8.72;verts:1.7,19.4|-4.38,18.98|-10.71,-8.28|-4.38,-18.98|25.93,-10.09;
680	813.99	442.49	v:0.5;t:f;sf:1;nr:4.38;cr:8.75;verts:32,13.91|-13.14,20.83|-19.22,-17.55|11.09,-8.66|18.11,-4.52;
720	826.22	448.14	v:0.5;t:f;sf:1;nr:4.39;cr:8.77;verts:0.48,27.56|-26.21,8.52|-26.21,8.52|24.38,-36.33|5.88,1.13;
760	838.77	439.4	v:0.5;t:f;sf:1;nr:4.4;cr:8.8;verts:-12.07,18.82|-6.67,-7.61|6.19,-8.84|28.01,1.89;
800	866.61	423.11	v:0.5;t:f;sf:1;nr:4.41;cr:8.81;verts:29.82,-7.99|41.54,14.45|0.17,-14.4|-30.64,-3.76|-8.51,-29.68;
840	887.81	397.96	v:0.5;t:f;sf:1;nr:4.42;cr:8.83;verts:18.5,25.46|-14.77,-27.78|2.29,-8.95|20.34,-10.7;
880	895.69	386.33	v:0.5;t:f;sf:1;nr:4.42;cr:8.85;verts:10.61,13.83|-11.47,33.41|-5.59,-20.58|12.46,-22.33|7.71,-4.82;
920	914.26	388.19	v:0.5;t:f;sf:1;nr:4.43;cr:8.86;verts:34.46,8.04|-7.96,15.69|-10.85,-2.96|-8.53,-5.54|-6.11,-20.47;
960	929.29	386.48	v:0.5;t:f;sf:1;nr:4.43;cr:8.87;verts:19.43,6.32|34.47,27.81|-25.88,-4.67|-23.56,-7.25|-2.42,-19.69;
1000	940.54	381.25	v:0.5;t:f;sf:1;nr:4.44;cr:8.88;verts:-30.74,17.71|-10.15,2.16|2.69,-10.02|8.18,1.1;
1040	949.26	373.67	v:0.5;t:f;sf:1;nr:4.45;cr:8.89;verts:-0.54,-6.48|-0.34,-0.38|-18.87,-5.42|-14.8,-22.79|-6.03,-17.6;
*	id=P21	origin=start	destiny=end	motherId=-
0	91.71	328.17	v:0.5;t:f;sf:1;nr:3.98;cr:7.97;verts:3.35,23.87|-23.66,-4.6|25.61,-18.35|7.16,-4.83;
40	100.53	305.41	v:0.5;t:f;sf:1;nr:3.98;cr:7.97;verts:11.33,21.32|-1.02,31.86|-5.46,1.11|-9.04,-22.38|2.1,-24.05;
80	100.22	303.41	v:0.5;t:f;sf:1;nr:3.98;cr:7.97;verts:11.64,19.32|0.16,9.24|-3.46,8.57|-5.16,-0.89|-7.11,-39.2;
120	98.21	302.75	v:0.5;t:f;sf:1;nr:3.98;cr:7.97;verts:15.5,10.07|13.66,18.66|2.18,8.58|-1.44,7.91|-25.2,-30.86;
160	100.76	306.15	v:0.5;t:f;sf:1;nr:3.99;cr:7.97;verts:12.95,13.47|-3.99,11.31|-5.08,-16.61|-4.98,-31.49;
200	116.09	309.65	v:0.5;t:f;sf:1;nr:3.99;cr:7.97;verts:8.95,5.38|-2.38,16.97|-6.14,8.45|-1.95,-31.82|5.22,-9.04;
240	133.99	311.87	v:0.5;t:f;sf:1;nr:3.99;cr:7.97;verts:-11.22,24.06|-8.95,7.6|-24.78,9.51|-12.67,-6.82|32.93,-22.45;
280	140.66	317.3	v:0.5;t:f;sf:1;nr:3.99;cr:7.97;verts:0.2,-0.42|-15.62,13.03|-17.34,-1.21|-19.35,-1.39|-6.79,-16;
320	161.56	329.57	v:0.5;t:f;sf:1;nr:3.99;cr:7.97;verts:13.91,20.62|-4.32,24.5|-20.7,11.85|0.13,-0.44|24.14,6.02;
360	174.37	337.47	v:0.5;t:f;sf:1;nr:3.99;cr:7.97;verts:22.48,8.18|11.32,13.92|2.5,23.79|-12.68,7.46|-11.91,-38.05;
400	190.13	357.45	v:0.5;t:f;sf:1;nr:3.99;cr:7.98;verts:23.92,0|31.83,2.06|-21.85,9.73|-13.38,-19.83;
440	209.63	357.13	v:0.5;t:f;sf:1;nr:3.99;cr:7.98;verts:-5.72,-26.91|-4.3,-27.18|0.63,-1.64|12.34,1.74;
480	234.44	360.97	v:0.5;t:f;sf:1;nr:3.99;cr:7.98;verts:22.63,17.68|-6.46,27.98|-12.47,5.59|-25.69,-30.5|28.71,0;
520	260.3	351.59	v:0.5;t:f;sf:1;nr:3.99;cr:7.98;verts:23.36,10.3|-3.23,8.29|-8.85,-0.31|4.43,-7.67;
560	279.78	336.52	v:0.5;t:f;sf:1;nr:3.99;cr:7.98;verts:3.87,-4.77|0.23,0.4|-26.32,-0.46|-22.72,-6.78|13.95,-22.33;
600	302.07	320.45	v:0.5;t:f;sf:1;nr:3.99;cr:7.98;verts:39.77,3.12|-15.48,21.3|-22.08,14.34|-26.29,-1.38|9.01,-24.74;
640	322.04	297.17	v:0.5;t:f;sf:1;nr:3.99;cr:7.98;verts:1.16,-31.9|-0.88,8.41|5.21,-6.67|8.27,1.76;
680	325.61	284.3	v:0.5;t:f;sf:1;nr:3.99;cr:7.98;verts:-20.74,29.61|-4.46,-4.47|1.64,-19.54|4.7,-11.12|39.09,-8.03;
720	332.4	258.85	v:0.5;t:f;sf:1;nr:3.99;cr:7.98;verts:20.95,33.96|-17.46,5.67|-16.64,-7.76|5.37,-17.55|13.2,-12.75;
760	342.2	254.84	v:0.5;t:f;sf:1;nr:3.99;cr:7.98;verts:6.69,31.22|-7.57,-3.21|-4.43,-21.57|3.41,-16.77|7.68,-2.95;
800	351.53	249.33	v:0.5;t:f;sf:1;nr:3.99;cr:7.98;verts:22.68,32.85|-16.9,-8.72|-1.66,-8.45|-5.92,-22.27|2.31,-8.06;
840	385.66	246.7	v:0.5;t:f;sf:1;nr:3.99;cr:7.98;verts:8.38,0.29|-5.82,6.03|-6.33,5.5|-7.03,4.57|4.54,-31.61;
880	404.58	254.14	v:0.5;t:f;sf:1;nr:3.99;cr:7.99;verts:31.31,13.29|11.63,31.96|-10.54,7.74|-36.79,-15.52|30.57,-14.91;
920	419.08	260.41	v:0.5;t:f;sf:1;nr:3.99;cr:7.99;verts:2.82,20.09|-16.41,27.4|7.27,-18.94|15.98,-12.49|16.07,-8.65;
960	438.35	272.4	v:0.5;t:f;sf:1;nr:3.99;cr:7.99;verts:9.4,3.8|-3.2,3.35|-12,-6.95|3.45,-15.99;
1000	447.84	272.18	v:0.5;t:f;sf:1;nr:3.99;cr:7.99;verts:34.21,20.61|-12.69,3.13|-9.5,-0.33|-21.49,-7.17|-6.04,-16.21;
1040	463.38	276.16	v:0.5;t:f;sf:1;nr:3.99;cr:7.99;verts:13.01,23.48|9.62,25.06|-24.39,20.64|-6.95,-25.93|26.84,-0.47;
1080	488.9	283.84	v:0.5;t:f;sf:1;nr:4;cr:7.99;verts:12.99,12.99|1.32,7.21|0.64,18.36|-17.97,-3.82|10.51,-30.18;
1120	512.08	281.49	v:0.5;t:f;sf:1;nr:4;cr:7.99;verts:-19.48,24.93|-21.86,4.87|-10.19,10.65|6.66,0.72|26.54,17.23;
1160	527.9	280.9	v:0.5;t:f;sf:1;nr:4;cr:7.99;verts:10.71,16.64|-13.58,32|-9.16,0.13|-9.58,-33.41|14.81,-28.33;
1200	536.88	282.79	v:0.5;t:f;sf:1;nr:4;cr:7.99;verts:1.74,18.53|-18.13,2.02|-6.58,-5.19|3.03,-34.63;
1240	553.7	293.05	v:0.5;t:f;sf:1;nr:4;cr:7.99;verts:-1.8,10.23|-23.41,5.07|-9.63,-3.89|4.06,-9.56|39.17,-7.94;
1280	586.8	299.53	v:0.5;t:f;sf:1;nr:4;cr:7.99;verts:-2.91,8.47|6.07,-1.45|-7.06,5.51|20.23,-24.76;
1320	599.34	305.54	v:0.5;t:f;sf:1;nr:4.04;cr:8.08;verts:39.94,-1.72|-15.46,14.47|-6.47,4.55|-19.6,11.52|7.69,-18.76;
1360	604.44	312.08	v:0.5;t:f;sf:1;nr:4.08;cr:8.17;verts:7.36,-4.21|9.98,13.73|-4.68,-16.32|2.6,-12.21;
1400	614.6	327.22	v:0.5;t:f;sf:1;nr:4.13;cr:8.25;verts:24.55,32.64|-2.81,10.93|-7.57,2.93|-14.84,-1.17|2.22,-25.39;
1440	619.2	332.68	v:0.5;t:f;sf:1;nr:4.17;cr:8.33;verts:41.08,3.92|-7.4,16.39|-12.16,8.39|-19.44,4.28|-2.38,-19.93;
*	id=P22	origin=start	destiny=end	motherId=-
0	564.11	374.6	v:0.5;t:f;sf:1;nr:3.97;cr:7.94;verts:4.64,8.37|2.96,9.1|-8.47,9.67|4.74,-8.4;
40	575.82	366.24	v:0.5;t:f;sf:1;nr:4.01;cr:8.02;verts:34.52,19.58|-8.76,0.74|-7.07,0.01|-20.18,1.31|-6.98,-16.76;
80	584.68	362.7	v:0.5;t:f;sf:1;nr:4.05;cr:8.1;verts:-17.61,-2.8|-15.93,-3.53|-19.43,-5.57|-2.15,-1.73|-8.54,-18.32;
120	613.98	357.02	v:0.5;t:f;sf:1;nr:4.09;cr:8.18;verts:-1.97,9.27|-9.17,-9.59|3.09,-8.96|6.09,-7.26;
160	633.65	364.48	v:0.5;t:f;sf:1;nr:4.12;cr:8.25;verts:0.45,-0.12|-13.57,0.2|-16.58,-1.5|-15.03,-12.61|8.6,-17.64;
200	655.3	372.54	v:0.5;t:f;sf:1;nr:4.16;cr:8.32;verts:40.87,5.51|-11.56,13.77|-21.2,7.93|-13.05,-9.58|0.31,-17.98;
240	670.42	376.79	v:0.5;t:f;sf:1;nr:4.19;cr:8.39;verts:-6.52,24.34|-22.25,11.83|-14.81,-13.72|-11.05,-22.65|0.42,-0.23;
280	698.51	382.34	v:0.5;t:f;sf:1;nr:4.23;cr:8.47;verts:33.43,2.88|-7.98,2.59|-1.31,-8.28|2.03,-8.14;
320	723.68	397.98	v:0.5;t:f;sf:1;nr:4.27;cr:8.54;verts:8.26,18.52|-23.14,7.5|25,-34.16|6.5,-7.48|7.12,-6.88;
360	744.37	408.14	v:0.5;t:f;sf:1;nr:4.3;cr:8.6;verts:-17.45,7.41|-13.57,3.28|-14.19,2.68|-2.2,-2.93|4.31,-24;
400	760.11	418.29	v:0.5;t:f;sf:1;nr:4.33;cr:8.66;verts:19,19.68|-17.94,7.22|-27.21,-2.86|-11.43,-13.85|40.53,-14.42;
440	775.56	422.53	v:0.5;t:f;sf:1;nr:4.35;cr:8.7;verts:13.08,16.15|3.55,23.92|0.52,-17.73|19.53,-7.11;
480	795.01	420.76	v:0.5;t:f;sf:1;nr:4.36;cr:8.73;verts:19.33,29.76|-6.37,14.38|0.08,-8.88|-10.93,-33.03|6.77,-34.83;
520	821.26	416.68	v:0.5;t:f;sf:1;nr:4.38;cr:8.75;verts:0.39,-0.32|-5.77,32.75|-26.56,20.01|-18.11,-27.89|28.8,-16.63;
560	826.24	426.52	v:0.5;t:f;sf:1;nr:4.39;cr:8.78;verts:43.44,5.44|-4.59,9.51|-22.44,16.91|-24.34,-14.05|23.83,-6.79;
600	836.19	445.49	v:0.5;t:f;sf:1;nr:4.4;cr:8.8;verts:8.33,3.03|13.87,12.18|9.64,10.67|-6.99,-5.46|8.38,-2.89;
640	840.66	449.63	v:0.5;t:f;sf:1;nr:4.41;cr:8.82;verts:3.86,7.17|9.4,16.33|5.17,14.82|-11.46,-1.32|-2.92,-28.01;
680	863.96	455.32	v:0.5;t:f;sf:1;nr:4.42;cr:8.84;verts:-19.43,12.86|-13.89,22.01|0.19,0.47|0.33,19.05|13.23,13.7;
720	884.33	464.96	v:0.5;t:f;sf:1;nr:4.43;cr:8.85;verts:-2.05,29.35|-7.14,23.34|-20.18,10.11|-29.06,-4.6|35.12,-26.81;
760	898.38	477.85	v:0.5;t:f;sf:1;nr:4.43;cr:8.86;verts:4.82,7.42|-10.33,10.18|21.07,-13.91|8.15,-3.46;
800	909.18	490.8	v:0.5;t:f;sf:1;nr:4.44;cr:8.87;verts:-2.66,9.49|-7.47,12.45|8.45,-4.68|10.26,-0.96;
840	931.1	501.14	v:0.5;t:f;sf:1;nr:4.44;cr:8.88;verts:-11.66,9.38|-13.47,5.66|-11.04,1.75|25.57,-12.36|10.98,-2.13;
880	951.74	508.14	v:0.5;t:f;sf:1;nr:4.45;cr:8.89;verts:-1.88,17.85|-9.66,4.87|12.32,-25.62|14.14,-11.05;
920	973.57	514.24	v:0.5;t:f;sf:1;nr:4.45;cr:8.9;verts:24.66,25.63|-9.73,3.93|-7.69,-4.95|-9.51,-19.52|-2.89,-10.09;
960	983.24	523.85	v:0.5;t:f;sf:1;nr:4.45;cr:8.91;verts:-19.4,13.55|-17.36,4.67|-12.56,-0.47|-19.18,-9.9|43.48,-9.47;
1000	1009.65	534.83	v:0.5;t:f;sf:1;nr:4.46;cr:8.92;verts:17.08,1.51|2.8,19.94|-16.91,-22.95|-9.76,-17.61;
1040	1027.71	537.81	v:0.5;t:f;sf:1;nr:4.46;cr:8.92;verts:18.03,10.84|4.01,20.65|-13.8,15.88|-16.12,-13.52|-7.61,-43.92;
1080	1035.46	536.76	v:0.5;t:f;sf:1;nr:4.46;cr:8.93;verts:-21.55,14.83|18.81,-40.45|-3.73,19.61|10.29,9.79|2.17,30.97;
1120	1046.12	527.79	v:0.5;t:f;sf:1;nr:4.47;cr:8.94;verts:42.98,12.08|-8.5,22|-14.4,10.63|-19.52,-10.82|15.78,-15.78;
1160	1076.83	505.93	v:0.5;t:f;sf:1;nr:4.47;cr:8.94;verts:19.61,11.78|17.15,31.36|-21.5,-7.82|-10.74,-20.2|12.27,-9.78;
1200	1087.1	487.33	v:0.5;t:f;sf:1;nr:4.47;cr:8.95;verts:6.87,12.75|5.51,22.22|-1.96,12.36|-10.5,-6.82|9.33,-6.83;
1240	1101.01	478.6	v:0.5;t:f;sf:1;nr:4.48;cr:8.96;verts:44.43,5.29|-8.4,13.5|-7.03,4.03|-15.86,3.64|-4.57,-15.55;
1280	1116.49	462.64	v:0.5;t:f;sf:1;nr:4.48;cr:8.96;verts:0.47,0.22|10.29,6.18|-23.88,-2.46|-22.52,-11.93|-2.29,-11.78;
1320	1131.94	452.66	v:0.5;t:f;sf:1;nr:4.48;cr:8.97;verts:20.46,29.44|-9.15,1.78|-14.97,-9.76|-5.16,-3.8|7.24,-5.87;
1360	1136.63	445.11	v:0.5;t:f;sf:1;nr:4.49;cr:8.98;verts:0.12,-0.5|-13.85,-5.77|-9.85,-11.35|-19.67,-17.32|2.55,-13.42;
1400	1161.34	431.21	v:0.5;t:f;sf:1;nr:4.49;cr:8.98;verts:31.63,11.51|-13.69,30.75|-27.91,18.82|8.68,-44.04|13.15,-30.99;
1440	1167.53	426.29	v:0.5;t:f;sf:1;nr:4.5;cr:8.99;verts:8.02,32.17|-16.29,8.55|-23.03,-23.85|27.48,-18.54;
*	id=P23	origin=start	destiny=end	motherId=-
0	752.55	117.72	v:0.5;t:f;sf:1;nr:3.92;cr:7.83;verts:9.86,5.02|9.19,4.72|7.82,7.82|-7.4,8.22|-10.15,-37.33;
40	763.52	134.59	v:0.5;t:f;sf:1;nr:3.92;cr:7.83;verts:-1.11,21.89|-1.78,21.59|-8.46,3.08|-8.94,-1.1|17.25,-35.16;
80	777.96	132.31	v:0.5;t:f;sf:1;nr:3.92;cr:7.83;verts:39.08,2.58|8.07,1.57|-7.05,4.24|-22.91,0.8|3.48,-7.45;
120	792.68	129.53	v:0.5;t:f;sf:1;nr:3.92;cr:7.83;verts:37.7,10.62|-21.77,1.45|-6.65,-1.21|-8.82,-6.65|-11.25,-10.24;
160	813.51	114.36	v:0.5;t:f;sf:1;nr:3.92;cr:7.83;verts:24.44,3.43|-8.03,23.33|-25.39,18.37|5.55,-24.04|16.87,-4.55;
200	831.43	111.64	v:0.5;t:f;sf:1;nr:3.92;cr:7.84;verts:23.85,13.22|0.66,3.3|-1.05,-7.27|6.52,0.71;
240	853.98	108.25	v:0.5;t:f;sf:1;nr:3.92;cr:7.84;verts:1.3,9.82|-2.89,7.95|-21.89,-0.09|-16.03,-2.68|38.49,-7.33;
280	870.99	126.94	v:0.5;t:f;sf:1;nr:3.92;cr:7.84;verts:-8.44,38.26|-5.2,-7.16|-4.43,-7.67|-2.14,-8.59|8.63,-1.99;
320	886.85	131.4	v:0.5;t:f;sf:1;nr:3.92;cr:7.84;verts:39.06,3.13|-7.24,2.46|-21.07,-2.71|-20.29,-3.21|-18.01,-4.14;
360	910.08	146.35	v:0.5;t:f;sf:1;nr:3.92;cr:7.84;verts:1.02,19.41|-17.47,8.52|-17.32,-8.82|-15.11,-12.23|36.07,-15.32;
400	926.83	139.96	v:0.5;t:f;sf:1;nr:3.92;cr:7.84;verts:38.33,8.2|19.91,15|-15.73,13.03|-22.95,-9.74|6.87,-23.96;
440	947.68	142.71	v:0.5;t:f;sf:1;nr:3.92;cr:7.84;verts:-0.94,17.75|-15.51,-4.16|-2.7,-17.03|13.21,-11.09;
480	973.72	141.35	v:0.5;t:f;sf:1;nr:3.92;cr:7.84;verts:35.32,17|6.58,7.05|-4.23,8.67|-12.83,-12.45|-4.53,-8.51;
520	994.07	138.57	v:0.5;t:f;sf:1;nr:3.92;cr:7.84;verts:14.98,14.22|-17.9,7.6|-13.77,4.27|-19.4,-1.36|16.57,-35.53;
560	1011.11	141.98	v:0.5;t:f;sf:1;nr:3.92;cr:7.84;verts:7.8,2.38|-2.07,17.64|-9.93,-29.76|3.45,-7.39|3.83,-7.2;
600	1027.43	137.66	v:0.5;t:f;sf:1;nr:3.92;cr:7.84;verts:38.85,5.36|-18.39,13.32|-8.52,-1.93|-12.87,-11.71|-12.49,-11.52;
640	1041.92	131.35	v:0.5;t:f;sf:1;nr:3.92;cr:7.84;verts:25.16,-0.88|17.49,18.11|-25.04,2.63|-24.87,-3.94|24.47,-19.63;
680	1069.72	131.4	v:0.5;t:f;sf:1;nr:3.92;cr:7.85;verts:20.79,12|19.85,24.3|-15.11,-18.65|-3.33,-19.58;
720	1100.16	128.75	v:0.5;t:f;sf:1;nr:3.92;cr:7.85;verts:-6.04,26.14|-9.65,9.35|-26.68,-2.8|-25.79,-7.4|30.87,-24.21;
760	1121.36	116.55	v:0.5;t:f;sf:1;nr:3.92;cr:7.85;verts:15.23,11.07|7.96,17.07|-18.69,-2.29|-0.73,-31.38;
800	1151.69	110.94	v:0.5;t:f;sf:1;nr:3.92;cr:7.85;verts:8.06,-2.62|4.74,7.03|-6.2,5.78|15.79,-19.52;
840	1168.57	107.96	v:0.5;t:f;sf:1;nr:3.92;cr:7.85;verts:31.02,24.03|-12.15,4.05|-23.08,2.8|-8.83,-5.6|-1.1,-22.5;
880	1187.67	106.4	v:0.5;t:f;sf:1;nr:3.97;cr:7.94;verts:14.55,8.07|1.74,16.55|-12.37,11.13|2.38,-39.17|1.74,-16.55;
920	1211.51	97.37	v:0.5;t:f;sf:1;nr:4.01;cr:8.03;verts:29.86,10.83|-22.11,7.52|-9.29,-0.96|-2.5,-8.7|-2.19,-8.78;
960	1219.47	99.03	v:0.5;t:f;sf:1;nr:4.06;cr:8.12;verts:20.69,34.41|-17.25,0.71|-10.45,-7.03|-10.15,-7.12|5.61,-20.94;
1000	1239.05	106.82	v:0.5;t:f;sf:1;nr:4.1;cr:8.2;verts:21.86,15.88|-4.19,32.19|-13.97,-13.15|15.5,-22.14|17.73,-20.39;
1040	1256.44	108.72	v:0.5;t:f;sf:1;nr:4.14;cr:8.28;verts:4.47,17.78|-9.15,6.65|0.34,-18.5|26.03,-3.29;
1080	1274.38	117.69	v:0.5;t:f;sf:1;nr:4.18;cr:8.36;verts:1.87,26.77|-24.52,10.92|-17.59,-9.53|32.46,-25.72|8.1,5.68;
1120	1287.08	124.42	v:0.5;t:f;sf:1;nr:4.22;cr:8.44;verts:14.31,14.31|-14.8,13.8|-7.25,-18.9|24.55,-22.73;
1160	1305.6	144.42	v:0.5;t:f;sf:1;nr:4.26;cr:8.52;verts:31.6,-7.29|6.03,-2.74|-0.37,0.32|-24.1,-21.7|5.07,-32.03;
1200	1309.26	150.57	v:0.5;t:f;sf:1;nr:4.3;cr:8.6;verts:35.18,-24.05|-19.5,13.15|21.49,-9.57|-4.03,6.47|-15.12,18.02;
1240	1314.37	160.26	v:0.5;t:f;sf:1;nr:4.34;cr:8.67;verts:16.38,0.13|5.82,8.31|-1.06,10.09|-9.14,16.17|-17.42,-29.66;
1280	1322.46	171.48	v:0.5;t:f;sf:1;nr:4.37;cr:8.75;verts:3.55,-43.22|-9.15,21.31|-2.27,19.53|9.35,4.36|8.29,11.35;
1320	1349.19	164.55	v:0.5;t:f;sf:1;nr:4.41;cr:8.82;verts:27.2,6.6|-18.44,4.42|21.42,-3.39|21.61,-1.89;
1360	1362.89	160.95	v:0.5;t:f;sf:1;nr:4.44;cr:8.89;verts:13.49,2.99|-1.29,24.65|-16.48,-31.18|7.72,-7|7.9,-5.5;
1400	1380.05	148.46	v:0.5;t:f;sf:1;nr:4.48;cr:8.96;verts:42.83,11.81|-18.45,12.17|-9.26,-17.98|-9.44,-19.48|-3.67,-9.49;
1440	1390.48	136.84	v:0.5;t:f;sf:1;nr:4.51;cr:9.02;verts:26.85,6.69|0.26,-0.45|-27.25,-4.81|-14.09,-21.11|22.1,-16.65;
*	id=P24	origin=start	destiny=end	motherId=-
0	181.4	507.06	v:0.5;t:f;sf:1;nr:3.93;cr:7.86;verts:23.13,31.22|4.96,6.58|-18.63,-11.94|1.43,-8.11|7.69,-2.95;
40	203.94	496.38	v:0.5;t:f;sf:1;nr:3.98;cr:7.96;verts:0.59,20.55|-17.58,-4.09|-14.85,-13.62|7.7,-4.44|31.45,0.83;
80	223.51	487.43	v:0.5;t:f;sf:1;nr:4.03;cr:8.06;verts:21.84,33.28|-18.98,11.6|-11.87,-13.39|9.96,-17.97|11.88,-8.12;
120	249.54	479.2	v:0.5;t:f;sf:1;nr:4.08;cr:8.17;verts:14.74,10.71|-18.8,8.51|-14.16,-11.46|-14.16,-16.36|14.74,-10.71;
160	261.47	478.18	v:0.5;t:f;sf:1;nr:4.13;cr:8.26;verts:-27.98,-29.73|2.8,9.69|13.66,15.17|2.8,-11.72|17.85,9.9;
200	268.02	473.03	v:0.5;t:f;sf:1;nr:4.18;cr:8.36;verts:-3.74,-16.88|7.11,10.01|-3.74,4.53|-22.36,-24.35;
240	279.93	476.47	v:0.5;t:f;sf:1;nr:4.22;cr:8.44;verts:17.71,37.85|-4.79,13.46|-15.65,7.98|-15.65,-13.43|20.2,-24.94;
280	300.84	480.46	v:0.5;t:f;sf:1;nr:4.26;cr:8.52;verts:0.27,-0.41|-12.18,14.02|-9.56,-15.92|-0.72,-20.95|13.13,-13.13;
320	315.4	482.29	v:0.5;t:f;sf:1;nr:4.3;cr:8.6;verts:33.95,25.73|-8.35,4.44|-14.29,1.42|-15.28,-19.12|-1.43,-11.3;
360	337.62	475.18	v:0.5;t:f;sf:1;nr:4.34;cr:8.67;verts:11.74,18.63|-2.05,8.88|-7.47,-5.23|-5.1,-7.56|-3.05,-42.89;
400	354.4	476.13	v:0.5;t:f;sf:1;nr:4.37;cr:8.74;verts:-5.05,19.58|-18.83,9.83|-24.25,-4.28|-21.88,-6.61|-0.27,0.42;
440	375.28	463.77	v:0.5;t:f;sf:1;nr:4.39;cr:8.78;verts:15.12,29.68|2.9,33.18|-8.62,32.17|-21.16,-11.94|11.39,-42.2;
480	393.21	465.71	v:0.5;t:f;sf:1;nr:4.41;cr:8.81;verts:14.89,9.31|12.82,18.47|-17.04,4.25|9.82,-14.56;
520	413.35	466.19	v:0.5;t:f;sf:1;nr:4.42;cr:8.84;verts:-5.25,9.78|-7.32,18.94|-30.9,20.84|-10.32,-14.08|39.65,-19.2;
560	430.83	469.83	v:0.5;t:f;sf:1;nr:4.43;cr:8.86;verts:19.12,5.12|-10.19,16.96|-22.73,13.42|-19.79,0.35|30.95,-17.06;
600	441.38	465.61	v:0.5;t:f;sf:1;nr:4.44;cr:8.88;verts:-20.74,12.74|-16.46,7.62|8.57,0.9|8.94,2.23;
640	465.28	468.03	v:0.5;t:f;sf:1;nr:4.45;cr:8.89;verts:20.64,39.28|-14.96,4.66|-15.33,3.33|-18.53,-20.58|9.02,-26.18;
680	482.94	467.74	v:0.5;t:f;sf:1;nr:4.45;cr:8.91;verts:18.08,13.82|-1.52,10.83|-0.38,-10.93|8.13,-7.32;
720	499.97	467.29	v:0.5;t:f;sf:1;nr:4.46;cr:8.92;verts:1.06,13.38|-18.55,10.38|-17.41,-11.38|-8.9,-7.77|43.08,-11.29;
760	527.91	478.86	v:0.5;t:f;sf:1;nr:4.47;cr:8.93;verts:15.15,0.27|31.61,31.47|-31.23,11.99|-22.39,-24.86|31.23,-11.99;
800	542.68	478.97	v:0.5;t:f;sf:1;nr:4.47;cr:8.94;verts:20.77,29.08|1.32,10.73|-10.75,-1.13|16.46,-11.88;
840	567.99	476.99	v:0.5;t:f;sf:1;nr:4.48;cr:8.96;verts:44.64,2.79|-24,8.75|-9.55,-2.38|-7.54,-6.32|-8.86,-13.86;
880	589.83	474.56	v:0.5;t:f;sf:1;nr:4.48;cr:8.97;verts:22.8,0.36|-6.63,9.13|-18.62,-21.79|-7.25,-8.64;
920	607.51	469.44	v:0.5;t:f;sf:1;nr:4.49;cr:8.98;verts:2.4,19.58|-24.31,4.01|30.89,-32.49|5.12,-4.76|19.68,-1.38;
960	630.87	477.82	v:0.5;t:f;sf:1;nr:4.5;cr:8.99;verts:21.8,39.25|-3.67,7|-18.24,3.62|-9.6,0.34|7.54,-24.12;
1000	652.43	490.29	v:0.5;t:f;sf:1;nr:4.5;cr:9.01;verts:-15.7,26.13|1.61,2.64|27.62,-12.88|28.82,-9.92;
1040	665.48	487.26	v:0.5;t:f;sf:1;nr:4.51;cr:9.02;verts:-18.23,41.17|-11.44,-0.4|13.49,-24.34|14.58,-15.92|15.77,-12.96;
1080	675.77	478.69	v:0.5;t:f;sf:1;nr:4.52;cr:9.04;verts:26.39,36.58|-8.17,5.94|-21.73,-8.96|4.28,-24.48|5.48,-21.53;
1120	694.8	476.37	v:0.5;t:f;sf:1;nr:4.53;cr:9.05;verts:44.26,9.1|-17.38,27.82|-31.02,10.68|-29.97,-13.34|18.82,-26.87;
1160	722.61	480.2	v:0.5;t:f;sf:1;nr:4.53;cr:9.07;verts:16.45,12.93|12.8,15.26|-8.74,35.14|-8.99,-23.04|11.99,-15.9;
1200	758.99	481.78	v:0.5;t:f;sf:1;nr:4.54;cr:9.08;verts:14.85,33.09|-19.92,14.51|-9.08,-27.94|11,-27.24|29.34,1.54;
1240	786.68	478.84	v:0.5;t:f;sf:1;nr:4.55;cr:9.09;verts:22.89,4.04|36.65,26.8|-23.16,-2.03|-17.54,-15.25|-9.08,-21.4;
1280	814.43	477.17	v:0.5;t:f;sf:1;nr:4.61;cr:9.22;verts:8.9,25.13|-6.3,35.74|-25.66,25.66|-4.85,2.37|0.16,-0.5;
1320	831.61	474.47	v:0.5;t:f;sf:1;nr:4.69;cr:9.38;verts:-8.27,22.44|-22.03,-0.33|-17.02,-3.2|4.6,-9.04|42.17,-18.63;
1360	837.16	480.29	v:0.5;t:f;sf:1;nr:4.77;cr:9.54;verts:26.29,12.82|5.08,28.81|-27.58,5.49|-22.57,2.62|0.38,-0.39;
1400	852.48	483.1	v:0.5;t:f;sf:1;nr:4.85;cr:9.69;verts:10.97,15.64|-14.94,2.43|-22.59,-9.28|16.84,-10.12;
1440	859.15	487.39	v:0.5;t:f;sf:1;nr:4.91;cr:9.83;verts:4.3,19.92|-21.61,6.71|-20.19,-24.06|10.18,-5.84|48.07,-6.12;
*	id=P25	origin=start	destiny=end	motherId=-
0	99.6	105.64	v:0.5;t:f;sf:1;nr:3.94;cr:7.89;verts:7.68,4.62|-12.16,10.34|-8.19,-3.65|4.19,-4.36;
40	112.98	96.32	v:0.5;t:f;sf:1;nr:3.99;cr:7.98;verts:-19.58,18.9|-26.52,-6.12|-9.19,-13.68|-5.7,-4.69|0.45,-0.03;
80	123.25	86.79	v:0.5;t:f;sf:1;nr:4.03;cr:8.07;verts:21.42,33.66|-17.31,7|-15.97,-14.23|-9.82,-9.57|15.84,-9.9;
120	128.07	75.65	v:0.5;t:f;sf:1;nr:4.07;cr:8.15;verts:-0.34,-0.32|-22.13,-4.15|-3.22,-18.28|11.03,-21.04|15.56,-10.11;
160	154.12	69.19	v:0.5;t:f;sf:1;nr:4.11;cr:8.22;verts:23.68,22.39|-3.54,9.72|-9.14,-4.86|-10.49,-16.56|-0.9,-10.31;
200	178.87	68.04	v:0.5;t:f;sf:1;nr:4.15;cr:8.3;verts:26.49,15.3|-1.07,21.24|-19.81,36.03|-12.44,-27.95|9.96,-28.93;
240	198.33	70.79	v:0.5;t:f;sf:1;nr:4.19;cr:8.37;verts:26.78,5.69|7.03,18.04|-22.15,16.09|2.7,-33.08;
280	216.15	79.3	v:0.5;t:f;sf:1;nr:4.22;cr:8.44;verts:-9.24,32.19|4.71,-16.42|7.75,-15.22|8.96,14.21|14.94,-8.28;
320	236.66	80.34	v:0.5;t:f;sf:1;nr:4.26;cr:8.52;verts:42.04,3.93|-11.55,15.25|-15.8,-15.38|-12.76,-14.18|-5.57,-7.24;
360	258.63	78.4	v:0.5;t:f;sf:1;nr:4.29;cr:8.58;verts:33.82,4.07|-10.08,20.66|-22.31,-5.56|-15.68,-16.81|20.07,2;
400	289.09	83.71	v:0.5;t:f;sf:1;nr:4.33;cr:8.66;verts:33.14,8.97|-10.39,7.31|-25.12,6.73|15.29,-21.04;
440	303.89	70.9	v:0.5;t:f;sf:1;nr:4.35;cr:8.7;verts:21.89,24.31|-28.62,15.86|-25.19,-5.5|27.77,-33.19|18.34,-3.84;
480	317.92	55.06	v:0.5;t:f;sf:1;nr:4.37;cr:8.74;verts:19.71,8.77|7.86,8.47|-19.44,19.93|-4.12,-21.18|4.31,-19.68;
520	339.15	50.9	v:0.5;t:f;sf:1;nr:4.38;cr:8.77;verts:9.57,-2.03|-1.87,9.6|-1.52,4.61|-13.37,4.31|27.26,-21.86;
560	361.59	54.71	v:0.5;t:f;sf:1;nr:4.4;cr:8.8;verts:21.06,18.54|-23.96,8.42|-12.87,1.78|4.82,-18.04|8.4,-5.25;
600	372.57	68.65	v:0.5;t:f;sf:1;nr:4.41;cr:8.82;verts:20.93,-0.37|-2.58,8.69|-6.16,-4.11|-11.53,-33.24;
640	387.93	88.28	v:0.5;t:f;sf:1;nr:4.42;cr:8.85;verts:5.57,19.27|-17.68,-6.09|10.73,-15.32|33.95,-9.63;
680	392.42	96.49	v:0.5;t:f;sf:1;nr:4.43;cr:8.87;verts:13.27,22.98|-23.64,12.05|-22.17,2.12|25.93,-35.83|6.24,-7.11;
720	407.26	111.11	v:0.5;t:f;sf:1;nr:4.44;cr:8.89;verts:12.61,23.72|-16.17,21.46|-8.6,7.51|5.34,-44.01|11.09,-21.21;
760	417.88	117.59	v:0.5;t:f;sf:1;nr:4.45;cr:8.9;verts:26.15,22.73|-19.22,13.99|-32.13,12.98|0.47,-14.73|22.07,-38.56;
800	430.74	116.53	v:0.5;t:f;sf:1;nr:4.46;cr:8.92;verts:13.29,21.68|-24.34,1.7|-24.38,-0.85|-12.39,-15.79|42.73,-12.48;
840	445.16	104.33	v:0.5;t:f;sf:1;nr:4.47;cr:8.94;verts:8.48,34.02|3.06,34.93|-1.12,9.48|0.27,-0.31;
880	457.85	106.54	v:0.5;t:f;sf:1;nr:4.48;cr:8.95;verts:-29.97,33.14|-13.82,11.69|-12.43,1.9|18.66,-20.72|25.06,-12.22;
920	475.59	106.98	v:0.5;t:f;sf:1;nr:4.48;cr:8.96;verts:29.4,33.74|-30.61,-0.53|0.92,-20.29|7.32,-11.79|18.42,-24.45;
960	476.45	113.43	v:0.5;t:f;sf:1;nr:4.49;cr:8.97;verts:-22.59,38.7|0.06,-13.84|9.97,-16.59|17.56,-18|6.47,-5.34;
1000	492.28	124.66	v:0.5;t:f;sf:1;nr:4.49;cr:8.98;verts:44.28,7.25|-9.36,5.89|-15.77,-2.61|-5.86,-5.36|1.74,-6.77;
1040	499.73	143.86	v:0.5;t:f;sf:1;nr:4.54;cr:9.07;verts:-5.72,12.44|-0.03,-0.41|10.51,-18.2|18.2,-10.51;
1080	504.64	150.21	v:0.5;t:f;sf:1;nr:4.59;cr:9.18;verts:-10.63,18.79|-4.94,5.94|5.6,-11.85|-0.33,0.25;
1120	528.27	149.69	v:0.5;t:f;sf:1;nr:4.65;cr:9.3;verts:-4.13,21.26|-11.8,18.17|-23.96,-0.27|-18.03,-12.38|-0.17,0.5;
1160	549.4	155.83	v:0.5;t:f;sf:1;nr:4.71;cr:9.43;verts:26.31,-38.34|-21.31,6.64|-4.45,20.92|20.66,5.54|3.71,21.07;
1200	578.94	159.56	v:0.5;t:f;sf:1;nr:4.78;cr:9.56;verts:24.4,3.86|-8.87,9.27|14.28,-13|21.6,-11.98;
1240	609.1	153.4	v:0.5;t:f;sf:1;nr:4.85;cr:9.69;verts:29.42,37.68|-5.76,-2.3|-15.01,-15.01|-15.88,-19.17|-8.55,-18.14;
1280	627.76	147.85	v:0.5;t:f;sf:1;nr:4.91;cr:9.81;verts:-11.37,47.1|-24.43,-7.85|-28.58,-20.01|16.91,-30.51|34.8,-2.43;
1320	644.95	143.23	v:0.5;t:f;sf:1;nr:4.94;cr:9.87;verts:-0.4,23.15|-18.24,14.25|-21.31,9.05|22.58,-32.09|17.61,-7.05;
1360	660.33	128.7	v:0.5;t:f;sf:1;nr:4.96;cr:9.92;verts:19.93,34.09|-15.78,8.62|0,-23.3|2.24,-21.58|4.05,-22.94;
1400	679.21	131.92	v:0.5;t:f;sf:1;nr:4.98;cr:9.96;verts:0.52,0.23|-32.71,-1.14|-18.88,-20.08|-16.64,-18.36|-14.84,-19.73;
1440	690.93	136.84	v:0.5;t:f;sf:1;nr:5;cr:10;verts:-3.69,26.24|-11.19,5.15|-12.44,-23.39|0.14,0.44;
*	id=P26	origin=start	destiny=end	motherId=-
0	52.91	591.78	v:0.5;t:f;sf:1;nr:3.93;cr:7.85;verts:9.39,16.26|-0.15,11.78|-17.86,5.8|-18.05,-5.18|31.62,-22.49;
40	67.44	596.85	v:0.5;t:f;sf:1;nr:3.97;cr:7.95;verts:-5.14,21.34|-7.79,17.51|-14.68,16.85|2,-19.06|22.52,-21.9;
80	81.78	600.16	v:0.5;t:f;sf:1;nr:4.02;cr:8.05;verts:25.22,1.76|17.88,26.29|-24.3,-6.97|-12.34,-15.75|8.19,-18.59;
120	107.16	612.49	v:0.5;t:f;sf:1;nr:4.08;cr:8.16;verts:31.95,4.01|-0.16,14.09|-17.2,-6.26|3.65,-8.59|4.67,-8.09;
160	133.63	613.8	v:0.5;t:f;sf:1;nr:4.14;cr:8.28;verts:5.48,5.31|4.82,19.32|-21.8,-6.78|-22.82,-7.29|21.95,-24.15;
200	162.38	616.45	v:0.5;t:f;sf:1;nr:4.2;cr:8.41;verts:41.41,0.55|2.57,9.6|-23.27,7.97|-7.03,-7.03|-6.79,-21.5;
240	176.93	617.39	v:0.5;t:f;sf:1;nr:4.27;cr:8.54;verts:-11.98,10.54|-21.58,-6.08|-8.31,-3.87|-7.94,-4.58|41.92,-3.16;
280	205.47	611.21	v:0.5;t:f;sf:1;nr:4.33;cr:8.67;verts:3.81,31.02|-5.43,30.78|-20.5,23.59|11.97,-40.99|13.38,-9.34;
320	219.21	610.02	v:0.5;t:f;sf:1;nr:4.4;cr:8.79;verts:7.96,4.59|-3.29,8.58|-0.36,-10.53|18.84,-20.35;
360	233.21	618.29	v:0.5;t:f;sf:1;nr:4.43;cr:8.86;verts:-6.05,12.86|-17.3,16.85|-14.36,-2.26|4.84,-12.08|41.19,-15.41;
400	265.2	622.94	v:0.5;t:f;sf:1;nr:4.45;cr:8.91;verts:9.19,-10.76|2.91,-10.87|9.94,-5.28|-8.99,-6.77|-4.29,-17.63;
440	284.23	613.77	v:0.5;t:f;sf:1;nr:4.47;cr:8.94;verts:-11.31,32.85|-16.12,-20.04|-9.84,-19.93|-9.1,-14.45|-0.26,0.45;
480	298.69	602.01	v:0.5;t:f;sf:1;nr:4.49;cr:8.97;verts:10.63,-0.56|-0.47,-0.21|-14.71,-11.32|-5.95,-8.82|-0.19,-10.64;
520	319.3	585.86	v:0.5;t:f;sf:1;nr:4.5;cr:9;verts:5.45,44.53|-21.08,-16.35|-9.98,-16.7|22.09,2.71|21.68,-5.01;
560	342.06	584.59	v:0.5;t:f;sf:1;nr:4.51;cr:9.02;verts:13.25,13.72|12.26,14.61|-15.81,10.67|-1.07,-6.28|16.86,-41.71;
600	377.96	590.53	v:0.5;t:f;sf:1;nr:4.52;cr:9.04;verts:19.84,0|8.39,17.98|3.79,19.48|-17.83,8.7|12.05,-34;
640	397.65	586.98	v:0.5;t:f;sf:1;nr:4.53;cr:9.06;verts:-5.86,23.51|-11.3,14.43|-15.9,15.92|-14.24,-19.6|32.74,-15.36;
680	409.42	594.36	v:0.5;t:f;sf:1;nr:4.54;cr:9.08;verts:19.33,26.61|10.16,31.28|-28.48,-16.44|15.62,-32.7;
720	432.13	593.09	v:0.5;t:f;sf:1;nr:4.55;cr:9.1;verts:-13.83,32.59|-3.37,25.34|-31.26,16.62|34.63,7.36|31.64,17.82;
760	450.61	605.14	v:0.5;t:f;sf:1;nr:4.56;cr:9.12;verts:-33.73,-30.52|-8.98,-4|16.15,19.41|9.49,2.54|7.3,-6.57;
800	466.67	607.31	v:0.5;t:f;sf:1;nr:4.57;cr:9.13;verts:0.09,21.57|-6.57,4.71|-25.03,-1.83|-8.76,-4.41|38.3,-24.71;
840	496.37	604.92	v:0.5;t:f;sf:1;nr:4.63;cr:9.25;verts:2.98,-3.89|10.59,2.45|-9.41,-5.43|-4.42,-9.93;
880	512.27	601.16	v:0.5;t:f;sf:1;nr:4.69;cr:9.39;verts:41.51,20.4|-5.32,-1.31|-25.32,-9.19|-12.93,-7.65|-20.33,-13.69;
920	538.47	595.8	v:0.5;t:f;sf:1;nr:4.77;cr:9.53;verts:15.31,15.05|-9.69,5.37|-1.95,-37.5|-0.58,-11.06;
960	555.06	604.37	v:0.5;t:f;sf:1;nr:4.84;cr:9.69;verts:8.96,-3.26|-1.28,23.62|-9.16,2.63|-17.16,-2.49|16.92,-25.38;
1000	571.3	606.63	v:0.5;t:f;sf:1;nr:4.93;cr:9.86;verts:6.96,38.12|-25.41,4.88|-7.29,-1.01|0.68,-23.13|18.07,-14.63;
1040	595.33	620.08	v:0.5;t:f;sf:1;nr:4.97;cr:9.93;verts:27.77,18.03|-11.2,22.6|-23.35,-9.68|31.31,-10.78;
1080	604.39	629.34	v:0.5;t:f;sf:1;nr:4.99;cr:9.99;verts:22.25,-1.52|5.71,-21.3|17.84,12.96|11.68,18.7|-37.46,-32.59;
1120	614.71	629.11	v:0.5;t:f;sf:1;nr:5.01;cr:10.03;verts:11.93,-1.75|7.51,12.73|-12.33,-16.32|-4.62,-21.53;
1160	641.38	622.49	v:0.5;t:f;sf:1;nr:5.03;cr:10.06;verts:37.44,14.38|-20.13,22.35|-19.16,6.11|-14.74,-8.37|20.89,-21.64;
1200	665.05	618.13	v:0.5;t:f;sf:1;nr:5.04;cr:10.09;verts:46.74,18.57|31.73,14.79|13.76,10.02|-34.96,1.83|-2.78,-26;
1240	687.23	608.95	v:0.5;t:f;sf:1;nr:5.05;cr:10.11;verts:24.56,9.39|9.55,5.62|7.87,9.06|-8.42,0.84|-29.61,-27.41;
1280	700.47	599.53	v:0.5;t:f;sf:1;nr:5.07;cr:10.13;verts:26.23,43.21|11.53,19.96|-21.66,-8.58|0.4,-23.05|11.32,-0.03;
1320	720.27	586.28	v:0.5;t:f;sf:1;nr:5.07;cr:10.15;verts:7.72,6.71|18.78,17.89|-8.28,6.72|-8.48,-13.27;
1360	729.26	580.23	v:0.5;t:f;sf:1;nr:5.08;cr:10.16;verts:50.55,4.37|9.79,11.83|-5.58,9.67|-17.26,0.67|-17.46,-19.33;
1400	743.46	567.64	v:0.5;t:f;sf:1;nr:5.09;cr:10.18;verts:9.53,9.87|0.72,13.7|-3.09,-13.37|20.52,-3.49;
1440	761.44	562.94	v:0.5;t:f;sf:1;nr:5.1;cr:10.19;verts:46.8,20|-8.45,5.17|-17.27,9|-21.07,-18.07|2.54,-8.19;
*	id=P27	origin=start	destiny=end	motherId=-
0	774.23	26.55	v:0.5;t:f;sf:1;nr:3.97;cr:7.95;verts:-16.09,27|-12.48,14.35|-14.13,12.72|8.63,-21.45|13.91,-12.97;
40	781.99	20.61	v:0.5;t:f;sf:1;nr:4.02;cr:8.03;verts:22.18,17.33|-21.89,6.78|6.15,-18.91|17.85,-26.32;
80	782.38	25.09	v:0.5;t:f;sf:1;nr:4.06;cr:8.12;verts:34.96,19.78|-9.19,15.29|-17.15,-4.92|-0.62,-17.83|5.76,-14.43;
120	794.17	40.37	v:0.5;t:f;sf:1;nr:4.1;cr:8.2;verts:-0.4,-0.25|-6.04,0.85|-19.62,2.76|-12.42,-2.55|13,-14.95;
160	809.98	47.27	v:0.5;t:f;sf:1;nr:4.13;cr:8.27;verts:6.8,15.28|-16.2,6.65|-21.84,7.74|-2.81,-8.05|32.11,-25.47;
200	826.43	45.78	v:0.5;t:f;sf:1;nr:4.17;cr:8.33;verts:7.67,6.67|1.59,10.04|-9.65,13.79|-19.26,-9.54|36.8,-18.82;
240	851.07	42.43	v:0.5;t:f;sf:1;nr:4.19;cr:8.39;verts:37.77,17.57|-23.06,6.7|-16.97,3.33|-4.46,-8.76|5.06,-8.43;
280	872.42	30.47	v:0.5;t:f;sf:1;nr:4.22;cr:8.44;verts:30.24,8.67|16.43,5.61|0.45,-0.17|9.72,-29.92|27.24,-15.73;
320	895.72	25.29	v:0.5;t:f;sf:1;nr:4.24;cr:8.48;verts:6.94,3.49|26.7,32.66|-6.87,0.43|-22.85,-5.36|3.94,-20.91;
360	919.5	17.28	v:0.5;t:f;sf:1;nr:4.26;cr:8.52;verts:2.91,24.65|-7.95,21.83|-16.85,-4.52|-10.91,-20.52|36.44,-21.68;
400	936.07	9.4	v:0.5;t:f;sf:1;nr:4.28;cr:8.55;verts:19.09,38.07|-13.65,16.78|-14.74,-26.6|-13.81,-27.09|8.38,-29.23;
440	946.38	5.75	v:0.5;t:f;sf:1;nr:4.29;cr:8.58;verts:18.88,1.98|15.36,11.16|-3.09,-6.47|4.27,-18.5;
480	968.33	-8.01	v:0.5;t:f;sf:1;nr:4.31;cr:8.61;verts:-0.3,-0.39|-6.6,-2.61|-17.82,-4.44|-10.27,-15.22|-3.08,-11.78;
520	988.1	-7	v:0.5;t:f;sf:1;nr:4.32;cr:8.64;verts:12.9,25.32|-20.06,0.62|-22.84,-10.76|0.32,0.23;
560	1004.23	1.2	v:0.5;t:f;sf:1;nr:4.33;cr:8.66;verts:23.64,13.65|4.91,13.28|-15.81,8.43|21.51,-16.81;
600	1023.54	-5.02	v:0.5;t:f;sf:1;nr:4.35;cr:8.69;verts:17.83,39.48|4.33,7.43|-14.41,7.05|2.2,-23.03|7.64,-19.9;
640	1051.32	-15.02	v:0.5;t:f;sf:1;nr:4.36;cr:8.72;verts:4.52,7.83|-23.45,-2.57|-8.26,-3.68|7.83,-4.52|34.76,0.29;
680	1067.34	-33.98	v:0.5;t:f;sf:1;nr:4.37;cr:8.75;verts:18.55,20.6|4.09,34.63|-11.51,-11.13|-8.2,-23.47|8.57,-26.37;
720	1077.68	-39.36	v:0.5;t:f;sf:1;nr:4.39;cr:8.78;verts:20.93,28.05|8.22,15.22|-19.84,2.09|2.78,-19.75;
760	1106.38	-26.14	v:0.5;t:f;sf:1;nr:4.4;cr:8.81;verts:16.81,40.55|-16.44,-6.64|-15.66,-8.33|7.21,-16.2|7.77,-15.94;
800	1123.95	-16.58	v:0.5;t:f;sf:1;nr:4.42;cr:8.84;verts:30.34,31.91|-10.36,-6.64|-9.8,-6.38|-14.44,-13.95|-11.52,-16.45;
840	1148.64	0.44000000000005	v:0.5;t:f;sf:1;nr:4.43;cr:8.86;verts:32.03,1.68|-20.62,24.57|-28.05,15.55|-24.2,-21.04|0.51,-0.01;
880	1162.74	10.47	v:0.5;t:f;sf:1;nr:4.44;cr:8.89;verts:17.93,11.71|-13.59,10.02|-24.65,-14.02|28.02,-4.94;
920	1187.3	15.55	v:0.5;t:f;sf:1;nr:4.46;cr:8.92;verts:15.84,41.53|-6.63,16.78|-13.48,-17.89|-12.2,-18.79|13.48,-17.89;
960	1184.09	19.89	v:0.5;t:f;sf:1;nr:4.47;cr:8.94;verts:5.25,35.27|-3.42,21.13|-8.99,-14.44|16.69,-13.55;
1000	1186.38	34.65	v:0.5;t:f;sf:1;nr:4.48;cr:8.97;verts:13.61,25.17|-11.28,0.32|14.04,-14.04|14.4,1.21;
1040	1188.24	40.02	v:0.5;t:f;sf:1;nr:4.5;cr:8.99;verts:11.92,-0.21|12.54,6.58|-5.86,-7.36|12.18,-8.67;
1080	1192.95	65.96	v:0.5;t:f;sf:1;nr:4.51;cr:9.02;verts:7.21,25.73|17.99,-22.22|7.47,17.27|-10.57,18.58|2.34,-44.89;
1120	1204.15	74.68	v:0.5;t:f;sf:1;nr:4.52;cr:9.04;verts:8.45,-6.61|-3.74,25.99|6.96,-35.39|6.79,-13.5;
1160	1220.04	79.66	v:0.5;t:f;sf:1;nr:4.53;cr:9.07;verts:26.2,12.26|-5.04,9.09|-7.44,-1.62|-9.1,-8.51|-2.69,-10.04;
1200	1250.77	83.8	v:0.5;t:f;sf:1;nr:4.55;cr:9.09;verts:14.43,11.27|-0.64,18.3|-4.53,16.4|-13.82,12.01|-0.61,-45.33;
1240	1262.89	81.91	v:0.5;t:f;sf:1;nr:4.56;cr:9.12;verts:8.27,35.41|2.31,9.39|-1.8,9.28|-16.65,14.51;
1280	1273.7	71.88	v:0.5;t:f;sf:1;nr:4.57;cr:9.14;verts:-2.54,25.37|-12.61,-0.75|21.64,-29.35|19.21,-20.6;
1320	1275.74	60.01	v:0.5;t:f;sf:1;nr:4.58;cr:9.17;verts:35.97,6.57|-4.58,13.51|-14.66,-12.62|4.75,-8.23;
1360	1281.81	62.57	v:0.5;t:f;sf:1;nr:4.59;cr:9.19;verts:-10.65,16.06|-20.72,-10.06|-1.31,-5.68|0.3,0.3;
1400	1298.77	58	v:0.5;t:f;sf:1;nr:4.61;cr:9.21;verts:-28.23,-10.28|-16.67,-4.27|-18.28,-10.25|-3.57,-6.83|-1.57,-30;
1440	1318.64	74.46	v:0.5;t:f;sf:1;nr:4.64;cr:9.29;verts:0.38,0.37|-23.44,9.63|-33.28,-12.77|-21.44,-13.55|-4.96,-35.3;
*	id=P28	origin=start	destiny=end	motherId=-
0	115.18	353.02	v:0.5;t:f;sf:1;nr:3.89;cr:7.78;verts:11.04,0.77|8.95,6.51|-13.49,7.02|-10.99,1.35|20.01,-23.34;
40	124.93	362.91	v:0.5;t:f;sf:1;nr:3.89;cr:7.78;verts:19.99,33.38|1.29,10.66|-0.8,16.39|-14.38,-14.89|10.26,-13.45;
80	149.89	359.49	v:0.5;t:f;sf:1;nr:3.89;cr:7.78;verts:14.7,8.15|11.35,28.98|-11.89,-11.89|-14.71,-16.87|4.07,-16.31;
120	161.86	357.92	v:0.5;t:f;sf:1;nr:3.89;cr:7.78;verts:26.14,14.49|2.73,6.58|-28.26,9.73|-7.9,-17.88|37.01,-12.03;
160	168.31	360.57	v:0.5;t:f;sf:1;nr:3.89;cr:7.78;verts:29.91,24.9|-3.71,9.23|-14.26,25.73|-14.35,-15.23|10.54,-27.47;
200	195.87	364.04	v:0.5;t:f;sf:1;nr:3.89;cr:7.79;verts:7.29,22.43|-18.33,14.84|-22.98,5.31|10.71,-21.02|29.87,-24.95;
240	230.22	364.36	v:0.5;t:f;sf:1;nr:3.89;cr:7.79;verts:11.76,2.71|-1.89,11.92|-10.94,-5.1|3.27,-30.97;
280	251.8	355.12	v:0.5;t:f;sf:1;nr:3.89;cr:7.79;verts:19.24,1.68|11.08,15.82|-31.11,-1.48|8.77,-17.2;
320	271.26	361.88	v:0.5;t:f;sf:1;nr:3.89;cr:7.79;verts:19.57,15.42|4.7,7.53|-0.23,8.44|8.74,-1.54;
360	304.76	377.91	v:0.5;t:f;sf:1;nr:3.89;cr:7.79;verts:31.5,15.36|1.32,15.89|-12.56,32.72|-6.69,-34.4;
400	325.56	387.18	v:0.5;t:f;sf:1;nr:3.89;cr:7.79;verts:24.77,15.48|23.33,17.58|1.71,-15.86|21.36,-19.92;
440	341.86	393.44	v:0.5;t:f;sf:1;nr:3.9;cr:7.79;verts:-9.46,29.69|-14.59,-9.59|5.06,-13.65|21.56,-9.6;
480	365.45	400.56	v:0.5;t:f;sf:1;nr:3.9;cr:7.79;verts:37.01,12.14|-3.68,8.26|-4.92,7.58|-18.52,-6.54|1.88,-8.84;
520	375.7	400.12	v:0.5;t:f;sf:1;nr:3.9;cr:7.79;verts:-7.05,9.03|-13.93,7.82|-15.18,7.14|-8.38,-9.28|38.5,-5.96;
560	394.96	400.43	v:0.5;t:f;sf:1;nr:3.9;cr:7.79;verts:-4.23,-7.63|5.25,-6.97|0.32,-0.32|6.88,-5.37|19.24,-5.64;
600	414.66	398.35	v:0.5;t:f;sf:1;nr:3.9;cr:7.79;verts:34.8,17.53|-19.38,-2.4|-12.82,-7.45|-14.45,-9.05|-0.46,-7.72;
640	442.02	410.54	v:0.5;t:f;sf:1;nr:3.9;cr:7.8;verts:9.39,6.57|-14.1,14.12|-1.4,-11.37|1.2,-11.4|4.84,-10.38;
680	453.76	413.51	v:0.5;t:f;sf:1;nr:3.94;cr:7.89;verts:30.76,5.14|-2.35,9.55|-13.14,-8.4|-10.54,-8.42|-6.9,-7.41;
720	462.53	408.99	v:0.5;t:f;sf:1;nr:3.99;cr:7.98;verts:30.43,8.36|-11.12,5.03|-19.31,-12.94|-15.67,-11.93;
760	480.93	406.07	v:0.5;t:f;sf:1;nr:4.04;cr:8.07;verts:-0.44,25.37|-21.07,-33.89|12.02,5.43|20.79,14.56|17.31,18.56;
800	489.83	407.76	v:0.5;t:f;sf:1;nr:4.08;cr:8.16;verts:11.89,16.25|8.41,20.25|3.13,7.13|9.28,-9.42|25.56,-8.3;
840	514.51	411.44	v:0.5;t:f;sf:1;nr:4.12;cr:8.25;verts:-12.79,19.93|-21.55,10.81|-15.4,-5.74|0.88,-4.62|0.43,-0.19;
880	524.22	413.4	v:0.5;t:f;sf:1;nr:4.17;cr:8.33;verts:-1.29,24.71|-9.28,1.76|-8.83,-2.67|-5.14,-24.2|26.26,-2.66;
920	531.33	401.29	v:0.5;t:f;sf:1;nr:4.21;cr:8.42;verts:18.31,37.43|-8.41,12.6|-16.39,-10.34|-15.94,-14.78|19.14,-14.77;
960	549.32	401.37	v:0.5;t:f;sf:1;nr:4.25;cr:8.5;verts:41.87,4.42|-17.9,20.59|-27.26,0.95|1.15,-14.69|6.14,-26.58;
1000	563.94	411.04	v:0.5;t:f;sf:1;nr:4.29;cr:8.58;verts:30.02,30.1|-8.52,-1.05|-13.47,-5.02|-8.48,-16.91|-2.22,-8.3;
1040	594.46	422.69	v:0.5;t:f;sf:1;nr:4.33;cr:8.66;verts:9.17,25.9|-0.74,10.53|-9.98,3.44|6.06,-8.65;
1080	615.96	414.17	v:0.5;t:f;sf:1;nr:4.37;cr:8.74;verts:0.25,0.43|-12.33,17.38|-17.58,3.1|-22.24,2.02|-15.45,-17.16;
1120	639.98	409.68	v:0.5;t:f;sf:1;nr:4.41;cr:8.82;verts:43.72,0.3|8.98,2.92|2.92,8.98|-23.78,-4.06|-7.64,-5.55;
1160	657.18	399.18	v:0.5;t:f;sf:1;nr:4.45;cr:8.9;verts:13.59,4.92|5.12,20.54|-14.28,-1.52|-8.21,-7.58|-12.74,-16.91;
1200	672.95	395.79	v:0.5;t:f;sf:1;nr:4.48;cr:8.97;verts:-10.65,17.15|-23.99,-10.97|-8.31,-4.99|-3,-9.22|44.47,-0.67;
1240	691.51	387.22	v:0.5;t:f;sf:1;nr:4.52;cr:9.04;verts:7.75,39.89|-6.36,40.13|-44.76,2.75|25.02,-32.02|40.53,-2.83;
1280	711.11	393.09	v:0.5;t:f;sf:1;nr:4.56;cr:9.12;verts:20.94,3.04|9.05,9.37|-6.56,-17.32|5.42,-26.14;
1320	736.17	389.67	v:0.5;t:f;sf:1;nr:4.59;cr:9.19;verts:28.88,2.53|-24.31,15.79|-26.79,11.55|-16.01,5.94|20.5,-20.5;
1360	740.38	387.26	v:0.5;t:f;sf:1;nr:4.63;cr:9.26;verts:24.66,0.12|-19.58,12.71|-20.23,3.54|-22.07,-7.6|42.76,-16.82;
1400	754.55	391.52	v:0.5;t:f;sf:1;nr:4.67;cr:9.34;verts:9.43,3.62|10.5,4.38|-7.26,7.01|1.46,-37.02;
1440	762.56	399.43	v:0.5;t:f;sf:1;nr:4.71;cr:9.41;verts:42.15,20.07|2.49,12.28|1.41,11.52|-15.28,14.91|-10.5,-36.62;
*	id=P29	origin=start	destiny=end	motherId=-
0	110.01	354.32	v:0.5;t:f;sf:1;nr:3.95;cr:7.91;verts:7.8,9.32|-11.73,12.58|4.45,-16.61|21.4,-22.79;
40	129.81	374.24	v:0.5;t:f;sf:1;nr:4;cr:8;verts:13.76,23.83|-2.88,27.37|-15.35,3.31|-11.63,-24.94|18.6,-34.89;
80	145.83	369.89	v:0.5;t:f;sf:1;nr:4.04;cr:8.09;verts:0,9.28|-2.26,19.49|-8.48,3.78|-8.12,-4.5|18.07,-26.42;
120	163.58	356.54	v:0.5;t:f;sf:1;nr:4.09;cr:8.18;verts:6.76,23.56|-20.01,6.13|-17.75,-4.07|-9.97,-22.39|39.16,-10.14;
160	181.32	350.57	v:0.5;t:f;sf:1;nr:4.13;cr:8.27;verts:11.15,15.35|-3.95,18.56|-10.99,17.6|-17.47,7.41|12.89,-38.81;
200	196.42	346.82	v:0.5;t:f;sf:1;nr:4.18;cr:8.36;verts:25.32,4.92|-3.94,11.6|-19.04,14.81|-21.38,14.42|-4.84,-41.05;
240	201.9	337.91	v:0.5;t:f;sf:1;nr:4.23;cr:8.46;verts:-0.16,0.35|-9.42,2.69|-21.81,-21.81|16.35,-26.16;
280	209.41	327.79	v:0.5;t:f;sf:1;nr:4.28;cr:8.56;verts:33.63,25.68|2.8,8.61|-16.93,-7.43|-7.67,-9.77|5.57,-7.14;
320	216.84	321.36	v:0.5;t:f;sf:1;nr:4.33;cr:8.66;verts:30.03,30.53|-4.63,2.18|-19.39,-12.59|-15.09,-16.19|-1.85,-13.56;
360	233.85	303.91	v:0.5;t:f;sf:1;nr:4.38;cr:8.75;verts:13.01,13.08|-10.17,8.23|-11.44,6.34|-14,-17.2|7.87,-10.45;
400	258.12	285.78	v:0.5;t:f;sf:1;nr:4.42;cr:8.83;verts:14.3,31.96|-11.25,-5.05|-3.2,-20.23|3.91,-20.1;
440	265.02	283.13	v:0.5;t:f;sf:1;nr:4.44;cr:8.88;verts:26.26,35.52|-9.71,-0.51|-18.16,-7.7|-10.11,-22.88|-2.99,-22.76;
480	288.38	276.13	v:0.5;t:f;sf:1;nr:4.46;cr:8.92;verts:7,5.47|2.6,8.49|-8.18,-3.47|-2.43,-22.61;
520	301.5	283.76	v:0.5;t:f;sf:1;nr:4.48;cr:8.95;verts:-6.12,13.1|-10.53,16.13|-21.3,4.16|-15.55,-14.97|44.24,-5.6;
560	322.79	303.87	v:0.5;t:f;sf:1;nr:4.49;cr:8.98;verts:21.94,15.94|18.84,19.51|-0.04,28.64|-11.89,-24.37|2.36,-27.02;
600	335.48	311.04	v:0.5;t:f;sf:1;nr:4.5;cr:9;verts:9.25,23.11|0.19,11.13|-10.33,-19.85|19.85,-11.58;
640	356.35	309.57	v:0.5;t:f;sf:1;nr:4.51;cr:9.03;verts:-2.7,10.09|-11.62,21.64|-20.67,9.67|-1.01,-13.04|37.84,-24.37;
680	384.64	304.34	v:0.5;t:f;sf:1;nr:4.53;cr:9.05;verts:16.23,32.25|4.08,9.15|-7.45,-6.7|6.17,-7.9;
720	395.39	294.86	v:0.5;t:f;sf:1;nr:4.59;cr:9.17;verts:22.81,17.85|5.49,22.77|-6.67,-0.33|-18.19,-16.18|-4.58,-17.37;
760	407.34	283.08	v:0.5;t:f;sf:1;nr:4.66;cr:9.32;verts:10.85,6.06|32.21,32.65|-6.47,10.99|-18.63,-12.11|5.56,-20.73;
800	430.63	267.88	v:0.5;t:f;sf:1;nr:4.74;cr:9.48;verts:8.92,17.45|4.13,9.28|2.55,-1.94|9.61,3.31;
840	449.04	267.64	v:0.5;t:f;sf:1;nr:4.82;cr:9.64;verts:-9.49,17.21|-14.28,9.04|-8.8,3.07|-15.86,-2.18|19.29,-23.4;
880	476.66	266.42	v:0.5;t:f;sf:1;nr:4.9;cr:9.79;verts:-8.33,-24.61|-3.78,-26.91|0.3,-0.33|27.16,0.95;
920	491.2	262.55	v:0.5;t:f;sf:1;nr:4.93;cr:9.87;verts:12.62,-2.93|0.83,23.69|-14.24,-4.21|-13.64,-21.04|-4.93,-23.18;
960	518.79	257.92	v:0.5;t:f;sf:1;nr:4.96;cr:9.92;verts:45.86,18.2|-11.05,-0.19|-11.05,-0.39|-14.97,-7.56|-8.59,-6.96;
1000	542.04	252.31	v:0.5;t:f;sf:1;nr:4.98;cr:9.97;verts:22.62,12.6|2.72,10.16|-28.92,-27.2|-6.76,-8.06|-5.42,-9.02;
1040	568.84	261.34	v:0.5;t:f;sf:1;nr:5;cr:10.01;verts:8.53,8.53|-4.19,21.63|-10.93,5.1|5.9,-31.35|9.88,-6.92;
1080	579.41	263.74	v:0.5;t:f;sf:1;nr:5.02;cr:10.04;verts:49.89,-3.88|-2.04,10.93|-14.75,24.03|-21.5,7.5|-4.67,-28.95;
1120	590.23	277.32	v:0.5;t:f;sf:1;nr:5.03;cr:10.06;verts:10.71,0.94|-12.86,24.51|-15.49,-15.37|40.09,-2.67;
1160	603.65	285.65	v:0.5;t:f;sf:1;nr:5.03;cr:10.07;verts:26.67,5.67|-28.91,-7.04|8.45,-7.61|32.14,-1.8;
1200	620.9	290.15	v:0.5;t:f;sf:1;nr:5.04;cr:10.07;verts:35.62,-1.24|14.88,2.7|-8.81,-3.11|9.42,10.17|-48.96,-11.68;
1240	646.33	291.9	v:0.5;t:f;sf:1;nr:5.04;cr:10.08;verts:10.19,0.5|8.36,9.28|-16.01,11.91|-10.55,4.45|19.79,-35.1;
1280	660.76	281.14	v:0.5;t:f;sf:1;nr:5.04;cr:10.08;verts:-4.31,15.01|-24.97,-6.31|-6.07,-1.48|-4.24,-10.26|50.37,-0.99;
1320	680.91	276.92	v:0.5;t:f;sf:1;nr:5.04;cr:10.08;verts:33.96,37.23|-24.46,10.8|-26.22,-5.69|-24.39,-14.47|21.38,-25.48;
1360	706.91	270.7	v:0.5;t:f;sf:1;nr:5.04;cr:10.08;verts:30.98,-3.26|31.07,2.17|1.09,31.13|-30.47,-6.48|-9.8,-39.11;
1400	723.98	267.16	v:0.5;t:f;sf:1;nr:5.04;cr:10.08;verts:14.01,-1.37|23.39,7.6|-20.15,14.11|-10.21,-23.7|13.91,-6.8;
1440	740.54	268.16	v:0.5;t:f;sf:1;nr:5.04;cr:10.08;verts:37.12,15.75|6.83,8.6|-23.18,-0.4|-2.65,-5.8;
*	id=P30	origin=start	destiny=end	motherId=-
0	296.94	528.59	v:0.5;t:f;sf:1;nr:3.93;cr:7.86;verts:38.72,2.65|-8.42,25.91|-27.24,-0.48|-11.08,-24.89|-7.97,-26.05;
40	323.39	531.8	v:0.5;t:f;sf:1;nr:3.93;cr:7.86;verts:0.01,-0.36|4.52,18.14|-11.77,-14.53|-5.47,-17.88;
80	342.14	533.24	v:0.5;t:f;sf:1;nr:3.93;cr:7.86;verts:26.49,12.35|18.39,22.71|-18.74,1.08|-23.92,-20.38;
120	371.83	536.56	v:0.5;t:f;sf:1;nr:3.93;cr:7.86;verts:7.92,1.25|-3.2,15.67|-5.96,5.36|4.04,-31.17;
160	394.29	532.3	v:0.5;t:f;sf:1;nr:3.93;cr:7.86;verts:11.2,-1.57|1.18,11.25|-14.54,-3.01|1.35,-25.11;
200	416.54	536.48	v:0.5;t:f;sf:1;nr:3.93;cr:7.86;verts:37.81,10.68|-7.56,2.9|-11.04,2.6|-7.78,-2.23|6.11,-5.31;
240	437.34	542.86	v:0.5;t:f;sf:1;nr:3.93;cr:7.86;verts:30.64,-24.6|-14.69,1.07|-13.67,15.18|20.32,2.14|-8.96,18.37;
280	448.51	540.11	v:0.5;t:f;sf:1;nr:3.93;cr:7.86;verts:12.73,23.94|-26.97,-2.83|-25.14,-10.16|36.07,-15.59|9.16,-0.62;
320	479.5	543.4	v:0.5;t:f;sf:1;nr:3.93;cr:7.86;verts:16.79,26.58|-26.3,5.59|-21.83,2.68|5.59,-26.3|5.08,-12.29;
360	491.46	534.96	v:0.5;t:f;sf:1;nr:3.93;cr:7.86;verts:8.97,13.3|-1.8,-3.82|-6.88,-20.74|-4.15,-15.49;
400	507.33	524.59	v:0.5;t:f;sf:1;nr:3.93;cr:7.86;verts:33.65,20.33|4.52,7.83|-6.9,2.93|-17.67,-14.18|-2.19,-8.77;
440	528.79	518.56	v:0.5;t:f;sf:1;nr:3.93;cr:7.86;verts:0.28,-0.23|-16.95,1.8|-1.32,-8.31|0,-8.41;
480	544.51	526.25	v:0.5;t:f;sf:1;nr:3.93;cr:7.86;verts:-15.43,7.46|-17.03,-0.62|-15.71,-0.72|-0.45,0.02|-28.27,-6.53;
520	565.16	519.58	v:0.5;t:f;sf:1;nr:3.93;cr:7.87;verts:34.39,19.07|-18.45,23.61|-21.11,-6.64|-25.41,-15.88|25.95,-14.98;
560	579.97	518.59	v:0.5;t:f;sf:1;nr:3.93;cr:7.87;verts:2.56,39.24|-7.47,3.33|-7.64,-2.93|-5.68,-5.88|11.14,-15.98;
600	583.47	508.14	v:0.5;t:f;sf:1;nr:3.98;cr:7.96;verts:30.93,5.77|-6.98,15.67|-10.98,-7.12|-11.14,-13.38|-9.19,-16.33;
640	592.42	512.07	v:0.5;t:f;sf:1;nr:4.02;cr:8.05;verts:38.75,9.04|4.37,8.58|-19.93,-3.19|-20.09,-9.45|-18.14,-12.4;
680	610.45	512.81	v:0.5;t:f;sf:1;nr:4.07;cr:8.13;verts:20.72,9.78|6.17,21.5|-13.66,9.32|-21.02,-7.65|4.62,-39.97;
720	630.52	509.81	v:0.5;t:f;sf:1;nr:4.11;cr:8.22;verts:17.24,0|0.65,6.78|-13.9,18.5|-17.24,0|25.93,-19.64;
760	658.94	499.98	v:0.5;t:f;sf:1;nr:4.15;cr:8.3;verts:13.07,3.23|-7.76,3.78|8.63,-0.15|8.55,1.2;
800	671.57	494.39	v:0.5;t:f;sf:1;nr:4.19;cr:8.39;verts:26.52,1.67|-20.39,-1.81|-4.09,-4.39|-4,-5.75|30.07,-2.1;
840	680.48	489.06	v:0.5;t:f;sf:1;nr:4.24;cr:8.47;verts:-10.99,31.7|-13,-9.72|-12.92,-11.07|21.15,-7.43|17.6,-3.66;
880	699.81	494.75	v:0.5;t:f;sf:1;nr:4.28;cr:8.55;verts:10.38,20.38|0.39,0.02|-12.12,-19.39|20,-11.09;
920	713.55	502.97	v:0.5;t:f;sf:1;nr:4.32;cr:8.63;verts:4.33,13.33|-13.35,8.24|6.53,-8.36|6.26,-2.86;
960	732.77	513.56	v:0.5;t:f;sf:1;nr:4.36;cr:8.71;verts:0.31,-0.25|-12.96,7.72|-12.69,2.23|2.93,-20.86;
1000	758.6	528.11	v:0.5;t:f;sf:1;nr:4.39;cr:8.79;verts:-25.99,-4.58|-22.9,-6.31|-0.48,-0.14|-25.24,-7.72|-24.3,-10.31;
1040	776.09	522.48	v:0.5;t:f;sf:1;nr:4.43;cr:8.86;verts:10.36,2.78|-5.52,9.19|-17.97,-5.77|26.93,-22.6;
1080	788.4	523.07	v:0.5;t:f;sf:1;nr:4.47;cr:8.94;verts:-17.84,9.78|-7.66,-4.97|8.93,-1.9|0.2,0.36;
1120	808.24	522.42	v:0.5;t:f;sf:1;nr:4.5;cr:9.01;verts:-7.01,26.16|-19.64,-0.29|-23.91,-12.71|-10.91,-2.54|0.37,-0.36;
1160	819.24	523.37	v:0.5;t:f;sf:1;nr:4.54;cr:9.08;verts:-0.19,0.48|-10.63,0.59|-25.81,10.43|-21.91,-1.59|11.32,-25.43;
1200	834.28	544.86	v:0.5;t:f;sf:1;nr:4.57;cr:9.14;verts:-15.23,21.97|-8.06,-6.77|-4.45,-9.54|-3.72,-3.94|-0.45,0.26;
1240	847.51	554.92	v:0.5;t:f;sf:1;nr:4.6;cr:9.21;verts:-13.68,10.33|-16.95,6.12|-21.29,3.3|-17.67,0.53|43.55,-13.88;
1280	869.25	553.14	v:0.5;t:f;sf:1;nr:4.64;cr:9.27;verts:26.12,10.55|-15.75,23.36|0.41,-0.1|21.81,-15.67;
1320	883.2	553.33	v:0.5;t:f;sf:1;nr:4.67;cr:9.33;verts:12.17,10.75|-13.54,0.09|4.43,6.39|9.41,6.11;
1360	899.49	544.88	v:0.5;t:f;sf:1;nr:4.7;cr:9.39;verts:7.97,17.9|1.03,19.57|-11.86,-2.06|-6.88,-2.34|-4.46,-46.45;
1400	910.37	540.24	v:0.5;t:f;sf:1;nr:4.73;cr:9.45;verts:-2.91,13.26|-9.85,14.93|-22.74,-6.7|-17.76,-6.99|44.62,-14.69;
1440	932.73	527.97	v:0.5;t:f;sf:1;nr:4.76;cr:9.51;verts:26.95,20.31|-10.43,32.1|-25.27,0.99|4.28,-37.57|31.07,-13.19;
