# Supplementary material for: A three component model for superdiffusive motion effectively describes migration of eukaryotic cells moving freely or under a directional stimulus
Source: PLoS One. 2022 Aug 2;17(8):e0272259. doi: 10.1371/journal.pone.0272259 (PMC9345344; doi:10.1371/journal.pone.0272259)
Supplement: S1 File — Text files containing information about displacements of experimental and simulated populations used for both preliminary analyses, in “datasets used for preliminary evaluation of cell movement (Tables 1 and 2)”, and further characterization of cell movement, in “further datasets used for cell movement characterization (Figs 2, 4–6; Table 2; S1–S3 Tables; S2 and S3 Figs)”. (ZIP) [file pone.0272259.s007.zip › S1_File/further datasets/simulated/30 cells (9 micron random)/b8 p12/Coords-NmoAID.txt]

#	version=2.0	operator=	acqDate=	cellLine=cell	cond=N.T.	type=	well=	ref_angle=	note=Experiment 1	clickId=	date=	acqId=	ps=1	xSize=845	ySize=668	ts=1	unit=um	stackId=	timeInt=	description=
*	id=P1	origin=start	destiny=end	motherId=-	ageAtStart=2360
0	370.02	229.91	c
40	397.12	210.61	c
80	419.87	207.23	c
120	437.78	211.73	c
160	453.4	225.82	c
200	462.48	221.3	f
240	473.68	220.43	f
280	489.13	221.08	f
320	501.3	223.24	f
360	514.21	223.6	f
400	536.05	223.66	f
440	573.1	229.52	f
480	580.17	213.26	f
520	595.19	214.3	f
560	625.93	231.52	f
600	649.46	235.43	f
640	661.54	234.57	f
680	675.55	233.37	f
720	700.42	238.64	f
760	710.49	242.1	f
800	726.3	243.84	f
840	751.53	248.39	f
880	768.66	252.41	f
920	799.01	257.68	f
960	804.39	258.42	f
1000	818.2	267.88	f
1040	823.12	268.14	f
1080	842.6	257.17	f
1120	868.19	248.72	f
1160	874.71	244.92	f
1200	899.15	241.28	f
1240	919.62	244.5	f
1280	933.85	258.12	f
1320	953.27	267.02	f
1360	964.56	277.47	f
1400	974.57	295.25	f
1440	990.05	304.45	f
*	id=P2	origin=start	destiny=end	motherId=-	ageAtStart=1200
0	800.96	69.19	c
40	821.73	75.02	c
80	827.86	80.53	c
120	851.26	81.23	c
160	869.65	84.4	c
200	895.16	85.69	f
240	912.61	82.13	f
280	933.67	74.12	f
320	944.21	60.27	f
360	963.29	38.26	f
400	989.75	24.37	f
440	1000.31	14.65	f
480	1000.72	1.9299999999999	f
520	1002.89	-8.48	f
560	999.41	-12.39	f
600	998.23	-17.62	f
640	1001.03	-21.03	f
680	1019.24	-30.73	f
720	1039.2	-40.31	f
760	1058.11	-48.55	f
800	1076.97	-67.18	f
840	1099.19	-77.05	f
880	1111.15	-92.36	f
920	1130.06	-109.52	f
960	1148.12	-113.41	f
1000	1170.6	-115.42	f
1040	1189.78	-113.75	f
1080	1206.09	-110.03	f
1120	1221.72	-102.46	f
1160	1237.3	-90.05	f
1200	1255.44	-79.75	f
1240	1262.3	-80.21	f
1280	1270.37	-73.69	f
1320	1277.63	-62.85	f
1360	1295.73	-52.78	f
1400	1320.94	-46.36	f
1440	1333.6	-37.02	f
*	id=P3	origin=start	destiny=end	motherId=-	ageAtStart=2320
0	558.68	24.1	c
40	567.01	28.8	c
80	579.06	33.14	c
120	590.29	35.19	c
160	618.56	43.74	c
200	633.95	45.15	f
240	636.35	30.98	f
280	645.11	8.9	f
320	650.86	-5.78	f
360	666.55	-4.39	f
400	680.97	-12.09	f
440	692.94	-12.56	f
480	726.87	-7.02	f
520	749.4	-11.4	f
560	765.81	-17.65	f
600	785.57	-27.26	f
640	817.51	-29.73	f
680	842.52	-29.15	f
720	864.65	-16.37	f
760	881.81	-0.66999999999996	f
800	903.88	10.68	f
840	934.73	18.03	f
880	950.81	24.69	f
920	967.95	32.83	f
960	995.71	28.26	f
1000	1011.13	21.64	f
1040	1030.28	16.92	f
1080	1050.13	9.3099999999999	f
1120	1069.16	0.47000000000003	f
1160	1073.32	1.49	f
1200	1083.21	3.42	f
1240	1095.95	-13.44	f
1280	1103.04	-12.47	f
1320	1113.89	-15.48	f
1360	1147.06	-16.36	f
1400	1168.36	-19.33	f
1440	1205.03	-17.07	f
*	id=P4	origin=start	destiny=end	motherId=-	ageAtStart=600
0	382.18	248.75	c
40	406.89	267.76	c
80	414.95	278.66	c
120	432.33	295.97	c
160	451.07	305.23	c
200	465.05	310.16	f
240	482.68	317.4	f
280	492.74	320.72	f
320	509.49	337.79	f
360	531.48	347.04	f
400	546.72	355.95	f
440	575.47	373.67	f
480	588.4	386.75	f
520	619.87	389.84	f
560	640.12	390.5	f
600	661.37	398.09	f
640	688.73	402.91	f
680	711.87	400.59	f
720	736.53	398.2	f
760	750.14	389.02	f
800	765.01	387.7	f
840	788.88	383.25	f
880	802.65	384.49	f
920	823.85	374.08	f
960	847.54	369.42	f
1000	865.64	361.53	f
1040	883.78	352.55	f
1080	905.86	340.23	f
1120	920.6	324.84	f
1160	943.71	316.12	f
1200	960.31	325.65	f
1240	986.7	330.45	f
1280	1012.22	328.69	f
1320	1024.05	335.62	f
1360	1034.91	347.65	f
1400	1055.02	355.49	f
1440	1078.27	371.65	f
*	id=P5	origin=start	destiny=end	motherId=-	ageAtStart=3800
0	521.9	56.82	c
40	534.65	67.23	c
80	550.19	79.04	c
120	554.46	78.05	c
160	572.54	77.98	c
200	596.64	67.29	f
240	624.16	61.34	f
280	644.99	65.79	f
320	672.07	65.66	f
360	683.4	63.03	f
400	708.26	68.19	f
440	734.88	72.63	f
480	761.65	70.55	f
520	783.33	64.66	f
560	807.18	63.39	f
600	835.87	53.92	f
640	851.59	51.46	f
680	874.78	53.79	f
720	890.86	35.75	f
760	910.52	39.87	f
800	925.08	43.03	f
840	944.21	30.19	f
880	961.11	36.69	f
920	980.87	47.99	f
960	997.57	52.19	f
1000	1020.29	63.81	f
1040	1035.09	63.99	f
1080	1052.44	70.7	f
1120	1077.46	79.59	f
1160	1082.94	82.5	f
1200	1098.14	95.31	f
1240	1116.78	114.47	f
1280	1130.07	124.65	f
1320	1139.23	138.35	f
1360	1153.14	148.34	f
1400	1180.29	155.4	f
1440	1194.63	151.07	f
*	id=P6	origin=start	destiny=end	motherId=-	ageAtStart=2960
0	229.62	464.43	c
40	239.35	443.26	c
80	250.59	421.29	c
120	252.96	413.11	c
160	255.07	398.16	c
200	273.01	381.39	f
240	280.14	372.2	f
280	290.03	360.38	f
320	304.55	355.43	f
360	316.5	353.55	f
400	336.57	358.18	f
440	358.92	368.99	f
480	378.18	368.1	f
520	397.63	362.03	f
560	423.66	355.2	f
600	454.28	354.31	f
640	473.61	357.13	f
680	484.26	347.83	f
720	503.73	343.62	f
760	535.73	336.37	f
800	554.1	345.39	f
840	567.38	353.92	f
880	588.56	368.81	f
920	602.62	392.61	f
960	614.76	400.98	f
1000	651.99	413.56	f
1040	671.94	426.21	f
1080	687.13	431.09	f
1120	707.54	433.71	f
1160	723.78	436.62	f
1200	753.14	439.2	f
1240	763.29	433.34	f
1280	785.84	423.69	f
1320	799.09	405.62	f
1360	823.7	391.83	f
1400	846.77	389.72	f
1440	881.38	386.74	f
*	id=P7	origin=start	destiny=end	motherId=-	ageAtStart=320
0	812.97	482.26	c
40	826.15	476.4	c
80	842.87	463.99	c
120	849.99	437.07	c
160	860.07	441.83	c
200	884.84	436.96	f
240	907.15	436.77	f
280	919.32	439.51	f
320	948.08	453.78	f
360	981.9	467.28	f
400	1000.75	480.14	f
440	1018.91	480.69	f
480	1035.66	471.66	f
520	1044.07	467.96	f
560	1056.35	464.56	f
600	1070.32	457.99	f
640	1101.35	455.68	f
680	1126.15	457.92	f
720	1135.72	455.67	f
760	1154.93	455.42	f
800	1184.96	466.92	f
840	1204.15	466.33	f
880	1224.97	470.92	f
920	1244.81	488.25	f
960	1259.68	493.95	f
1000	1279.57	489.54	f
1040	1291.92	494.25	f
1080	1302.2	497.71	f
1120	1320.18	499.92	f
1160	1354.35	496.04	f
1200	1366.35	501.34	f
1240	1386.38	510.84	f
1280	1403.85	511.39	f
1320	1421.15	509.87	f
1360	1426.63	515.32	f
1400	1432.79	522.39	f
1440	1452.68	539.49	f
*	id=P8	origin=start	destiny=end	motherId=-	ageAtStart=3360
0	44.5	256.66	c
40	55.91	248.45	c
80	75.3	237.1	c
120	102.39	224.46	c
160	124.85	204.92	c
200	129.53	188.27	f
240	143.57	186.9	f
280	162.78	185.87	f
320	181.48	174.92	f
360	192.3	166.07	f
400	205.83	161.46	f
440	232.28	150.76	f
480	250.11	149.6	f
520	261.27	152.29	f
560	285.11	149.13	f
600	309.57	143.96	f
640	333.87	154.82	f
680	343.39	165.21	f
720	358.51	180.91	f
760	368.16	193.77	f
800	392.92	190.88	f
840	411.22	185.26	f
880	432.93	187.02	f
920	457.99	182.6	f
960	475.2	194.33	f
1000	485.6	203.86	f
1040	500.35	206.05	f
1080	526.38	208.05	f
1120	540.13	205.86	f
1160	556.36	193.33	f
1200	576.2	189.78	f
1240	599.97	179.16	f
1280	610.56	166.59	f
1320	627.68	156.31	f
1360	650.2	140.16	f
1400	674.87	128.12	f
1440	691.31	115.19	f
*	id=P9	origin=start	destiny=end	motherId=-	ageAtStart=600
0	180.58	198.69	c
40	197.26	206.8	c
80	202.36	216.03	c
120	202.7	228.16	c
160	211.03	241.07	c
200	232.41	262.48	f
240	249.14	272.39	f
280	278.78	282.14	f
320	292.88	287.46	f
360	315.18	293.16	f
400	336.19	298.73	f
440	358.66	295.56	f
480	378.72	293.53	f
520	403.63	281.43	f
560	421.2	265.06	f
600	423.64	256.56	f
640	429.65	247	f
680	451.76	231.07	f
720	459.96	236.55	f
760	472.65	230.64	f
800	486.47	229.1	f
840	508.28	225.25	f
880	526.86	228.79	f
920	544.2	244.27	f
960	547.02	250.92	f
1000	569.91	269	f
1040	591.33	286.15	f
1080	601.52	305.46	f
1120	611.47	329.89	f
1160	626.1	344.91	f
1200	639.62	357.09	f
1240	664.73	372.61	f
1280	693.09	390.67	f
1320	699.99	394.87	f
1360	708.35	402.42	f
1400	726.57	414.86	f
1440	748.05	435.9	f
*	id=P10	origin=start	destiny=end	motherId=-	ageAtStart=1400
0	601.46	362.86	c
40	626.17	368.59	c
80	642.39	357.42	c
120	667.41	356.34	c
160	685.07	365.86	f
200	718.07	355.23	f
240	753.96	343.35	f
280	774.43	346.5	f
320	799.11	340.19	f
360	819.46	319.63	f
400	828.73	309.82	f
440	851.32	309.41	f
480	877.83	316.1	f
520	887.95	315.31	f
560	915.26	314.29	f
600	929.88	319.48	f
640	952.52	327.4	f
680	971.85	331.45	f
720	993.82	342.39	f
760	1015.15	348.29	f
800	1039.69	346.9	f
840	1061.99	345.68	f
880	1079.09	335.32	f
920	1096.7	337.59	f
960	1099.76	341.27	f
1000	1102.81	339.3	f
1040	1126.76	333.39	f
1080	1148.43	329.13	f
1120	1165.64	327.1	f
1160	1193.56	327.99	f
1200	1214.43	327.36	f
1240	1237.45	327.63	f
1280	1264.54	338.53	f
1320	1288.59	349.34	f
1360	1298.84	351.81	f
1400	1317.24	347.03	f
1440	1339.39	348.04	f
*	id=P11	origin=start	destiny=end	motherId=-	ageAtStart=3280
0	696.11	69.87	c
40	724.56	88.65	c
80	757.44	86.04	c
120	766.87	71.39	c
160	786.35	52.62	c
200	810.97	46.52	f
240	836.18	45.55	f
280	862.29	50.38	f
320	873.77	66.45	f
360	884.67	80.69	f
400	894.01	86.82	f
440	914.88	82.43	f
480	947.08	75.96	f
520	970.97	80	f
560	1004.33	77.64	f
600	1036.64	84.57	f
640	1058.8	87.12	f
680	1089.96	84.76	f
720	1117.97	71.91	f
760	1134.01	58.67	f
800	1163.16	62.88	f
840	1187.13	64.69	f
880	1196.85	65.06	f
920	1221.06	56.27	f
960	1244.58	51.33	f
1000	1258.36	50	f
1040	1278.58	45.75	f
1080	1312.74	41.45	f
1120	1328.24	47.41	f
1160	1353.53	55.28	f
1200	1361.98	50.64	f
1240	1381.45	56.42	f
1280	1402.45	55.84	f
1320	1419.6	44.49	f
1360	1444.83	35.67	f
1400	1459.18	16.96	f
1440	1474.18	17.15	f
*	id=P12	origin=start	destiny=end	motherId=-	ageAtStart=480
0	532.87	280.05	c
40	524.55	279.58	c
80	515.75	279.33	c
120	508.88	274.83	c
160	508.6	275.87	c
200	506.77	293.02	f
240	506.9	299.43	f
280	510.78	305.26	f
320	519.86	317.11	f
360	538.08	325.39	f
400	548.62	342.74	f
440	557.7	351.61	f
480	577.26	358.89	f
520	595.9	346.14	f
560	625.65	342.58	f
600	645.6	335.38	f
640	654.25	327.35	f
680	676.66	308.83	f
720	688.04	299.26	f
760	707.33	290.97	f
800	716.3	282.37	f
840	739.38	276.91	f
880	761.18	281.05	f
920	785.49	278.92	f
960	806.06	264.38	f
1000	837.99	251.34	f
1040	851.87	238.51	f
1080	863.48	223.85	f
1120	888.33	220.28	f
1160	903.1	215.02	f
1200	917.16	210.73	f
1240	924.11	204	f
1280	940.38	202.2	f
1320	958.35	209.23	f
1360	973.72	213.75	f
1400	994.56	223.1	f
1440	1010.89	225.08	f
*	id=P13	origin=start	destiny=end	motherId=-	ageAtStart=560
0	261.45	411.18	c
40	290	415.98	c
80	313.96	429.18	c
120	337.5	447.91	c
160	356.24	448.7	c
200	376.07	451.78	f
240	398.36	455.84	f
280	418.42	459.93	f
320	446.71	463.92	f
360	474.46	470.31	f
400	493.95	461.49	f
440	516.98	438.91	f
480	530.39	437.23	f
520	540.2	434.45	f
560	558.48	423.91	f
600	578.45	417.1	f
640	607.16	406.58	f
680	628.27	406.88	f
720	660.21	404.86	f
760	684.4	393.29	f
800	705.74	379.28	f
840	720.56	372.41	f
880	740.04	367.4	f
920	771.96	356.9	f
960	789.08	359.12	f
1000	804.89	349.97	f
1040	811.4	348.15	f
1080	833.15	347.05	f
1120	866.16	344.96	f
1160	879.99	341	f
1200	908.73	327.89	f
1240	943.7	330.67	f
1280	959.58	343.62	f
1320	980.81	351.11	f
1360	1005.56	354.17	f
1400	1033.87	343.49	f
1440	1051.56	340.16	f
*	id=P14	origin=start	destiny=end	motherId=-	ageAtStart=2960
0	111.62	352.97	c
40	138.13	351.78	c
80	152.07	347.87	c
120	168.83	347.04	c
160	190.81	341.36	c
200	210.28	353.35	f
240	216.49	359.31	f
280	243.44	379.89	f
320	269.62	368.23	f
360	297.8	358.99	f
400	323.91	353.23	f
440	346.93	360.02	f
480	361.99	365.63	f
520	379.96	372.55	f
560	389.29	370.04	f
600	403.34	360.07	f
640	424.54	344.87	f
680	442.44	335.06	f
720	468.13	335.35	f
760	486.93	334.04	f
800	510.66	328.13	f
840	524.62	322.13	f
880	548.76	313.04	f
920	556.51	312.94	f
960	589.83	317.13	f
1000	601.82	319.57	f
1040	636.69	332.73	f
1080	665.34	347.31	f
1120	681.54	340.98	f
1160	702.63	324.68	f
1200	720.41	324.15	f
1240	736.94	316.48	f
1280	749.07	323.28	f
1320	755.02	315.15	f
1360	752.55	293.28	f
1400	744.9	274.72	f
1440	748.3	265.17	f
*	id=P15	origin=start	destiny=end	motherId=-	ageAtStart=1720
0	672.03	622.33	c
40	689.83	624.83	c
80	708.6	627.33	c
120	719.74	630.18	c
160	749.75	633.09	c
200	760.71	643.36	f
240	783.89	649.56	f
280	807.52	653.9	f
320	821.52	651.29	f
360	836.9	651.88	f
400	846.71	646.84	f
440	870.71	634.11	f
480	875.91	623.99	f
520	889.66	630.28	f
560	906.4	631.27	f
600	929.3	642.99	f
640	952.39	641	f
680	977.21	633.61	f
720	990.87	626.4	f
760	1011.73	616.61	f
800	1025.76	611.51	f
840	1056.49	607.24	f
880	1083.42	603.42	f
920	1101.61	594.99	f
960	1134.9	588.17	f
1000	1164.2	585.47	f
1040	1168.52	581.54	f
1080	1178.99	587.04	f
1120	1199.76	598.64	f
1160	1217.82	594.91	f
1200	1239.55	585.66	f
1240	1254.21	585.13	f
1280	1278.58	592.9	f
1320	1303.42	592.02	f
1360	1337.87	590.06	f
1400	1352.91	589.97	f
1440	1369.82	597.21	f
*	id=P16	origin=start	destiny=end	motherId=-	ageAtStart=1800
0	556.52	527.58	c
40	571.21	513.21	c
80	582.82	504.53	c
120	611.41	488.65	c
160	631.53	484.33	c
200	637.48	477.12	f
240	650.01	472.1	f
280	661.36	455.34	f
320	676.56	455.82	f
360	689.73	454.58	f
400	712.58	454.42	f
440	737.16	458.98	f
480	739.01	466.46	f
520	755.33	478	f
560	758.03	485.62	f
600	775.17	498.32	f
640	788.13	506.6	f
680	804.15	513.01	f
720	829.98	514.25	f
760	857.34	522.31	f
800	875.23	522.7	f
840	908.65	522.44	f
880	928.92	524.92	f
920	949.01	524.48	f
960	965.63	520.1	f
1000	984.03	522.16	f
1040	1001.38	524.2	f
1080	1032.85	524.96	f
1120	1055.23	517.91	f
1160	1090.38	518.52	f
1200	1113.31	506.54	f
1240	1123.41	501.59	f
1280	1132.83	491.14	f
1320	1147.83	496.47	f
1360	1160.51	500.51	f
1400	1182.27	506.13	f
1440	1196.29	501.42	f
*	id=P17	origin=start	destiny=end	motherId=-	ageAtStart=1920
0	593.12	277.8	c
40	622.81	270.14	c
80	629.82	264.89	c
120	650.18	258.24	c
160	665.45	250	c
200	686.7	233.2	f
240	697.66	232.65	f
280	714.4	233.14	f
320	733.94	225.32	f
360	759.75	212.3	f
400	784.79	218.07	f
440	802.75	233.98	f
480	827.54	242.96	f
520	838.27	245.09	f
560	853.31	239.29	f
600	880.85	233.96	f
640	907.38	236.62	f
680	917.59	234.89	f
720	928.77	244.23	f
760	960.37	259.59	f
800	966.5	263.23	f
840	978.25	262.35	f
880	1007.36	259.68	f
920	1040.99	260.43	f
960	1057.17	254.43	f
1000	1067.53	254.22	f
1040	1082.31	257.28	f
1080	1101.2	265.1	f
1120	1113.98	274.82	f
1160	1125.76	286.6	f
1200	1135.82	283.71	f
1240	1150.92	291.65	f
1280	1164.77	291.41	f
1320	1169.95	298.3	f
1360	1186.17	312.96	f
1400	1203.98	333.14	f
1440	1222.62	343.79	f
*	id=P18	origin=start	destiny=end	motherId=-	ageAtStart=1400
0	119.02	431.14	c
40	129.84	431.43	c
80	157.26	425.9	c
120	174.97	425.03	c
160	196.61	419.53	c
200	215.72	409.59	f
240	222.41	412.56	f
280	238.55	410.94	f
320	253.29	400.13	f
360	278.48	400.2	f
400	292.66	393.22	f
440	311.91	385.32	f
480	344.39	386.16	f
520	376.91	377.64	f
560	405.3	385.71	f
600	434.34	392.93	f
640	450.48	400.65	f
680	472.23	411.17	f
720	489.06	421.57	f
760	505.78	431.31	f
800	524.66	443.52	f
840	538.04	451.16	f
880	559.65	459.11	f
920	589.17	471.77	f
960	604.89	473.27	f
1000	611.72	483	f
1040	608.12	494.23	f
1080	612.27	508.47	f
1120	636.14	516.05	f
1160	646.67	513.47	f
1200	671.3	512.02	f
1240	704.58	511.26	f
1280	725.62	521.09	f
1320	738.64	523.9	f
1360	754.43	528.78	f
1400	773.95	540.5	f
1440	799.2	535.6	f
*	id=P19	origin=start	destiny=end	motherId=-	ageAtStart=40
0	504.23	308.67	c
40	524.81	310.45	c
80	549.01	312.56	c
120	555.19	309.96	c
160	575.8	292.87	f
200	600.09	279.68	f
240	629.55	271.83	f
280	644.05	271.37	f
320	664.93	269.2	f
360	684.94	255.47	f
400	702.53	247.47	f
440	729.25	239.38	f
480	756.66	228.37	f
520	783.34	228.16	f
560	813.55	227.56	f
600	827.51	232.57	f
640	849.3	229.07	f
680	855.6	238.51	f
720	864.46	242.98	f
760	879.93	249.54	f
800	902.18	256.17	f
840	922.3	254.61	f
880	942.57	253.94	f
920	963.69	244.21	f
960	975.48	238.41	f
1000	982.24	220.96	f
1040	1005.88	203.9	f
1080	1023.42	188.15	f
1120	1041.46	198.48	f
1160	1057.47	210.69	f
1200	1079.61	217.34	f
1240	1105.1	221.53	f
1280	1128.16	222.62	f
1320	1160.05	215.7	f
1360	1181.39	228.39	f
1400	1208.72	234.72	f
1440	1233.03	238.42	f
*	id=P20	origin=start	destiny=end	motherId=-	ageAtStart=760
0	839.68	538.37	c
40	873.03	542.84	c
80	902.97	546.77	c
120	911.31	561.43	c
160	927.66	567.09	c
200	951.04	565.38	f
240	974.48	553.94	f
280	987.93	549.83	f
320	1003.32	540.1	f
360	1025.34	535.17	f
400	1059.78	520.16	f
440	1088.76	527.34	f
480	1110.56	537.26	f
520	1142.12	544.75	f
560	1166.15	538.31	f
600	1198.81	544.57	f
640	1219.56	539.71	f
680	1234.8	531.49	f
720	1253.09	531.09	f
760	1263.34	543.02	f
800	1272.23	555.05	f
840	1274.87	567.88	f
880	1273.85	582.04	f
920	1283.85	596.11	f
960	1289.66	590.47	f
1000	1310.99	580.46	f
1040	1329.51	559.81	f
1080	1331.48	550.25	f
1120	1336.2	544.82	f
1160	1341.82	534.82	f
1200	1345.5	514.83	f
1240	1362.89	492.91	f
1280	1381.05	485.73	f
1320	1415.6	477.19	f
1360	1448.9	471.08	f
1400	1473.91	472.8	f
1440	1486.97	477.11	f
*	id=P21	origin=start	destiny=end	motherId=-	ageAtStart=4160
0	409.77	477.03	c
40	408.67	472.29	c
80	424.99	455.5	c
120	437.54	454.98	c
160	447.39	459.29	c
200	463.89	464.84	f
240	492.43	475.05	f
280	504.24	483.27	f
320	517.8	482.5	f
360	532.61	490.83	f
400	560.78	500.75	f
440	576.87	505.94	f
480	603.12	514.26	f
520	625.78	524.01	f
560	653.21	535.11	f
600	671.19	538.45	f
640	693.13	538.1	f
680	697.52	534.34	f
720	736.58	535.91	f
760	755.27	539.15	f
800	766.88	549.41	f
840	788.86	560.79	f
880	800.47	565.37	f
920	821.23	573.17	f
960	842.82	571.29	f
1000	877.16	564.45	f
1040	900.9	554	f
1080	921.66	546.78	f
1120	931.79	546.93	f
1160	942.34	537.52	f
1200	957.53	521.36	f
1240	980.63	516.7	f
1280	1007.32	514.03	f
1320	1031.52	513.11	f
1360	1042.3	505.73	f
1400	1061.79	495.12	f
1440	1085.04	496.39	f
*	id=P22	origin=start	destiny=end	motherId=-	ageAtStart=440
0	449.47	365.63	c
40	458.97	365.29	c
80	482.03	361.8	c
120	497.93	345.65	c
160	507.72	338.74	f
200	523.13	327.76	f
240	537.28	329.94	f
280	568.58	340.76	f
320	593.96	347.89	f
360	629.97	350.72	f
400	658.38	347.18	f
440	676.16	343.44	f
480	707.56	346.19	f
520	723.27	340.96	f
560	735.31	341.69	f
600	751.26	345.92	f
640	778.61	349.86	f
680	807.99	342.67	f
720	833.53	344.03	f
760	848.81	354.19	f
800	849.03	370.25	f
840	860.94	383	f
880	879.24	386.35	f
920	889.54	377.94	f
960	914.79	356.87	f
1000	936.58	345.17	f
1040	946.21	343.31	f
1080	970.44	347.98	f
1120	979.22	361.14	f
1160	979.27	374.87	f
1200	988.99	378.53	f
1240	1014.14	377.94	f
1280	1035.28	359.93	f
1320	1045.07	356.2	f
1360	1062.73	353.58	f
1400	1081.9	355.25	f
1440	1117.62	350.52	f
*	id=P23	origin=start	destiny=end	motherId=-	ageAtStart=1240
0	443.41	310.47	c
40	451.99	291.98	c
80	468.43	268.71	c
120	490.11	270.16	c
160	505.09	266.19	c
200	526.64	261.06	f
240	558.59	260.23	f
280	581.81	255	f
320	600.47	251.83	f
360	622.62	246.33	f
400	648.67	235.69	f
440	662.85	231.91	f
480	683.82	218.01	f
520	705.29	221.59	f
560	727.67	234.99	f
600	755.26	245.6	f
640	773.56	251.76	f
680	799.62	253.58	f
720	814.4	247.65	f
760	823.79	235.37	f
800	841.69	231.04	f
840	857.34	239.04	f
880	870.7	236.98	f
920	879.38	236.21	f
960	896.26	235.23	f
1000	921.3	241.93	f
1040	940.7	251.79	f
1080	962.63	253.39	f
1120	991.29	258.08	f
1160	1020.11	247.85	f
1200	1030.11	240.12	f
1240	1049.89	229.35	f
1280	1074.34	212.98	f
1320	1086.36	209.82	f
1360	1101.96	219.34	f
1400	1114.78	225.98	f
1440	1137.81	226.97	f
*	id=P24	origin=start	destiny=end	motherId=-	ageAtStart=1120
0	0.52	179.39	c
40	13.29	187.98	c
80	41.07	180.31	c
120	67.93	175.8	c
160	76.52	182.35	c
200	85.27	189.1	f
240	107.5	202.35	f
280	129.04	200.92	f
320	143.74	193.85	f
360	160.36	183.58	f
400	186.49	167.82	f
440	203.59	174.19	f
480	223.33	181.45	f
520	225.55	193.33	f
560	237.56	193.16	f
600	254.9	200.44	f
640	273.71	213.42	f
680	291.91	217.03	f
720	314.36	221.3	f
760	339.21	219.15	f
800	353.51	216.3	f
840	374.65	215.17	f
880	401.01	216.99	f
920	425.9	214.78	f
960	449.03	211.59	f
1000	474.22	202.43	f
1040	500.62	222.08	f
1080	518.88	234.04	f
1120	519.03	253.04	f
1160	515.74	261.68	f
1200	522.91	273.75	f
1240	536.14	289.97	f
1280	555.36	308.69	f
1320	581.54	330.48	f
1360	598.49	328.55	f
1400	613.06	330.17	f
1440	635.15	340.57	f
*	id=P25	origin=start	destiny=end	motherId=-	ageAtStart=760
0	182.91	199.12	c
40	176.8	201.9	c
80	174.35	214.84	c
120	175.14	228.11	c
160	188.67	245.89	c
200	196.52	255.24	f
240	222.25	259.6	f
280	237.67	271.88	f
320	271.42	288.15	f
360	299.69	296.33	f
400	317.89	306.29	f
440	337	311.33	f
480	344.1	319.26	f
520	363.53	332.1	f
560	396.85	340.87	f
600	413.37	342.46	f
640	439.71	342.87	f
680	458.62	350.39	f
720	488.37	363.37	f
760	505.41	366.73	f
800	530.17	361.23	f
840	552.98	357.21	f
880	563.01	351.89	f
920	569.56	337.8	f
960	585.14	321.98	f
1000	592.64	307.51	f
1040	599.62	303.26	f
1080	620.85	299.37	f
1120	652.72	287.44	f
1160	670.71	284.52	f
1200	679.17	278.83	f
1240	695.78	280.06	f
1280	703.56	289.39	f
1320	725.31	293.69	f
1360	743.37	286.75	f
1400	772.95	288.11	f
1440	805.34	292.28	f
*	id=P26	origin=start	destiny=end	motherId=-	ageAtStart=3480
0	166.49	642.47	c
40	181.44	632.82	c
80	194.05	624.46	c
120	218.77	615.33	c
160	226.05	616.57	c
200	243.61	620.71	f
240	258.06	632.24	f
280	269.35	640.82	f
320	292.82	652.6	f
360	315.21	667.89	f
400	328.15	674.41	f
440	332.29	688.28	f
480	333.72	693.77	f
520	349.28	708.1	f
560	364.53	728.09	f
600	390.09	743.91	f
640	398.05	740.21	f
680	425.1	742.72	f
720	442.05	740.87	f
760	462.46	744.66	f
800	482.75	750.15	f
840	513.34	756.79	f
880	539.55	769.96	f
920	563.91	775.37	f
960	590.44	761.15	f
1000	605.91	755.09	f
1040	625.41	750.83	f
1080	652.99	759.3	f
1120	685.03	767.43	f
1160	699.9	760.69	f
1200	709.11	753.94	f
1240	729.73	753.47	f
1280	756.92	754.34	f
1320	772.86	764.28	f
1360	796.53	771.41	f
1400	809.44	759.34	f
1440	832.09	756.46	f
*	id=P27	origin=start	destiny=end	motherId=-	ageAtStart=1880
0	560.85	124.82	c
40	579.92	120.04	c
80	606.47	106.02	c
120	645.23	99.26	c
160	662.61	95.2	c
200	689.41	91.49	f
240	706.67	85.98	f
280	712.34	83.82	f
320	735.11	70	f
360	762.69	69.91	f
400	787.56	71.53	f
440	801.88	58.66	f
480	831.18	57.7	f
520	837.03	56.14	f
560	853.41	48.6	f
600	860.92	31.77	f
640	883.79	18.98	f
680	919.07	12.78	f
720	934.42	9.9	f
760	958.49	13.1	f
800	966.73	-0.029999999999973	f
840	974.31	-19.32	f
880	995.41	-30.2	f
920	1015.24	-41.17	f
960	1042.21	-38.77	f
1000	1067.91	-37.5	f
1040	1080.4	-36.06	f
1080	1103.76	-36.43	f
1120	1126.82	-45.42	f
1160	1152.76	-58.2	f
1200	1176.19	-75.13	f
1240	1195.9	-82.7	f
1280	1204.91	-96.18	f
1320	1224.51	-99.05	f
1360	1245.1	-113.11	f
1400	1267.39	-112.7	f
1440	1284.54	-116.66	f
*	id=P28	origin=start	destiny=end	motherId=-	ageAtStart=480
0	511.22	60.81	c
40	524.46	61.52	c
80	548.98	61.95	c
120	559.62	48.44	c
160	564.11	30.91	c
200	580.21	0.72000000000003	f
240	587.12	2.66	f
280	602.42	13.2	f
320	616.68	10.76	f
360	636.69	6.5700000000001	f
400	662.46	-2	f
440	666.65	6.66	f
480	667.19	16.34	f
520	677.71	30.12	f
560	692.57	42.68	f
600	694.2	49.31	f
640	716.62	58.81	f
680	731.88	66	f
720	754.39	68.9	f
760	771.51	71.32	f
800	807.25	70.12	f
840	828.4	70.21	f
880	847.8	65.52	f
920	874.1	58.29	f
960	894.42	58.48	f
1000	924.24	72.48	f
1040	946.1	71.06	f
1080	963.94	75.57	f
1120	979.66	79.14	f
1160	1000.66	87.38	f
1200	1018.05	98.12	f
1240	1040.6	105.29	f
1280	1051.34	118.97	f
1320	1055.82	123.74	f
1360	1069.73	125.96	f
1400	1093.81	123.64	f
1440	1104.93	124.85	f
*	id=P29	origin=start	destiny=end	motherId=-	ageAtStart=3800
0	195.34	188.23	c
40	227.44	175.39	c
80	246.6	166.14	c
120	257.27	162.99	c
160	290.11	154.9	c
200	314.9	142.71	f
240	339.97	126.22	f
280	358.51	119.47	f
320	380	112.52	f
360	396.58	110.72	f
400	413.15	117.07	f
440	442.11	121.46	f
480	458.77	117.58	f
520	480.84	122.9	f
560	501.1	127.29	f
600	508.45	128.82	f
640	528.17	132.9	f
680	552.25	136.08	f
720	571.96	133.95	f
760	598.06	135.74	f
800	620.24	137.5	f
840	632.26	142.94	f
880	656.09	142.26	f
920	683.34	149.8	f
960	695.58	158.55	f
1000	717.86	161.23	f
1040	741.45	174.34	f
1080	767.48	181.55	f
1120	790.22	188.51	f
1160	815.83	191.23	f
1200	837.55	188.02	f
1240	857.31	186.78	f
1280	879.87	186.95	f
1320	903.17	182.52	f
1360	912.19	180.82	f
1400	942.1	175.68	f
1440	962.43	182.8	f
*	id=P30	origin=start	destiny=end	motherId=-	ageAtStart=2120
0	318.51	8.86	c
40	344.55	3.36	c
80	368.31	7.85	c
120	371.43	5.52	c
160	385.65	-4.6900000000001	c
200	400.3	-12.77	f
240	415.98	-13.87	f
280	448.99	-23.49	f
320	468.7	-25.03	f
360	488.79	-30.91	f
400	520.57	-35.68	f
440	553.99	-37.79	f
480	565.15	-33.51	f
520	582.09	-21.13	f
560	605.81	-13.21	f
600	604.71	0.36000000000001	f
640	605.27	13.98	f
680	610.66	31.58	f
720	627.47	43.62	f
760	641.13	46.02	f
800	656.68	46.04	f
840	673.73	43.64	f
880	709.73	42.24	f
920	734.6	45.42	f
960	750.56	42.43	f
1000	762.48	38.54	f
1040	780.03	40.33	f
1080	789.22	42.31	f
1120	808.13	40.26	f
1160	825.26	39.19	f
1200	840.78	36.59	f
1240	869.51	25.11	f
1280	894.94	27.38	f
1320	924.82	27.1	f
1360	950.44	31.37	f
1400	967.7	25.59	f
1440	995.85	24.81	f
