# Supplementary material for: A three component model for superdiffusive motion effectively describes migration of eukaryotic cells moving freely or under a directional stimulus
Source: PLoS One. 2022 Aug 2;17(8):e0272259. doi: 10.1371/journal.pone.0272259 (PMC9345344; doi:10.1371/journal.pone.0272259)
Supplement: S1 File — Text files containing information about displacements of experimental and simulated populations used for both preliminary analyses, in “datasets used for preliminary evaluation of cell movement (Tables 1 and 2)”, and further characterization of cell movement, in “further datasets used for cell movement characterization (Figs 2, 4–6; Table 2; S1–S3 Tables; S2 and S3 Figs)”. (ZIP) [file pone.0272259.s007.zip › S1_File/further datasets/simulated/30 cells (9 micron random)/b8 p12/Coords-BcxkD4.txt]

#	version=2.0	operator=	acqDate=	cellLine=cell	cond=N.T.	type=	well=	ref_angle=	note=Experiment 1	clickId=	date=	acqId=	ps=1	xSize=845	ySize=668	ts=1	unit=um	stackId=	timeInt=	description=
*	id=P1	origin=start	destiny=end	motherId=-	ageAtStart=3760
0	272.25	137.63	c
40	293.36	134.16	c
80	323.32	133.1	c
120	346.47	140.77	c
160	364.42	139.97	c
200	381.53	140.52	f
240	400.65	123.93	f
280	406.94	121.11	f
320	418.09	126.16	f
360	445.98	131.49	f
400	465.22	138.36	f
440	474.56	138.79	f
480	493.88	150.12	f
520	520.37	147.64	f
560	544.24	154.01	f
600	566.01	155.74	f
640	583.91	165.5	f
680	606.46	175.08	f
720	625.23	180.22	f
760	659.28	171.51	f
800	679.82	175.86	f
840	696.21	186.73	f
880	707.46	190.42	f
920	733.98	188.16	f
960	750.48	179.19	f
1000	764.47	167.83	f
1040	785.52	151.56	f
1080	801.54	147.68	f
1120	820.17	139.83	f
1160	844.17	140.31	f
1200	861.38	134.23	f
1240	882.73	122.6	f
1280	890.7	111.25	f
1320	910.81	96	f
1360	916.9	80.77	f
1400	925.67	71.39	f
1440	951.17	59.17	f
*	id=P2	origin=start	destiny=end	motherId=-	ageAtStart=2480
0	234.99	-9.98	c
40	250.83	-23.58	c
80	263.54	-33.82	c
120	276.88	-51.99	c
160	308.6	-64.84	c
200	324.51	-70.5	f
240	342.82	-76.59	f
280	371.76	-81.49	f
320	393.34	-87.69	f
360	411.57	-91.76	f
400	424.75	-94.15	f
440	444.6	-83.68	f
480	456.84	-80	f
520	478.1	-72.76	f
560	501.16	-62.46	f
600	509.73	-37.25	f
640	522.76	-8.37	f
680	538.95	6.2	f
720	567.82	5.84	f
760	583.69	7.9400000000001	f
800	599.26	27.4	f
840	612.91	35.72	f
880	626.84	42.22	f
920	641	40.63	f
960	657.16	41.89	f
1000	673.21	30.38	f
1040	703.65	34.64	f
1080	729.74	42.49	f
1120	750.22	49.85	f
1160	767.09	51.35	f
1200	792.7	47.94	f
1240	807.92	47.66	f
1280	829.64	53.42	f
1320	855.38	52.56	f
1360	886.46	48.82	f
1400	902.89	36.68	f
1440	929.98	36.84	f
*	id=P3	origin=start	destiny=end	motherId=-	ageAtStart=4240
0	327.07	310.02	c
40	351.23	310.06	c
80	376.1	309.48	c
120	395.77	309.28	c
160	412.45	306.54	c
200	444.81	297.54	f
240	455.71	292.27	f
280	477.9	292.35	f
320	497.03	276.03	f
360	525.32	263.73	f
400	538.04	254.18	f
440	563.98	246.79	f
480	581.43	246.54	f
520	592.49	244.23	f
560	616.29	243.33	f
600	647.8	229.97	f
640	668.61	233.87	f
680	690.62	238.11	f
720	708.2	244.98	f
760	728.89	253.22	f
800	745.02	250.51	f
840	757.08	245.3	f
880	776.54	230.48	f
920	792.94	211.01	f
960	801.79	197.8	f
1000	817.58	180.78	f
1040	828.25	161.86	f
1080	839.32	150.93	f
1120	846.6	155.23	f
1160	864.56	171.49	f
1200	878.93	170.05	f
1240	906.31	168.13	f
1280	935.86	170.63	f
1320	947.74	172.1	f
1360	974.2	173.65	f
1400	989.53	166.3	f
1440	1004.66	158.47	f
*	id=P4	origin=start	destiny=end	motherId=-	ageAtStart=720
0	354.45	642.25	c
40	385.99	641.15	c
80	403.47	640.68	c
120	431.15	632.29	c
160	452.61	628.66	c
200	476.06	618.34	f
240	503.98	612.16	f
280	512.5	612.36	f
320	527.79	610.25	f
360	551.99	616.43	f
400	560.18	615.69	f
440	592.86	619	f
480	610.91	617.73	f
520	632.89	600.42	f
560	661.4	584.22	f
600	696.43	572.25	f
640	720.17	572.94	f
680	734.41	565.43	f
720	751.55	564	f
760	765.3	550.96	f
800	779.26	539.88	f
840	797.26	533.27	f
880	822.62	531.77	f
920	833.32	515.47	f
960	838.13	508.42	f
1000	841.79	495.18	f
1040	841.58	486.76	f
1080	852.08	472.37	f
1120	881.83	457.97	f
1160	911	444.63	f
1200	925.42	448.95	f
1240	939.6	447.77	f
1280	956.24	448.65	f
1320	975.45	447.02	f
1360	988.96	455.18	f
1400	1008.64	452.06	f
1440	1030.81	451.33	f
*	id=P5	origin=start	destiny=end	motherId=-	ageAtStart=3120
0	577.19	113.28	c
40	607.44	101.85	c
80	638.6	97.6	c
120	675.94	96.89	c
160	697.04	100.81	c
200	724.09	104.71	f
240	728.96	112.29	f
280	740.85	124.3	f
320	766.89	121.41	f
360	790.11	117.19	f
400	806.9	97.15	f
440	825.14	90.62	f
480	844.56	74.72	f
520	856.52	63.24	f
560	877.86	51.71	f
600	904.82	44.84	f
640	924.42	47.73	f
680	938.58	53.05	f
720	950.43	56.85	f
760	961.65	63.21	f
800	990.01	64.44	f
840	998.36	59.49	f
880	1019.49	54.84	f
920	1048.64	45.64	f
960	1070.67	33.33	f
1000	1092.6	13.76	f
1040	1092.34	1.61	f
1080	1114.5	-8.62	f
1120	1129.91	-10.59	f
1160	1156.9	-14.02	f
1200	1189.07	-20.45	f
1240	1204.83	-17.19	f
1280	1233.89	-13.95	f
1320	1253.29	-15.77	f
1360	1273.71	-20.38	f
1400	1296.01	-5.54	f
1440	1319.65	-9.84	f
*	id=P6	origin=start	destiny=end	motherId=-	ageAtStart=2320
0	98.31	390.15	c
40	127.09	403.89	c
80	157.76	401.62	c
120	187.67	416.29	c
160	207.97	422.58	c
200	217.94	424.06	f
240	236.37	427.38	f
280	255.12	442.06	f
320	267.65	442.66	f
360	298.84	436.6	f
400	309.92	437.21	f
440	321.55	429.63	f
480	348.44	407.59	f
520	368.26	407.16	f
560	387.61	403.97	f
600	403.02	403.11	f
640	427.22	393.58	f
680	448.27	396.79	f
720	471.13	407.77	f
760	493.79	409.7	f
800	512.5	416.23	f
840	536.26	427.75	f
880	558.08	433.46	f
920	576.06	428.89	f
960	593.45	424.9	f
1000	611.63	433.47	f
1040	629.7	453.15	f
1080	632.6	466.94	f
1120	644.81	482.31	f
1160	659.02	493.8	f
1200	674.37	499.59	f
1240	700.61	497.75	f
1280	713.35	484.93	f
1320	722.3	487.83	f
1360	738.96	503.06	f
1400	753.74	506.66	f
1440	769.21	503.22	f
*	id=P7	origin=start	destiny=end	motherId=-	ageAtStart=4400
0	593.69	259.65	c
40	610.72	275.92	c
80	622.69	284.4	c
120	640.03	294.83	c
160	655.84	299.28	c
200	672.31	297.8	f
240	683.22	288.14	f
280	696.44	270.27	f
320	712.72	252.81	f
360	732.82	230.33	f
400	763.35	225.93	f
440	785.49	232.1	f
480	800.06	228.54	f
520	812.7	237.5	f
560	835.69	249.74	f
600	849.05	262.14	f
640	871.17	272.29	f
680	885.59	262.22	f
720	916.15	247.16	f
760	928.18	243.99	f
800	945.04	241.74	f
840	978.44	245.56	f
880	993.28	247.39	f
920	1010.77	251.61	f
960	1030.77	247.72	f
1000	1058.63	247.12	f
1040	1097.28	251.7	f
1080	1120.75	244.86	f
1120	1149.82	231.29	f
1160	1170.85	222.15	f
1200	1194.94	213.59	f
1240	1209.47	213.78	f
1280	1225	215.43	f
1320	1253.79	218.41	f
1360	1262.16	215.65	f
1400	1284.83	207.81	f
1440	1299.47	204.26	f
*	id=P8	origin=start	destiny=end	motherId=-	ageAtStart=2080
0	763.74	338.64	c
40	776.38	343.7	c
80	792.66	341.88	c
120	817.44	337.99	c
160	848.59	349	c
200	863.23	357.31	f
240	874.22	357.62	f
280	908.61	361.12	f
320	924.37	373.79	f
360	944.16	386.67	f
400	964.83	384.04	f
440	977.66	392.68	f
480	995.18	403.98	f
520	1007.18	412.29	f
560	1027.25	423.62	f
600	1035.49	422.6	f
640	1048.85	428.71	f
680	1059.86	429.8	f
720	1078.6	424.85	f
760	1095.28	424.05	f
800	1121.29	420.84	f
840	1134.22	424.68	f
880	1162.67	442.93	f
920	1178.12	455.77	f
960	1194.3	456.56	f
1000	1221.06	466.87	f
1040	1231.03	477	f
1080	1241.38	479.15	f
1120	1260.15	483.98	f
1160	1291.01	487.16	f
1200	1316.95	487.4	f
1240	1339.84	502.18	f
1280	1362.32	514.01	f
1320	1381.96	526.92	f
1360	1404.98	533.27	f
1400	1432.28	537.86	f
1440	1452.63	542.95	f
*	id=P9	origin=start	destiny=end	motherId=-	ageAtStart=280
0	417.1	467.69	c
40	436.2	459.31	c
80	459.64	452.73	c
120	474.36	440.1	c
160	490.02	437.46	c
200	513.35	449.09	f
240	520.77	450.34	f
280	541.93	452.03	f
320	572.76	446.21	f
360	609.19	448.4	f
400	620.91	448.18	f
440	630.68	448.13	f
480	643.67	440.05	f
520	657.01	429.51	f
560	677.8	421.09	f
600	699.29	408.79	f
640	710.45	397.33	f
680	725.63	400.82	f
720	738.83	402.82	f
760	769.59	404.62	f
800	787.1	407.21	f
840	802.91	403.12	f
880	822.55	413.24	f
920	840.62	417.8	f
960	860.29	417.13	f
1000	868.9	416.37	f
1040	899.6	415.19	f
1080	921.84	413.16	f
1120	942.87	420.59	f
1160	955.24	433.58	f
1200	968.58	450.99	f
1240	992.74	464.31	f
1280	1005.28	463	f
1320	1024.15	465.55	f
1360	1048.89	462.19	f
1400	1066.24	455.95	f
1440	1083.38	438.75	f
*	id=P10	origin=start	destiny=end	motherId=-	ageAtStart=2560
0	319.76	455.91	c
40	317.73	441.89	c
80	329.1	439.04	c
120	339.05	438.2	c
160	350.65	430.78	c
200	374.23	427.67	f
240	396.46	440.7	f
280	411.92	442.52	f
320	427.82	444.21	f
360	432.56	449.21	f
400	440.94	455.61	f
440	465.45	464.47	f
480	474.38	467.15	f
520	480.32	471.65	f
560	486.82	490.68	f
600	489.87	514.81	f
640	496.98	532.78	f
680	518.55	550.6	f
720	546.59	555.65	f
760	559.97	551.8	f
800	571.89	552.05	f
840	601.08	553.28	f
880	627.8	554.75	f
920	651.16	557.11	f
960	671.67	560.42	f
1000	697.01	566.47	f
1040	718.95	577.15	f
1080	729.73	574.22	f
1120	752.04	575.86	f
1160	768.3	576.49	f
1200	791.84	579.74	f
1240	805.67	587.41	f
1280	828.02	599.57	f
1320	843.53	604.68	f
1360	858.36	604.84	f
1400	884.15	606.94	f
1440	895.8	595.49	f
*	id=P11	origin=start	destiny=end	motherId=-	ageAtStart=4360
0	96.4	581.24	c
40	88.81	590.43	c
80	97.28	598.92	c
120	129.07	602.33	c
160	137.91	603.65	c
200	158.14	603	f
240	175.03	608.76	f
280	193.15	609.44	f
320	207.81	610.26	f
360	228.89	603.19	f
400	254.51	612.3	f
440	275.23	614.53	f
480	300.98	620.82	f
520	326.1	620.83	f
560	343.63	619.44	f
600	368.03	607.08	f
640	386.76	590.53	f
680	407.31	589.65	f
720	420.26	593.06	f
760	447.44	592.53	f
800	471.01	599.17	f
840	487.8	604.41	f
880	494.88	611.25	f
920	522.09	620.05	f
960	536.11	636.73	f
1000	545.76	662.04	f
1040	563.41	677.67	f
1080	575.94	687.99	f
1120	606.04	691.25	f
1160	622.3	696.46	f
1200	633.76	690.02	f
1240	646.88	689.53	f
1280	656.31	694.51	f
1320	669.24	699.8	f
1360	692.49	700.17	f
1400	702.43	711.46	f
1440	722.49	714.17	f
*	id=P12	origin=start	destiny=end	motherId=-	ageAtStart=4680
0	684.03	313.52	c
40	681.6	328.77	c
80	688.26	343.09	c
120	694.96	371.21	c
160	709.57	392.46	c
200	730.36	411.92	f
240	735.84	418.52	f
280	760.01	426.25	f
320	789.01	424.62	f
360	808.8	416.8	f
400	816.58	425.32	f
440	830.48	434.53	f
480	860.35	423.64	f
520	892.81	431.18	f
560	914.91	435.43	f
600	943.88	446.18	f
640	956.86	442.44	f
680	980.73	437.6	f
720	996.02	441.93	f
760	1016.92	443.94	f
800	1039.41	452.82	f
840	1063.05	452.65	f
880	1081.89	453.76	f
920	1095.87	456.63	f
960	1113.58	459.64	f
1000	1129.69	460.94	f
1040	1149.83	465.74	f
1080	1176.38	450.88	f
1120	1199.62	446.42	f
1160	1211.14	448.81	f
1200	1225.78	460	f
1240	1250.01	447.8	f
1280	1267.29	451.16	f
1320	1277.92	468.36	f
1360	1299.02	475.26	f
1400	1328.67	487.67	f
1440	1344.11	499.53	f
*	id=P13	origin=start	destiny=end	motherId=-	ageAtStart=2520
0	827.94	140.84	c
40	838.57	157.57	c
80	862.57	167.74	c
120	879.9	178.56	c
160	888.87	170.04	c
200	906.87	147.96	f
240	923.43	141.95	f
280	946.25	140.47	f
320	967.01	146.31	f
360	999.39	142.41	f
400	1010.18	139.72	f
440	1037.82	135.4	f
480	1061.66	135.24	f
520	1079.88	139.54	f
560	1093.95	131.99	f
600	1106.04	135.73	f
640	1120.27	148.43	f
680	1135	164.11	f
720	1138.11	179.38	f
760	1146.61	172.59	f
800	1160.2	162.13	f
840	1182.41	157.56	f
880	1207.73	161.1	f
920	1222.88	163.14	f
960	1249.62	166.1	f
1000	1263.86	162.41	f
1040	1286.45	166.99	f
1080	1308.05	163.61	f
1120	1332.87	157.63	f
1160	1345.85	149.35	f
1200	1352.61	132.49	f
1240	1364.96	129.87	f
1280	1394.09	123.87	f
1320	1421	115.61	f
1360	1443.49	109.52	f
1400	1456.3	123.57	f
1440	1476.95	122.61	f
*	id=P14	origin=start	destiny=end	motherId=-	ageAtStart=80
0	692.11	623.56	c
40	692.05	616.57	c
80	701.86	602.92	c
120	722.29	595.35	c
160	748.31	585.59	c
200	753.33	585.69	f
240	786.31	592.22	f
280	797.38	588.1	f
320	812.4	592.34	f
360	832.29	600.51	f
400	847.65	603.84	f
440	865.81	607.04	f
480	882.62	609.27	f
520	901.94	602.62	f
560	915.94	594.45	f
600	941.07	587.6	f
640	959.9	565.36	f
680	974.73	553.34	f
720	979.11	542.01	f
760	980.76	524.02	f
800	994.8	494.4	f
840	1011.04	475.33	f
880	1018.79	467.96	f
920	1031.15	470.08	f
960	1059.16	478.31	f
1000	1077.03	488.15	f
1040	1099.42	493.41	f
1080	1124.37	495.19	f
1120	1136.13	496.5	f
1160	1157.39	502.66	f
1200	1197.53	508.56	f
1240	1219.7	516.5	f
1280	1244.57	528.87	f
1320	1249.22	527.22	f
1360	1273.88	512.51	f
1400	1289.69	512.37	f
1440	1312.12	503.25	f
*	id=P15	origin=start	destiny=end	motherId=-	ageAtStart=600
0	388.87	345.77	c
40	390.91	352.01	c
80	403.87	366.05	c
120	412.53	358.18	c
160	442.19	355.95	c
200	475.11	354.74	f
240	500.83	354.18	f
280	529.34	349.23	f
320	544.65	350.37	f
360	565.05	352.63	f
400	586.68	344.37	f
440	600.57	346.85	f
480	626.19	340.77	f
520	662.73	339.54	f
560	680.12	346.05	f
600	713.03	355.97	f
640	739.98	355.88	f
680	754.85	357.28	f
720	774.41	364.28	f
760	796.74	369.54	f
800	814.02	362.07	f
840	836.52	357.49	f
880	849	355.85	f
920	861.56	359.68	f
960	883.93	367.74	f
1000	907.35	372.46	f
1040	937.59	370.27	f
1080	965.13	384.5	f
1120	987.78	387.45	f
1160	1017	395.72	f
1200	1035.88	403.15	f
1240	1053.68	403.33	f
1280	1073.48	392.74	f
1320	1094.65	376.17	f
1360	1119.09	367.3	f
1400	1131.15	352.18	f
1440	1146.45	345.82	f
*	id=P16	origin=start	destiny=end	motherId=-	ageAtStart=1800
0	318.64	169.01	c
40	346.07	165.17	c
80	375.99	164.02	c
120	405.94	161.61	c
160	425.24	149.58	c
200	434.16	135.72	f
240	441.68	112.02	f
280	449.16	86.85	f
320	440.59	73.61	f
360	441.53	76.37	f
400	446.83	70.68	f
440	451.44	60.81	f
480	464.59	54.51	f
520	476.52	48.75	f
560	497.52	32.59	f
600	523.69	20.34	f
640	535.58	19.35	f
680	546.03	21.95	f
720	558.23	22.99	f
760	578.38	28.81	f
800	604.16	31.66	f
840	621.88	33.73	f
880	650.06	21.2	f
920	666.97	11.53	f
960	687.69	8.01	f
1000	715.52	12.67	f
1040	735.57	14.5	f
1080	765.39	23.9	f
1120	797.67	28.77	f
1160	815.31	23.69	f
1200	835.46	28.56	f
1240	853.49	37.89	f
1280	868.59	46.6	f
1320	887.27	49.38	f
1360	908.34	66.59	f
1400	924.94	80.2	f
1440	938.77	97.79	f
*	id=P17	origin=start	destiny=end	motherId=-	ageAtStart=4040
0	239.4	246.32	c
40	256.7	234.55	c
80	262.16	235.47	c
120	286.14	251.29	c
160	304.14	269.33	c
200	328.19	272.64	f
240	342.18	270.66	f
280	360.55	268.61	f
320	394.58	256.28	f
360	422.77	248.26	f
400	450.28	252.87	f
440	470.97	264.26	f
480	486.8	264.64	f
520	511.24	269.11	f
560	518.58	281.7	f
600	538.96	289.67	f
640	556.45	291.25	f
680	576.35	285.65	f
720	585.63	277.98	f
760	604.68	277.48	f
800	630.63	272.1	f
840	662.89	272.81	f
880	694.07	260.52	f
920	713.97	264.14	f
960	747.37	258.1	f
1000	765.91	260.39	f
1040	789.92	272.22	f
1080	819.56	281.44	f
1120	827.33	291.05	f
1160	834.72	303.92	f
1200	855.39	316.84	f
1240	875.22	317.94	f
1280	895.21	325.1	f
1320	904.74	335.79	f
1360	918.92	335.18	f
1400	938.62	343.1	f
1440	953.99	361.71	f
*	id=P18	origin=start	destiny=end	motherId=-	ageAtStart=4200
0	649.78	240.12	c
40	669.16	249.49	c
80	687.01	254.5	c
120	708.51	265.81	c
160	731.78	269.06	c
200	750.58	265.74	f
240	769.19	266.38	f
280	800.08	265.74	f
320	821.51	257.5	f
360	830.37	258.6	f
400	849.13	264.63	f
440	863.14	254.26	f
480	881.7	246.47	f
520	900.11	227.99	f
560	918.72	228.9	f
600	937.93	229.55	f
640	971.85	223.77	f
680	995.95	206.54	f
720	1016.63	223.22	f
760	1019.23	231.15	f
800	1027.84	248.28	f
840	1028.15	267.18	f
880	1030.88	276.49	f
920	1042.34	284.13	f
960	1073.13	296.11	f
1000	1094.19	301.75	f
1040	1117	303.1	f
1080	1130.63	310.07	f
1120	1151.06	310.45	f
1160	1168.61	308.25	f
1200	1185.97	296.01	f
1240	1205.63	283.98	f
1280	1215.06	271.9	f
1320	1223.8	262.48	f
1360	1237.95	249.64	f
1400	1250.2	243.27	f
1440	1262.27	228.38	f
*	id=P19	origin=start	destiny=end	motherId=-	ageAtStart=4240
0	119.04	576.49	c
40	127.71	566.12	c
80	133	553.32	c
120	138.75	549.96	c
160	145.92	544.41	f
200	169.33	533.36	f
240	183.01	520.26	f
280	193.01	516.6	f
320	219.78	516.15	f
360	243.48	525.58	f
400	267.28	526.5	f
440	296.21	519.81	f
480	311.61	528.09	f
520	326.77	529.78	f
560	353.77	518.34	f
600	364.66	521.48	f
640	390.26	527.78	f
680	406.93	539.23	f
720	430.11	532.86	f
760	446.43	527.87	f
800	466.68	517.51	f
840	485.84	518.27	f
880	508.39	517.03	f
920	523.82	526.68	f
960	542.54	534.53	f
1000	558.12	529.31	f
1040	574.31	529.42	f
1080	594.22	537.15	f
1120	624.52	541.71	f
1160	664.03	546.86	f
1200	691.21	546.99	f
1240	714.3	555.68	f
1280	737.29	555.69	f
1320	756.22	548.47	f
1360	777.9	539.97	f
1400	803.15	538.65	f
1440	823.77	534.48	f
*	id=P20	origin=start	destiny=end	motherId=-	ageAtStart=600
0	581.13	128.26	c
40	603.67	127.34	c
80	628.62	137.7	c
120	637.43	137.13	c
160	665.53	136.07	c
200	672.08	131.7	f
240	687.82	129.37	f
280	706.68	130.75	f
320	731.94	135.51	f
360	755.86	129.91	f
400	779.26	137.58	f
440	796.84	137.03	f
480	823.16	132.01	f
520	835.06	126.55	f
560	857.2	118.39	f
600	869.37	113.76	f
640	892.14	108.86	f
680	914.53	102.63	f
720	930.87	107.55	f
760	937.53	93.11	f
800	964.81	66.86	f
840	967.35	56.22	f
880	986.31	53.35	f
920	1002.02	54.19	f
960	1021.85	63.85	f
1000	1039.14	77.39	f
1040	1047.15	93.04	f
1080	1073.64	101.27	f
1120	1082.19	98.32	f
1160	1105.15	89.08	f
1200	1120.22	73.44	f
1240	1132.44	59.63	f
1280	1161.42	31.71	f
1320	1174.1	33.74	f
1360	1184.77	44.82	f
1400	1192.1	54.17	f
1440	1198.46	55.26	f
*	id=P21	origin=start	destiny=end	motherId=-	ageAtStart=600
0	789.22	144.19	c
40	776.13	142.34	c
80	769.08	131.14	c
120	784.7	138.59	c
160	814.51	143.59	c
200	828.64	152.19	f
240	839.61	175.12	f
280	858.24	183.81	f
320	886.17	185.79	f
360	899.48	190.12	f
400	918.83	194.16	f
440	936.99	198.61	f
480	948.98	206.79	f
520	970.84	204	f
560	995.34	197.88	f
600	1004.21	199.19	f
640	1027.87	207.69	f
680	1054.68	223.9	f
720	1065.03	244.82	f
760	1068.84	250.11	f
800	1087.84	267.03	f
840	1096.53	277.11	f
880	1105.02	288.57	f
920	1122.71	285.8	f
960	1140.16	281.64	f
1000	1165.18	269.57	f
1040	1183.51	264.03	f
1080	1206.72	256.65	f
1120	1219.44	256.43	f
1160	1236.63	267.05	f
1200	1263.39	283.07	f
1240	1276.54	297.62	f
1280	1292.6	307.23	f
1320	1309.12	315.24	f
1360	1323.07	309.03	f
1400	1339.07	301.32	f
1440	1359.41	301.26	f
*	id=P22	origin=start	destiny=end	motherId=-	ageAtStart=2720
0	234.37	215.67	c
40	254.11	203.32	c
80	266.72	209.15	c
120	270.09	208.85	c
160	272.97	201.61	c
200	290.48	200.93	f
240	306.59	207.35	f
280	335.2	201.2	f
320	358.14	203.44	f
360	376.97	205.46	f
400	401.78	212.83	f
440	429.97	212.55	f
480	453.07	217.8	f
520	469.78	209	f
560	489.68	192.54	f
600	505.79	170.33	f
640	517.1	166.51	f
680	528.7	173.51	f
720	542.72	177.41	f
760	551.7	172.81	f
800	571.82	162.97	f
840	588.08	151.56	f
880	605.07	145.53	f
920	628.47	138.4	f
960	640.17	123.23	f
1000	669.18	104.88	f
1040	704.21	103.68	f
1080	720.02	104.26	f
1120	737.04	108.37	f
1160	763.12	112.23	f
1200	777.91	116.63	f
1240	793.64	114.73	f
1280	807.99	115.08	f
1320	839.27	106.83	f
1360	863.82	102.68	f
1400	882.6	88.02	f
1440	891.38	72.65	f
*	id=P23	origin=start	destiny=end	motherId=-	ageAtStart=160
0	370.4	604.72	c
40	391.68	607.5	c
80	422.38	617.38	c
120	442.89	622.87	c
160	460.22	633.09	c
200	477.91	646.2	f
240	503.89	658.33	f
280	526.91	670.12	f
320	549.69	668.07	f
360	570.54	672.23	f
400	588.45	668.33	f
440	601.51	659.78	f
480	598.78	647.07	f
520	598.14	627.39	f
560	601.79	630.2	f
600	620.2	641.25	f
640	644.86	656.04	f
680	668.15	664.52	f
720	692.16	673.54	f
760	712.31	677.49	f
800	720.13	684.37	f
840	736.63	686.05	f
880	734.31	689.04	f
920	734.64	710	f
960	738	715.01	f
1000	757.04	727.63	f
1040	773.35	722.12	f
1080	789.58	722.88	f
1120	816.95	712.63	f
1160	832.12	710.82	f
1200	859.22	708.45	f
1240	871.24	706.41	f
1280	884.67	691.5	f
1320	898.58	672.44	f
1360	917.58	660.94	f
1400	936.23	662.55	f
1440	967.65	672.67	f
*	id=P24	origin=start	destiny=end	motherId=-	ageAtStart=1960
0	128.85	59.82	c
40	137.47	55.71	c
80	163.28	42.61	c
120	186.05	24.68	c
160	196.05	16.34	c
200	207	11.68	f
240	233.64	5.23	f
280	257.31	1.92	f
320	277.21	5.48	f
360	307.25	5.89	f
400	325.86	9.9400000000001	f
440	344.25	10.49	f
480	364.32	-1.83	f
520	386.35	2.8200000000001	f
560	410.33	4.74	f
600	440.82	16.79	f
640	463.97	26.54	f
680	477.56	28.4	f
720	502.42	24.57	f
760	515.31	12.84	f
800	520.84	3.02	f
840	543.55	-5.05	f
880	565.52	-17.41	f
920	585.77	-31.8	f
960	607.89	-26.56	f
1000	630.25	-24.75	f
1040	656.23	-17.89	f
1080	687.39	4.28	f
1120	703.02	0.89999999999998	f
1160	735.44	-3.95	f
1200	766.62	-1.83	f
1240	787.56	1.6900000000001	f
1280	822.38	2.09	f
1320	846.02	-7.45	f
1360	852.67	-8.55	f
1400	879.36	-18.62	f
1440	907.79	-11.31	f
*	id=P25	origin=start	destiny=end	motherId=-	ageAtStart=2960
0	353.8	341.73	c
40	376.86	354.47	c
80	400.92	364.96	c
120	411.12	371.23	c
160	428.83	389.37	c
200	432.94	394.75	f
240	450.37	397.15	f
280	474.39	400.08	f
320	489.01	390.86	f
360	507.68	391.51	f
400	531.99	388.07	f
440	554.52	377.53	f
480	554.78	368.64	f
520	579.16	357.28	f
560	597.4	355.03	f
600	619.79	363.48	f
640	635.1	365.84	f
680	657.45	365.8	f
720	677.72	362.49	f
760	690.04	359.33	f
800	723.14	353.91	f
840	745.43	351.68	f
880	755.91	350.29	f
920	782.37	349.82	f
960	804.01	344.22	f
1000	823.17	339.96	f
1040	833.1	331.57	f
1080	851.88	308.42	f
1120	865.59	295.3	f
1160	874.8	286.7	f
1200	893.07	280.43	f
1240	898.43	267.2	f
1280	904.58	254.35	f
1320	905.43	242.32	f
1360	918.18	228.48	f
1400	937.99	206.34	f
1440	960.42	201.14	f
*	id=P26	origin=start	destiny=end	motherId=-	ageAtStart=760
0	141.94	315.57	c
40	129.86	314.2	c
80	140.55	305.28	c
120	165.83	303.23	c
160	177.68	315.21	c
200	209.81	314.03	f
240	232.57	312.36	f
280	235.97	312.52	f
320	256.82	314.89	f
360	281.67	317.42	f
400	295.02	318.9	f
440	305.88	314.81	f
480	313.81	301.67	f
520	324.29	276.14	f
560	342.64	270.93	f
600	363.4	268.94	f
640	385.06	271.1	f
680	419.09	263.81	f
720	432.7	265.71	f
760	459.87	265.27	f
800	482.82	246.44	f
840	501.11	238.84	f
880	525.11	235.82	f
920	539.23	236.34	f
960	562.26	237.73	f
1000	589.89	241.84	f
1040	619.85	250.89	f
1080	640.31	248.38	f
1120	673.24	237.46	f
1160	695.55	242.58	f
1200	709.78	246.18	f
1240	722.74	247.62	f
1280	742.44	250.95	f
1320	762.43	245.28	f
1360	783.87	243.9	f
1400	808.27	236.49	f
1440	813.18	234.09	f
*	id=P27	origin=start	destiny=end	motherId=-	ageAtStart=4400
0	528.59	10.31	c
40	526.5	16.93	c
80	532.83	30.2	c
120	551.48	41.3	c
160	567.21	39.89	c
200	582.78	31.94	f
240	603.66	31.51	f
280	622.71	28.67	f
320	652.6	20.36	f
360	675.08	4.1900000000001	f
400	681.05	-4.6799999999999	f
440	704.14	-18.21	f
480	736.22	-29.05	f
520	757.53	-35.86	f
560	779.87	-33.55	f
600	783.08	-24.24	f
640	801.9	-13.4	f
680	814.26	-6.9	f
720	845.71	-0.12	f
760	873.55	16.9	f
800	884.02	15.07	f
840	899.43	6.87	f
880	921.87	-5.88	f
920	941.48	1.33	f
960	955.18	14.3	f
1000	969.04	29.63	f
1040	978.89	31.73	f
1080	1004.29	31.77	f
1120	1037.05	21.14	f
1160	1060.41	29.63	f
1200	1078.6	38.67	f
1240	1101.97	49.91	f
1280	1124.75	56.25	f
1320	1157.22	71.31	f
1360	1176.5	80.65	f
1400	1198.74	82.65	f
1440	1226.08	83.65	f
*	id=P28	origin=start	destiny=end	motherId=-	ageAtStart=3120
0	96.82	243.07	c
40	126.01	236.72	c
80	144.14	231.46	c
120	165.09	228.18	c
160	193.41	226.7	c
200	221.04	230.36	f
240	240.68	224.09	f
280	254.56	209.29	f
320	283.49	207.4	f
360	317.17	196.67	f
400	322.55	191.86	f
440	340.18	182.5	f
480	367.11	181.96	f
520	383.36	167.5	f
560	393.37	146.98	f
600	408.95	137.66	f
640	433.08	143.75	f
680	451.28	141.31	f
720	485.19	144.73	f
760	499.84	136.27	f
800	519.86	133.26	f
840	548.13	131.48	f
880	563.34	132.46	f
920	573.85	128.22	f
960	589.21	132.17	f
1000	610.6	126.49	f
1040	631.2	122.83	f
1080	642.19	121.48	f
1120	659.82	116.21	f
1160	683.18	115.15	f
1200	701.79	115.19	f
1240	719.18	116.53	f
1280	727.47	111.89	f
1320	740.79	94.18	f
1360	747.11	85.08	f
1400	774.3	79.85	f
1440	779	85.53	f
*	id=P29	origin=start	destiny=end	motherId=-	ageAtStart=4480
0	688.01	77.42	c
40	714.38	93.61	c
80	728.19	111.7	c
120	736.45	131.9	c
160	744.62	146.31	c
200	774.95	144.19	f
240	791.67	142.57	f
280	814.33	142.38	f
320	835.83	132.75	f
360	856.07	130.38	f
400	862.87	140.2	f
440	873.89	146.32	f
480	888.1	154.35	f
520	900.05	160.19	f
560	922.05	172.36	f
600	949.51	175.42	f
640	976.82	182.03	f
680	1010.05	188.82	f
720	1029.71	188.31	f
760	1052.64	186.9	f
800	1084.32	194.72	f
840	1108.06	201.04	f
880	1126.67	213.1	f
920	1144.99	216.16	f
960	1169.99	206.99	f
1000	1182.7	213.62	f
1040	1201.88	219.3	f
1080	1227.6	218.21	f
1120	1244.57	219.56	f
1160	1270.05	227.64	f
1200	1309.34	225.57	f
1240	1320.15	225.52	f
1280	1338.49	225.17	f
1320	1367.07	227.03	f
1360	1392.69	227.12	f
1400	1416.55	233.13	f
1440	1433.56	228.77	f
*	id=P30	origin=start	destiny=end	motherId=-	ageAtStart=3320
0	573.1	480.71	c
40	588.09	473.65	c
80	619.47	473.69	c
120	636.33	481.71	c
160	651.79	477.5	c
200	667.77	473.47	f
240	691.92	471.03	f
280	705.29	458.43	f
320	722.17	445.14	f
360	730.41	442.28	f
400	749.45	435.69	f
440	763.12	421.58	f
480	778.57	409.54	f
520	782.49	396.89	f
560	801.71	390.24	f
600	817.61	384.45	f
640	838.44	382.97	f
680	859.71	368.89	f
720	882.53	365.46	f
760	910.03	372.53	f
800	927.28	374.99	f
840	937.34	374.13	f
880	949.23	368.98	f
920	978.04	370.57	f
960	1009.84	373.86	f
1000	1024.75	367.46	f
1040	1038.42	364.59	f
1080	1078.05	367.22	f
1120	1106.91	376.56	f
1160	1127.57	383.35	f
1200	1147.04	380.22	f
1240	1176.66	373.31	f
1280	1186.09	367.87	f
1320	1210.24	348.38	f
1360	1231.06	353.63	f
1400	1250.28	347.08	f
1440	1241.66	343.69	f
