# Supplementary material for: A three component model for superdiffusive motion effectively describes migration of eukaryotic cells moving freely or under a directional stimulus
Source: PLoS One. 2022 Aug 2;17(8):e0272259. doi: 10.1371/journal.pone.0272259 (PMC9345344; doi:10.1371/journal.pone.0272259)
Supplement: S1 File — Text files containing information about displacements of experimental and simulated populations used for both preliminary analyses, in “datasets used for preliminary evaluation of cell movement (Tables 1 and 2)”, and further characterization of cell movement, in “further datasets used for cell movement characterization (Figs 2, 4–6; Table 2; S1–S3 Tables; S2 and S3 Figs)”. (ZIP) [file pone.0272259.s007.zip › S1_File/further datasets/simulated/30 cells (9 micron random)/b16 p16/Coords-k3KgQj.txt]

#	version=2.0	operator=	acqDate=	cellLine=cell	cond=N.T.	type=	well=	ref_angle=	note=Experiment 1	clickId=	date=	acqId=	ps=1	xSize=845	ySize=668	ts=1	unit=um	stackId=	description=
*	id=P1	origin=start	destiny=death	motherId=-	ageAtStart=320
0	123.34	524.92	v:0.5;t:f;sf:1;nr:4;cr:8;verts:-3.73,8.38|-6.6,-6.38|4.58,-7.08|30.26,-9.27;
40	157.72	522	v:0.5;t:f;sf:1;nr:4.05;cr:8.09;verts:33.72,21.54|-8.31,3.36|-8.88,1.25|-8.42,-3.07|-4.13,-12.18;
80	188.33	515.31	v:0.5;t:f;sf:1;nr:4.09;cr:8.17;verts:27.16,5.28|22.94,15.47|3.11,14.84|-25.71,-19.66|2.89,-27.52;
120	206.11	528.88	v:0.5;t:f;sf:1;nr:4.13;cr:8.25;verts:32.65,1.8|-7.5,4.33|-14.89,-13.95|7.92,-3.52;
*	id=P2	origin=start	destiny=end	motherId=-	ageAtStart=680
0	115.64	285.26	v:0.5;t:f;sf:1;nr:3.92;cr:7.84;verts:-7.9,12.26|-5.02,7.17|-7.08,-5.14|1.22,-8.66|30.92,1.67;
40	131.1	301.3	v:0.5;t:f;sf:1;nr:3.96;cr:7.93;verts:0.4,0.22|-14.24,7.38|-31.96,16.99|-33.79,-12.97|1.26,-36.18;
80	158.3	314	v:0.5;t:f;sf:1;nr:4.01;cr:8.01;verts:19.29,11.59|-11.83,16.49|-15.64,-16.19|-3.91,-22.17;
120	193.45	324.21	v:0.5;t:f;sf:1;nr:4.05;cr:8.09;verts:21.14,14.51|-5.18,7.13|-7.78,4.14|4.41,-7.63;
160	220.89	332.45	v:0.5;t:f;sf:1;nr:4.09;cr:8.17;verts:-4.78,19.16|-6.3,22.75|-23.04,0.6|3.77,-19.39|39.83,-7.16;
200	259.36	336.49	v:0.5;t:f;sf:1;nr:4.12;cr:8.25;verts:-11.87,39.11|-4.55,-15.87|0.86,-16.49|10.61,-12.65|12.65,-10.61;
240	301.69	334.76	v:0.5;t:f;sf:1;nr:4.16;cr:8.31;verts:39.89,10.43|-8.13,23.62|-24.34,5.62|-19.95,-15.04|7.72,-23.76;
280	339.51	325.16	v:0.5;t:f;sf:1;nr:4.19;cr:8.38;verts:26.47,32.05|4.72,26.77|-25.02,-10.62|5.19,-26.69|12.76,-24;
320	371.56	339.31	v:0.5;t:f;sf:1;nr:4.22;cr:8.45;verts:8.38,19.74|-19.29,-9.85|4.74,-16.49|15.17,-15.17;
360	397.07	337.28	v:0.5;t:f;sf:1;nr:4.25;cr:8.51;verts:38.31,17.76|-17.13,17.71|-13.49,-10.16|-10.35,-17.2|3.22,-16.58;
400	436.54	332.83	v:0.5;t:f;sf:1;nr:4.28;cr:8.56;verts:5.86,6.74|-1.16,13.31|-8.87,-1.09|14.94,-30.57;
440	454.27	334.28	v:0.5;t:f;sf:1;nr:4.3;cr:8.61;verts:7.7,4.81|-5.1,5.05|-11.88,8.18|-18.89,14.75;
480	476.23	341.65	v:0.5;t:f;sf:1;nr:4.32;cr:8.65;verts:-24,35.73|-14.26,12.18|-21.1,15.33|8.92,-24.51|25.31,-6.31;
520	503.31	341.92	v:0.5;t:f;sf:1;nr:4.34;cr:8.68;verts:-3.29,26.78|-9.67,25.19|-16.61,21.26|-1.77,-6.04|0.22,-0.45;
560	536.89	344.17	v:0.5;t:f;sf:1;nr:4.35;cr:8.71;verts:-5.98,34.19|-1.17,9.56|-2.98,-9.16|7.49,-6.06;
600	565.26	357.16	v:0.5;t:f;sf:1;nr:4.37;cr:8.74;verts:10.91,16.8|6.85,18.82|-20.89,6.93|-11.2,-16.6|0.45,0.23;
640	592.81	360.35	v:0.5;t:f;sf:1;nr:4.38;cr:8.77;verts:-16.64,19.99|-14.9,-15.98|-13.45,-17.21|0.39,0.08;
680	631.61	353.07	v:0.5;t:f;sf:1;nr:4.4;cr:8.8;verts:5.07,23.84|0.43,24.37|-27.66,21.55|7.53,-23.18|22.09,-10.3;
720	665.07	351.21	v:0.5;t:f;sf:1;nr:4.41;cr:8.83;verts:0.4,-0.06|-34.57,0.6|-11.38,-12.16|30.53,-16.23;
760	709.9	336.08	v:0.5;t:f;sf:1;nr:4.43;cr:8.86;verts:17.39,4.95|5.24,11.78|-12.89,-0.22|12.33,-3.77;
800	744.2	334.14	v:0.5;t:f;sf:1;nr:4.45;cr:8.9;verts:18.51,1.95|39.08,20.91|-16.91,3.01|-21.97,-5.7|-5.13,-17.89;
840	789.01	331.07	v:0.5;t:f;sf:1;nr:4.47;cr:8.93;verts:1.06,12.14|-5.73,17.84|8.62,-8.62|22.27,-4.8;
880	830.09	344.83	v:0.5;t:f;sf:1;nr:4.48;cr:8.97;verts:33.05,13.58|-4.62,9.07|-18.81,8.96|-2.64,-9.84;
920	851.04	349.02	v:0.5;t:f;sf:1;nr:4.56;cr:9.12;verts:24.24,16.98|24.24,16.98|12.1,17.77|-23.59,-5.65|-9.34,-27.13;
960	894.88	339.84	v:0.5;t:f;sf:1;nr:4.66;cr:9.31;verts:-19.6,7.8|-19.6,7.8|-2.49,0.3|-9.72,-0.85|-8.45,-4.88;
1000	940.41	348.4	v:0.5;t:f;sf:1;nr:4.76;cr:9.53;verts:13.56,13.56|7.8,17.52|-5.61,18.34|-21.48,-20.65|14.48,-12.58;
1040	975.8	358.28	v:0.5;t:f;sf:1;nr:4.88;cr:9.76;verts:-23.59,25.3|-26.88,21.77|-20.9,-2.71|-23.15,-25.71|0.53,0.13;
1080	1008.3	371.34	v:0.5;t:f;sf:1;nr:4.93;cr:9.87;verts:-3.49,33.21|-25.95,21.01|-27.01,19.63|-29.75,15.16|0.32,-0.46;
1120	1031.87	373.12	v:0.5;t:f;sf:1;nr:4.97;cr:9.94;verts:21.93,2.69|48.21,10.43|-21.88,3.08|-23.24,1.32|-17.17,-13.91;
1160	1064.53	381.06	v:0.5;t:f;sf:1;nr:4.99;cr:9.99;verts:15.55,18.37|5.44,9.82|1.56,11.12|0.04,1.12|-10.73,10.64;
1200	1092.13	384.22	v:0.5;t:f;sf:1;nr:5.01;cr:10.02;verts:-12.05,21.53|-22.15,12.98|-26.04,14.28|-27.56,4.28|42.39,-26.39;
1240	1123.04	386.45	v:0.5;t:f;sf:1;nr:5.03;cr:10.05;verts:11.2,0.78|8.97,6.76|-2.16,10.29|11.48,-24.16;
1280	1150.57	378.92	v:0.5;t:f;sf:1;nr:5.04;cr:10.07;verts:6.58,20.26|-29.69,2.75|-18.57,-0.78|-16.33,-6.75|42.68,-26.52;
1320	1193.49	370.66	v:0.5;t:f;sf:1;nr:5.04;cr:10.08;verts:5.34,10.05|4.81,10.32|2.86,7.95|1.98,-11.21;
1360	1221.94	364.12	v:0.5;t:f;sf:1;nr:5.04;cr:10.09;verts:-23.64,3.78|-23.11,3.51|-25.6,1.41|-0.52,-0.26|-3.79,-10.42;
1400	1242.44	371.73	v:0.5;t:f;sf:1;nr:5.05;cr:10.09;verts:49.25,10.88|-21.02,7.36|-24.29,-2.81|-6.37,-9.45|7.17,-8.86;
1440	1279.69	378.6	v:0.5;t:f;sf:1;nr:5.05;cr:10.09;verts:45.48,21.85|23.44,26.96|12,17.74|-30.08,-1.99|-12.22,-33.57;
*	id=P3	origin=start	destiny=end	motherId=-	ageAtStart=720
0	482.38	579.17	v:0.5;t:f;sf:1;nr:3.96;cr:7.92;verts:1.43,31.27|-1,9.49|-5.55,22.17|9.48,-1.16|9.43,1.49;
40	507.42	590.36	v:0.5;t:f;sf:1;nr:3.98;cr:7.95;verts:-9.37,16.9|-15.61,12.69|-15.57,10.03|27.29,-28.68|15.22,-11.89;
80	533.99	592.53	v:0.5;t:f;sf:1;nr:4;cr:8.01;verts:20.94,23.94|-11.35,-9.72|8.1,0.42|6.3,-5.1;
120	564.92	580.85	v:0.5;t:f;sf:1;nr:4.04;cr:8.07;verts:26.65,29.88|-9.99,12.26|-29.09,-3.57|-3.57,-29.09|9.54,-27.71;
160	597.04	578.82	v:0.5;t:f;sf:1;nr:4.07;cr:8.15;verts:-8.49,2.6|-8.58,2.3|0.31,-8.88|12.57,-4.12;
200	624.59	563.32	v:0.5;t:f;sf:1;nr:4.11;cr:8.22;verts:8.47,1.19|5.72,6.36|4.53,7.25|-0.75,8.52|-25.23,-31.98;
240	659.08	558.17	v:0.5;t:f;sf:1;nr:4.15;cr:8.3;verts:7.3,-9.01|10.24,5.44|-4.53,10.68|-15.18,-29.19;
280	680.83	561.02	v:0.5;t:f;sf:1;nr:4.19;cr:8.38;verts:-11.51,8.3|-16.55,27.55|-32.01,2.8|-14.46,-6.16|0.43,-0.22;
320	706.61	562.52	v:0.5;t:f;sf:1;nr:4.23;cr:8.46;verts:7,4.9|5.03,9.77|4.01,7.55|1.92,-8.33;
360	733.38	561.43	v:0.5;t:f;sf:1;nr:4.27;cr:8.54;verts:-21.74,8.68|-22.75,6.46|-19.76,3.82|21.01,-9.8|26.79,-3.92;
400	767.6	548.06	v:0.5;t:f;sf:1;nr:4.31;cr:8.62;verts:28.29,31.97|5.7,7.57|-8.72,-3.7|-7.26,-6.09|-7.43,-17.29;
440	796.12	536.75	v:0.5;t:f;sf:1;nr:4.35;cr:8.69;verts:-0.23,20.65|-22.82,-3.75|5.64,-6.96|39.52,-17.13|8.93,0.78;
480	831.79	532.76	v:0.5;t:f;sf:1;nr:4.38;cr:8.77;verts:10.22,33.24|-17.42,6|-1.29,-18.38|3.86,-21.12|9.49,-15.8;
520	862.26	524.65	v:0.5;t:f;sf:1;nr:4.42;cr:8.84;verts:18.79,11.29|-34.75,4.81|8.57,-20.18|21.07,-6.04;
560	878.76	513.42	v:0.5;t:f;sf:1;nr:4.46;cr:8.92;verts:21.8,27.86|-19.96,-1.05|-10.59,-16.95|4.57,-17.28|19.99,0;
600	909.46	501.55	v:0.5;t:f;sf:1;nr:4.5;cr:9;verts:-1.13,21.56|-8.89,16|-13.88,16.54|-10.71,-11.87|0.1,0.5;
640	937.67	492.37	v:0.5;t:f;sf:1;nr:4.53;cr:9.07;verts:11.17,17.2|-4.96,19.9|-17.58,10.56|-18.27,-9.31|28.94,-34.43;
680	973.64	478.62	v:0.5;t:f;sf:1;nr:4.57;cr:9.14;verts:0.46,0.24|18.24,10.11|-24.8,3.45|-14.75,-14.75|1.45,-20.81;
720	1008.75	461.62	v:0.5;t:f;sf:1;nr:4.61;cr:9.21;verts:8.49,21.02|-21.43,7.38|-16.86,-6.89|0.14,0.4;
760	1035.2	457.09	v:0.5;t:f;sf:1;nr:4.64;cr:9.28;verts:42.62,17.48|-17.96,16.49|-26.31,-4.14|-10.34,-17.22|7.85,-18.49;
800	1064.45	463.52	v:0.5;t:f;sf:1;nr:4.67;cr:9.35;verts:13.37,23.91|-14.81,15.88|-21.41,-12.06|-15.35,-15.35|35.74,-29.58;
840	1105.16	460.96	v:0.5;t:f;sf:1;nr:4.71;cr:9.41;verts:3.76,30.61|-28.79,11.05|-29.49,-9.02|40.57,-23.18|30.17,-6.41;
880	1147.37	465.51	v:0.5;t:f;sf:1;nr:4.74;cr:9.48;verts:0.25,-0.48|-12.05,-1.86|-4.38,-20.62|-1.64,-18.63|14.64,-15.16;
920	1189.57	462.25	v:0.5;t:f;sf:1;nr:4.77;cr:9.54;verts:4.96,47.13|-18.39,-10.61|-16.26,-13.65|16.5,-13.36|17.39,-12.18;
960	1217.97	450.71	v:0.5;t:f;sf:1;nr:4.8;cr:9.61;verts:36.78,30.4|6.55,10.08|-12.02,0|-11.9,-24.9|-11.01,-23.71;
1000	1240.04	457.85	v:0.5;t:f;sf:1;nr:4.84;cr:9.68;verts:20.17,11.18|4.4,22.64|-15.52,17.23|-0.33,-48.05|0.8,-23.05;
1040	1269.96	465.9	v:0.5;t:f;sf:1;nr:4.87;cr:9.74;verts:0.56,-0|-1.38,39.46|-9.75,19.22|-37.33,12.85|-8.21,-38.62;
1080	1293.17	467.1	v:0.5;t:f;sf:1;nr:4.91;cr:9.81;verts:24.07,2.11|-0.38,0.23|-22.65,1.2|-1.26,-24.13;
1120	1316.53	469.4	v:0.5;t:f;sf:1;nr:4.94;cr:9.88;verts:19.93,25.51|-0.56,32.37|-23.75,2.54|4.45,-38.99|22.89,-22.89;
1160	1350.93	471.12	v:0.5;t:f;sf:1;nr:4.97;cr:9.94;verts:-25.31,-26.21|-11.5,-21.17|0.1,-0.56|23.91,-27.5|27.5,-23.91;
1200	1388.34	475.47	v:0.5;t:f;sf:1;nr:5;cr:10.01;verts:-7.48,19.49|-11.37,17.51|-13.51,-23.16|-9.91,-19.56|39.68,2.53;
1240	1409.83	480.88	v:0.5;t:f;sf:1;nr:5.04;cr:10.07;verts:22.73,3.6|22.59,4.39|18.19,7.94|0.45,0.36|8.62,21.34;
1280	1449.21	488.17	v:0.5;t:f;sf:1;nr:5.07;cr:10.14;verts:10.74,33.06|-0.6,5.38|-16.79,11.69|-21.19,15.23|-16.65,10.89;
1320	1486.18	491.88	v:0.5;t:f;sf:1;nr:5.11;cr:10.21;verts:-7.96,8.24|-16.61,0.65|7.52,-8.65|10.12,-5.38;
1360	1528.2	491.38	v:0.5;t:f;sf:1;nr:5.14;cr:10.28;verts:26.99,30.66|-27.55,0.96|-27.57,0|6.2,-26.86|27.5,1.92;
1400	1565.51	491.96	v:0.5;t:f;sf:1;nr:5.18;cr:10.35;verts:12.32,4|-7.06,10.87|3.75,-20.72|10.61,-7.43;
1440	1591.58	485.5	v:0.5;t:f;sf:1;nr:5.21;cr:10.43;verts:27.71,16|-13.75,-2.46|-12.2,-5.94|-26.21,-18.35|-15.45,-13.89;
*	id=P4	origin=start	destiny=end	motherId=-	ageAtStart=480
0	259.39	110.07	v:0.5;t:f;sf:1;nr:3.89;cr:7.79;verts:17.44,19.37|-18.11,18.75|-15.7,6.07|6.34,-30.1|23.23,-11.84;
40	275.22	112.18	v:0.5;t:f;sf:1;nr:3.94;cr:7.89;verts:15.4,7.85|1.62,21.48|-17.63,-17.61|-5.91,-16.24;
80	320.36	107.22	v:0.5;t:f;sf:1;nr:3.99;cr:7.98;verts:16.4,2.31|16,4.29|5.1,8.99|-1.73,-16.47;
120	355.37	103.37	v:0.5;t:f;sf:1;nr:4.03;cr:8.07;verts:5.23,24.59|-19.01,0.44|-18.61,-1.55|-3.93,-24.83|31.92,0.55;
160	385.42	104.32	v:0.5;t:f;sf:1;nr:4.07;cr:8.14;verts:26.28,-2.3|4.13,26.05|-25.23,-7.71|-30.21,-11.33|9.88,-24.46;
200	412.6	110.95	v:0.5;t:f;sf:1;nr:4.11;cr:8.22;verts:21.68,24.31|4.4,7.62|-8.15,-3.29|2.13,-8.53;
240	450.05	103.26	v:0.5;t:f;sf:1;nr:4.14;cr:8.28;verts:7.54,19.64|-15.77,16.63|4.44,-20.9|5.17,-20.73|8.35,-19.66;
280	487.23	97.95	v:0.5;t:f;sf:1;nr:4.17;cr:8.34;verts:13.02,30.46|-0.44,8.44|-7.46,-3.97|2.04,-8.2;
320	510.61	97.36	v:0.5;t:f;sf:1;nr:4.2;cr:8.4;verts:16.42,18.89|-10.58,22.69|-12.14,21.89|-21.34,-8.78|18.85,-37.22;
360	533.51	110.86	v:0.5;t:f;sf:1;nr:4.23;cr:8.46;verts:0.88,42.01|-6.8,16.83|-8.8,15.88|-4.04,-23.73|14.11,-11.42;
400	552.21	115.08	v:0.5;t:f;sf:1;nr:4.26;cr:8.51;verts:-4.79,7.38|-7.97,3.72|8.04,-3.58|26.14,-7.02;
440	568.54	122.21	v:0.5;t:f;sf:1;nr:4.28;cr:8.56;verts:-21.07,26.74|-8.3,3.55|19.85,-21.29|20.22,-20.94;
480	603.23	143.2	v:0.5;t:f;sf:1;nr:4.3;cr:8.61;verts:41.42,10.77|8.87,3.41|-14.46,0.05|-14.83,-0.3|-5.72,-7.59;
520	648.68	147.1	v:0.5;t:f;sf:1;nr:4.33;cr:8.65;verts:-4.03,14.66|-4.97,8.96|-9.69,-3.33|-2.99,-9.8|34.21,-3.91;
560	680.83	154.19	v:0.5;t:f;sf:1;nr:4.35;cr:8.7;verts:30.59,4.3|29.7,8.51|-28.84,11.07|-29.21,-10.06|38.69,-19.37;
600	704.92	166.42	v:0.5;t:f;sf:1;nr:4.37;cr:8.75;verts:14.6,-7.14|6.5,16.53|-10.18,0|0.85,-34.78;
640	730.35	169.46	v:0.5;t:f;sf:1;nr:4.4;cr:8.79;verts:-7.29,27.02|-10.83,-4.1|4.6,-8.65|8.02,5.62;
680	762.03	178.52	v:0.5;t:f;sf:1;nr:4.42;cr:8.84;verts:30.68,17.2|5.13,8.2|-7.07,-6.6|2.5,-9.34;
720	791.74	198.09	v:0.5;t:f;sf:1;nr:4.45;cr:8.89;verts:36.34,-0.63|34.36,11.83|18.72,31.15|-42.27,-12.96|31.15,-18.72;
760	809.37	205.5	v:0.5;t:f;sf:1;nr:4.46;cr:8.92;verts:18.71,6.77|16.74,19.24|-34.17,9.86|5.34,-27.49|13.53,-11.31;
800	835.95	211.68	v:0.5;t:f;sf:1;nr:4.48;cr:8.95;verts:4.3,20.25|-7.87,12.95|-13.05,-5.13|-14.64,-14.64|28.2,-21.88;
840	864.35	224.65	v:0.5;t:f;sf:1;nr:4.49;cr:8.98;verts:13.54,24.43|11.8,25.31|1.95,27.86|-12.86,-42.87|-0.21,-8.91;
880	885.14	232.92	v:0.5;t:f;sf:1;nr:4.5;cr:9;verts:9.89,7.46|-12.39,-0.22|-21,-0.64|-11.64,-4.24|43.09,-12.58;
920	901.41	228.21	v:0.5;t:f;sf:1;nr:4.51;cr:9.02;verts:-6.37,2.75|-7.53,-0.57|-6.63,-7.11|-4.11,-8.81|8.58,-4.56;
960	927.5	224.83	v:0.5;t:f;sf:1;nr:4.52;cr:9.04;verts:9.49,4.63|-6.35,8.43|-17.51,-7.94|-8.32,-6.5|44.61,-6.64;
1000	953.13	227.2	v:0.5;t:f;sf:1;nr:4.53;cr:9.06;verts:-19.72,40.67|-16.15,7|3.64,-20.65|16.53,-12.91|18.98,-4.27;
1040	985.08	223.39	v:0.5;t:f;sf:1;nr:4.54;cr:9.07;verts:-18.66,2.62|-18.81,-0.99|-0.49,-0.18|-12.97,-8.08|-15.42,-16.73;
1080	1023.13	225.95	v:0.5;t:f;sf:1;nr:4.54;cr:9.09;verts:-25.41,37.59|-20.61,22.1|-20.99,21.74|14.19,-26.68|23.81,-18.6;
1120	1052.32	239.11	v:0.5;t:f;sf:1;nr:4.55;cr:9.1;verts:17.04,32.11|-10.57,1.11|-15.01,-13.52|-5.38,-5.44|7.39,-7.65;
1160	1072.23	246.77	v:0.5;t:f;sf:1;nr:4.56;cr:9.11;verts:36.37,-1.44|-7.72,7.72|-25.29,2.21|-12.52,0|-0.76,-10.89;
1200	1108.92	260.07	v:0.5;t:f;sf:1;nr:4.61;cr:9.21;verts:-0.32,11.87|-8.4,20.78|-25.27,14.55|13.8,-17.66|20.31,-9.47;
1240	1126.65	265.32	v:0.5;t:f;sf:1;nr:4.66;cr:9.32;verts:-18.05,17.11|-3.93,-12.41|0.2,-11.61|1.21,-11.55|36.86,0.34;
1280	1161.41	265.17	v:0.5;t:f;sf:1;nr:4.72;cr:9.44;verts:5.2,9.38|-0.8,19.08|-10.31,-2.96|3.13,-10.25;
1320	1194.5	262.34	v:0.5;t:f;sf:1;nr:4.78;cr:9.56;verts:2.86,30.09|-6.69,-7.7|5.56,-8.55|9.17,4.47;
1360	1223.68	260.41	v:0.5;t:f;sf:1;nr:4.84;cr:9.67;verts:-10.99,30.2|-23.62,-10.49|41.47,-23.81|-20.01,2.54|30.56,9.93;
1400	1265.38	254.36	v:0.5;t:f;sf:1;nr:4.89;cr:9.77;verts:-11.14,3.88|-1.59,-0.6|5.37,-9.3|5.53,-9.2|6.16,-8.79;
1440	1309.32	245.25	v:0.5;t:f;sf:1;nr:4.91;cr:9.82;verts:2.27,32.47|-11.66,30.38|-18.67,26.66|10.55,-37.64|18.2,-26.98;
*	id=P5	origin=start	destiny=end	motherId=-	ageAtStart=360
0	655.4	33.75	v:0.5;t:f;sf:1;nr:3.9;cr:7.81;verts:30.67,3.36|7.27,4.37|-8.44,0.89|-6,-6;
40	679.75	36.55	v:0.5;t:f;sf:1;nr:3.95;cr:7.9;verts:36.62,13.53|6.31,6.16|-17.08,7.16|-19.95,-2.8|-1.05,-20.12;
80	711.21	51.1	v:0.5;t:f;sf:1;nr:3.99;cr:7.99;verts:31.53,23.79|-8.33,-3.2|-7.22,-5.25|-6.74,-5.86|-5.37,-7.13;
120	732.4	65.79	v:0.5;t:f;sf:1;nr:4.03;cr:8.06;verts:38.89,9.08|-3.62,29.49|-27.74,-10.65|-23.41,-18.29|28.95,-6.68;
160	764.61	79.63	v:0.5;t:f;sf:1;nr:4.06;cr:8.13;verts:20.48,0|16.14,12.61|6.67,22.91|-3.27,7.15|-13.15,-38.11;
200	788.62	87.21	v:0.5;t:f;sf:1;nr:4.1;cr:8.19;verts:-7.87,20.19|-3.52,7.58|-10.07,0.35|2.78,-9.69|26.71,-18.55;
240	815.09	97.06	v:0.5;t:f;sf:1;nr:4.13;cr:8.25;verts:0.42,-0.21|-13.79,21.23|-23.69,0.16|-7.82,-24.07|0.24,-8.7;
280	840.42	113.13	v:0.5;t:f;sf:1;nr:4.16;cr:8.31;verts:14.6,10.23|14.24,10.73|4.61,17.22|-16.16,-7.53|-4.86,-32.66;
320	881.25	116.21	v:0.5;t:f;sf:1;nr:4.18;cr:8.37;verts:25.19,8.53|-9.39,2.52|-9.39,2.52|-9.3,-2.84;
360	930.54	109.38	v:0.5;t:f;sf:1;nr:4.21;cr:8.41;verts:32.42,16.52|-24.1,1.69|-36.37,-1.27|-35.15,-9.42|40.84,-9.03;
400	959.67	112.04	v:0.5;t:f;sf:1;nr:4.23;cr:8.46;verts:8.52,1.05|3.29,19.18|-6.3,-20.59|11.71,-6.37;
440	993.03	119.99	v:0.5;t:f;sf:1;nr:4.25;cr:8.5;verts:42.13,3.57|-3.32,23.62|-21.65,1.58|-23.62,-3.32|-0.83,-23.83;
480	1023.27	127.41	v:0.5;t:f;sf:1;nr:4.27;cr:8.54;verts:11.89,10.99|1.99,28.49|-24.48,14.71|-15.97,-23.67|32.93,-26.85;
520	1065.28	136.89	v:0.5;t:f;sf:1;nr:4.29;cr:8.57;verts:2.92,27.76|-26.84,7.7|-26.97,-7.23|-9.07,-17.37|40.64,-13.05;
560	1105.92	133.85	v:0.5;t:f;sf:1;nr:4.3;cr:8.61;verts:7.16,28.7|-26.76,21.45|-0.01,-16.1|8.65,-28.29|28.82,6.65;
600	1137.79	129.39	v:0.5;t:f;sf:1;nr:4.32;cr:8.64;verts:23.4,17|22.16,18.59|-13.13,25.77|-18.59,-22.16|14.27,-40.61;
640	1172.49	130.04	v:0.5;t:f;sf:1;nr:4.33;cr:8.66;verts:9.88,-1.04|-11.3,17.65|-5.7,-8.14|24.98,-11.83;
680	1213.09	122.69	v:0.5;t:f;sf:1;nr:4.34;cr:8.69;verts:31.8,-3.34|26.7,7.47|-29.85,-11.46|-15.61,-19.17|-20.12,-24.85;
720	1249.24	123.18	v:0.5;t:f;sf:1;nr:4.35;cr:8.71;verts:-6.28,42.98|-9.45,7.96|-4.36,-2.85|0.35,-19.98|11.46,-16.37;
760	1287.42	113.92	v:0.5;t:f;sf:1;nr:4.37;cr:8.73;verts:9.26,0.97|7.72,5.21|5.61,7.44|-1.47,-14.19;
800	1317.73	116.32	v:0.5;t:f;sf:1;nr:4.38;cr:8.77;verts:0,22.71|-22.59,7.6|-21.05,3.37|32.22,-29.48|18.6,-13.03;
840	1358.06	126.88	v:0.5;t:f;sf:1;nr:4.4;cr:8.81;verts:16.75,5.77|16.67,30.86|-21.73,-2.46|-8.11,-18.92|17.26,-3.98;
880	1382.35	112.24	v:0.5;t:f;sf:1;nr:4.42;cr:8.84;verts:-0.41,-0.3|-4.98,11.18|-7.62,16.22|-7.54,-8.87|-7.03,-18.62;
920	1419.83	103.81	v:0.5;t:f;sf:1;nr:4.44;cr:8.88;verts:-8.44,25.98|-16.06,22.1|-20.62,17.92|23.5,-26.43|25.98,-8.44;
960	1455.27	98.82	v:0.5;t:f;sf:1;nr:4.46;cr:8.91;verts:11.54,-1.51|8.64,28.27|-9.46,-13.43|20.16,-21.62;
1000	1486.73	110.9	v:0.5;t:f;sf:1;nr:4.47;cr:8.95;verts:-2.54,10.21|-5.42,9.02|-19.92,10.57|-11.3,-9.54|43.17,-11.06;
1040	1522.2	126.15	v:0.5;t:f;sf:1;nr:4.49;cr:8.98;verts:7.71,4.18|5.68,24.58|-20.67,14.47|-4.81,-24.77|31.35,-31.91;
1080	1547.32	129.64	v:0.5;t:f;sf:1;nr:4.5;cr:9;verts:-2.29,44.82|-17.41,7.67|-26.62,-12.99|20.95,-20.95|29.26,-4.63;
1120	1567.18	129.02	v:0.5;t:f;sf:1;nr:4.55;cr:9.11;verts:25.58,13.26|-8.6,32.09|-23.49,-23.49|1.08,-21.56|9.39,-5.25;
1160	1596.11	128.07	v:0.5;t:f;sf:1;nr:4.61;cr:9.23;verts:-3.35,12.31|-23.76,23.76|-32.61,-8.13|-19.54,-6.2|0.49,-0.18;
1200	1628.01	127.02	v:0.5;t:f;sf:1;nr:4.68;cr:9.36;verts:9.89,16.45|3.99,18.78|-15.13,11.82|5.19,-36.55|14.49,-12.59;
1240	1654.49	118.1	v:0.5;t:f;sf:1;nr:4.76;cr:9.52;verts:46.21,7.54|-16.6,7.54|-22.49,9.86|-10.24,-6.4|-11.99,-21.51;
1280	1677.17	111.55	v:0.5;t:f;sf:1;nr:4.84;cr:9.69;verts:8.85,28.94|-30.26,0.53|-7.32,-29.36|0.37,-0.24;
1320	1703.03	108.38	v:0.5;t:f;sf:1;nr:4.94;cr:9.88;verts:-25.49,-3.41|-0.46,-0.31|-8.89,-5.34|0.54,-10.35|3.03,-9.91;
1360	1729.5	108.51	v:0.5;t:f;sf:1;nr:4.98;cr:9.97;verts:30.55,12.97|-26.93,-0.19|-25.92,-10.23|-23.43,-9.79|49.17,-4.62;
1400	1762.5	117.46	v:0.5;t:f;sf:1;nr:5.02;cr:10.03;verts:-2.45,21.92|-11.51,21.64|-0.38,-31.89|2.56,-24.38;
1440	1784.47	115.08	v:0.5;t:f;sf:1;nr:5.03;cr:10.06;verts:24.67,25.54|-49.24,9.51|15.01,-32.18|31.35,-16.67|35.42,-2.48;
*	id=P6	origin=start	destiny=end	motherId=-	ageAtStart=480
0	649.33	114.83	v:0.5;t:f;sf:1;nr:3.9;cr:7.79;verts:13.91,27.47|-5.74,-5.35|-4.83,-6.19|-5.63,-15.17|-2.56,-7.42;
40	691.38	109.52	v:0.5;t:f;sf:1;nr:3.95;cr:7.89;verts:15.21,15.21|8.06,19.94|-0.26,0.25|10.43,-18.81;
80	722.18	119.21	v:0.5;t:f;sf:1;nr:3.99;cr:7.99;verts:28.64,13.29|4.15,6.9|-20.37,-9.12|7.7,-2.35;
120	747.43	121.35	v:0.5;t:f;sf:1;nr:4.04;cr:8.08;verts:3.39,15.42|-6.3,5.29|-21.1,9.03|-17.55,-0.22|29.2,-27.23;
160	778.65	114.02	v:0.5;t:f;sf:1;nr:4.09;cr:8.18;verts:11.03,0.96|10.87,2.11|6.97,8.6|6.19,9.18|-34.83,-20.48;
200	813.94	122.97	v:0.5;t:f;sf:1;nr:4.14;cr:8.28;verts:18.47,2.6|8.76,16.47|-11.39,-17.58|16.15,-9.33;
240	845.57	133.82	v:0.5;t:f;sf:1;nr:4.19;cr:8.39;verts:-2.4,27.48|-13.16,13.45|-26.76,6.67|-15.47,1.53|-0.21,0.43;
280	866.77	148.8	v:0.5;t:f;sf:1;nr:4.25;cr:8.49;verts:6.23,6.23|-5.22,16.36|-4.92,-7.3|8.33,-2.87;
320	900.58	155.46	v:0.5;t:f;sf:1;nr:4.3;cr:8.6;verts:16.27,10.17|-1.67,19.12|-3,18.95|-23.52,-13.61|10.17,-16.27;
360	926.5	165.43	v:0.5;t:f;sf:1;nr:4.35;cr:8.7;verts:24.57,11.98|-9.64,20.14|-27,-4.28|-15.75,-6.3|22.15,-36.84;
400	946.03	181.16	v:0.5;t:f;sf:1;nr:4.38;cr:8.76;verts:25,20.98|-0.21,0.45|2.62,-21.11|21.84,-24.26|29.82,-13.28;
440	966.8	188.43	v:0.5;t:f;sf:1;nr:4.4;cr:8.81;verts:37.81,22.12|-20.99,7.72|-18.15,-13.85|1.07,-16.99|9.04,-6.01;
480	1007.04	185.17	v:0.5;t:f;sf:1;nr:4.43;cr:8.85;verts:-2.43,18.86|-26.56,23.15|7.26,-18.92|13.82,-14.82|19.95,-3.52;
520	1030.81	177.09	v:0.5;t:f;sf:1;nr:4.45;cr:8.9;verts:20.82,39.06|-9.47,0.33|-9.95,-22.9|-3.82,-11.6|8.44,-4.3;
560	1065.21	174.99	v:0.5;t:f;sf:1;nr:4.47;cr:8.94;verts:5.28,35.19|-0.63,9.05|3.4,-8.41|8.09,-4.12;
600	1094.01	186.6	v:0.5;t:f;sf:1;nr:4.49;cr:8.97;verts:44.39,5.04|-20.71,7.49|-25.4,3.2|-8.34,-8.34|-1.23,-11.73;
640	1129.09	195.48	v:0.5;t:f;sf:1;nr:4.5;cr:9;verts:9.31,13.91|-4.74,17.68|-11.52,14.22|-18.3,0.32|38.73,-22.64;
680	1159.27	203.2	v:0.5;t:f;sf:1;nr:4.56;cr:9.12;verts:-4.67,-8.43|-2.33,-9.35|-2,-9.42|0.52,-3.05|8.55,-14.91;
720	1190.23	206.16	v:0.5;t:f;sf:1;nr:4.62;cr:9.24;verts:28.14,8.07|-24.27,16.37|-22.41,-11.96|-24.27,-16.37|40.31,-21.33;
760	1209.37	201.55	v:0.5;t:f;sf:1;nr:4.68;cr:9.36;verts:21.52,29.62|-0.48,0.24|8.99,3.46|28.45,-23.04|36.6,0.64;
800	1256.92	194.14	v:0.5;t:f;sf:1;nr:4.74;cr:9.47;verts:8.59,36.45|-19.84,-8.84|-10.95,-6.77|15.36,-15.36|21.67,1.52;
840	1301.05	199.29	v:0.5;t:f;sf:1;nr:4.79;cr:9.57;verts:45.72,12.34|-22.46,6.67|-21.76,1.14|-15.93,-14.86|-14.29,-16.44;
880	1340.29	194.95	v:0.5;t:f;sf:1;nr:4.83;cr:9.66;verts:6.48,8|-1.95,37.28|-17.35,44.61|0,-37.33|19.23,-32;
920	1376.06	199.61	v:0.5;t:f;sf:1;nr:4.87;cr:9.75;verts:42.97,4.52|41.31,12.63|-40.28,26.69|-19.61,-38.49|43.2,0;
960	1407.57	195.94	v:0.5;t:f;sf:1;nr:4.91;cr:9.82;verts:11.46,0.84|9.81,8.96|-24.53,4.58|4.56,-11.3|11.7,-3.67;
1000	1436.93	208.14	v:0.5;t:f;sf:1;nr:4.93;cr:9.86;verts:-19.55,21.17|-17.9,13.05|-17.66,8.54|-24.79,0.91|40.76,-27.38;
1040	1464.82	224.83	v:0.5;t:f;sf:1;nr:4.95;cr:9.89;verts:0.31,0.48|-32.52,-4.57|-13.88,-29.76|-6.27,-32.23|12.87,-10.69;
1080	1489.03	225.73	v:0.5;t:f;sf:1;nr:4.96;cr:9.92;verts:-5.16,36.74|-23.9,1.37|-11.34,-9.8|-7.08,-36.42|29.63,-11.14;
1120	1519.02	211.49	v:0.5;t:f;sf:1;nr:4.97;cr:9.94;verts:25.75,42.39|-20.63,0.36|-20.38,-3.23|-0.37,-25.37|5.34,-19.93;
1160	1558.43	205.07	v:0.5;t:f;sf:1;nr:4.98;cr:9.96;verts:15.4,28.97|-6.26,32.2|-18.34,27.2|-10.68,-31.02|20.81,-45.14;
1200	1587.14	207.66	v:0.5;t:f;sf:1;nr:4.99;cr:9.98;verts:23.7,21.32|-12.25,-0.21|-4.98,-11.19|12.24,-0.43;
1240	1607.47	207.16	v:0.5;t:f;sf:1;nr:5;cr:10;verts:38.63,4.74|3.36,20.82|-8.09,-0.93|-25.32,-11.69|-39.87,-30.01;
1280	1627.24	203.8	v:0.5;t:f;sf:1;nr:5.01;cr:10.02;verts:-16.41,17.45|-27.86,-4.29|-12.49,-6.09|49.06,-9.67|18.86,1.38;
1320	1671.89	196.54	v:0.5;t:f;sf:1;nr:5.02;cr:10.04;verts:35.87,34.98|-25.78,-5.88|-22.52,-10.03|-22.16,-10.81|4.42,-16.94;
1360	1691.6	187.7	v:0.5;t:f;sf:1;nr:5.02;cr:10.05;verts:44.33,23.55|2.78,10.38|2.42,10.47|-8.91,6.01|-15.3,-25.77;
1400	1729.05	183.47	v:0.5;t:f;sf:1;nr:5.03;cr:10.05;verts:31.46,-5.55|31.71,-3.89|6.88,19.31|-27.6,-16.49|7.73,-31;
1440	1760.92	176.36	v:0.5;t:f;sf:1;nr:5.03;cr:10.05;verts:0.58,0.05|-24.99,12.2|-32.46,-5.14|-0.41,-12.66|-0.16,-11;
*	id=P7	origin=start	destiny=end	motherId=-	ageAtStart=160
0	155.13	476.64	v:0.5;t:f;sf:1;nr:3.93;cr:7.86;verts:9.7,28.18|-0,0.36|3.64,19.64|-21.8,-20.33;
40	168.58	502.39	v:0.5;t:f;sf:1;nr:3.98;cr:7.95;verts:7.91,4.2|-6.44,6.22|4.35,-24.76|2.77,-8.52;
80	197.19	509.77	v:0.5;t:f;sf:1;nr:4.02;cr:8.05;verts:35.57,17.77|-20.71,11.59|-29.13,3.58|3.07,-29.18|3.07,-29.18;
120	235.2	518.12	v:0.5;t:f;sf:1;nr:4.07;cr:8.14;verts:39.9,5.17|-8.04,16.49|-18.3,-1.28|-16.04,-8.89|-6.57,-17.13;
160	260.26	518.61	v:0.5;t:f;sf:1;nr:4.12;cr:8.23;verts:14.83,5.65|8.4,31.46|-16.56,-3.52|-5.23,-16.1|13.7,-9.95;
200	310.29	512.49	v:0.5;t:f;sf:1;nr:4.16;cr:8.32;verts:14.51,12.17|-18.75,2.64|0.99,-18.91|24,-22.55;
240	334.71	524.26	v:0.5;t:f;sf:1;nr:4.21;cr:8.41;verts:41.34,4.88|-11.7,12.54|-16.01,6.15|-23.44,-7.15|-0.42,-10.79;
280	370.42	528.49	v:0.5;t:f;sf:1;nr:4.24;cr:8.49;verts:-4.74,33.31|0,-9|0,-9|6.79,-5.9;
320	397.96	523.54	v:0.5;t:f;sf:1;nr:4.28;cr:8.55;verts:42.17,4.82|0.16,9|-4.08,8.02|-20.74,-10.85|-6.79,-5.9;
360	430.41	510.64	v:0.5;t:f;sf:1;nr:4.31;cr:8.62;verts:11.73,27.64|0.52,30.02|-28.22,-10.27|27.49,-32.77|9.72,-8.09;
400	458.33	512.62	v:0.5;t:f;sf:1;nr:4.34;cr:8.68;verts:-24.42,24.32|-18.2,-6.11|17.51,-22.41|28.08,-4.45;
440	494.48	518.74	v:0.5;t:f;sf:1;nr:4.36;cr:8.73;verts:9.44,0.49|30.05,17.36|-8.07,1.67|-18.65,-16.29;
480	520.42	516.96	v:0.5;t:f;sf:1;nr:4.38;cr:8.76;verts:4.11,15.59|-18.48,7.84|-16.49,-1.28|5.87,-19.2|34.57,-4.84;
520	567	511.06	v:0.5;t:f;sf:1;nr:4.4;cr:8.8;verts:19.28,0|-5.31,18.54|-12.01,-10.74|26.16,-10.11;
560	597.7	504.44	v:0.5;t:f;sf:1;nr:4.41;cr:8.82;verts:15.83,14.76|2.64,21.48|-11.42,-6.62|-3.28,-35.03;
600	631.01	501.5	v:0.5;t:f;sf:1;nr:4.42;cr:8.85;verts:10.74,-2.88|-17.48,11.82|-2.5,-10.83|24.5,-14.04;
640	652.19	504.56	v:0.5;t:f;sf:1;nr:4.44;cr:8.87;verts:37.03,24.22|-12.03,0.21|-10.43,0.18|-23.68,-7.77|3.33,-10.98;
680	681	504.22	v:0.5;t:f;sf:1;nr:4.45;cr:8.9;verts:27.89,1.95|27.34,5.81|8.22,23.88|-44.01,-5.66|18.71,-20.77;
720	713.52	516.81	v:0.5;t:f;sf:1;nr:4.46;cr:8.93;verts:-4.63,14.54|-5.18,18.4|-30.14,4.24|-13.82,-8.19|42.29,-13.85;
760	736.9	524.39	v:0.5;t:f;sf:1;nr:4.48;cr:8.95;verts:2.95,9.08|-13.76,4.95|-9.43,1.49|6.51,-6.98;
800	778.92	519.74	v:0.5;t:f;sf:1;nr:4.49;cr:8.98;verts:7.23,19.85|-17.31,-12.12|10.88,-18.11|16.3,-23.56;
840	803.31	514.92	v:0.5;t:f;sf:1;nr:4.5;cr:9;verts:15.24,32.52|-17.16,15.03|-13.51,-22.93|26.72,-16.7;
880	827.64	508.04	v:0.5;t:f;sf:1;nr:4.51;cr:9.02;verts:-7.35,-34.6|2.39,-23.58|0.33,-0.25|35.37,-0.62;
920	855.01	507.18	v:0.5;t:f;sf:1;nr:4.52;cr:9.05;verts:-5.21,8.02|-27.04,-1.11|7.99,-1.48|9.42,-1.66|0.51,-0.09;
960	886.77	503.55	v:0.5;t:f;sf:1;nr:4.58;cr:9.15;verts:20.98,0.73|35.19,8.49|-23.76,-5.11|-22.34,-5.29|-19.18,-8.54;
1000	924.79	502.89	v:0.5;t:f;sf:1;nr:4.63;cr:9.26;verts:33.06,15.72|-17.04,0.07|5.37,-9.69|10.27,-4.15;
1040	964.08	506.79	v:0.5;t:f;sf:1;nr:4.68;cr:9.36;verts:21.42,25.53|-6.23,19.62|-0.02,0.53|-22.73,24.37|-23.57,23.57;
1080	996.34	519.69	v:0.5;t:f;sf:1;nr:4.73;cr:9.45;verts:10.85,4.61|-5.12,-8.37|-1.44,-11.7|0.41,-11.78;
1120	1024.56	528.31	v:0.5;t:f;sf:1;nr:4.77;cr:9.54;verts:32.63,10.6|8.3,33.29|-17.37,13.22|-27.81,-3.17|22.76,-30.18;
1160	1057.4	526.37	v:0.5;t:f;sf:1;nr:4.81;cr:9.62;verts:20.57,7.08|-0.22,8.67|-0.02,0.55|-3.78,-21.42|21.75,0;
1200	1084.49	518.95	v:0.5;t:f;sf:1;nr:4.85;cr:9.7;verts:0.54,0.12|-6.53,-0.34|-27.31,1.25|-27.11,-6.87|-5.34,-7.42;
1240	1111.73	523.26	v:0.5;t:f;sf:1;nr:4.87;cr:9.74;verts:46.83,12.58|-26.7,4.43|-18.88,-7.63|-14.4,-14.4|-13.63,-15.13;
1280	1140.07	524.84	v:0.5;t:f;sf:1;nr:4.88;cr:9.77;verts:6.41,8.21|-9.28,-4.73|-23.2,-9.13|8.64,-5.83;
1320	1162.44	537.57	v:0.5;t:f;sf:1;nr:4.9;cr:9.79;verts:-0.35,0.44|-15.95,20.94|-13.73,6.9|-2.75,-19.54|-1.72,-19.66;
1360	1196.3	530.58	v:0.5;t:f;sf:1;nr:4.9;cr:9.81;verts:21.27,13.26|-3.81,11.73|-9.85,-7.42|11.92,-3.19;
1400	1221.77	521.9	v:0.5;t:f;sf:1;nr:4.91;cr:9.82;verts:24.2,20|-3.3,10.17|-4.2,4.59|-13.55,-11.87|-0.93,-10.65;
1440	1259.42	513.55	v:0.5;t:f;sf:1;nr:4.92;cr:9.84;verts:38.34,8.64|-7.56,9.68|-7.89,-9.41|9.54,-7.73;
*	id=P8	origin=start	destiny=end	motherId=-	ageAtStart=120
0	791.62	65.13	v:0.5;t:f;sf:1;nr:3.9;cr:7.8;verts:0.72,20.63|-16.91,11.84|-18.39,-9.37|-7.91,-18.87|-0.21,-0.39;
40	817.47	50.21	v:0.5;t:f;sf:1;nr:3.95;cr:7.9;verts:8.53,0.9|7.19,4.67|-8.11,-2.79|13.49,-20.99;
80	857.27	52.92	v:0.5;t:f;sf:1;nr:3.99;cr:7.99;verts:-1.58,22.53|-5.08,22|-15.97,-15.97|31.08,-5.63;
120	899.06	48.63	v:0.5;t:f;sf:1;nr:4.04;cr:8.07;verts:8.81,23.99|-10.71,-9.91|-3.32,-8.22|8.56,2.29;
160	936.4	50.55	v:0.5;t:f;sf:1;nr:4.08;cr:8.16;verts:12.44,-13.34|11.48,-14.18|-2.85,18.02|8.28,-16.26|-13.65,29.26;
200	966.73	46.7	v:0.5;t:f;sf:1;nr:4.12;cr:8.25;verts:16.99,9.42|4.11,32.39|-11.96,-15.31|-1.36,-19.38|9.71,-16.82;
240	1000.91	47.66	v:0.5;t:f;sf:1;nr:4.17;cr:8.33;verts:32.94,-1.72|18.01,2.21|-17.2,10.38|-5.91,-17.15;
280	1031.22	49.84	v:0.5;t:f;sf:1;nr:4.21;cr:8.42;verts:10.02,-3.65|8.41,6.57|-12.3,4.39|-2.46,-26.55;
320	1064.89	43.67	v:0.5;t:f;sf:1;nr:4.25;cr:8.5;verts:37.98,18.18|-17.21,7.3|-18.69,0.33|-25.26,0.4|9.63,-16.03;
360	1087.84	40.73	v:0.5;t:f;sf:1;nr:4.29;cr:8.59;verts:15.03,15.24|-4.06,20.87|-4.78,20.72|-13.32,-18.96|5.99,-33.48;
400	1118.14	47.13	v:0.5;t:f;sf:1;nr:4.34;cr:8.68;verts:0.37,0.33|-26.69,-10.25|-26.51,-10.71|-20.57,-19.86|-13.42,-25.25;
440	1139.25	48.49	v:0.5;t:f;sf:1;nr:4.38;cr:8.76;verts:12.32,26.42|5.06,28.71|-27.21,-10.45|-0.38,0.12;
480	1163.19	40.18	v:0.5;t:f;sf:1;nr:4.4;cr:8.81;verts:9.11,3.14|5.39,7.99|-11.62,18.1|-24.32,-8.2|38.29,-21.27;
520	1188.36	37.44	v:0.5;t:f;sf:1;nr:4.42;cr:8.84;verts:43.95,2.79|-21.9,6.7|-19.78,5.26|-16.06,0.41|-14.72,-17.54;
560	1217.67	40.94	v:0.5;t:f;sf:1;nr:4.44;cr:8.87;verts:14.64,6.28|15.31,9.2|-33.96,9.92|9.99,-14.81|14.64,-10.25;
600	1249.26	39.78	v:0.5;t:f;sf:1;nr:4.45;cr:8.9;verts:40.77,17.52|-16.28,8.04|-16.95,5.12|-16.96,-11.41|-17.31,-22.96;
640	1277.43	37.26	v:0.5;t:f;sf:1;nr:4.46;cr:8.93;verts:31.39,4.97|12.61,14.99|-0.51,0.01|-15.89,-27.52|25.38,-19.12;
680	1320.52	50.93	v:0.5;t:f;sf:1;nr:4.47;cr:8.95;verts:1.36,11.07|-11.71,18.65|-17.72,-5.45|8.55,-7.17|39.68,-20.43;
720	1352.73	67.12	v:0.5;t:f;sf:1;nr:4.48;cr:8.97;verts:6.65,6.62|5.19,-19.36|7.47,-4.24|19.85,-2.79;
760	1394.21	59.3	v:0.5;t:f;sf:1;nr:4.49;cr:8.98;verts:29.03,4.08|-16.82,24.02|-28.96,-4.59|-21.64,-10.6|33.1,-30.24;
800	1425	57.23	v:0.5;t:f;sf:1;nr:4.5;cr:9;verts:24.85,37.42|-13.9,32.75|-28.78,-20.91|-10.99,-33.84|34.67,-8;
840	1458.93	55.19	v:0.5;t:f;sf:1;nr:4.56;cr:9.12;verts:-21.83,17.67|0.35,-7.54|0.73,-10.04|6.79,-27.25;
880	1490.66	61.49	v:0.5;t:f;sf:1;nr:4.63;cr:9.27;verts:0.4,0.34|-32.28,-0.56|-31.79,-5.61|-4.49,-31.97|-3.37,-32.11;
920	1512.96	58.19	v:0.5;t:f;sf:1;nr:4.71;cr:9.43;verts:37.08,0|2.27,9.84|-21.9,-2.96|7.96,-6.22;
960	1553.18	58.32	v:0.5;t:f;sf:1;nr:4.79;cr:9.59;verts:-0.35,19.98|-6.18,19.01|-19.62,3.81|1.05,-19.96|35.37,-13.06;
1000	1587.45	47.16	v:0.5;t:f;sf:1;nr:4.87;cr:9.75;verts:37.09,9.72|11.25,1.18|-3.12,10.87|1.1,-24.22;
1040	1612.21	43.57	v:0.5;t:f;sf:1;nr:4.91;cr:9.82;verts:12.34,6.13|-27.87,7.28|-13.51,-2.41|45.6,-17.22|9.99,-1.05;
1080	1644.14	20.75	v:0.5;t:f;sf:1;nr:4.94;cr:9.87;verts:-10.31,23.15|-25.34,0|-21,-14.17|-19.59,-16.7|48.53,-7.47;
1120	1671.73	18.42	v:0.5;t:f;sf:1;nr:4.95;cr:9.91;verts:28.6,27.22|-20.52,-0.72|-4.27,-20.08|0.36,-20.53|20.94,-9.8;
1160	1712.01	21.5	v:0.5;t:f;sf:1;nr:4.97;cr:9.94;verts:13.41,37.3|-19.34,-6.71|-24.22,-18.25|30.28,1.59;
1200	1742.39	15.57	v:0.5;t:f;sf:1;nr:4.98;cr:9.95;verts:22.83,32.56|-11.48,-6.36|1.83,-13|9.9,-8.61;
1240	1779.81	21.02	v:0.5;t:f;sf:1;nr:4.98;cr:9.96;verts:33.31,36.98|-27.52,-3.16|-17.93,-9.94|-8.01,-18.88|3.91,-20.13;
1280	1805.36	7.8	v:0.5;t:f;sf:1;nr:4.98;cr:9.97;verts:7.76,23.77|4.36,24.72|-6.5,24.25|-16.14,19.23|9.35,-48.92;
1320	1840.16	6.05	v:0.5;t:f;sf:1;nr:4.98;cr:9.97;verts:20.5,1.07|20.22,3.57|-14.26,14.77|-20.5,-1.07|26.44,-42.24;
1360	1861.29	-7.1900000000001	v:0.5;t:f;sf:1;nr:4.99;cr:9.97;verts:20.92,16.94|14.66,20.9|-16.94,-20.92|-0.91,-9.68|-0.63,-12.17;
1400	1901.64	-15.33	v:0.5;t:f;sf:1;nr:4.99;cr:9.97;verts:-7.23,19.86|-25.7,12.76|-19.43,8.8|29.07,-27.31|20.32,-5.83;
1440	1932.51	-21.37	v:0.5;t:f;sf:1;nr:4.99;cr:9.97;verts:-21.16,33.82|-15.35,-14.83|-10.55,-11.87|10.35,-18.67|21.29,-1.49;
*	id=P9	origin=start	destiny=end	motherId=-	ageAtStart=760
0	216.81	117.56	v:0.5;t:f;sf:1;nr:3.9;cr:7.81;verts:8.28,37.67|-4.09,12.56|-21.99,-9.79|4.18,-23.7|20.63,-12.4;
40	238.94	139.34	v:0.5;t:f;sf:1;nr:3.95;cr:7.9;verts:18.26,8.13|-17.95,-1.92|1.19,-15.95|18.26,-8.13;
80	262.3	142.37	v:0.5;t:f;sf:1;nr:3.99;cr:7.99;verts:13.92,23.16|-4.69,26.61|-5.1,11.16|-5.1,-5.1|-0.05,-0.45;
120	293.06	149.58	v:0.5;t:f;sf:1;nr:4.04;cr:8.08;verts:0.44,0.12|24.42,7|-24.02,8.27|-14.93,-20.56|-10.74,-23.03;
160	328.79	161.5	v:0.5;t:f;sf:1;nr:4.09;cr:8.18;verts:-7.12,31.54|-1.44,-16.43|10.6,-12.63|14.56,-7.74;
200	372.25	173.52	v:0.5;t:f;sf:1;nr:4.13;cr:8.27;verts:3.98,18.72|0.37,-0.07|9.28,-16.74|18.1,-6.23;
240	403.32	161.29	v:0.5;t:f;sf:1;nr:4.18;cr:8.35;verts:-12.89,30.36|-12.97,-18.47|9.32,-19|31.54,-9.64;
280	437.09	158.4	v:0.5;t:f;sf:1;nr:4.21;cr:8.43;verts:36.71,19.89|-7.96,4.59|-9.18,0.16|-3.59,-8.46|-2.22,-12.53;
320	479.01	162.69	v:0.5;t:f;sf:1;nr:4.25;cr:8.5;verts:11.57,31.66|-5.22,24.18|-11.56,-15.35|13.59,-13.59;
360	507.78	163.32	v:0.5;t:f;sf:1;nr:4.28;cr:8.56;verts:-6.78,31.92|-27.97,16.8|-22.67,-23.47|-15.18,-12.96|0.45,-0.19;
400	533.28	156.25	v:0.5;t:f;sf:1;nr:4.31;cr:8.62;verts:29.02,-0.51|25.38,14.07|23.18,17.47|-28.98,1.52|-6.16,-33.69;
440	564.08	154.16	v:0.5;t:f;sf:1;nr:4.34;cr:8.68;verts:-3.06,8.89|-5.41,11.98|-7.62,15.38|-4.7,8.14|18.3,-39.04;
480	585.95	155.15	v:0.5;t:f;sf:1;nr:4.37;cr:8.73;verts:19.92,1.39|19.82,2.43|3.47,19.66|-1.39,19.92|-27.2,-33.83;
520	617.2	151.98	v:0.5;t:f;sf:1;nr:4.39;cr:8.77;verts:8.77,5.07|-11.43,-0.74|-11.33,-1.78|-9.83,-2.45|42.49,-10.1;
560	649.99	134.21	v:0.5;t:f;sf:1;nr:4.4;cr:8.81;verts:13.84,-11.62|8.21,-16.1|18,1.58|-9.31,-15.49|-1.07,43.85;
600	685.8	121.48	v:0.5;t:f;sf:1;nr:4.42;cr:8.84;verts:-17.81,-11.16|-11.1,-6.15|-5.16,-11.59|-0.25,-1.21|6.91,-10.64;
640	720.48	99.91	v:0.5;t:f;sf:1;nr:4.44;cr:8.88;verts:16.67,7.77|7.19,16.93|-9.2,15.93|-14.88,-10.81|8.68,-43.35;
680	747.71	97.05	v:0.5;t:f;sf:1;nr:4.45;cr:8.91;verts:-10.56,4.91|-20.04,14.07|-23.82,12.67|-26.92,-1.88|0.5,-0.09;
720	777.01	94.83	v:0.5;t:f;sf:1;nr:4.47;cr:8.94;verts:17.12,9.89|15.25,32.2|-16.2,-11.34|0.35,-19.77|1.38,-19.72;
760	790.56	91.37	v:0.5;t:f;sf:1;nr:4.48;cr:8.96;verts:3.57,6.42|12.67,42.84|-13.2,-23.23|-12.17,-23.19|3.58,-10.39;
800	815.72	86.18	v:0.5;t:f;sf:1;nr:4.49;cr:8.99;verts:33.98,29.2|-21.58,1.23|-10.87,-6.79|-21.58,-15.58|6.79,-10.87;
840	844.3	66.24	v:0.5;t:f;sf:1;nr:4.51;cr:9.01;verts:5.4,9.27|-13.31,42.92|-10.46,-19.68|-1.55,-22.23|21.07,-7.26;
880	881.79	48.26	v:0.5;t:f;sf:1;nr:4.52;cr:9.04;verts:2.07,8.96|-22.95,-2.35|5.91,-7.04|8.69,-2.99|9.19,-0.16;
920	918.91	35.55	v:0.5;t:f;sf:1;nr:4.54;cr:9.07;verts:14.88,32.96|-13.52,-15.56|-8.05,-18.97|20.6,0.72|7.72,-19.11;
960	946.86	21.69	v:0.5;t:f;sf:1;nr:4.58;cr:9.16;verts:0.12,0.51|-13.06,19.1|-23.76,-25.48|-7.35,-13.14|13.61,-32.07;
1000	970.19	14.35	v:0.5;t:f;sf:1;nr:4.63;cr:9.26;verts:25.25,21.19|-22.06,24.49|-30.77,11.81|-23.21,-6.83|26.18,-37.56;
1040	997.83	13.71	v:0.5;t:f;sf:1;nr:4.68;cr:9.36;verts:16.16,26.9|-2.39,20.55|-22.19,22.19|-27.96,14.24|17.86,-42.7;
1080	1037.57	20.63	v:0.5;t:f;sf:1;nr:4.74;cr:9.48;verts:15.45,11.23|-18.45,4.94|-19.1,0|0.43,0.06;
1120	1063.41	32.02	v:0.5;t:f;sf:1;nr:4.8;cr:9.61;verts:9,7.56|-10.39,22.62|-25.41,11.46|-7.4,-9.13|34.97,-31.99;
1160	1091.6	40.81	v:0.5;t:f;sf:1;nr:4.87;cr:9.73;verts:37.7,7.47|-19.19,16.34|6.78,-23.21|10.26,-4.35;
1200	1134.1	47.75	v:0.5;t:f;sf:1;nr:4.93;cr:9.87;verts:-0.56,32.12|-4.8,14.41|-22.87,-21.15|32,-2.8;
1240	1167.92	57.11	v:0.5;t:f;sf:1;nr:4.97;cr:9.93;verts:-3.78,12.36|-1.82,6.56|-12.73,-2.24|-10.72,-7.23|38.31,-9.5;
1280	1197.59	61.04	v:0.5;t:f;sf:1;nr:4.99;cr:9.98;verts:21.39,5.33|16.77,19.1|-19.28,-10.69|18.7,-11.68;
1320	1225.62	57.88	v:0.5;t:f;sf:1;nr:5.01;cr:10.01;verts:20.82,14.8|-11.25,15.93|-6.64,2.17|-9.33,-14.85|-16.04,-31.47;
1360	1252.38	67.47	v:0.5;t:f;sf:1;nr:5.02;cr:10.04;verts:21.52,28.55|-5.94,24.39|-20.51,29.29|-0.57,0.1|28.55,-21.52;
1400	1273.61	64.56	v:0.5;t:f;sf:1;nr:5.04;cr:10.07;verts:23.57,44.34|0.29,25.64|-21.8,-2.82|-14.64,-20.15|7.33,-24.43;
1440	1309.37	69.32	v:0.5;t:f;sf:1;nr:5.05;cr:10.1;verts:33.13,16.16|-31.59,18.98|-36.72,3.21|-9.54,-35.6|0.49,0.31;
*	id=P10	origin=start	destiny=end	motherId=-	ageAtStart=200
0	624.72	439.91	v:0.5;t:f;sf:1;nr:3.96;cr:7.92;verts:5.54,7.09|-5.03,7.46|-6.99,5.66|23.66,-20.5;
40	614.85	439.62	v:0.5;t:f;sf:1;nr:4.01;cr:8.01;verts:15.41,6.81|4.84,7.18|2.87,5.38|-8.09,2.78|-20.58,-24.08;
80	622.4	440.72	v:0.5;t:f;sf:1;nr:4.06;cr:8.11;verts:7.86,7.91|-2.71,8.28|-4.68,6.48|-15.64,3.89|19.15,-35.21;
120	665.76	440.02	v:0.5;t:f;sf:1;nr:4.1;cr:8.21;verts:0.37,0.28|-29.4,-6.79|-20.58,-22.07|-15.99,-25.59|-15.09,-26.13;
160	696.76	430.17	v:0.5;t:f;sf:1;nr:4.15;cr:8.3;verts:12.52,17.88|4.17,21.43|-8.18,20.24|-9.23,19.79|-3.7,-40.87;
200	722.41	416.39	v:0.5;t:f;sf:1;nr:4.19;cr:8.37;verts:-1.26,8.95|-21.48,7.66|-13.12,4.11|5.31,-7.32|36.03,-20.55;
240	747.39	409.33	v:0.5;t:f;sf:1;nr:4.22;cr:8.44;verts:6.93,6.93|-2.37,9.51|-3.51,9.15|-19.67,-14.38|41.76,-3.03;
280	764.43	405.48	v:0.5;t:f;sf:1;nr:4.25;cr:8.5;verts:0.49,0.02|-10.12,3.08|-19.41,5.66|-20.55,5.3|-36.66,-7.79;
320	798.98	410.35	v:0.5;t:f;sf:1;nr:4.28;cr:8.56;verts:13.35,13.35|-2.31,27.12|-12.63,-14.03|-10.83,-15.47|16.18,-9.72;
360	837	413.1	v:0.5;t:f;sf:1;nr:4.31;cr:8.62;verts:42.79,1.38|-13.14,24.72|-21.83,-6.98|-26.14,-10.03|-14,-24.25;
400	873.49	403.82	v:0.5;t:f;sf:1;nr:4.34;cr:8.68;verts:0.38,0.12|-5.25,29.79|-20.63,-22.13|6.3,-7.9;
440	893.31	395.1	v:0.5;t:f;sf:1;nr:4.36;cr:8.71;verts:33.7,27.33|-4.72,17.6|-19.44,-8.59|-13.52,-16.62|12.89,-12.89;
480	926.38	400.26	v:0.5;t:f;sf:1;nr:4.37;cr:8.74;verts:26.34,18.44|11.52,30.02|-20.19,-7.72|-0.27,-0.29;
520	956.55	393.61	v:0.5;t:f;sf:1;nr:4.38;cr:8.77;verts:16.4,26.24|-3.83,11.79|-16.4,26.24|-27.07,-15|0.36,-0.35;
560	990.5	390.26	v:0.5;t:f;sf:1;nr:4.4;cr:8.79;verts:19.21,4.08|13.39,14.36|-30.31,-17.64|-15.26,-12.36|-15.04,-12.62;
600	1025.25	402.5	v:0.5;t:f;sf:1;nr:4.41;cr:8.81;verts:22.48,0.98|-5.96,9.54|-15.53,16.33|6.13,-9.44;
640	1063.06	419.47	v:0.5;t:f;sf:1;nr:4.41;cr:8.83;verts:1.53,10.91|-15.33,17.95|-9.9,4.83|24.7,-36.48|8.31,-7.23;
680	1093.65	423.22	v:0.5;t:f;sf:1;nr:4.42;cr:8.84;verts:31.43,30.99|-22.27,-3.47|-5.07,-10.39|10.11,-5.61|10.11,-5.61;
720	1128.38	423.89	v:0.5;t:f;sf:1;nr:4.43;cr:8.86;verts:-0.25,0.33|-24.61,-4.94|-24.61,-4.94|-11.94,-2.54;
760	1157.88	434.36	v:0.5;t:f;sf:1;nr:4.43;cr:8.87;verts:6.21,6.43|-1.09,8.88|-2.76,8.51|-7.07,-34.71;
800	1193.17	449.71	v:0.5;t:f;sf:1;nr:4.44;cr:8.88;verts:17.5,6.37|16.44,8.74|9.03,16.29|-32.63,-13.93|17.99,-4.82;
840	1233.2	451.83	v:0.5;t:f;sf:1;nr:4.45;cr:8.89;verts:25.19,36.57|-23.58,10.86|-22.53,8.48|-22.04,-2.71|27.75,-24.12;
880	1269.22	449.76	v:0.5;t:f;sf:1;nr:4.45;cr:8.91;verts:-3.15,29.99|-10.81,28.15|-12.26,27.54|-28.83,-8.82|34.7,-27.81;
920	1309.99	456.05	v:0.5;t:f;sf:1;nr:4.46;cr:8.92;verts:38.18,22.93|-17.77,9.45|-18.79,7.21|-6.06,-21.52|-2.8,-19.93;
960	1336.81	463.53	v:0.5;t:f;sf:1;nr:4.47;cr:8.93;verts:24.75,-6.17|25.45,1.78|24.52,7.03|-12.95,-6.77|-13.89,-21.39;
1000	1371.19	472.95	v:0.5;t:f;sf:1;nr:4.47;cr:8.95;verts:-9.86,16.45|-0.36,0.36|-8.93,11.2|-9.12,3.14|-9.63,3.25;
1040	1409.12	477.6	v:0.5;t:f;sf:1;nr:4.48;cr:8.96;verts:-0.61,11.61|-10.78,-4.36|3.83,-14.15|8.51,-7.93;
1080	1439.41	470.11	v:0.5;t:f;sf:1;nr:4.49;cr:8.97;verts:0.51,0.11|-22.57,20.32|-27.53,-12.84|-21.79,-15.43|-14.26,-26.82;
1120	1476.7	465.47	v:0.5;t:f;sf:1;nr:4.49;cr:8.99;verts:30.2,33.19|-20.17,-2.12|-17.38,-10.45|-13.83,-14.83|0.71,-20.27;
1160	1502.95	456.5	v:0.5;t:f;sf:1;nr:4.5;cr:9;verts:9.68,26.6|3.95,24.22|-34.63,-9.63|21.68,-18.2|27.21,-7.8;
1200	1535.87	447.85	v:0.5;t:f;sf:1;nr:4.54;cr:9.07;verts:-0.22,0.47|-2.39,10.34|-10.6,0.56|-5.71,-16.45|5.15,-9.29;
1240	1565.25	436.4	v:0.5;t:f;sf:1;nr:4.58;cr:9.15;verts:35.38,6.24|-40.18,21.06|15.75,-32.29|19.57,-30.13|31.72,-16.87;
1280	1591.87	430.98	v:0.5;t:f;sf:1;nr:4.62;cr:9.24;verts:25.84,13.8|-14.49,13.99|2.11,-20.03|8.76,0.81;
1320	1615.62	434.21	v:0.5;t:f;sf:1;nr:4.66;cr:9.32;verts:36.77,3.59|2.09,17.03|-14.99,4.05|-12.4,-1.3|-21.65,-16.8;
1360	1636.3	443.03	v:0.5;t:f;sf:1;nr:4.7;cr:9.4;verts:16.09,12.41|7.58,22.03|-14.66,-18.11|-0.34,0.27;
1400	1664.73	436.43	v:0.5;t:f;sf:1;nr:4.74;cr:9.48;verts:-14.08,17.39|-20.84,15.42|-18.33,12.83|-12.34,5.81|35.83,-30.42;
1440	1703.19	427.24	v:0.5;t:f;sf:1;nr:4.77;cr:9.55;verts:36.77,29.87|-17.87,6.86|-19.14,0.33|1.67,-19.07|5.28,-18.4;
*	id=P11	origin=start	destiny=death	motherId=-	ageAtStart=720
0	36.39	548.85	v:0.5;t:f;sf:1;nr:4.01;cr:8.02;verts:18.54,-1.15|2.09,8.39|-24.34,-7.19|-3.92,-7.7;
40	36.58	532.12	v:0.5;t:f;sf:1;nr:4.05;cr:8.1;verts:-12.69,29.47|1.9,-8.35|5.63,-6.04|8.14,1.43;
80	36.07	509.33	v:0.5;t:f;sf:1;nr:4.08;cr:8.17;verts:28.82,8.81|-12.17,6.68|-0.47,-0.03|8.65,-21.36|29.11,-7.8;
120	51.92	504.87	v:0.5;t:f;sf:1;nr:4.12;cr:8.23;verts:12.97,4.36|1.37,13.31|6.81,-4.95|13.26,-12.25;
160	85.31	512.06	v:0.5;t:f;sf:1;nr:4.15;cr:8.29;verts:5.24,7.49|-1.59,9|-20.42,11.55|-20.13,-5.06|38.42,-14.77;
200	115.29	511.74	v:0.5;t:f;sf:1;nr:4.17;cr:8.34;verts:9.82,23.12|0.88,25.11|-23.89,-7.76|8.44,-15.1|0.36,0.31;
240	161.48	518.56	v:0.5;t:f;sf:1;nr:4.19;cr:8.39;verts:0.3,17.35|-15.97,6.78|-3.31,-17.03|21.93,-25.15;
280	183.67	509.72	v:0.5;t:f;sf:1;nr:4.22;cr:8.44;verts:-21.89,8.5|-1.83,0.26|-6.05,-9.68|-1.59,-11.3|-0.2,-11.41;
320	215.14	496.11	v:0.5;t:f;sf:1;nr:4.24;cr:8.48;verts:6.68,6.92|0.34,9.61|-17.26,-0.7|9.41,-2;
360	245.01	485.84	v:0.5;t:f;sf:1;nr:4.26;cr:8.53;verts:20.02,0|-15.77,12.32|-23.19,-3.35|-20.47,-12.27|42.08,-5.28;
*	id=P12	origin=start	destiny=end	motherId=-	ageAtStart=880
0	611.05	340.09	v:0.5;t:f;sf:1;nr:3.98;cr:7.97;verts:0.28,0.23|6.82,6.09|-18.95,-4.03|-8.49,-17.41;
40	630.16	359.23	v:0.5;t:f;sf:1;nr:4;cr:8;verts:35.94,17.17|6.85,19.88|-20.57,4.37|-7.54,-19.63|9.22,-18.9;
80	660.76	377.82	v:0.5;t:f;sf:1;nr:4.02;cr:8.05;verts:19.21,18.55|6.58,15|-21.39,-0.31|26.71,-0.47;
120	690.77	388.17	v:0.5;t:f;sf:1;nr:4.05;cr:8.11;verts:2.98,9.19|-7.4,-6.21|2.34,-9.37|25.56,-3.16;
160	718.33	391.27	v:0.5;t:f;sf:1;nr:4.09;cr:8.18;verts:8.73,15.75|-7.89,16.18|-15.1,-9.81|25.98,-19.42;
200	739.07	403.27	v:0.5;t:f;sf:1;nr:4.12;cr:8.25;verts:-5.2,24.48|-15.75,19.45|17.84,-36.79|5.24,-7.42|13.99,-20.75;
240	762.37	406.03	v:0.5;t:f;sf:1;nr:4.16;cr:8.32;verts:-4.03,28.67|-28.84,2.52|-18.06,-4.65|-9.31,-17.98|37.81,-16.47;
280	785.89	403.82	v:0.5;t:f;sf:1;nr:4.2;cr:8.39;verts:5.31,7.04|-16.39,20.98|-8.81,0.46|0,-8.82|14.29,-18.69;
320	807.14	406.47	v:0.5;t:f;sf:1;nr:4.23;cr:8.46;verts:39.29,14.69|-15.94,9.7|-8.29,-1.76|-21.25,-6.16|-6.96,-16.03;
360	843.99	401.77	v:0.5;t:f;sf:1;nr:4.26;cr:8.53;verts:12.41,11.99|2.44,9.99|12.62,-11.77|17.76,-12.39|16,-6.46;
400	868.16	398.8	v:0.5;t:f;sf:1;nr:4.3;cr:8.59;verts:50.79,6.21|-11.75,9.02|-21.72,7.02|-8.16,-9.43|-11.54,-14.74|-6.4,-15.36;
440	892.38	400.19	v:0.5;t:f;sf:1;nr:4.33;cr:8.66;verts:20.39,9.95|12.02,19.24|7.01,21.58|-34.06,-4.64|15.76,-16.32;
480	910.25	398.54	v:0.5;t:f;sf:1;nr:4.36;cr:8.73;verts:2.53,8.3|-5.84,17.6|-10.86,19.94|-2.11,-17.97|17.52,-21.48;
520	933.19	386.61	v:0.5;t:f;sf:1;nr:4.4;cr:8.79;verts:23.19,18.78|-13.55,26.59|-27.26,12.14|-20.42,-3.63|0.45,-0.22;
560	969.61	367.32	v:0.5;t:f;sf:1;nr:4.43;cr:8.86;verts:28.1,1.43|-2.62,9.13|-8.8,-3.56|4.89,-8.14;
600	997.45	361.81	v:0.5;t:f;sf:1;nr:4.46;cr:8.93;verts:-3.99,28.06|-1.89,-9.74|4.96,-8.59|9.87,1.04;
640	1028.86	367.37	v:0.5;t:f;sf:1;nr:4.5;cr:9;verts:43.51,10|-21.55,6.6|-26.45,-3.03|16.85,-8.22|17.83,-5.79;
680	1065.69	357.05	v:0.5;t:f;sf:1;nr:4.53;cr:9.07;verts:6.69,-0.31|-0.43,-0.28|-9.29,-5.15|-18.99,-16.11|0,-10.62;
720	1103.56	348.61	v:0.5;t:f;sf:1;nr:4.57;cr:9.13;verts:13.32,43.34|-26.63,12.42|-17.27,-23.77|13.79,-25.94|25.94,-13.79;
760	1147.83	334.37	v:0.5;t:f;sf:1;nr:4.6;cr:9.2;verts:31.4,17.4|24.94,25.82|-22.1,28.29|-29.41,-20.59|18.22,-41.88;
800	1180.2	335.98	v:0.5;t:f;sf:1;nr:4.63;cr:9.27;verts:-3.2,18.12|-14.91,11.52|-14.3,-11.58|17.06,-6.89;
840	1217.87	326.95	v:0.5;t:f;sf:1;nr:4.67;cr:9.33;verts:-20.61,-15.92|-5.74,-7.62|-0.3,-0.44|-4.92,-8.18|2.63,-9.17;
880	1242.94	329.33	v:0.5;t:f;sf:1;nr:4.7;cr:9.4;verts:7.55,18.69|-15.21,13.22|-25.37,1.94|-22.44,-6.79|39.71,-24.51;
920	1278.94	345.81	v:0.5;t:f;sf:1;nr:4.73;cr:9.46;verts:10.34,5.97|22.05,20.46|-7.18,-9.53|3.7,-8.03;
960	1313.88	350.91	v:0.5;t:f;sf:1;nr:4.76;cr:9.53;verts:6.91,27.73|1.99,28.51|-24.61,11.06|8.83,-27.18|31.25,-35.53;
1000	1348.69	353.05	v:0.5;t:f;sf:1;nr:4.79;cr:9.59;verts:3.34,23.78|-21,-11.64|-16.07,-17.84|-14.78,-18.92|37.97,3.31;
1040	1378.07	357.44	v:0.5;t:f;sf:1;nr:4.82;cr:9.65;verts:8.58,7.7|6.22,8.88|-11.31,10.91|2.62,-10.51;
1080	1405.76	356.86	v:0.5;t:f;sf:1;nr:4.85;cr:9.71;verts:43.98,19.84|-21.47,8.29|-19.11,7.12|-25.07,-11.1|19.59,-9.13;
1120	1432.04	367.96	v:0.5;t:f;sf:1;nr:4.88;cr:9.77;verts:32.13,-5.66|-15.02,19.8|-6.69,1.97|18.71,-26.72|22.25,-23.86;
1160	1462.57	379.76	v:0.5;t:f;sf:1;nr:4.91;cr:9.82;verts:1.6,6.13|0.67,38.38|-11.82,-14.92|-8.28,-12.06|17.68,-34.84;
1200	1497.95	386.81	v:0.5;t:f;sf:1;nr:4.94;cr:9.88;verts:11.99,0|-4.49,11.11|9.05,-7.86|-23.05,21.37;
1240	1539.29	377.62	v:0.5;t:f;sf:1;nr:4.97;cr:9.93;verts:0.42,0.39|-35.18,2.46|-35.18,-2.46|-35.01,-4.3|5.52,-34.84;
1280	1579.62	367.23	v:0.5;t:f;sf:1;nr:4.99;cr:9.99;verts:45.62,19.64|-20.41,4.34|-20.61,3.26|-16.44,-12.84|-11.36,-17.5;
1320	1611.21	362.02	v:0.5;t:f;sf:1;nr:5.02;cr:10.04;verts:14.04,14.43|0.38,21.97|-22.44,-12.27|10.65,-19.22;
1360	1636.71	351.41	v:0.5;t:f;sf:1;nr:5.05;cr:10.1;verts:7,10.78|-25.12,11.36|-11.46,3.82|-0.03,-0.46;
1400	1676.41	342.76	v:0.5;t:f;sf:1;nr:5.08;cr:10.15;verts:15.28,15.28|4.86,21.06|-17.48,12.7|-17.26,-13|28.47,-41.7;
1440	1704.57	334.19	v:0.5;t:f;sf:1;nr:5.1;cr:10.2;verts:12.23,22.93|-23.3,12.49|-12.88,6.71|3.95,-20.33|11.88,-16.96;
*	id=P13	origin=start	destiny=end	motherId=-	ageAtStart=560
0	123.73	613.15	v:0.5;t:f;sf:1;nr:3.91;cr:7.82;verts:1.47,19.72|-7.14,3.33|1.99,-5.85|3.2,-7.2|4.96,-6.12;
40	162.39	603.5	v:0.5;t:f;sf:1;nr:3.95;cr:7.9;verts:26.15,17.16|-7.02,7.02|-9.68,2.23|-4.35,-8.92|3.72,-9.21;
80	194.54	602.81	v:0.5;t:f;sf:1;nr:3.99;cr:7.98;verts:9.57,26.29|-1.46,27.94|-6,16.48|-22.35,-16.84|-0.01,-0.46;
120	226.99	591.61	v:0.5;t:f;sf:1;nr:4.03;cr:8.06;verts:17.79,-8.68|10.78,16.6|-11.35,16.21|-16.48,-27.34;
160	263	582.26	v:0.5;t:f;sf:1;nr:4.06;cr:8.13;verts:9.29,-2.66|9.67,0|-6.84,-6.84|-15.93,-20.26;
200	296.46	575.39	v:0.5;t:f;sf:1;nr:4.1;cr:8.2;verts:16.23,12.23|-32.43,-2.36|13.6,-15.1|19.33,-6.28;
240	329.34	570.07	v:0.5;t:f;sf:1;nr:4.13;cr:8.27;verts:38.56,13.94|-16.65,6.91|-13.55,-11.6|8.54,-3.8|9.18,-1.78;
280	354.23	578.65	v:0.5;t:f;sf:1;nr:4.16;cr:8.33;verts:1.16,16.66|-15.71,6.8|-16.35,4.78|-14.46,-8.35|36.58,-19.25;
320	374.17	591.12	v:0.5;t:f;sf:1;nr:4.19;cr:8.39;verts:15.09,-10.96|18.31,3.56|-12.48,13.86|-25.11,-21.88;
360	409.12	599.42	v:0.5;t:f;sf:1;nr:4.22;cr:8.45;verts:7.69,6.23|-16.64,11.85|-19.86,-2.67|38.4,-16.88|9.47,-2.89;
400	451.17	608.8	v:0.5;t:f;sf:1;nr:4.25;cr:8.5;verts:18.43,38|-15.99,-11.62|-12.17,-15.57|-3.65,-7.5|-6.76,-18.57;
440	488.99	607.5	v:0.5;t:f;sf:1;nr:4.27;cr:8.54;verts:10.98,14.06|6.68,16.54|-17.62,2.79|-13.46,-11.7|34.95,-24.14;
480	525.72	607.14	v:0.5;t:f;sf:1;nr:4.29;cr:8.58;verts:22.59,25.63|5.15,8.57|-8.28,5.59|-6.01,-7.98;
520	551.23	603.24	v:0.5;t:f;sf:1;nr:4.31;cr:8.63;verts:3.64,29.65|-20.36,4.66|10.22,-28.07|30.73,-15.32;
560	577.45	601.14	v:0.5;t:f;sf:1;nr:4.33;cr:8.67;verts:-2.41,27.5|-4.39,-7.92|6.84,5.94|5.32,7.33;
600	593.72	602.4	v:0.5;t:f;sf:1;nr:4.36;cr:8.71;verts:41.09,13.79|-9.43,7.2|-10.95,8.59|-20.66,-6.66|-15.94,-15.94;
640	627.73	597.23	v:0.5;t:f;sf:1;nr:4.38;cr:8.76;verts:17.39,8.86|-16.73,10.05|0.18,-22.31|18.22,-6.99;
680	652.44	595.83	v:0.5;t:f;sf:1;nr:4.41;cr:8.81;verts:39.77,18.38|-7.32,7.45|-18.78,11.28|-6.49,-8.4|4.55,-21.43;
720	685.76	594.19	v:0.5;t:f;sf:1;nr:4.42;cr:8.85;verts:16.62,9.99|6.45,16.75|-13.95,13.47|-2.96,-35.13|6.31,-18.33;
760	719.71	593.82	v:0.5;t:f;sf:1;nr:4.44;cr:8.87;verts:25.04,12.21|-17.33,9.61|-26.78,-7.68|-26.65,-8.15|35.89,-25.84;
800	752.57	593.94	v:0.5;t:f;sf:1;nr:4.45;cr:8.9;verts:43.9,6.43|2.78,26.48|-7.81,12.34|-26.62,0|3.04,-25.72;
840	775.92	600.58	v:0.5;t:f;sf:1;nr:4.46;cr:8.93;verts:8.83,3.57|20.55,13.07|-1,9.47|-21.49,-18.7|7.61,-5.73;
880	801.74	604.83	v:0.5;t:f;sf:1;nr:4.48;cr:8.95;verts:8.62,7.23|-5.27,17.32|-17,7.82|-18.22,-1.48|29.99,-33.06;
920	823.84	606.66	v:0.5;t:f;sf:1;nr:4.49;cr:8.97;verts:38.17,23.38|-13.48,9.06|-17.22,6.61|-16.13,-8.94|10.04,-15.47;
960	869.23	607.75	v:0.5;t:f;sf:1;nr:4.5;cr:8.99;verts:-4.17,33.94|-7.21,24.47|-29.91,16.58|11.69,-32.13|39.12,-21.99;
1000	914.89	610.26	v:0.5;t:f;sf:1;nr:4.51;cr:9.01;verts:5.87,21.89|-0.18,-0.38|-6.55,-19.48|-4.71,-22.17;
1040	948.17	608.16	v:0.5;t:f;sf:1;nr:4.52;cr:9.03;verts:16.39,13.27|-17.28,12.1|-17.89,-11.18|-16.84,-12.69|37.98,-24.26;
1080	958.83	607.11	v:0.5;t:f;sf:1;nr:4.52;cr:9.05;verts:30.98,17.88|5.73,12.22|3.74,35.57|-15.2,10.55|0.62,-35.76;
1120	989.72	612.08	v:0.5;t:f;sf:1;nr:4.53;cr:9.07;verts:18.68,10.35|0.09,22.85|-26.27,-12.19|11.94,-17.71|12.55,-17.28;
1160	1029.72	614.34	v:0.5;t:f;sf:1;nr:4.54;cr:9.08;verts:5.94,18.28|-21.32,12.62|-18.87,-3.67|1.01,-19.19|42.99,-14.38;
1200	1056.13	599.6	v:0.5;t:f;sf:1;nr:4.55;cr:9.1;verts:46.14,-4.04|2.61,5.51|-20.47,3.53|39.7,-23.85;
1240	1095.99	597.59	v:0.5;t:f;sf:1;nr:4.56;cr:9.11;verts:6.78,8.67|-11.82,26.6|-0.16,-25.86|7.08,-8.43|6.28,-6.04;
1280	1128.86	591.25	v:0.5;t:f;sf:1;nr:4.57;cr:9.13;verts:2.42,34.64|-0.61,34.72|-26.1,2.34|18.4,-29.45|37.06,-26.52;
1320	1162.34	588.88	v:0.5;t:f;sf:1;nr:4.57;cr:9.15;verts:-9.99,-44.55|-7.2,9.21|4.94,10.59|10.59,4.94|11.47,-2.23;
1360	1189.81	592.5	v:0.5;t:f;sf:1;nr:4.63;cr:9.25;verts:-16,1.39|42.74,-16.28|-16.88,8.56|10.78,2.09|-22.53,14.21;
1400	1202.76	588.82	v:0.5;t:f;sf:1;nr:4.69;cr:9.39;verts:11.94,0|-3.29,11.48|-18.12,-5.54|5.6,-10.54;
1440	1236.89	561.12	v:0.5;t:f;sf:1;nr:4.76;cr:9.53;verts:0.28,-0.33|18,6.55|-19.13,1|-8.7,-17.07;
*	id=P14	origin=start	destiny=end	motherId=-	ageAtStart=320
0	245.68	448.98	v:0.5;t:f;sf:1;nr:3.96;cr:7.92;verts:28.34,24.64|23.63,29.18|-3.93,37.35|-8.86,11.98|-0.13,-0.43;
40	277.18	464.25	v:0.5;t:f;sf:1;nr:4.01;cr:8.01;verts:18.15,18.79|-31.46,3.58|14.61,-21.66|24.22,-9.79|25.73,-4.54;
80	305.17	469.69	v:0.5;t:f;sf:1;nr:4.06;cr:8.12;verts:-0.23,-0.4|-3.77,-4.35|-15.6,-14.05|-13.39,-16.22|-1.1,-20.96;
120	324.24	461.95	v:0.5;t:f;sf:1;nr:4.11;cr:8.22;verts:16.85,22.36|-21.13,18.37|-26.31,9.58|-19.3,-8.14|26.56,-30.68;
160	360.73	454.28	v:0.5;t:f;sf:1;nr:4.16;cr:8.32;verts:-22.48,34.4|-19.63,14.7|5.79,-27.25|22.25,-16.77|27.03,-6.74;
200	400.59	468.81	v:0.5;t:f;sf:1;nr:4.21;cr:8.41;verts:17.75,37.62|-12.83,7.78|-17.61,-2.25|6.5,-16.93|14.67,-10.66;
240	423.76	475.04	v:0.5;t:f;sf:1;nr:4.25;cr:8.5;verts:28.76,30.69|1.67,11.91|-8.5,-4.43|-16.67,-10.7|2.3,-11.81;
280	453.4	496.27	v:0.5;t:f;sf:1;nr:4.29;cr:8.59;verts:6.24,6.02|2.97,8.15|-7.98,-3.39|-1.01,-21.73;
320	477.97	507.7	v:0.5;t:f;sf:1;nr:4.34;cr:8.68;verts:-1.04,9.91|-7.29,6.79|-18.34,17.45|-3.37,-17.26|9.74,-2.07;
360	494.51	496.71	v:0.5;t:f;sf:1;nr:4.38;cr:8.76;verts:41.56,12.43|-6.22,7.69|-17.58,-1.08|-23.82,-4.19|-6.79,-13.06;
400	541.9	482.26	v:0.5;t:f;sf:1;nr:4.42;cr:8.83;verts:8.69,-3.51|-5.84,-2.01|-11.07,-3.03|-4.83,-8.03;
440	567.37	479.29	v:0.5;t:f;sf:1;nr:4.45;cr:8.9;verts:19.25,3.74|9.51,17.15|5.4,18.85|-16.78,-6.48|-20.21,-39.26;
480	583.75	469.73	v:0.5;t:f;sf:1;nr:4.48;cr:8.97;verts:-10.5,25.99|-6.87,7.59|-10.98,9.29|2.87,-5.81|22.72,-38.26;
520	623.39	470.48	v:0.5;t:f;sf:1;nr:4.51;cr:9.02;verts:43.56,10.64|10.07,32.93|-34.1,4.79|-18.76,-28.88|0.6,-34.43;
560	650.88	463.46	v:0.5;t:f;sf:1;nr:4.53;cr:9.06;verts:16.07,3.61|-5.12,32.32|-32.01,-6.8|-9.02,-31.46|0.38,-0.36;
600	683.27	468.17	v:0.5;t:f;sf:1;nr:4.55;cr:9.09;verts:6.78,22.17|-16.32,8.32|-22.59,5.22|-22.9,-3.63|34.62,-29.19;
640	700.83	465.02	v:0.5;t:f;sf:1;nr:4.56;cr:9.12;verts:-0.34,0.4|-10.78,19.02|-30.17,7.52|-9.61,-29.57|30.62,-5.4;
680	730.63	457.23	v:0.5;t:f;sf:1;nr:4.57;cr:9.15;verts:27.2,6.28|6.75,27.09|-33.35,-14.81|0.82,-13.19|26.83,-7.69;
720	760.43	441.48	v:0.5;t:f;sf:1;nr:4.63;cr:9.27;verts:36.94,26.99|-23.05,11.34|-10.82,-28.19|-2.97,-23.44|-2.61,-9.47;
760	794.12	428.57	v:0.5;t:f;sf:1;nr:4.7;cr:9.39;verts:44.48,12.98|3.25,14.09|-18.26,4.89|-17.13,-7.99|7.69,-17.27;
800	817.78	421.7	v:0.5;t:f;sf:1;nr:4.76;cr:9.51;verts:20.82,6.11|10.01,30.81|-20.41,7.22|-32.36,-1.7|2.67,-37.47;
840	847.23	414.18	v:0.5;t:f;sf:1;nr:4.81;cr:9.63;verts:9.95,0.87|-6.29,7.76|-8.62,-1.42|13.86,-27.1;
880	873.29	408.33	v:0.5;t:f;sf:1;nr:4.87;cr:9.73;verts:30.26,7.55|-24.91,18.77|-19.63,-24.24|0.36,-0.26;
920	909.17	408.89	v:0.5;t:f;sf:1;nr:4.91;cr:9.83;verts:37.87,8.99|5.74,23.04|-5.61,8.11|-23.57,2.89|3.3,-23.51;
960	943.91	395.93	v:0.5;t:f;sf:1;nr:4.94;cr:9.88;verts:-2.9,12.55|-11.57,-5.64|-7.75,-10.28|28.99,-12.18;
1000	970.14	392.03	v:0.5;t:f;sf:1;nr:4.96;cr:9.91;verts:7.26,22.35|-14.47,18.52|-15.73,17.47|2.77,-16.09|16.27,-46.62;
1040	993.94	386.64	v:0.5;t:f;sf:1;nr:4.97;cr:9.94;verts:26.9,16.82|-7.21,37.07|-16.54,16.96|-11.67,-35.92|1.32,-37.74;
1080	1037.42	374.31	v:0.5;t:f;sf:1;nr:4.99;cr:9.97;verts:18.5,13.44|-13.12,18.73|-16.58,4.49|-15,-17.26|26.14,-29.98;
1120	1065.96	359.61	v:0.5;t:f;sf:1;nr:5;cr:10;verts:35.55,1.86|39.54,5.27|-29.51,19.91|-10.03,-1.25|-27.27,-22.88;
1160	1094.51	351.79	v:0.5;t:f;sf:1;nr:5.01;cr:10.03;verts:10.99,-2.55|23.96,43.88|-25.03,-10.11|1.41,-26.96|7,-5.96;
1200	1119.42	358.19	v:0.5;t:f;sf:1;nr:5.03;cr:10.05;verts:9.83,8.86|-11.79,6.01|-13.92,3.84|-17.91,0.44|29.34,-27.34;
1240	1156.77	369.8	v:0.5;t:f;sf:1;nr:5.04;cr:10.07;verts:9.2,39.14|-21.98,-12.18|-8,-15.72|24.94,-3.06;
1280	1191.22	380.57	v:0.5;t:f;sf:1;nr:5.05;cr:10.1;verts:-0.46,-0.01|-9.52,7.7|-24.03,-21.64|14.18,-29.07;
1320	1227.65	383.08	v:0.5;t:f;sf:1;nr:5.06;cr:10.12;verts:50.06,6.52|8.94,35.85|-36.81,3.22|-34.5,-13.24|19.58,-31.34;
1360	1253.49	399.68	v:0.5;t:f;sf:1;nr:5.06;cr:10.12;verts:0.95,32.36|-6.25,-14.74|-4.55,-10.71|9.04,-7.32|10.79,4.36;
1400	1294.79	402.69	v:0.5;t:f;sf:1;nr:5.06;cr:10.13;verts:32.89,12.63|8.52,34.19|-21.69,27.76|-29.55,19.19|-0.23,-0.54;
1440	1325.11	401.43	v:0.5;t:f;sf:1;nr:5.07;cr:10.13;verts:0.46,0.37|2.58,11.37|-33.25,-13.43|-26.65,-23.99|-14.59,-32.76;
*	id=P15	origin=start	destiny=end	motherId=-	ageAtStart=840
0	722.8	403.94	v:0.5;t:f;sf:1;nr:3.91;cr:7.82;verts:18.16,2.88|17.68,5.07|-13.23,12.77|-13.63,-27.73;
40	758.19	388.36	v:0.5;t:f;sf:1;nr:3.95;cr:7.91;verts:29.56,10.24|19.22,13.46|-22.05,-8.02|-17.72,-10.51|-17.23,-12.7;
80	775.26	378.69	v:0.5;t:f;sf:1;nr:4;cr:7.99;verts:-4.87,7.49|-6.43,6.21|2.15,3.79|12.49,0.57|9.41,4.35;
120	799.36	361.03	v:0.5;t:f;sf:1;nr:4.04;cr:8.08;verts:19.08,14.91|-23.28,6.68|-14.69,-13.31|-11.61,-17.09|38.95,-8.95;
160	835.31	344.85	v:0.5;t:f;sf:1;nr:4.08;cr:8.17;verts:18.85,16.38|11.34,22.25|-0.87,24.96|-16.87,-1.28|-3.3,-40.27;
200	864.31	333.25	v:0.5;t:f;sf:1;nr:4.13;cr:8.25;verts:29.9,-27.82|-17.66,10.65|-10.15,4.78|9.89,1.21|-0.7,9.94;
240	896.57	320.98	v:0.5;t:f;sf:1;nr:4.17;cr:8.33;verts:3.94,8.45|-8.92,-10.16|4.94,-7.91|5.61,-7.45;
280	929.9	307.86	v:0.5;t:f;sf:1;nr:4.2;cr:8.41;verts:20.55,9.15|7.69,21.14|-11.92,19.07|-20.38,-9.51|9.7,-40.51;
320	959.05	300.17	v:0.5;t:f;sf:1;nr:4.24;cr:8.48;verts:-1.41,42|-8.6,1.46|-12.73,-22.06|10.76,-23.08|18.32,-17.69;
360	994.85	297.94	v:0.5;t:f;sf:1;nr:4.27;cr:8.55;verts:14.35,16.5|13.46,17.23|-25.92,7.98|-3.8,-21.53|21.12,-5.66;
400	1024.41	284.46	v:0.5;t:f;sf:1;nr:4.31;cr:8.62;verts:24.32,24.03|-16.09,3.75|-15.21,3.02|-7.38,-10.16|-8.43,-19.14;
440	1058.88	280.2	v:0.5;t:f;sf:1;nr:4.34;cr:8.68;verts:-10.15,19.77|-9.05,0.16|-8.5,-3.09|-6.05,-6.72|35.53,-24.36;
480	1100.06	284.3	v:0.5;t:f;sf:1;nr:4.36;cr:8.72;verts:27.65,8.45|22.79,17.8|-14.02,25.29|-12.71,-41.52|-5.65,-20.26;
520	1129.97	293.29	v:0.5;t:f;sf:1;nr:4.38;cr:8.76;verts:26.44,-3.72|26.66,1.4|-2.26,17.45|-20.56,-8.72|-0.93,-26.68;
560	1153.32	304.4	v:0.5;t:f;sf:1;nr:4.39;cr:8.79;verts:3.09,7.39|3.31,12.5|0.08,0.5|-25.6,-19.29|24.2,-21.03;
600	1192.53	317.03	v:0.5;t:f;sf:1;nr:4.41;cr:8.81;verts:-11.65,13.4|-12.98,12.11|-17.3,3.99|-15.02,-8.41|43.07,-8.71;
640	1230.27	329.22	v:0.5;t:f;sf:1;nr:4.42;cr:8.83;verts:9.86,1.92|-0.94,-7.33|0.7,-10.02|1.4,-9.95;
680	1263.09	329.95	v:0.5;t:f;sf:1;nr:4.42;cr:8.85;verts:-8.38,15.75|-17.45,3.71|-22.96,2.64|29.99,-18.66|17.57,-3.1;
720	1289.96	334.29	v:0.5;t:f;sf:1;nr:4.43;cr:8.87;verts:8.12,21.15|-21.67,6.62|-9.3,1.24|3.13,-14.33|25.09,-36.45;
760	1313.68	334.4	v:0.5;t:f;sf:1;nr:4.44;cr:8.88;verts:7.37,19.2|-15.6,21.26|-20.59,-14.22|11.8,-16.85|43.28,-9.59;
800	1349.2	335.19	v:0.5;t:f;sf:1;nr:4.45;cr:8.89;verts:16.44,11.51|-10.34,17.2|-19.87,2.79|2.06,-28.34|7.77,-8.8;
840	1377.08	330.03	v:0.5;t:f;sf:1;nr:4.45;cr:8.9;verts:11.22,30.83|-24.38,21.96|-11.45,6.35|-20.12,-13.96|19.31,-40.05;
880	1415.15	323.27	v:0.5;t:f;sf:1;nr:4.46;cr:8.91;verts:32.14,3.38|16.16,27.99|-25.47,19.9|-13.02,-33.15|18.54,-26.47;
920	1449.46	316.37	v:0.5;t:f;sf:1;nr:4.46;cr:8.92;verts:-0.22,-0.46|-28.42,17.08|-33.15,-0.58|10.25,-31.53|26.82,-19.49;
960	1478.5	322.89	v:0.5;t:f;sf:1;nr:4.47;cr:8.93;verts:40.45,18.81|-16.17,7.54|-17.24,4.62|-7.82,-16.04|-2.22,-12.97;
1000	1512.53	332.9	v:0.5;t:f;sf:1;nr:4.47;cr:8.94;verts:14.03,25.31|-9.68,43.59|-18.21,-22.49|-5.02,-28.49|28.93,0.5;
1040	1539.38	328.86	v:0.5;t:f;sf:1;nr:4.47;cr:8.94;verts:-7.3,44.09|-12.82,21.27|-8.57,-21.21|16.46,-15.89|22.1,-5.92;
1080	1574	337.31	v:0.5;t:f;sf:1;nr:4.48;cr:8.95;verts:6.88,7.64|4.83,9.08|-12.52,2.52|-18.16,-7.45|43.45,-10.59;
1120	1593.49	332.57	v:0.5;t:f;sf:1;nr:4.48;cr:8.96;verts:9.73,19.95|-14.66,4.34|-12.6,2.91|-15.7,-15.7|31.03,-17.87;
1160	1611.51	324.44	v:0.5;t:f;sf:1;nr:4.48;cr:8.97;verts:25.25,13.58|-8.29,11.83|-6.21,-9.21|10.56,-3.43;
1200	1650.43	327.08	v:0.5;t:f;sf:1;nr:4.52;cr:9.04;verts:-13.67,16.22|-23.9,6.4|-24.11,5.57|-20.51,-13.84|44.59,-4.61;
1240	1687.31	324.76	v:0.5;t:f;sf:1;nr:4.57;cr:9.14;verts:1.31,-18.77|4.87,-18.17|0.42,-0.31|7.71,-6.94|17.79,-6.12;
1280	1718.99	330.68	v:0.5;t:f;sf:1;nr:4.63;cr:9.26;verts:8.29,19.53|-23.97,-1.01|-13.89,-0.2|-13.64,-16.25|29.17,2.34;
1320	1744.13	337.63	v:0.5;t:f;sf:1;nr:4.69;cr:9.38;verts:4.03,9.29|3.07,23.5|-4.79,-9.82|0.95,-10.88;
1360	1776.58	351.51	v:0.5;t:f;sf:1;nr:4.75;cr:9.5;verts:32.86,6.39|-16.74,28.99|-28.7,-17.24|-12,-31.25|45.18,-12.55;
1400	1795.98	360.09	v:0.5;t:f;sf:1;nr:4.82;cr:9.64;verts:25.77,-3.97|27.68,7.94|13.46,14.97|-27.94,6.97|-10.86,-36.43;
1440	1826.88	367.25	v:0.5;t:f;sf:1;nr:4.89;cr:9.78;verts:-3.22,15.1|-17.44,22.13|-18.29,6.66|-5.13,3.19|0.37,-0.41;
*	id=P16	origin=start	destiny=end	motherId=-	ageAtStart=840
0	287.51	0.86000000000001	v:0.5;t:f;sf:1;nr:3.96;cr:7.93;verts:13.46,36.79|-25.23,4.45|-22.83,-11.63|5.33,-25.06|22.41,-12.42;
40	317.45	-3.3099999999999	v:0.5;t:f;sf:1;nr:4.01;cr:8.02;verts:10.22,-0.36|27.47,15.84|-9.78,-2.99|-7.53,-16.6;
80	345.94	-19.76	v:0.5;t:f;sf:1;nr:4.06;cr:8.12;verts:10.43,0|-1.09,10.37|-10.27,-1.81|22.54,-12.26;
120	373.99	-31.65	v:0.5;t:f;sf:1;nr:4.11;cr:8.23;verts:-23.01,-12.75|-17.62,-11.89|-21.55,-15.09|-1.25,-1.28|-12.35,-23.23;
160	408.74	-37.16	v:0.5;t:f;sf:1;nr:4.17;cr:8.34;verts:32.77,3.05|9.22,2.47|-9.49,1|-9.33,-1.98;
200	446.63	-37.46	v:0.5;t:f;sf:1;nr:4.22;cr:8.45;verts:-9.44,31.98|-5.13,2.75|1.98,-9.3|7.78,-5.45;
240	480.46	-32.82	v:0.5;t:f;sf:1;nr:4.28;cr:8.57;verts:-2.72,9.5|-4.79,8.65|-8.13,7.52|3.05,-9.4;
280	521.13	-27.03	v:0.5;t:f;sf:1;nr:4.34;cr:8.68;verts:3.91,8.39|-0.32,9.25|-0.65,9.23|-7.39,-5.57|11.02,-25.11;
320	542.76	-33.73	v:0.5;t:f;sf:1;nr:4.4;cr:8.79;verts:-21.95,2.55|-22.28,2.53|-17.72,1.69|-3.43,-1.47|2.61,-9.1;
360	574.34	-47.97	v:0.5;t:f;sf:1;nr:4.43;cr:8.85;verts:12.81,14.73|6.36,18.46|-13.31,14.28|-3.05,-19.28|13.3,-41.91;
400	605.86	-57.71	v:0.5;t:f;sf:1;nr:4.45;cr:8.91;verts:-0.41,11.86|-4.44,11|-18.71,5|26.92,-23.02|10.92,-4.64;
440	637.13	-70.5	v:0.5;t:f;sf:1;nr:4.48;cr:8.95;verts:32.62,-9.35|-0.36,0.37|8.21,-32.92|9.35,-32.62|25.61,-22.26;
480	680.76	-83.68	v:0.5;t:f;sf:1;nr:4.5;cr:8.99;verts:24.59,14.69|-1.62,9.17|-11.02,-22.52|9.27,-0.81;
520	719.45	-92.04	v:0.5;t:f;sf:1;nr:4.52;cr:9.04;verts:21.87,39.29|-14.11,6.32|-17.58,-6.4|-3.25,-18.42|14.33,-12.02;
560	749.82	-89.25	v:0.5;t:f;sf:1;nr:4.54;cr:9.08;verts:17.01,31.89|6.26,29.43|-16.04,-9.23|11.76,-27.69;
600	784.22	-88.46	v:0.5;t:f;sf:1;nr:4.56;cr:9.12;verts:25.85,13.25|-6.23,8.26|-4.86,-9.14|-2.68,-10|-2.15,-10.12;
640	815.83	-102.7	v:0.5;t:f;sf:1;nr:4.58;cr:9.17;verts:20.39,26.09|19.11,41.41|-5.76,-0.99|-30.91,-11.87|11.87,-30.91;
680	841.17	-112.91	v:0.5;t:f;sf:1;nr:4.61;cr:9.21;verts:0.84,24.19|-4.96,15.89|-27.05,-11.35|23.76,-4.62;
720	866.5	-118.24	v:0.5;t:f;sf:1;nr:4.63;cr:9.26;verts:45.69,5.89|-14.38,23.93|-24.18,-13.96|-1.56,-9.95|18.31,-21.07;
760	901.11	-121.27	v:0.5;t:f;sf:1;nr:4.66;cr:9.32;verts:11.07,2.87|0.15,0.51|-39.96,2.09|-9,-38.99|34.3,-20.61;
800	937.01	-129.81	v:0.5;t:f;sf:1;nr:4.68;cr:9.37;verts:2.77,9.67|-7.71,6.47|-7.82,6.33|-24.83,-5.67|45.37,-10.58;
840	966.7	-134.35	v:0.5;t:f;sf:1;nr:4.71;cr:9.42;verts:-1.7,24.3|-11.44,21.51|-26.91,5.13|15.68,-15.13|0.42,-0.34;
880	1008.38	-128.79	v:0.5;t:f;sf:1;nr:4.76;cr:9.53;verts:42.17,21.02|-21.9,-3.86|-26,-9.56|-19.81,-10.1|-15.45,-16;
920	1035.3	-125.83	v:0.5;t:f;sf:1;nr:4.82;cr:9.65;verts:15.25,23.98|1.49,12.11|-11.39,-4.37|-11.51,-28.24|-1.27,-12.13;
960	1076.05	-123.82	v:0.5;t:f;sf:1;nr:4.89;cr:9.78;verts:21.69,-2.28|-17.42,13.12|-8.17,-20.22|-2.28,-38.53;
1000	1107.58	-129.74	v:0.5;t:f;sf:1;nr:4.96;cr:9.92;verts:1.77,33.7|-26.95,20.31|-9.84,-8.2|-16.36,-29.52|40.47,-27.47;
1040	1127.87	-133.68	v:0.5;t:f;sf:1;nr:4.99;cr:9.99;verts:27.52,17.19|7.3,31.61|-26.58,18.61|-23.59,-31.92|23.34,-22.54;
1080	1172.57	-141.28	v:0.5;t:f;sf:1;nr:5.02;cr:10.04;verts:18.43,13.39|-10.34,20.29|-17.19,9.59|-0.56,-0.15|22.65,-2.38;
1120	1189.71	-144.76	v:0.5;t:f;sf:1;nr:5.04;cr:10.08;verts:16.6,17.19|-17.69,-3.63|10.93,-23.26|5.52,-5.86;
1160	1215.15	-148.88	v:0.5;t:f;sf:1;nr:5.05;cr:10.11;verts:49.34,10.24|-8.85,13.07|-25.44,18.48|-19.93,-9.98|-8.67,-30.22;
1200	1245.57	-149.91	v:0.5;t:f;sf:1;nr:5.07;cr:10.13;verts:17.21,-13.44|20.52,-7.47|18.92,9.21|-7.11,20.64|-35.02,-36.45;
1240	1281.32	-153.84	v:0.5;t:f;sf:1;nr:5.08;cr:10.15;verts:23.2,45.05|-16.83,5.28|-15.24,-11.4|-18.55,-17.37|3.72,-35.37;
1280	1316.53	-152.22	v:0.5;t:f;sf:1;nr:5.09;cr:10.17;verts:-12.97,29.8|-9.12,-7.13|-1.41,-11.49|7.75,-8.6|11.07,3.38;
1320	1347.45	-147.12	v:0.5;t:f;sf:1;nr:5.1;cr:10.19;verts:-46.39,20.87|-19.85,8.49|-23.17,-3.5|27.14,-12.08|29.59,-2.59;
1360	1369.99	-148.87	v:0.5;t:f;sf:1;nr:5.1;cr:10.2;verts:30.74,26.76|18.11,30.13|-28.44,-20.66|4.6,-13.84|7.06,-4.34;
1400	1409.15	-139.43	v:0.5;t:f;sf:1;nr:5.11;cr:10.22;verts:-0.37,-0.46|-22.02,21.26|-29.94,6.36|-5.84,-30.05|15.31,-26.51;
1440	1450.17	-132.65	v:0.5;t:f;sf:1;nr:5.11;cr:10.23;verts:23.42,24.25|-29.76,15.83|-14.25,-30.55|-9.86,-32.24|49.15,-13.88;
*	id=P17	origin=start	destiny=end	motherId=-	ageAtStart=560
0	504.48	396.44	v:0.5;t:f;sf:1;nr:3.94;cr:7.87;verts:3.6,15.61|2.78,15.78|-19.7,9.44|16.47,-26.39|14.75,-6.26;
40	537.84	400.37	v:0.5;t:f;sf:1;nr:3.95;cr:7.9;verts:-14.9,10.82|-17.31,6.3|-18.24,2.56|-18.62,-2.34|38.14,-9.69;
80	566.37	398.3	v:0.5;t:f;sf:1;nr:3.98;cr:7.96;verts:8.47,14.09|-6.42,15.13|-16.35,1.72|22.89,-32.21|9.61,-11.75;
120	592.5	393.44	v:0.5;t:f;sf:1;nr:4.01;cr:8.02;verts:-19.95,23.77|-17.67,9.22|-0.46,0.03|-16.52,-16.62|-19.95,-23.77;
160	625.64	392.52	v:0.5;t:f;sf:1;nr:4.05;cr:8.1;verts:24.13,8.77|-0.47,9.05|-9.04,-0.63|4.53,-7.85;
200	663.1	383.69	v:0.5;t:f;sf:1;nr:4.09;cr:8.17;verts:16.84,30.38|11.64,38.77|-13.33,-0.07|-10.15,-33.21|5.43,-34.3;
240	693.98	369.54	v:0.5;t:f;sf:1;nr:4.12;cr:8.25;verts:40.47,5.63|-5.85,30.08|-14.04,16.22|-30.57,-2.14|6.37,-29.97;
280	715.84	367.99	v:0.5;t:f;sf:1;nr:4.16;cr:8.33;verts:19.95,30.72|-27.64,24.03|-3.83,-36.42|28.07,-30.21|18.6,4.08;
320	748.13	369.22	v:0.5;t:f;sf:1;nr:4.2;cr:8.4;verts:12.84,17.01|-13.69,5.31|0.6,-8.55|2.79,-8.11;
360	781.27	363.34	v:0.5;t:f;sf:1;nr:4.24;cr:8.48;verts:27.23,-32|-20.3,11.13|-21.94,17.77|22.55,16.99|7.78,27.14;
400	811.78	358.79	v:0.5;t:f;sf:1;nr:4.28;cr:8.55;verts:40.4,12.85|-7.96,12.44|-23.51,-10.96|-21.25,-14.88|-17.69,-18.97;
440	847.51	344.78	v:0.5;t:f;sf:1;nr:4.31;cr:8.63;verts:25.6,13.61|-16.21,24.04|-22.21,18.64|-0.02,-42.76|4.67,-1.16;
480	872.97	339.83	v:0.5;t:f;sf:1;nr:4.35;cr:8.7;verts:39.26,17.85|0.14,8.67|-9.76,-1.2|-20.79,-6.11|-0.69,-9.81;
520	896.46	328.68	v:0.5;t:f;sf:1;nr:4.38;cr:8.77;verts:0.05,0.4|-23.35,-2.48|-13.46,-11.29|16.4,-6.3;
560	912.21	323.55	v:0.5;t:f;sf:1;nr:4.42;cr:8.83;verts:32.28,29.64|-8.96,-1.1|-15.7,-4.74|0.65,-11.43|8.83,1.88;
600	938.03	324.49	v:0.5;t:f;sf:1;nr:4.45;cr:8.9;verts:43.56,3.81|-20.17,29.01|-28.11,33.5|-16.99,2.82|4.57,-43.49;
640	970.35	331.04	v:0.5;t:f;sf:1;nr:4.48;cr:8.97;verts:8.94,1.58|11.23,10.36|-2.04,8.85|-19.24,-29.96;
680	989.17	334.18	v:0.5;t:f;sf:1;nr:4.52;cr:9.03;verts:12.92,16.54|-1.74,4.49|-7.58,13.51|-9.88,4.72|-20.86,11.99;
720	1010.78	331.81	v:0.5;t:f;sf:1;nr:4.55;cr:9.1;verts:35.96,3.6|25.52,4.04|-23.35,2.12|-3.15,-25.64;
760	1032.22	315.4	v:0.5;t:f;sf:1;nr:4.58;cr:9.16;verts:-20.74,40.49|-3.36,-9.23|0,-9.83|4.08,-12.37|14.51,-12.81;
800	1060.32	306.67	v:0.5;t:f;sf:1;nr:4.61;cr:9.22;verts:3.78,45.64|-15.81,-14.74|-13.59,-21.53|17.49,-12.71|17.49,-12.71;
840	1102.61	287.97	v:0.5;t:f;sf:1;nr:4.64;cr:9.28;verts:17.81,23.64|8.65,28.3|-23.94,17.4|3.38,-36.73|25.63,-14.8;
880	1120.27	271.41	v:0.5;t:f;sf:1;nr:4.67;cr:9.34;verts:0.15,7.07|13.18,28.26|-9.01,11.74|-18.33,-25.23|0.29,-0.45;
920	1134.37	252.84	v:0.5;t:f;sf:1;nr:4.7;cr:9.4;verts:44.39,14.51|-0.92,9.69|-23.11,-6.83|-13.95,-11.49|-13.81,-19.02;
960	1160.26	244.28	v:0.5;t:f;sf:1;nr:4.73;cr:9.46;verts:18.51,5.95|4.33,8.87|-1.71,9.72|-26.81,1.13|21.28,-31.01;
1000	1195.93	230.52	v:0.5;t:f;sf:1;nr:4.76;cr:9.52;verts:8.69,4.62|13.23,27.23|-17.17,-7.81|0.69,-9.82;
1040	1212.76	232.63	v:0.5;t:f;sf:1;nr:4.79;cr:9.59;verts:24.77,3.04|-8.14,6.73|-16.14,-7.71|21.4,-21.7;
1080	1241.02	230.89	v:0.5;t:f;sf:1;nr:4.82;cr:9.65;verts:-29.68,37.63|-6.86,-23.44|19.28,-10.69|21.96,-1.92|22.04,-0.38;
1120	1264.5	223.2	v:0.5;t:f;sf:1;nr:4.85;cr:9.71;verts:-1.43,-8.07|-0.51,-0.21|-32.27,-6.86|-4.19,-18.37|-1.51,-9.61;
1160	1290.45	211.7	v:0.5;t:f;sf:1;nr:4.88;cr:9.76;verts:20.72,-1.45|0.35,-0.29|-26.47,-11.71|16.8,-12.21;
1200	1322.94	204.57	v:0.5;t:f;sf:1;nr:4.91;cr:9.82;verts:41.41,25.84|-21.66,-0.76|-11.77,-8.58|-15.06,-15.59|-15.69,-19.34;
1240	1351.56	207.76	v:0.5;t:f;sf:1;nr:4.94;cr:9.88;verts:13.58,21.16|-12.28,19.66|9.43,-21.17|20.07,-11.59;
1280	1378.89	203.32	v:0.5;t:f;sf:1;nr:4.97;cr:9.93;verts:-22.51,32.47|-13.75,16.72|-7.26,-16.03|37.26,-12.83;
1320	1411.43	194.05	v:0.5;t:f;sf:1;nr:5;cr:9.99;verts:36.91,14.73|-24.99,18.83|0.55,-31.29|4.72,-22.1;
1360	1431.02	188.94	v:0.5;t:f;sf:1;nr:5.02;cr:10.05;verts:29.38,11.28|17.32,9.61|-0.01,-0.58|27.79,-14.77|31.45,1.1;
1400	1460.88	168.17	v:0.5;t:f;sf:1;nr:5.05;cr:10.11;verts:-0.32,0.48|-0.47,-9.49|-12.54,-11.16|1.6,-19.67|22.79,-25.31;
1440	1484.22	140.78	v:0.5;t:f;sf:1;nr:5.08;cr:10.16;verts:22.82,-3.21|20.53,10.46|16.85,15.71|-22.54,4.79|-29.7,-27.42;
*	id=P18	origin=start	destiny=end	motherId=-	ageAtStart=680
0	488.82	578.39	v:0.5;t:f;sf:1;nr:3.93;cr:7.86;verts:8.23,1.6|4.44,7.11|-15.89,0.62|-4.05,-9.61;
40	507.7	578.22	v:0.5;t:f;sf:1;nr:3.95;cr:7.89;verts:4.59,23.6|-14.44,6.94|-10.65,1.43|-14.8,-18.95|38.95,-5.18;
80	536.19	569.58	v:0.5;t:f;sf:1;nr:3.97;cr:7.95;verts:29.41,6.25|37.27,12.97|-25.78,15.49|-17.25,-24.63|10.45,-13.81;
120	566.91	573.22	v:0.5;t:f;sf:1;nr:4.01;cr:8.01;verts:18.27,0.64|-1.3,9.89|-20.27,-10.17|-8.24,-18.61;
160	612.03	580.22	v:0.5;t:f;sf:1;nr:4.04;cr:8.09;verts:16,22.84|-19.02,20.4|-26.52,-8.62|29.61,-27|25.86,-10.45;
200	647.9	576.07	v:0.5;t:f;sf:1;nr:4.08;cr:8.16;verts:25.82,9.91|10.36,25.64|-18.5,-20.55|-0.3,-0.35|-10.01,-14.6;
240	685.33	574.76	v:0.5;t:f;sf:1;nr:4.12;cr:8.24;verts:-11.62,8.6|-9.35,0.82|2.27,-9.11|24.25,-9.7;
280	726.15	571.54	v:0.5;t:f;sf:1;nr:4.16;cr:8.31;verts:2.71,19.25|-17.62,-8.22|-16.57,-12.92|-0.24,-0.29;
320	765.48	576.42	v:0.5;t:f;sf:1;nr:4.19;cr:8.39;verts:28.8,16.64|-18.45,-0.32|4.78,-17.83|12.59,-13.5;
360	802.95	585.79	v:0.5;t:f;sf:1;nr:4.23;cr:8.46;verts:24.03,34.39|-19.13,4.42|-19.05,-4.75|-3.75,-19.27|10.98,-16.28;
400	837.15	586.97	v:0.5;t:f;sf:1;nr:4.27;cr:8.54;verts:20.28,27.11|-8.98,-2.75|-6.76,-6.53|7.7,-5.39;
440	859.4	581.05	v:0.5;t:f;sf:1;nr:4.3;cr:8.61;verts:21.78,18.27|-1.96,21.18|-23.84,-15.48|-14.55,-11.32|10.9,-41.27;
480	888.71	581.99	v:0.5;t:f;sf:1;nr:4.34;cr:8.68;verts:1.62,18.52|-0.1,-0.38|-3.87,-18.19|16.99,-7.56;
520	930.46	587.25	v:0.5;t:f;sf:1;nr:4.37;cr:8.74;verts:31.89,-2.79|34.99,25.64|-24.77,-2.3|-30.08,-10.95|-12.51,-29.47;
560	980.77	604.21	v:0.5;t:f;sf:1;nr:4.4;cr:8.81;verts:3.47,8.59|-0.99,1.65|-5.83,7.2|-5.96,7.1|-18.42,14.18;
600	1012.08	601.71	v:0.5;t:f;sf:1;nr:4.44;cr:8.87;verts:-11.45,19.83|-16.47,15.91|-18.04,14.1|13.46,-18.53|32.15,-30.1;
640	1049.92	609.33	v:0.5;t:f;sf:1;nr:4.47;cr:8.93;verts:44.32,-1.78|-0.64,18.44|-11.86,14.13|-18.43,-0.97|-5.7,-22.47;
680	1073.98	610.88	v:0.5;t:f;sf:1;nr:4.5;cr:9;verts:-20.4,39.73|-19.59,8.72|3.72,-21.11|20.8,-5.19|20.26,-0.23;
720	1118.37	616.55	v:0.5;t:f;sf:1;nr:4.53;cr:9.06;verts:32,16.45|26.75,18.73|-24.13,5.44|10.09,-31.05;
760	1136.8	622.22	v:0.5;t:f;sf:1;nr:4.56;cr:9.12;verts:36.84,26.35|13.57,22.12|8.32,24.4|-22.46,-20.94|-8.34,-25.39;
800	1170.39	614.85	v:0.5;t:f;sf:1;nr:4.59;cr:9.19;verts:9.47,3.83|3.25,18.98|-2.82,9.82|-20.02,14.75|15.51,-33.02;
840	1193.43	613.16	v:0.5;t:f;sf:1;nr:4.63;cr:9.25;verts:-25.86,8.13|-13.57,2.14|-19.79,17.29|-0.35,0.39|-7.92,19.59;
880	1233.38	610.46	v:0.5;t:f;sf:1;nr:4.66;cr:9.31;verts:16.3,13.68|5.89,1.98|19.59,-8.31|20.24,-6.58;
920	1268.31	600.3	v:0.5;t:f;sf:1;nr:4.69;cr:9.37;verts:44.76,12.85|-7.85,6.59|-18.63,3.52|-14.69,-16.74|-15.34,-18.48;
960	1302.59	597.51	v:0.5;t:f;sf:1;nr:4.72;cr:9.43;verts:10.47,10.07|18.54,19.88|0,27.18|-18.26,-23.79|5.65,-26.59;
1000	1330.18	608.12	v:0.5;t:f;sf:1;nr:4.74;cr:9.49;verts:14.41,14.92|-17.12,20.67|-20.7,-1.45|-21.94,-15.98|37.92,-28.03;
1040	1348.89	603.69	v:0.5;t:f;sf:1;nr:4.77;cr:9.55;verts:-0.54,0.07|-4.29,10.5|-15.92,17.07|-21.93,-7.98|-14.05,-18.64;
1080	1390.18	600.01	v:0.5;t:f;sf:1;nr:4.8;cr:9.6;verts:21.3,7.33|-5.83,21.76|-19.31,-11.6|34.86,-15.57;
1120	1421.93	599.11	v:0.5;t:f;sf:1;nr:4.83;cr:9.66;verts:1.26,47.99|-10.45,6.43|-7.98,-20.8|3.12,-16.47|18.02,-13.09;
1160	1470.91	615.27	v:0.5;t:f;sf:1;nr:4.86;cr:9.71;verts:-13.7,32.27|-34.01,18.32|-32.5,13.13|19.6,-29.06|32.5,-13.13;
1200	1490.24	621.45	v:0.5;t:f;sf:1;nr:4.88;cr:9.77;verts:-3.7,26.35|-11.63,47.15|-2.32,-26.51|0.27,-22.88|13.17,-6.95;
1240	1512.38	619.44	v:0.5;t:f;sf:1;nr:4.91;cr:9.82;verts:27.84,27.4|-8.24,5.77|-8.24,-5.77|-8.97,-8.96|4.09,-9.19;
1280	1532.61	619.27	v:0.5;t:f;sf:1;nr:4.94;cr:9.87;verts:7.61,27.23|-28.47,5.6|-28.47,-5.94|-16.14,-9.36|42.9,-23.86;
1320	1556.39	608.68	v:0.5;t:f;sf:1;nr:4.96;cr:9.92;verts:13.76,21.19|7.39,24.16|-16.17,16.64|-19.64,-15.9|0.51,0.26;
1360	1586.75	593.77	v:0.5;t:f;sf:1;nr:4.99;cr:9.97;verts:2.66,12.52|-22.97,9.25|-16.59,6.28|-12.7,1.56|37.09,-32.96;
1400	1609.49	575.62	v:0.5;t:f;sf:1;nr:5.01;cr:10.02;verts:10.2,21.87|-22.95,7.46|-20.08,-5.63|-4.19,-23.77|49.41,-6.72;
1440	1643.87	556.82	v:0.5;t:f;sf:1;nr:5.04;cr:10.08;verts:-5.09,31.67|-24.17,3.08|-2.35,-12.1|15.04,-25.52|12.06,-2.56;
*	id=P19	origin=start	destiny=end	motherId=-	ageAtStart=680
0	505.73	83.98	v:0.5;t:f;sf:1;nr:3.96;cr:7.92;verts:2.15,39.09|-3.64,-9|-0.51,-9.69|-0.9,-20.02|3.95,-8.87;
40	538.4	68	v:0.5;t:f;sf:1;nr:3.98;cr:7.95;verts:-5.92,23.75|-12.24,-21.2|10.67,-12.22|21.41,-11.87;
80	577.75	70.19	v:0.5;t:f;sf:1;nr:4;cr:8.01;verts:25.7,10.91|-4.37,27.58|-17.94,-9.68|-27.7,-28.54|23.93,-14.38;
120	602.98	71.06	v:0.5;t:f;sf:1;nr:4.04;cr:8.08;verts:8.87,23.11|0.47,11.78|-6.41,-23.91|-5.04,-31.64;
160	631.8	70.12	v:0.5;t:f;sf:1;nr:4.08;cr:8.15;verts:8.7,2.17|-6.45,6.23|-7.69,-4.62|13.33,-22.15;
200	659.61	72.92	v:0.5;t:f;sf:1;nr:4.11;cr:8.23;verts:-6.69,26.81|-7.62,26.56|-19.11,4.97|-14.49,-19.35|38.4,-13.66;
240	689.67	61.07	v:0.5;t:f;sf:1;nr:4.16;cr:8.31;verts:-4.13,26.09|-14.77,21.9|-26.02,-4.59|0.46,-26.41|41.03,-3.19;
280	711.18	52.91	v:0.5;t:f;sf:1;nr:4.2;cr:8.39;verts:-14.12,21.74|-25.93,0|-25.91,-0.9|19.51,-11.35|39.5,-12.89;
320	732.01	32.29	v:0.5;t:f;sf:1;nr:4.24;cr:8.48;verts:0.03,0.48|3.56,28.99|-26.68,-11.88|-22.37,-18.77|17.98,-23.01;
360	765.94	22.22	v:0.5;t:f;sf:1;nr:4.28;cr:8.56;verts:39.7,14.82|-5.31,19.81|-20.46,1.43|-1.43,-20.46|7.68,-19.02;
400	805.66	24.8	v:0.5;t:f;sf:1;nr:4.32;cr:8.64;verts:-0.03,17.41|-18.91,20.28|-24.25,13.44|12.59,-24.7|34.66,-25.08;
440	840.33	20.62	v:0.5;t:f;sf:1;nr:4.36;cr:8.71;verts:32.31,-2.26|-1.13,32.36|-10.54,30.62|-15.4,-30.92|22.5,-23.3;
480	865.55	22.51	v:0.5;t:f;sf:1;nr:4.39;cr:8.79;verts:7.09,-0.37|6.17,6.39|0.47,-8.88|-4.83,-21.78|-2.72,-21.41;
520	903.96	21.46	v:0.5;t:f;sf:1;nr:4.43;cr:8.86;verts:31.05,16.49|-9.96,4.64|1.72,-10.85|10.74,-2.28;
560	944.29	24.23	v:0.5;t:f;sf:1;nr:4.47;cr:8.93;verts:27.85,7.99|3.53,28.76|-9.28,19.26|-15.96,-31.64|11.79,-26.47;
600	972.62	20.6	v:0.5;t:f;sf:1;nr:4.5;cr:9;verts:22.21,-2.33|18.06,13.12|-1.17,22.3|-19.53,10.83|-11.27,-43.21;
640	1005.91	9.1799999999999	v:0.5;t:f;sf:1;nr:4.53;cr:9.07;verts:40.86,18.86|1.42,8.98|-15.23,1.71|-11.09,-13.75|2.35,-8.78;
680	1029.52	1.04	v:0.5;t:f;sf:1;nr:4.57;cr:9.14;verts:45.34,-0.16|17.25,10.71|2.32,10.91|-22.19,0.83|-21.26,-16.93;
720	1056.46	-9.49	v:0.5;t:f;sf:1;nr:4.6;cr:9.2;verts:-35.09,18.66|-24.62,0.38|-9.69,0.18|18.4,-10.69|43.89,-12.69;
760	1090.82	-3.45	v:0.5;t:f;sf:1;nr:4.63;cr:9.27;verts:19.21,20.6|6.85,36.17|-15.96,-4.65|0,-28.16|9.53,-6.65;
800	1129.7	3.74	v:0.5;t:f;sf:1;nr:4.67;cr:9.34;verts:27.16,25.24|11.01,16.95|-19.69,-4.55|16.75,-11.3;
840	1153.49	2.0700000000001	v:0.5;t:f;sf:1;nr:4.7;cr:9.4;verts:9.83,-2.63|3.37,23.57|-12.79,15.28|-7.04,-12.97|21.23,-30.72;
880	1181.89	-6.41	v:0.5;t:f;sf:1;nr:4.73;cr:9.46;verts:32.55,33.91|-18.57,-11.11|-4.23,-10.46|10.73,3.49|9.96,5.3;
920	1198.56	-15.12	v:0.5;t:f;sf:1;nr:4.76;cr:9.53;verts:0.34,-0.28|-6.71,-3.42|-20.9,-19.18|25.06,-19.58;
960	1235.36	-20.46	v:0.5;t:f;sf:1;nr:4.79;cr:9.59;verts:18.01,12.15|6.92,29.69|-20.14,8.14|-11.74,-24.92|8.84,-19.84;
1000	1272.14	-18.27	v:0.5;t:f;sf:1;nr:4.83;cr:9.65;verts:18.69,14.08|2.45,23.27|-18.77,14.34|-14.41,-18.44|23.97,-41.52;
1040	1289.62	-17.7	v:0.5;t:f;sf:1;nr:4.86;cr:9.71;verts:11.69,-2.06|1.21,14.65|-15.04,23.84|-10.76,-5.02|18.39,-33.94;
1080	1317.73	-16.94	v:0.5;t:f;sf:1;nr:4.89;cr:9.77;verts:41.51,25.19|12.52,29.5|-16.42,-1.3|-31.46,-6.11|-4.46,-31.74;
1120	1351.5	-13.96	v:0.5;t:f;sf:1;nr:4.92;cr:9.83;verts:-18.22,-45.33|7.74,28.17|1.23,-9.99|6.99,7.24|7.82,6.33;
1160	1395.02	-16.21	v:0.5;t:f;sf:1;nr:4.95;cr:9.89;verts:49,4|-21.21,10.35|-22.57,6.9|-21.88,-8.84|23.57,-1.24;
1200	1421.66	-14.03	v:0.5;t:f;sf:1;nr:4.98;cr:9.95;verts:22.36,6.18|-10.48,-0.37|-13.73,-8.61|-0.91,-10.45;
1240	1451.47	-26.5	v:0.5;t:f;sf:1;nr:5.01;cr:10.01;verts:-0.98,14|-7.45,-6.29|-9.02,-10.75|30.12,-10.36;
1280	1480.74	-25.82	v:0.5;t:f;sf:1;nr:5.04;cr:10.07;verts:-29.45,-8.45|-28.41,-11.48|0.85,-9.69|0.24,-0.52|27.05,-14.38;
1320	1510.37	-29.25	v:0.5;t:f;sf:1;nr:5.07;cr:10.13;verts:0.53,0.24|-29.38,-3.95|-22.09,-7.61|-2.57,-17.81|21.35,-9.5;
1360	1539.58	-28.17	v:0.5;t:f;sf:1;nr:5.09;cr:10.19;verts:-0.45,12.76|-28.68,1.32|-7.86,-8.43|-4.78,-11.83|50.34,-5.6;
1400	1568.09	-25.89	v:0.5;t:f;sf:1;nr:5.12;cr:10.25;verts:20.74,6.74|21.83,-3.33|15.15,15.68|11.88,-18.29|-42.47,28.13;
1440	1601.39	-23.79	v:0.5;t:f;sf:1;nr:5.15;cr:10.3;verts:-18.15,17.79|-12.56,8.84|-11.47,-1.23|-21.42,-16.18|40.89,2.76;
*	id=P20	origin=start	destiny=death	motherId=-	ageAtStart=440
0	817.46	432.7	v:0.5;t:f;sf:1;nr:3.99;cr:7.98;verts:11.19,29.49|-15.54,4.16|5.5,-15.11|5.42,-13.3|8.76,-13.49;
40	826.59	413.41	v:0.5;t:f;sf:1;nr:4.03;cr:8.06;verts:2.06,10.2|-4.2,18.19|-13.2,-13.2|30.7,-8.69;
80	849.9	397.2	v:0.5;t:f;sf:1;nr:4.07;cr:8.15;verts:0.31,-0.2|-20.94,24.09|-21.25,-6.01|10.92,-30;
120	883.95	386.2	v:0.5;t:f;sf:1;nr:4.11;cr:8.23;verts:9.48,14.05|1.48,16.88|-14.37,-8.98|20.32,4.7;
160	931.51	377.34	v:0.5;t:f;sf:1;nr:4.16;cr:8.31;verts:4.5,25.53|-7.44,32.07|7.15,-24.92|15.24,-20.97|16.31,-20.15;
*	id=P21	origin=start	destiny=death	motherId=-	ageAtStart=40
0	690	189	v:0.5;t:f;sf:1;nr:3.99;cr:7.97;verts:7.97,0;
40	707.71	186.22	v:0.5;t:f;sf:1;nr:4.03;cr:8.06;verts:-27.25,14.49|-30.84,-1.08|-9.74,-2.78|29.51,-9.02|39.43,-5.9;
80	733.53	183.4	v:0.5;t:f;sf:1;nr:4.06;cr:8.13;verts:18.81,1.32|-29.3,13.41|3.7,-11.84|13.62,-8.72|18.44,-3.92;
120	745.65	174.43	v:0.5;t:f;sf:1;nr:4.09;cr:8.19;verts:1.75,40.59|-8.42,-20.82|1.5,-17.7|6.69,-7.66|6.32,-12.9;
160	776.17	165.98	v:0.5;t:f;sf:1;nr:4.13;cr:8.25;verts:12.69,28.5|1.63,31.16|-25.67,-31.9|-16.99,-26.17|31.08,-2.72;
200	800.72	156.34	v:0.5;t:f;sf:1;nr:4.16;cr:8.32;verts:24.58,19.2|10.15,29.49|-11.85,18.85|-20.21,-35.97|6.54,-12.37;
240	832.26	155.09	v:0.5;t:f;sf:1;nr:4.19;cr:8.38;verts:19.88,9.7|-6.97,17.95|-14.8,16.44|-21.16,6.47|12.04,-39.8;
*	id=P22	origin=start	destiny=end	motherId=-	ageAtStart=440
0	126.03	0.83000000000004	v:0.5;t:f;sf:1;nr:4.01;cr:8.03;verts:11.62,37.96|-16.04,0|-15.56,-3.88|0.84,-16.02|12.46,-10.09;
40	161.41	5.17	v:0.5;t:f;sf:1;nr:4.06;cr:8.12;verts:-12.03,21.7|-22.3,10.88|-22.92,-5.76|-22.3,-10.88|38.13,-12.56;
80	196.8	1.1	v:0.5;t:f;sf:1;nr:4.1;cr:8.19;verts:12.47,29.97|0.99,8.05|-7.84,-2.1|2.74,-16.63;
120	236.74	-6.6799999999999	v:0.5;t:f;sf:1;nr:4.14;cr:8.27;verts:9.24,3.36|9.12,3.68|-18.34,10.17|-2.87,-9.4|9.83,-0.34;
160	266.54	1.54	v:0.5;t:f;sf:1;nr:4.17;cr:8.34;verts:-20.69,11.9|-20.56,11.58|-0.46,0.11|-19.98,7.88|-25.8,-0.45;
200	302.69	14.85	v:0.5;t:f;sf:1;nr:4.2;cr:8.4;verts:15.21,21.73|6.42,25.74|-21.46,15.59|-19.71,-17.75|27.43,-31.41;
240	325.6	14.45	v:0.5;t:f;sf:1;nr:4.23;cr:8.45;verts:33.4,3.73|-7.7,21.33|-20.27,-17.01|26.27,-3.23;
280	359.04	17.38	v:0.5;t:f;sf:1;nr:4.25;cr:8.5;verts:2.56,18.25|-0.04,6.66|-7.17,-0.3|-16.83,-7.49|15.18,-15.42;
320	389.12	18.88	v:0.5;t:f;sf:1;nr:4.27;cr:8.54;verts:13.56,40.27|-15.13,24.22|-14.9,-13.92|-11.61,-26.09|25.88,-12.07;
360	419.05	24.33	v:0.5;t:f;sf:1;nr:4.29;cr:8.58;verts:-5.92,8.15|-6.74,7.49|-5.19,-8.64|-4.05,-6.62|-0.48,0.11;
400	448.78	22.01	v:0.5;t:f;sf:1;nr:4.3;cr:8.61;verts:-4.96,33.94|-18.11,-1.58|-12.16,-13.51|13.93,-11.69|17.78,3.78;
440	482.6	18.4	v:0.5;t:f;sf:1;nr:4.32;cr:8.63;verts:26.77,4.24|40.95,13.22|-16.03,0.18|-27.1,-0.47|-19.89,-15.29;
480	509.67	18.86	v:0.5;t:f;sf:1;nr:4.33;cr:8.65;verts:30.76,8.24|-28.08,20.09|-3.33,-31.67|7.71,-30.9;
520	530.92	10.55	v:0.5;t:f;sf:1;nr:4.34;cr:8.67;verts:15.81,30.79|-18.79,1.64|7.67,-17.23|9.51,-0.06;
560	562.96	10.46	v:0.5;t:f;sf:1;nr:4.35;cr:8.7;verts:3.11,9.02|-8.09,5.06|-22.52,-0.15|-6.98,-6.51|43.15,-4.41;
600	592.1	15.1	v:0.5;t:f;sf:1;nr:4.36;cr:8.72;verts:-15.35,15.89|-19.86,9.69|9.34,-20.02|24.86,-12.51;
640	631.59	17.37	v:0.5;t:f;sf:1;nr:4.38;cr:8.75;verts:-0.27,-0.43|6.18,7.11|-8.8,3.38|-14.63,-10.24|-5.54,-7.62;
680	673.47	28.85	v:0.5;t:f;sf:1;nr:4.39;cr:8.78;verts:6.36,6.14|-1.54,8.71|-1.23,-8.75|19.79,-10.52;
720	713.81	25.6	v:0.5;t:f;sf:1;nr:4.41;cr:8.82;verts:-7.13,43.34|-20.55,-13.77|-15.21,-11.05|2.29,-18.66|18.77,-0.98;
760	721.54	24.58	v:0.5;t:f;sf:1;nr:4.43;cr:8.86;verts:11.04,-2.01|35.68,25.91|-40.04,-9.98|-22.94,-12.07|-5.45,-19.68;
800	753.51	10.27	v:0.5;t:f;sf:1;nr:4.45;cr:8.9;verts:38.27,22.29|3.71,11.61|-5.97,18.37|-20.93,-16.31|6.92,-18.03;
840	784.6	-4.0599999999999	v:0.5;t:f;sf:1;nr:4.47;cr:8.94;verts:7.18,7.96|19.89,29.52|-24.44,3.87|0,-24.74|11.23,-22.04;
880	811.42	-15.59	v:0.5;t:f;sf:1;nr:4.53;cr:9.06;verts:-7.99,27.85|-6.92,17.99|-17.84,22.83|-19.63,-3.57|35.19,-27.58;
920	841.31	-39.47	v:0.5;t:f;sf:1;nr:4.59;cr:9.18;verts:28.52,9.82|17.15,41.92|-28.16,-10.81|-25.3,-16.43|17.3,-24.71;
960	861.38	-51.2	v:0.5;t:f;sf:1;nr:4.66;cr:9.32;verts:28.09,0|8.45,-1.91|13.62,-24.57|16.51,-22.73|21.08,-20.46;
1000	891.6	-49.35	v:0.5;t:f;sf:1;nr:4.73;cr:9.46;verts:36.7,6.47|19.42,20.11|-21.77,-0.06|-13.7,-20.87|-9.14,-18.61;
1040	906.77	-39.12	v:0.5;t:f;sf:1;nr:4.8;cr:9.6;verts:21.53,16.7|7.61,46.67|-24.31,-8.37|4.9,-34.84|15.42,-31.62;
1080	932.14	-33.91	v:0.5;t:f;sf:1;nr:4.87;cr:9.73;verts:37.16,9.62|6.93,9.2|-3.84,21.91|-9.95,-26.41;
1120	962.48	-36.17	v:0.5;t:f;sf:1;nr:4.93;cr:9.86;verts:31.09,-1.89|6.83,7.36|-17,-10.62|16.01,-12.07;
1160	991.26	-33.74	v:0.5;t:f;sf:1;nr:4.96;cr:9.92;verts:38.97,6.06|-21.96,9.79|-9.96,1.4|-12.77,-9.63|-5.62,-8.34;
1200	1009.38	-24.96	v:0.5;t:f;sf:1;nr:4.98;cr:9.96;verts:20.85,14.84|-10.55,1.11|-23.74,0.44|11.74,-29.49;
1240	1038.88	-0.71000000000004	v:0.5;t:f;sf:1;nr:4.99;cr:9.99;verts:2.8,12.13|-6.96,10.32|-17.76,-5.23|-10.67,-6.41|9.57,-23.63;
1280	1085.56	1.8099999999999	v:0.5;t:f;sf:1;nr:5;cr:10.01;verts:-25.64,42.85|-4.26,-13.11|6.89,-11.94|13.78,-0.24|11.15,8.1;
1320	1097.88	6.52	v:0.5;t:f;sf:1;nr:5.01;cr:10.02;verts:-1.17,12.8|-28.02,0.49|-16.58,-8.41|-5.43,-7.23|49.91,-3.63;
1360	1130.41	22.33	v:0.5;t:f;sf:1;nr:5.02;cr:10.04;verts:17.38,12.18|-6.75,8.34|-9.1,5.68|-13.24,-37.85;
1400	1165.04	32.63	v:0.5;t:f;sf:1;nr:5.02;cr:10.05;verts:6.17,9.87|-17.25,22.49|-9.76,6.34|-9.05,-7.33|28.11,-41.57;
1440	1202.95	35.74	v:0.5;t:f;sf:1;nr:5.03;cr:10.06;verts:5.65,32.06|-27.61,17.25|-15.78,-28.47|-7.32,-31.72|48.67,-12.45;
*	id=P23	origin=start	destiny=death	motherId=-	ageAtStart=400
0	57.95	632.24	v:0.5;t:f;sf:1;nr:3.99;cr:7.98;verts:15.17,8.76|-6.28,16.36|-10.54,13.99|-15.75,-7.68|19.02,-34.57;
40	82.33	629.76	v:0.5;t:f;sf:1;nr:4.03;cr:8.07;verts:3.99,17.27|-9.39,15.03|-9.21,6.28|-14.86,-9.65|13.52,-28.93;
80	117.92	627.24	v:0.5;t:f;sf:1;nr:4.07;cr:8.15;verts:8.81,14.09|9.53,-13.61|3.74,16.19|-1.16,16.58|-1.18,-40.32;
120	153.4	643.26	v:0.5;t:f;sf:1;nr:4.11;cr:8.23;verts:40.62,3.11|-0.33,19.07|-19.04,1|-10.66,-15.81|-4.94,-18.42;
160	184.54	653	v:0.5;t:f;sf:1;nr:4.16;cr:8.31;verts:9.48,12.86|-7.33,6.37|-8.9,-19.1|2.51,-9.38;
200	222.31	654.77	v:0.5;t:f;sf:1;nr:4.2;cr:8.41;verts:15.5,6.9|10.44,13.37|0.3,16.96|-11.57,12.41|-9.1,-40.57;
*	id=P24	origin=start	destiny=end	motherId=-	ageAtStart=800
0	739.83	491.73	v:0.5;t:f;sf:1;nr:3.89;cr:7.78;verts:11.2,24.03|1.86,6.73|0.11,0.43|-20.01,-17.39|11.2,-24.03;
40	758	508.96	v:0.5;t:f;sf:1;nr:3.94;cr:7.87;verts:4.92,7.29|-6.11,-6.32|-6.97,-6.79|4.03,-15.42;
80	784.38	525.64	v:0.5;t:f;sf:1;nr:3.98;cr:7.96;verts:23.64,18.47|-2.35,31.4|-22.35,1.26|6.24,-29.34|20.46,-21.94;
120	815.15	536.92	v:0.5;t:f;sf:1;nr:4.03;cr:8.06;verts:6.3,19.39|-9.26,18.17|-13.91,14.91|-10.31,-10.65|22.22,-33.05;
160	854.75	546.47	v:0.5;t:f;sf:1;nr:4.08;cr:8.17;verts:28,10.75|22.98,19.28|-24.27,17.63|-29.45,5.72|5.3,-39.97;
200	880.68	554.32	v:0.5;t:f;sf:1;nr:4.14;cr:8.28;verts:2.08,18.6|8.88,29.05|-30.3,2.12|27.67,-30.02|29.71,-6.32;
240	910.5	560.98	v:0.5;t:f;sf:1;nr:4.19;cr:8.39;verts:19.4,26.82|6.19,5.98|-8.59,-0.6|-2.15,-23.37;
280	934.85	569.84	v:0.5;t:f;sf:1;nr:4.25;cr:8.5;verts:7.63,4.06|7.33,4.58|-18.16,14.84|-8.59,0.9|18.5,-19.44;
320	980.3	572.86	v:0.5;t:f;sf:1;nr:4.31;cr:8.62;verts:-23.73,24.36|-18.3,1.6|14.67,-11.05|17.82,-4.44|18.32,-1.28;
360	1012.39	573.88	v:0.5;t:f;sf:1;nr:4.37;cr:8.74;verts:39.44,17.44|-13.77,-0.26|-14.27,-3.42|-17.42,-10.03|-5.88,-7;
400	1049.54	579.31	v:0.5;t:f;sf:1;nr:4.4;cr:8.81;verts:3.39,34.81|2.29,22.86|-19.92,-7.64|18.66,-10.34;
440	1079.17	596.43	v:0.5;t:f;sf:1;nr:4.43;cr:8.86;verts:11.49,25.73|-10.97,6.78|-11.04,-5.87|12.02,-3.45;
480	1104.66	598.7	v:0.5;t:f;sf:1;nr:4.45;cr:8.9;verts:-7.53,-43.64|-13.47,-1.18|5.32,27.39|16.4,22.57|27.88,0.97;
520	1135.07	601.06	v:0.5;t:f;sf:1;nr:4.47;cr:8.93;verts:7.67,6.91|-7.51,12.49|-9.57,-3.87|-2.67,-9.97;
560	1163.89	597.29	v:0.5;t:f;sf:1;nr:4.48;cr:8.96;verts:24.84,10.04|20.22,17.58|-4.19,26.46|-21.15,3.13|4.67,-35.42;
600	1203.97	603.26	v:0.5;t:f;sf:1;nr:4.5;cr:9;verts:-15.24,16.01|-10.41,6.51|3.08,0.15|10.94,5.57;
640	1228.26	612.85	v:0.5;t:f;sf:1;nr:4.51;cr:9.03;verts:2.49,28.5|-13.35,15.17|-21.21,9.75|-24.52,-14.73|39.28,-21.9;
680	1251.21	611.87	v:0.5;t:f;sf:1;nr:4.53;cr:9.06;verts:2.5,9.33|1.84,9.48|1.83,-9.29|3.46,-9.02;
720	1287.35	617.46	v:0.5;t:f;sf:1;nr:4.54;cr:9.09;verts:11.78,1.45|10.84,4.83|-4.06,11.15|-18.54,-13.93|11,-4.44;
760	1318.08	623.95	v:0.5;t:f;sf:1;nr:4.6;cr:9.21;verts:-19.89,11.31|-0.5,0.17|-18.96,7.93|-18.04,6.21|-19.73,2.04;
800	1353.38	631.67	v:0.5;t:f;sf:1;nr:4.68;cr:9.35;verts:-2.9,29.33|-11.21,-0.78|-11.1,-1.76|7.52,-8.35|10.01,-5.1;
840	1364.74	634.85	v:0.5;t:f;sf:1;nr:4.75;cr:9.49;verts:-3.85,-5.17|-0.37,-0.39|-22.57,2.4|-22.46,1.42|0.54,-30.86;
880	1388.68	641.63	v:0.5;t:f;sf:1;nr:4.81;cr:9.63;verts:47.33,3.56|-24.32,6.4|-27.79,1.61|-9.23,-6|-2.29,-10.77;
920	1427.91	646.97	v:0.5;t:f;sf:1;nr:4.88;cr:9.76;verts:8.11,8.9|-8,6.03|-9.86,1.74|-9.22,-3.91|25.89,-28.51;
960	1459.01	648.07	v:0.5;t:f;sf:1;nr:4.91;cr:9.82;verts:22.99,4.47|33.55,19.95|-23,10|-5.22,-27.41;
1000	1489.87	652.25	v:0.5;t:f;sf:1;nr:4.93;cr:9.87;verts:15.94,-12.46|2.68,24.13|-5.58,19.45|-7.87,8.65|9.73,-48.14;
1040	1525.53	653.37	v:0.5;t:f;sf:1;nr:4.95;cr:9.91;verts:17.44,9.67|2.14,31.51|-19.71,-11.33|-1.04,-19.91|18.21,-8.11;
1080	1564.09	658.68	v:0.5;t:f;sf:1;nr:4.97;cr:9.94;verts:9.44,5.23|0.94,10.76|-21.13,14.97|-20.35,-2.8|41.67,-26.77;
1120	1607.91	654.45	v:0.5;t:f;sf:1;nr:4.98;cr:9.96;verts:31.35,19.59|27.47,24.73|-49.68,-0.11|27.9,-24.25|35.7,-9.57;
1160	1636.92	650.94	v:0.5;t:f;sf:1;nr:4.99;cr:9.99;verts:2.33,16.08|-1.55,21.22|-0.08,0.45|6.69,-13.08;
1200	1671.18	659.87	v:0.5;t:f;sf:1;nr:5.01;cr:10.01;verts:49.58,5.94|-1.14,10.83|-7.7,7.7|-27.57,-4.15|-1.33,-10.8;
1240	1718.39	671.29	v:0.5;t:f;sf:1;nr:5.02;cr:10.03;verts:7.46,19.44|2.37,17.37|-19.44,7.46|-20.67,2.54|29.52,-40.42;
1280	1759.35	671.31	v:0.5;t:f;sf:1;nr:5.03;cr:10.05;verts:11.22,23.1|-11.13,0.39|10.25,-4.35|10.89,2.32;
1320	1779.61	661.93	v:0.5;t:f;sf:1;nr:5.04;cr:10.08;verts:11.38,5.8|-9.04,13.72|-9.37,-7.06|28.55,-28.33;
1360	1811.32	651.57	v:0.5;t:f;sf:1;nr:5.04;cr:10.09;verts:25.68,31.07|8.92,18.29|-20.33,-4.56|11.38,-16.87;
1400	1832.6	645.64	v:0.5;t:f;sf:1;nr:5.05;cr:10.09;verts:4.4,25.13|-12.35,12.36|-13.35,-17.72|-9.89,-22.81|37.4,-15.13;
1440	1866.02	624.07	v:0.5;t:f;sf:1;nr:5.05;cr:10.09;verts:0.41,0.41|-29.02,3.57|-35.07,-4.93|-29.01,-20.32|7.97,-34.51;
*	id=P25	origin=start	destiny=end	motherId=-	ageAtStart=600
0	800.98	257.39	v:0.5;t:f;sf:1;nr:3.99;cr:7.99;verts:25.98,8.95|15.14,36.47|-24.03,-13.32|-21.05,-17.66|10.29,-25.48;
40	817.29	257.4	v:0.5;t:f;sf:1;nr:4.04;cr:8.08;verts:9.66,8.95|-6.71,20.66|-20.42,-7.43|24.46,-20.55|20.78,-6.35;
80	850.38	255.9	v:0.5;t:f;sf:1;nr:4.09;cr:8.18;verts:28.12,-0.49|11.9,16.92|-12.31,-7.85|-8.62,-22.05|-1.96,-28.06;
120	876.22	262.37	v:0.5;t:f;sf:1;nr:4.14;cr:8.29;verts:2.28,5.98|-13.89,38.49|-9.41,-25.84|-0.48,-27.49|24.92,-11.62;
160	885.8	259.5	v:0.5;t:f;sf:1;nr:4.19;cr:8.39;verts:-7.42,20.4|-7.31,3.11|-16.97,-0.25|15.34,-14.5;
200	903.22	250.82	v:0.5;t:f;sf:1;nr:4.25;cr:8.5;verts:40.03,12.51|-0.65,12.48|-6.44,10.71|-11.33,5.28|-2.08,-23.17;
240	926	246.3	v:0.5;t:f;sf:1;nr:4.3;cr:8.61;verts:17.25,7.99|-23.43,7.96|-8.71,-4.25|29.57,-16.74;
280	963.75	249.72	v:0.5;t:f;sf:1;nr:4.36;cr:8.73;verts:0.5,-0.03|-20.49,11.41|-27.34,1.43|-8.17,-13.33|27.27,-2.39;
320	995.82	248.91	v:0.5;t:f;sf:1;nr:4.4;cr:8.8;verts:-21.58,27.45|-9.9,15.84|-4.8,-3.2|17.66,6.08;
360	1036.72	246.65	v:0.5;t:f;sf:1;nr:4.43;cr:8.85;verts:-21.08,4.87|-23.25,3.82|-21.48,2.64|20.69,-6.33|22.49,-1.08;
400	1064.01	253.29	v:0.5;t:f;sf:1;nr:4.45;cr:8.9;verts:22.34,3.81|-8.9,19.09|-4.8,5.56|-6.6,0.32|-10.21,-18.43;
440	1108.24	262.96	v:0.5;t:f;sf:1;nr:4.47;cr:8.94;verts:-4.03,35.37|-21.89,13.48|-6.85,-29.66|29.54,-7.36;
480	1135.56	266.05	v:0.5;t:f;sf:1;nr:4.49;cr:8.98;verts:-18.38,13.64|9.1,-2.96|9.49,-1.17|9.2,2.64;
520	1161.52	271.18	v:0.5;t:f;sf:1;nr:4.51;cr:9.01;verts:-16.77,7.77|-16.47,3.97|-16.86,2.18|-1.96,-0.25|-30.24,-12.84;
560	1191.7	272.32	v:0.5;t:f;sf:1;nr:4.52;cr:9.04;verts:-1.87,9.64|-9.11,3.68|3.68,-9.11|26.56,-11.23;
600	1228.64	266.87	v:0.5;t:f;sf:1;nr:4.53;cr:9.07;verts:21.88,-7.53|21.61,8.29|0.09,0.51|-10.38,-16.68|4.02,-22.79;
640	1272.57	256.29	v:0.5;t:f;sf:1;nr:4.59;cr:9.19;verts:-12.77,16.95|-12.77,16.95|-20.68,4.77|-22.32,-2.29|41.97,-17.18;
680	1295.46	250.79	v:0.5;t:f;sf:1;nr:4.65;cr:9.31;verts:-5.39,8|-7.28,6.33|-9.06,-3.3|-8.27,-4.97|35.82,-8.2;
720	1328.39	244.99	v:0.5;t:f;sf:1;nr:4.71;cr:9.43;verts:7.34,45.97|-23.85,-16.09|-10.78,-26.67|2.89,-14|28.41,-4.5;
760	1361.09	243.69	v:0.5;t:f;sf:1;nr:4.77;cr:9.54;verts:34.09,10.42|6.19,35.1|-32.81,-13.93|-4.29,-5.8|0.44,-0.32;
800	1396.61	254.2	v:0.5;t:f;sf:1;nr:4.82;cr:9.64;verts:31.15,18.71|-1.43,20.93|-27.84,23.36|-19.79,-30.47|38.73,-27.82;
840	1425.42	259.79	v:0.5;t:f;sf:1;nr:4.87;cr:9.74;verts:2.33,24.31|-6.15,13.82|9.91,-22.22|15.39,-35.35;
880	1459.21	257.47	v:0.5;t:f;sf:1;nr:4.92;cr:9.84;verts:20.81,11.07|19.61,33.67|-21.7,-9.21|-5.3,-22.97|1.64,-23.51;
920	1495.61	253.05	v:0.5;t:f;sf:1;nr:4.94;cr:9.89;verts:21.39,23.1|-15.59,6.65|-12.92,3.46|-2.78,-13.09|4.58,-12.57;
960	1534.56	248.66	v:0.5;t:f;sf:1;nr:4.96;cr:9.92;verts:48.65,8.77|-12.98,30.58|-17.56,18.71|-31.01,-11.9|26.88,-19.53;
1000	1554.16	253.07	v:0.5;t:f;sf:1;nr:4.97;cr:9.95;verts:20.12,8.96|-14.74,16.37|-21.07,6.44|22.29,-32.84;
1040	1578.9	261.98	v:0.5;t:f;sf:1;nr:4.98;cr:9.97;verts:28.69,13.8|3.52,22.21|-4.61,17.87|-14.45,-17.22|-2.44,-23.93;
1080	1611.8	262.31	v:0.5;t:f;sf:1;nr:4.99;cr:9.98;verts:0.53,0.21|-4.21,14.13|-31.57,10.26|-25.43,-21.34|-8.03,-32.21;
1120	1647.57	253.65	v:0.5;t:f;sf:1;nr:4.99;cr:9.98;verts:17.39,34.14|-13.1,36|-38.31,0|-14.97,-35.27|0.5,-0.28;
1160	1672.33	254.17	v:0.5;t:f;sf:1;nr:4.99;cr:9.98;verts:20.4,11.78|3.56,15.96|-24.25,0.23|22.4,-7.28;
1200	1698.27	259.14	v:0.5;t:f;sf:1;nr:4.99;cr:9.99;verts:-5.54,16.75|-11.24,-2.8|4.89,-10.5|37.99,-12.33;
1240	1731.16	260.79	v:0.5;t:f;sf:1;nr:4.99;cr:9.99;verts:0.48,0.31|-31.64,2.77|-27.99,-8.85|-12.41,-29.23|5.1,-10.68;
1280	1762.07	265.25	v:0.5;t:f;sf:1;nr:4.99;cr:9.99;verts:-13.63,15.14|-17.47,10.49|-25.81,-6.22|20.12,-3.19|0.57,-0.07;
1320	1782.29	278.89	v:0.5;t:f;sf:1;nr:4.99;cr:9.99;verts:25.52,1.6|-0.1,10.44|-5.45,-8.72|4.67,-9.17;
1360	1802.79	282.45	v:0.5;t:f;sf:1;nr:4.99;cr:9.99;verts:5.02,5.16|-20.6,14.01|-25.95,-5.16|-15.83,-5.6|48.44,-12.17;
1400	1846.59	284.05	v:0.5;t:f;sf:1;nr:4.99;cr:9.99;verts:39.85,2.98|5.12,22.19|-22.72,1.59|1.99,-22.69|4.63,-10.57;
1440	1877.21	284	v:0.5;t:f;sf:1;nr:4.99;cr:9.99;verts:0.58,0.01|9.23,2.93|-20.97,29.95|-25.98,-10.62|-14.29,-33.66;
*	id=P26	origin=start	destiny=end	motherId=-	ageAtStart=520
0	534.82	46.22	v:0.5;t:f;sf:1;nr:4.01;cr:8.03;verts:-6.89,16.22|-16.87,19.41|-19.7,16.53|-20.54,15.48|0.3,-0.35;
40	566.8	72.48	v:0.5;t:f;sf:1;nr:4.05;cr:8.11;verts:24.34,9.83|8.55,24.82|-2.74,26.1|-8.55,24.82|-0.18,-0.43;
80	585.27	87.87	v:0.5;t:f;sf:1;nr:4.09;cr:8.18;verts:16.99,4.87|-0.25,-0.28|13.54,-11.36|17.41,-3.07;
120	610.76	97.46	v:0.5;t:f;sf:1;nr:4.13;cr:8.25;verts:28.86,15.44|-8.49,14.47|-11.94,-1.77|10.96,-15.09;
160	648.23	104.53	v:0.5;t:f;sf:1;nr:4.16;cr:8.32;verts:26.84,-2.82|16.9,0.45|-8.62,22.51|-5.15,-26.5;
200	677.27	101.75	v:0.5;t:f;sf:1;nr:4.19;cr:8.39;verts:22.89,24.17|-21.65,4.6|-12.14,-2.33|-2.2,-5.6|17.2,-13.93;
240	706.65	98.98	v:0.5;t:f;sf:1;nr:4.23;cr:8.45;verts:-6.49,21.4|-5.86,-8.69|9.72,-3.93|33.54,-0.89;
280	736.15	86.53	v:0.5;t:f;sf:1;nr:4.26;cr:8.52;verts:8.42,24.46|-25.87,-0.45|22.84,-12.15|32.15,-10.48;
320	771.04	84.46	v:0.5;t:f;sf:1;nr:4.29;cr:8.58;verts:31.07,29.13|-23.69,-13.13|-21.63,-16.3|-12.05,-14.22|-2.74,-12.56;
360	790.79	82	v:0.5;t:f;sf:1;nr:4.31;cr:8.63;verts:26.21,7.52|-3.8,27.01|-25.46,9.77|-7.06,-26.34|24.97,-34.86;
400	820.41	86.23	v:0.5;t:f;sf:1;nr:4.34;cr:8.67;verts:29.86,10.28|16.44,30.34|-29.48,-11.32|15.79,-27.35;
440	855.33	87.34	v:0.5;t:f;sf:1;nr:4.36;cr:8.72;verts:-5.06,11.39|1.13,-14.17|5.87,-7.52|6.38,-7.09;
480	890.07	68.75	v:0.5;t:f;sf:1;nr:4.38;cr:8.75;verts:6.48,6.71|5.49,7.55|-7.42,12.22|-3.19,-8.77;
520	925.61	62.72	v:0.5;t:f;sf:1;nr:4.39;cr:8.78;verts:20.21,19.52|-19.87,19.87|-21.52,-18.06|-9.61,-26.4|41.49,-13.92;
560	945.15	61.38	v:0.5;t:f;sf:1;nr:4.4;cr:8.8;verts:0.68,18.18|-17.77,2.18|-14.34,-1.15|-13.92,-11.27|11.75,-13.51;
600	973.38	66.93	v:0.5;t:f;sf:1;nr:4.41;cr:8.82;verts:9.94,14.74|-17.75,0.93|-17.68,-1.86|-16.49,-7.97|40.74,-16.61;
640	993.3	78.31	v:0.5;t:f;sf:1;nr:4.42;cr:8.84;verts:23.03,21.47|0.05,-0.51|3.84,-31.25|20.83,-5.23|31.48,-0.55;
680	1026.44	82.88	v:0.5;t:f;sf:1;nr:4.43;cr:8.85;verts:32.12,14.76|-22.87,3.62|-12.31,-0.66|-14.25,-18.24|23.12,1.21;
720	1058.99	89.54	v:0.5;t:f;sf:1;nr:4.43;cr:8.87;verts:-0.43,21.42|-4.14,39.36|-38.4,-9.57|0.35,-0.37|-9.43,7.87;
760	1089.39	92.48	v:0.5;t:f;sf:1;nr:4.44;cr:8.88;verts:11.72,14.48|-1.95,18.52|-17.27,6.98|-9.03,-16.29|31.17,-31.55;
800	1119.41	87.66	v:0.5;t:f;sf:1;nr:4.45;cr:8.9;verts:0.5,-0.11|-18.3,9.65|-33.71,10.95|-30.38,-18.26|-0.62,-35.44;
840	1152.78	81.73	v:0.5;t:f;sf:1;nr:4.45;cr:8.91;verts:22.41,27.64|-28.82,0.5|-25.45,-13.53|18.14,-22.4|28.61,-3.51;
880	1179.07	80.96	v:0.5;t:f;sf:1;nr:4.46;cr:8.92;verts:34.49,28.18|-9.67,-5.14|-2.28,-10.72|5.97,-9.19|-8.15,-23.17;
920	1216.63	74.12	v:0.5;t:f;sf:1;nr:4.47;cr:8.93;verts:29.99,6.92|-3.07,21.34|-28.22,-4.28|20.99,-22.51|28.92,-10.53;
960	1234.64	64.48	v:0.5;t:f;sf:1;nr:4.47;cr:8.95;verts:22.05,16.61|-21.07,11.7|-6.83,-27.76|11.98,-2.71;
1000	1266.16	67.71	v:0.5;t:f;sf:1;nr:4.48;cr:8.96;verts:-6.24,17.15|-9.48,19.84|-19.55,0.52|-15.65,-9.4|41.43,-16.88;
1040	1290.09	74.27	v:0.5;t:f;sf:1;nr:4.49;cr:8.97;verts:33.74,-2.95|-23.1,24.77|-18.29,-1.47|16.42,-29.62;
1080	1327.22	72.9	v:0.5;t:f;sf:1;nr:4.49;cr:8.99;verts:25.43,12.95|4.46,28.18|-26.46,-10.69|29.19,-20.89;
1120	1351.45	67.69	v:0.5;t:f;sf:1;nr:4.5;cr:9;verts:14.36,32.95|1.19,7.74|-0.98,9.29|4.96,-26.1;
1160	1400.46	71.53	v:0.5;t:f;sf:1;nr:4.51;cr:9.01;verts:13.82,17.07|-21.69,3.44|22.77,-17.63|21.88,-1.91;
1200	1429.55	77.71	v:0.5;t:f;sf:1;nr:4.51;cr:9.02;verts:9.49,18.63|-12.58,16.7|-7.21,4.27|-6.32,-11.45|12.03,-43.42;
1240	1472.22	79	v:0.5;t:f;sf:1;nr:4.52;cr:9.04;verts:15.16,13.65|-14.42,14.42|-17.1,11.11|-19.4,6.3|16.88,-41.84;
1280	1501.63	82.54	v:0.5;t:f;sf:1;nr:4.52;cr:9.05;verts:-14.26,17.19|-16.43,11.5|-18.6,7.51|36.72,-26.32|17.19,-10.33;
1320	1539.95	102.91	v:0.5;t:f;sf:1;nr:4.53;cr:9.06;verts:30.6,19.3|-21.13,10.04|-21.11,-6.45|-1.61,-5.95|2.31,-21.95;
1360	1574.01	112.63	v:0.5;t:f;sf:1;nr:4.53;cr:9.07;verts:-3.38,32.15|-17.13,-27.42|1.44,-14.77|26.16,-19;
1400	1593.9	118.73	v:0.5;t:f;sf:1;nr:4.58;cr:9.16;verts:29.65,20.89|-8.29,6.02|-18.45,-8.67|10.02,-2.13;
1440	1614.69	118.64	v:0.5;t:f;sf:1;nr:4.64;cr:9.27;verts:8.85,20.8|-13.97,31.38|-22.98,25.53|-10.77,-2.22|0.23,-0.48;
*	id=P27	origin=start	destiny=death	motherId=-	ageAtStart=320
0	698.88	466.75	v:0.5;t:f;sf:1;nr:3.91;cr:7.82;verts:8.89,-4.34|4.79,8.65|1.89,-9.71|-13.21,27.94;
40	722.11	473.12	v:0.5;t:f;sf:1;nr:3.96;cr:7.92;verts:29.03,2.03|32.89,21.16|-14.34,2.04|-21.34,-3.34|-16.27,-24.12;
80	769.5	480.31	v:0.5;t:f;sf:1;nr:4.01;cr:8.02;verts:0.56,10.6|-18.37,9.22|-6.09,-8.69|-2.92,-10.2|37.15,-13.7;
120	786.92	487.19	v:0.5;t:f;sf:1;nr:4.05;cr:8.11;verts:1.94,22.2|-23.51,-1.82|-20.35,-3.33|33.89,-21.39|19.73,-6.83;
160	805.3	480.58	v:0.5;t:f;sf:1;nr:4.1;cr:8.19;verts:38.98,11.14|-16.43,15.59|-25.6,9.32|-14.44,-23.1|1.35,-13.43;
200	843.12	465.79	v:0.5;t:f;sf:1;nr:4.14;cr:8.28;verts:38.53,13.9|-15.33,8.85|-17.52,-2.46|-15.91,-7.76|-5.76,-16.73;
240	866.87	458.67	v:0.5;t:f;sf:1;nr:4.18;cr:8.36;verts:14.79,6.78|20.95,14.67|0.45,25.58|-34.18,-23.35|25.44,-2.67;
280	891.28	461.42	v:0.5;t:f;sf:1;nr:4.21;cr:8.43;verts:24.93,-4.4|16.27,19.4|-3.45,17.42|-9.62,9.53|0.69,-41.78;
320	931.82	455.88	v:0.5;t:f;sf:1;nr:4.25;cr:8.5;verts:32.18,10.04|-1.77,8.33|-7.58,3.86|-15.61,-9.94|8.36,-1.62;
360	957.05	443.22	v:0.5;t:f;sf:1;nr:4.28;cr:8.57;verts:6.95,-2.62|8.12,41.7|-16.87,-14.28|1.61,-30.8|5.88,-30.28;
400	980.13	438.21	v:0.5;t:f;sf:1;nr:4.32;cr:8.64;verts:42,8.41|3.23,9.94|-7.39,7.39|-16.13,-7.63|0.36,-10.44;
440	1007.5	438.67	v:0.5;t:f;sf:1;nr:4.36;cr:8.71;verts:14.63,8.87|23.14,25.66|-2.57,-18.31|0.97,-18.46|5.1,-17.77;
480	1032.08	448.79	v:0.5;t:f;sf:1;nr:4.39;cr:8.79;verts:-1.96,9.2|-9.96,18.99|-23.62,-8.35|-19.49,-7.66|41.01,-14.68;
520	1061.69	448.24	v:0.5;t:f;sf:1;nr:4.42;cr:8.83;verts:0.93,26.6|-26.13,5.08|11.4,-15.22|19.15,-18.49|34.42,-27.29;
560	1091.09	448.02	v:0.5;t:f;sf:1;nr:4.43;cr:8.87;verts:31.3,31.14|-9.27,-0.16|-18,-15.45|-10.25,-18.72|-2.87,-8.82;
600	1130.24	460.94	v:0.5;t:f;sf:1;nr:4.45;cr:8.9;verts:33.11,12.74|-17.55,6.74|-13.75,-12.82|-8.54,-16.75|18.79,-0.66;
640	1167.04	477.36	v:0.5;t:f;sf:1;nr:4.47;cr:8.94;verts:-18,15.77|-28.1,6.49|31.39,-16.8|28.83,1.01;
680	1190.33	470.96	v:0.5;t:f;sf:1;nr:4.48;cr:8.97;verts:8.48,27.31|-15.53,22.18|-2.36,-26.97|8.1,-23.21|5.53,-5.4;
720	1230.65	471.25	v:0.5;t:f;sf:1;nr:4.5;cr:9;verts:30.66,-1.07|24.5,18.46|0,30.67|-26.06,-24.66|-5.85,-30.11;
760	1258.07	473.97	v:0.5;t:f;sf:1;nr:4.52;cr:9.03;verts:17.96,-3.82|5.68,17.47|-2.92,21.19|-17.82,4.44|14.62,-32.91;
800	1295.01	474.09	v:0.5;t:f;sf:1;nr:4.53;cr:9.07;verts:-14.1,42.91|-29.64,9.63|-18.97,-3.7|9.11,-29.81|31,-3.26;
*	id=P28	origin=start	destiny=end	motherId=-	ageAtStart=640
0	418.53	39.51	v:0.5;t:f;sf:1;nr:4.01;cr:8.01;verts:6.23,7.69|7.3,18.92|-9.42,-3.06|6.36,-7.58;
40	450.46	36.51	v:0.5;t:f;sf:1;nr:4.02;cr:8.04;verts:-0.22,40.06|-22.37,14.53|-26.19,5.09|9.56,-24.91|26.58,-2.33;
80	491.65	54.22	v:0.5;t:f;sf:1;nr:4.05;cr:8.1;verts:12.34,38.28|-14.61,15.38|-15.92,-22.74|-14.29,-23.79|25.91,-9.95;
120	518.12	42.01	v:0.5;t:f;sf:1;nr:4.08;cr:8.17;verts:22.64,10.08|-28.21,15.92|-2.16,-24.69|-0.57,-22.15|22.64,-10.08;
160	542.26	40.23	v:0.5;t:f;sf:1;nr:4.12;cr:8.24;verts:20.54,3.87|2.97,28.26|-1.5,8.3|-22.4,-17.5|-1.5,-11.86;
200	578.76	15.06	v:0.5;t:f;sf:1;nr:4.16;cr:8.32;verts:20.2,14.68|-21.4,25.07|-22.98,9.76|-2.18,-24.87|24.73,-3.48;
240	618.76	-7.66	v:0.5;t:f;sf:1;nr:4.2;cr:8.4;verts:3.24,16.66|-14.07,9.49|-19.8,-8.05|20.96,-25.84;
280	640.68	-0.72000000000003	v:0.5;t:f;sf:1;nr:4.24;cr:8.48;verts:19.6,19.6|18.21,19.77|-27.45,3.86|26.05,-9.48;
320	681.29	-0.73000000000002	v:0.5;t:f;sf:1;nr:4.28;cr:8.56;verts:32.44,27.31|-16.19,11.76|-14.57,-9.5|-13.13,-15.11|4.84,-19.42;
360	717.57	10.01	v:0.5;t:f;sf:1;nr:4.32;cr:8.65;verts:0.6,17.29|-5.08,42.52|-8.12,-15.27|-3.6,-16.92|14.67,-9.17;
400	742.77	11.23	v:0.5;t:f;sf:1;nr:4.36;cr:8.73;verts:14.01,31.62|-24.48,11.94|-10.53,-7.95|3.32,-27.03|11.94,-24.48;
440	772.52	5.38	v:0.5;t:f;sf:1;nr:4.4;cr:8.81;verts:3.45,28.07|0.99,28.26|-27.66,5.88|10.59,-26.22|38.38,-20.78;
480	801.31	-4.89	v:0.5;t:f;sf:1;nr:4.44;cr:8.89;verts:9.25,-0.16|-4.05,8.31|-11.3,-14.06|3.61,-8.51;
520	838.08	4.3200000000001	v:0.5;t:f;sf:1;nr:4.48;cr:8.96;verts:9.33,7.83|-2.37,9.01|11.76,-3.15|11.91,-2.53;
560	877.12	16.33	v:0.5;t:f;sf:1;nr:4.52;cr:9.04;verts:-10.97,33.76|0.33,0.25|30.43,-18.28|34.72,-7.38;
600	906.41	21.47	v:0.5;t:f;sf:1;nr:4.56;cr:9.11;verts:-27.68,35.73|-1.64,-11.64|1.14,-13.15|5.43,-2.24|9.86,6.4;
640	937.35	27.74	v:0.5;t:f;sf:1;nr:4.59;cr:9.19;verts:-8.67,30.22|-21.84,22.62|-21.08,12.67|-25.5,4.03|0.36,-0.38;
680	958.18	30.53	v:0.5;t:f;sf:1;nr:4.63;cr:9.26;verts:27.18,37.02|-20.47,2.41|-27.41,-8.38|18.42,-21.96|28.62,-1.5;
720	985.63	29.58	v:0.5;t:f;sf:1;nr:4.67;cr:9.33;verts:1.17,22.37|-9.82,20.14|-9.03,-22.91|-5.04,-21.83|11.47,-27.32;
760	1022.01	28.48	v:0.5;t:f;sf:1;nr:4.7;cr:9.4;verts:26.5,26.28|-20.8,10.14|2.02,-23.05|17.98,-14.56;
800	1056.79	24.43	v:0.5;t:f;sf:1;nr:4.74;cr:9.48;verts:-12.47,24.47|-16.8,-18.61|-8.28,22.23|4.77,-27.04|16.3,44.11;
840	1092.75	28.37	v:0.5;t:f;sf:1;nr:4.77;cr:9.54;verts:-10.52,46.21|-30.38,-10.46|-27.82,-16.06|20.65,-24.61|31.54,-6.13;
880	1129.72	37.18	v:0.5;t:f;sf:1;nr:4.8;cr:9.6;verts:30.78,36.44|2.82,9.21|-5.43,2.68|-16.31,-15.81|6.93,-6.69;
920	1153.11	53.1	v:0.5;t:f;sf:1;nr:4.83;cr:9.66;verts:24.33,8.38|9.64,23.86|-8.71,-29.46|1.35,-25.7;
960	1186.36	54.07	v:0.5;t:f;sf:1;nr:4.86;cr:9.72;verts:48.18,3.51|-8.92,9.34|-17.66,11.47|-18.59,9.89|8.57,-19.24;
1000	1218.35	47.36	v:0.5;t:f;sf:1;nr:4.89;cr:9.77;verts:16.93,34.99|-6.74,-9.63|11.46,-2.65|16.19,-3.19;
1040	1255.01	52.42	v:0.5;t:f;sf:1;nr:4.91;cr:9.83;verts:15.25,46.43|-20.47,1.87|-25.2,2.41|-10.93,-30.03|17.87,-26.5;
1080	1281.18	57.72	v:0.5;t:f;sf:1;nr:4.94;cr:9.88;verts:11.91,47.68|-20.41,8.25|-8.3,-21.21|-1.15,-21.99|20.82,-7.17;
1120	1317.21	64.28	v:0.5;t:f;sf:1;nr:4.97;cr:9.93;verts:13.38,30.06|-29.05,15.45|-15.21,-0.6|15.16,-27.75|32.66,4.01;
1160	1343.43	82.71	v:0.5;t:f;sf:1;nr:4.99;cr:9.98;verts:0.17,0.55|6.44,22.44|-11.06,-9.31|-11.94,-29.56|1.67,-31.84;
1200	1373.3	81.34	v:0.5;t:f;sf:1;nr:5.02;cr:10.03;verts:10.45,1.66|-1.66,10.45|-29.7,-0.82|-9.16,-5.29|48.58,-11.45;
1240	1410.94	93.86	v:0.5;t:f;sf:1;nr:5.04;cr:10.08;verts:10.94,1.06|-4.51,10.62|-8.84,7.42|-2,-11.36|21.79,-13.59;
1280	1436.57	94.06	v:0.5;t:f;sf:1;nr:5.07;cr:10.13;verts:39.72,6.96|5.67,19.77|-14.69,1.26|-27.63,-11.16|-3.84,-13.39;
1320	1462.66	90.43	v:0.5;t:f;sf:1;nr:5.09;cr:10.18;verts:13.64,3.33|6.5,24.27|-14.77,20.33|-20.42,16.14|5.53,-50.36;
1360	1508.06	82.01	v:0.5;t:f;sf:1;nr:5.12;cr:10.24;verts:-29.89,12.99|6.92,-8.55|7.91,-7.64|10.57,-3.03|10.97,0.77;
1400	1536.83	86.25	v:0.5;t:f;sf:1;nr:5.14;cr:10.29;verts:-17.79,5.01|-0.59,0.01|-18.19,1.21|-20.85,-3.4|-21.84,-4.31;
1440	1572.01	93.8	v:0.5;t:f;sf:1;nr:5.17;cr:10.34;verts:1.04,11.89|-18.01,10.93|1.66,-11.82|11.93,-0.21;
*	id=P29	origin=start	destiny=end	motherId=-	ageAtStart=640
0	363.9	167.72	v:0.5;t:f;sf:1;nr:3.9;cr:7.81;verts:6.16,30.22|0.17,10.02|-8.19,-14.28|8.11,-5.89;
40	385.68	162.06	v:0.5;t:f;sf:1;nr:3.92;cr:7.84;verts:22.45,21.7|-21.61,4.36|-13.67,-11.56|0,-25.76|25.74,0.9;
80	409.64	160.1	v:0.5;t:f;sf:1;nr:3.95;cr:7.9;verts:14.86,22.04|-1.51,19.74|-29.1,11.7|1.85,-26.51|25.42,-7.77;
120	428.38	157.36	v:0.5;t:f;sf:1;nr:3.98;cr:7.97;verts:38.05,10.54|-3.88,19.3|-25.51,-6.36|-20.14,-16.9|6.68,-10.51;
160	462.74	147.84	v:0.5;t:f;sf:1;nr:4.02;cr:8.04;verts:-9.87,23.5|-1.56,-11.12|10.49,-4.03|11.06,1.95;
200	486.17	151.37	v:0.5;t:f;sf:1;nr:4.06;cr:8.12;verts:4.91,8.86|-3.13,9.64|-12.37,5.49|-12.94,-0.49|28.78,-28.1;
240	507.5	155.03	v:0.5;t:f;sf:1;nr:4.1;cr:8.21;verts:15.34,8.86|-16.41,12.52|-17.67,-1.24|-0.62,-17.7|39.1,-11.03;
280	552.49	162.11	v:0.5;t:f;sf:1;nr:4.14;cr:8.29;verts:-1.8,25.79|-9.26,24.14|4.84,-25.81|24.72,-7.56;
320	580.77	165.66	v:0.5;t:f;sf:1;nr:4.18;cr:8.37;verts:17.64,18.91|4.05,25.54|-22.84,-12.14|-3.55,-4.01|5.72,-41.05;
360	613.36	178.55	v:0.5;t:f;sf:1;nr:4.22;cr:8.45;verts:-3.97,7.46|-18.63,19.24|2.47,-8.08|8.08,-2.47;
400	634.22	187.37	v:0.5;t:f;sf:1;nr:4.26;cr:8.52;verts:40.84,10.79|-12.77,6.35|-18.39,0.74|-18.74,-0.65|-11.8,-14.57;
440	676.55	198.44	v:0.5;t:f;sf:1;nr:4.3;cr:8.6;verts:16.39,9.46|-1.49,21.85|-14.28,12.41|-12.66,-14.06|16.28,-39.39;
480	711.64	197.32	v:0.5;t:f;sf:1;nr:4.33;cr:8.67;verts:38.79,18.51|-20.88,9.74|-18.71,8.34|-22.87,-2.81|14.5,-17.9;
520	750.96	208.02	v:0.5;t:f;sf:1;nr:4.37;cr:8.73;verts:40.54,15.31|1.02,9.74|-9.74,1.02|-24.83,-7.2|4.9,-8.48;
560	788.32	199.64	v:0.5;t:f;sf:1;nr:4.4;cr:8.8;verts:9.96,10.27|9.2,18.06|3.18,6.94|-11.91,-16.39|-11.04,-16.99;
600	814.82	203	v:0.5;t:f;sf:1;nr:4.43;cr:8.87;verts:42.67,10.73|-16.54,13.64|-23.32,10.3|-15.38,-11.17|3.3,-18.72;
640	844.52	202.77	v:0.5;t:f;sf:1;nr:4.46;cr:8.93;verts:12.51,42.52|0.95,27.11|12.98,10.49|25.94,7.93|23.73,13.15;
680	882.09	200.55	v:0.5;t:f;sf:1;nr:4.5;cr:8.99;verts:9.68,3.15|-13.84,10.94|-11.63,5.72|-24.59,8.28|38.12,-23.24;
720	923.99	197.36	v:0.5;t:f;sf:1;nr:4.53;cr:9.06;verts:-3.78,-26.43|-0.37,-10.61|0.87,-2.32|7.1,-7.89|9.7,-4.32;
760	942.17	190.05	v:0.5;t:f;sf:1;nr:4.56;cr:9.13;verts:33.88,30.08|-17.32,-9.63|-18.55,-17.92|-11.08,-15.2|-8.49,-11.63;
800	976.98	181.46	v:0.5;t:f;sf:1;nr:4.59;cr:9.19;verts:-14.52,24.17|-1.14,-45.61|-0.92,21.49|21.6,-18.13|18.13,21.6;
840	1008.91	173.76	v:0.5;t:f;sf:1;nr:4.63;cr:9.25;verts:22.15,1.94|22.15,1.94|-13.81,13.9|25.66,-14.36;
880	1052.83	171.42	v:0.5;t:f;sf:1;nr:4.66;cr:9.32;verts:2.55,20.76|-21.77,-0.4|-21.77,-0.4|-18.26,-16.7|45.86,-6.18;
920	1071.81	176.47	v:0.5;t:f;sf:1;nr:4.69;cr:9.38;verts:-16.88,43.43|-14.34,-15.93|-9.06,-19.42|-2.98,-21.22|26.88,-1.12;
960	1099.89	182.69	v:0.5;t:f;sf:1;nr:4.72;cr:9.44;verts:-6.34,32.59|-1.2,5.09|-0.15,0.52|1.16,-33.18|17.59,-28.16;
1000	1141.07	184.84	v:0.5;t:f;sf:1;nr:4.75;cr:9.49;verts:27.84,9.59|19.32,22.22|-2.57,29.33|-0.48,-0.26|23.51,-17.72;
1040	1176.94	183.19	v:0.5;t:f;sf:1;nr:4.77;cr:9.55;verts:11.68,20.23|-16.56,20.57|-8.03,7.94|-12.36,-19.37|43.04,-20.02;
1080	1202.18	177.35	v:0.5;t:f;sf:1;nr:4.8;cr:9.61;verts:18.19,25.03|-13.56,14.39|-25.65,17.3|-30.92,1.08|30.64,-36.62;
1120	1239.14	173.78	v:0.5;t:f;sf:1;nr:4.83;cr:9.66;verts:3.62,29.46|-18.77,21.46|-28.8,-7.18|-12.55,-26.9|46.43,-12.3;
1160	1270.78	189.2	v:0.5;t:f;sf:1;nr:4.86;cr:9.72;verts:32.52,3.99|14.79,3.11|-11.5,36.9|-22.76,-23.57|25.82,-20.17;
1200	1298.19	196.86	v:0.5;t:f;sf:1;nr:4.89;cr:9.78;verts:5.1,11.65|-12.62,10.77|-18.93,-7.65|-1.6,-12.51|-0.55,0.1;
1240	1326.97	198.36	v:0.5;t:f;sf:1;nr:4.92;cr:9.83;verts:-23.67,13.15|-10.14,2.15|-0.56,0.03|-10.35,0.54|-1.62,-10.24;
1280	1355.99	211.83	v:0.5;t:f;sf:1;nr:4.94;cr:9.89;verts:10.59,0.74|-9.46,4.82|-7.38,-7.64|31.16,-4.4;
1320	1381.44	212.31	v:0.5;t:f;sf:1;nr:4.97;cr:9.94;verts:12.84,1.77|0.88,12.53|0.66,-12.54|5.71,-3.92;
1360	1423.64	208.95	v:0.5;t:f;sf:1;nr:5;cr:10;verts:-0.21,12.03|-11.85,2.09|-29.36,-1.59|9.22,-7.73|39.77,0.83;
1400	1458.12	195.74	v:0.5;t:f;sf:1;nr:5.03;cr:10.05;verts:30.3,4.26|-27.08,29.44|2.13,-30.52|5.29,-12.38|27.5,-13.41;
1440	1498.42	191.47	v:0.5;t:f;sf:1;nr:5.05;cr:10.11;verts:15.48,21.31|-25.67,5.93|-10,-0.01|-12.8,-17.68|0.38,-0.44;
*	id=P30	origin=start	destiny=end	motherId=-	ageAtStart=880
0	243.26	499.39	v:0.5;t:f;sf:1;nr:3.99;cr:7.97;verts:24.94,3.74|4.66,8.77|-9.91,0.69|-0.38,-6.61;
40	269.45	490.85	v:0.5;t:f;sf:1;nr:4.03;cr:8.06;verts:-21.52,0.23|24.53,-31.42|-1.24,-4.8|25.42,6.81|0.46,26.31;
80	301.07	488.35	v:0.5;t:f;sf:1;nr:4.07;cr:8.14;verts:11.17,38.71|-6.21,4.31|-6.94,-7.19|3.58,-9.33|7.76,-6.29;
120	337.65	479.87	v:0.5;t:f;sf:1;nr:4.11;cr:8.23;verts:7.8,6.54|4.62,9.07|-6.68,-7.68|-2,-25.98;
160	363.62	481.47	v:0.5;t:f;sf:1;nr:4.15;cr:8.31;verts:-21.34,10.67|-18.16,8.14|-9.2,3.35|37.44,-17.05|9.01,-3.83;
200	412.79	481.82	v:0.5;t:f;sf:1;nr:4.19;cr:8.39;verts:14.08,20.87|-25.03,-2.63|-11.74,-16.69|0.23,-0.31;
240	439.43	478.77	v:0.5;t:f;sf:1;nr:4.23;cr:8.46;verts:-1.36,25.89|-12.56,17.81|-25.36,5.39|-8.87,-24.36|40.9,-9.3;
280	481.33	473.06	v:0.5;t:f;sf:1;nr:4.26;cr:8.53;verts:7.34,17.3|-15.93,9.96|-1,-15.02|26.52,-21.05;
320	516.19	483.03	v:0.5;t:f;sf:1;nr:4.29;cr:8.58;verts:0.46,-0.18|-8.34,-11.08|-24.7,-23.03|-18.4,-28.33|20.33,-26.97;
360	554.03	484.17	v:0.5;t:f;sf:1;nr:4.32;cr:8.64;verts:34.07,4.28|-16.17,11.33|-19.72,-1.03|17.1,-9.87;
400	586.51	493.86	v:0.5;t:f;sf:1;nr:4.34;cr:8.68;verts:17.62,0|1.59,13.97|-7.17,-16.1|14.96,-9.45;
440	615.26	488.84	v:0.5;t:f;sf:1;nr:4.36;cr:8.72;verts:9.48,3.64|22.28,26.62|-11.13,-5.02|-13.8,-14.47|-0.71,-10.13;
480	652.26	484.23	v:0.5;t:f;sf:1;nr:4.37;cr:8.75;verts:19.75,10.38|-9.53,3.1|-9.63,2.76|10.01,0.52;
520	687.05	475.64	v:0.5;t:f;sf:1;nr:4.39;cr:8.78;verts:12.75,41.85|-15.04,1.79|-24.78,-8.07|15.7,-23.28|19.15,-20.54;
560	719.22	480.22	v:0.5;t:f;sf:1;nr:4.4;cr:8.81;verts:16.11,11.28|7.88,34.22|-16.47,-18.7|-13.02,-15.96|6.73,-18.48;
600	759.47	466.69	v:0.5;t:f;sf:1;nr:4.42;cr:8.83;verts:11.35,0.4|11.34,0.59|4.26,10.53|-24.14,-2.26|32.73,-13.02;
640	804.17	463.2	v:0.5;t:f;sf:1;nr:4.43;cr:8.86;verts:20.31,4.69|-0.36,20.84|-8.48,19.04|-11.98,-16.51|1.31,-44.15;
680	843.19	462.08	v:0.5;t:f;sf:1;nr:4.44;cr:8.88;verts:-16.89,13.2|-18.71,3.58|-21.11,-3.72|-19.73,-8.38|44.02,-4.91;
720	870.27	465.79	v:0.5;t:f;sf:1;nr:4.45;cr:8.91;verts:32.78,0|30.99,10.67|16.94,-1.21|2.66,-18|11.75,-30.6;
760	900.11	482.4	v:0.5;t:f;sf:1;nr:4.46;cr:8.93;verts:2.94,16.62|3.44,32.69|-12.9,15.41|-18.09,-13.99|26.19,-36.02;
800	945.03	488.43	v:0.5;t:f;sf:1;nr:4.47;cr:8.95;verts:31.5,16.05|12.62,42.82|-29.98,-18.73|-9.15,-34.15|14.94,-32.04;
840	976.09	489.93	v:0.5;t:f;sf:1;nr:4.48;cr:8.97;verts:0.44,17.55|-4.56,-7.9|0.48,-9.12|27.14,-23.34;
880	1000.23	481.46	v:0.5;t:f;sf:1;nr:4.5;cr:8.99;verts:9.58,3.3|6.91,7.41|-1.24,10.06|-23.7,9.08|25.93,-36.59;
920	1044.09	485.15	v:0.5;t:f;sf:1;nr:4.51;cr:9.01;verts:-1.61,9.12|-2.4,8.94|-5.33,-10.51|0,-9.26;
960	1077.94	485.25	v:0.5;t:f;sf:1;nr:4.52;cr:9.03;verts:8.28,4.55|4.09,12.6|-1.15,13.19|-9.84,-8.86;
1000	1103.22	480.63	v:0.5;t:f;sf:1;nr:4.52;cr:9.05;verts:-1.44,20.54|-21.18,7.98|-16.99,-0.07|-14.3,-14.81|41.68,-17.36;
1040	1126.09	484.55	v:0.5;t:f;sf:1;nr:4.53;cr:9.07;verts:-1.89,21.64|-7.24,44.66|-9.52,-19.52|18.8,-13.45|18.21,-11.83;
1080	1170.54	490.85	v:0.5;t:f;sf:1;nr:4.54;cr:9.09;verts:4.98,21.56|-22.04,1.93|-0.21,0.48|-26.23,-5.52|-25.64,-7.14;
1120	1209.32	502.69	v:0.5;t:f;sf:1;nr:4.55;cr:9.1;verts:17.37,31.92|-20.18,-4.66|-4.66,-20.18|18.46,-9.4;
1160	1244.22	499.32	v:0.5;t:f;sf:1;nr:4.56;cr:9.12;verts:37.52,25.76|-6.1,9.39|-11.03,1.94|-16.44,-12.78|6.1,-9.39;
1200	1273.7	498.05	v:0.5;t:f;sf:1;nr:4.6;cr:9.19;verts:9.76,-0.17|8.09,5.46|8.04,24.5|-23.39,-10.65|15.61,-24.65;
1240	1313.87	497.47	v:0.5;t:f;sf:1;nr:4.64;cr:9.28;verts:29.02,-6.7|27.86,36.57|-28.9,-7.21|-22.14,-19.93|6.7,-29.02;
1280	1344.97	488.4	v:0.5;t:f;sf:1;nr:4.69;cr:9.37;verts:1.31,25.02|-3.24,27.5|-2.07,-15.77|-3.05,-24.87|5.4,-29.2;
1320	1386.68	469.18	v:0.5;t:f;sf:1;nr:4.74;cr:9.48;verts:-10.75,26.6|-11.67,26.21|-21.98,18.44|-27.83,-6.94|0.47,-0.26;
1360	1420.61	460.73	v:0.5;t:f;sf:1;nr:4.79;cr:9.59;verts:12.6,20.97|-21.6,11.49|-24.45,-0.85|-1.28,-24.43|46.33,-10.08;
1400	1460.17	448.99	v:0.5;t:f;sf:1;nr:4.85;cr:9.7;verts:34.3,17.16|-26.96,9.23|-9.06,4.61|6.77,-21.82|9.49,-3.64;
1440	1489.38	453.88	v:0.5;t:f;sf:1;nr:4.9;cr:9.81;verts:5.09,22.05|-19.72,1.24|-22.44,-16.93|0.15,-0.42;
