# Supplementary material for: A three component model for superdiffusive motion effectively describes migration of eukaryotic cells moving freely or under a directional stimulus
Source: PLoS One. 2022 Aug 2;17(8):e0272259. doi: 10.1371/journal.pone.0272259 (PMC9345344; doi:10.1371/journal.pone.0272259)
Supplement: S1 File — Text files containing information about displacements of experimental and simulated populations used for both preliminary analyses, in “datasets used for preliminary evaluation of cell movement (Tables 1 and 2)”, and further characterization of cell movement, in “further datasets used for cell movement characterization (Figs 2, 4–6; Table 2; S1–S3 Tables; S2 and S3 Figs)”. (ZIP) [file pone.0272259.s007.zip › S1_File/further datasets/simulated/30 cells (9 micron random)/b16 p16/Coords-4EfOVS.txt]

#	version=2.0	operator=	acqDate=	cellLine=cell	cond=N.T.	type=	well=	ref_angle=	note=Experiment 1	clickId=	date=	acqId=	ps=1	xSize=845	ySize=668	ts=1	unit=um	stackId=	timeInt=	description=
*	id=P1	origin=start	destiny=end	motherId=-	ageAtStart=3120
0	557.55	561.98	c
40	579.82	561.48	c
80	614.5	561.31	c
120	649.73	566.45	c
160	676.33	571.44	c
200	695.06	574.94	f
240	732.68	579.04	f
280	769.86	576.84	f
320	799.9	582.83	f
360	843.17	591.61	f
400	882.29	590.03	f
440	917.42	587.32	f
480	953.32	589.79	f
520	986.23	600.68	f
560	1011.06	600.61	f
600	1043.31	597.04	f
640	1066.21	591.19	f
680	1097.61	588.11	f
720	1128.37	583.23	f
760	1151.33	594.78	f
800	1181.66	600.49	f
840	1208.43	611.93	f
880	1238.59	619.78	f
920	1268.97	630.48	f
960	1303.22	636.95	f
1000	1336.92	632.05	f
1040	1369.55	625.82	f
1080	1410.54	618.85	f
1120	1444.05	613.41	f
1160	1472.13	609.35	f
1200	1506.37	602.78	f
1240	1543.88	599.89	f
1280	1572.67	600.74	f
1320	1604.42	607.43	f
1360	1632.14	612.48	f
1400	1663.29	627.24	f
1440	1699.36	624.59	f
*	id=P2	origin=start	destiny=end	motherId=-	ageAtStart=4720
0	150.51	598.52	c
40	169.73	603.1	c
80	197	608.94	c
120	218.19	602.19	c
160	261.55	599.57	c
200	295.95	593.05	f
240	324.02	584.74	f
280	340.32	572.5	f
320	376.98	560.96	f
360	411.04	562.7	f
400	448.92	562.27	f
440	473.87	564.73	f
480	509.12	558.71	f
520	542.88	562.04	f
560	573.42	562.37	f
600	614.32	562.28	f
640	642.73	560.68	f
680	675.96	555.67	f
720	718.26	569.73	f
760	761.41	575.83	f
800	803.13	568.59	f
840	836.76	569.67	f
880	872.47	560.28	f
920	889.77	571.24	f
960	916	581.25	f
1000	944.69	598.85	f
1040	972.61	609.64	f
1080	993.6	626.43	f
1120	1017.37	632.98	f
1160	1054.88	636.48	f
1200	1079.93	635.32	f
1240	1116.78	624.34	f
1280	1160.39	625.03	f
1320	1195.12	622.77	f
1360	1235.28	632.26	f
1400	1269.67	648.19	f
1440	1295.2	645.15	f
*	id=P3	origin=start	destiny=end	motherId=-	ageAtStart=840
0	697.05	348.02	c
40	708.43	340.92	c
80	743.33	328.78	c
120	769.9	316.85	c
160	816.8	302.26	c
200	854.82	292.43	f
240	887.42	292.85	f
280	920.12	284.77	f
320	955.76	282.15	f
360	982.16	273.04	f
400	1014.87	264.11	f
440	1045.1	257.85	f
480	1080.1	263.04	f
520	1108.2	256.44	f
560	1147.81	243.9	f
600	1177.72	236.82	f
640	1210.34	234.26	f
680	1237.79	245.61	f
720	1259.11	253.32	f
760	1291.35	250.48	f
800	1326.11	244.16	f
840	1353.62	254.17	f
880	1387.32	260.32	f
920	1421.13	264.23	f
960	1457.34	268.56	f
1000	1502.79	273.13	f
1040	1525.37	283.34	f
1080	1557.81	283.43	f
1120	1597.88	291.66	f
1160	1640.41	295.19	f
1200	1666.61	288.29	f
1240	1695.06	274.41	f
1280	1736.21	257.78	f
1320	1762.05	248.26	f
1360	1801.41	251.15	f
1400	1837.47	264.26	f
1440	1868.14	274.2	f
*	id=P4	origin=start	destiny=end	motherId=-	ageAtStart=680
0	340.12	603.03	c
40	360.86	593.02	c
80	400.64	595.1	c
120	438.55	584.47	c
160	472.11	580.82	c
200	486.87	574.14	f
240	530.11	566.65	f
280	555.54	560.03	f
320	582.79	558.05	f
360	617.74	557.97	f
400	658.88	560.9	f
440	694.69	560.39	f
480	732.34	571.17	f
520	750.08	580.02	f
560	781.36	589.88	f
600	813.89	588.43	f
640	844.05	585.35	f
680	888.42	590.76	f
720	920.62	596.54	f
760	943.42	597.7	f
800	963.27	598.01	f
840	994.86	605	f
880	1022.91	608.02	f
920	1053.43	617.48	f
960	1074.35	621.91	f
1000	1110.17	625.07	f
1040	1142.5	624.49	f
1080	1167.94	625.39	f
1120	1187.2	622.62	f
1160	1220.77	620.9	f
1200	1266.02	619.02	f
1240	1297.6	617.81	f
1280	1323.97	628.26	f
1320	1358.16	625.97	f
1360	1381.35	627.27	f
1400	1416.79	636.5	f
1440	1450.95	632.92	f
*	id=P5	origin=start	destiny=end	motherId=-	ageAtStart=4120
0	459.16	419.72	c
40	496.03	423.06	c
80	526.3	411.13	c
120	560.63	389.46	c
160	584.76	376.53	c
200	606.89	373.37	f
240	632.65	370.2	f
280	665.67	375.91	f
320	696.3	386.2	f
360	736.11	387.92	f
400	760.28	394.04	f
440	787.13	408.8	f
480	817.35	412.42	f
520	840.4	420.86	f
560	884.13	416.3	f
600	914.77	403.29	f
640	933.82	409.88	f
680	963.08	422.48	f
720	984.02	419.07	f
760	1009.97	423.48	f
800	1038.2	418.82	f
840	1064.64	418.37	f
880	1097.86	425.89	f
920	1135.7	420.44	f
960	1172.75	415.42	f
1000	1203.76	410.11	f
1040	1246.12	410.74	f
1080	1277.21	412.44	f
1120	1302.91	408.32	f
1160	1344.15	401.29	f
1200	1370.79	392.85	f
1240	1400.46	383.5	f
1280	1433.98	392.31	f
1320	1478.7	404.88	f
1360	1505.27	403.1	f
1400	1544.87	402.88	f
1440	1575.35	408.83	f
*	id=P6	origin=start	destiny=end	motherId=-	ageAtStart=200
0	435.59	299.01	c
40	480.94	283.28	c
80	524.05	288.87	c
120	548.57	281.01	c
160	585.48	275.1	c
200	617.63	268.47	f
240	653.95	262.37	f
280	681.92	261.91	f
320	724.47	258.7	f
360	757.45	265.7	f
400	786.42	256.82	f
440	816.67	245.42	f
480	851.79	251.26	f
520	873.96	262.31	f
560	900.27	280.07	f
600	917.82	293.11	f
640	942.52	284.74	f
680	968.23	274.03	f
720	991.12	258.83	f
760	1023.44	261.95	f
800	1054.33	261.32	f
840	1086.93	261.96	f
880	1120.28	253.56	f
920	1151.59	254.91	f
960	1179.72	238.39	f
1000	1212.01	221.31	f
1040	1250.2	206.8	f
1080	1290.4	200.59	f
1120	1331.03	196.04	f
1160	1376.72	191.53	f
1200	1414.61	189.99	f
1240	1448.16	187.33	f
1280	1477.84	197.86	f
1320	1496.85	197.35	f
1360	1536.97	203.43	f
1400	1575.73	213.88	f
1440	1611.41	216.31	f
*	id=P7	origin=start	destiny=end	motherId=-	ageAtStart=4600
0	743.21	356.29	c
40	780.48	359.67	c
80	809.53	368.12	c
120	847.76	367.01	c
160	885.08	348.15	c
200	914.51	348.85	f
240	950.91	341.34	f
280	979.56	348.96	f
320	1010.53	361.29	f
360	1046.55	366.51	f
400	1077.59	374.37	f
440	1114.77	385.9	f
480	1139.6	400.22	f
520	1161.45	405.6	f
560	1199.66	404.35	f
600	1224.25	389.01	f
640	1257.15	367.53	f
680	1282.49	364.19	f
720	1296.86	361.89	f
760	1332.53	373.7	f
800	1347.8	377.15	f
840	1378.41	380.74	f
880	1415.55	386.7	f
920	1442.2	381.54	f
960	1459.73	372.68	f
1000	1498.63	360.5	f
1040	1535.02	356.02	f
1080	1555.83	354.31	f
1120	1582.38	358.95	f
1160	1609.98	367.61	f
1200	1647.18	376.22	f
1240	1683.11	378.11	f
1280	1723.23	372.77	f
1320	1742.02	367.11	f
1360	1768.16	366.11	f
1400	1790.88	365.35	f
1440	1821.98	365.52	f
*	id=P8	origin=start	destiny=end	motherId=-	ageAtStart=840
0	333.44	133.27	c
40	375.03	138.84	c
80	403.67	135	c
120	436.86	122.37	c
160	473.31	110.6	c
200	496.35	94.93	f
240	521.21	82.16	f
280	553.9	60.38	f
320	576.04	53.39	f
360	607.27	53	f
400	640.93	53.38	f
440	673.47	45.21	f
480	696.08	37.82	f
520	730.72	40.13	f
560	764.27	41.32	f
600	805.13	38.44	f
640	839.59	47.67	f
680	859.95	41.46	f
720	892.79	48.45	f
760	917	57.67	f
800	942.74	57.57	f
840	965.91	46.42	f
880	991.18	50.51	f
920	1018.98	60.62	f
960	1050.69	72.32	f
1000	1069.49	75	f
1040	1104.64	79.68	f
1080	1132.15	76.28	f
1120	1171.84	60.29	f
1160	1195.3	51.85	f
1200	1221.6	41.64	f
1240	1258.22	41.12	f
1280	1291.5	44.12	f
1320	1320.03	56.77	f
1360	1346.84	59.67	f
1400	1380.49	60.95	f
1440	1408.64	48.89	f
*	id=P9	origin=start	destiny=end	motherId=-	ageAtStart=4080
0	79.34	451.71	c
40	100.83	464.44	c
80	126.38	467.6	c
120	166.38	471.47	c
160	201.87	479.27	c
200	236.42	486.11	f
240	268.42	475.84	f
280	305.17	460.12	f
320	334.09	440.1	f
360	357.18	427.92	f
400	379.53	436.24	f
440	415.93	443.43	f
480	442.7	439.23	f
520	479.2	431.78	f
560	506.24	429.47	f
600	551.42	430.51	f
640	581.92	426.09	f
680	631.36	424.23	f
720	680.19	435.48	f
760	709.09	432.35	f
800	732.61	439.22	f
840	762.75	450.96	f
880	797.14	452.63	f
920	817.85	452.57	f
960	853.11	461.76	f
1000	878.74	467.34	f
1040	913.02	473.3	f
1080	942.41	491.8	f
1120	971.8	497.71	f
1160	996.04	483.96	f
1200	1024.4	475.46	f
1240	1064.58	478.39	f
1280	1091.01	479.49	f
1320	1135.89	497.84	f
1360	1165.12	509.85	f
1400	1196.86	520.7	f
1440	1228.96	533.13	f
*	id=P10	origin=start	destiny=end	motherId=-	ageAtStart=80
0	656.5	229.18	c
40	677.48	223.61	c
80	711.17	224.09	c
120	739.1	229.61	c
160	773.75	222.85	c
200	804.04	218.88	f
240	849.6	216.1	f
280	876.71	222.89	f
320	916.98	218.64	f
360	951.99	220.4	f
400	982.81	213.07	f
440	1016.8	202.93	f
480	1053.76	191.94	f
520	1084.37	189.84	f
560	1109.2	199.18	f
600	1131.06	205.4	f
640	1154.5	204.96	f
680	1180.83	203.27	f
720	1216.17	200.88	f
760	1265.49	204.88	f
800	1310.5	212.63	f
840	1358.81	205.01	f
880	1400.13	207.97	f
920	1432.92	203.9	f
960	1451.18	206.27	f
1000	1471.58	217.65	f
1040	1488.95	222.59	f
1080	1522.07	225.77	f
1120	1559.62	234.29	f
1160	1596.58	241.17	f
1200	1632.8	239.67	f
1240	1670.34	241.63	f
1280	1702.25	239.74	f
1320	1736.04	242.92	f
1360	1767.16	244.7	f
1400	1804.4	242.81	f
1440	1836.55	230.03	f
*	id=P11	origin=start	destiny=end	motherId=-	ageAtStart=2120
0	649.55	197.99	c
40	678.92	204.94	c
80	712.37	195.74	c
120	747.75	184.28	c
160	775.72	175.77	c
200	808.09	182.75	f
240	827.03	174.9	f
280	849.11	175.15	f
320	883.07	177.03	f
360	904.35	185.27	f
400	935.48	186.65	f
440	960.19	185.45	f
480	991.06	198.25	f
520	1020.43	195.93	f
560	1047.65	202.86	f
600	1079.31	200.68	f
640	1112.83	198.22	f
680	1147.17	191.08	f
720	1185.41	184.93	f
760	1209.57	193.18	f
800	1245.59	196.77	f
840	1268.54	200.23	f
880	1302.11	210.87	f
920	1331.29	206.12	f
960	1367.75	195.51	f
1000	1410.59	186.75	f
1040	1438.69	181.91	f
1080	1459.44	186.37	f
1120	1500.83	173.97	f
1160	1533.92	154.59	f
1200	1566.87	149.23	f
1240	1602.5	151.39	f
1280	1641.03	155.89	f
1320	1670.45	163.33	f
1360	1697.32	179.01	f
1400	1732.08	188.33	f
1440	1758.96	193.94	f
*	id=P12	origin=start	destiny=end	motherId=-	ageAtStart=4640
0	134.55	172.66	c
40	174.71	172.19	c
80	205.57	176.25	c
120	232.93	191.06	c
160	257.5	206.17	c
200	284.59	220.51	f
240	323.6	227.08	f
280	355.49	230.84	f
320	391.14	230.76	f
360	416.58	222.31	f
400	451.84	219.35	f
440	480.67	204.71	f
480	514.76	205.67	f
520	540.24	196.68	f
560	580.65	189.01	f
600	604.56	181.42	f
640	630.77	164.89	f
680	649.54	157.03	f
720	671.29	161.42	f
760	702.2	158.6	f
800	747.12	151.63	f
840	777.45	146.85	f
880	800.78	149.74	f
920	828.4	147.67	f
960	858.65	147.78	f
1000	902.19	160.1	f
1040	927.53	150.99	f
1080	961.29	135.02	f
1120	986.26	126.46	f
1160	1008.45	108.41	f
1200	1039.47	89.84	f
1240	1060.95	77.83	f
1280	1085.44	62.26	f
1320	1115.94	61.41	f
1360	1158.35	55.54	f
1400	1187.41	48.53	f
1440	1220.45	46.3	f
*	id=P13	origin=start	destiny=end	motherId=-	ageAtStart=3120
0	33.48	478.46	c
40	58.31	478.32	c
80	93.74	483.33	c
120	131.16	488.89	c
160	167.53	481.38	c
200	200.1	479.21	f
240	232.78	471.68	f
280	250.51	468.32	f
320	285.88	464.16	f
360	314.84	465.15	f
400	357.25	473.6	f
440	385.02	471.16	f
480	422.36	469.09	f
520	441.04	478.24	f
560	483.56	488.53	f
600	517.88	491.81	f
640	557.77	503.24	f
680	585.83	505.75	f
720	617.48	510.97	f
760	649.62	531.35	f
800	670.25	537.69	f
840	686.14	547.67	f
880	711.63	550.72	f
920	748.35	564.92	f
960	780.62	569.69	f
1000	813.24	568.18	f
1040	846.72	564.16	f
1080	873.12	559.96	f
1120	898.09	554.48	f
1160	939.27	546.95	f
1200	975	548.6	f
1240	1016.87	551.58	f
1280	1056.55	557.72	f
1320	1079.26	564.89	f
1360	1106.6	564.31	f
1400	1130.75	570.92	f
1440	1167.52	578.22	f
*	id=P14	origin=start	destiny=end	motherId=-	ageAtStart=3040
0	510.91	489.96	c
40	543.01	493.94	c
80	580.85	496.75	c
120	612.58	493.4	c
160	634.9	467.96	c
200	666.62	455.92	f
240	692.03	455.12	f
280	705.16	467.13	f
320	728.76	479.51	f
360	758.79	492.7	f
400	797.02	500.29	f
440	837.92	493.91	f
480	869.43	490.13	f
520	908.43	497.33	f
560	942.13	507.71	f
600	959.7	527.44	f
640	989.05	530.52	f
680	1009.53	533.4	f
720	1040.37	539.49	f
760	1070.33	542.63	f
800	1114.22	548.1	f
840	1144.44	554.92	f
880	1170.83	553.45	f
920	1190.43	562.5	f
960	1223.91	580.3	f
1000	1257.99	582.2	f
1040	1284.98	594.87	f
1080	1312	611.04	f
1120	1337.37	619.51	f
1160	1366.93	643.07	f
1200	1407.27	643.83	f
1240	1435.52	659.33	f
1280	1469.74	657.24	f
1320	1518.87	669.36	f
1360	1553.84	677.25	f
1400	1579.29	675.63	f
1440	1609.19	683.07	f
*	id=P15	origin=start	destiny=end	motherId=-	ageAtStart=2040
0	311.28	551.68	c
40	308.98	549.54	c
80	318.1	528.92	c
120	341.78	511.4	c
160	362.73	494.44	c
200	384.57	484.65	f
240	411.85	485.94	f
280	451.11	498.64	f
320	490.35	498.46	f
360	516.27	506.25	f
400	557.64	506.03	f
440	584.75	505.92	f
480	605.35	508	f
520	647.84	497.44	f
560	674.03	491.98	f
600	701.6	479.62	f
640	721.74	465.43	f
680	746	452.01	f
720	788.61	442.64	f
760	814.26	442.73	f
800	842.22	461.77	f
840	868.76	482.29	f
880	910.66	481.62	f
920	942.92	486.58	f
960	965.31	471.23	f
1000	988.37	463.61	f
1040	1011.71	459.33	f
1080	1039.06	445	f
1120	1066.48	439.16	f
1160	1094.7	431.6	f
1200	1135.17	418.92	f
1240	1159.43	424.37	f
1280	1181.74	424.13	f
1320	1208.23	425.64	f
1360	1247.86	437.23	f
1400	1279.32	437.27	f
1440	1305.87	441.49	f
*	id=P16	origin=start	destiny=end	motherId=-	ageAtStart=2120
0	622.06	658.17	c
40	653.67	657.58	c
80	691.06	649.16	c
120	708.78	647.81	c
160	751.68	652.65	c
200	774.49	650.35	f
240	807.54	653.24	f
280	839.14	637.31	f
320	862.14	642.74	f
360	888.83	652.56	f
400	920.78	662.02	f
440	954.03	671.97	f
480	989.07	688.92	f
520	1013.93	686.67	f
560	1044.4	683.87	f
600	1074.55	673.49	f
640	1105.66	664.26	f
680	1130.43	644.19	f
720	1170.68	630.14	f
760	1203.11	633.44	f
800	1230.46	635.27	f
840	1265.72	637.87	f
880	1300.55	644.34	f
920	1352.5	640.31	f
960	1392.3	636.92	f
1000	1419.81	630.68	f
1040	1455.14	644.76	f
1080	1482.53	662.65	f
1120	1514.57	672.63	f
1160	1545.15	667.64	f
1200	1572.09	664.79	f
1240	1595.35	661.21	f
1280	1631.03	665.64	f
1320	1660.83	662.48	f
1360	1689.82	656.33	f
1400	1721.19	656.55	f
1440	1746.18	661.29	f
*	id=P17	origin=start	destiny=end	motherId=-	ageAtStart=1040
0	264.87	79.5	c
40	280.35	102.65	c
80	305.12	114.29	c
120	334.69	114.7	c
160	354.35	118.23	c
200	396.79	129.45	f
240	431.12	135.78	f
280	461.13	143.08	f
320	485.95	153.48	f
360	515.94	169.49	f
400	544.67	189.92	f
440	585.77	204.89	f
480	618.85	216.18	f
520	653.12	220.1	f
560	688.82	218.29	f
600	717.56	202.24	f
640	729.67	205.79	f
680	767.23	221.62	f
720	793.08	230.1	f
760	821.34	229.77	f
800	852.64	227.78	f
840	872.9	232.2	f
880	901.7	244.51	f
920	937.42	261.96	f
960	974.2	261.59	f
1000	1005.29	249.29	f
1040	1027.24	256.67	f
1080	1066.08	263.84	f
1120	1100.41	270.65	f
1160	1126.69	280.4	f
1200	1153.15	296.76	f
1240	1191.18	305.93	f
1280	1227.04	315.63	f
1320	1249.7	324.79	f
1360	1272.96	335.21	f
1400	1299.08	342.91	f
1440	1333.6	348.56	f
*	id=P18	origin=start	destiny=end	motherId=-	ageAtStart=2560
0	134.19	589.44	c
40	156.53	586.21	c
80	180.02	583.23	c
120	211.13	573.7	c
160	243.78	571.51	c
200	270.91	559.53	f
240	313.87	549.11	f
280	347.38	536.97	f
320	387.57	521.31	f
360	417.17	504.9	f
400	457.6	494.82	f
440	489.54	492.87	f
480	521.8	502.49	f
520	544.1	508.16	f
560	567.93	512.89	f
600	589.98	501.94	f
640	623.63	505.38	f
680	658.84	496.7	f
720	699.81	495.08	f
760	720.53	494.6	f
800	747.29	492.17	f
840	775.83	483.61	f
880	808.79	483.61	f
920	845.38	484.98	f
960	879.34	484.52	f
1000	913.46	483.53	f
1040	950.8	492.63	f
1080	984.86	499.51	f
1120	1016.07	506.24	f
1160	1048.71	509.39	f
1200	1082.25	497.56	f
1240	1108.59	504.2	f
1280	1148.81	515.22	f
1320	1181.7	521.91	f
1360	1216.1	532.88	f
1400	1247.92	544.31	f
1440	1271.01	538.42	f
*	id=P19	origin=start	destiny=end	motherId=-	ageAtStart=1280
0	292.43	342.98	c
40	302.41	363.36	c
80	329.4	385.22	c
120	350.04	403.62	c
160	386.19	421.92	c
200	410.38	435.33	f
240	435.38	447.14	f
280	456.68	441.85	f
320	485.64	441.75	f
360	522.9	437.41	f
400	563.98	434.45	f
440	585.73	427.63	f
480	614.8	432.35	f
520	640.82	434.6	f
560	675.53	437.12	f
600	709.69	440.57	f
640	741.96	421.75	f
680	771.65	407.87	f
720	809.39	398.55	f
760	846.35	385.54	f
800	880.14	390.9	f
840	901.54	409.35	f
880	928.96	404.44	f
920	955.9	396.03	f
960	986.78	388.98	f
1000	1024.15	381.22	f
1040	1053.78	374.23	f
1080	1090.77	372.33	f
1120	1122.02	370.37	f
1160	1138.22	366.66	f
1200	1174.75	365.03	f
1240	1206.41	357.47	f
1280	1241.17	367.81	f
1320	1264.55	365.33	f
1360	1291.68	371.46	f
1400	1331.73	374.71	f
1440	1361.32	371.34	f
*	id=P20	origin=start	destiny=end	motherId=-	ageAtStart=3120
0	171.74	88.55	c
40	194.83	68.85	c
80	216.23	43.5	c
120	250.01	24.64	c
160	272.71	12.5	c
200	304.71	-1.41	f
240	344.53	-11.85	f
280	381.48	-29.49	f
320	417.77	-40.56	f
360	448.61	-45.97	f
400	476.71	-51.99	f
440	509.11	-60.84	f
480	531.52	-74.99	f
520	548.03	-94.44	f
560	577.61	-101.96	f
600	600.71	-105.17	f
640	626.44	-102.59	f
680	663.77	-91.56	f
720	695.89	-80.1	f
760	738.69	-66.07	f
800	768.38	-56.08	f
840	784.28	-55.67	f
880	819.13	-43.8	f
920	848.69	-32.82	f
960	886.31	-25.79	f
1000	910.97	-14.23	f
1040	945.38	1.23	f
1080	973.89	6.63	f
1120	1001.43	16.46	f
1160	1045.72	26.36	f
1200	1079.62	27.98	f
1240	1104.47	34.37	f
1280	1129.71	38.34	f
1320	1154.19	28.59	f
1360	1186.84	27.02	f
1400	1221.07	9.49	f
1440	1270.29	-3.7	f
*	id=P21	origin=start	destiny=end	motherId=-	ageAtStart=2440
0	757.43	218.58	c
40	789.09	214.95	c
80	827.96	204.49	c
120	856.72	196.59	c
160	892.19	192.75	c
200	924.51	192.87	f
240	943.95	191.19	f
280	975.98	190.21	f
320	1000.4	188.61	f
360	1032.48	194.11	f
400	1067.73	203.71	f
440	1104.8	219.59	f
480	1138.86	222.89	f
520	1158.16	232.82	f
560	1192.48	250.48	f
600	1219.01	247.46	f
640	1253.07	253.34	f
680	1289.81	260.62	f
720	1319.53	279.43	f
760	1343.48	296.62	f
800	1371.8	313.44	f
840	1410.11	317.42	f
880	1441.05	318.38	f
920	1475.03	329.84	f
960	1512.73	341.04	f
1000	1561.51	346.48	f
1040	1595.03	337.59	f
1080	1639.65	326.25	f
1120	1655.95	316.67	f
1160	1677.37	297.41	f
1200	1718.05	288.68	f
1240	1751.53	279.76	f
1280	1788.25	264.62	f
1320	1817.45	264.12	f
1360	1839.13	268.43	f
1400	1869.33	278.58	f
1440	1899.34	277.71	f
*	id=P22	origin=start	destiny=end	motherId=-	ageAtStart=560
0	343.31	183.21	c
40	373.57	190.5	c
80	400.95	198.2	c
120	431.77	210.22	c
160	477.39	219.09	c
200	511.46	215.25	f
240	542.44	215.62	f
280	575.89	212.72	f
320	606.77	222.98	f
360	640.97	229.99	f
400	663.6	225.02	f
440	696.66	224.66	f
480	732.99	229.2	f
520	766.92	222.42	f
560	790.31	223.64	f
600	823.86	221.62	f
640	844.15	236.14	f
680	876.18	246.75	f
720	905.27	249.28	f
760	932.59	253.41	f
800	957.18	263.85	f
840	1002.15	265.5	f
880	1037.04	267.26	f
920	1075.21	278.45	f
960	1104.36	286.05	f
1000	1141.46	292.29	f
1040	1157.65	294.48	f
1080	1198.55	295.85	f
1120	1218.71	305.79	f
1160	1248.38	317.62	f
1200	1287.21	316.99	f
1240	1304.53	329.21	f
1280	1332.94	332.5	f
1320	1364.68	323.42	f
1360	1398.79	326.76	f
1400	1433.52	322.36	f
1440	1466.08	315.8	f
*	id=P23	origin=start	destiny=end	motherId=-	ageAtStart=2040
0	147.88	127.11	c
40	172.53	114.76	c
80	208.79	112.79	c
120	247.77	106.91	c
160	291.34	105.39	c
200	322	118.26	f
240	352.35	131.47	f
280	378.01	140.21	f
320	414.56	143.45	f
360	457.03	139.78	f
400	490.82	136.62	f
440	519.71	126.01	f
480	551.26	126.48	f
520	570.9	140.31	f
560	600.24	150.55	f
600	613.26	165.88	f
640	631.18	180.77	f
680	661.27	206.78	f
720	693.24	228.63	f
760	733.39	241.76	f
800	761.04	239.53	f
840	800.3	242.72	f
880	828.19	245.69	f
920	854.13	257.45	f
960	890.89	275.57	f
1000	917.49	285.38	f
1040	942.91	289.68	f
1080	978.61	293.23	f
1120	1023.7	291.72	f
1160	1054.29	306.29	f
1200	1082.4	322.88	f
1240	1110.58	325.91	f
1280	1145.97	328.94	f
1320	1173.57	336.22	f
1360	1201.1	341.71	f
1400	1241.13	337.07	f
1440	1267.98	333.08	f
*	id=P24	origin=start	destiny=end	motherId=-	ageAtStart=1480
0	466.27	506.64	c
40	489.3	488.29	c
80	495.14	484.2	c
120	514.63	476.71	c
160	538.12	478.18	c
200	564.06	470.82	f
240	589.25	469.65	f
280	623.93	468.55	f
320	670.27	470.52	f
360	707.43	483.9	f
400	743.97	485.29	f
440	775.1	492.12	f
480	817.32	484.96	f
520	849.6	473.36	f
560	875.61	479.51	f
600	918.65	470.7	f
640	968.93	465.7	f
680	996.85	461.2	f
720	1029.25	457.37	f
760	1070.28	454	f
800	1108.33	459.48	f
840	1141.63	465.07	f
880	1165.83	470.28	f
920	1192.88	481.05	f
960	1228.43	494.56	f
1000	1251.59	509.46	f
1040	1292.96	516.89	f
1080	1334.12	514.85	f
1120	1382.45	522.52	f
1160	1416.96	518.54	f
1200	1451.05	520.51	f
1240	1488.46	520.68	f
1280	1531.15	532.64	f
1320	1567.4	545.08	f
1360	1596.64	554.87	f
1400	1630.38	561.92	f
1440	1669.21	563.06	f
*	id=P25	origin=start	destiny=end	motherId=-	ageAtStart=4760
0	99.92	460.58	c
40	129.5	452.63	c
80	163.95	442.54	c
120	193.92	441.63	c
160	226.76	439.95	c
200	258.86	440.32	f
240	293.74	432.51	f
280	331.06	435.79	f
320	358.19	433.01	f
360	398.49	420.68	f
400	429.9	414.86	f
440	462.47	405.05	f
480	482.15	402.85	f
520	505.94	394.71	f
560	538.88	390.23	f
600	568.58	381.86	f
640	609.15	370.45	f
680	638.39	368.9	f
720	669.56	374.49	f
760	702.89	374.88	f
800	739.24	394.49	f
840	768.88	404.1	f
880	786.81	413.64	f
920	832.11	421.18	f
960	866.58	421.73	f
1000	911.75	428.42	f
1040	926.35	424.54	f
1080	962.19	415.55	f
1120	996.21	408.09	f
1160	1035.65	397.74	f
1200	1069.12	395.7	f
1240	1091.95	393.52	f
1280	1117.42	386.84	f
1320	1143.3	384.78	f
1360	1168.28	377.11	f
1400	1196.62	363.65	f
1440	1242.34	361.93	f
*	id=P26	origin=start	destiny=end	motherId=-	ageAtStart=4200
0	761.65	94.45	c
40	782.7	83.02	c
80	807.83	86.18	c
120	845.62	90.87	c
160	877.75	91.64	c
200	907.29	102.21	f
240	927.53	107.48	f
280	953.81	114.38	f
320	985.08	122.96	f
360	1013.05	116.19	f
400	1035.36	101.24	f
440	1063.07	85.13	f
480	1088.94	74.8	f
520	1123.78	64	f
560	1162.22	61.57	f
600	1191.07	56.68	f
640	1226.83	57.98	f
680	1269.55	64.57	f
720	1296.34	70.92	f
760	1325.55	68.85	f
800	1350.31	67.49	f
840	1377.29	69.71	f
880	1403.13	71.74	f
920	1441.65	71.56	f
960	1488.76	59.88	f
1000	1523.95	52.11	f
1040	1557.29	50.6	f
1080	1586.37	49.48	f
1120	1618.15	51.47	f
1160	1648.24	56.19	f
1200	1687.92	58.63	f
1240	1719.06	56.27	f
1280	1747.98	53.91	f
1320	1793.62	54.78	f
1360	1820.31	45.06	f
1400	1843.98	36.36	f
1440	1886.07	28.54	f
*	id=P27	origin=start	destiny=end	motherId=-	ageAtStart=4440
0	54.42	663.1	c
40	79.58	646.59	c
80	115.23	646.46	c
120	143.54	651.26	c
160	172.21	668.21	c
200	208.41	673.32	f
240	249.48	671.71	f
280	285.68	672.7	f
320	328.01	675.11	f
360	370.92	676.06	f
400	405.81	679.99	f
440	445.58	682.87	f
480	480.07	684.71	f
520	522.44	689.43	f
560	558	702.5	f
600	587.98	708.91	f
640	613.44	706.36	f
680	638.37	701.07	f
720	661.66	696.06	f
760	684.92	702.23	f
800	723.95	704.45	f
840	757.52	703.99	f
880	793.87	722.66	f
920	818.49	733.17	f
960	850.56	736.78	f
1000	882.08	732.32	f
1040	910.89	723.41	f
1080	950.56	711.25	f
1120	973.26	717.35	f
1160	1008.72	724.25	f
1200	1047.69	728.52	f
1240	1078.64	731.99	f
1280	1113.87	739.69	f
1320	1138.55	733.34	f
1360	1175.26	728.33	f
1400	1201.53	733.16	f
1440	1234.61	735.08	f
*	id=P28	origin=start	destiny=end	motherId=-	ageAtStart=2520
0	501.81	658.32	c
40	537.52	671.14	c
80	565.88	658.97	c
120	615.06	646.36	c
160	648.14	652.17	c
200	678.84	640.63	f
240	702.13	631.32	f
280	726.13	619.76	f
320	761.64	622.1	f
360	792.14	627.48	f
400	838.77	627.58	f
440	871.38	621.11	f
480	909.04	608.09	f
520	934.61	598.56	f
560	968.88	588.1	f
600	1003.03	603	f
640	1043.38	612.14	f
680	1077.88	612.01	f
720	1123.69	604.73	f
760	1158.96	606.94	f
800	1182.69	604.12	f
840	1230.21	603.81	f
880	1246.19	615.39	f
920	1279.02	627	f
960	1310.22	626.06	f
1000	1348.13	622.96	f
1040	1374.97	622.08	f
1080	1414.46	628.19	f
1120	1447.45	620.35	f
1160	1472.24	611.98	f
1200	1514.38	610.85	f
1240	1551.38	615.28	f
1280	1571.38	618.57	f
1320	1603.34	624.42	f
1360	1627.69	624.16	f
1400	1652.03	626.47	f
1440	1692.6	626.55	f
*	id=P29	origin=start	destiny=end	motherId=-	ageAtStart=2080
0	269.4	554.42	c
40	303.45	555.82	c
80	337.33	548.27	c
120	377.89	554.76	c
160	427.12	550.45	c
200	455.91	550.32	f
240	475.79	537.87	f
280	508.43	524.01	f
320	542.36	510.68	f
360	580.65	493.17	f
400	601.82	484.53	f
440	628.07	481.95	f
480	663.67	481.75	f
520	691.57	484.53	f
560	723.58	483.55	f
600	755.63	476.9	f
640	781.02	476.01	f
680	823.17	480.55	f
720	863.22	490.31	f
760	894.8	491.74	f
800	933.22	485.17	f
840	967.9	469.04	f
880	999.79	471.66	f
920	1021.89	464.04	f
960	1047.87	453.16	f
1000	1075.54	430.26	f
1040	1092.75	422.71	f
1080	1131.7	405.82	f
1120	1169.27	399.8	f
1160	1196.32	402.7	f
1200	1223.65	402.08	f
1240	1251.51	409.19	f
1280	1282.77	404.88	f
1320	1303.11	407.34	f
1360	1329.42	408.8	f
1400	1354.71	392.29	f
1440	1369.71	382.02	f
*	id=P30	origin=start	destiny=end	motherId=-	ageAtStart=3720
0	301.05	230.3	c
40	329.17	243.75	c
80	359.7	251.37	c
120	384.22	247.11	c
160	408.09	245.4	c
200	433	241.75	f
240	455.03	239.32	f
280	481.63	242.58	f
320	513.05	244.83	f
360	553	247.71	f
400	572.8	253.9	f
440	605.24	262.31	f
480	635.19	265.82	f
520	669.78	263.51	f
560	699.78	265.09	f
600	728.17	274.25	f
640	761.47	276.28	f
680	798.14	272.71	f
720	832.62	268.24	f
760	864.43	259.76	f
800	892.93	258.26	f
840	924.01	251.07	f
880	942.05	236.1	f
920	970.87	230.71	f
960	997.89	241.61	f
1000	1027.16	250.13	f
1040	1037.85	258.56	f
1080	1063.02	269.92	f
1120	1087.14	278.53	f
1160	1130.7	281.67	f
1200	1158.55	285.48	f
1240	1179.71	299.48	f
1280	1190.56	318.91	f
1320	1205.75	327.73	f
1360	1224.29	337.15	f
1400	1252.69	341.58	f
1440	1287.76	339.44	f
