# Supplementary material for: A three component model for superdiffusive motion effectively describes migration of eukaryotic cells moving freely or under a directional stimulus
Source: PLoS One. 2022 Aug 2;17(8):e0272259. doi: 10.1371/journal.pone.0272259 (PMC9345344; doi:10.1371/journal.pone.0272259)
Supplement: S1 File — Text files containing information about displacements of experimental and simulated populations used for both preliminary analyses, in “datasets used for preliminary evaluation of cell movement (Tables 1 and 2)”, and further characterization of cell movement, in “further datasets used for cell movement characterization (Figs 2, 4–6; Table 2; S1–S3 Tables; S2 and S3 Figs)”. (ZIP) [file pone.0272259.s007.zip › S1_File/further datasets/simulated/30 cells (9 micron random)/b16 p16/Coords-4rAQMG.txt]

#	version=2.0	operator=	acqDate=	cellLine=cell	cond=N.T.	type=	well=	ref_angle=	note=Experiment 1	clickId=	date=	acqId=	ps=1	xSize=845	ySize=668	ts=1	unit=um	stackId=	timeInt=	description=
*	id=P1	origin=start	destiny=end	motherId=-	ageAtStart=4240
0	453.41	-3.5599999999999	c
40	491.02	-6.8200000000001	c
80	523.43	-5.26	c
120	552.43	4.9	c
160	587.83	1.37	c
200	627.24	-5.89	f
240	651.28	-14.21	f
280	689.54	-16.78	f
320	728.37	-21.45	f
360	767.55	-6.1900000000001	f
400	798.48	-9.4400000000001	f
440	828.4	-12.1	f
480	853.87	-6.45	f
520	877.8	-0.12	f
560	907.74	8.62	f
600	944.9	9.08	f
640	979.46	7.11	f
680	1005.28	15.85	f
720	1033.43	19	f
760	1051.83	21.05	f
800	1092.43	15.18	f
840	1107.17	13.21	f
880	1133.7	11.66	f
920	1158.68	1.41	f
960	1188.01	-6.5	f
1000	1214.26	-15.3	f
1040	1241.16	-21.94	f
1080	1266	-27.05	f
1120	1286.98	-34.36	f
1160	1325	-36.02	f
1200	1368.61	-48.43	f
1240	1397.81	-67.67	f
1280	1435.18	-66.08	f
1320	1461.44	-66.04	f
1360	1487.85	-65.38	f
1400	1519.03	-68.22	f
1440	1542.56	-74.92	f
*	id=P2	origin=start	destiny=end	motherId=-	ageAtStart=2560
0	552.61	170.6	c
40	562.93	154.99	c
80	587.97	148.8	c
120	616.36	152.92	c
160	643.62	163.43	c
200	687.35	184.8	f
240	708.18	196.92	f
280	746.91	203.49	f
320	776.41	202.92	f
360	806.67	201.44	f
400	835.76	201.4	f
440	867.5	201.06	f
480	912.79	197.79	f
520	944.01	219.45	f
560	970.13	238.41	f
600	1001.56	264.54	f
640	1029.45	271.79	f
680	1052.83	278.09	f
720	1078.73	277.11	f
760	1101.05	267.46	f
800	1139.88	276.46	f
840	1180.36	287.65	f
880	1209.21	301.8	f
920	1228.8	303.97	f
960	1273.7	302.3	f
1000	1307.9	295.9	f
1040	1339.13	287.18	f
1080	1373.57	285.09	f
1120	1403.26	281.12	f
1160	1427.44	281.12	f
1200	1467.66	277.23	f
1240	1508.75	276.2	f
1280	1531.26	280.1	f
1320	1565.51	287.97	f
1360	1581.45	290.65	f
1400	1613.21	306.23	f
1440	1636.57	307.13	f
*	id=P3	origin=start	destiny=end	motherId=-	ageAtStart=4200
0	62.29	534.1	c
40	82.29	544.76	c
80	103.09	561.17	c
120	121.11	572	c
160	145.31	580.73	c
200	185.83	588.69	f
240	230.2	588.97	f
280	266.25	594.85	f
320	291.06	594.7	f
360	322.46	605.65	f
400	361.63	611.4	f
440	397.69	612.9	f
480	431.23	610.22	f
520	464.57	616	f
560	490.05	616.55	f
600	526.37	610.52	f
640	565.04	618.22	f
680	582.91	606.71	f
720	615.76	605.7	f
760	659.91	603.21	f
800	679.19	608.56	f
840	711.24	613.72	f
880	745.14	627.23	f
920	774.49	630.73	f
960	800.85	622.43	f
1000	821.48	634.24	f
1040	837.39	642.61	f
1080	872.79	651.02	f
1120	892.62	653.77	f
1160	918.33	652.52	f
1200	949.69	652.55	f
1240	973.57	635.04	f
1280	1000.3	623.93	f
1320	1032.24	627.35	f
1360	1069.04	625.35	f
1400	1108.47	614.61	f
1440	1142.65	599.3	f
*	id=P4	origin=start	destiny=end	motherId=-	ageAtStart=1440
0	800.19	171.76	c
40	822.37	181.09	c
80	858.59	200.16	c
120	895.75	207.57	c
160	917.61	207.14	c
200	946.57	200	f
240	970.1	204.21	f
280	1004.79	201.07	f
320	1028.36	201.3	f
360	1064.46	188.78	f
400	1097.11	202.86	f
440	1128.6	219.18	f
480	1157.26	221	f
520	1186.1	217.81	f
560	1222.05	204.6	f
600	1264.83	191.92	f
640	1301.62	189.22	f
680	1332.42	184.77	f
720	1368.35	172.73	f
760	1404.86	173.98	f
800	1423.49	170.35	f
840	1448.04	162.09	f
880	1469.13	150.75	f
920	1491.5	147.72	f
960	1525.93	138.32	f
1000	1557.47	130.56	f
1040	1589.23	107.3	f
1080	1610.09	90.26	f
1120	1640.6	73.21	f
1160	1669.88	65.12	f
1200	1695.99	56.71	f
1240	1716.84	54.42	f
1280	1764.17	46.14	f
1320	1783.79	40.99	f
1360	1813.65	30.88	f
1400	1832.24	18.1	f
1440	1855.2	8.4	f
*	id=P5	origin=start	destiny=end	motherId=-	ageAtStart=1880
0	629.06	499.38	c
40	644.86	521.06	c
80	683.02	532.71	c
120	706.34	545.13	c
160	726.5	538.38	f
200	767.08	530.49	f
240	788.4	524.75	f
280	823.14	520.49	f
320	854.46	522.8	f
360	884.64	516.83	f
400	910.53	516.5	f
440	949.68	520.91	f
480	988.4	516.52	f
520	1034.38	506.41	f
560	1061	514.34	f
600	1090.85	515.22	f
640	1127.15	513.48	f
680	1154.87	518.52	f
720	1186.71	524.94	f
760	1223.07	526.38	f
800	1265.33	530.96	f
840	1311.71	531.22	f
880	1335.36	530.9	f
920	1366.81	520.06	f
960	1397.2	519.21	f
1000	1442.05	524.95	f
1040	1484.48	524.83	f
1080	1505.14	525.64	f
1120	1527.25	519.06	f
1160	1549.5	513.37	f
1200	1571.03	510.37	f
1240	1608.14	513.35	f
1280	1635.06	518.71	f
1320	1669.83	533.15	f
1360	1705.21	542.38	f
1400	1745.25	557.23	f
1440	1779.84	549.77	f
*	id=P6	origin=start	destiny=end	motherId=-	ageAtStart=1640
0	134.29	448.93	c
40	175.67	441.84	c
80	211.35	447.02	c
120	236.76	451.59	c
160	259.03	458.61	c
200	297.49	468.67	f
240	326.85	477.61	f
280	342.4	477.18	f
320	389.12	484.12	f
360	416.24	490.62	f
400	456.73	499.48	f
440	500.02	508.36	f
480	523.9	500.12	f
520	554.18	492.43	f
560	582.39	490.65	f
600	605.87	485.29	f
640	640.52	481.91	f
680	674.15	485.87	f
720	704.74	483.36	f
760	736.76	488.79	f
800	776.86	475.03	f
840	803.77	479.01	f
880	822.06	482.59	f
920	850.95	480.78	f
960	898.01	480.46	f
1000	923.72	473.47	f
1040	959.13	467.53	f
1080	988.06	467.2	f
1120	1020.06	456.49	f
1160	1043.8	450.15	f
1200	1072.65	426.31	f
1240	1094.88	413.52	f
1280	1124.78	406.54	f
1320	1150.28	404.64	f
1360	1184.46	401.93	f
1400	1208.81	405.54	f
1440	1247.51	398.94	f
*	id=P7	origin=start	destiny=end	motherId=-	ageAtStart=4640
0	195.28	289.76	c
40	217.55	290.94	c
80	246.25	287.86	c
120	285.68	273.71	c
160	305.39	273.63	f
200	328.41	277.91	f
240	365.89	284.77	f
280	394.91	280.5	f
320	431.82	275.6	f
360	463.14	268.36	f
400	501.88	270.75	f
440	528.74	278.6	f
480	551.99	283.47	f
520	589.74	291	f
560	615.82	277.89	f
600	640.36	264	f
640	676.22	250.67	f
680	708.26	241.36	f
720	737.96	246.22	f
760	779.27	235.56	f
800	809.23	225.78	f
840	838.03	218.67	f
880	880.08	210.24	f
920	907.32	203.61	f
960	932.21	205.82	f
1000	971.57	210.98	f
1040	1005.95	209.37	f
1080	1049.58	209.69	f
1120	1091.95	213.17	f
1160	1127.94	207.26	f
1200	1157.56	204.14	f
1240	1193.44	201.36	f
1280	1225.52	210.49	f
1320	1257.53	218.75	f
1360	1295.45	224.3	f
1400	1326.27	221.92	f
1440	1365.11	224.67	f
*	id=P8	origin=start	destiny=end	motherId=-	ageAtStart=3280
0	75.64	599.16	c
40	97.95	588.37	c
80	123	591.42	c
120	145.26	595.37	c
160	172.41	607.05	c
200	207.67	623.55	f
240	239.95	622.41	f
280	270.76	615.98	f
320	312.63	616.68	f
360	356.08	619.96	f
400	389	627.59	f
440	418.97	632.23	f
480	450.82	643.54	f
520	485.66	652.87	f
560	519.98	652.26	f
600	554.19	663.57	f
640	578.9	671.69	f
680	617.66	682.68	f
720	633.8	680.05	f
760	668.91	682.77	f
800	704.14	690.53	f
840	739.87	688.57	f
880	779.75	681.94	f
920	818.51	668.04	f
960	849.76	663.55	f
1000	883.65	678.36	f
1040	912.88	679.09	f
1080	942.34	673.43	f
1120	986.69	660.94	f
1160	1013.52	667.73	f
1200	1049.36	675.53	f
1240	1069.52	673.75	f
1280	1095.84	689.09	f
1320	1116.81	712.7	f
1360	1142.15	738.87	f
1400	1169.23	749.27	f
1440	1201.03	755.73	f
*	id=P9	origin=start	destiny=end	motherId=-	ageAtStart=4480
0	726.91	596.73	c
40	746.9	596.81	c
80	769.1	596.6	c
120	799.63	598.43	c
160	835.07	599.62	c
200	875.6	605.54	f
240	909.27	601.5	f
280	941.02	597.92	f
320	970.33	592.67	f
360	1011.77	587.18	f
400	1044.23	582.6	f
440	1084.32	575.6	f
480	1112.98	572.16	f
520	1146.06	568.4	f
560	1180.14	574.43	f
600	1213.66	591.92	f
640	1238.45	603.08	f
680	1271.91	600.47	f
720	1312.12	603.24	f
760	1344.61	609.41	f
800	1381.85	605.48	f
840	1405.29	586.99	f
880	1433.25	570.51	f
920	1475.3	568.43	f
960	1513.54	567.04	f
1000	1544.69	564.79	f
1040	1573.25	557.9	f
1080	1598.36	545.78	f
1120	1630.83	537.41	f
1160	1665.29	529.03	f
1200	1697.5	510.74	f
1240	1723.36	502.8	f
1280	1767.17	503.85	f
1320	1806.81	491.1	f
1360	1841.45	496.64	f
1400	1861.99	497.15	f
1440	1897	496.3	f
*	id=P10	origin=start	destiny=end	motherId=-	ageAtStart=4640
0	794.64	572.33	c
40	819.19	545.02	c
80	863.59	540.59	c
120	880.04	528.93	c
160	907.83	527.34	c
200	945.12	524.87	f
240	978.44	528.53	f
280	1013.89	527.32	f
320	1037.59	528.57	f
360	1075.02	523.33	f
400	1115.21	523.44	f
440	1148.21	514.88	f
480	1182.28	514.94	f
520	1214.25	527.04	f
560	1253.97	534.79	f
600	1292.44	542.25	f
640	1313.57	561.2	f
680	1344.7	563.84	f
720	1372.17	558.61	f
760	1416.7	557.24	f
800	1453.73	542.92	f
840	1487.77	533.25	f
880	1508.88	523.05	f
920	1540.52	506.18	f
960	1571.44	487.86	f
1000	1593.94	477.87	f
1040	1626.06	475.15	f
1080	1654.2	472.17	f
1120	1686.69	460.41	f
1160	1720.15	464.01	f
1200	1746.7	452.85	f
1240	1772.08	465.7	f
1280	1786.48	472.82	f
1320	1820.03	468.16	f
1360	1859.22	469.28	f
1400	1907.97	476.5	f
1440	1939.53	473.9	f
*	id=P11	origin=start	destiny=end	motherId=-	ageAtStart=2280
0	235.82	507.25	c
40	280.02	507	c
80	309.45	509.34	c
120	346.3	508.72	c
160	382.19	502.42	c
200	415.12	509.3	f
240	439.23	509.22	f
280	465.99	519.19	f
320	491.65	525.25	f
360	523.63	538.48	f
400	554.71	555.12	f
440	576.51	564.89	f
480	606.1	575.29	f
520	627.04	580.77	f
560	657.68	584.15	f
600	684.69	587.42	f
640	708.45	593.18	f
680	741.31	584.18	f
720	771.65	581.76	f
760	801.61	580.11	f
800	817.75	576.28	f
840	847.93	580.26	f
880	875.02	584.42	f
920	903.08	580.15	f
960	933.75	574.17	f
1000	966.31	570.8	f
1040	994.41	565.57	f
1080	1019.72	558.57	f
1120	1043.56	546.64	f
1160	1078.97	531.72	f
1200	1114.23	518.18	f
1240	1136.85	497.95	f
1280	1154.9	493.57	f
1320	1189.85	497.84	f
1360	1223.97	509.19	f
1400	1247.73	527.01	f
1440	1271.4	541.52	f
*	id=P12	origin=start	destiny=end	motherId=-	ageAtStart=2800
0	67.21	540.06	c
40	83.83	549.26	c
80	120.37	565.07	c
120	144.32	572.19	c
160	175.03	565.96	c
200	197.78	574.63	f
240	224.25	582.93	f
280	255.39	580.17	f
320	284.78	568.24	f
360	322.95	565.43	f
400	356.48	569.15	f
440	389.37	578.91	f
480	424.36	582.47	f
520	466.96	580.06	f
560	499.46	573.71	f
600	537.32	583.86	f
640	586.12	583.71	f
680	618.82	588.75	f
720	651.1	583.85	f
760	681.77	577.18	f
800	718.51	580.75	f
840	745.12	578.38	f
880	777.68	571.96	f
920	810.94	578.91	f
960	853.69	580.92	f
1000	886.73	572.41	f
1040	920.98	565.56	f
1080	956.37	555.56	f
1120	1001.51	551.49	f
1160	1038.07	555.23	f
1200	1068.67	556.49	f
1240	1102.33	548.01	f
1280	1126.9	547.17	f
1320	1152.36	551.93	f
1360	1183.67	554.41	f
1400	1204.21	560.81	f
1440	1223.38	559.1	f
*	id=P13	origin=start	destiny=end	motherId=-	ageAtStart=4000
0	755.66	523.1	c
40	778.69	514.67	c
80	810.36	508.43	c
120	846.54	506.22	c
160	874.37	496.11	c
200	899.19	489.18	f
240	928.59	482.47	f
280	944.34	488.36	f
320	973.07	501.43	f
360	1003.36	502.42	f
400	1038.56	507.26	f
440	1058.49	506.39	f
480	1080.66	498.17	f
520	1124.92	492.62	f
560	1163.39	495.44	f
600	1211.18	498.01	f
640	1253.54	515.54	f
680	1278.26	523.61	f
720	1307.46	536.7	f
760	1325.49	550.6	f
800	1371.51	544.29	f
840	1403.4	537.77	f
880	1431.45	531.15	f
920	1479.62	512.51	f
960	1496.78	520.12	f
1000	1525.09	533.21	f
1040	1567.76	539.98	f
1080	1602.95	535.17	f
1120	1630.06	535.16	f
1160	1661.45	534.36	f
1200	1685.26	544.04	f
1240	1706.76	544.5	f
1280	1752.9	533	f
1320	1786.49	536.09	f
1360	1821.6	528.02	f
1400	1843.4	538.29	f
1440	1877.25	546.07	f
*	id=P14	origin=start	destiny=end	motherId=-	ageAtStart=160
0	67.32	228.31	c
40	98.38	214.68	c
80	136.02	218.91	c
120	166.78	230.9	c
160	201.16	235.93	c
200	250.06	238.23	f
240	284.33	239.9	f
280	313.1	253.21	f
320	345.11	266.42	f
360	375.01	267.29	f
400	404.55	254.54	f
440	440.63	256.13	f
480	488.07	247.59	f
520	514.25	234.71	f
560	544.35	238.35	f
600	586.51	233.72	f
640	618.47	231.95	f
680	643.76	234.51	f
720	683.37	233.92	f
760	716.22	231.26	f
800	735.48	226.77	f
840	767.52	219.99	f
880	792.1	224	f
920	816.37	221.32	f
960	859.94	229.06	f
1000	890.85	228	f
1040	920.38	234.77	f
1080	963.31	227.85	f
1120	993.36	227.24	f
1160	1015.37	225.85	f
1200	1042.89	221.94	f
1240	1068.72	224.31	f
1280	1106.73	218.69	f
1320	1147.82	212.38	f
1360	1176.91	210.16	f
1400	1215.23	211.33	f
1440	1247.51	196.36	f
*	id=P15	origin=start	destiny=end	motherId=-	ageAtStart=2520
0	618.88	126.42	c
40	628.2	104.76	c
80	644.8	83.66	c
120	665.43	61.17	c
160	697.24	44.55	c
200	730.5	31.82	f
240	767.54	23.52	f
280	787.72	6.8	f
320	823.7	-12.41	f
360	860.24	-29.68	f
400	892.25	-32.87	f
440	944.09	-41.72	f
480	962.01	-32.3	f
520	1001.25	-34.05	f
560	1022.28	-30.62	f
600	1045.59	-21.91	f
640	1081.22	-14.6	f
680	1111.05	-25.89	f
720	1135.99	-38.32	f
760	1153.99	-41.56	f
800	1190.43	-43.55	f
840	1222.24	-42.96	f
880	1245.54	-38.5	f
920	1280.56	-36.13	f
960	1305.83	-20.56	f
1000	1320.43	-11.85	f
1040	1349.46	-8.05	f
1080	1370.34	3.17	f
1120	1403.62	-0.73000000000002	f
1160	1432.62	6.12	f
1200	1474.64	5.45	f
1240	1494.16	4.58	f
1280	1529.83	0.57000000000005	f
1320	1554.25	-5.1900000000001	f
1360	1578.55	-2.3200000000001	f
1400	1613.39	-6.63	f
1440	1655.78	-15.42	f
*	id=P16	origin=start	destiny=end	motherId=-	ageAtStart=920
0	263.79	501.98	c
40	293.61	495.41	c
80	314.18	493.52	c
120	346.34	500.5	c
160	373.77	506.43	c
200	403.25	502.85	f
240	428.53	493.03	f
280	453.82	486.77	f
320	483.47	485.4	f
360	508.35	477.46	f
400	539.17	476.69	f
440	576.26	476.8	f
480	597.99	478.12	f
520	624.44	478.17	f
560	651.8	479.55	f
600	688.25	482.05	f
640	716.96	499.98	f
680	741.09	498.62	f
720	766.38	503.31	f
760	790.6	506.09	f
800	831.52	504.5	f
840	871.82	518.23	f
880	904.66	527.1	f
920	937.88	532.73	f
960	966.16	531.55	f
1000	996.83	524.24	f
1040	1038.2	511.77	f
1080	1066.89	502.71	f
1120	1095.12	492	f
1160	1132.25	494.19	f
1200	1165.04	491.16	f
1240	1193.1	502.66	f
1280	1215.18	512.44	f
1320	1239.17	510.38	f
1360	1260.11	503.65	f
1400	1291.51	487.37	f
1440	1329.43	473.1	f
*	id=P17	origin=start	destiny=end	motherId=-	ageAtStart=2680
0	685.88	54.94	c
40	717.31	69.2	c
80	730.62	76.08	c
120	758.07	80.55	c
160	784.88	81.52	c
200	817.97	79.34	f
240	862.86	79.23	f
280	883.02	82.19	f
320	902.04	96.72	f
360	933.53	116.14	f
400	965.58	129.04	f
440	999	136.92	f
480	1007.89	136.92	f
520	1032.99	146.69	f
560	1060.15	155.66	f
600	1090.38	157.6	f
640	1116.13	156.83	f
680	1143.83	154.9	f
720	1176.1	169.37	f
760	1205.13	171	f
800	1239.56	169.34	f
840	1281.45	172.5	f
880	1297.08	172.09	f
920	1333.48	179.36	f
960	1371.7	196.19	f
1000	1401.1	196.11	f
1040	1436.02	193.57	f
1080	1475.2	196.88	f
1120	1509.59	193.65	f
1160	1534.39	199.42	f
1200	1566.61	212.22	f
1240	1585.52	197.65	f
1280	1602.26	186.68	f
1320	1633.4	175.38	f
1360	1678.52	176.57	f
1400	1715.2	178.25	f
1440	1748.06	180.68	f
*	id=P18	origin=start	destiny=end	motherId=-	ageAtStart=1680
0	849.34	115.57	c
40	889.11	124.61	c
80	923.55	116.13	c
120	955.66	106.09	c
160	981.42	102.05	c
200	1014.13	111.52	f
240	1051.16	117.03	f
280	1092.35	127.27	f
320	1119.22	124.55	f
360	1149.68	126.66	f
400	1198.96	132.09	f
440	1235.53	149	f
480	1280.99	146.35	f
520	1302.76	135.53	f
560	1342.04	125.62	f
600	1369.79	125.56	f
640	1397.88	125.48	f
680	1442.36	137.97	f
720	1477.83	150.39	f
760	1523.05	150.62	f
800	1546.16	154.21	f
840	1587.31	159.6	f
880	1616.91	154.69	f
920	1650.39	145.24	f
960	1692.48	143.49	f
1000	1736.3	148.42	f
1040	1766.03	155.23	f
1080	1791.27	168.14	f
1120	1816.52	179.42	f
1160	1848.15	186.67	f
1200	1883.57	191.48	f
1240	1928.34	192.61	f
1280	1970.4	179.19	f
1320	1987.24	174.6	f
1360	2032.41	171.1	f
1400	2065.18	177.09	f
1440	2101.11	171.33	f
*	id=P19	origin=start	destiny=end	motherId=-	ageAtStart=680
0	152.39	56.79	c
40	180.06	45.44	c
80	208.65	46.51	c
120	245.48	55.81	c
160	280.11	64.98	c
200	312.5	58.43	f
240	342.31	51.38	f
280	383.69	33.75	f
320	412.14	20.11	f
360	451.62	9.54	f
400	472.16	9.45	f
440	509.95	5.28	f
480	536.17	12.79	f
520	558.3	21.73	f
560	593.25	25.35	f
600	611.85	28.77	f
640	640.76	32.25	f
680	671.27	39.73	f
720	701.23	47.81	f
760	720.64	49.3	f
800	754.53	62.22	f
840	778.52	76.43	f
880	804.71	96.77	f
920	832.79	113.05	f
960	864.11	130	f
1000	894.82	143.03	f
1040	918.12	143.06	f
1080	953.1	149.22	f
1120	980.29	153.24	f
1160	1009.53	172.11	f
1200	1052.55	185.57	f
1240	1092.83	183.39	f
1280	1123.06	194.23	f
1320	1146.35	192.81	f
1360	1171.67	189.01	f
1400	1206.12	189.74	f
1440	1241.46	187.68	f
*	id=P20	origin=start	destiny=end	motherId=-	ageAtStart=3520
0	566.25	55.07	c
40	605.38	65.67	c
80	637.33	67.83	c
120	661.06	77.13	c
160	695.43	86.41	c
200	730.15	95	f
240	759.27	86.97	f
280	785.48	84.44	f
320	825.17	91.38	f
360	856.35	95.89	f
400	882.92	99.37	f
440	916.64	100.27	f
480	940.78	101.85	f
520	971.95	110.72	f
560	999.44	115.55	f
600	1037.61	109.15	f
640	1081.59	116	f
680	1117	119.29	f
720	1149.34	129.49	f
760	1185.18	141.21	f
800	1205.28	149.61	f
840	1236.76	157.04	f
880	1271.1	169.36	f
920	1306.64	161.97	f
960	1336.11	165.27	f
1000	1363.02	175.17	f
1040	1378.67	190.4	f
1080	1408.89	190.05	f
1120	1431.03	196.89	f
1160	1468.31	202.57	f
1200	1500.46	198.87	f
1240	1525.79	210.03	f
1280	1566.98	220.09	f
1320	1585.22	223.74	f
1360	1626.03	230.49	f
1400	1654.41	237.17	f
1440	1684.18	245.11	f
*	id=P21	origin=start	destiny=end	motherId=-	ageAtStart=920
0	160.56	154.13	c
40	197.71	150.8	c
80	234.17	143.36	c
120	272.94	137.25	c
160	313.12	123.17	c
200	343.25	125.05	f
240	376.88	115.08	f
280	410.07	112.28	f
320	449.01	114	f
360	478.62	102.12	f
400	516.62	93.63	f
440	549.34	85.3	f
480	586.39	84.93	f
520	616.96	79.43	f
560	652.48	75.43	f
600	686.01	79.12	f
640	714.07	85.43	f
680	744.46	94.43	f
720	770.8	98.05	f
760	801.5	97.87	f
800	845.73	111.88	f
840	870.8	107.72	f
880	903.79	119.49	f
920	931.73	130.12	f
960	956.42	146.57	f
1000	996.62	154.07	f
1040	1025.38	151.05	f
1080	1053.96	144.87	f
1120	1091.81	131.48	f
1160	1134.61	127.9	f
1200	1162.57	125.05	f
1240	1198.98	118.93	f
1280	1225.38	113.04	f
1320	1271.47	101.39	f
1360	1293.79	97.12	f
1400	1332.56	103.47	f
1440	1369.37	105.55	f
*	id=P22	origin=start	destiny=end	motherId=-	ageAtStart=400
0	213.53	430.85	c
40	209.14	425.8	c
80	215.75	426.5	c
120	257.61	420.5	c
160	282.49	407.32	c
200	306.95	400.97	f
240	332.91	399.58	f
280	360.71	397.8	f
320	395.63	392.34	f
360	430.49	395.22	f
400	467.06	388.41	f
440	501.79	385.77	f
480	534.91	384.26	f
520	563.94	389.83	f
560	585.81	388.78	f
600	616.35	381.42	f
640	656.79	373.89	f
680	683.27	370.83	f
720	712.24	366.54	f
760	730.25	354.75	f
800	756.05	357.45	f
840	780.81	360.21	f
880	815.24	357.53	f
920	845.48	353.29	f
960	880.11	346.46	f
1000	921.92	333.42	f
1040	942.33	330.67	f
1080	974.64	335.81	f
1120	1010.12	341.54	f
1160	1049.51	347.53	f
1200	1070.73	343.69	f
1240	1105.65	348.26	f
1280	1135.08	345.61	f
1320	1171.98	342.61	f
1360	1208.86	349.75	f
1400	1225.39	343.92	f
1440	1262.54	325.33	f
*	id=P23	origin=start	destiny=end	motherId=-	ageAtStart=1080
0	271.73	452.69	c
40	293.46	471.12	c
80	318.8	491.4	c
120	349.37	495.48	c
160	383.96	493.36	c
200	420.77	490.76	f
240	442.56	479.68	f
280	477.76	479.07	f
320	507.66	482.17	f
360	540.03	478.82	f
400	570.43	484.19	f
440	599.34	485.1	f
480	628.02	486.21	f
520	657.58	487.78	f
560	688.9	482.99	f
600	723.58	485.45	f
640	749.61	500.58	f
680	768.11	507.69	f
720	796.7	514.58	f
760	819.99	527.24	f
800	848.1	531.98	f
840	889.86	550.36	f
880	910.34	557.75	f
920	953.51	561.37	f
960	992.97	567.58	f
1000	1024.67	564.12	f
1040	1055.56	559.22	f
1080	1097.97	556.68	f
1120	1127.7	544.63	f
1160	1167.57	539.65	f
1200	1193.87	537.37	f
1240	1223.08	525.81	f
1280	1234.84	529.46	f
1320	1270.48	522.82	f
1360	1307.52	518.55	f
1400	1338.55	512.03	f
1440	1379.15	513.04	f
*	id=P24	origin=start	destiny=end	motherId=-	ageAtStart=4360
0	376.31	597.56	c
40	400.04	600.55	c
80	431.96	603.58	c
120	457.46	602.39	c
160	501.23	606.42	f
200	536.23	611	f
240	566.43	611.33	f
280	594.01	616.47	f
320	627.14	617.04	f
360	654.2	624.2	f
400	677.79	629	f
440	709.49	639.51	f
480	744.59	643.79	f
520	793.27	642.88	f
560	842.39	643.08	f
600	883.94	639.36	f
640	915.83	634.72	f
680	944.5	622.14	f
720	977.08	599.7	f
760	1022.59	592.6	f
800	1055.9	587.31	f
840	1090.55	593.01	f
880	1117.59	611.72	f
920	1148.33	614.25	f
960	1178.86	612.62	f
1000	1215.19	617.99	f
1040	1245.33	622.27	f
1080	1279.99	630.6	f
1120	1304.16	633.38	f
1160	1343.26	633.8	f
1200	1366.39	646.17	f
1240	1402.48	651.36	f
1280	1433.7	648.86	f
1320	1462.36	647.29	f
1360	1486.49	641.37	f
1400	1516.64	646.03	f
1440	1548.35	649.13	f
*	id=P25	origin=start	destiny=end	motherId=-	ageAtStart=1920
0	399.36	426.74	c
40	420.78	424.26	c
80	459.25	416.32	c
120	493.35	411.96	c
160	523.95	415.07	c
200	552.86	420.24	f
240	575.52	423.02	f
280	618.23	429.53	f
320	656.02	427.25	f
360	688.98	426.39	f
400	727.19	421.11	f
440	748.56	415.48	f
480	778.68	417.52	f
520	816.58	435.52	f
560	855.37	433.16	f
600	878.75	428.97	f
640	919.96	430.77	f
680	945.61	432.29	f
720	987.35	435.55	f
760	1022.41	430.86	f
800	1047.97	430.69	f
840	1082	424.66	f
880	1122.86	421.76	f
920	1155.18	422.5	f
960	1187.38	430.25	f
1000	1222.04	430.93	f
1040	1243.99	425.6	f
1080	1272.34	436.32	f
1120	1318.49	438.33	f
1160	1357.76	434.49	f
1200	1393.76	432.57	f
1240	1427.27	419.68	f
1280	1464	400.76	f
1320	1492.37	390.83	f
1360	1513.81	394.21	f
1400	1541.33	403.35	f
1440	1569.78	411.54	f
*	id=P26	origin=start	destiny=end	motherId=-	ageAtStart=2920
0	236.11	202.89	c
40	262.42	222.85	c
80	277.6	238.11	c
120	309.6	246.65	c
160	339.66	249.21	c
200	383.55	244.58	f
240	421.31	235.49	f
280	449.61	224.89	f
320	478.29	216.59	f
360	494.43	221.9	f
400	524.95	218.22	f
440	550.95	231.91	f
480	572.74	232.28	f
520	602.87	233.52	f
560	632.2	236.05	f
600	656.31	237.06	f
640	686.44	237.49	f
680	709.65	239.29	f
720	750.32	238.22	f
760	780.92	234.9	f
800	812.35	227.03	f
840	840.12	228.15	f
880	868.75	226.05	f
920	906.87	229.94	f
960	944.73	223.09	f
1000	975.77	226.67	f
1040	1002.01	242.12	f
1080	1039.25	236.79	f
1120	1065.71	229.28	f
1160	1103.37	220.79	f
1200	1141.3	229.56	f
1240	1178.17	248.73	f
1280	1215.3	264.59	f
1320	1240.29	278.48	f
1360	1272.47	291.32	f
1400	1301.35	311.54	f
1440	1323.99	311.7	f
*	id=P27	origin=start	destiny=end	motherId=-	ageAtStart=4480
0	547.75	446.49	c
40	587.83	464.87	c
80	626.61	471.57	c
120	661.27	471.81	c
160	689.81	481.22	c
200	724.66	467.35	f
240	767.34	469.92	f
280	804.64	468.27	f
320	831.5	462.46	f
360	863.58	462.98	f
400	891.05	479.13	f
440	920.73	497.95	f
480	946.58	516.28	f
520	981.36	526.77	f
560	1005.88	527.62	f
600	1037.6	517.16	f
640	1068.11	518.12	f
680	1105.89	533.6	f
720	1137	542.77	f
760	1169.48	541.09	f
800	1200	560.93	f
840	1236	561.85	f
880	1270.32	568.42	f
920	1305	578.18	f
960	1318.78	582.22	f
1000	1348.97	584.89	f
1040	1379.75	582.03	f
1080	1402.12	586.02	f
1120	1433	578.96	f
1160	1458.72	591.97	f
1200	1479.92	597.65	f
1240	1507.37	590.13	f
1280	1545.81	578.58	f
1320	1569.34	576.78	f
1360	1585.56	566.58	f
1400	1614.37	557.6	f
1440	1646.57	552.32	f
*	id=P28	origin=start	destiny=end	motherId=-	ageAtStart=3640
0	827.34	322.18	c
40	862.31	318.14	c
80	884.69	322.7	c
120	925.44	327.34	c
160	961.43	319.45	c
200	985.65	319.22	f
240	1020.19	328.99	f
280	1041.99	328.87	f
320	1068.48	338.27	f
360	1090.46	349.41	f
400	1131.97	350.23	f
440	1168.6	356.21	f
480	1196.72	358.72	f
520	1243.57	371.65	f
560	1281.34	371.81	f
600	1319.46	363.73	f
640	1363.08	353.4	f
680	1384.93	355.23	f
720	1417.31	356.63	f
760	1458.11	360.21	f
800	1487.81	356.99	f
840	1508.69	349.02	f
880	1534.9	342.71	f
920	1563.33	333.7	f
960	1596.68	343.96	f
1000	1634.3	345.17	f
1040	1673.35	336.84	f
1080	1700.13	334.82	f
1120	1738.71	322.83	f
1160	1774.13	317.49	f
1200	1809.2	313.59	f
1240	1846.55	317.17	f
1280	1879.49	313	f
1320	1912.94	308.38	f
1360	1946.64	302.58	f
1400	1994.42	293.51	f
1440	2038.44	280.08	f
*	id=P29	origin=start	destiny=end	motherId=-	ageAtStart=360
0	471.76	-10.24	c
40	499.23	-20.83	c
80	525.76	-24.51	c
120	558.9	-30.56	c
160	597.68	-24.99	c
200	632.16	-30.47	f
240	659.55	-34.07	f
280	692.37	-31.49	f
320	728.77	-28.57	f
360	759.2	-33.01	f
400	786.6	-29.47	f
440	823.97	-29.3	f
480	846.27	-24.26	f
520	882.57	-32.59	f
560	906.33	-40.81	f
600	940.88	-64.57	f
640	970.8	-79.97	f
680	994.83	-88.58	f
720	1025.9	-103.54	f
760	1068.42	-120.22	f
800	1092.26	-127.92	f
840	1118.05	-125.66	f
880	1148.41	-124.43	f
920	1185.55	-123.81	f
960	1216.87	-143.71	f
1000	1250.59	-154.14	f
1040	1288.6	-165.95	f
1080	1333.47	-178.59	f
1120	1375.84	-177.67	f
1160	1415.46	-170.32	f
1200	1431.1	-167.83	f
1240	1465.85	-163.42	f
1280	1510.98	-170.39	f
1320	1555.54	-185.98	f
1360	1578.87	-203.64	f
1400	1597.74	-195.89	f
1440	1623.18	-177.55	f
*	id=P30	origin=start	destiny=end	motherId=-	ageAtStart=3800
0	160.36	491.78	c
40	186.22	498.72	c
80	204.04	491.86	c
120	242.98	489.23	c
160	270.97	496.55	c
200	309	488.77	f
240	341.1	482.06	f
280	360.64	479.81	f
320	388.69	468.05	f
360	421.39	470.03	f
400	456.35	484.83	f
440	471.58	493.85	f
480	495.87	510.71	f
520	527.6	517.38	f
560	548.5	529.03	f
600	577.56	534.28	f
640	617.5	544.73	f
680	660.45	534.75	f
720	696.3	517.48	f
760	726.49	514.5	f
800	756.79	513.86	f
840	784.53	499.43	f
880	800.86	491.75	f
920	837.03	476.29	f
960	868.28	472.32	f
1000	914.19	472.81	f
1040	949.73	479.1	f
1080	978.25	481.02	f
1120	1012.92	490.1	f
1160	1038.57	483.44	f
1200	1060.19	491.61	f
1240	1085.28	499.83	f
1280	1124.16	508.11	f
1320	1153.79	510.04	f
1360	1179.19	503.01	f
1400	1213.06	499.08	f
1440	1239.88	505.2	f
