# Supplementary material for: A three component model for superdiffusive motion effectively describes migration of eukaryotic cells moving freely or under a directional stimulus
Source: PLoS One. 2022 Aug 2;17(8):e0272259. doi: 10.1371/journal.pone.0272259 (PMC9345344; doi:10.1371/journal.pone.0272259)
Supplement: S1 File — Text files containing information about displacements of experimental and simulated populations used for both preliminary analyses, in “datasets used for preliminary evaluation of cell movement (Tables 1 and 2)”, and further characterization of cell movement, in “further datasets used for cell movement characterization (Figs 2, 4–6; Table 2; S1–S3 Tables; S2 and S3 Figs)”. (ZIP) [file pone.0272259.s007.zip › S1_File/further datasets/simulated/30 cells (9 micron random)/b0 p16/Coords-gaQrRG.txt]

#	version=2.0	operator=	acqDate=	cellLine=cell	cond=N.T.	type=	well=	ref_angle=	note=Experiment 1	clickId=	date=	acqId=	ps=1	xSize=845	ySize=668	ts=1	unit=um	stackId=	description=
*	id=P1	origin=start	destiny=end	motherId=-	ageAtStart=800
0	674.76	288.91	v:0.5;t:f;sf:1;nr:3.95;cr:7.89;verts:23.16,15.04|19.86,19.18|-14.22,23.67|0.6,-39|6.04,-18.09;
40	679.4	273.27	v:0.5;t:f;sf:1;nr:3.99;cr:7.98;verts:15.22,3.54|11.66,5.59|-18.86,8.03|18.52,-0.6;
80	690.16	240.49	v:0.5;t:f;sf:1;nr:4.03;cr:8.05;verts:3.43,24.42|-0.43,24.65|-24.65,0.43|18.61,-16.18|31.24,-24.81;
120	695.83	233.41	v:0.5;t:f;sf:1;nr:4.06;cr:8.12;verts:-2.24,17.34|-6.1,17.58|-20.59,-1.08|13.25,-15.79|39.43,-8.18;
160	709.78	206.83	v:0.5;t:f;sf:1;nr:4.09;cr:8.18;verts:31.67,7.2|5.1,17.79|-20.05,-9.01|-16.18,-9.25|-9.26,-16.03;
200	722.97	197.48	v:0.5;t:f;sf:1;nr:4.11;cr:8.23;verts:18.47,-2.14|40.08,8.03|-8.09,8.45|-23.65,8.15|-12.89,-21.44;
240	749.8	197.89	v:0.5;t:f;sf:1;nr:4.13;cr:8.27;verts:13.26,8.44|-2.77,8.53|-4.88,7.52|-8.36,-1.73|-4.37,-40.9;
280	766.09	195.88	v:0.5;t:f;sf:1;nr:4.15;cr:8.31;verts:-3.03,6.42|-19.06,6.51|-21.17,5.5|-9.83,-0.52|38.84,-14.18;
320	785.53	196.94	v:0.5;t:f;sf:1;nr:4.17;cr:8.35;verts:17.82,37.53|-22.47,7.48|-9.5,-15.81|19.39,-13.12|16.13,-8.94;
360	804.9	202.86	v:0.5;t:f;sf:1;nr:4.19;cr:8.38;verts:-5.35,-27.53|27.98,-1.96|0.03,-7.19|20.51,19.13|-39.04,-14.75;
400	809.6	194.99	v:0.5;t:f;sf:1;nr:4.21;cr:8.42;verts:15.81,11.26|7.55,5.29|-4.67,-15.06|1.01,-26.8;
440	815.08	177.2	v:0.5;t:f;sf:1;nr:4.23;cr:8.45;verts:-9.7,40.95|-6.49,-6.49|2.07,-12.5|10.33,-6.53|9.17,0.16;
480	817.95	173.18	v:0.5;t:f;sf:1;nr:4.24;cr:8.48;verts:8.9,41.31|-9.35,-10.51|-0.79,-16.53|7.47,-10.56|6.31,-3.87;
520	831.17	152.97	v:0.5;t:f;sf:1;nr:4.26;cr:8.51;verts:-3.89,22.06|-4.33,21.11|-19.2,11.54|-6.92,-24.07|41.26,-9.82;
560	843.09	145.55	v:0.5;t:f;sf:1;nr:4.27;cr:8.53;verts:19.36,37.9|-15.8,14.64|-16.24,13.69|-16.4,-23.43|15.58,-23.98;
600	871.59	138.56	v:0.5;t:f;sf:1;nr:4.28;cr:8.56;verts:-17.89,20.63|-5.57,-7.13|8.78,-2.19|8.06,4.11;
640	884.39	138.7	v:0.5;t:f;sf:1;nr:4.29;cr:8.58;verts:-4.75,4.24|-1.91,21.82|-18.38,-6.99|-17.49,-13.18|-0.49,-0.02;
680	908.83	136.78	v:0.5;t:f;sf:1;nr:4.3;cr:8.6;verts:12.15,23.85|-1.4,26.73|-24.93,-1.93|20.66,-37.59|21.92,-15.35;
720	927.26	133.51	v:0.5;t:f;sf:1;nr:4.31;cr:8.62;verts:-4.15,19.52|-13.92,31.46|3.49,-18.62|10.87,-16.73;
760	945.48	135.91	v:0.5;t:f;sf:1;nr:4.33;cr:8.65;verts:36.7,22.65|-22.34,-1.95|-16.4,-15.29|-14.73,-16.23|-7.35,-14.34;
800	958.79	140.27	v:0.5;t:f;sf:1;nr:4.34;cr:8.69;verts:0.18,10.3|-5.46,8.73|26.06,-9.37|10.3,0.18;
840	973.66	149.4	v:0.5;t:f;sf:1;nr:4.36;cr:8.72;verts:-14.68,19.44|-4.57,9.32|-34.35,26.59|22.27,-23.06|11.2,-0.23;
880	983.78	158.73	v:0.5;t:f;sf:1;nr:4.37;cr:8.75;verts:43.59,-0.73|1.08,9.09|-14.69,18.64|-16.61,-9.59|12.15,-13.74;
920	997.68	156.49	v:0.5;t:f;sf:1;nr:4.39;cr:8.78;verts:-6.85,43.21|-12.82,6.85|-1.75,-15.97|17.1,-10.27|17.28,-9.97;
960	1017.56	149.13	v:0.5;t:f;sf:1;nr:4.41;cr:8.82;verts:4.39,7.91|-2.85,27.96|-2.79,-17.63|-2.61,-17.33|5.57,-7.13;
1000	1033.57	134.24	v:0.5;t:f;sf:1;nr:4.43;cr:8.85;verts:30.96,16.9|-18.85,13.07|-11.62,-6.98|-11.54,-14.25|-10.44,-22.02;
1040	1045.16	129.66	v:0.5;t:f;sf:1;nr:4.44;cr:8.88;verts:0.21,-0.35|-0.32,9.02|-8.83,1.88|-23.21,-11.56;
1080	1058.13	127.89	v:0.5;t:f;sf:1;nr:4.45;cr:8.91;verts:43.97,6.15|-13.28,7.25|-21.8,0.11|-12.75,-2.12|-30.04,-10.93;
1120	1081.77	119.93	v:0.5;t:f;sf:1;nr:4.47;cr:8.93;verts:20.33,-1.81|27.36,19.16|8.08,32.41|-39.42,-20.74|24.03,-23.21;
1160	1105.6	115.07	v:0.5;t:f;sf:1;nr:4.48;cr:8.96;verts:3.53,14.31|-6.27,17.19|-3.5,-6.66|5.79,-8.59;
1200	1122.45	114.26	v:0.5;t:f;sf:1;nr:4.49;cr:8.98;verts:44.4,5.85|-13.32,13.49|-20.35,-7.47|-11.05,-9.4|-18.36,-23.5;
1240	1130.1	117.37	v:0.5;t:f;sf:1;nr:4.5;cr:9.01;verts:0.33,0.4|-20.97,16.6|-35.4,-5.61|-18.7,-6.29|20.04,-29.71;
1280	1150.24	122.88	v:0.5;t:f;sf:1;nr:4.51;cr:9.03;verts:5.15,22.29|-19.81,5.91|-22.82,-1.6|-0.1,-24.2|33.34,-13.65;
1320	1174.4	117.28	v:0.5;t:f;sf:1;nr:4.52;cr:9.05;verts:43.29,12.79|-19.02,16.68|-19.08,7.71|-19.68,-6.02|9.18,-19.26;
1360	1186.85	108.35	v:0.5;t:f;sf:1;nr:4.54;cr:9.07;verts:22.74,-4.45|11.44,15.18|-15.75,-10.63|4.6,-18.44;
1400	1198.28	93.06	v:0.5;t:f;sf:1;nr:4.55;cr:9.09;verts:21.98,39.67|-9.62,16.66|-12.87,-14.29|-6.58,-18.07|11.3,-19.74;
1440	1204.37	82.33	v:0.5;t:f;sf:1;nr:4.6;cr:9.2;verts:34.18,12.42|17.99,5.84|-15.71,5.93|-9.46,-16.38;
*	id=P2	origin=start	destiny=end	motherId=-	ageAtStart=80
0	806.23	410.62	v:0.5;t:f;sf:1;nr:3.96;cr:7.92;verts:9.31,-2.15|6.99,6.52|6.6,20.62|-3.89,8.73|-12.1,-28.89;
40	809	438.17	v:0.5;t:f;sf:1;nr:4;cr:8.01;verts:8.06,28.1|-26.71,11.89|-14.88,-1.34|-13.27,-26.05|30.82,-24.89;
80	813.85	444.35	v:0.5;t:f;sf:1;nr:4.05;cr:8.09;verts:-10.95,14.01|-14.2,10.7|-19.73,4.84|-17,-5.2|38.3,-11.67;
120	824.27	453.54	v:0.5;t:f;sf:1;nr:4.09;cr:8.17;verts:4.13,40.25|-9.95,-5.07|-8.3,-7.47|1.94,-11|8.68,-7.03;
160	835.04	458.28	v:0.5;t:f;sf:1;nr:4.12;cr:8.24;verts:40.51,5.27|-7.7,2.96|-20.72,-0.33|-19.07,-2.73|-8.83,-6.26;
200	866.3	462.01	v:0.5;t:f;sf:1;nr:4.15;cr:8.31;verts:9.25,9.01|-0.23,0.31|24.89,-13.23|28.04,-2.95;
240	870.71	473.21	v:0.5;t:f;sf:1;nr:4.18;cr:8.37;verts:4.84,20.21|-4.64,11.5|33.28,-24.87|10.23,-4.99|20.48,-2.04;
280	875.72	472.25	v:0.5;t:f;sf:1;nr:4.21;cr:8.42;verts:15.47,-2.99|5.22,-5.94|-0.17,19.25|1.64,-33.43;
320	894.27	463.58	v:0.5;t:f;sf:1;nr:4.23;cr:8.47;verts:39.1,15.59|-18.73,10.58|-13.33,-14.62|-3.08,-11.67|1.79,-12.75;
360	914.73	451.13	v:0.5;t:f;sf:1;nr:4.26;cr:8.51;verts:8.81,-6.88|18.63,3.14|4.01,10.43|-29.19,-17.18;
400	924.84	443.78	v:0.5;t:f;sf:1;nr:4.28;cr:8.56;verts:33.21,26.63|-6.1,3.08|-20.83,2.19|-1.3,-14.23|8.53,-4.21;
440	944.52	421.71	v:0.5;t:f;sf:1;nr:4.3;cr:8.6;verts:32.1,3.94|13.53,4.57|-7.65,33.36|-26.49,-18.55|27.72,-16.66;
480	959.73	409.89	v:0.5;t:f;sf:1;nr:4.32;cr:8.64;verts:19.28,10.25|-1.72,13.98|-1.68,-7.26|16.89,-7.88;
520	968.1	394.55	v:0.5;t:f;sf:1;nr:4.34;cr:8.68;verts:10.91,-5.08|8.77,42.3|-10.09,-1.35|-10.05,-22.59|8.52,-23.21;
560	974.8	375.76	v:0.5;t:f;sf:1;nr:4.36;cr:8.72;verts:2.07,23.5|-11.76,26.41|-27.93,7.48|4.21,-23.88|36.59,-23.36;
600	976.55	360.98	v:0.5;t:f;sf:1;nr:4.37;cr:8.75;verts:21.85,27.17|-13.51,11.63|-5.74,-29.52|20.51,-21.99;
640	989.91	339.71	v:0.5;t:f;sf:1;nr:4.39;cr:8.78;verts:-10.44,25.98|-8.02,-3.91|5.12,-7.31|8.49,5.9;
680	997.07	317.93	v:0.5;t:f;sf:1;nr:4.41;cr:8.82;verts:26.81,-1.87|-17.6,4.2|1.33,-15.88|15.45,-31.55;
720	999.42	297.47	v:0.5;t:f;sf:1;nr:4.43;cr:8.85;verts:16.75,16.17|16.17,16.75|-23.28,0|-19.95,-16.26|44.03,-2.38;
760	1005.11	283.02	v:0.5;t:f;sf:1;nr:4.44;cr:8.89;verts:11.05,1.72|10.48,2.3|29.8,32.73|-31.82,-4.47|-1.12,-32.11;
800	1001.81	255.19	v:0.5;t:f;sf:1;nr:4.46;cr:8.92;verts:33.89,8.45|-30.98,31.85|-9.63,-33.57|11.94,-32.82|33.73,-9.04;
840	1005.2	237.94	v:0.5;t:f;sf:1;nr:4.48;cr:8.95;verts:20.82,7.99|-21.64,5.39|-18.49,-12.47|34.36,-9.62;
880	1017.03	218.38	v:0.5;t:f;sf:1;nr:4.49;cr:8.99;verts:9.81,20.12|-16.9,14.69|-7.5,-0.36|-19.39,-11.19|8.99,-11.56;
920	1029.65	200.51	v:0.5;t:f;sf:1;nr:4.51;cr:9.02;verts:11.76,43.37|-9.76,-5.19|-2.86,-10.68|3.78,-10.39|5.36,-9.67;
960	1037.31	191.36	v:0.5;t:f;sf:1;nr:4.52;cr:9.05;verts:22.72,38.94|-17.42,-14.34|-10.52,-19.83|-3.88,-19.54|-2.3,-18.82;
1000	1041.03	180.17	v:0.5;t:f;sf:1;nr:4.54;cr:9.08;verts:8.27,7.45|4.7,10.09|-5.12,10.7|-8.77,6.85|5.39,-9.73;
1040	1057.6	166.83	v:0.5;t:f;sf:1;nr:4.56;cr:9.11;verts:43.37,32.96|-21.69,-2.65|-11.87,-3.26|-25.34,-6.49|-8.3,-5.89|-11.18,-23.07;
1080	1082.41	161.84	v:0.5;t:f;sf:1;nr:4.57;cr:9.14;verts:35.7,7.34|14.16,13.67|-15.08,12.65|-12.39,-15.3;
1120	1101.06	165.46	v:0.5;t:f;sf:1;nr:4.63;cr:9.27;verts:35.83,7.37|-4.49,17.3|-17.92,-4.47|-7.81,-16.74;
1160	1113.25	174.73	v:0.5;t:f;sf:1;nr:4.71;cr:9.42;verts:16.65,24.54|-15.8,13.74|-19.99,-7.47|12.6,-16.72;
1200	1127.16	192.29	v:0.5;t:f;sf:1;nr:4.81;cr:9.61;verts:28.15,16.25|5.09,32.11|-16.74,27.87|-0.21,0.5|29.22,-14.25;
1240	1140.29	198.11	v:0.5;t:f;sf:1;nr:4.9;cr:9.8;verts:15.03,22.08|-34.77,-14.76|0.98,-3.15|16.1,-8.43;
1280	1164.53	199.53	v:0.5;t:f;sf:1;nr:4.94;cr:9.88;verts:-9.21,23.5|-9.65,1.7|-23.26,-1.74|-8.14,-7.01|43.29,-22.91;
1320	1172.95	193.74	v:0.5;t:f;sf:1;nr:4.97;cr:9.94;verts:19.01,9.69|-17.64,17.71|-18.08,-4.08|-16.57,-12.79|37.28,-32.4;
1360	1192.19	196.19	v:0.5;t:f;sf:1;nr:4.99;cr:9.98;verts:0.29,0.5|-0.23,12.13|-27.9,-14.83|-23.48,-21.14|11.84,-29.3;
1400	1205.45	210.96	v:0.5;t:f;sf:1;nr:5.01;cr:10.01;verts:-12.97,15.27|-2.38,-27.24|1.31,-6.57|24.98,-11.12;
1440	1207.26	227.46	v:0.5;t:f;sf:1;nr:5.01;cr:10.02;verts:31.7,28.54|-0.49,9.93|-17.95,-26.54|-4.19,-10.75|23.18,5.37;
*	id=P3	origin=start	destiny=end	motherId=-	ageAtStart=240
0	560.76	160.07	v:0.5;t:f;sf:1;nr:3.94;cr:7.89;verts:4.04,21.07|-6.41,-5.58|11.12,-22.33|5.8,-6.22;
40	563.48	173.73	v:0.5;t:f;sf:1;nr:3.96;cr:7.92;verts:-9.13,8.09|2.59,-10.01|8.4,-8.67|11.84,-10.66;
80	571.21	184.19	v:0.5;t:f;sf:1;nr:3.99;cr:7.98;verts:4.67,15.54|-6.77,11.27|-5.14,0.45|11.27,-6.77;
120	585.87	197.3	v:0.5;t:f;sf:1;nr:4.02;cr:8.05;verts:18.53,22.88|-16.89,24.12|-26.9,11.98|-3.39,6.34|-0.36,-0.28;
160	588.66	226.4	v:0.5;t:f;sf:1;nr:4.06;cr:8.12;verts:0.44,0.16|-17.58,20.22|-25.34,8.72|-26.21,-5.57|0,-26.8;
200	599.05	249.31	v:0.5;t:f;sf:1;nr:4.1;cr:8.2;verts:28.71,1.5|-30.49,26.82|-10.39,-3.89|-24.38,-15.23|7.44,-27.77;
240	600.79	271.41	v:0.5;t:f;sf:1;nr:4.14;cr:8.27;verts:-3,-18.94|0.14,-0.35|5.7,-5.67|19.15,1;
280	603.92	293.35	v:0.5;t:f;sf:1;nr:4.18;cr:8.35;verts:2.57,16.27|-2.99,21.59|-6.13,3|-6.73,-6.49|11.4,-39.77;
320	615.89	305.18	v:0.5;t:f;sf:1;nr:4.22;cr:8.43;verts:-18.1,14.83|-18.7,5.34|1.55,-9.82|40.82,-8.82|9.92,-0.69;
360	629.07	309.11	v:0.5;t:f;sf:1;nr:4.26;cr:8.51;verts:37.61,19.05|-10.54,0.18|-10.48,-1.1|-11.62,-5.89|-6.2,-8.53;
400	635.45	322.52	v:0.5;t:f;sf:1;nr:4.3;cr:8.6;verts:-16.92,13.59|-16.86,12.31|-3.07,1.99|-12.58,4.88|-18,7.52;
440	638.79	339.14	v:0.5;t:f;sf:1;nr:4.34;cr:8.68;verts:-6.41,18.61|-0.94,-8.98|21.23,-5.78|8.91,-1.41;
480	631.39	363.46	v:0.5;t:f;sf:1;nr:4.38;cr:8.76;verts:6.45,15.34|3.91,27.84|2.45,28.01|-21.22,-18.44|12.63,-18.27;
520	616.09	392.14	v:0.5;t:f;sf:1;nr:4.42;cr:8.84;verts:-3.68,17.31|-5.92,10.23|-12.07,12.94|-17.6,1.85|19.59,-29.05;
560	610.1	409.25	v:0.5;t:f;sf:1;nr:4.46;cr:8.92;verts:19.65,18.98|-11.61,18.97|-27.17,-2.86|18.87,-29.91|25.51,-9.79;
600	591.06	419.46	v:0.5;t:f;sf:1;nr:4.5;cr:9;verts:-8.13,7.35|-0.41,0|7.61,-19.83|8.3,-19.55;
640	568.98	424.31	v:0.5;t:f;sf:1;nr:4.54;cr:9.08;verts:21.67,4.85|13.95,12.2|-44.6,-6.01|29.79,-5.25|30.24,-0.53;
680	550	420.67	v:0.5;t:f;sf:1;nr:4.58;cr:9.16;verts:9.18,6.19|6.67,8.85|-7.88,8.91|8.23,-7.41;
720	535.16	417.45	v:0.5;t:f;sf:1;nr:4.62;cr:9.23;verts:24.02,2.97|21.51,5.62|6.95,5.69|-36.59,1.69|23.07,-10.64;
760	514.98	411.19	v:0.5;t:f;sf:1;nr:4.65;cr:9.31;verts:23.45,28.53|-0.56,10.6|-7.89,-7.1|27.14,-0.58;
800	498.5	412.96	v:0.5;t:f;sf:1;nr:4.69;cr:9.38;verts:15.92,12.38|-22.41,20.18|-19.38,-23.1|8.58,-5.33|0.53,-0.1;
840	490.01	411	v:0.5;t:f;sf:1;nr:4.72;cr:9.45;verts:24.41,10.41|20.79,21.64|-13.92,18.21|-10.89,-25.07|17.08,-7.29;
880	486.79	410.88	v:0.5;t:f;sf:1;nr:4.76;cr:9.52;verts:20.29,-7.41|1.54,-2.86|-10.7,18.1|-9.28,-19.02|-7.67,-25.18;
920	474.54	424.2	v:0.5;t:f;sf:1;nr:4.79;cr:9.58;verts:33.51,18.05|13.79,10.45|-23.73,-4.61|4.58,-11.87;
960	449.84	434.46	v:0.5;t:f;sf:1;nr:4.82;cr:9.64;verts:11.87,-0.41|11.85,0.83|-11.61,-4.79|-0.41,-11.87;
1000	446.51	435.55	v:0.5;t:f;sf:1;nr:4.85;cr:9.71;verts:6.87,37.96|-8.29,-3.69|15.2,0.68|15.17,1.92;
1040	436.93	445.23	v:0.5;t:f;sf:1;nr:4.88;cr:9.77;verts:24.76,11.6|1.3,5.98|-2.11,7.86|-23.57,26.18;
1080	424.95	463.75	v:0.5;t:f;sf:1;nr:4.91;cr:9.83;verts:13.27,24.5|11.19,27.71|9.86,26.38|-20.38,21.86|5.91,-48.47;
1120	417.96	467.2	v:0.5;t:f;sf:1;nr:4.94;cr:9.88;verts:-5.08,22.02|-13.39,25.31|-21.61,-6.61|-15.41,-16.53|-0.54,-0.16;
1160	399.24	469.09	v:0.5;t:f;sf:1;nr:4.97;cr:9.94;verts:18.17,1.73|5.33,27.19|-30.14,-25.59|-2.9,-4.72|3.3,-14.64;
1200	373.77	476.79	v:0.5;t:f;sf:1;nr:5;cr:10;verts:4.71,29.76|-22.38,12.12|-4.67,-17.88|28.77,-6.93|22.57,2.99;
1240	357.01	477.31	v:0.5;t:f;sf:1;nr:5.03;cr:10.06;verts:-7.33,39.32|-5.62,12.63|0,-13.6|12.09,-17.37;
1280	348.45	481.23	v:0.5;t:f;sf:1;nr:5.06;cr:10.11;verts:36.81,0|2.94,16.56|-38.72,-10.9|8.56,-9.67|20.65,-13.44;
1320	331.84	489.98	v:0.5;t:f;sf:1;nr:5.08;cr:10.17;verts:-44.39,24.23|-11.95,2.11|-22.11,-2.15|2.52,-11.87|25.17,-0.92;
1360	310.3	495.54	v:0.5;t:f;sf:1;nr:5.11;cr:10.23;verts:16.4,21.77|-12.37,24.28|0.13,-0.57|24.06,-6.32|9.58,7.66;
1400	291.28	508.74	v:0.5;t:f;sf:1;nr:5.14;cr:10.28;verts:19.16,12.63|14.4,37.52|-40.19,0|-37.52,-14.4|43.74,-26.49;
1440	285.12	518.19	v:0.5;t:f;sf:1;nr:5.17;cr:10.34;verts:13.45,19.21|-8.02,22.03|-23.39,-1.64|-15.07,-17.96|41.42,-30.47;
*	id=P4	origin=start	destiny=end	motherId=-	ageAtStart=360
0	44.19	524.52	v:0.5;t:f;sf:1;nr:4.02;cr:8.03;verts:11.79,16.57|-1.3,8.24|-7.07,4.42|7.29,-4.04|10.75,2.52;
40	35.43	537.22	v:0.5;t:f;sf:1;nr:4.06;cr:8.12;verts:16.06,8.66|15.12,9.45|7.46,20.94|1.69,17.13|-21.16,-34.14;
80	33.02	552.13	v:0.5;t:f;sf:1;nr:4.1;cr:8.19;verts:9.4,23.26|9.4,23.26|-0.44,25.08|-11.78,-22.15|3.84,-32.24;
120	38.09	577.1	v:0.5;t:f;sf:1;nr:4.13;cr:8.26;verts:-1.23,-7.27|-0.44,-0.18|-16.85,2.82|-20.58,-13.88|-5.58,-24.19;
160	43.62	586.86	v:0.5;t:f;sf:1;nr:4.17;cr:8.33;verts:-5.97,9.58|-5.95,9.53|-6.76,2.49|-2.71,-0.84|-11.11,-14.43;
200	52.37	592.13	v:0.5;t:f;sf:1;nr:4.2;cr:8.41;verts:-11.46,4.43|-14.7,14.8|-14.72,14.85|-15.51,7.76|-19.86,-9.15|-0.57,0.11;
240	57.36	586.8	v:0.5;t:f;sf:1;nr:4.24;cr:8.49;verts:48.53,-13.8|-19.71,9.52|-19.69,9.47|-20.5,2.43|-16.45,-0.9|-5.56,-5.22;
280	76.31	576.82	v:0.5;t:f;sf:1;nr:4.28;cr:8.56;verts:17.44,6.69|9.05,16.34|0.65,18.67|-18.12,-4.52|-4.42,-42.22;
320	88.55	574.61	v:0.5;t:f;sf:1;nr:4.32;cr:8.63;verts:-3.18,14.12|-11.59,16.45|-17.79,0.93|32.06,-28.38|5.2,4.48;
360	96.23	584.03	v:0.5;t:f;sf:1;nr:4.35;cr:8.7;verts:-2.49,13.89|-21.8,6.66|-13.4,-18.44|-11.05,-19.94|43.06,-3.06;
400	99.96	602.11	v:0.5;t:f;sf:1;nr:4.37;cr:8.74;verts:17.32,7.71|-6.49,17.82|-17.12,-0.36|-14.77,-1.85|30.08,-17.49;
440	89.28	614.71	v:0.5;t:f;sf:1;nr:4.39;cr:8.78;verts:27.87,2.37|-4.1,10.74|-4.86,-7.48|6.52,-6.08;
480	82.96	638.24	v:0.5;t:f;sf:1;nr:4.41;cr:8.81;verts:12.84,17.46|1.46,16.06|-3.1,22.08|-5.3,-27.58|8.71,-20.52;
520	68	652.97	v:0.5;t:f;sf:1;nr:4.42;cr:8.84;verts:-1.98,9.31|-24.36,14.2|9.66,-12.85|8.55,-4.17|23.67,-5.79;
560	52.74	657.52	v:0.5;t:f;sf:1;nr:4.44;cr:8.87;verts:24.92,-8.31|23.81,0.37|13.28,13.85|-9.1,18.74|-28.49,-33.81;
600	25.01	662.34	v:0.5;t:f;sf:1;nr:4.45;cr:8.91;verts:5.69,7.83|0.17,9.67|-3.78,8.9|0.58,-35.49;
640	14.41	661.84	v:0.5;t:f;sf:1;nr:4.47;cr:8.95;verts:2.01,-19.14|10.76,9.17|6.82,8.4|-11.44,-33.75;
680	-1.84	656.58	v:0.5;t:f;sf:1;nr:4.5;cr:8.99;verts:-19.24,30.18|-25.11,14.49|24.58,-15.36|23.07,3.14;
720	-29.95	647.48	v:0.5;t:f;sf:1;nr:4.52;cr:9.04;verts:8.86,21.07|-4.56,8.25|9.81,-21.03|3,5.39;
760	-49.96	654.94	v:0.5;t:f;sf:1;nr:4.54;cr:9.09;verts:23.01,12.85|16.07,16.64|15.45,15.71|-36.06,-27.24|-16.92,-15.78;
800	-54.54	660.18	v:0.5;t:f;sf:1;nr:4.57;cr:9.14;verts:16.43,8.75|0.16,9.36|-6.26,6.96|3.96,-8.48;
840	-66.41	668.7	v:0.5;t:f;sf:1;nr:4.6;cr:9.19;verts:15.82,0.03|12.03,17.87|5.61,15.47|-27.86,-23.68|-10.19,-18.39;
880	-81.65	684.14	v:0.5;t:f;sf:1;nr:4.67;cr:9.33;verts:17.33,10.41|5.05,-2.94|-12.62,-8.23|20.84,-10.91;
920	-91.25	705.22	v:0.5;t:f;sf:1;nr:4.75;cr:9.5;verts:7.98,8.26|14.66,18.14|-3.01,12.85|-11.34,1.8|-5.13,-36.98;
960	-97.08	708.04	v:0.5;t:f;sf:1;nr:4.85;cr:9.69;verts:13.8,11.07|2.82,15.66|-5.51,4.61|-10.09,-2.33|-9.73,-36.73;
1000	-108.48	705.32	v:0.5;t:f;sf:1;nr:4.96;cr:9.91;verts:25.21,8.35|5.89,1.89|14.22,12.95|-11,-11.46|-9.78,-34.1;
1040	-120.02	696.41	v:0.5;t:f;sf:1;nr:5;cr:10.01;verts:25.75,4.03|0.28,0.5|0.53,-20.37|10.86,-19.59|17.42,-7.02;
1080	-136.43	686.59	v:0.5;t:f;sf:1;nr:5.04;cr:10.07;verts:-0.21,12.31|-12.12,-2.14|1.34,-16.34|16.7,-9.32;
1120	-162.68	689.53	v:0.5;t:f;sf:1;nr:5.06;cr:10.12;verts:14.13,0.81|26.04,15.25|-0.57,10.86|-32.78,-23.42|7.28,-8.08;
1160	-177.43	688.92	v:0.5;t:f;sf:1;nr:5.08;cr:10.15;verts:28.87,0.19|14.18,10.25|-21.99,23.76|-18.03,-24.04|22.02,-8.7;
1200	-190.01	683.72	v:0.5;t:f;sf:1;nr:5.09;cr:10.18;verts:-0.13,0.45|-9.41,18.57|-11.31,5.28|-5.46,-29.23;
1240	-195.74	683.33	v:0.5;t:f;sf:1;nr:5.1;cr:10.2;verts:31.98,6.1|-3.68,18.17|-5.58,4.88|0.27,-29.63;
1280	-208.89	694.04	v:0.5;t:f;sf:1;nr:5.11;cr:10.21;verts:9.47,28.88|7.57,15.59|-5.92,50.64|-3.45,-32.85|13.43,-18.91;
1320	-229.47	706.39	v:0.5;t:f;sf:1;nr:5.11;cr:10.23;verts:17.13,-20.5|1.25,11.88|-8.15,8.74|7.74,-40.11;
1360	-243.27	724.38	v:0.5;t:f;sf:1;nr:5.12;cr:10.24;verts:16.16,15.07|5.65,26.72|-13.3,17.65|-22.08,-0.77|12.08,-49.7;
1400	-265.66	753.03	v:0.5;t:f;sf:1;nr:5.12;cr:10.25;verts:10.56,4.48|7.37,8.79|0.31,27.89|-2.78,11.13|-10.69,-50.09;
1440	-273.91	769.99	v:0.5;t:f;sf:1;nr:5.13;cr:10.25;verts:18.81,21.44|15.62,25.74|5.47,28.09|-19.99,-12.49|-5.63,-40.61;
*	id=P5	origin=start	destiny=end	motherId=-	ageAtStart=640
0	834.19	567.74	v:0.5;t:f;sf:1;nr:3.92;cr:7.84;verts:7.81,3|5.9,14.72|-0.45,-11.26|3.4,-7.64;
40	838.47	545.59	v:0.5;t:f;sf:1;nr:3.94;cr:7.87;verts:23.59,19.8|3.64,19.73|1.62,-7.43|3.53,-19.15|14.46,-27.2;
80	844.33	540.16	v:0.5;t:f;sf:1;nr:3.97;cr:7.93;verts:30.82,24.48|17.74,14.37|-2.22,14.3|-21.88,-21.88|-4.24,-12.86;
120	847.78	535.63	v:0.5;t:f;sf:1;nr:4;cr:8;verts:14.29,9.84|-7.83,38.87|-5.66,9.77|-7.68,-17.39|16.59,-25.54;
160	862.01	526.21	v:0.5;t:f;sf:1;nr:4.04;cr:8.08;verts:-7.25,5.27|-19.9,0.35|-7.25,-5.27|-7.16,-5.39|40.01,-0.22;
200	884.17	519.63	v:0.5;t:f;sf:1;nr:4.08;cr:8.16;verts:-13.11,28.11|-27.64,-14.08|17.85,-6.8|30.64,-4.85|40.27,-3.11;
240	900.97	510.56	v:0.5;t:f;sf:1;nr:4.12;cr:8.24;verts:3.58,25.45|3.13,25.5|-10.69,23.81|1.05,-15.86|13.83,-13.92;
280	913.26	504.53	v:0.5;t:f;sf:1;nr:4.16;cr:8.32;verts:22.98,23.62|-8.71,19.41|-9.15,19.47|-11.23,-21.89|1.55,-19.95;
320	932.95	496.73	v:0.5;t:f;sf:1;nr:4.2;cr:8.41;verts:22.26,11.84|17.51,18.14|3.28,15.82|-33.07,3.82|16.54,-19.03;
360	949.94	501.65	v:0.5;t:f;sf:1;nr:4.25;cr:8.49;verts:5.27,16.76|0.53,23.06|-13.71,20.74|-0.45,-14.11|12.95,-39.98;
400	974.96	518.82	v:0.5;t:f;sf:1;nr:4.29;cr:8.57;verts:20.39,16.51|18.22,18.87|12.32,23.16|-26.09,-2.74|-1.76,-33.91;
440	986.3	540.79	v:0.5;t:f;sf:1;nr:4.33;cr:8.66;verts:33.77,5.98|-9.23,0.81|-8.81,-2.86|3.17,-8.7;
480	994.95	553.25	v:0.5;t:f;sf:1;nr:4.37;cr:8.74;verts:-5.48,3.76|-17.87,13.27|-17.45,9.6|-24.63,-10.46|-0.5,0.02;
520	1006.93	574.87	v:0.5;t:f;sf:1;nr:4.41;cr:8.83;verts:7.79,33.74|-12.48,21.64|-18.86,29.04|-31.64,14.08|0.26,-0.43;
560	1009.14	583.21	v:0.5;t:f;sf:1;nr:4.46;cr:8.91;verts:34.93,5.23|-1.95,7.9|-9.05,-4.61|7.3,-7.05;
600	1017.55	608.59	v:0.5;t:f;sf:1;nr:4.5;cr:8.99;verts:-1.1,18.32|-2.93,18.48|-16.67,8.5|-7.91,-16.96|41.18,-17.02;
640	1025.47	633.6	v:0.5;t:f;sf:1;nr:4.54;cr:9.07;verts:0.18,0.49|-15.83,8.06|-24.07,-22.44|-6.28,-32.31|18.4,-27.28;
680	1038.78	653.27	v:0.5;t:f;sf:1;nr:4.58;cr:9.15;verts:-13.13,20.15|-16.5,-9.15|-19.58,-12.64|5.1,-7.62|45.13,-4.59;
720	1052.64	657.59	v:0.5;t:f;sf:1;nr:4.62;cr:9.23;verts:-21.13,40.59|-30.01,5.29|-8.76,-3.29|5.82,-29.92|28.82,-9.92;
760	1058.76	661.47	v:0.5;t:f;sf:1;nr:4.65;cr:9.31;verts:-8.63,35.9|-14.89,0.58|-0.31,-26.04|22.69,-6.05;
800	1080.22	677.51	v:0.5;t:f;sf:1;nr:4.69;cr:9.39;verts:1.24,10|-4.38,23.43|-21.76,-10|20.75,-18.69;
840	1090.56	689.92	v:0.5;t:f;sf:1;nr:4.73;cr:9.47;verts:17.93,-7.24|10.41,-6.28|8.48,17.38|-9.1,22.4|-2.7,-46.86;
880	1102.63	705.27	v:0.5;t:f;sf:1;nr:4.77;cr:9.54;verts:24.27,18.29|16.99,25.19|5.86,8.11|-1.66,9.08|-29.82,-36.75;
920	1121.86	707.08	v:0.5;t:f;sf:1;nr:4.81;cr:9.62;verts:5.04,20.1|-2.24,27|-13.37,9.92|-20.89,10.88|14.09,-45.59;
960	1138.43	706.1	v:0.5;t:f;sf:1;nr:4.85;cr:9.7;verts:7.08,30.66|-11.53,19.11|-26.39,17.14|16.44,-26.03|31.46,0;
1000	1157.27	711.52	v:0.5;t:f;sf:1;nr:4.88;cr:9.76;verts:2.84,23.1|-2.4,-20.61|3.33,0.03|12.62,5.43;
1040	1168.08	725	v:0.5;t:f;sf:1;nr:4.91;cr:9.82;verts:1.81,18.91|-13.22,-7.13|2.7,-12.69|36.13,-14.76;
1080	1176.15	729.91	v:0.5;t:f;sf:1;nr:4.94;cr:9.88;verts:4.16,12.07|-6.27,23.82|-21.29,-2.22|-5.37,-7.78|37.43,-31.77;
1120	1202.64	742.62	v:0.5;t:f;sf:1;nr:4.97;cr:9.94;verts:39.44,-2.44|10.2,-2.36|6.87,-7.9|10.94,-19.06;
1160	1226	734.5	v:0.5;t:f;sf:1;nr:5;cr:9.99;verts:6.26,49.29|-13.16,-10.48|-16.5,-16.03|-7.26,-18.93|16.07,-10.56;
1200	1252.74	722.58	v:0.5;t:f;sf:1;nr:5.03;cr:10.05;verts:9.8,-2.44|6.35,7.85|5.05,8.74|-27.64,-16.1;
1240	1272.03	721.75	v:0.5;t:f;sf:1;nr:5.05;cr:10.11;verts:6.73,39.64|-14.24,7.91|-12.93,7.01|-9.49,-3.28|8.06,-41.44;
1280	1297.52	718.92	v:0.5;t:f;sf:1;nr:5.08;cr:10.16;verts:46.22,20.45|2.64,21.47|-21.51,-2.26|-15.03,-15.56|3.76,-21.3;
1320	1323.63	710.84	v:0.5;t:f;sf:1;nr:5.11;cr:10.22;verts:20.1,12.37|-10.47,17.42|-23.48,13.39|-0.25,-0.4;
1360	1343.96	691.64	v:0.5;t:f;sf:1;nr:5.14;cr:10.27;verts:39.58,32.3|-10.01,5.1|-20.58,-19.6|-0.23,-6.83|-1.17,-11.18;
1400	1360.41	678.76	v:0.5;t:f;sf:1;nr:5.16;cr:10.33;verts:46.57,21.65|23.12,19.42|-26.47,-7.78|-16.68,-19.71|-17.63,-24.06;
1440	1370.46	675.57	v:0.5;t:f;sf:1;nr:5.19;cr:10.38;verts:-19.97,26.33|-11.38,4.37|-11.45,4.17|13.08,16.23;
*	id=P6	origin=start	destiny=end	motherId=-	ageAtStart=880
0	431.39	42.44	v:0.5;t:f;sf:1;nr:3.95;cr:7.9;verts:-8.97,27.61|-0.29,0.22|-1.01,-29.02|19.05,-21.91;
40	430.63	63.98	v:0.5;t:f;sf:1;nr:4;cr:7.99;verts:19.82,-0.37|7.2,4.86|0.48,21.77|-20.36,-24.16|-0.24,-7.47;
80	431.64	74.83	v:0.5;t:f;sf:1;nr:4.04;cr:8.08;verts:18.8,10.48|6.19,15.71|-12.19,13.54|-8.87,-30.71|10.71,-14.74;
120	440.63	84.92	v:0.5;t:f;sf:1;nr:4.08;cr:8.16;verts:25.91,0.9|21.99,13.74|1.72,-4.66|9.81,20.57|-32.64,-23.79;
160	464.34	94.35	v:0.5;t:f;sf:1;nr:4.12;cr:8.23;verts:25.5,3.13|-1.72,23.18|2.21,10.34|-21.98,4.78|26.32,-31.15;
200	488.28	97.63	v:0.5;t:f;sf:1;nr:4.15;cr:8.31;verts:1.56,6.41|-7.25,8.64|-11.17,1.57|-5.29,-9.96|32.3,-6.4;
240	511.25	95.48	v:0.5;t:f;sf:1;nr:4.19;cr:8.39;verts:41.3,4.47|-29.63,9.63|-21.42,4.27|-30.77,-4.87|9.33,-8.54;
280	530.8	90.73	v:0.5;t:f;sf:1;nr:4.23;cr:8.47;verts:19.98,25.57|-37.26,-19.23|-10.22,-13.29|21.75,-0.28|30.69,10.57;
320	527.01	81.28	v:0.5;t:f;sf:1;nr:4.27;cr:8.55;verts:42.27,2.52|5.88,20.51|-19.92,7.65|-6.43,-22.74|0.37,-21.34;
360	531.57	59.75	v:0.5;t:f;sf:1;nr:4.31;cr:8.62;verts:0.33,0.36|-32.6,17.33|-36.11,7.68|-29.09,-22.73|36.11,-7.68;
400	533.41	24.73	v:0.5;t:f;sf:1;nr:4.35;cr:8.71;verts:31.19,14.73|-6.97,5.64|-7.92,4.21|-0.47,-8.96|0.78,-8.94;
440	538.9	4.21	v:0.5;t:f;sf:1;nr:4.39;cr:8.78;verts:-0.3,-0.41|-2.19,9.5|-9.73,-0.68|-13.4,-16.31|-12.46,-14.88;
480	535	-13.87	v:0.5;t:f;sf:1;nr:4.43;cr:8.86;verts:8.41,3.57|4.6,27.73|-5.83,-18.76|1.7,-8.58|3.6,-18.48;
520	536.42	-29.27	v:0.5;t:f;sf:1;nr:4.47;cr:8.94;verts:-25.83,35.99|0.29,-23.97|6.99,-11.82|9.96,-2.86|3.18,12.33;
560	548.83	-49.82	v:0.5;t:f;sf:1;nr:4.49;cr:8.98;verts:21.52,12.43|-16.3,18.76|-2.45,-23.42|14.32,-32.77;
600	555.29	-69.97	v:0.5;t:f;sf:1;nr:4.51;cr:9.02;verts:33.58,12.8|8.89,5.77|-22.77,-1.39|15.06,-7.72;
640	565.29	-82.89	v:0.5;t:f;sf:1;nr:4.57;cr:9.15;verts:23.58,-0.11|14.04,25.32|-25.11,-25.91|-1.11,-7.14|5.06,-20.64;
680	575.84	-82.91	v:0.5;t:f;sf:1;nr:4.65;cr:9.31;verts:3.49,25.3|-11.65,-7.17|13.04,-0.14|1.95,3.41;
720	595.02	-85.96	v:0.5;t:f;sf:1;nr:4.74;cr:9.48;verts:-15.7,22.25|-18.95,7.27|-17.24,0.36|-6.15,-3.19|39.86,-24.04;
760	611.41	-83	v:0.5;t:f;sf:1;nr:4.83;cr:9.67;verts:-19.56,29|-23.41,26|-27.56,21.54|-22.54,-0.23|0.45,-0.31;
800	614.18	-89.43	v:0.5;t:f;sf:1;nr:4.92;cr:9.84;verts:-24.42,29.1|-25.3,-6.66|-2.32,-6.74|0.53,-0.17|36.13,-11.74;
840	615.73	-99.18	v:0.5;t:f;sf:1;nr:4.96;cr:9.92;verts:37.11,13.14|27.59,23.15|-34.45,-10.53|-3.87,-16.49|-1.02,-9.92;
880	625.57	-109.94	v:0.5;t:f;sf:1;nr:4.99;cr:9.97;verts:27.27,2.38|17.75,12.4|22.3,22.3|-28.13,-14.71|-10.86,-20.68;
920	630.78	-125.6	v:0.5;t:f;sf:1;nr:5;cr:10;verts:17.1,6.64|-27.73,16.01|4.77,-25.08|22.06,-13.28;
960	623.1	-136.02	v:0.5;t:f;sf:1;nr:5;cr:10.01;verts:21.33,6.12|-20.05,5.59|-39.42,6.68|18.61,-12.09;
1000	613.16	-143.65	v:0.5;t:f;sf:1;nr:5.01;cr:10.02;verts:-8.78,28.71|-29.48,-0.95|-29.95,-2.09|-10.11,-2.04|0.48,-0.31;
1040	585.76	-155.41	v:0.5;t:f;sf:1;nr:5.01;cr:10.02;verts:-1.68,40.03|-2.54,-13.86|-2.07,-12.72|17.3,-13.8;
1080	573.55	-175.76	v:0.5;t:f;sf:1;nr:5.01;cr:10.02;verts:34.74,36.11|10.52,19.68|-30.55,-2.67|-22.06,-21.3|20.12,-23.14;
1120	557.19	-176.85	v:0.5;t:f;sf:1;nr:5.01;cr:10.03;verts:8.68,39.15|-0.8,22.84|-5.7,-22.39|18.95,-12.78;
1160	532.07	-165.22	v:0.5;t:f;sf:1;nr:5.01;cr:10.03;verts:12.16,48.64|-23.81,-10.11|-7.99,-24.6|19.42,-10.76|25.86,-0.45;
1200	523.62	-151.96	v:0.5;t:f;sf:1;nr:5.01;cr:10.03;verts:-5.45,25.08|-15.37,3.15|0.45,-11.34|13.91,-19.15;
1240	506.64	-136.22	v:0.5;t:f;sf:1;nr:5.01;cr:10.03;verts:1.61,18.89|-1.48,4.05|10.74,-3.28|17.43,4.4;
1280	490.02	-129.28	v:0.5;t:f;sf:1;nr:5.01;cr:10.03;verts:27.36,3.66|15.14,10.99|27.44,27.44|-13.72,-15.29|-6.74,-38.22;
1320	489.8	-127.76	v:0.5;t:f;sf:1;nr:5.01;cr:10.03;verts:-33.8,37.04|-13.49,-13.77|25.32,-24.45|27.58,5.17|15.37,12.5;
1360	494.61	-98.86	v:0.5;t:f;sf:1;nr:5.01;cr:10.03;verts:-18.3,15.13|-7.5,7.25|-9.21,5.07|20.51,4.45;
1400	498.3	-78.65	v:0.5;t:f;sf:1;nr:5.01;cr:10.03;verts:5.17,8.95|-11.19,27.45|0.03,0.46|-12.9,25.28;
1440	500.9	-65.59	v:0.5;t:f;sf:1;nr:5.01;cr:10.03;verts:17.37,18.63|2.56,22.01|-2.58,13.52|-4.41,-25.29|19.23,-16.71;
*	id=P7	origin=start	destiny=end	motherId=-	ageAtStart=80
0	551.02	279.21	v:0.5;t:f;sf:1;nr:3.94;cr:7.89;verts:38.94,-1.58|14.78,3.21|-9.69,22.82|-23.83,-6.83|9.29,-22.98;
40	533.03	287.62	v:0.5;t:f;sf:1;nr:3.99;cr:7.97;verts:24.11,20.35|-5.84,1.58|-1.61,-8.29|8.44,0;
80	525.05	305.56	v:0.5;t:f;sf:1;nr:4.03;cr:8.05;verts:25.22,3.83|2.14,19.51|-14.41,-9.72|13.51,-10.94;
120	525.58	334.66	v:0.5;t:f;sf:1;nr:4.07;cr:8.13;verts:12.97,18.16|-3.95,17.1|-12.19,-12.63|-16.94,-27.39|15.64,-7.97;
160	534.68	352.42	v:0.5;t:f;sf:1;nr:4.1;cr:8.21;verts:-2.48,35.53|-31.45,-16.72|-21.3,5.14|13.41,-38.39|6.54,9.8;
200	542.66	379.37	v:0.5;t:f;sf:1;nr:4.14;cr:8.29;verts:0.26,0.39|-27.5,23.91|-21.42,-29.48|25.77,-25.77|5.43,-11.44;
240	549.23	408.5	v:0.5;t:f;sf:1;nr:4.19;cr:8.37;verts:19.2,3.36|-1.14,17.69|-33.09,-1.94|23.65,-14.21|27.17,-4.79;
280	567.37	413.14	v:0.5;t:f;sf:1;nr:4.23;cr:8.46;verts:23.88,23.48|1.05,8|-16.89,-4.21|5.51,-9.57;
320	578.87	412.06	v:0.5;t:f;sf:1;nr:4.27;cr:8.53;verts:12.34,25.31|-17.34,22.19|-10.44,6.92|-5.99,-10.65|10.29,-41.01;
360	606.99	410.08	v:0.5;t:f;sf:1;nr:4.3;cr:8.6;verts:9.37,25.65|-9.11,2.61|-8.9,-3.24|8.78,-3.55;
400	621.29	393.57	v:0.5;t:f;sf:1;nr:4.33;cr:8.66;verts:-4.93,9.14|-29.24,18.15|-5.51,-20.06|32.02,-3.93;
440	634.57	382.51	v:0.5;t:f;sf:1;nr:4.36;cr:8.72;verts:24.15,24.86|-1.84,9.44|7.26,-6.31|18.74,-14.99;
480	656.54	372.17	v:0.5;t:f;sf:1;nr:4.38;cr:8.76;verts:38.14,21.1|2.18,14.52|-23.8,-0.9|-14.71,-16.65|-3.23,-25.33;
520	671.98	354.52	v:0.5;t:f;sf:1;nr:4.4;cr:8.8;verts:-5.27,27.1|0.23,-3.76|22.7,3.45|25.94,9.44;
560	675.78	343.06	v:0.5;t:f;sf:1;nr:4.42;cr:8.84;verts:-9.07,15.64|-20.79,8.71|-3.57,-15.22|18.9,-8.01;
600	672.55	325.58	v:0.5;t:f;sf:1;nr:4.43;cr:8.87;verts:-0.33,0.39|-5.84,-1.84|-17.56,-8.77|-16.81,-21.52|-3.33,-27.11;
640	666.11	301.35	v:0.5;t:f;sf:1;nr:4.45;cr:8.89;verts:-8.31,43.55|-5.87,-20.46|0.6,-26.08|6.11,-23.84|13.68,-16.3;
680	661.09	288.3	v:0.5;t:f;sf:1;nr:4.46;cr:8.92;verts:4.72,29.77|-2.63,30.03|-26.08,36.01|-1.05,-30.13|23.43,-18.97;
720	654.88	276.98	v:0.5;t:f;sf:1;nr:4.47;cr:8.94;verts:16.05,8.18|11.09,14.19|10.93,18.45|3.59,18.71|-25.42,-36.62;
760	649.28	268.67	v:0.5;t:f;sf:1;nr:4.48;cr:8.96;verts:21.64,-0.13|16.68,5.88|16.53,10.14|9.18,10.4|-41.84,-15.69;
800	649.97	257.13	v:0.5;t:f;sf:1;nr:4.49;cr:8.97;verts:20.95,-11.68|2.85,-1.17|15.99,-5.66|8.5,-1.14|15.84,-1.4;
840	660.5	252.65	v:0.5;t:f;sf:1;nr:4.49;cr:8.99;verts:-4.01,27.27|-7.68,-5.65|-2.03,-5.62|5.47,-10.14|10.42,-16.15|5.31,-5.87;
880	682.26	256.9	v:0.5;t:f;sf:1;nr:4.5;cr:9.01;verts:43.73,10.38|-23.79,-1.37|-16.45,-1.63|-16.29,-5.89|-11.33,-11.91;
920	700.02	263.2	v:0.5;t:f;sf:1;nr:4.51;cr:9.02;verts:5.63,8.04|-0.17,9.82|-2.04,9.6|-9.6,-2.04|10.86,-26.7;
960	709.31	269.03	v:0.5;t:f;sf:1;nr:4.52;cr:9.04;verts:-3.66,13.87|-9.46,15.64|-11.33,15.43|-18.9,3.78|1.57,-20.87|34.54,-2.82;
1000	719.75	286.53	v:0.5;t:f;sf:1;nr:4.53;cr:9.06;verts:1.11,36.16|-8.87,-3.37|1.14,-9.24|1.78,-9.14|7.72,-5.21;
1040	732.77	302.28	v:0.5;t:f;sf:1;nr:4.57;cr:9.14;verts:-21.89,12.38|-11.88,6.51|-11.24,6.61|-5.3,10.54|-12.8,13.44;
1080	738.15	317.17	v:0.5;t:f;sf:1;nr:4.61;cr:9.22;verts:-16.62,21.5|-8.39,4.65|-9.38,-1.99|3.44,-8.96|41.75,-18.53;
1120	750.34	328.82	v:0.5;t:f;sf:1;nr:4.65;cr:9.3;verts:-0.5,-0.19|-8.75,2.7|-20.58,16.3|-21.57,9.66|10.08,-31.03;
1160	754.66	340.98	v:0.5;t:f;sf:1;nr:4.69;cr:9.37;verts:42.72,18.34|-4.81,11.97|-13.07,14.85|-34.13,-15.91|5.77,-18.88;
1200	750.47	354.21	v:0.5;t:f;sf:1;nr:4.72;cr:9.45;verts:-0.63,25.2|2.87,-7.32|9.95,-5.64|10.43,-1.84;
1240	743	367.65	v:0.5;t:f;sf:1;nr:4.77;cr:9.53;verts:17.91,11.6|9.83,6.38|10.34,6.12|17.43,7.8|21.49,11.1;
1280	732.14	389.45	v:0.5;t:f;sf:1;nr:4.81;cr:9.62;verts:27.68,2.91|-0.49,27.83|-27.48,-26.43|7.67,-26.75|9.97,-25.98;
1320	725.73	404.8	v:0.5;t:f;sf:1;nr:4.85;cr:9.71;verts:29,38.35|-4.54,8.91|-21.07,-11.08|14.07,-11.4|16.38,-10.63;
1360	719.59	407.65	v:0.5;t:f;sf:1;nr:4.9;cr:9.8;verts:1.61,11.77|-1.83,10.01|20.22,-8.54|22.53,-7.77;
1400	691	424.32	v:0.5;t:f;sf:1;nr:4.92;cr:9.84;verts:21.57,20.83|-26.72,13.61|-29.69,4.17|-21.57,-20.83|0.56,0.07;
1440	668.46	437.19	v:0.5;t:f;sf:1;nr:4.94;cr:9.88;verts:23.1,12.94|-4.17,26.49|-7.15,17.05|-16.13,-46.5|0.97,-7.95;
*	id=P8	origin=start	destiny=death	motherId=-	ageAtStart=120
0	611.49	160.78	v:0.5;t:f;sf:1;nr:3.96;cr:7.92;verts:8.95,25.98|-20.42,18.39|-14.15,-23.55|6.34,-10.22|35.35,-16.82;
40	606.63	154.63	v:0.5;t:f;sf:1;nr:4;cr:8.01;verts:28.88,13.04|-15.55,12.24|-6.41,-4.66|1.1,-7.84|11.2,-16.37;
80	602.78	136.88	v:0.5;t:f;sf:1;nr:4.04;cr:8.08;verts:16.84,36.32|-11.71,-5.52|-6.11,-6.11|-2.56,-22.41|1.65,-8.49;
120	598.76	121.3	v:0.5;t:f;sf:1;nr:4.07;cr:8.15;verts:2.08,29.75|-29.75,2.08|-7.69,-21.09|-2.1,-21.69|39.49,-8.57;
160	591.33	104.59	v:0.5;t:f;sf:1;nr:4.11;cr:8.21;verts:24.35,14.06|9.51,13.03|7.28,27.15|-22.15,-17.31|-3.76,-32.37;
200	586.12	89.5	v:0.5;t:f;sf:1;nr:4.14;cr:8.27;verts:15.35,25.55|12.49,12.07|14.73,-2.05|0.46,-0.1|11.65,-27.44;
240	586.55	73.05	v:0.5;t:f;sf:1;nr:4.16;cr:8.32;verts:14.92,9.1|0.29,0.38|0.03,-16.55|14.29,-18.5|12.05,-4.38;
280	587.96	53.11	v:0.5;t:f;sf:1;nr:4.18;cr:8.37;verts:13.51,-10.84|14.69,-8.64|-3.27,-8.1|-1.12,-19.56;
320	597.19	53.21	v:0.5;t:f;sf:1;nr:4.21;cr:8.41;verts:16.61,38.4|-12.5,-8|-10.35,-19.46|4.28,-10.74|5.46,-8.54;
360	612.8	45.82	v:0.5;t:f;sf:1;nr:4.22;cr:8.45;verts:25.37,9.24|-8.61,25.5|-10.15,-15.93|-11.33,-18.13|26.67,-4.22;
400	622.35	30.31	v:0.5;t:f;sf:1;nr:4.24;cr:8.48;verts:0,17.24|-18.16,9.99|-16.98,-2.99|35.73,-22.55|15.82,-6.28;
440	635.46	8.92	v:0.5;t:f;sf:1;nr:4.26;cr:8.52;verts:5.22,7.74|4.09,8.39|0.16,9.33|-13.11,-4.15|17.97,-20.34;
480	648.27	-14.79	v:0.5;t:f;sf:1;nr:4.27;cr:8.55;verts:-16.67,21.34|-12.65,-14.38|-8.72,-15.33|-7.59,-15.98|42.53,-2.01;
520	663.01	-33.33	v:0.5;t:f;sf:1;nr:4.29;cr:8.58;verts:6.59,6.59|-3.2,17.21|-5.99,-7.14|8.07,-4.66;
560	666.72	-55.88	v:0.5;t:f;sf:1;nr:4.31;cr:8.62;verts:-14.44,31.15|-20.39,21.11|2.88,-15.96|27.02,-11.47;
600	654.35	-63.81	v:0.5;t:f;sf:1;nr:4.33;cr:8.66;verts:29.37,2.57|-8.03,13.18|-14.29,-25.79|-14.14,-31.45;
640	640.6	-77.34	v:0.5;t:f;sf:1;nr:4.35;cr:8.7;verts:5.72,-0.35|-3.76,9.78|-9.78,3.76|20.32,-18.85;
680	627.33	-99.47	v:0.5;t:f;sf:1;nr:4.37;cr:8.74;verts:-15.59,40.61|-3.2,9.3|3.49,-18.38|3.68,-9.12|9.52,-12.35;
720	616.59	-110.29	v:0.5;t:f;sf:1;nr:4.38;cr:8.77;verts:8.56,7.98|-11.31,19.3|14.42,-19.93|7.54,-1.52;
760	606.99	-134.29	v:0.5;t:f;sf:1;nr:4.4;cr:8.79;verts:-10.34,26.07|-14.21,22.75|-1.71,-4.71|18.16,-16.02;
800	596.69	-153.4	v:0.5;t:f;sf:1;nr:4.41;cr:8.81;verts:16.71,12.59|-0.05,6.97|-15.3,-9.49|8.58,-23.82;
840	595.21	-174.75	v:0.5;t:f;sf:1;nr:4.42;cr:8.84;verts:-29.49,32.75|-17.89,8.34|1.43,-14.39|18.19,-8.76|19.73,0.69;
880	596.28	-183.55	v:0.5;t:f;sf:1;nr:4.43;cr:8.87;verts:2.31,44.14|-18.96,-0.46|0.36,-23.19|17.12,-17.56|18.66,-8.11;
920	584.77	-195.67	v:0.5;t:f;sf:1;nr:4.45;cr:8.89;verts:28.73,24.11|-19.51,29.62|-7.45,-12.58|-8.44,-36.55|9.71,-36.23;
960	586.93	-199.33	v:0.5;t:f;sf:1;nr:4.46;cr:8.92;verts:16.31,31.62|0.5,9.59|-9.61,-16.24|8.4,-4.66;
1000	585.77	-213.34	v:0.5;t:f;sf:1;nr:4.47;cr:8.94;verts:17.47,17.61|1.69,35.63|-12.51,-28.1|7.44,-29.85|9.57,-18.66;
1040	574.15	-219.4	v:0.5;t:f;sf:1;nr:4.48;cr:8.96;verts:18.01,14.12|-6.88,8.81|-10.57,3.64|-4.72,-10.13;
1080	561.6	-213.85	v:0.5;t:f;sf:1;nr:4.49;cr:8.98;verts:1.98,9.19|5.67,14.36|-30.67,19.91|29.94,-33.34|7.82,-4.58;
1120	537.4	-193.48	v:0.5;t:f;sf:1;nr:4.55;cr:9.11;verts:12.1,-1.7|-6.47,10.36|-10.85,-14.86|2.33,-11.99;
*	id=P9	origin=start	destiny=end	motherId=-	ageAtStart=520
0	707.33	178.76	v:0.5;t:f;sf:1;nr:3.98;cr:7.96;verts:5.6,24.24|3.03,24.69|-9.32,23.06|-23.06,-9.32|24.99,-30.41;
40	703.28	173.85	v:0.5;t:f;sf:1;nr:4.03;cr:8.06;verts:9.65,19.33|7.09,19.78|-5.26,18.15|-19.01,-14.23|18.34,-26.04;
80	694.03	156.82	v:0.5;t:f;sf:1;nr:4.08;cr:8.16;verts:19.98,0|18.9,2.29|16.33,2.74|-14.13,-14.13|-24.96,-31.62;
120	683.98	148.74	v:0.5;t:f;sf:1;nr:4.13;cr:8.26;verts:25.52,31.8|-11.91,24.41|-19.54,-18.87|-4.07,-22.2|16.72,-21.4;
160	665.87	149.35	v:0.5;t:f;sf:1;nr:4.19;cr:8.39;verts:32.96,2.48|11.13,13.74|-17.16,4.28|-1.43,-18.26;
200	646.81	141.76	v:0.5;t:f;sf:1;nr:4.26;cr:8.51;verts:-3.07,7.99|-6.92,5.03|-6.65,-5.38|-6.05,-6.05|32.31,-9.02;
240	630.73	139.92	v:0.5;t:f;sf:1;nr:4.31;cr:8.62;verts:9.16,3.19|13.02,6.15|-27.06,3.11|10.04,-7.88|9.44,-7.22;
280	612.04	132.86	v:0.5;t:f;sf:1;nr:4.36;cr:8.73;verts:24.89,35.21|-18.96,2.66|-8.36,-3.95|-16.58,-9.57|16.41,-9.86;
320	601.15	139.13	v:0.5;t:f;sf:1;nr:4.41;cr:8.83;verts:30.29,17.37|-8.07,8.93|-18.16,-7.71|-5.7,-3.31|-12.41,-15.33;
360	584.11	145.09	v:0.5;t:f;sf:1;nr:4.44;cr:8.88;verts:8.97,14.89|1.65,11.45|4.63,-9.37|11.35,2.65;
400	570.72	152.24	v:0.5;t:f;sf:1;nr:4.46;cr:8.92;verts:24.74,9.81|15.03,18.61|0.47,0.19|11.71,0.41|18.02,-2.22;
440	564.23	162.3	v:0.5;t:f;sf:1;nr:4.47;cr:8.95;verts:24.5,7.84|18.2,10.46|0.39,0.33|6.96,10.25|3.38,19.14;
480	549.26	184.47	v:0.5;t:f;sf:1;nr:4.49;cr:8.97;verts:19.31,-2.71|-0.34,19.5|-18.44,-6.35|14.55,-24.66;
520	552.01	197.4	v:0.5;t:f;sf:1;nr:4.5;cr:9;verts:16.57,10.22|3.49,14.29|10.84,-25.53|11.8,-11.72;
560	544.31	218.29	v:0.5;t:f;sf:1;nr:4.51;cr:9.02;verts:-21.68,30.96|-26.72,26.72|-0.05,-0.41|18.54,-4.64;
600	534.85	232.99	v:0.5;t:f;sf:1;nr:4.52;cr:9.04;verts:21.76,28.78|9.4,14.28|-1.56,-11.08|1.56,-11.08;
640	516.82	240.76	v:0.5;t:f;sf:1;nr:4.57;cr:9.14;verts:10.57,4.93|-22.32,6.14|16.48,-3.3|19.59,-3.3;
680	506.04	247.46	v:0.5;t:f;sf:1;nr:4.62;cr:9.25;verts:21.35,11.63|8.01,16.91|-11.54,12.84|4.22,-23.94;
720	498.41	256.6	v:0.5;t:f;sf:1;nr:4.68;cr:9.36;verts:-3.91,21.98|-0.4,-0.15|-2.26,-32.38|11.85,-14.8;
760	473.23	278.79	v:0.5;t:f;sf:1;nr:4.73;cr:9.46;verts:5.96,8.51|-22.98,6.75|-10.03,-2.69|22.91,-10.19;
800	453.57	289.83	v:0.5;t:f;sf:1;nr:4.78;cr:9.56;verts:9.63,8.35|-3.32,17.79|-18.35,-6.22|6.08,-18.72;
840	439.91	307.75	v:0.5;t:f;sf:1;nr:4.82;cr:9.65;verts:-35.47,32.01|-27.26,23.7|-4.69,11.71|19.74,-0.79|35.77,5.03;
880	436.87	318.45	v:0.5;t:f;sf:1;nr:4.87;cr:9.74;verts:22.78,9.9|-1.65,22.4|-5.98,19.56|-20.34,2.14|-0.36,-48.24;
920	442.21	327.02	v:0.5;t:f;sf:1;nr:4.91;cr:9.83;verts:17.45,18.48|-5.04,21.83|-9.47,20.31|-25.68,10.71|13.33,-46.85;
960	448.41	346.12	v:0.5;t:f;sf:1;nr:4.94;cr:9.87;verts:-5.12,32.33|-6.81,32.02|-17.03,35.43|7.12,-27.76|15.87,-28.63;
1000	450.46	361.05	v:0.5;t:f;sf:1;nr:4.95;cr:9.91;verts:28.81,26.87|-39.3,-2.75|5.07,-12.82|35.5,-17.31;
1040	452.08	388.97	v:0.5;t:f;sf:1;nr:4.97;cr:9.94;verts:48.86,8.21|31.76,16.89|3.45,15.09|-35.7,4.38|-14.63,-32.86;
1080	441.46	404.56	v:0.5;t:f;sf:1;nr:4.98;cr:9.96;verts:-11.34,24.32|-17.66,-10.11|-4.01,-17.26|24.11,-11.76;
1120	426.89	421.22	v:0.5;t:f;sf:1;nr:4.99;cr:9.99;verts:10.56,-0.6|19.11,8.51|-3.09,6.55|-17.93,10.78|-8.07,-24.19;
1160	414.19	434.34	v:0.5;t:f;sf:1;nr:5.01;cr:10.01;verts:23.26,12.51|9.61,19.66|-5.23,23.89|-18.14,-35.59|4.63,-11.07;
1200	398.77	441.98	v:0.5;t:f;sf:1;nr:5.02;cr:10.04;verts:20.05,-3.43|5.98,-9.95|15.09,6.43|-8.35,-8.07|-2.72,-27.95;
1240	393.73	453.12	v:0.5;t:f;sf:1;nr:5.03;cr:10.07;verts:20.13,17.57|-43.46,-25.11|11.02,1.18|2.32,-16.81|25.09,7.7;
1280	388.29	467.86	v:0.5;t:f;sf:1;nr:5.05;cr:10.1;verts:16.45,15.92|19.25,29.64|-33.21,-12.09|8.08,-18.97|7.75,-2.07;
1320	378.83	482.49	v:0.5;t:f;sf:1;nr:5.06;cr:10.13;verts:17.55,-4.33|17.22,12.56|-21.35,1.49|17.8,-26.97;
1360	367.34	499.65	v:0.5;t:f;sf:1;nr:5.08;cr:10.16;verts:25.19,16.99|16.55,25.48|-9.86,18.65|-30.31,-2.12|3.86,-40.32;
1400	366.91	505.05	v:0.5;t:f;sf:1;nr:5.09;cr:10.19;verts:4.77,10.22|-29.88,3.28|-5.47,-9.86|37.33,-16.05;
1440	356.81	531.14	v:0.5;t:f;sf:1;nr:5.1;cr:10.2;verts:4.64,16.22|-10.92,8.53|-4.28,-13.18|0.32,0.34;
*	id=P10	origin=start	destiny=end	motherId=-	ageAtStart=760
0	753.04	454.21	v:0.5;t:f;sf:1;nr:3.92;cr:7.83;verts:15.19,22.52|-11.78,15.93|-10.61,-25|7.7,-3.79;
40	767.81	449.49	v:0.5;t:f;sf:1;nr:3.96;cr:7.93;verts:7,24.4|0.42,17.8|-19.72,15.97|-7.07,-8.51|0.4,0.21;
80	779.47	440.34	v:0.5;t:f;sf:1;nr:4.01;cr:8.02;verts:-4.66,15.24|-11.24,8.65|-23.6,-9.53|-11.26,-8.95|-0.23,0.39;
120	798.16	431.24	v:0.5;t:f;sf:1;nr:4.05;cr:8.1;verts:15.81,9.5|19.86,34.83|-18.92,-8.7|-5.39,-17.64|3.2,-18.16;
160	825.38	414.32	v:0.5;t:f;sf:1;nr:4.08;cr:8.17;verts:-7.36,17.91|-17.76,-2.81|-11.41,-7.42|-4.65,-17.37|39.21,-10.09;
200	837.78	396.1	v:0.5;t:f;sf:1;nr:4.12;cr:8.23;verts:8.81,-0.46|8.63,1.83|30.02,12.9|-19.76,-0.31|-0.31,-8.82;
240	853.8	387.33	v:0.5;t:f;sf:1;nr:4.15;cr:8.29;verts:14,4.13|-7.39,-6.94|-7.21,-9.24|3.46,-13.04;
280	868.25	381.74	v:0.5;t:f;sf:1;nr:4.17;cr:8.35;verts:25.09,21.69|-2.09,8.37|-4.95,7.06|-10.99,-18.62|-1.79,-8.43;
320	892.47	382.46	v:0.5;t:f;sf:1;nr:4.2;cr:8.4;verts:9.82,-3.77|-9.88,-3.6|4.94,-9.29|17,-20.61;
360	919.56	380.13	v:0.5;t:f;sf:1;nr:4.23;cr:8.45;verts:-17.17,-28.9|-5.73,-24.81|-10.1,-22.94|-17.28,-6.1|-22.16,-11.62;
400	929.79	368.73	v:0.5;t:f;sf:1;nr:4.25;cr:8.51;verts:13.06,22.62|-25.87,3.64|-6.32,-25.35|-0.24,-0.31;
440	946.38	352.93	v:0.5;t:f;sf:1;nr:4.28;cr:8.55;verts:41.34,10.01|6.38,6.38|-3.52,6.83|-9.01,-0.31|-16.82,-16.11;
480	951.29	338.9	v:0.5;t:f;sf:1;nr:4.3;cr:8.6;verts:-8.38,15.38|-13.93,-14.35|-8.44,-7.21|1.46,-7.66|8.59,0.9;
520	963.24	324.47	v:0.5;t:f;sf:1;nr:4.32;cr:8.65;verts:38.26,19.63|0.18,10.06|-20.33,0.95|-10.49,-22.08|-3.36,-13.52;
560	967.86	302.35	v:0.5;t:f;sf:1;nr:4.34;cr:8.69;verts:27.72,9.55|-16.82,24.02|-16.4,-24.31|-4.45,-12.06|27.12,-33.69;
600	956.21	281.72	v:0.5;t:f;sf:1;nr:4.36;cr:8.72;verts:43.41,-1.25|-17.96,19.95|-5.17,3.38|-23.91,12.18|8.29,-25.53;
640	950.79	257.21	v:0.5;t:f;sf:1;nr:4.38;cr:8.75;verts:0.03,-0.5|-12.53,-4.56|-18.49,-12.32|0.26,-21.13|9.75,-25.4;
680	960	239.78	v:0.5;t:f;sf:1;nr:4.39;cr:8.78;verts:20.14,38.86|-9.1,3.86|-7.9,-5.95|-9.19,-17.93|5.67,-8.1;
720	979.37	229.34	v:0.5;t:f;sf:1;nr:4.41;cr:8.81;verts:0.53,30.57|-19.65,-23.42|-13.69,-18.54|0.06,0.4;
760	989.55	210.82	v:0.5;t:f;sf:1;nr:4.42;cr:8.84;verts:21.77,27.73|-9.65,12.05|-10.13,-18.12|16.14,-10.09;
800	999.98	186.61	v:0.5;t:f;sf:1;nr:4.43;cr:8.87;verts:2.45,28.01|-28.11,0.49|-20.08,-12.17|40,-18.82|11.35,3.51;
840	998.39	171.25	v:0.5;t:f;sf:1;nr:4.44;cr:8.89;verts:4.03,12.65|-26.63,5.18|-27.09,-1.42|12.93,-11.84|44.04,-5.01;
880	984.13	162.39	v:0.5;t:f;sf:1;nr:4.45;cr:8.91;verts:18.3,3.79|-8.25,34.59|-12.36,-3.69|-12.82,-10.28|25.16,-23.46;
920	963.49	133.8	v:0.5;t:f;sf:1;nr:4.46;cr:8.93;verts:18.88,0.33|12.39,6|-7.38,-17.39|-4.83,-35.31;
960	958.87	112.4	v:0.5;t:f;sf:1;nr:4.47;cr:8.95;verts:9.23,3.36|-6.96,16.91|4.91,-8.51|17,-15.41;
1000	955	101.77	v:0.5;t:f;sf:1;nr:4.48;cr:8.96;verts:17.12,22.72|-3.08,6.29|6.07,-27.98|8.79,-19.13|13.11,-7.26;
1040	959.89	96.33	v:0.5;t:f;sf:1;nr:4.49;cr:8.98;verts:12.23,17.28|-4.01,17.92|-7.97,0.85|3.9,-24.57;
1080	964.64	89.34	v:0.5;t:f;sf:1;nr:4.5;cr:9;verts:7.47,10.29|-5.14,8.23|-8.76,10.92|-12.72,-6.14|0.41,0.31;
1120	981.89	81.52	v:0.5;t:f;sf:1;nr:4.51;cr:9.02;verts:44.67,5.48|-9.78,2.46|-26.01,3.1|-22.39,0.4|-16.84,-7.52;
1160	987.77	69.51	v:0.5;t:f;sf:1;nr:4.52;cr:9.03;verts:9.76,5.64|21.68,19.04|-15.65,-9.54|-9.56,-5.97|-6.14,-9.45;
1200	977.77	68.19	v:0.5;t:f;sf:1;nr:4.52;cr:9.04;verts:44.38,8.33|19.76,4.32|0.44,-7.29|-5.66,-10.86|3.86,-10.77;
1240	958.82	62.02	v:0.5;t:f;sf:1;nr:4.53;cr:9.06;verts:-3.64,45.08|-16.76,-9.68|-5.01,-18.7|13.29,-17.04|19.39,-13.47;
1280	942.69	58.76	v:0.5;t:f;sf:1;nr:4.54;cr:9.07;verts:-22.29,39.43|-0.63,-12.93|11.12,-21.95|9.32,-2.67|5.42,8.04;
1320	918.19	52.51	v:0.5;t:f;sf:1;nr:4.54;cr:9.08;verts:-10.9,44.02|-16.87,13.18|-18.15,11.34|4.08,-21.01|20.24,-6.97;
1360	912.98	50.68	v:0.5;t:f;sf:1;nr:4.55;cr:9.1;verts:-0.35,0.39|-11.66,11.35|-12.95,9.52|9.29,-22.84|25.45,-8.79;
1400	885.64	25.96	v:0.5;t:f;sf:1;nr:4.55;cr:9.11;verts:6.47,28.38|-23.77,-1.66|14.4,-15.21|16.85,-16.85|15.68,-13.37;
1440	879.64	31.78	v:0.5;t:f;sf:1;nr:4.56;cr:9.12;verts:-25.29,14.49|-17.77,4.16|22.85,-11.03|20.4,-9.39|21.68,-7.55;
*	id=P11	origin=start	destiny=end	motherId=-	ageAtStart=40
0	138	319	v:0.5;t:f;sf:1;nr:3.92;cr:7.84;verts:7.84,0;
40	134.5	318.56	v:0.5;t:f;sf:1;nr:3.97;cr:7.93;verts:34.44,18.71|-12.94,9.4|-15.99,0.28|-5.99,-14.83|11.34,-0.44;
80	126.6	311.36	v:0.5;t:f;sf:1;nr:4.01;cr:8.03;verts:9.49,30.28|-5.04,2.2|-8.09,-6.92|19.24,-7.64;
120	93.4	297.6	v:0.5;t:f;sf:1;nr:4.06;cr:8.13;verts:13.84,12.46|-6.37,17.5|-7.44,-39.44|0,-18.62|0.97,-18.6;
160	79.76	295.82	v:0.5;t:f;sf:1;nr:4.11;cr:8.23;verts:18.42,26.8|7.27,15.72|-20.67,4.39|15.95,-13.87;
200	68.59	295.4	v:0.5;t:f;sf:1;nr:4.16;cr:8.31;verts:16.55,-1.45|18.44,15.3|-14.24,-8.56|11.42,-23.72;
240	46.09	292.62	v:0.5;t:f;sf:1;nr:4.2;cr:8.4;verts:-23.16,15.62|-25.52,11.36|-27.42,5.33|8.25,-11.34|40.45,-9.6;
280	34.66	298.58	v:0.5;t:f;sf:1;nr:4.24;cr:8.48;verts:-11.73,21.58|19.68,-5.38|-14.09,17.32|-15.99,11.29|30.05,-29.32;
320	15.74	315.88	v:0.5;t:f;sf:1;nr:4.28;cr:8.56;verts:-0.15,0.46|-10.96,30.11|-0.56,-32.04|14.55,-28.55|23.44,-21.86;
360	5.97	316.24	v:0.5;t:f;sf:1;nr:4.32;cr:8.64;verts:9.62,0.83|10.46,14.4|-12.81,12.37|-6.53,-26.6|14.76,-9.95;
400	-19.91	327.68	v:0.5;t:f;sf:1;nr:4.36;cr:8.73;verts:21.91,-3.08|-3.47,-10.78|17.44,-13.62|19.35,-15.16;
440	-32.68	335.07	v:0.5;t:f;sf:1;nr:4.41;cr:8.82;verts:-12.83,14.75|-12.74,6.5|19.54,-0.68|19.55,0;
480	-56.76	353.96	v:0.5;t:f;sf:1;nr:4.43;cr:8.87;verts:-11.44,19.05|-19.11,12.01|-6.5,-21.25|21.25,-6.5;
520	-68.65	359.2	v:0.5;t:f;sf:1;nr:4.46;cr:8.91;verts:0.45,24.29|-7.21,17.25|-12.71,-27.25|16.07,-8.47;
560	-85.64	353.78	v:0.5;t:f;sf:1;nr:4.48;cr:8.95;verts:9.56,6.7|17.44,18.87|9.77,11.84|-9.9,-6.19|-29.45,-33.45;
600	-112.7	347.81	v:0.5;t:f;sf:1;nr:4.49;cr:8.99;verts:38.33,23.12|-18.46,7.84|-19.46,-4.85|-18.46,-7.84|17.16,-12.16;
640	-129.41	349.39	v:0.5;t:f;sf:1;nr:4.51;cr:9.02;verts:21.45,8.34|-1.75,9.41|-1.75,-6.26|8.86,-8.55;
680	-128.13	351.91	v:0.5;t:f;sf:1;nr:4.53;cr:9.06;verts:18.92,0.99|20.17,10.87|-3.03,11.94|-29.76,-20.42|7.58,-6.03;
720	-119.13	360.77	v:0.5;t:f;sf:1;nr:4.55;cr:9.09;verts:9.93,9.85|11.18,19.73|3.39,8.4|-12.03,20.8|-1.15,-36.22;
760	-97.54	374.33	v:0.5;t:f;sf:1;nr:4.56;cr:9.12;verts:-11.67,23.41|-10.1,2.33|-9.8,-3.38|-9.61,-3.88|33.6,-30.63;
800	-80.71	363.98	v:0.5;t:f;sf:1;nr:4.61;cr:9.23;verts:4.35,36.24|0.18,10.4|4.72,-9.27|9.78,-3.56;
840	-79.07	358.91	v:0.5;t:f;sf:1;nr:4.67;cr:9.34;verts:-1.46,5.33|-20.51,19.81|3.08,-14.34|8.13,-8.63|43.8,-14.51;
880	-72.48	346.21	v:0.5;t:f;sf:1;nr:4.72;cr:9.45;verts:12.66,44.94|-1.16,11.05|-8.05,-7.37|-3.51,-27.04|1.54,-21.33;
920	-60.3	343.16	v:0.5;t:f;sf:1;nr:4.78;cr:9.56;verts:39.69,25.59|-9.9,5.71|-13.34,8|-20.23,-10.42|-10.63,-24.38;
960	-53.78	336.43	v:0.5;t:f;sf:1;nr:4.84;cr:9.68;verts:45.85,13.51|-9.94,1.4|-19.86,1.27|-16.42,-1.02|7.34,-6.85;
1000	-49.47	325.27	v:0.5;t:f;sf:1;nr:4.91;cr:9.82;verts:-24.18,-9.9|-20.73,-12.18|-0.34,-0.44|-14.26,-9.77|3.03,-18.01;
1040	-43.11	313.59	v:0.5;t:f;sf:1;nr:4.94;cr:9.88;verts:21.77,25.95|-12.23,21.96|-19.43,-27.74|-6.7,-12.11|33.85,1.18;
1080	-27.26	296.2	v:0.5;t:f;sf:1;nr:4.97;cr:9.93;verts:5.92,8.56|-28.08,4.57|-9.78,2.44|0.39,0.24;
1120	-17.55	280.19	v:0.5;t:f;sf:1;nr:4.98;cr:9.97;verts:8.73,18.72|-19.49,-13.58|-3.79,-7.46|30.02,-10.42;
1160	-0.43	264.29	v:0.5;t:f;sf:1;nr:5;cr:10;verts:-16.56,36.28|-8.39,2.82|12.91,-26.32|11.95,-0.63;
1200	7.26	245.88	v:0.5;t:f;sf:1;nr:5.02;cr:10.03;verts:31.48,38.87|-0.61,11.69|-16.08,-15.58|-0.41,-11.7|4.26,-19.03;
1240	12.52	240.71	v:0.5;t:f;sf:1;nr:5.02;cr:10.04;verts:31.92,38.7|-5.87,6.52|-21.34,-20.75|-5.67,-16.87|-1,-24.2;
1280	33.8	228.47	v:0.5;t:f;sf:1;nr:5.03;cr:10.05;verts:10.63,26.46|-11.21,24.03|-27.16,-5.72|19.7,-17.74|38.49,-32.26;
1320	43.7	214.58	v:0.5;t:f;sf:1;nr:5.03;cr:10.05;verts:30.57,39.88|0.73,12.56|-21.1,10.13|-21.39,-22.93|18.87,-25.04;
1360	53.33	187.61	v:0.5;t:f;sf:1;nr:5.03;cr:10.06;verts:-2,12.61|-10.71,6.95|-8.9,-14.41|0.02,-0.46;
1400	64.35	185.47	v:0.5;t:f;sf:1;nr:5.03;cr:10.06;verts:50.28,0.79|-13.02,10.47|-21.73,4.82|-11,-2.6|-19.92,-16.54;
1440	93.12	169.94	v:0.5;t:f;sf:1;nr:5.03;cr:10.06;verts:11.17,-2.58|-11.22,2.38|-3.16,-11.02|4.82,-6.92|21.51,-14.74;
*	id=P12	origin=start	destiny=end	motherId=-	ageAtStart=320
0	287.36	363.54	v:0.5;t:f;sf:1;nr:3.91;cr:7.83;verts:8.91,-13.21|12.89,9.37|-7.48,14.07|-21.89,-21.86;
40	270.42	364.13	v:0.5;t:f;sf:1;nr:3.93;cr:7.86;verts:9.46,14.65|-7.54,16.18|-13.27,11.95|-4.96,-21.28|21.97,-22.32;
80	236.41	375.25	v:0.5;t:f;sf:1;nr:3.96;cr:7.92;verts:20.59,23.78|-19.59,14.77|-7.58,-23.33|8.39,-23.05;
120	231.57	385.03	v:0.5;t:f;sf:1;nr:3.99;cr:7.98;verts:13.81,28.5|-13.45,-20.72|-2.74,-13.55|13.23,-13.27;
160	225.77	395.33	v:0.5;t:f;sf:1;nr:4.03;cr:8.05;verts:19.03,-2.97|17.72,-0.31|7.55,-3.62|3.05,-3.25|-7.66,-10.42;
200	216.13	413.57	v:0.5;t:f;sf:1;nr:4.06;cr:8.12;verts:17.19,14.62|12.69,14.99|1.98,7.82|-10.92,-1.54|-16.05,-27.92;
240	216.25	422.2	v:0.5;t:f;sf:1;nr:4.1;cr:8.2;verts:40.51,3.06|1.86,16.45|-11.04,7.09|-28.02,6.47|-20.69,-19.98;
280	215.34	443.85	v:0.5;t:f;sf:1;nr:4.14;cr:8.28;verts:20.97,6.01|-19.26,10.24|-21.41,4.16|-19.78,1.67|0.47,-0.07;
320	216.05	450.34	v:0.5;t:f;sf:1;nr:4.18;cr:8.35;verts:20.25,12.5|-0.25,6.43|0.19,0.44|-22.13,10.65|-20.49,8.16;
360	216.7	470.89	v:0.5;t:f;sf:1;nr:4.21;cr:8.43;verts:20.73,2.55|15.76,13.7|-0.45,20.98|-32.09,-26.74|20.68,-2.91;
400	219.71	484.21	v:0.5;t:f;sf:1;nr:4.25;cr:8.5;verts:17.66,10.42|0.39,0.28|17.71,15.87|-29.66,-8.5|-12.05,-28.4;
440	221.97	498.6	v:0.5;t:f;sf:1;nr:4.29;cr:8.58;verts:-1.86,14.67|-3.33,31.71|-25.13,-19.63|-14.31,-14.01|40.98,-11.34;
480	213.05	493.46	v:0.5;t:f;sf:1;nr:4.33;cr:8.65;verts:29.64,31|7.06,9.54|-31.52,4.99|-5.39,-19.14|18.3,-26.14;
520	202.4	489.36	v:0.5;t:f;sf:1;nr:4.36;cr:8.72;verts:17.71,5.44|12.59,24.66|-20.87,0.89|6.47,-30.46|5.26,-23.24;
560	194.15	485.21	v:0.5;t:f;sf:1;nr:4.4;cr:8.79;verts:26.39,22.82|-34.96,10.02|-12.62,-3.27|11.24,-34.59;
600	177.18	481.17	v:0.5;t:f;sf:1;nr:4.43;cr:8.86;verts:-6.17,6.39|-17.99,5.99|-8.88,0|4.35,-7.3|34.31,-7.7;
640	157.12	475.27	v:0.5;t:f;sf:1;nr:4.47;cr:8.93;verts:22.41,24.89|-29.58,15.73|5.61,-43.95|11.18,-5.9|13.9,0.49;
680	136.25	467.05	v:0.5;t:f;sf:1;nr:4.5;cr:9;verts:12.09,25.89|-8.71,7.51|1.37,-11.17|8.62,-7.23;
720	124.13	457.64	v:0.5;t:f;sf:1;nr:4.53;cr:9.07;verts:45,-0.33|-3.27,31.15|-30.93,-4.9|13.49,-20.58|20.73,-16.64;
760	103.53	440.62	v:0.5;t:f;sf:1;nr:4.57;cr:9.14;verts:17.33,14.13|-11.63,20.09|-10.33,-21.92|4.48,-9.62;
800	91.5	429.68	v:0.5;t:f;sf:1;nr:4.6;cr:9.21;verts:31.52,7.28|3.94,32.11|0.4,9.15|-0.51,0.11|16.52,-20.56;
840	74.71	418.49	v:0.5;t:f;sf:1;nr:4.64;cr:9.28;verts:17.19,-2.04|-6.01,22.42|-20.94,-20.73|16.27,-11.08|20.86,-10.17;
880	63.14	414.12	v:0.5;t:f;sf:1;nr:4.67;cr:9.35;verts:5.56,18.05|8.71,45.57|-11.28,-16.11|-9.38,-25.1|7.69,-18.11;
920	43.17	409.55	v:0.5;t:f;sf:1;nr:4.71;cr:9.41;verts:0.4,-0.15|-12.5,14.89|8.69,-20.69|16.31,-10.59;
960	32.16	406.72	v:0.5;t:f;sf:1;nr:4.74;cr:9.48;verts:-1.49,12.06|-10.78,6.74|11.41,-2.98|36.28,-10.08;
1000	21.68	393.68	v:0.5;t:f;sf:1;nr:4.77;cr:9.55;verts:21.89,-16.02|8.99,-0.98|-0.29,-6.3|6.31,-37.39;
1040	13.14	375.93	v:0.5;t:f;sf:1;nr:4.81;cr:9.61;verts:-15.65,45.09|-6.37,-7.86|-2.79,-9.73|8.24,-24.05|17.53,-18.72;
1080	-4.66	352.67	v:0.5;t:f;sf:1;nr:4.84;cr:9.67;verts:2.15,21.83|-16.12,17.29|-23.46,-2.88|-22.94,-5.72|37.55,-29.98;
1120	-3.11	333.54	v:0.5;t:f;sf:1;nr:4.87;cr:9.73;verts:10.11,29.36|-19.12,24.47|-17.67,-1.84|-25.74,-17.36|27.94,-39.48;
1160	-3	320.87	v:0.5;t:f;sf:1;nr:4.9;cr:9.79;verts:10,16.69|-19.23,11.8|-30.14,-16.71|-17.78,-14.51|48.39,-5.26;
1200	-2.34	282.62	v:0.5;t:f;sf:1;nr:4.93;cr:9.85;verts:0.55,0.14|-32.6,-9.97|-9.97,-32.6|20.04,-27.58|9.34,-21.57;
1240	-2.83	277.94	v:0.5;t:f;sf:1;nr:4.96;cr:9.91;verts:-11.5,0.8|-11.39,-1.8|-11.39,-1.8|0.11,-4.23|9.83,-26.24;
1280	-12.17	275.27	v:0.5;t:f;sf:1;nr:4.99;cr:9.97;verts:-2.89,25.21|-8.07,6.08|0,-10.11|6.5,-7.75;
1320	-18.79	264.91	v:0.5;t:f;sf:1;nr:5.01;cr:10.03;verts:3.73,14.85|-7.53,49.28|-6.88,-22.5|6.62,-20.47|13.12,-18.11;
1360	-29.93	256.68	v:0.5;t:f;sf:1;nr:5.04;cr:10.09;verts:6.92,8.85|-9.2,6.44|-8.69,-18.61|6.44,-9.2;
1400	-47.88	244.38	v:0.5;t:f;sf:1;nr:5.07;cr:10.14;verts:-17.96,27.66|-31.37,-10.19|8.74,-5.86|0.57,-0.13|24.86,-3.45;
1440	-51.69	243.46	v:0.5;t:f;sf:1;nr:5.1;cr:10.2;verts:-14.15,26.74|-27.56,-11.11|12.55,-6.78|49.91,-9.03|28.67,-4.37;
*	id=P13	origin=start	destiny=end	motherId=-	ageAtStart=240
0	638.61	235.6	v:0.5;t:f;sf:1;nr:3.91;cr:7.82;verts:24.49,14.14|7.79,27.18|-28.27,-0.49|-22.88,-16.62|19.79,-33.17;
40	621.94	226.36	v:0.5;t:f;sf:1;nr:3.96;cr:7.91;verts:10.37,37.7|-11.6,-9.74|-4.92,-17.14|-1.86,-17.73|4.01,-17.37;
80	602.07	220.85	v:0.5;t:f;sf:1;nr:4;cr:8.01;verts:17.41,0|-33.97,20.28|8.27,-15.24|11.42,-13.14|17.19,-2.72;
120	593.76	220.33	v:0.5;t:f;sf:1;nr:4.05;cr:8.1;verts:30.08,6.39|5.18,9.13|16.58,-15.76|19.73,-13.66;
160	579.67	226.13	v:0.5;t:f;sf:1;nr:4.09;cr:8.18;verts:40.33,3.52|4.33,18.78|-18.52,5.31|-17.32,-8.45|3.68,-18.92;
200	569.71	223.1	v:0.5;t:f;sf:1;nr:4.14;cr:8.28;verts:14.29,15.75|-9.28,16.75|-8.56,2.29|-7.36,-11.47|6.11,-40.46;
240	553.26	206.72	v:0.5;t:f;sf:1;nr:4.19;cr:8.37;verts:-0.81,33.09|-9.33,-3.4|7.89,-14.1|5.84,-8.03|7.17,0.37;
280	544.19	200.82	v:0.5;t:f;sf:1;nr:4.24;cr:8.48;verts:9.84,25.64|-13.05,17.01|-0.26,-9.3|14.91,-13.93|16.24,-5.53;
320	550.49	179.89	v:0.5;t:f;sf:1;nr:4.29;cr:8.58;verts:41.44,8.99|3.54,4.72|-15.26,7.78|-19.36,-3.92|12.53,-11.68;
360	558.5	161.14	v:0.5;t:f;sf:1;nr:4.35;cr:8.69;verts:15.02,11.73|12.34,32.05|-23.27,-10.97|-4.47,-14.03|18.41,-4.93;
400	563.83	159.71	v:0.5;t:f;sf:1;nr:4.38;cr:8.76;verts:-13.33,41.38|-9.8,-15.47|13.08,-6.37|16.43,-9.11|9.69,10.3;
440	561.39	149.23	v:0.5;t:f;sf:1;nr:4.41;cr:8.81;verts:-6.68,43.28|-11.39,-2.01|-1.81,-11.42|15.52,-16.85|12.13,-0.18;
480	556.69	125.33	v:0.5;t:f;sf:1;nr:4.43;cr:8.85;verts:25.79,6.91|21.32,16.07|13.75,22.88|-1.98,19.38|-28.76,-33.37;
520	552.41	106.48	v:0.5;t:f;sf:1;nr:4.45;cr:8.9;verts:30.51,-5.93|25.6,-2.78|18.03,4.04|-4.9,-22.13|-4.33,-30.78;
560	553.98	89.86	v:0.5;t:f;sf:1;nr:4.47;cr:8.94;verts:8.29,30.93|-8.29,30.93|-25.57,19.27|14.23,-42.14|16.46,-12.58;
600	565.42	70.55	v:0.5;t:f;sf:1;nr:4.49;cr:8.98;verts:8.53,6.2|-3.15,11.62|-19.73,11.62|-5.43,-9.04|36.03,-26.42;
640	565.56	73.7	v:0.5;t:f;sf:1;nr:4.51;cr:9.02;verts:8.39,9.35|-3.29,14.78|-19.87,14.78|-5.57,-5.89|27.63,-35.38;
680	566.15	90.67	v:0.5;t:f;sf:1;nr:4.53;cr:9.06;verts:-6.16,11.08|0,33.83|-32.52,-9.32|-31.36,-12.67|0.38,-0.35;
720	575.49	111.78	v:0.5;t:f;sf:1;nr:4.55;cr:9.1;verts:7.75,-6.97|-2.17,10.19|-8.96,20.76|-5.68,8.74|9.73,-44.26;
760	584.8	124.06	v:0.5;t:f;sf:1;nr:4.57;cr:9.14;verts:-11.48,22.47|-14.98,21.02|20.01,-11.94|19.79,1.38;
800	597.62	127.85	v:0.5;t:f;sf:1;nr:4.59;cr:9.18;verts:30.13,19.56|6.97,5.18|-11.1,-34.16|-0.72,-14.96|7.18,-8.14;
840	593.97	127.69	v:0.5;t:f;sf:1;nr:4.61;cr:9.22;verts:10.62,5.01|23.87,27.9|-25.75,-2.71|2.93,-15.12|10.84,-8.31;
880	571.38	131.09	v:0.5;t:f;sf:1;nr:4.66;cr:9.33;verts:12.81,25.14|8.72,26.83|4.41,27.87|-0.98,28.2|-0.12,-0.52;
920	565.39	136.97	v:0.5;t:f;sf:1;nr:4.72;cr:9.44;verts:-16.43,24.36|0.4,-0.17|5.87,5.36|28.38,-7.6;
960	561.97	146.85	v:0.5;t:f;sf:1;nr:4.78;cr:9.57;verts:37.17,12.08|9.3,15.24|3.82,9.71|0.05,0.54|-23.52,31.22;
1000	556.52	167.06	v:0.5;t:f;sf:1;nr:4.84;cr:9.68;verts:5.49,20.75|-13.34,1.17|-0.47,-13.38|32.47,-20.25;
1040	559.11	183.79	v:0.5;t:f;sf:1;nr:4.9;cr:9.79;verts:47.93,6.87|-15.93,17.91|-22.64,9.61|-24.54,-1.72|-5.53,-23.97;
1080	550.65	204.52	v:0.5;t:f;sf:1;nr:4.94;cr:9.89;verts:-16.08,19.01|-3.68,-10.12|3.51,-10.18|38.83,-5.16;
1120	532.71	226.58	v:0.5;t:f;sf:1;nr:4.97;cr:9.94;verts:21.45,11.88|14.26,11.94|-16.46,38.77|-40.68,-10.9|0.51,-0.25;
1160	525.32	251.71	v:0.5;t:f;sf:1;nr:4.99;cr:9.98;verts:20.7,24.67|7.9,24.88|-0.34,-0.46|12.58,-29.65|23.55,-21.96;
1200	518.65	262.64	v:0.5;t:f;sf:1;nr:5.01;cr:10.02;verts:19.26,-18.72|6.33,10.47|-8.58,6.7|-4.65,-39.66;
1240	494.66	284.33	v:0.5;t:f;sf:1;nr:5.03;cr:10.05;verts:48.16,13.81|-16.74,13.08|-19.96,7.27|-21.21,-1.11|19.33,-17.97;
1280	470.71	293.58	v:0.5;t:f;sf:1;nr:5.04;cr:10.08;verts:2.74,8.14|7.21,22.33|3.99,16.51|-24.07,9.08|18.57,-33.49;
1320	447.24	296.61	v:0.5;t:f;sf:1;nr:5.05;cr:10.11;verts:30.72,15.65|15.11,30.99|-0.61,12.12|0.22,-0.41;
1360	427.57	301.63	v:0.5;t:f;sf:1;nr:5.07;cr:10.13;verts:19.07,17.14|-8.14,32.66|-26.16,21.18|0.24,-0.53|19.9,4.6;
1400	407.58	294	v:0.5;t:f;sf:1;nr:5.08;cr:10.15;verts:11.84,25.03|-6.17,13.55|-10.13,-2.52|-19.88,-25.61|20.22,-8.16;
1440	387.26	292.29	v:0.5;t:f;sf:1;nr:5.08;cr:10.16;verts:14.15,11.85|4.4,40.37|-15.09,-13.59|0.45,-27.32|10.2,-4.23;
*	id=P14	origin=start	destiny=end	motherId=-	ageAtStart=280
0	467.34	444	v:0.5;t:f;sf:1;nr:3.99;cr:7.98;verts:5.55,20|-5.39,30.55|-25.41,17.79|3.74,-39.29|23.05,-20.76;
40	463.34	449.39	v:0.5;t:f;sf:1;nr:4.03;cr:8.07;verts:10.13,38.62|-25.87,-0.45|14.09,-21.7|16.63,-19.82|25.87,-0.45;
80	459.33	463.51	v:0.5;t:f;sf:1;nr:4.07;cr:8.14;verts:23.95,9.19|7.5,24.53|-0.2,0.42|18.11,-7.58|20.64,-5.7;
120	448.2	479.07	v:0.5;t:f;sf:1;nr:4.11;cr:8.22;verts:10.93,15.98|-19.35,20.03|-22.24,-16.76|37.59,-15.65|27.85,0.49;
160	430.19	475.66	v:0.5;t:f;sf:1;nr:4.14;cr:8.29;verts:3.04,8.34|-1.34,16.63|-4.23,-20.17|8.51,-10.43;
200	416.56	476.64	v:0.5;t:f;sf:1;nr:4.18;cr:8.36;verts:16.67,9.32|12.29,17.61|-28.55,16.84|9.4,-19.19|22.14,-9.45;
240	393.68	477.84	v:0.5;t:f;sf:1;nr:4.22;cr:8.43;verts:19.62,-2.06|17.25,9.56|-5.67,18.04|-19.58,-2.4|10.35,-31.79;
280	379.92	474	v:0.5;t:f;sf:1;nr:4.26;cr:8.51;verts:9.12,2.11|8.85,3.05|8.09,14.2|-29.09,-30.52|-5.82,-6.25;
320	366.64	469.95	v:0.5;t:f;sf:1;nr:4.29;cr:8.59;verts:22.13,-0.99|21.37,10.16|0.2,0.45|7.46,-10.29|22.4,-1.94;
360	342.72	453.61	v:0.5;t:f;sf:1;nr:4.33;cr:8.66;verts:8.1,7.04|13.11,11.73|-10.7,-0.94|-10.09,-3.67;
400	320.69	456.32	v:0.5;t:f;sf:1;nr:4.35;cr:8.71;verts:-17.74,8.27|-19.53,-1.37|42.55,-8.11|11.94,-0.96|11.33,1.77;
440	303.74	468.35	v:0.5;t:f;sf:1;nr:4.37;cr:8.75;verts:-2.58,10.67|-25.21,21.16|22.66,-26.44|22.02,-24.46;
480	289.97	472.06	v:0.5;t:f;sf:1;nr:4.39;cr:8.78;verts:20.61,2.9|11.19,14.37|-33.47,10.18|0.73,-20.8|19.56,-7.12;
520	284.89	477.04	v:0.5;t:f;sf:1;nr:4.4;cr:8.8;verts:16.27,19.36|-0.3,-0.41|5.81,-15.81|4.59,-37.37|24.64,-2.13;
560	274.16	497.82	v:0.5;t:f;sf:1;nr:4.42;cr:8.83;verts:16.54,4.96|10.43,20.37|5.13,9.64|-0.16,-0.48|15.32,-16.6;
600	265.34	523.47	v:0.5;t:f;sf:1;nr:4.43;cr:8.86;verts:24.14,9.05|-0.73,20.83|-10.42,18.05|-17.67,-11.04|0.37,0.35;
640	262.06	545.96	v:0.5;t:f;sf:1;nr:4.44;cr:8.89;verts:19.19,25.46|3.66,22.84|-14.39,11.45|-30.72,-31.89|31.81,-2.22;
680	276.72	556.72	v:0.5;t:f;sf:1;nr:4.46;cr:8.91;verts:21.38,2.25|21.34,2.62|17.15,8.53|-9.76,19.16|-24.68,-36.94;
720	294.09	562.08	v:0.5;t:f;sf:1;nr:4.47;cr:8.94;verts:4.01,7.61|3.97,7.98|-0.23,13.89|-6.04,7.73|4.63,-44.32;
760	310.8	557.23	v:0.5;t:f;sf:1;nr:4.49;cr:8.97;verts:-16.94,9.04|-12.74,3.13|-12.7,2.76|-22.74,2.88|42.49,-13.91;
800	327.56	551.16	v:0.5;t:f;sf:1;nr:4.5;cr:9;verts:16,9.61|1.63,18.59|-9.89,15.83|-22.28,-18.11|15.1,-10.97;
840	352.61	555.03	v:0.5;t:f;sf:1;nr:4.52;cr:9.03;verts:45.01,-0.24|-9.06,13.49|-22.73,6.95|-9.96,-7.09|-8.13,-22.33;
880	357.26	547.29	v:0.5;t:f;sf:1;nr:4.53;cr:9.06;verts:45.11,1.99|5.8,8.29|-7.4,6.9|-13.71,5.75|-14.61,-14.84;
920	369.49	535.6	v:0.5;t:f;sf:1;nr:4.55;cr:9.09;verts:-0.52,-0.04|-30.06,-2.63|-25.94,-5.95|-19.63,-4.79|-6.43,-3.41;
960	383.99	524.76	v:0.5;t:f;sf:1;nr:4.56;cr:9.12;verts:33.36,14.46|-5.15,8.25|-9.7,0.68|-20.93,-14.24|-15.02,-10.88;
1000	383.53	516.39	v:0.5;t:f;sf:1;nr:4.57;cr:9.15;verts:28.41,35.66|4.72,9.67|-9.24,-7.69|-14.55,-19.25|-3.33,-10.23;
1040	382.9	491.25	v:0.5;t:f;sf:1;nr:4.59;cr:9.18;verts:-0.33,9.51|-6.82,35.96|-3.41,-8.88|5.34,-15.47|6.12,-7.29;
1080	387.35	483.23	v:0.5;t:f;sf:1;nr:4.6;cr:9.21;verts:14.16,43.66|-5.71,7.31|-7.86,-16.9|0.89,-23.49|1.67,-15.3;
1120	384.64	464.67	v:0.5;t:f;sf:1;nr:4.66;cr:9.32;verts:-2.17,36.78|-18.33,-4.91|-2.99,-11.26|2.64,-18.79|15.73,-10.61;
1160	375.95	445.13	v:0.5;t:f;sf:1;nr:4.72;cr:9.44;verts:6.52,17.23|-5.83,46.25|-9.64,-24.45|2.46,-35.15|17.08,-30.82;
1200	369.94	428.65	v:0.5;t:f;sf:1;nr:4.78;cr:9.56;verts:20.04,31.99|-11.13,-2.57|-7.93,-8.21|12.53,0.75;
1240	366.68	415.45	v:0.5;t:f;sf:1;nr:4.85;cr:9.69;verts:26.17,27.89|-32.14,8.61|-7.86,-15.77|-4.67,-21.41|15.8,-12.44;
1280	367.67	384.24	v:0.5;t:f;sf:1;nr:4.92;cr:9.84;verts:0.02,-0.45|-21.88,6.69|-10.74,-20.2|25.17,-3.32;
1320	371.1	365.85	v:0.5;t:f;sf:1;nr:4.95;cr:9.9;verts:47.24,13.71|-18.26,17.63|-25.31,-11.7|-18.56,-17.31|-3.41,-18.84;
1360	360.61	360.87	v:0.5;t:f;sf:1;nr:4.98;cr:9.95;verts:21.39,44.67|-7.77,12.66|-14.82,-16.68|-8.07,-22.29|7.08,-23.81;
1400	349.02	354.41	v:0.5;t:f;sf:1;nr:4.99;cr:9.99;verts:-0.1,49.76|-3.22,-23.14|3.52,-28.74|3.82,6.2|6.17,9.87;
1440	337.01	344.23	v:0.5;t:f;sf:1;nr:5.01;cr:10.02;verts:47.96,13.93|-29.85,-2.61|-28.33,-9.75|18.18,-0.31|15.83,-3.99;
*	id=P15	origin=start	destiny=end	motherId=-	ageAtStart=520
0	134.02	78.33	v:0.5;t:f;sf:1;nr:3.9;cr:7.81;verts:24.55,16.56|4.69,11.33|-22.46,31.34|-13.44,-26.38|28.16,-9.15;
40	147.18	94.61	v:0.5;t:f;sf:1;nr:3.95;cr:7.9;verts:14.99,7.13|6.35,14.26|-19.14,5.76|11.23,-10.85;
80	157.75	101.14	v:0.5;t:f;sf:1;nr:3.99;cr:7.99;verts:4.43,13.66|-4.21,20.79|-1.57,-9.91|2.8,-39.41|0.67,-4.32;
120	170.58	113.82	v:0.5;t:f;sf:1;nr:4.03;cr:8.07;verts:-6.49,8.01|-12.16,8.36|-14.4,2.76|-0.43,0.16|10.3,-0.18;
160	178.01	122.06	v:0.5;t:f;sf:1;nr:4.07;cr:8.15;verts:-13.92,16.25|-7.86,8.4|2.87,8.06|2.38,8.88|-1.67,10.44;
200	184.57	128.19	v:0.5;t:f;sf:1;nr:4.11;cr:8.22;verts:-3.69,14.19|-4.19,15.02|-8.23,16.57|-14.43,14.53|21.68,-34.48;
240	202.84	145.39	v:0.5;t:f;sf:1;nr:4.15;cr:8.29;verts:40.21,8.52|-8.13,20.12|-21.65,1.51|-15.08,-15.61|3.42,-17.28;
280	228.29	148.34	v:0.5;t:f;sf:1;nr:4.18;cr:8.37;verts:8.69,-0.61|14.76,11.47|-21.68,-15.31|-0.76,-8.67;
320	244.16	150.93	v:0.5;t:f;sf:1;nr:4.22;cr:8.44;verts:17.86,4.45|-1.11,14.06|-7.18,1.99|-16.62,-6.08|-8.84,-32.28;
360	270.16	146.87	v:0.5;t:f;sf:1;nr:4.25;cr:8.5;verts:-4.18,8.57|-8.14,0.39|5.47,-7.81|25.98,-7.36;
400	275.77	142.44	v:0.5;t:f;sf:1;nr:4.28;cr:8.57;verts:-2.29,42.45|-9.79,4.14|-13.75,-4.04|-0.14,-12.24|20.36,-11.79;
440	295.4	130.6	v:0.5;t:f;sf:1;nr:4.32;cr:8.64;verts:-5.85,42.44|-9.72,24.07|-8.88,-24.39|0.74,-23.63|24.39,-8.88;
480	312.6	118.53	v:0.5;t:f;sf:1;nr:4.35;cr:8.7;verts:9.11,42.2|-3.04,8.36|-7.85,-4.18|-7.78,-4.31|7.19,-20.94;
520	326.38	114.81	v:0.5;t:f;sf:1;nr:4.37;cr:8.75;verts:-0.08,-0.5|-16.82,4.63|-21.63,-7.9|-21.55,-8.04|-6.59,-24.67;
560	339.87	106.06	v:0.5;t:f;sf:1;nr:4.39;cr:8.79;verts:14.22,14.72|-13.3,24.63|-13.58,-9.24|12.6,-16.13|19.47,-6.33;
600	351.37	95.42	v:0.5;t:f;sf:1;nr:4.41;cr:8.82;verts:22.32,3.94|13.96,17.86|2.72,4.08|-22.62,-16.7|7.97,-16.97;
640	361.39	90.07	v:0.5;t:f;sf:1;nr:4.42;cr:8.85;verts:3.94,12.52|-3.97,35.05|-7.29,-1.26|-2.05,-22.31|12.31,-1.41;
680	380.85	77.44	v:0.5;t:f;sf:1;nr:4.44;cr:8.87;verts:16.24,9.38|14.7,24.19|-15.53,-0.12|5.8,-17.84;
720	403.15	71.88	v:0.5;t:f;sf:1;nr:4.45;cr:8.89;verts:-7.6,18.63|-13.41,26.32|-13.41,26.32|-6.06,3.82|22.06,-38.48;
760	416.22	73.25	v:0.5;t:f;sf:1;nr:4.46;cr:8.91;verts:0.74,21.15|-19.13,5.19|-19.62,-7.93|-11.21,-17.95|44.1,-5.64;
800	424.78	71.03	v:0.5;t:f;sf:1;nr:4.46;cr:8.93;verts:44.54,-0.94|-7.82,18.92|-31.44,-16.02|-31.44,-16.02|-30.86,-17.11;
840	454.42	54.07	v:0.5;t:f;sf:1;nr:4.47;cr:8.95;verts:-1.32,18.88|-18.92,-0.66|-17.29,-7.7|-0.16,-0.38;
880	454.04	47.49	v:0.5;t:f;sf:1;nr:4.48;cr:8.96;verts:41.78,15.97|-0.94,12.3|-18.53,-7.24|-16.91,-14.28|0.23,-6.96;
920	438.7	31.41	v:0.5;t:f;sf:1;nr:4.49;cr:8.98;verts:10.76,0|-2.05,10.56|-14.69,-0.02|-3.2,-23.33;
960	427.95	13.75	v:0.5;t:f;sf:1;nr:4.5;cr:9;verts:6.06,10.5|2.94,35.8|-3.94,-17.68|8.7,-7.1;
1000	416.82	-11.11	v:0.5;t:f;sf:1;nr:4.56;cr:9.11;verts:34.62,9.84|14.07,10.94|-11.61,20.1|-14.61,-18.04;
1040	410.11	-24.74	v:0.5;t:f;sf:1;nr:4.62;cr:9.24;verts:-9.09,-4.63|-3.66,-9.53|-4.9,6.47|-12.03,26.56;
1080	412.62	-27.65	v:0.5;t:f;sf:1;nr:4.68;cr:9.37;verts:-3.92,18.43|-7.41,3.56|-11.6,-7.54|-6.16,-12.43|46.06,-3.31;
1120	427.86	-48.42	v:0.5;t:f;sf:1;nr:4.75;cr:9.5;verts:1.06,30.32|-3.17,30.18|-19.15,-2.34|-3.17,-30.18|36.66,-7.72;
1160	431.47	-58.57	v:0.5;t:f;sf:1;nr:4.82;cr:9.64;verts:-2.56,20.17|-6.79,20.02|-22.32,-3.54|-22.77,-12.49|44.92,-15.38;
1200	442.28	-68.6	v:0.5;t:f;sf:1;nr:4.89;cr:9.77;verts:-17.87,29.73|-28.41,19.9|-17.59,10|-13.36,10.15|0.38,-0.4;
1240	457.98	-91.82	v:0.5;t:f;sf:1;nr:4.92;cr:9.84;verts:0.26,0.5|-35.57,3.74|-15.32,-23.63|-3.12,-35.63|15.68,-32.15;
1280	456.56	-99.13	v:0.5;t:f;sf:1;nr:4.95;cr:9.89;verts:32.51,-8.71|-16.33,19.19|1.68,-6.8|3.52,-33.47|5.84,-33.15;
1320	453.23	-107.18	v:0.5;t:f;sf:1;nr:4.97;cr:9.94;verts:-0.73,20.96|5,-14.85|4.29,-9.45|15.34,-14.3;
1360	438.48	-126.94	v:0.5;t:f;sf:1;nr:4.99;cr:9.98;verts:23.22,10.4|-21.97,4.67|22.19,-3.51|14.02,1.2;
1400	421.86	-128.25	v:0.5;t:f;sf:1;nr:5.01;cr:10.02;verts:30.63,19.89|30.71,39.33|-5.35,3.37|-31.63,-18.26|-6.97,-35.85;
1440	406.73	-150.5	v:0.5;t:f;sf:1;nr:5.01;cr:10.03;verts:29.09,12.95|0.54,-0.19|9.78,-18.89|15.92,-27.58|25.77,-18.72;
*	id=P16	origin=start	destiny=end	motherId=-	ageAtStart=400
0	592.28	31.13	v:0.5;t:f;sf:1;nr:3.96;cr:7.92;verts:-3.43,24.41|-20.43,13.78|8.11,-18.31|16.54,-0.87;
40	579.01	25.12	v:0.5;t:f;sf:1;nr:4;cr:8.01;verts:-7.16,7.77|-8.31,6.73|3.48,-10.11|-1.02,-0.45;
80	561.55	15.88	v:0.5;t:f;sf:1;nr:4.05;cr:8.1;verts:16.44,-9.7|10.3,-1.48|9.16,-2.52|-4.67,-26.5|-3.1,-31.89;
120	556.11	10.56	v:0.5;t:f;sf:1;nr:4.09;cr:8.19;verts:8.57,3.64|-8.8,3.03|-25.79,2.54|14.6,-7.83;
160	547.7	1.08	v:0.5;t:f;sf:1;nr:4.14;cr:8.28;verts:16.98,-5.84|20.73,35.3|-0.4,-6.45|-17.38,-6.94|-3.52,-33.47;
200	534.4	-1.03	v:0.5;t:f;sf:1;nr:4.19;cr:8.37;verts:0.45,0.15|-29.7,14.48|-20.34,-26.04|-4.08,-9.05|12.9,-8.56;
240	520.48	-7.79	v:0.5;t:f;sf:1;nr:4.23;cr:8.46;verts:-8.98,40.88|-15.78,7.72|7.13,-24.86|9.83,-15.81|14.37,-6.61;
280	510.41	-18.28	v:0.5;t:f;sf:1;nr:4.27;cr:8.54;verts:-18.42,0.64|34.5,-24.44|-5.7,-2.76|15.46,10.04|-2.88,18.21;
320	503.09	-37.54	v:0.5;t:f;sf:1;nr:4.31;cr:8.62;verts:-12.65,40.77|-11.11,-18.62|1.62,-22.02|27.14,-12.08|22.78,-9.22;
360	492.86	-49.73	v:0.5;t:f;sf:1;nr:4.36;cr:8.71;verts:26.06,-1.82|8.07,24.84|7.2,25.11|-26.12,0.46|19.25,-28.61;
400	471.04	-73.39	v:0.5;t:f;sf:1;nr:4.38;cr:8.76;verts:34.75,6.13|0.43,0.26|-22.68,-27.03|-12.64,-32.94|-4.3,-23.2;
440	465.84	-83	v:0.5;t:f;sf:1;nr:4.4;cr:8.8;verts:-5.02,17.51|-19.75,10.63|5.63,-9.35|13.54,-12.19|18.22,0;
480	456.9	-106.36	v:0.5;t:f;sf:1;nr:4.41;cr:8.83;verts:31.13,31.07|-18.82,-9.18|-16.27,-13.18|-10.81,-12.73|3.92,-5.84;
520	463.31	-114.54	v:0.5;t:f;sf:1;nr:4.42;cr:8.85;verts:17.69,6.09|13.46,13|-8.2,16.82|-14.76,-41.59|-2.49,-14.03;
560	474.5	-126.8	v:0.5;t:f;sf:1;nr:4.44;cr:8.87;verts:-19.39,4.55|6.82,-6.82|6.5,-6.17|22.34,-3.79;
600	479.34	-129	v:0.5;t:f;sf:1;nr:4.45;cr:8.89;verts:15.31,23.91|-24.23,2.36|1.66,-8.37|1.98,-9.02|17.5,-5.99;
640	502.75	-131.8	v:0.5;t:f;sf:1;nr:4.46;cr:8.91;verts:-8.1,21.11|-21.75,-11.17|-21.43,-11.82|-5.91,-8.8|44.11,-5.63;
680	517.48	-130.43	v:0.5;t:f;sf:1;nr:4.46;cr:8.93;verts:44.21,5.6|0.4,22.81|-22.04,-5.91|-20.65,-7.42|-8.18,-21.3;
720	539.17	-127.74	v:0.5;t:f;sf:1;nr:4.47;cr:8.95;verts:22.52,8.3|-8.27,16.23|-17.51,5.02|20.44,-29.29;
760	558.47	-122.79	v:0.5;t:f;sf:1;nr:4.48;cr:8.96;verts:3.21,13.25|-15.87,32.07|-21.1,-14.78|1.13,-24.34|25.73,-1.35;
800	570.18	-119.91	v:0.5;t:f;sf:1;nr:4.49;cr:8.97;verts:14.02,1.52|-8.49,16.12|-10.58,-21.47|19.99,-11.25;
840	592.76	-116.73	v:0.5;t:f;sf:1;nr:4.49;cr:8.98;verts:-2.59,-8.07|0.48,0.2|-8.56,4.7|-28.83,-10.49|-19.31,-23.84;
880	606.29	-124.89	v:0.5;t:f;sf:1;nr:4.5;cr:8.99;verts:43.96,9.18|0.64,9.14|-22.09,-3.45|-13.05,-7.96|-16.12,-16.22;
920	621.17	-130.13	v:0.5;t:f;sf:1;nr:4.5;cr:9;verts:40.11,20.31|-24.74,14.87|-14.24,3.9|-28.86,0.5|8.92,-27.45;
960	633.3	-136.8	v:0.5;t:f;sf:1;nr:4.51;cr:9.01;verts:30.04,19.86|-6.84,22.38|-26.37,-2.77|9.52,-21.38;
1000	653.46	-148.98	v:0.5;t:f;sf:1;nr:4.51;cr:9.03;verts:33.29,13.85|0,18.39|-14.88,-10.81|5.07,-17.68;
1040	667.31	-166.14	v:0.5;t:f;sf:1;nr:4.52;cr:9.04;verts:0.76,36.1|-2,10.28|0.73,-10.44|19.44,-3.31;
1080	680.27	-175.91	v:0.5;t:f;sf:1;nr:4.56;cr:9.12;verts:31.17,32.73|-14.96,0.51|-24.9,-13.8|-12.23,-20.21|6.48,-13.08;
1120	709.53	-168.54	v:0.5;t:f;sf:1;nr:4.6;cr:9.21;verts:5.85,7.23|-1.78,9.13|-4.08,8.36|-22.78,-5.71|42.84,-15.63;
1160	722.25	-165.74	v:0.5;t:f;sf:1;nr:4.65;cr:9.3;verts:11.69,20.25|-0.26,2.01|-6.86,10.03|-14.49,11.94|-16.79,11.17;
1200	738.74	-163.35	v:0.5;t:f;sf:1;nr:4.69;cr:9.38;verts:-4.8,22.64|-23.36,12.42|-16.76,4.4|33.03,-32.7|7.21,-6.72;
1240	750.73	-166.72	v:0.5;t:f;sf:1;nr:4.73;cr:9.46;verts:-16.79,19.27|-26.93,11.43|-27.5,-10.01|-4.78,-10.09|0.54,-0.06;
1280	759.14	-165.85	v:0.5;t:f;sf:1;nr:4.77;cr:9.53;verts:37.07,29.36|-7.87,0.81|-13.19,-9.22|-5.73,-7.88|-1.02,-9.69;
1320	777.07	-165.29	v:0.5;t:f;sf:1;nr:4.8;cr:9.6;verts:44.55,16.92|-25.81,1.37|-23.66,-7.32|-18.95,-9.13|5.04,-9.09;
1360	782.54	-159.31	v:0.5;t:f;sf:1;nr:4.83;cr:9.66;verts:17.8,7.19|14.71,12.34|2.67,19.01|-24.42,-3.15|3.42,-30.53;
1400	789.26	-152.07	v:0.5;t:f;sf:1;nr:4.86;cr:9.72;verts:11.07,14.43|7.98,19.58|-4.05,26.25|-3.31,-23.29|-0.06,-0.55;
1440	797.52	-136.26	v:0.5;t:f;sf:1;nr:4.89;cr:9.79;verts:-2.08,29.68|-8.31,15.26|-11.57,-7.47|10.89,-37.34;
*	id=P17	origin=start	destiny=end	motherId=-	ageAtStart=320
0	367.12	207.58	v:0.5;t:f;sf:1;nr:3.9;cr:7.8;verts:5.83,25.24|3.6,25.65|-24.63,8|12.59,-17.42|28.01,-26.48;
40	355.56	190.22	v:0.5;t:f;sf:1;nr:3.95;cr:7.89;verts:17.38,7.88|15.16,8.29|-7.96,-0.14|23.59,-20.44;
80	347.84	181.52	v:0.5;t:f;sf:1;nr:3.99;cr:7.98;verts:-3.97,18.69|-28.98,12.54|-0.24,-8.84|16.2,-10.12|22.88,-0.41;
120	333.09	176.12	v:0.5;t:f;sf:1;nr:4.04;cr:8.07;verts:0.22,-0.29|-14.22,7.14|0.79,-11.31|14.52,-14.24;
160	310.39	173.85	v:0.5;t:f;sf:1;nr:4.08;cr:8.15;verts:22.91,-2.56|8.47,4.87|19.42,25.78|-24.5,-8.43|-21.22,-14.86;
200	297.99	171.56	v:0.5;t:f;sf:1;nr:4.12;cr:8.23;verts:3.43,25.86|-1.13,9.22|-12.09,-10.72|20.88,2.58;
240	288.78	163.95	v:0.5;t:f;sf:1;nr:4.15;cr:8.31;verts:8.07,1.61|33.35,24.12|12.64,18.25|-22.74,-11.58|-2.89,-18.34;
280	267.81	154.07	v:0.5;t:f;sf:1;nr:4.19;cr:8.39;verts:1.68,41.5|-16.24,-7.23|-1.76,-21.46|16.71,-6.08|17.73,-1.24;
320	251.79	152.75	v:0.5;t:f;sf:1;nr:4.23;cr:8.46;verts:7.04,25.89|-8.18,3.47|-0.22,-8.56|2,-8.66|5.35,-7.1;
360	238.42	160.25	v:0.5;t:f;sf:1;nr:4.27;cr:8.53;verts:18.72,0.4|5.19,10.98|-31.32,-12.79|15.37,-1.16|13.15,-1.05;
400	216.14	178.28	v:0.5;t:f;sf:1;nr:4.3;cr:8.6;verts:33.81,4.7|10.39,2.78|-9.04,5.24|3.5,-10.17;
440	191.24	191.65	v:0.5;t:f;sf:1;nr:4.33;cr:8.66;verts:28.27,19.61|15.85,18.61|-19.27,0|6.59,-18.11;
480	183.86	204.62	v:0.5;t:f;sf:1;nr:4.35;cr:8.7;verts:-11.89,12.97|-22.26,13.91|-25.61,10.61|13.97,-5.14|26.05,3.2;
520	166.44	210.67	v:0.5;t:f;sf:1;nr:4.37;cr:8.74;verts:5.53,19.03|-4.84,19.96|-8.19,16.67|10.13,-19.84|25.98,-18.88;
560	154.98	210.21	v:0.5;t:f;sf:1;nr:4.38;cr:8.77;verts:16.99,18.57|6.62,19.51|3.27,16.21|-14.39,-31.85|4,-18.8;
600	124.3	207.95	v:0.5;t:f;sf:1;nr:4.4;cr:8.79;verts:12.89,27.65|-20.58,28.4|1.06,-30.49|28.08,-11.92|29.6,-7.38;
640	104.36	212.17	v:0.5;t:f;sf:1;nr:4.41;cr:8.82;verts:27.86,-3.96|-13.32,17.05|4.13,-21.24|9.48,-19.45;
680	93.08	209.25	v:0.5;t:f;sf:1;nr:4.43;cr:8.85;verts:28.51,7.11|2.05,29.31|-2.04,14.13|-21.02,-28.34|-8.59,-28.1;
720	72.1	208.58	v:0.5;t:f;sf:1;nr:4.44;cr:8.88;verts:18.93,13.46|10.8,16.63|-12.48,-15.41|16.3,-15.74;
760	51.32	212.02	v:0.5;t:f;sf:1;nr:4.46;cr:8.91;verts:17.4,30.97|-23.5,14.68|-5.29,-27.2|8.31,-11.97|24.24,-13.43;
800	38.3	203.34	v:0.5;t:f;sf:1;nr:4.47;cr:8.94;verts:7.87,18.54|-8.19,18.4|-8.51,18.25|-10.48,6.01|8.59,-43.72;
840	25.47	190.29	v:0.5;t:f;sf:1;nr:4.48;cr:8.97;verts:4.63,5.35|4.31,5.2|-12.9,-6.93|2.35,-7.04;
880	11.48	186.22	v:0.5;t:f;sf:1;nr:4.5;cr:9;verts:15.22,24.33|1.09,-11.01|18.3,1.12|18.62,1.27;
920	-9.48	183.29	v:0.5;t:f;sf:1;nr:4.51;cr:9.03;verts:-20.58,19.87|-24.78,14.31|0.02,0.41|22.06,-13.93;
960	-18.63	187.93	v:0.5;t:f;sf:1;nr:4.53;cr:9.05;verts:9.17,5.05|17.85,9.49|-11.44,24.51|-15.64,18.95|1.92,-45.09;
1000	-41.82	193.72	v:0.5;t:f;sf:1;nr:4.54;cr:9.09;verts:7.56,24.73|-19.24,17.33|-0.29,-36.22|18.94,-17.66|22.87,-12.16;
1040	-66.86	196.6	v:0.5;t:f;sf:1;nr:4.56;cr:9.12;verts:10.2,-1.8|5.79,20.21|-4.7,9.23|-12.84,-34;
1080	-90.27	202.36	v:0.5;t:f;sf:1;nr:4.61;cr:9.22;verts:8.76,-5.06|-10.02,1.41|-6.37,-7.86|-7.34,-22.15;
1120	-95.02	204.04	v:0.5;t:f;sf:1;nr:4.66;cr:9.32;verts:-16.25,43.13|-5.28,3.09|-1.62,-6.19|-2.59,-20.47|13.51,-3.38;
1160	-114.58	201.4	v:0.5;t:f;sf:1;nr:4.71;cr:9.42;verts:-3.58,10.4|-26.43,13.85|3.94,-10.27|17.94,-8.82|14.29,0.45;
1200	-134.17	198.95	v:0.5;t:f;sf:1;nr:4.75;cr:9.51;verts:16,7.95|-6.84,11.39|-10.05,1.59|-36.52,-9.34|23.53,-12.73;
1240	-133.46	193.51	v:0.5;t:f;sf:1;nr:4.79;cr:9.58;verts:-7.55,5.96|-27.14,13.76|-10.76,-3.84|36.9,-11.99;
1280	-134.27	178.43	v:0.5;t:f;sf:1;nr:4.82;cr:9.65;verts:41.85,23.33|-9.47,-2.01|-26.33,-1.33|-6.74,-9.13|-9.95,-18.93;
1320	-133.52	156.12	v:0.5;t:f;sf:1;nr:4.85;cr:9.71;verts:0.53,0.18|-23.07,27.49|-34.32,-10.49|-10.22,-24.32|5.61,-35.45;
1360	-135.39	132.75	v:0.5;t:f;sf:1;nr:4.87;cr:9.74;verts:-21.2,4.13|-13.17,0.92|-13.2,-0.23|-2.99,-4.27|2.39,-23.19;
1400	-137.63	111.04	v:0.5;t:f;sf:1;nr:4.89;cr:9.77;verts:19.89,44.46|-18.96,-17.58|-10.93,-20.79|-10.96,-21.94|-0.76,-25.97;
1440	-137.29	95.36	v:0.5;t:f;sf:1;nr:4.9;cr:9.8;verts:12.98,-0.68|6.89,11.02|-12.9,-1.58|-17.03,-26.22;
*	id=P18	origin=start	destiny=end	motherId=-	ageAtStart=560
0	288.16	600.26	v:0.5;t:f;sf:1;nr:3.9;cr:7.81;verts:8.71,0|7.55,4.36|7.05,5.12|1.25,-1.71|5.94,-6.37;
40	273.27	601.19	v:0.5;t:f;sf:1;nr:3.95;cr:7.9;verts:22.44,5.28|21.94,6.05|-38.98,-2.07|20.84,-5.45|16.15,-0.78;
80	266.1	600.23	v:0.5;t:f;sf:1;nr:4;cr:8;verts:-20.27,15.13|-8.92,1.73|23.31,-1.74|9.07,0.63;
120	254.15	590.04	v:0.5;t:f;sf:1;nr:4.05;cr:8.09;verts:-2.45,8.53|-25.16,19.76|3.03,-8.46|21.02,-9.56;
160	245.02	590.32	v:0.5;t:f;sf:1;nr:4.09;cr:8.19;verts:6.68,8.82|-7.71,2.96|-15.97,-4.43|4.5,-6.92;
200	219.55	588.59	v:0.5;t:f;sf:1;nr:4.14;cr:8.29;verts:17.77,1.23|9.56,1.86|7.46,-6.26|9.51,-6.17|36.49,-18.55;
240	192.4	592.79	v:0.5;t:f;sf:1;nr:4.19;cr:8.38;verts:7.08,19.47|-4.31,20.26|-16.97,-0.15|7.42,-19.34;
280	177.5	592.57	v:0.5;t:f;sf:1;nr:4.23;cr:8.47;verts:10.6,20.04|-0.47,41.91|-26.63,-9.17|11.9,-25.53|25.53,-11.9;
320	147.06	590.59	v:0.5;t:f;sf:1;nr:4.28;cr:8.55;verts:-10.98,16.91|-20.05,2.11|-19.38,-5.56|3.81,-11.14|42.22,-3.29;
360	130.36	588.73	v:0.5;t:f;sf:1;nr:4.32;cr:8.64;verts:5.72,15.04|-14.41,16.48|-2.68,-7.42|11.78,-12.63;
400	130.88	585.02	v:0.5;t:f;sf:1;nr:4.34;cr:8.68;verts:5.2,11.34|-14.93,12.78|-3.2,-11.13|33.51,-8.38;
440	130.93	565.29	v:0.5;t:f;sf:1;nr:4.36;cr:8.72;verts:4.47,43.19|-14.98,-6.96|-4.19,-19.71|5.15,-8.4|10.97,-16.9;
480	129.72	553.07	v:0.5;t:f;sf:1;nr:4.38;cr:8.75;verts:-25.03,35.71|-13.77,-19.17|6.37,-20.62|27.17,-10.98|28.95,-4.58;
520	123.05	540.26	v:0.5;t:f;sf:1;nr:4.39;cr:8.78;verts:21.88,4.84|1.59,10.03|-8.88,4.92|5.38,-8.61;
560	111.1	525.59	v:0.5;t:f;sf:1;nr:4.4;cr:8.8;verts:-18.55,29.82|-10.01,-17.34|3.07,-9.75|13.54,-4.64|20.01,-0.35;
600	94.81	504.7	v:0.5;t:f;sf:1;nr:4.41;cr:8.83;verts:15.91,26.49|14.98,27.03|-2.26,8.93|-21.46,-22.23|5.36,-13.39;
640	84.09	501.51	v:0.5;t:f;sf:1;nr:4.42;cr:8.85;verts:8.45,5.74|26.7,23.1|-20.14,18.78|-12.93,-24.32|16.08,-16.58;
680	73.11	495.63	v:0.5;t:f;sf:1;nr:4.44;cr:8.87;verts:40.62,17.54|-9.16,12.91|-20.68,-8.35|-16.57,-14.92|19.43,-0.14;
720	65.68	489.14	v:0.5;t:f;sf:1;nr:4.45;cr:8.9;verts:13.5,5.4|13.73,29.43|-13.24,-14.85|-9.14,-21.41;
760	56.46	473.37	v:0.5;t:f;sf:1;nr:4.46;cr:8.92;verts:-13.77,42.3|-25.62,-0.45|5.76,-24.97|22.72,-10.37|25.52,-2.23;
800	43.41	447.29	v:0.5;t:f;sf:1;nr:4.47;cr:8.94;verts:3.47,19.68|-0.73,16.21|-11.07,19.97|-6.17,-19|19.68,3.47;
840	37.1	435.56	v:0.5;t:f;sf:1;nr:4.49;cr:8.97;verts:9.78,7.95|5.58,4.49|-4.76,8.25|-10.64,0.19|5.75,-28.04;
880	21.07	416.91	v:0.5;t:f;sf:1;nr:4.5;cr:9;verts:-36.62,25.91|5.39,-18.47|11.27,-10.41|21.61,-14.17|21.84,-4.25;
920	15.25	413.83	v:0.5;t:f;sf:1;nr:4.51;cr:9.02;verts:-12.89,27.64|-30.04,5.3|11.21,-21.55|17.09,-13.48|44.01,-9.29;
960	-1.82	397.82	v:0.5;t:f;sf:1;nr:4.52;cr:9.04;verts:20.71,11.01|4.18,11.64|-29.01,-21.47|-12.96,-10.71;
1000	-9.77	386.48	v:0.5;t:f;sf:1;nr:4.57;cr:9.14;verts:-3.88,45.06|-11.61,14.34|-5.02,-22.05|13.05,-13.05|12.13,0.29;
1040	-21.07	372.14	v:0.5;t:f;sf:1;nr:4.63;cr:9.26;verts:20,2.1|-27.95,23.58|-2.1,-20|10.06,-17.42|23.44,-14.05;
1080	-32.55	363.81	v:0.5;t:f;sf:1;nr:4.7;cr:9.39;verts:1.93,10.95|-16.47,15.25|-4.34,-10.23|1.55,-11.01|38.73,-25.39;
1120	-43.69	355.98	v:0.5;t:f;sf:1;nr:4.76;cr:9.52;verts:13.07,3.12|-5.33,7.42|-26.1,27.03|12.68,-18.83;
1160	-55	341.88	v:0.5;t:f;sf:1;nr:4.82;cr:9.63;verts:-14.78,12.93|-26.57,14.9|5.98,-6.68|24.38,-10.98;
1200	-54.61	323.84	v:0.5;t:f;sf:1;nr:4.87;cr:9.73;verts:7.54,32.66|-26.96,-3.14|-15.17,-5.11|5.59,-24.72|42.81,-22.06;
1240	-43.11	310.85	v:0.5;t:f;sf:1;nr:4.91;cr:9.82;verts:-3.97,19.67|-10.06,4.69|10.77,-29.23|5.55,-9.61;
1280	-36.3	300.05	v:0.5;t:f;sf:1;nr:4.94;cr:9.87;verts:40.73,27.46|-10.78,8.87|-16.87,-6.11|-1.26,-20.41|9.26,-4.32;
1320	-36.44	279.07	v:0.5;t:f;sf:1;nr:4.96;cr:9.91;verts:-35.95,27.09|-44.85,3.92|-10.63,-12.11|9.4,-25.3|0.57,-0.07;
1360	-44.97	258.79	v:0.5;t:f;sf:1;nr:4.97;cr:9.95;verts:31.63,23.9|-27.42,6.82|-9.88,-5.48|9.1,-20.34|10.92,-2.92;
1400	-50.26	256.38	v:0.5;t:f;sf:1;nr:4.99;cr:9.98;verts:14.21,37.17|-22.13,4.41|14.39,-22.75|16.2,-5.33;
1440	-58.83	250.18	v:0.5;t:f;sf:1;nr:5.01;cr:10.01;verts:3.61,11.11|-13.56,-1.8|-31.71,-3.81|24.78,-11.54;
*	id=P19	origin=start	destiny=end	motherId=-	ageAtStart=560
0	393.18	396.25	v:0.5;t:f;sf:1;nr:4.01;cr:8.02;verts:-0.6,17.11|-3.27,39.49|-1.26,10.25|-4.14,-16.61|8.56,-14.83;
40	397.59	401.72	v:0.5;t:f;sf:1;nr:4.05;cr:8.11;verts:-5.66,15.72|-8.54,-11.14|4.16,-9.36|32.02,-1.66;
80	403.79	423.51	v:0.5;t:f;sf:1;nr:4.1;cr:8.2;verts:7.18,26.79|-2.05,12.44|-0.19,0.43|-14.75,10.65|-24.71,12.59;
120	406.6	447.01	v:0.5;t:f;sf:1;nr:4.15;cr:8.3;verts:4.81,40.73|2.95,9.65|-3,23.92|6.62,-7.62|8.27,-5.79;
160	411.16	471.25	v:0.5;t:f;sf:1;nr:4.2;cr:8.4;verts:3.71,18.45|2.06,16.62|-3.95,28.12|-23.07,-13.19|23.54,-15.88;
200	414.66	470.23	v:0.5;t:f;sf:1;nr:4.25;cr:8.5;verts:0.21,17.44|-1.43,15.61|-0.17,0.45|-3.04,7.92|-8.36,1.47;
240	439.84	469.56	v:0.5;t:f;sf:1;nr:4.3;cr:8.6;verts:42.07,6.03|-22.79,18.45|-25.65,14.22|-25.36,-0.22|-13.31,-26.13;
280	463.98	471.76	v:0.5;t:f;sf:1;nr:4.35;cr:8.7;verts:31.5,11.47|17.93,8.24|2.95,-6.58|33.11,-5.24;
320	475.21	482.68	v:0.5;t:f;sf:1;nr:4.4;cr:8.8;verts:21.88,5.67|6.7,19.15|-5.39,17.63|-8.28,4.33|14.44,-41.01;
360	482.15	492.91	v:0.5;t:f;sf:1;nr:4.43;cr:8.85;verts:14.95,15.9|-7.54,32.66|-15.22,14.57|-13.63,-30.62|18.81,-29.75;
400	496.48	501.64	v:0.5;t:f;sf:1;nr:4.45;cr:8.9;verts:4.48,35.13|0.62,24.63|-15.07,-11.78|17.19,-8.38;
440	500.63	511.68	v:0.5;t:f;sf:1;nr:4.47;cr:8.94;verts:13.03,1.66|-21.31,22.85|-19.23,-1.73|-25.28,-18.36|44.5,-0.68;
480	503.29	520.83	v:0.5;t:f;sf:1;nr:4.49;cr:8.98;verts:10.38,10.81|5.94,9.15|-9.35,5.62|-21.88,7.42|15.16,-32.39;
520	507.4	533.81	v:0.5;t:f;sf:1;nr:4.51;cr:9.01;verts:6.26,23.79|1.82,22.13|-13.47,18.6|6.4,-35.34|11.04,-19.41;
560	504.9	557.62	v:0.5;t:f;sf:1;nr:4.52;cr:9.05;verts:13.55,4.41|19.12,9.32|-35.07,8.34|8.9,-11.52|20.23,-6.57;
600	499.09	567.81	v:0.5;t:f;sf:1;nr:4.57;cr:9.15;verts:26.04,3.62|19.36,14.6|2.3,9.22|-31.86,-17.16|14.71,-1.33;
640	480.77	586.17	v:0.5;t:f;sf:1;nr:4.62;cr:9.25;verts:9.02,4.02|2.89,9.45|-13.54,1.19|19.13,-31.18;
680	470.91	607.79	v:0.5;t:f;sf:1;nr:4.67;cr:9.35;verts:16.9,-10.98|13.75,-14.74|19.47,5.22|-3.68,22.81|-31.35,-33.97;
720	477.4	636.24	v:0.5;t:f;sf:1;nr:4.73;cr:9.45;verts:2,-46.69|-10.09,17.48|7.26,13.71|13.77,-14.77|10.42,17.47;
760	482.98	646.1	v:0.5;t:f;sf:1;nr:4.78;cr:9.56;verts:1.67,23.57|-19.99,19.31|-0.42,0.11|8.18,-4.9;
800	496.91	654.18	v:0.5;t:f;sf:1;nr:4.83;cr:9.66;verts:18.01,16.58|-14.35,8.19|-5.74,3.18|-8.86,-4.71|1.05,-9.98;
840	526.42	665.01	v:0.5;t:f;sf:1;nr:4.88;cr:9.75;verts:20.91,2.57|28.97,25.59|-28.47,0.85|-16.82,-12.68|13.26,-16.37;
880	549.81	664.72	v:0.5;t:f;sf:1;nr:4.92;cr:9.84;verts:5.58,25.29|2.83,32.36|-10.13,-16.66|-0.29,0.34;
920	574.29	665.84	v:0.5;t:f;sf:1;nr:4.94;cr:9.88;verts:20.35,3.59|-13.28,15.83|-24.78,1.47|-18.57,-9.06|48.6,-7.6;
960	587.2	654.43	v:0.5;t:f;sf:1;nr:4.96;cr:9.91;verts:49.35,2.09|-6.4,12.04|-26.19,4.41|-5.55,-12.46|7.44,-7.83;
1000	601.26	652.2	v:0.5;t:f;sf:1;nr:4.97;cr:9.94;verts:3.9,20.04|-20.46,9.81|-19.6,-14.68|-6.62,-10.05|47.65,-13.62;
1040	607.6	644.32	v:0.5;t:f;sf:1;nr:4.98;cr:9.96;verts:-2.44,12.16|-28.16,14.97|-26.8,1.93|-12.96,-17.94|49.3,-6.16;
1080	624.31	638.32	v:0.5;t:f;sf:1;nr:4.99;cr:9.98;verts:24.49,7.07|-1.43,10.16|-19.15,6.16|-8.7,-5.44;
1120	637.29	635.4	v:0.5;t:f;sf:1;nr:5;cr:10;verts:11.51,4.16|4.02,39.71|-14.41,7.24|-21.68,-8.35|30.48,-27.44;
1160	654.49	645.32	v:0.5;t:f;sf:1;nr:5.01;cr:10.02;verts:34.08,36.6|-5.69,14.08|-20.67,-10.53|-19.01,-13.31|13.28,-17.53;
1200	667.68	666.55	v:0.5;t:f;sf:1;nr:5.02;cr:10.04;verts:-1.94,22.17|-7.75,24.46|19.46,-10.79|21.68,-5.01;
1240	673.42	689.53	v:0.5;t:f;sf:1;nr:5.03;cr:10.06;verts:13.72,12.2|15.94,17.98|0.05,-8.43|22.1,0;
1280	670.03	699.04	v:0.5;t:f;sf:1;nr:5.04;cr:10.08;verts:25.49,9.5|17.1,21.7|11.31,27.99|-25.44,4.06|0,-30.19;
1320	676.74	715.54	v:0.5;t:f;sf:1;nr:5.05;cr:10.1;verts:13.49,15.52|9.66,18.16|-14.8,14.29|-6.71,-13.69|17.92,-47.12;
1360	681.22	739.42	v:0.5;t:f;sf:1;nr:5.06;cr:10.12;verts:0.61,40.4|-14.96,20.59|-11.18,10.19|0.89,-25.44|13.44,-23.24;
1400	678.78	750.09	v:0.5;t:f;sf:1;nr:5.07;cr:10.14;verts:33.78,10.98|-8.74,20.86|-30.41,-26.72|3.33,-14.77|15.88,-12.57;
1440	681.16	754.47	v:0.5;t:f;sf:1;nr:5.08;cr:10.16;verts:-11.13,25.24|0.03,-0.47|3.89,-31.7|13.5,-8.19;
*	id=P20	origin=start	destiny=end	motherId=-	ageAtStart=920
0	275.66	359.9	v:0.5;t:f;sf:1;nr:3.9;cr:7.81;verts:13.41,20.72|0.69,7.91|-7.14,3.48|7.6,-2.32;
40	280.76	351.73	v:0.5;t:f;sf:1;nr:3.95;cr:7.91;verts:21.28,22.86|8.31,12.55|-4.41,-0.25|2.5,-10.49;
80	293.02	339.46	v:0.5;t:f;sf:1;nr:4;cr:8.01;verts:8.96,4.37|9.02,10.6|-16.67,-12.52|-1.59,-10.24;
120	296.75	327.98	v:0.5;t:f;sf:1;nr:4.05;cr:8.1;verts:5.29,-0.88|28.24,15.09|-26.07,5.54|-5.32,-21.73|5.22,-7.12;
160	313.55	314.67	v:0.5;t:f;sf:1;nr:4.1;cr:8.19;verts:11.45,1.78|-14.59,25.26|-11.51,-14.19|-11.57,-20.42|23.68,-22.14;
200	330.51	297.54	v:0.5;t:f;sf:1;nr:4.13;cr:8.27;verts:30.69,11.49|5.54,7.92|-9.38,2.34|-5.51,-15.36;
240	342.01	287.44	v:0.5;t:f;sf:1;nr:4.17;cr:8.33;verts:19.18,1.39|11.28,2.19|-31.9,-8.71|-5.96,-2.18|-20.89,-7.76;
280	353.94	265.03	v:0.5;t:f;sf:1;nr:4.2;cr:8.39;verts:0.91,33.32|-6.33,17.39|-0.65,-20.21|4.48,-17.95|7.25,-21.01;
320	346.38	246.19	v:0.5;t:f;sf:1;nr:4.22;cr:8.44;verts:15.91,6.75|12.64,11.79|8.46,14.48|-13.8,-10.4|-28.03,-31.21;
360	330.62	221.42	v:0.5;t:f;sf:1;nr:4.25;cr:8.5;verts:6.08,41.78|-27.11,0|2.83,-26.96|4.24,-26.77|20.14,-18.14;
400	324.39	209.78	v:0.5;t:f;sf:1;nr:4.28;cr:8.56;verts:31.66,28.36|5.22,10.7|-20.88,-11.64|-7.49,-9.25|8.42,-8.42;
440	318.06	187.54	v:0.5;t:f;sf:1;nr:4.31;cr:8.63;verts:0.93,17.79|0,17.81|-16.02,14.96|11.55,-11.54|17.79,-0.93;
480	303.59	177.71	v:0.5;t:f;sf:1;nr:4.35;cr:8.7;verts:15.77,22.65|-1.55,5.14|14.47,7.99|15.4,7.96;
520	282.19	173.34	v:0.5;t:f;sf:1;nr:4.39;cr:8.77;verts:19.8,19.55|-8.78,-0.31|-5.16,-7.11|19.84,0.76;
560	272.85	173.77	v:0.5;t:f;sf:1;nr:4.43;cr:8.85;verts:-16.92,6.84|2.54,-18.07|4.18,-6.67|27.69,-4.61;
600	253.76	165.23	v:0.5;t:f;sf:1;nr:4.45;cr:8.9;verts:3.76,35.21|2.15,20.43|-8.03,-18.91|16.62,-12.07;
640	234.66	155.06	v:0.5;t:f;sf:1;nr:4.47;cr:8.93;verts:15.67,23.24|-0.27,-0.31|11.85,-25.41|19.12,-20.5;
680	221.61	158.12	v:0.5;t:f;sf:1;nr:4.48;cr:8.96;verts:12.79,2.75|-0.45,0.25|-5.32,-21.32|4.19,-21.57|19.75,-9.63;
720	206.48	162.33	v:0.5;t:f;sf:1;nr:4.49;cr:8.99;verts:9.81,-17.12|14.68,4.46|-6.17,26.72|-28.15,-22.2;
760	193.68	161.88	v:0.5;t:f;sf:1;nr:4.5;cr:9.01;verts:22.24,20.02|16.3,25.1|5.71,29.37|-27.34,-12.17|-0.39,-35.94;
800	170.68	164.97	v:0.5;t:f;sf:1;nr:4.52;cr:9.03;verts:-1.26,36.01|-13.14,-3.52|-4.33,-9.08|10.42,-8.74|12.43,-5.53;
840	153.89	170.42	v:0.5;t:f;sf:1;nr:4.53;cr:9.05;verts:12.45,-3.63|-3.83,-4.7|3.05,-19.27|4.06,-19.08;
880	129.46	170.45	v:0.5;t:f;sf:1;nr:4.53;cr:9.07;verts:15.89,22.69|-9.92,25.86|-28.95,0.86|17.05,-21.82|20.6,-4.66;
920	114.63	175.46	v:0.5;t:f;sf:1;nr:4.54;cr:9.09;verts:17.49,6.02|14.97,10.88|-14.12,5.86|-17.15,6.93|-14.65,-25.06;
960	105.73	186.7	v:0.5;t:f;sf:1;nr:4.55;cr:9.11;verts:-5.21,17.1|-8.25,18.17|-18.02,-3.5|-5.74,-13.82|44.66,-8.39;
1000	99.67	207.99	v:0.5;t:f;sf:1;nr:4.6;cr:9.19;verts:29.12,-2.55|-11.96,17.79|-14.73,-11.44|18.79,-22.4;
1040	93.52	218.69	v:0.5;t:f;sf:1;nr:4.65;cr:9.29;verts:-24.77,27.17|-26.52,12.93|-8.59,-0.74|21.22,-20.49|24.94,-11.69;
1080	91.74	226.69	v:0.5;t:f;sf:1;nr:4.7;cr:9.41;verts:26.72,-3.69|-6.81,7.27|-36.05,29.3|1.54,-14.69|23,-12.49;
1120	96.27	248.54	v:0.5;t:f;sf:1;nr:4.76;cr:9.52;verts:9.69,0|18.48,9.37|-21.3,-11.23|-1.01,-9.64;
1160	112.82	267.4	v:0.5;t:f;sf:1;nr:4.82;cr:9.63;verts:11.58,16.53|1.92,28.22|-6.87,18.85|-17.57,9.22|5.55,-47.28;
1200	123.56	286.53	v:0.5;t:f;sf:1;nr:4.87;cr:9.74;verts:6.3,47.75|-20.22,-2.84|-10.52,-17.51|-5.19,-28.14|19.82,-4.94;
1240	129.93	302.25	v:0.5;t:f;sf:1;nr:4.89;cr:9.79;verts:12.73,-0.89|13.44,10.77|-19.62,-3.57|-11.57,-12.43;
1280	135.83	308.12	v:0.5;t:f;sf:1;nr:4.91;cr:9.83;verts:6.83,4.98|7.55,16.64|-25.52,2.3|-17.46,-6.56|42.36,-24.53;
1320	149.31	310.54	v:0.5;t:f;sf:1;nr:4.93;cr:9.86;verts:23.25,43.29|-5.93,19.07|-6.65,7.4|-16.61,-14.44|12.63,-18.03;
1360	156.16	319.28	v:0.5;t:f;sf:1;nr:4.94;cr:9.88;verts:49.28,0.07|-13.5,16.14|-23.47,-5.7|-0.35,-9.95|5.77,-9.3;
1400	157.44	335.39	v:0.5;t:f;sf:1;nr:4.95;cr:9.9;verts:4.49,6.82|-0.39,22.33|-1.63,6.16|-24.75,10.41|18.2,-35.08;
1440	158.76	341.01	v:0.5;t:f;sf:1;nr:4.96;cr:9.92;verts:10.38,6.74|-1.71,27.94|3.17,12.43|-2.95,11.78|13.23,-47.7;
*	id=P21	origin=start	destiny=end	motherId=-	ageAtStart=40
0	470	112	v:0.5;t:f;sf:1;nr:3.94;cr:7.89;verts:7.89,0;
40	467.92	116.42	v:0.5;t:f;sf:1;nr:3.99;cr:7.98;verts:9.55,13.14|-5.29,15.36|-14.84,6.61|0.4,0.22|9.97,4.42;
80	452.94	133.66	v:0.5;t:f;sf:1;nr:4.03;cr:8.06;verts:15.38,17.46|0.14,23.85|-27.89,14.83|11.83,-29.29|23.6,-32.16;
120	438.6	147.57	v:0.5;t:f;sf:1;nr:4.07;cr:8.14;verts:-0.46,0.09|-30.23,-0.53|8.84,-28.91|14.66,-26.44|19.83,-22.82;
160	422.93	167.15	v:0.5;t:f;sf:1;nr:4.1;cr:8.2;verts:-14.55,19.05|-10.46,2.03|-10.34,-2.58|-5.33,-9.23|37.82,-15;
200	419.56	173	v:0.5;t:f;sf:1;nr:4.13;cr:8.26;verts:30.19,27.76|-7.09,7.88|-6.97,3.27|-15.19,-10.63|-4.48,-17.99;
240	401.92	178.61	v:0.5;t:f;sf:1;nr:4.16;cr:8.32;verts:10.66,8.89|10.54,13.5|-20.71,4.27|2.45,-5.02|13.15,-12.37;
280	389.97	192.01	v:0.5;t:f;sf:1;nr:4.19;cr:8.37;verts:-23.13,34.57|-8.76,17.66|-0.78,-8.87|3.33,8.25|14.4,8.38;
320	391.46	201.51	v:0.5;t:f;sf:1;nr:4.21;cr:8.42;verts:22.4,20.89|12.91,17.89|1.84,17.76|2.81,-21.24|20.89,-22.4;
360	393.41	215.62	v:0.5;t:f;sf:1;nr:4.24;cr:8.48;verts:18.94,-8.3|0.52,29.56|0.86,-7.14|-11.55,27.21|4.36,-41.89;
400	383.68	223.83	v:0.5;t:f;sf:1;nr:4.27;cr:8.53;verts:18.02,18.66|-12.58,22.69|-14.88,21.25|-0.05,-0.49|10.59,1.07;
440	382.9	233.36	v:0.5;t:f;sf:1;nr:4.29;cr:8.59;verts:0.37,0.33|11.37,10.6|0.73,9.05|-25.74,-9.37|-4.76,-26.97;
480	381.64	256.78	v:0.5;t:f;sf:1;nr:4.32;cr:8.64;verts:1.63,23.74|-13.18,15.17|-3.5,-3.56|16.4,-39.68|8.81,-18.06;
520	380.11	263.26	v:0.5;t:f;sf:1;nr:4.34;cr:8.68;verts:-11.65,21.65|-6.75,-7.76|2.14,-10.06|34.56,-0.6;
560	362.8	290.21	v:0.5;t:f;sf:1;nr:4.36;cr:8.73;verts:9.71,-3.53|19.45,16.89|10.56,19.19|-10.32,0.54|-16.42,-30.61;
600	363.01	293.43	v:0.5;t:f;sf:1;nr:4.38;cr:8.77;verts:9.51,-0.32|10.36,22.41|-8.55,-4.74|6.2,-27.23;
640	344.18	298.2	v:0.5;t:f;sf:1;nr:4.41;cr:8.81;verts:10.28,0.04|41.28,14.78|32.35,23.51|-39.94,2.09|-9,-38.97;
680	330.01	299.64	v:0.5;t:f;sf:1;nr:4.43;cr:8.85;verts:24.45,1.47|-9.04,8.14|-25.77,3.53|-9.1,-1.63|-10.74,-5.71;
720	311.5	307.21	v:0.5;t:f;sf:1;nr:4.44;cr:8.89;verts:7.78,1.87|9.42,5.95|9.48,15.71|-7.25,11.1|-6.71,-34.76;
760	300.76	311.24	v:0.5;t:f;sf:1;nr:4.46;cr:8.93;verts:18.51,5.89|20.15,9.97|20.55,20.55|3.48,15.13|-32.23,-30.6;
800	287.09	320.71	v:0.5;t:f;sf:1;nr:4.48;cr:8.97;verts:5.43,9.03|5.27,9.12|2.9,10.13|-9.03,-5.43|6.19,-22;
840	268.23	337.98	v:0.5;t:f;sf:1;nr:4.51;cr:9.02;verts:9.83,11.85|-26.25,24.46|-2.91,-13.69|5.01,-13.06|25.05,-4.72;
880	256.56	348.81	v:0.5;t:f;sf:1;nr:4.53;cr:9.07;verts:16.68,-2.23|8.75,-2.86|29.55,11.34|0.34,-0.55|-11.34,-29.55;
920	233.15	354.61	v:0.5;t:f;sf:1;nr:4.6;cr:9.21;verts:23.75,5.25|5.76,7.12|-6.81,6.13|-27.9,-8.01;
960	218.98	367.69	v:0.5;t:f;sf:1;nr:4.68;cr:9.36;verts:19.23,2.02|7.36,19.21|-13.73,5.07|-18.29,-6.3|-4.44,-36.57;
1000	205.11	382.83	v:0.5;t:f;sf:1;nr:4.76;cr:9.51;verts:23.32,40.6|0.15,20.21|-4.41,8.84|-23.64,-22.83|9.43,-21.43;
1040	195.74	388.74	v:0.5;t:f;sf:1;nr:4.82;cr:9.64;verts:4.96,14.75|-3.11,37.91|-14.27,-16.93|18.8,-15.53;
1080	186.97	394.27	v:0.5;t:f;sf:1;nr:4.88;cr:9.76;verts:13.72,20.28|-36.72,-31.25|14.01,13.53|-5.51,-11.4|18.06,7.3;
1120	166.4	395.38	v:0.5;t:f;sf:1;nr:4.91;cr:9.82;verts:21.69,5.81|12.88,18.39|-21.96,4.67|-9.91,-29.63|15.06,-10.29;
1160	148.9	401.4	v:0.5;t:f;sf:1;nr:4.93;cr:9.86;verts:2.75,22.41|-6.22,21.7|-15.84,-2.82|7.59,-23.6;
1200	143.77	412.15	v:0.5;t:f;sf:1;nr:4.94;cr:9.89;verts:11.24,29.47|-10.71,7.94|-8.87,-5.33|12.72,-12.85;
1240	139.84	412.29	v:0.5;t:f;sf:1;nr:4.96;cr:9.91;verts:-6.78,8.07|-19.95,15.58|-4.94,-5.2|16.65,-12.71;
1280	116.3	409.36	v:0.5;t:f;sf:1;nr:4.97;cr:9.93;verts:16.77,5.14|3.6,12.65|0.41,-0.4|11,-19.05|18.61,-8.13;
1320	95.03	413.44	v:0.5;t:f;sf:1;nr:4.97;cr:9.95;verts:21.68,3.69|-20.51,29.29|-28.92,-21.01|47.89,-13.13|35.7,-1.87;
1360	76.7	415	v:0.5;t:f;sf:1;nr:4.98;cr:9.97;verts:39.44,30.32|6.19,7.92|-10.03,-0.53|-9.75,-2.43|-10.6,-19.46;
1400	62.85	403.68	v:0.5;t:f;sf:1;nr:4.99;cr:9.98;verts:20.04,-3.39|12.95,1.72|3.82,-11.84|4.1,-13.74;
1440	48.44	389	v:0.5;t:f;sf:1;nr:5;cr:10;verts:33.01,20.63|-0.68,38.92|-38.33,-6.76|-23.96,-30.67|49.86,-2.12;
*	id=P22	origin=start	destiny=end	motherId=-	ageAtStart=40
0	336	523	v:0.5;t:f;sf:1;nr:3.94;cr:7.87;verts:7.87,0;
40	329.88	525.53	v:0.5;t:f;sf:1;nr:3.98;cr:7.96;verts:22.65,32.18|12.28,21.27|3.84,24.25|13.99,2.53|24.42,2.57;
80	319.11	530.86	v:0.5;t:f;sf:1;nr:4.03;cr:8.06;verts:-1.46,16.66|-8.36,14.48|16.66,-1.46|8.09,6.6;
120	296.05	523.22	v:0.5;t:f;sf:1;nr:4.07;cr:8.14;verts:13.89,15.25|-3.15,8.2|3.71,7.96|14.7,6.85|21.6,9.03;
160	285.25	523.45	v:0.5;t:f;sf:1;nr:4.11;cr:8.21;verts:27.66,12.9|14.51,8.18|7.66,8.42|26.95,-14.33|37.28,-16.33;
200	267.42	521.81	v:0.5;t:f;sf:1;nr:4.14;cr:8.27;verts:32.15,14.99|-29.06,20.35|-31.88,15.55|-29.06,-20.35|0.47,0.07;
240	254.33	505.8	v:0.5;t:f;sf:1;nr:4.16;cr:8.33;verts:0.23,-0.42|-15.98,4.33|-18.8,-0.46|10.11,-18.24|13.55,-15.95;
280	251.52	497.87	v:0.5;t:f;sf:1;nr:4.19;cr:8.38;verts:23.57,34.33|-13.17,-3.59|-15.99,-8.39|-9.96,-23.46|3.04,-8.34;
320	251.65	498.79	v:0.5;t:f;sf:1;nr:4.21;cr:8.43;verts:29.55,29.7|-13.29,-2.67|-16.12,-7.47|-10.08,-22.54|2.91,-7.42;
360	241.52	514.91	v:0.5;t:f;sf:1;nr:4.24;cr:8.48;verts:13.04,8.7|-3.16,13.45|-5.99,8.65|-7.4,-32.89|0.05,-6.42;
400	242.21	518.54	v:0.5;t:f;sf:1;nr:4.27;cr:8.54;verts:12.35,12.33|-3.85,17.08|-6.68,12.28|-11.57,-13.31|9.5,-32.56;
440	238.49	544.94	v:0.5;t:f;sf:1;nr:4.3;cr:8.6;verts:26.82,-1.88|-7.86,13.09|-26.36,-7.17|20.9,-16.92|13.22,-6.16;
480	232.83	569.58	v:0.5;t:f;sf:1;nr:4.33;cr:8.67;verts:-28.8,20.92|-35.59,0.62|34.38,-0.99|34.82,7.4|32.52,14.48;
520	227.53	596.74	v:0.5;t:f;sf:1;nr:4.37;cr:8.74;verts:27.24,15.73|-9.2,30.08|-40.8,-14.6|19.8,-24.45|30.98,-5.46;
560	221.56	611.21	v:0.5;t:f;sf:1;nr:4.39;cr:8.79;verts:31.54,15.09|-10.05,0.35|-7.35,-6.86|10.05,0;
600	214.64	613.7	v:0.5;t:f;sf:1;nr:4.41;cr:8.83;verts:43.44,6.58|16.97,2.49|-14.46,16.06|-19.9,-8.45|-1.13,-21.59;
640	212.81	624.91	v:0.5;t:f;sf:1;nr:4.43;cr:8.87;verts:18.8,13.7|-16.63,7.09|-18.69,0.98|0.69,-10.37;
680	219.44	641.5	v:0.5;t:f;sf:1;nr:4.45;cr:8.91;verts:31.03,17.17|-5.94,6.22|-24.41,1.71|5.92,-23.75;
720	235.67	654.76	v:0.5;t:f;sf:1;nr:4.47;cr:8.95;verts:18.95,21.05|15.01,24.02|-20.72,-19.32|-10.31,-10.49|-18.08,-40.7;
760	244.92	664.77	v:0.5;t:f;sf:1;nr:4.5;cr:8.99;verts:17.96,13.05|-14.56,16.75|-19.55,-0.47|-21.63,-4.99|0.5,-0.11;
800	271.37	664.43	v:0.5;t:f;sf:1;nr:4.52;cr:9.04;verts:25.86,25|-8.5,12.7|-25.95,-0.45|12.51,-28.09;
840	295.38	670.01	v:0.5;t:f;sf:1;nr:4.54;cr:9.09;verts:8.83,3.93|23.77,27.24|-8.11,5.27|-11.51,-22.52|-0.34,-9.66;
880	313.87	673.1	v:0.5;t:f;sf:1;nr:4.57;cr:9.15;verts:-15.6,24.97|-9.65,7.03|23.82,-17.31|5.09,5.67;
920	322.61	677.55	v:0.5;t:f;sf:1;nr:4.61;cr:9.22;verts:-3.65,10.12|-18.39,11.48|-11.2,3.42|15.08,-12.86|37.88,-25.63;
960	340.56	685.19	v:0.5;t:f;sf:1;nr:4.64;cr:9.29;verts:-16.16,17.94|-37.38,26.93|-2.86,-5.22|19.94,-18|23.21,-6.65;
1000	367.72	690.55	v:0.5;t:f;sf:1;nr:4.69;cr:9.39;verts:33.24,16.58|-2.99,9.77|-9.82,2.82|-7.23,-12.63|0.18,-10.21;
1040	384.87	697	v:0.5;t:f;sf:1;nr:4.74;cr:9.48;verts:16.09,23.03|-20.14,16.22|-16.98,-3.76|-24.38,-6.18|28.3,-37.45;
1080	399.65	699.01	v:0.5;t:f;sf:1;nr:4.78;cr:9.57;verts:10.5,-0.73|1.31,25.04|-6.04,8.62|-5.98,-37.45|-0.73,-10.5;
1120	420.15	697.89	v:0.5;t:f;sf:1;nr:4.83;cr:9.65;verts:37.44,29.77|-26.54,7.5|-10,-1.86|-21.24,-11.62|-7.85,-31.47;
1160	434.17	693.92	v:0.5;t:f;sf:1;nr:4.87;cr:9.74;verts:48.24,1.15|-8.86,5.12|-24.02,-5.82|8.17,-6.16|8.28,-6.01;
1200	452.49	697.24	v:0.5;t:f;sf:1;nr:4.89;cr:9.79;verts:-0.44,-0.35|-10.05,-2.7|-10.15,-2.84|-27.18,8.43|-11.41,-33.14;
1240	474.8	692.39	v:0.5;t:f;sf:1;nr:4.91;cr:9.83;verts:10.32,47.84|-22.74,-5.2|-30.88,-15.06|28.14,-19.7|29.13,-18.2;
1280	490.84	689.95	v:0.5;t:f;sf:1;nr:4.93;cr:9.86;verts:-2.26,9.77|-26.85,28.71|12.1,-22.15|13.1,-20.65|8.77,-4.86;
1320	510.54	693.28	v:0.5;t:f;sf:1;nr:4.94;cr:9.89;verts:39.44,-0.61|-21.96,13.1|-10.94,-1.52|-7.6,-18.81|-6.61,-17.31;
1360	526.79	703.01	v:0.5;t:f;sf:1;nr:4.96;cr:9.91;verts:23.19,9.11|-27.19,8.2|-22.86,-7.59|-23.85,-9.09|47.02,-15.27;
1400	536.9	714.72	v:0.5;t:f;sf:1;nr:4.97;cr:9.93;verts:21.42,27.41|13.08,20.82|6.64,34.15|-32.02,-13.59|11.57,-29.53;
1440	537.84	737.1	v:0.5;t:f;sf:1;nr:4.98;cr:9.95;verts:-21.86,33.18|-2.96,-11.85|-0.21,-12.22|10.63,-7.15|11.95,-2.54;
*	id=P23	origin=start	destiny=end	motherId=-	ageAtStart=920
0	352.3	592.97	v:0.5;t:f;sf:1;nr:3.94;cr:7.89;verts:16.16,-5.25|14.08,-9.5|9.49,3.97|9.99,-13.74|-24.59,30.23;
40	349.04	618.98	v:0.5;t:f;sf:1;nr:3.99;cr:7.97;verts:13.25,12.26|15.47,30.36|-11.21,29.49|-24.92,-23.24|31.81,-12.21;
80	353.56	632.27	v:0.5;t:f;sf:1;nr:4.03;cr:8.05;verts:3.44,7.37|-2.91,7.59|-5.01,6.41|-7.18,-3.82|19.94,-24.9;
120	376.74	648.53	v:0.5;t:f;sf:1;nr:4.06;cr:8.13;verts:35.45,19.11|-11.08,13.2|-12.61,-11.76|-3.24,-8.64|9.39,-14.46;
160	376.26	652.33	v:0.5;t:f;sf:1;nr:4.1;cr:8.2;verts:-10.6,17.01|-12.13,-7.95|-2.76,-4.83|9.87,-10.65|40.22,-5.91;
200	389.26	673.08	v:0.5;t:f;sf:1;nr:4.13;cr:8.27;verts:-3.13,10.09|-17.47,27.95|-15.76,15.91|-32.92,1.73|0.38,-0.28;
240	403.56	697.2	v:0.5;t:f;sf:1;nr:4.17;cr:8.34;verts:29.47,15.03|5.78,7.13|-8.18,-4.17|6.14,-6.82|8.45,-3.59;
280	408.13	711.19	v:0.5;t:f;sf:1;nr:4.2;cr:8.41;verts:1.21,21.12|-12.75,9.82|7.67,-40.99|1.57,7.16|3.88,10.4;
320	408.38	708.15	v:0.5;t:f;sf:1;nr:4.24;cr:8.47;verts:20.97,1.47|0.96,18.07|3.63,7.35|-12.99,6.77|22.56,-35.47;
360	394.8	679.42	v:0.5;t:f;sf:1;nr:4.27;cr:8.53;verts:-13.82,40.04|-3.93,8.82|-5.54,7.91|0.59,-21.95|14.54,-10.65;
400	382.59	662.83	v:0.5;t:f;sf:1;nr:4.3;cr:8.6;verts:-1.62,23.45|-8.87,-1.25|17.56,-29.27|8.28,-7.76;
440	376.15	659.18	v:0.5;t:f;sf:1;nr:4.33;cr:8.66;verts:4.82,19.81|-9.02,0.32|-2.43,-4.89|0.89,-34.38;
480	364.68	657.94	v:0.5;t:f;sf:1;nr:4.36;cr:8.73;verts:16.3,18.56|1.95,27.65|-10.98,-14.06|0.62,-17.83|9.04,-6.14;
520	348.89	662.81	v:0.5;t:f;sf:1;nr:4.38;cr:8.76;verts:24.83,-1.27|3.67,-0.75|15.41,-8.19|4.8,-9.19|16.41,-12.96;
560	331.63	648.42	v:0.5;t:f;sf:1;nr:4.4;cr:8.8;verts:18.45,19.1|-24.62,-9.95|8.64,-15.74|20.93,-15.14;
600	323.92	653.55	v:0.5;t:f;sf:1;nr:4.41;cr:8.82;verts:-4.99,17.42|-0.41,0|-18.12,0|-16.91,-4.82;
640	314.29	668.02	v:0.5;t:f;sf:1;nr:4.43;cr:8.85;verts:24.53,-12.5|9.22,14.48|-8.49,14.47|-7.28,9.65|13.47,-42.01;
680	306.81	681.5	v:0.5;t:f;sf:1;nr:4.44;cr:8.88;verts:19.7,3.47|8.46,18.13|0.2,23.13|-28.17,-2.95|6.18,-19.03;
720	291.13	696.44	v:0.5;t:f;sf:1;nr:4.46;cr:8.91;verts:-11.91,24.43|-18.54,19.88|-12.49,11.99|20.79,-19.38|21.86,-4.09;
760	279.17	709.33	v:0.5;t:f;sf:1;nr:4.47;cr:8.95;verts:-0.53,24.88|-6.73,31.65|-0.35,0.37|-25.84,19.47|-28.3,15.69;
800	252.96	712.3	v:0.5;t:f;sf:1;nr:4.49;cr:8.98;verts:0.36,22.44|-2.1,18.65|-9.27,-3.56|8.02,-34.87;
840	245.83	724.13	v:0.5;t:f;sf:1;nr:4.51;cr:9.01;verts:44.42,6.49|-2.14,8.28|-25.66,12.52|-25.66,-12.52|27.93,-5.94;
880	234.25	743.56	v:0.5;t:f;sf:1;nr:4.52;cr:9.05;verts:0.76,21.62|-0.38,21.63|-2.11,4.35|-14.08,6.91|-19.76,8.8;
920	211.32	752.91	v:0.5;t:f;sf:1;nr:4.54;cr:9.09;verts:20.82,13.7|8.85,16.26|3.16,18.15|-3.74,-22.86|13.95,-25.17;
960	206.63	756.89	v:0.5;t:f;sf:1;nr:4.56;cr:9.12;verts:13.54,20.24|7.86,22.13|-28.33,0.99|0.96,-18.88|41.42,-18.66;
1000	205.29	775.04	v:0.5;t:f;sf:1;nr:4.58;cr:9.15;verts:-3.66,6.72|-9.86,15.78|-10.94,15.05|6.67,-17.37;
1040	195.28	788.79	v:0.5;t:f;sf:1;nr:4.62;cr:9.24;verts:6.35,20.47|-8.95,5.38|-4.41,-9.46|-1.53,-36.59;
1080	193.45	811.57	v:0.5;t:f;sf:1;nr:4.66;cr:9.33;verts:19.97,12.67|4.19,34.11|-2.58,13.32|-23.44,-25.14|0.3,-13.81;
1120	195.26	829.96	v:0.5;t:f;sf:1;nr:4.71;cr:9.42;verts:42.8,18.55|6.55,7.28|-9.76,0.85|-25.25,-6.74|5.33,-8.21;
1160	194.62	847.77	v:0.5;t:f;sf:1;nr:4.75;cr:9.5;verts:7.19,25.09|-9.12,18.67|-24.61,11.07|15.65,-44.41|5.97,9.6;
1200	196.35	859.1	v:0.5;t:f;sf:1;nr:4.79;cr:9.58;verts:31.94,8.56|4.25,20.93|-1.15,33.05|-0.42,0.35|6.31,-32.46;
1240	191.9	878.82	v:0.5;t:f;sf:1;nr:4.83;cr:9.65;verts:7.88,5.94|6.93,7.27|4.02,20.06|6.6,-7.33|10.75,-12.75;
1280	187.15	896.74	v:0.5;t:f;sf:1;nr:4.86;cr:9.73;verts:15.51,5.18|11.36,10.59|0.36,0.42|12.63,23.86|11.68,25.19;
1320	179.67	903.1	v:0.5;t:f;sf:1;nr:4.9;cr:9.8;verts:18.83,16.96|-39.86,-27.85|7.84,6.79|12.79,4.66|22.98,11.54;
1360	173.22	914.83	v:0.5;t:f;sf:1;nr:4.93;cr:9.86;verts:19.24,16.38|14.28,18.52|-9.5,4.43|-8.26,-6.45|-16.86,-45.99;
1400	164.99	927.61	v:0.5;t:f;sf:1;nr:4.95;cr:9.9;verts:-1.26,17.2|-36.18,13.89|0.4,-0.21|-0.02,6.32;
1440	152.45	935.36	v:0.5;t:f;sf:1;nr:4.96;cr:9.93;verts:12.94,7.54|12.51,14.07|11.27,24.96|-0.53,10.18|-25.02,-42.7;
*	id=P24	origin=start	destiny=end	motherId=-	ageAtStart=320
0	813.57	497.17	v:0.5;t:f;sf:1;nr:3.95;cr:7.89;verts:6.23,9.17|2.18,9.42|-6.09,7.52|-8.9,3.78|9.53,-37.82;
40	816.97	504.97	v:0.5;t:f;sf:1;nr:3.99;cr:7.98;verts:2.83,16.97|-1.22,17.23|-9.48,15.32|-12.3,11.59|12.78,-37.34;
80	833.92	528.17	v:0.5;t:f;sf:1;nr:4.03;cr:8.07;verts:13.39,37.6|-16.64,-5.09|-4.16,-14.14|9.73,-14.43|17.34,1.52;
120	835.9	530.27	v:0.5;t:f;sf:1;nr:4.07;cr:8.14;verts:15.35,3.61|18.14,26.68|-18.63,-2.99|-6.15,-12.05|7.75,-12.33;
160	848.42	548.35	v:0.5;t:f;sf:1;nr:4.11;cr:8.22;verts:2.84,21.7|-3.45,17.74|-18.67,6.03|-4.77,5.75|17.18,-36.91;
200	862.81	563.72	v:0.5;t:f;sf:1;nr:4.15;cr:8.29;verts:24.1,22.35|-24.59,1.72|-11.95,-21.56|2.79,-21.54|18.6,-16.17;
240	873.46	566.55	v:0.5;t:f;sf:1;nr:4.19;cr:8.38;verts:23.42,23.49|-19.19,-1.34|-7.87,-18.71|-1.68,-19.17|7.95,-13.34;
280	883.39	566.97	v:0.5;t:f;sf:1;nr:4.23;cr:8.45;verts:12.29,31.17|1.51,8.58|-11.61,-18.74|-1.98,-12.92;
320	896.4	567.24	v:0.5;t:f;sf:1;nr:4.26;cr:8.53;verts:42.04,4.45|-11.5,8.85|-20.71,3.28|-17.78,-11.11|-15,-12.64;
360	912.21	559.21	v:0.5;t:f;sf:1;nr:4.3;cr:8.61;verts:30.66,9.96|-7.25,31.41|0.48,-0.09|-19.85,25.41|-23.96,21.57;
400	925.43	544.36	v:0.5;t:f;sf:1;nr:4.34;cr:8.68;verts:34.35,2.29|19.62,5.26|-3.88,19.94|-12.73,-14.95|17.45,-4.89;
440	940.72	536.1	v:0.5;t:f;sf:1;nr:4.38;cr:8.75;verts:19.78,10.13|-19.16,11.68|4.33,-3|19.07,-5.97;
480	963.53	520.37	v:0.5;t:f;sf:1;nr:4.41;cr:8.81;verts:19.45,11.11|-15.87,14.8|-3.03,-5.6|21.14,-4.88;
520	973.69	516.31	v:0.5;t:f;sf:1;nr:4.42;cr:8.85;verts:9.29,7.06|16.26,23.04|-13.19,-9.66|10.99,-8.94;
560	988.76	516.73	v:0.5;t:f;sf:1;nr:4.44;cr:8.88;verts:9.14,4.46|1.19,23.45|-5.78,7.47|-4.09,-8.52|-3.06,-44.13;
600	995.48	509.94	v:0.5;t:f;sf:1;nr:4.45;cr:8.9;verts:-5.53,16.67|-29.66,20.77|-12.5,0.69|-10.8,-15.31|38.3,-22.42;
640	1007.43	497.27	v:0.5;t:f;sf:1;nr:4.46;cr:8.92;verts:19.74,23.52|26.04,36.08|-17.48,3.99|-25.45,-17.17|19.32,-23.86;
680	1020.53	489.91	v:0.5;t:f;sf:1;nr:4.47;cr:8.94;verts:6.64,16.16|1.49,18.21|-7.19,-5.42|1.41,-8.9;
720	1035.94	485.67	v:0.5;t:f;sf:1;nr:4.48;cr:8.95;verts:44.67,1.19|-8.77,11.92|-13.92,13.97|-22.6,-9.66|-14,-13.13;
760	1058.61	492.55	v:0.5;t:f;sf:1;nr:4.48;cr:8.97;verts:22,8.07|5.76,18.84|-28.49,3.03|14.17,-13.68;
800	1068.99	504.07	v:0.5;t:f;sf:1;nr:4.49;cr:8.98;verts:11.62,19.59|4.08,11.21|-14.58,1.83|2.07,-11.75;
840	1079.15	514.52	v:0.5;t:f;sf:1;nr:4.5;cr:9;verts:5.55,19.34|-6.09,21.66|-8.09,-1.3|-5.21,-19.44|14.92,-32.69;
880	1092.27	529.53	v:0.5;t:f;sf:1;nr:4.5;cr:9.01;verts:35.67,4.74|-21.21,13.71|-18.32,-4.43|1.81,-17.68|9.84,-1.03;
920	1092.44	553.6	v:0.5;t:f;sf:1;nr:4.51;cr:9.02;verts:20.6,17.91|9.67,23.03|-18.5,19.63|0.19,0.48|1.63,6.38;
960	1085.78	569.65	v:0.5;t:f;sf:1;nr:4.56;cr:9.12;verts:6.86,16.54|8.29,22.44|2.91,27.72|-25.82,-12.9|24.14,-13.94;
1000	1081.93	596.63	v:0.5;t:f;sf:1;nr:4.61;cr:9.23;verts:44.8,8.49|-16.94,15.8|-21.97,14.07|-20.99,-9.79|-7.16,-22.03;
1040	1069.29	620.32	v:0.5;t:f;sf:1;nr:4.67;cr:9.34;verts:5.48,1.66|11.82,25.34|-8.35,13.9|-17.21,-22.03|10.78,-21.02;
1080	1066	639.13	v:0.5;t:f;sf:1;nr:4.72;cr:9.44;verts:14.07,-2.21|8.78,20.47|-1.26,36.11|-13.92,-3.22|5.3,-36.97;
1120	1072.18	658.18	v:0.5;t:f;sf:1;nr:4.77;cr:9.54;verts:7.89,16.84|4.27,9.16|-20.1,15.83|-0.89,-17.92|25.9,-27.49;
1160	1072.3	670.53	v:0.5;t:f;sf:1;nr:4.81;cr:9.62;verts:4.15,21.51|-18.56,27.52|-1,-5.57|3.09,-19.29|32.34,7.47;
1200	1063.23	689.12	v:0.5;t:f;sf:1;nr:4.85;cr:9.7;verts:8.06,13.02|-1.29,24.61|4.02,15.25|12.16,-0.7|24.4,3.43;
1240	1057.03	697.6	v:0.5;t:f;sf:1;nr:4.89;cr:9.77;verts:18.37,7.79|14.27,21.5|10.23,23.73|-17.21,-25.84|-0.96,-27.54;
1280	1059.42	720.35	v:0.5;t:f;sf:1;nr:4.91;cr:9.81;verts:35.46,33.61|-19.6,-3.09|-3.35,-4.79|-3.91,-13.62|11.16,-8.72;
1320	1063.09	733.78	v:0.5;t:f;sf:1;nr:4.92;cr:9.85;verts:7.5,4.71|-7.02,8.64|-23.27,10.34|-7.57,-0.18|39.86,-28.6;
1360	1062.6	737.92	v:0.5;t:f;sf:1;nr:4.94;cr:9.88;verts:7.98,8.85|-6.54,12.78|-22.79,14.48|-7.09,3.95|40.26,-28.35;
1400	1061.89	756.39	v:0.5;t:f;sf:1;nr:4.95;cr:9.9;verts:-6.37,22.42|-11.17,-16.87|-3.18,-9.77|9.59,-3.68;
1440	1070.49	766.34	v:0.5;t:f;sf:1;nr:4.95;cr:9.9;verts:41.09,27.56|0.99,6.26|-11.78,0.17|-19.78,-6.93|-1.59,-15.16;
*	id=P25	origin=start	destiny=death	motherId=-	ageAtStart=760
0	688.46	82.88	v:0.5;t:f;sf:1;nr:3.96;cr:7.92;verts:16.33,35.59|-16.84,6.81|-15.73,-9.08|-3.47,-17.83|16.37,-16.12;
40	680.32	63.76	v:0.5;t:f;sf:1;nr:4.01;cr:8.01;verts:38.35,9.95|-12.45,22.45|-24.12,-8.78|-8.7,-12.32|19.37,-16.84;
80	671.95	43.28	v:0.5;t:f;sf:1;nr:4.04;cr:8.09;verts:-2.96,-31.91|2.12,9.95|-4.08,1.96|-7.32,-7.07;
120	655.63	22.93	v:0.5;t:f;sf:1;nr:4.08;cr:8.16;verts:-15.06,37.54|-6.39,-20.89|6.75,-20.77|12.24,-18.38|18.43,-10.39;
160	654.72	11.11	v:0.5;t:f;sf:1;nr:4.12;cr:8.23;verts:10.56,18.03|-4.66,10.97|2.48,-11.66|5.04,-10.8;
200	659.44	-9.5700000000001	v:0.5;t:f;sf:1;nr:4.15;cr:8.3;verts:16.83,37.57|-18.03,-9.58|-9.38,-9.71|5.84,-2.65|20.41,-0.36;
240	663.11	-23.37	v:0.5;t:f;sf:1;nr:4.18;cr:8.37;verts:5.68,41.12|-19.95,-5.72|-19.62,-6.76|2.17,-16.45|16.74,-14.16;
280	668.17	-32	v:0.5;t:f;sf:1;nr:4.22;cr:8.43;verts:0.26,0.41|-23.07,-19.36|-13.67,-26.84|-12.25,-27.52|-7.8,-29.09;
320	677.41	-42.97	v:0.5;t:f;sf:1;nr:4.24;cr:8.49;verts:0.2,0.44|-8.99,-10.57|-26.42,-17.82|16.41,-27.31|27.02,-16.89;
360	671.21	-58.17	v:0.5;t:f;sf:1;nr:4.27;cr:8.54;verts:-17.89,19.87|6.4,-14.75|6.5,-12.29|21.36,-16.09;
400	658.39	-68.83	v:0.5;t:f;sf:1;nr:4.3;cr:8.6;verts:10.89,16.15|-5.07,9.21|-18.19,6.98|-15.76,-11.45|39.44,-16.42;
*	id=P26	origin=start	destiny=end	motherId=-	ageAtStart=200
0	497.28	4.7	v:0.5;t:f;sf:1;nr:4;cr:7.99;verts:4.62,-2.3|19.59,20.29|-28.2,0.49|10.56,-26.15|15.01,-27.8;
40	512.85	3	v:0.5;t:f;sf:1;nr:4.01;cr:8.02;verts:4.01,18.58|-27.43,-5.83|-10.95,-4|31.04,-7.61;
80	522.5	0.63	v:0.5;t:f;sf:1;nr:4.04;cr:8.08;verts:-5.63,16.22|-20.6,-6.37|8.44,-2.58|0.36,0.1;
120	538.45	-15.09	v:0.5;t:f;sf:1;nr:4.07;cr:8.14;verts:29.26,27.83|-21.59,0.5|-15.6,-15.62|-7.52,-18.3|6.25,-9.62;
160	554.9	-19.59	v:0.5;t:f;sf:1;nr:4.11;cr:8.22;verts:14.31,18.99|-21.51,24.46|-10.2,-14.12|17.95,-15.6|23.55,-3.31;
200	561.57	-29.96	v:0.5;t:f;sf:1;nr:4.15;cr:8.29;verts:7.64,8.62|-8.02,25.04|-5.82,-6.7|16.88,-13.68;
240	567.35	-47.56	v:0.5;t:f;sf:1;nr:4.19;cr:8.37;verts:41.46,0.39|-13.81,7.44|-20.8,3.3|1.86,-8.98|13.82,-15.9;
280	569.22	-66.37	v:0.5;t:f;sf:1;nr:4.23;cr:8.45;verts:31.34,27.75|-15.35,-7.49|-13.99,-9.79|-15.67,-11.37|-9.3,-14.32;
320	562.85	-75.38	v:0.5;t:f;sf:1;nr:4.27;cr:8.53;verts:12.44,40.38|-8.97,-16.49|-9.3,-20.38|-7.61,-18.8|-2.93,-23.32;
360	549.96	-86.57	v:0.5;t:f;sf:1;nr:4.31;cr:8.61;verts:7.48,24.48|-7.48,24.48|-23,11.22|-11.62,-22.8|34.35,-25.29;
400	540.23	-104.17	v:0.5;t:f;sf:1;nr:4.35;cr:8.7;verts:17.21,6.87|2.25,6.87|5.48,16.77|-13.28,-6.38;
440	530.48	-111.43	v:0.5;t:f;sf:1;nr:4.39;cr:8.78;verts:11.99,-0.39|-10.58,2.06|-10.21,-5.06|-3.53,-13.65;
480	518.9	-123.76	v:0.5;t:f;sf:1;nr:4.43;cr:8.86;verts:-4.52,43.65|-0.75,-10.77|1.38,-17.39|1,-10.27|2.61,-10.48;
520	519.21	-139.8	v:0.5;t:f;sf:1;nr:4.47;cr:8.94;verts:4.34,28.02|-9.43,-0.99|-6.09,-7.26|-1.97,-9.27|0.69,-26.31;
560	522.75	-148.49	v:0.5;t:f;sf:1;nr:4.51;cr:9.02;verts:25.5,12.97|0.81,19.32|-12.96,-9.69|-9.63,-15.96|-5.51,-17.97;
600	525.68	-151.57	v:0.5;t:f;sf:1;nr:4.55;cr:9.11;verts:22.57,9.9|0.42,-0.3|-15.9,-12.76|-12.56,-19.03|-8.44,-21.04;
640	538.46	-153.05	v:0.5;t:f;sf:1;nr:4.6;cr:9.19;verts:9.79,8.42|6.5,6.5|-7.8,4.87|-12.36,-1.78|24.11,-27.31;
680	558	-152.81	v:0.5;t:f;sf:1;nr:4.64;cr:9.27;verts:20.16,30.74|-9.75,8.65|-13.04,6.74|-10.38,1.46|4.57,-27.07;
720	583.89	-154.96	v:0.5;t:f;sf:1;nr:4.68;cr:9.35;verts:16.69,10.03|-5.69,18.62|-21.79,-20.14|19.18,-3.38|19.33,-2.37;
760	588.64	-143.74	v:0.5;t:f;sf:1;nr:4.71;cr:9.43;verts:14.42,7.83|14.57,8.84|11.93,21.24|-26.55,-8.92|1.78,-23.87;
800	592.35	-134.49	v:0.5;t:f;sf:1;nr:4.75;cr:9.51;verts:10.71,17.09|10.86,18.09|0.08,7.91|-1.93,-14.62;
840	601.43	-119.43	v:0.5;t:f;sf:1;nr:4.79;cr:9.58;verts:-9,22.97|-11.01,0.44|-8.17,-19.25|0.15,-0.41;
880	608.48	-96.43	v:0.5;t:f;sf:1;nr:4.83;cr:9.66;verts:45.82,13.95|-6.9,22.59|-15.22,3.76|-26.23,-0.92|-3.2,-26.05;
920	631.05	-77.54	v:0.5;t:f;sf:1;nr:4.87;cr:9.73;verts:26.11,21.15|0.28,-0.35|-25.77,-7.17|13.13,-30.93;
960	635.7	-67.83	v:0.5;t:f;sf:1;nr:4.9;cr:9.81;verts:5.57,10.04|-1.23,12.69|-4.36,9.37|-3.36,-10.98;
1000	646.36	-57.39	v:0.5;t:f;sf:1;nr:4.94;cr:9.88;verts:-5.1,20.47|-11.9,23.12|-15.03,19.8|-14.02,-0.55|25.58,-41.83;
1040	669.82	-46.94	v:0.5;t:f;sf:1;nr:4.98;cr:9.95;verts:7.27,7.27|7.14,7.39|-9.59,3.68|-9.71,-3.35|31.77,-23.5;
1080	686.32	-41.09	v:0.5;t:f;sf:1;nr:5.01;cr:10.03;verts:-9.24,13.12|-9.37,13.25|-26.1,9.54|-26.22,2.51|15.26,-17.64|38.12,-2.71;
1120	700.33	-38.85	v:0.5;t:f;sf:1;nr:5.05;cr:10.1;verts:24.12,-0.48|-23.24,15.36|1.26,-15.41|32.01,-24.17;
1160	716.07	-39.49	v:0.5;t:f;sf:1;nr:5.09;cr:10.18;verts:-3.44,40.26|-14.49,-16.04|-5.17,-9.72|16.26,-24.81|8.37,-1.11;
1200	722.07	-44.95	v:0.5;t:f;sf:1;nr:5.13;cr:10.25;verts:33.58,38.23|-10.87,-4.61|-20.48,-21.5|-11.17,-15.18|2.38,-6.57;
1240	735.47	-59.02	v:0.5;t:f;sf:1;nr:5.16;cr:10.32;verts:37.7,34.72|-6.27,8.62|-24.26,-18.68|-11.02,-20.64|2.58,-10.34;
1280	744.74	-59	v:0.5;t:f;sf:1;nr:5.19;cr:10.38;verts:-1.82,20.77|-15.53,8.64|-20.29,-20.63|-6.69,-10.33|51.59,-1.8;
1320	754.25	-58.08	v:0.5;t:f;sf:1;nr:5.21;cr:10.43;verts:51.83,-2.48|-11.33,21.7|-25.05,9.56|-16.2,-9.41|-3.35,-23.84;
1360	770.25	-57.64	v:0.5;t:f;sf:1;nr:5.24;cr:10.48;verts:42.67,29.97|4.48,11.68|-7.18,10.25|-19.35,-23.4|-0.44,-12.51;
1400	791.69	-51.13	v:0.5;t:f;sf:1;nr:5.27;cr:10.53;verts:-16.95,18.2|-10.8,3.72|-21.88,-5.99|2.76,-11.08|52.11,-5.51;
1440	814.63	-52.4	v:0.5;t:f;sf:1;nr:5.29;cr:10.58;verts:-17.81,49.56|-23.85,-11.63|-20.18,-12.36|9.51,-24.78|29.17,-6.78;
*	id=P27	origin=start	destiny=end	motherId=-	ageAtStart=280
0	322.03	14.07	v:0.5;t:f;sf:1;nr:3.91;cr:7.83;verts:7.15,7.19|2.73,9.52|-1.03,9.85|-7.69,-6.23;
40	328.4	-16.24	v:0.5;t:f;sf:1;nr:3.96;cr:7.92;verts:15.85,18.89|10.82,29.39|-7.41,-20.46|-3.65,-20.79|0.77,-23.12;
80	329.84	-36.6	v:0.5;t:f;sf:1;nr:4;cr:8;verts:9.39,9.03|1.59,31.64|-26,-10.5|22.97,-16.08|14.42,-1.46;
120	325.36	-48.37	v:0.5;t:f;sf:1;nr:4.04;cr:8.08;verts:13.86,-2.74|6.07,19.87|-0.43,-0.16|-0.87,-24.95|18.89,-13.23;
160	315.37	-62.89	v:0.5;t:f;sf:1;nr:4.07;cr:8.15;verts:1.53,25.8|-9.59,-4.47|9.56,-14.68|16.05,5.35;
200	301.01	-77.31	v:0.5;t:f;sf:1;nr:4.11;cr:8.22;verts:0.39,0.26|15.9,11.37|-25.81,-2.26|-23.48,-10.95|4.78,-18.89;
240	287.93	-89.06	v:0.5;t:f;sf:1;nr:4.14;cr:8.28;verts:16.29,37.71|-16.01,-3.7|-12.74,-14.01|13.47,-11.49|16.39,-1.15;
280	281.5	-97.2	v:0.5;t:f;sf:1;nr:4.17;cr:8.35;verts:7.45,6.71|-12.7,39.42|-9.58,-11.84|-6.31,-22.15|22.82,-9.29;
320	267.26	-105.82	v:0.5;t:f;sf:1;nr:4.21;cr:8.42;verts:18.13,19.62|-25.45,2.23|4.66,-20.46|25.24,-4;
360	257.32	-116.34	v:0.5;t:f;sf:1;nr:4.25;cr:8.49;verts:30.12,15.08|7.44,4.3|4.42,7.36|-3.77,-7.72;
400	237.23	-124.62	v:0.5;t:f;sf:1;nr:4.29;cr:8.57;verts:24.51,-0.92|1.71,13.81|-7.26,-5.88|16.32,-16;
440	236.21	-134.84	v:0.5;t:f;sf:1;nr:4.32;cr:8.65;verts:30.06,30.55|-18.26,11.86|-17.39,-13.1|-6.24,-16.1|16.92,-13.7;
480	241.43	-150.63	v:0.5;t:f;sf:1;nr:4.35;cr:8.69;verts:4.01,17.36|1.86,17.72|-17.81,0.62|-23.48,-3.92|15.93,-22.63;
520	253.28	-163.01	v:0.5;t:f;sf:1;nr:4.36;cr:8.72;verts:-20.4,19.03|-27.9,0.49|0.45,-0.21|-9.99,5.33|-7.85,4.98;
560	257.44	-174.49	v:0.5;t:f;sf:1;nr:4.37;cr:8.75;verts:43.06,6.96|-24.56,7.55|-14.15,-6.15|-12,-6.5|-3.71,-11.69;
600	251.55	-197.95	v:0.5;t:f;sf:1;nr:4.39;cr:8.77;verts:27.03,34.4|1.34,19.2|-18.68,-15.91|-5.31,-18.5|5.63,-18.41;
640	242	-215.77	v:0.5;t:f;sf:1;nr:4.4;cr:8.79;verts:10.89,1.38|-10.07,1.96|-9.27,-10.98|5.89,-8.41;
680	232.33	-228.82	v:0.5;t:f;sf:1;nr:4.4;cr:8.81;verts:24.48,-13.86|20.57,-11.67|28.89,-6.14|-0.4,-11.09|0.4,-24.03;
720	225.62	-253.01	v:0.5;t:f;sf:1;nr:4.41;cr:8.82;verts:9.54,-1.68|1.85,9.51|-8.63,4.4|-0.94,-35.21;
760	215.56	-275.35	v:0.5;t:f;sf:1;nr:4.42;cr:8.83;verts:-0.4,11.46|-11,-9.37|-1.79,-11.32|11.91,-12.84;
800	214.76	-288.16	v:0.5;t:f;sf:1;nr:4.42;cr:8.84;verts:20.57,39.08|1.1,8.94|-7.95,4.23|-10.2,-22.18|-0.99,-24.13;
840	225.53	-311.06	v:0.5;t:f;sf:1;nr:4.43;cr:8.85;verts:44.17,2.01|9.79,16.17|-37.31,2.61|-18.73,-18.67|-9.68,-13.96;
880	238.87	-334	v:0.5;t:f;sf:1;nr:4.43;cr:8.86;verts:-4.82,9.07|-10.24,0.72|-5.59,-8.61|-3.54,-6.76|35.41,-0.42;
920	248.34	-350.5	v:0.5;t:f;sf:1;nr:4.43;cr:8.87;verts:2.08,9.79|-7.44,6.7|-14.29,-7.44|-19.72,-15.79|27.7,-6.08;
960	256.63	-374.4	v:0.5;t:f;sf:1;nr:4.44;cr:8.88;verts:-35.61,-1.87|-35.39,-4.35|-0.5,-0.12|-15.73,-17.19|-6.21,-14.1;
1000	255.29	-393.93	v:0.5;t:f;sf:1;nr:4.44;cr:8.88;verts:-11.44,-4.39|0.85,-19.66|12.2,1.07|8.77,34.41;
1040	266.2	-412.13	v:0.5;t:f;sf:1;nr:4.45;cr:8.89;verts:-2.14,16.21|-26.96,18.18|-29.23,14.26|1.29,-17.13|39.54,-20.26;
1080	279.64	-421.54	v:0.5;t:f;sf:1;nr:4.45;cr:8.9;verts:-9.42,15.08|-15.24,9.16|-15.58,6.8|-2.78,-17.57|35.41,-3.34;
1120	287.4	-423.31	v:0.5;t:f;sf:1;nr:4.45;cr:8.91;verts:-0.47,-0.2|-17.18,13.31|-23,7.39|-23.34,5.04|-10.54,-19.33;
1160	299.02	-416.82	v:0.5;t:f;sf:1;nr:4.46;cr:8.92;verts:0.66,37.94|-3.31,37.81|-12.1,6.28|-22.16,-12.85|22.91,-38.2;
1200	298.94	-396.54	v:0.5;t:f;sf:1;nr:4.46;cr:8.93;verts:20.58,22.86|0.06,0.41|-9.51,-29.26|30.09,-6.4;
1240	296.48	-382.61	v:0.5;t:f;sf:1;nr:4.47;cr:8.93;verts:2.53,14.34|-15.93,8.96|-7.04,-15.33|10.97,0.38;
1280	289.51	-364.7	v:0.5;t:f;sf:1;nr:4.47;cr:8.94;verts:8.88,2.72|8.55,3.63|17.94,18.3|-7.96,4.79|-15.71,-32.1;
1320	272.06	-343.49	v:0.5;t:f;sf:1;nr:4.47;cr:8.95;verts:6.88,5.98|-8.81,2.36|1.74,-10.89|19.1,-12.61;
1360	253.65	-318.55	v:0.5;t:f;sf:1;nr:4.48;cr:8.96;verts:20.15,14.06|2.64,30.22|-29.3,-7.85|-9.88,-28.69|41.25,-17.35;
1400	256.43	-303.69	v:0.5;t:f;sf:1;nr:4.48;cr:8.96;verts:29.44,6.26|0.5,0.12|-29.64,5.23|-21.28,-21.28|-12.66,-13.83;
1440	268.49	-282.72	v:0.5;t:f;sf:1;nr:4.49;cr:8.97;verts:0.45,-0.26|-11.56,21.09|-24.72,7.14|-18.36,-14.35|-6.03,-22.51;
*	id=P28	origin=start	destiny=end	motherId=-	ageAtStart=760
0	385.88	556.93	v:0.5;t:f;sf:1;nr:3.9;cr:7.8;verts:14.78,6.58|10.94,22.1|-12.17,-13.07|-9.96,-12.75|0.85,-16.16;
40	398.79	542.09	v:0.5;t:f;sf:1;nr:3.92;cr:7.83;verts:20.06,14.85|-1.98,7.25|-8.58,3.12|7.19,-5.62;
80	411	542.35	v:0.5;t:f;sf:1;nr:3.94;cr:7.89;verts:7.86,15.11|-14.19,7.52|-20.78,3.38|-5.02,-5.35|30.49,-24.58;
120	416.28	553.4	v:0.5;t:f;sf:1;nr:3.98;cr:7.95;verts:18.94,15.34|11.44,21.52|-1.7,24.31|-10.29,5.69|-7.12,-38.78;
160	419.71	564.55	v:0.5;t:f;sf:1;nr:4.01;cr:8.02;verts:22.41,8.16|11.2,21.06|-13.73,16.85|-26.09,-30|23.14,-5.77;
200	423.48	569.06	v:0.5;t:f;sf:1;nr:4.05;cr:8.1;verts:19.38,-1.26|18.65,12.67|-1.32,25.24|-24.41,-6.54|8.98,-30.81;
240	430.28	576.19	v:0.5;t:f;sf:1;nr:4.09;cr:8.18;verts:12.58,5.87|11.85,19.8|-19.89,16.62|2.18,-23.68|18.75,-7.2;
280	442.81	591.1	v:0.5;t:f;sf:1;nr:4.13;cr:8.25;verts:6.23,7.7|-10.35,-8.78|3.03,-10.28|13.56,-9.15;
320	447.47	598.99	v:0.5;t:f;sf:1;nr:4.16;cr:8.33;verts:1.57,15.6|-10.31,24.32|-15.01,-0.88|19.61,-19.61;
360	461.7	620.98	v:0.5;t:f;sf:1;nr:4.2;cr:8.41;verts:19.13,-3.72|19.39,-2.04|-12.62,-5.19|-6.67,-18.32;
400	459.7	640.75	v:0.5;t:f;sf:1;nr:4.24;cr:8.48;verts:24.21,14.55|-0.99,28.22|-10.63,14.58|-4.67,1.45|0.23,-0.43;
440	463.31	656.54	v:0.5;t:f;sf:1;nr:4.28;cr:8.55;verts:26.9,-3.54|-3.38,15.37|-8.27,17.24|-12.49,25.61|-11.13,-26.23;
480	471.15	678.78	v:0.5;t:f;sf:1;nr:4.31;cr:8.62;verts:42.57,3.96|-10.86,4.61|-11.4,3.05|-18.98,-3.99|11.69,-1.64;
520	478.55	681.42	v:0.5;t:f;sf:1;nr:4.34;cr:8.69;verts:5.16,7.95|-4.88,8.13|-18.26,7.25|-18.8,5.7|31.85,-29.04;
560	489.84	685.12	v:0.5;t:f;sf:1;nr:4.38;cr:8.75;verts:6.33,7.28|-4.53,8.51|-6.12,11.65|-16.17,11.83|22.18,-37.35;
600	520.15	689.56	v:0.5;t:f;sf:1;nr:4.41;cr:8.82;verts:36.09,24.77|-24.51,8.92|-24.81,-8.06|4.08,-25.77|4.98,-25.61;
640	536.1	697.93	v:0.5;t:f;sf:1;nr:4.44;cr:8.88;verts:12.99,13.93|8.94,16.82|-19.79,-29.2|-10.97,-17.24;
680	543.66	702.36	v:0.5;t:f;sf:1;nr:4.47;cr:8.95;verts:28.23,-0.99|1.39,21.26|-18.53,-12.81|23.26,-16.33;
720	556.4	717.05	v:0.5;t:f;sf:1;nr:4.51;cr:9.02;verts:15.49,13.7|-0.34,19.5|-9.16,-17.22|-14.93,-32.52;
760	561	720.53	v:0.5;t:f;sf:1;nr:4.54;cr:9.09;verts:9.54,-2.38|10.89,17.18|-4.94,22.98|-13.76,-13.74|13.65,-33.38;
800	573.38	724.88	v:0.5;t:f;sf:1;nr:4.58;cr:9.16;verts:-1.49,21.53|-22.13,17.29|5.12,-35.98|28.06,0.98;
840	586.15	736.76	v:0.5;t:f;sf:1;nr:4.61;cr:9.22;verts:15.29,12.87|11.04,15.16|-9.38,0.99|-1.31,-9.34;
880	600.88	735	v:0.5;t:f;sf:1;nr:4.65;cr:9.29;verts:0.57,11.11|-3.69,13.4|-24.11,-0.77|-16.04,-11.1|45.81,-5.36;
920	614.96	738.98	v:0.5;t:f;sf:1;nr:4.68;cr:9.36;verts:46.29,3.96|-13.52,15.09|-17.77,17.38|-30.55,-8.76|30.39,-9.29;
960	626.38	730.7	v:0.5;t:f;sf:1;nr:4.71;cr:9.43;verts:38.12,27.15|-24.94,6.8|-20.21,-3.93|14.81,-14.3|18.97,-17.58;
1000	638.88	723.28	v:0.5;t:f;sf:1;nr:4.75;cr:9.49;verts:28.09,37.86|-28.97,-5.11|-11.49,-27.08|2.32,-21.72|6.47,-24.99;
1040	651.3	714.82	v:0.5;t:f;sf:1;nr:4.78;cr:9.56;verts:16.44,25.32|-30.12,2.11|-21.72,-20.97|-20.97,-21.72|46.85,-7.64;
1080	663.76	698.51	v:0.5;t:f;sf:1;nr:4.81;cr:9.62;verts:-7.21,33.94|-16.85,-44.72|3.98,9|6.02,-34.17|27.71,20.88;
1120	684.26	684.78	v:0.5;t:f;sf:1;nr:4.84;cr:9.68;verts:7.2,7.15|-14.87,13.39|15.77,-12.32|19.39,-3.47;
1160	706.38	682.29	v:0.5;t:f;sf:1;nr:4.87;cr:9.74;verts:25.57,17.47|-14.91,4.66|-4.5,-9.65|-6.35,-14.81|-2.73,-5.96;
1200	714.25	673.01	v:0.5;t:f;sf:1;nr:4.9;cr:9.79;verts:17.7,8.18|49.99,30.23|-22.79,-4.62|-10.6,-15.25|-12.38,-18.94|-14.23,-24.09;
1240	728.12	659.36	v:0.5;t:f;sf:1;nr:4.93;cr:9.85;verts:-0.43,0.15|3.83,-5.47|34.07,-7.86|34.77,-3.65;
1280	738.85	661.8	v:0.5;t:f;sf:1;nr:4.95;cr:9.91;verts:-27.15,16.02|-6.9,-3.03|23.34,-5.42|24.04,-1.21;
1320	752.09	661.46	v:0.5;t:f;sf:1;nr:4.98;cr:9.97;verts:30.99,6.72|9.15,10.16|-20.14,-3.36|10.11,-5.76;
1360	767.3	644.07	v:0.5;t:f;sf:1;nr:5.01;cr:10.02;verts:-3.49,39.71|-18.47,-10.66|-6.06,-7.23|-5.11,-23.16|15.78,-10.68;
1400	781.27	628.78	v:0.5;t:f;sf:1;nr:5.04;cr:10.08;verts:33.89,36.93|-17.46,24.42|-20.7,-29.56|1.89,-36.04|1.81,-25.97;
1440	798.53	631.46	v:0.5;t:f;sf:1;nr:5.07;cr:10.14;verts:34.23,-4.2|25.81,0.52|-15.46,-23.28|-10.66,-32.8;
*	id=P29	origin=start	destiny=end	motherId=-	ageAtStart=720
0	494.95	30.12	v:0.5;t:f;sf:1;nr:3.91;cr:7.82;verts:7.77,20.12|18.24,2.24|-4.45,17.83|-11.57,14.28|14.48,-35.8;
40	502.53	48.46	v:0.5;t:f;sf:1;nr:3.93;cr:7.85;verts:10.67,20.58|-9.38,17.68|-5.18,-6.87|6.91,-17.46|8.41,1.79;
80	506.83	51.08	v:0.5;t:f;sf:1;nr:3.96;cr:7.91;verts:4.11,4.41|-0.29,16.65|-9.48,-4.25|30.6,-7.13;
120	509.36	56.84	v:0.5;t:f;sf:1;nr:3.99;cr:7.98;verts:1.58,10.17|-2.82,22.41|2.71,-7.84|27.29,-11.03;
160	507.88	80.38	v:0.5;t:f;sf:1;nr:4.03;cr:8.06;verts:29.97,12.72|4.2,15.7|-19.6,26|-31.85,-6.77|26.22,-30.08;
200	503.39	96.28	v:0.5;t:f;sf:1;nr:4.07;cr:8.14;verts:-0.46,0.02|-15.66,29.45|-32.36,-8.07|-16.17,-29.17|21.88,-25.17;
240	509.48	109.88	v:0.5;t:f;sf:1;nr:4.11;cr:8.22;verts:15.79,-11.57|16.59,-0.58|-6.55,13.62|-28.26,-16.14;
280	520.69	115.76	v:0.5;t:f;sf:1;nr:4.15;cr:8.3;verts:16.48,13.34|5.38,5.3|-1.11,-21.17|2.43,-13.25|4.58,-5.69;
320	531.34	119	v:0.5;t:f;sf:1;nr:4.19;cr:8.38;verts:5.83,16.58|-5.27,8.54|-6.07,-2.45|-8.23,-10.01|-11.76,-17.94|9.37,-13.36;
360	547.88	135.28	v:0.5;t:f;sf:1;nr:4.23;cr:8.47;verts:-2.97,16.84|-13.66,10.29|-7.17,2.91|-4.43,-16.52|20.72,-17.05;
400	551.62	137.24	v:0.5;t:f;sf:1;nr:4.27;cr:8.55;verts:-6.71,18.8|-17.4,12.25|-10.91,4.87|16.98,-15.09|7.71,4.4;
440	560.2	150.7	v:0.5;t:f;sf:1;nr:4.31;cr:8.63;verts:7.52,42.07|-0.87,17.86|-8.43,-15.85|0.63,-17.94|8.4,-1.63;
480	572.96	171.24	v:0.5;t:f;sf:1;nr:4.35;cr:8.7;verts:-4.36,18.92|-12.13,2.6|-21.18,4.69|-25.55,-14.75|41.12,-13;
520	583.01	178.34	v:0.5;t:f;sf:1;nr:4.39;cr:8.77;verts:8.74,0.92|0.31,8.78|-5.29,7.02|-22.18,9.7|26.87,-22.12;
560	579.13	192.84	v:0.5;t:f;sf:1;nr:4.42;cr:8.84;verts:12.62,15.43|4.19,23.29|-1.4,21.53|-12.1,-27.17|-0.47,-35.09;
600	575.81	203.97	v:0.5;t:f;sf:1;nr:4.46;cr:8.91;verts:2.84,-23.97|24.08,11.75|7.83,25.63|-29.23,-19.93;
640	562.74	212.96	v:0.5;t:f;sf:1;nr:4.49;cr:8.98;verts:-19.66,-3.47|-0.25,-0.33|-16.15,-10.94|15.92,-14.97;
680	557.71	230.53	v:0.5;t:f;sf:1;nr:4.52;cr:9.04;verts:20.95,2.6|4.78,17.24|-14.63,14.1|-11.12,6.63|-28.59,-34.62;
720	560.28	259.85	v:0.5;t:f;sf:1;nr:4.55;cr:9.11;verts:20.01,3.17|4.9,19.66|-4.9,19.66|-19.74,-4.56|1.41,-45.2;
760	558.61	284.67	v:0.5;t:f;sf:1;nr:4.59;cr:9.18;verts:3.2,18.38|-18.07,20.26|3.08,-20.38|10.68,-3.06;
800	556.98	298.67	v:0.5;t:f;sf:1;nr:4.62;cr:9.25;verts:-1.74,33.27|-2.15,-36.64|4.71,-6.37|12.31,10.94;
840	563.18	315.17	v:0.5;t:f;sf:1;nr:4.66;cr:9.31;verts:30.18,35.02|-1.49,10.13|-8.97,5.18|-8.36,-20.14|3.03,-9.9;
880	565.58	330.46	v:0.5;t:f;sf:1;nr:4.69;cr:9.38;verts:0.63,5.39|-3.89,25.42|-11.37,20.47|-10.76,-4.85|19.85,-31.53;
920	559.63	357.8	v:0.5;t:f;sf:1;nr:4.72;cr:9.45;verts:-4.8,22.48|-6.74,18.51|-13.69,-14.17|0.26,0.35;
960	558.31	365.21	v:0.5;t:f;sf:1;nr:4.76;cr:9.51;verts:9.43,1.49|1.58,7.76|-5.42,25.92|-12.37,-6.76|22.16,-30.62;
1000	551.63	385.98	v:0.5;t:f;sf:1;nr:4.79;cr:9.58;verts:32.54,7.51|16.1,22.26|-5.69,14.01|-33.37,-1.17|-13.94,-35.41;
1040	549.53	394.48	v:0.5;t:f;sf:1;nr:4.82;cr:9.64;verts:-3.59,22.51|-11.41,10.78|6.5,-10.4|11.95,2.76;
1080	535.61	413.9	v:0.5;t:f;sf:1;nr:4.85;cr:9.71;verts:-19.06,24.27|-7.03,-7.81|9.19,5.1|20.42,9.02;
1120	525.32	426.24	v:0.5;t:f;sf:1;nr:4.89;cr:9.77;verts:17.83,-9.48|19.48,17.44|3.25,4.53|-1.76,20.11|-15.79,-45.9;
1160	528.04	439.54	v:0.5;t:f;sf:1;nr:4.92;cr:9.83;verts:15.12,3.82|22.14,27.34|0.54,17.82|0.35,-0.45|29.83,-18.64;
1200	535.26	458.71	v:0.5;t:f;sf:1;nr:4.95;cr:9.89;verts:22.6,0.54|7.89,22.99|-6.88,18.73|-30.56,-2.67|6.87,-38.73;
1240	547.08	479.86	v:0.5;t:f;sf:1;nr:4.98;cr:9.95;verts:12.54,-1.76|10.79,21.68|-1.1,12.62|-23.15,-32.1|-4.94,-17.58;
1280	562.22	487.89	v:0.5;t:f;sf:1;nr:5.01;cr:10.01;verts:-2.6,6.27|-16.24,20.65|-9.92,4.63|-20.08,-9.56|36.12,-16.76;
1320	585.4	491.29	v:0.5;t:f;sf:1;nr:5.03;cr:10.07;verts:-14.98,14.47|-25.78,9.67|12.24,-16.85|12.93,-13.35|39.71,-5.18;
1360	606.17	487.56	v:0.5;t:f;sf:1;nr:5.06;cr:10.12;verts:21.69,13.55|-1.79,25.71|-7.84,-17.08|-8.53,-20.57|18.94,-8.91;
1400	616.59	488.21	v:0.5;t:f;sf:1;nr:5.09;cr:10.18;verts:11.26,14.19|-12.21,26.35|-18.26,-16.44|-18.95,-19.93|8.52,-8.27|53.13,-29.43;
1440	636.24	490.48	v:0.5;t:f;sf:1;nr:5.12;cr:10.23;verts:32.54,-1.21|-2.84,10.62|-11.13,-5.99|2.29,-10.75;
*	id=P30	origin=start	destiny=end	motherId=-	ageAtStart=280
0	426.65	202.94	v:0.5;t:f;sf:1;nr:3.97;cr:7.93;verts:10.22,25.3|-7.06,26.35|-7.98,26.09|-21.5,-16.8|20.86,-33.19;
40	425.95	218.54	v:0.5;t:f;sf:1;nr:3.98;cr:7.97;verts:14.71,7.82|-20.8,-1.19|3.46,-16.29|19.62,-5.23;
80	432.18	230.03	v:0.5;t:f;sf:1;nr:4.01;cr:8.02;verts:13.39,6.26|8.47,19.3|-27.76,-15.65|14.78,-14.28;
120	437.88	266.13	v:0.5;t:f;sf:1;nr:4.04;cr:8.09;verts:9.09,21.83|2.47,10.71|0.96,10.95|-9.89,-30.52|-1.34,-10.91;
160	431.49	285.07	v:0.5;t:f;sf:1;nr:4.08;cr:8.16;verts:5.06,8.03|-9.8,17.68|-3.49,-11.59|-7.57,-18.75|23.11,-11.65;
200	426.96	290.38	v:0.5;t:f;sf:1;nr:4.12;cr:8.24;verts:9.59,13.34|-5.27,23|-3.05,-13.44|-0.06,-40.81|1.04,-6.27;
240	424.06	303.84	v:0.5;t:f;sf:1;nr:4.16;cr:8.31;verts:8.53,-6.2|3.93,7.18|2.19,-10.31|-13.14,30.22;
280	423.13	318.34	v:0.5;t:f;sf:1;nr:4.2;cr:8.39;verts:9.96,24.67|4.87,21.68|9.46,8.3|12.55,10.91;
320	427.47	343.38	v:0.5;t:f;sf:1;nr:4.23;cr:8.47;verts:36.18,21.25|3.28,26.74|-4.68,26.53|-16.58,-21.23|3.75,-26.67;
360	430.22	352.82	v:0.5;t:f;sf:1;nr:4.27;cr:8.54;verts:23.04,35.51|1.88,8.86|-19.34,-11.79|-7.33,-5.32|1,-17.23;
400	430.88	373.93	v:0.5;t:f;sf:1;nr:4.31;cr:8.61;verts:-7.98,15.79|-19.99,9.33|5.02,-10.28|36.76,-21.72|10.1,-5.37;
440	438.13	391.87	v:0.5;t:f;sf:1;nr:4.34;cr:8.68;verts:2.86,12.57|-2.23,7.65|-8.41,15.81|18.97,-19.98;
480	444.48	404.35	v:0.5;t:f;sf:1;nr:4.37;cr:8.75;verts:12.61,-7.5|1.45,9.17|-3.5,25.04|-8.59,20.13|5.75,-34.24;
520	447.84	413.53	v:0.5;t:f;sf:1;nr:4.41;cr:8.81;verts:-1.91,18.36|-7.17,7.43|-13.61,-4.51|9.25,1.68;
560	447.74	422.91	v:0.5;t:f;sf:1;nr:4.44;cr:8.88;verts:9.36,11.06|8.73,17.9|-7.07,16.81|-13.5,4.87|6.17,-43.64;
600	446.4	454.14	v:0.5;t:f;sf:1;nr:4.47;cr:8.94;verts:2.81,26.75|-8.76,25.44|-9.2,25.28|4.33,-35.25|7.51,-12.41;
640	447.98	463.05	v:0.5;t:f;sf:1;nr:4.5;cr:9;verts:0,-21.28|2.74,-26.34|1.09,-0.63|18.79,-9.99;
680	452.53	477.22	v:0.5;t:f;sf:1;nr:4.53;cr:9.06;verts:-20.46,29.61|-4.55,-7.11|-1.81,-12.18|14.24,4.17;
720	458.66	503.42	v:0.5;t:f;sf:1;nr:4.56;cr:9.11;verts:-10.68,19.09|-7.94,14.02|-3.96,2.82|-10.76,0.56|-10.75,-0.75;
760	456.22	531.92	v:0.5;t:f;sf:1;nr:4.58;cr:9.16;verts:21.27,-1.49|1.86,21.24|1.12,21.29|-16.8,13.12|20.03,-30.44;
800	453.54	550.31	v:0.5;t:f;sf:1;nr:4.61;cr:9.21;verts:36.03,-28.3|-10.16,5.86|22.71,-12.05|10.95,-4.2|-4.58,10.8;
840	451.37	562.82	v:0.5;t:f;sf:1;nr:4.63;cr:9.26;verts:13.12,8.3|-2.41,23.3|-7.99,18.37|0.32,-0.42|24.88,0.46;
880	438.09	587.34	v:0.5;t:f;sf:1;nr:4.66;cr:9.31;verts:-36.9,3.34|3.83,-24.15|19.27,-15.06|24.4,-1.71|13.61,24.09;
920	430.63	608.17	v:0.5;t:f;sf:1;nr:4.68;cr:9.36;verts:21.84,30.18|-9.44,-5.45|9.53,-5.28|11.28,-3.32;
960	436.66	625.24	v:0.5;t:f;sf:1;nr:4.7;cr:9.41;verts:27.27,-10.47|3.49,11.79|-15.47,11.62|23.59,-29.08;
1000	461.42	638.75	v:0.5;t:f;sf:1;nr:4.73;cr:9.46;verts:0.49,0.23|-7.22,37.13|-16.58,-33.99|-14.78,-34.82|-1.16,-15.56;
1040	469.5	653.69	v:0.5;t:f;sf:1;nr:4.75;cr:9.5;verts:-16.88,44.17|-7.59,15.16|-9.25,-0.63|1.85,-21.1|20.15,-6.55;
1080	473.03	673.39	v:0.5;t:f;sf:1;nr:4.78;cr:9.55;verts:16.62,13.16|-12.78,19.08|0.35,-0.27|7.53,6.1;
1120	465.26	679.07	v:0.5;t:f;sf:1;nr:4.8;cr:9.6;verts:-5,24.75|-9.88,20.26|2.64,-1.95|15.31,11.78;
1160	446.87	700.57	v:0.5;t:f;sf:1;nr:4.82;cr:9.65;verts:21.03,19.55|-26.79,29.75|-30.67,25.73|-5.57,-39.64|0.03,0.55;
1200	424.71	703.85	v:0.5;t:f;sf:1;nr:4.85;cr:9.7;verts:22.18,3.84|24.73,25.61|-9.22,34.39|-27.65,-26.92|9.22,-34.39;
1240	414.99	706.06	v:0.5;t:f;sf:1;nr:4.88;cr:9.76;verts:22.62,24.26|4.62,32.85|-32.18,8.02|-29.01,-16.08|30.02,-38.08;
1280	410.91	700.14	v:0.5;t:f;sf:1;nr:4.91;cr:9.82;verts:8.69,26.93|-8.28,8|-28.11,2.11|-11.51,0.2|26.36,-41.06;
1320	404.5	683.1	v:0.5;t:f;sf:1;nr:4.94;cr:9.88;verts:15.1,9.88|24.85,30.41|-21.7,-14.94|-5.1,-16.85|-1.87,-9.05;
1360	391.63	663.14	v:0.5;t:f;sf:1;nr:4.97;cr:9.94;verts:13.26,16.97|6.29,30.97|-8.76,-19.67|0,-21.53|2.62,-21.37;
1400	378.09	644.73	v:0.5;t:f;sf:1;nr:5;cr:10;verts:19.83,12.56|-38.21,10.95|5.35,-19.96|26.8,-1.45|20.66,-0.36;
1440	372.95	635.14	v:0.5;t:f;sf:1;nr:5.03;cr:10.06;verts:25.8,-9.95|24.97,2.97|-0.6,11.38|-22.6,-32.99;
