# Supplementary material for: A three component model for superdiffusive motion effectively describes migration of eukaryotic cells moving freely or under a directional stimulus
Source: PLoS One. 2022 Aug 2;17(8):e0272259. doi: 10.1371/journal.pone.0272259 (PMC9345344; doi:10.1371/journal.pone.0272259)
Supplement: S1 File — Text files containing information about displacements of experimental and simulated populations used for both preliminary analyses, in “datasets used for preliminary evaluation of cell movement (Tables 1 and 2)”, and further characterization of cell movement, in “further datasets used for cell movement characterization (Figs 2, 4–6; Table 2; S1–S3 Tables; S2 and S3 Figs)”. (ZIP) [file pone.0272259.s007.zip › S1_File/further datasets/simulated/30 cells (9 micron random)/b0 p16/Coords-ALcHBu.txt]

#	version=2.0	operator=	acqDate=	cellLine=cell	cond=N.T.	type=	well=	ref_angle=	note=Experiment 1	clickId=	date=	acqId=	ps=1	xSize=845	ySize=668	ts=1	unit=um	stackId=	timeInt=	description=
*	id=P1	origin=start	destiny=end	motherId=-	ageAtStart=2960
0	111.53	334.08	c
40	96.86	333.99	c
80	84.15	319.01	c
120	71.5	299.8	c
160	59.71	290.1	c
200	50.83	275.53	f
240	49.43	266.95	f
280	49.97	254.56	f
320	46.72	237.81	f
360	49.89	220.88	f
400	53.43	198.08	f
440	58.31	177	f
480	60.66	168.05	f
520	63.12	150.29	f
560	51.91	125.7	f
600	45.61	113.43	f
640	43.07	100.22	f
680	34.88	81.23	f
720	38.56	73.74	f
760	43.65	55.82	f
800	60.41	47.26	f
840	82.46	39.73	f
880	99.21	24.15	f
920	111.17	15.92	f
960	125.8	8.39	f
1000	135.34	-7.15	f
1040	143.56	-18	f
1080	154.86	-21.65	f
1120	179.87	-25.86	f
1160	202.74	-27.07	f
1200	221.02	-16.84	f
1240	233.39	-7.51	f
1280	244.62	3.33	f
1320	255.56	11.73	f
1360	265.29	35.22	f
1400	265.7	62.72	f
1440	259.88	80.24	f
*	id=P2	origin=start	destiny=end	motherId=-	ageAtStart=3240
0	562.7	144.36	c
40	547.97	128.38	c
80	548.06	110.3	c
120	537.43	95.56	c
160	524.59	84.99	c
200	522.43	70.74	f
240	510.83	50.23	f
280	506.47	38.8	f
320	487.82	22.56	f
360	482.19	0.91999999999996	f
400	467.98	-20.52	f
440	451.15	-40.59	f
480	438.83	-50.67	f
520	420.5	-56.03	f
560	390.08	-49.85	f
600	367.56	-46.78	f
640	347.94	-44.42	f
680	348.22	-37.8	f
720	337.06	-23.77	f
760	327.94	-2.87	f
800	320.39	19.05	f
840	314.49	48.06	f
880	312.57	55.99	f
920	313.71	65.42	f
960	310.39	76.92	f
1000	290.29	95.62	f
1040	293.3	123.26	f
1080	292.92	139.08	f
1120	287.14	171.31	f
1160	288.71	190.84	f
1200	299.39	214.88	f
1240	309.73	235.68	f
1280	306.84	254.22	f
1320	311.92	272.3	f
1360	314.5	282.87	f
1400	324.27	299.73	f
1440	335.83	321.6	f
*	id=P3	origin=start	destiny=end	motherId=-	ageAtStart=4160
0	280.1	222.52	c
40	292.14	207.05	c
80	305.13	190.02	c
120	302.24	180.27	c
160	298.51	164.68	c
200	302.49	149.68	f
240	301.02	134.28	f
280	299.03	114.89	f
320	291.5	106.4	f
360	288.4	95.22	f
400	276.16	69.49	f
440	264.04	59.22	f
480	252.96	57.26	f
520	242.52	56.07	f
560	223.3	61.58	f
600	194.58	57.64	f
640	183.24	59.18	f
680	175.46	76.28	f
720	173.47	83	f
760	169.12	104.71	f
800	152.63	126.8	f
840	148.89	150.13	f
880	137.75	162.09	f
920	127.25	176.68	f
960	120.1	185.72	f
1000	104.17	186.17	f
1040	76.45	202.08	f
1080	62.94	212.83	f
1120	54.51	231.16	f
1160	38.78	245.95	f
1200	27.09	250.62	f
1240	16.75	251.21	f
1280	9.61	245.77	f
1320	-11.36	241.39	f
1360	-25.41	230.62	f
1400	-45.79	210.32	f
1440	-55.93	205.78	f
*	id=P4	origin=start	destiny=end	motherId=-	ageAtStart=3280
0	380.21	219.98	c
40	375.19	203.11	c
80	376.61	182.44	c
120	368.88	159.3	c
160	359.32	144.15	c
200	348.52	120.29	f
240	356.27	104.67	f
280	369.09	79.99	f
320	355.72	52.21	f
360	352.21	43.46	f
400	346.76	26.1	f
440	333.08	-1.6799999999999	f
480	320.75	-13.88	f
520	305.08	-24.79	f
560	283.01	-38.1	f
600	287.08	-57.59	f
640	287.75	-78.45	f
680	298.68	-94.53	f
720	300.02	-126.82	f
760	293.75	-145.84	f
800	288.58	-153.21	f
840	285.85	-163.55	f
880	277.19	-170.14	f
920	266.04	-176.68	f
960	246.62	-177.77	f
1000	210.49	-190.43	f
1040	197.22	-194.94	f
1080	172.91	-191.6	f
1120	148.8	-172.16	f
1160	135.53	-170.53	f
1200	122.58	-166.57	f
1240	99.66	-159.57	f
1280	77.44	-161.84	f
1320	62.44	-166.68	f
1360	51.93	-162.65	f
1400	43.93	-157.69	f
1440	38.87	-157.26	f
*	id=P5	origin=start	destiny=end	motherId=-	ageAtStart=320
0	457.5	243.05	c
40	442.94	234.8	c
80	421.81	230.05	c
120	405.55	224.01	c
160	393.9	226.12	c
200	375.67	224.71	f
240	362.82	216.03	f
280	348.43	208.37	f
320	338.49	202.04	f
360	319.66	191.8	f
400	304.02	194.55	f
440	279.6	194.08	f
480	264.62	186.4	f
520	252.89	167.95	f
560	243.41	155.79	f
600	224.4	142.89	f
640	218.65	140.05	f
680	198.17	128.09	f
720	174.62	112.75	f
760	159.66	116.14	f
800	162.9	121.63	f
840	173.87	130.13	f
880	187.08	134.32	f
920	188.8	134.03	f
960	197.27	129.15	f
1000	208.46	130.63	f
1040	222.57	140.6	f
1080	230.61	156.21	f
1120	231.27	168.69	f
1160	230.88	170.64	f
1200	231.73	189.49	f
1240	235.57	196.56	f
1280	237.3	200.26	f
1320	238.6	210.76	f
1360	228.74	222.6	f
1400	212.03	228.09	f
1440	193.16	231.45	f
*	id=P6	origin=start	destiny=end	motherId=-	ageAtStart=160
0	187.42	65.85	c
40	188.27	44.76	c
80	192.9	41.94	c
120	202.65	35.89	c
160	235.78	21.69	c
200	254.61	15.12	f
240	276.59	7.92	f
280	300.58	-2.14	f
320	329.66	-4.8099999999999	f
360	346.7	-11.47	f
400	363.54	1.7	f
440	386.85	7.13	f
480	395.15	9.8099999999999	f
520	391.71	11.79	f
560	373.7	23.07	f
600	354.77	28.86	f
640	328.35	49.06	f
680	319.04	56.91	f
720	304.23	57.84	f
760	293.14	51.44	f
800	285.94	34.51	f
840	284.83	30.61	f
880	275.39	7.17	f
920	273.9	-5.13	f
960	278.05	-31.57	f
1000	275.63	-45.34	f
1040	270.77	-67.66	f
1080	277.29	-82.8	f
1120	294.29	-79.56	f
1160	299.61	-74.51	f
1200	310.98	-59.2	f
1240	314.96	-52.88	f
1280	331	-37.5	f
1320	335.39	-19.83	f
1360	341.24	5.76	f
1400	344.07	5.1	f
1440	356.86	6.1900000000001	f
*	id=P7	origin=start	destiny=end	motherId=-	ageAtStart=2560
0	108.92	205.57	c
40	87.92	206.36	c
80	71.39	198.29	c
120	54.35	182.99	c
160	40.24	173.77	c
200	36.57	167.85	f
240	23.68	157.02	f
280	7.46	141.98	f
320	-5.57	136.72	f
360	-16.58	136.58	f
400	-37.46	134.18	f
440	-48.31	138.59	f
480	-63.97	147.97	f
520	-72.18	152.49	f
560	-93.67	161.46	f
600	-117.07	178.07	f
640	-129.7	189.86	f
680	-146.46	189.31	f
720	-152.42	194.32	f
760	-161.86	207.95	f
800	-165.23	218.31	f
840	-166.29	230.7	f
880	-165.83	241.84	f
920	-166.4	254.39	f
960	-159.98	275.82	f
1000	-162.3	300.27	f
1040	-169.83	324.42	f
1080	-176.69	334.12	f
1120	-175.73	348.36	f
1160	-169.35	355.42	f
1200	-157.57	361.02	f
1240	-138.99	364.04	f
1280	-112.67	356.09	f
1320	-105.12	359.42	f
1360	-89.21	371.36	f
1400	-68.5	371.27	f
1440	-40.59	364.33	f
*	id=P8	origin=start	destiny=end	motherId=-	ageAtStart=600
0	828.79	401.53	c
40	845.68	412.62	c
80	862.8	403.02	c
120	876.71	405	c
160	901.19	413.04	c
200	907.21	414.86	f
240	922	420.94	f
280	940.51	418.37	f
320	958.19	415.93	f
360	967.84	404.54	f
400	969.79	403.62	f
440	984.56	397.12	f
480	985.12	384.49	f
520	984.2	360.87	f
560	994.16	329.85	f
600	1000.47	331.48	f
640	1013.2	333.58	f
680	1029.46	331.4	f
720	1043.63	342.98	f
760	1055.63	354.19	f
800	1070.52	364.82	f
840	1075.42	375.78	f
880	1092.92	378.23	f
920	1118.16	372.02	f
960	1138.99	373.34	f
1000	1158.46	391.8	f
1040	1170.71	403.38	f
1080	1182.44	417.3	f
1120	1194.35	432.44	f
1160	1211.53	455.68	f
1200	1226.81	461.41	f
1240	1238.84	470.31	f
1280	1247.27	491.13	f
1320	1258.21	503.5	f
1360	1265.74	515.75	f
1400	1275.05	524.37	f
1440	1277.98	542.67	f
*	id=P9	origin=start	destiny=end	motherId=-	ageAtStart=4600
0	685.62	397.95	c
40	689.61	388.04	c
80	691.71	362.8	c
120	690.31	341.5	c
160	697.05	330.87	c
200	700.04	319.33	f
240	710.16	286.55	f
280	713.11	281.54	f
320	717.53	267.82	f
360	733.61	250.02	f
400	755.16	251.25	f
440	779.59	255.73	f
480	795.23	271.6	f
520	813.42	279.31	f
560	822.74	276.54	f
600	835.04	273.39	f
640	848.57	261.24	f
680	855.39	266.57	f
720	864.17	272.95	f
760	867.38	267.87	f
800	872.01	244.46	f
840	868.02	232.23	f
880	857.83	224.65	f
920	848.86	228.89	f
960	831.72	224.86	f
1000	825.61	208.1	f
1040	822.55	198.86	f
1080	828.06	196	f
1120	844.16	191.33	f
1160	854.26	190.69	f
1200	870.4	180.96	f
1240	890.54	163.71	f
1280	898.63	150.47	f
1320	911.59	143.67	f
1360	940.42	142.6	f
1400	962.57	136.23	f
1440	978.55	127.54	f
*	id=P10	origin=start	destiny=end	motherId=-	ageAtStart=600
0	560.14	275.43	c
40	579.53	278.24	c
80	602.91	281.68	c
120	605.27	288.58	c
160	606	302.25	c
200	605.25	311.09	f
240	609.99	330.21	f
280	622.34	348.38	f
320	628.13	363.97	f
360	646.4	377.25	f
400	652.96	394.03	f
440	666.8	398.18	f
480	687.44	414.87	f
520	697.14	437.33	f
560	711.19	452.73	f
600	721.51	469.39	f
640	740.13	469.89	f
680	751.74	469.24	f
720	770.9	456.04	f
760	791.46	447.28	f
800	814.08	438.06	f
840	824.43	432.25	f
880	843.32	429.31	f
920	857.12	419.68	f
960	863.57	416.2	f
1000	888.81	403.53	f
1040	900.29	391.77	f
1080	908.75	368.53	f
1120	906.85	352.16	f
1160	892.9	347.02	f
1200	865.77	341.06	f
1240	850	337.37	f
1280	830.89	334.78	f
1320	812.8	331.11	f
1360	802.32	310.34	f
1400	800.19	298.12	f
1440	789.06	281.35	f
*	id=P11	origin=start	destiny=end	motherId=-	ageAtStart=2680
0	344.42	107.26	c
40	347.71	121	c
80	360.78	134.69	c
120	372.55	140.96	c
160	379.66	139.64	c
200	376.02	130.58	f
240	374.7	112.38	f
280	365.75	96.12	f
320	345.08	84.8	f
360	332.96	73.97	f
400	313.56	66.39	f
440	303.3	61.2	f
480	289.25	60.13	f
520	277.51	76.37	f
560	270.36	101.78	f
600	274.48	103.59	f
640	281.34	113.37	f
680	278.96	118.35	f
720	262.69	142.34	f
760	248.29	164.71	f
800	237.14	177.61	f
840	218.42	187.24	f
880	215.65	190.6	f
920	214.27	206.99	f
960	204.62	221.17	f
1000	196.53	231.64	f
1040	189.77	242.09	f
1080	180.37	263.22	f
1120	164.19	276.2	f
1160	151.04	279.17	f
1200	131.37	291.58	f
1240	111.01	307.89	f
1280	108.51	331.72	f
1320	97.18	341.37	f
1360	78.24	340.82	f
1400	54.89	339.02	f
1440	35.83	334.24	f
*	id=P12	origin=start	destiny=end	motherId=-	ageAtStart=2040
0	643.25	445.66	c
40	635.54	439.27	c
80	616.04	432.05	c
120	605.6	428.72	c
160	581.39	430.48	c
200	568.1	436.12	f
240	556.59	446.25	f
280	537.25	458.21	f
320	521.47	464.61	f
360	501.33	458.45	f
400	476.79	454.52	f
440	465.15	449.65	f
480	448.68	439.47	f
520	431.29	426.75	f
560	417.65	405.96	f
600	396.69	381.75	f
640	386.76	373.13	f
680	382.44	365.96	f
720	381.93	351.59	f
760	374.2	328.58	f
800	363.97	307.33	f
840	357.65	293.93	f
880	341.76	275.01	f
920	341.11	260.17	f
960	329.74	234.89	f
1000	317.96	214.35	f
1040	320.11	208.27	f
1080	325.31	196.67	f
1120	328.01	190.91	f
1160	347	183.87	f
1200	347.49	172.53	f
1240	346.24	153.25	f
1280	338.33	139.92	f
1320	329.74	133.45	f
1360	323.84	128.68	f
1400	308.41	126.17	f
1440	297.86	127.86	f
*	id=P13	origin=start	destiny=end	motherId=-	ageAtStart=3880
0	621.66	277.01	c
40	612.67	288.05	c
80	602.79	294.91	c
120	597.07	298.56	c
160	583.93	304.7	c
200	570.24	307.28	f
240	551.91	297.37	f
280	545.19	288.41	f
320	520.05	260.14	f
360	499.83	253.37	f
400	487.67	237.58	f
440	474.24	229.71	f
480	459.37	210.4	f
520	446.32	187.54	f
560	436.81	183.2	f
600	422.13	169.5	f
640	414.86	177.68	f
680	401.8	193.35	f
720	399.15	204.42	f
760	386.99	212.21	f
800	371.89	218.24	f
840	339.84	235.12	f
880	329.25	235.44	f
920	303.15	233.07	f
960	279.86	237.06	f
1000	265.65	255.57	f
1040	255.31	271.33	f
1080	260.94	279.96	f
1120	262.89	288.8	f
1160	254.48	308.34	f
1200	242.34	322.53	f
1240	233.79	334.93	f
1280	212.27	346.24	f
1320	212.13	358.72	f
1360	200.85	370.68	f
1400	196.57	386.6	f
1440	195.88	402.82	f
*	id=P14	origin=start	destiny=end	motherId=-	ageAtStart=1520
0	402.42	323.26	c
40	387.96	314.44	c
80	369.73	312.7	c
120	353.58	315.48	c
160	342.57	313.37	c
200	319.04	316.11	f
240	306.58	304.59	f
280	305.2	290.11	f
320	307.26	268.69	f
360	309.02	264.83	f
400	309.54	265.3	f
440	315.63	284.66	f
480	327.3	302.01	f
520	334.26	321.46	f
560	343.75	348.49	f
600	337.38	371.62	f
640	339.31	390.31	f
680	342.85	406.25	f
720	335.96	432.53	f
760	327.95	443.25	f
800	318.31	450.99	f
840	299.63	469.39	f
880	285.72	471.19	f
920	261.29	474.15	f
960	237.53	483.59	f
1000	232.42	502.21	f
1040	238.34	510.86	f
1080	242.61	523.66	f
1120	250.89	529.76	f
1160	268.28	527.14	f
1200	291.75	516.23	f
1240	296.51	510.3	f
1280	297.01	488.91	f
1320	285.16	477.76	f
1360	269.41	454.91	f
1400	262.5	443.13	f
1440	258.14	419.78	f
*	id=P15	origin=start	destiny=end	motherId=-	ageAtStart=2400
0	660.65	452.34	c
40	671.35	454.95	c
80	685.65	463.72	c
120	697.36	468.85	c
160	720.23	474.94	c
200	738.89	477	f
240	769.78	483.53	f
280	788.82	480.1	f
320	802.79	479.55	f
360	816.43	481.04	f
400	834.47	486.53	f
440	841.48	482.31	f
480	854.24	479.82	f
520	884.82	473.12	f
560	906.88	473.43	f
600	910.87	467.38	f
640	928.82	448.25	f
680	957.6	445.45	f
720	972.9	437.44	f
760	1001.82	430.43	f
800	1033.41	425.29	f
840	1033.43	422.23	f
880	1036.47	399.76	f
920	1030.54	384.12	f
960	1027.73	373.87	f
1000	1020.31	364.2	f
1040	1005.52	355.73	f
1080	997.02	342.32	f
1120	975.6	327.06	f
1160	953.43	325.96	f
1200	955.24	326.6	f
1240	967.93	327.99	f
1280	980.81	324.77	f
1320	983.88	315.33	f
1360	990.68	310.86	f
1400	996.58	292.09	f
1440	998.78	266.6	f
*	id=P16	origin=start	destiny=end	motherId=-	ageAtStart=2240
0	77.24	55.13	c
40	84.23	80.49	c
80	77.61	102.5	c
120	71.92	114.81	c
160	71.38	120.17	c
200	77.91	141.23	f
240	76.61	161.3	f
280	82.23	178.27	f
320	81.29	191.95	f
360	80.18	203.57	f
400	81.91	217.07	f
440	85.24	232.4	f
480	80.77	251.4	f
520	70.69	275.47	f
560	56.97	288.34	f
600	53.86	303.5	f
640	54.79	324.62	f
680	62.09	337.89	f
720	62.71	345.08	f
760	60.25	358.82	f
800	54.19	365.22	f
840	52.17	392.9	f
880	42.66	410.26	f
920	46.28	417.06	f
960	44.5	441.88	f
1000	39.65	455.71	f
1040	36.02	477.45	f
1080	28.64	474.04	f
1120	1.54	470.2	f
1160	6.83	463.59	f
1200	23.39	445.71	f
1240	30.82	421.06	f
1280	36.49	412.59	f
1320	56.78	404.02	f
1360	69.17	400.56	f
1400	83.84	403.18	f
1440	106.45	407.23	f
*	id=P17	origin=start	destiny=end	motherId=-	ageAtStart=2480
0	691.9	158.03	c
40	673.32	163.9	c
80	641.8	177.9	c
120	629.76	179.28	c
160	625.27	187.26	c
200	613.76	201.5	f
240	595.55	213.92	f
280	583.63	217.12	f
320	566.57	211.63	f
360	542.05	201.45	f
400	529.33	208.32	f
440	506.27	215.05	f
480	482.64	222.55	f
520	471	225.63	f
560	462.38	237.02	f
600	451.33	253.28	f
640	448.05	267.99	f
680	442.08	277.65	f
720	436.7	295.67	f
760	432.96	304.92	f
800	418.4	319.83	f
840	414.56	328.04	f
880	404.69	347.02	f
920	407.37	365.92	f
960	425.07	380.57	f
1000	428.55	383.22	f
1040	434.78	399.49	f
1080	451.29	418.17	f
1120	468.1	430.71	f
1160	493.66	441.28	f
1200	511.53	447.62	f
1240	539.09	444.33	f
1280	547.84	440.12	f
1320	568.91	416.02	f
1360	578.03	409.95	f
1400	595.33	402.08	f
1440	622.42	401.34	f
*	id=P18	origin=start	destiny=end	motherId=-	ageAtStart=880
0	608.56	550.1	c
40	617.61	538.3	c
80	635.14	531.44	c
120	639.29	523.65	c
160	650.57	506.6	c
200	663.56	489.95	f
240	687.27	473.81	f
280	690.28	463.02	f
320	696.56	437.87	f
360	704.4	433.45	f
400	718.01	421.39	f
440	711.23	405.8	f
480	709.37	388.86	f
520	703.83	362.24	f
560	708.3	329.6	f
600	717.75	300.84	f
640	718.6	286.54	f
680	711.99	267.57	f
720	714.3	260.19	f
760	727.52	253.66	f
800	743.44	233.46	f
840	744.8	216.51	f
880	758.38	193.6	f
920	767.14	177.53	f
960	775.83	152.17	f
1000	787	123.23	f
1040	804.36	114.09	f
1080	816.05	110.29	f
1120	821.71	102.03	f
1160	835.43	79.89	f
1200	845.33	55.29	f
1240	863.87	33.32	f
1280	870.96	18.19	f
1320	887.2	16.74	f
1360	915.42	17.35	f
1400	929.71	-2.2	f
1440	940.27	-13.24	f
*	id=P19	origin=start	destiny=end	motherId=-	ageAtStart=800
0	379.78	563.32	c
40	388.49	576.72	c
80	407.96	586.75	c
120	417.21	596	c
160	432.13	610.01	c
200	448.82	623.49	f
240	455.83	642.9	f
280	452.57	670.38	f
320	442.58	686.42	f
360	448.28	702.13	f
400	438.11	729.76	f
440	414.51	744	f
480	412.7	759.64	f
520	412.06	774.91	f
560	414.73	785.84	f
600	410.9	805.47	f
640	399.47	823.1	f
680	390.81	834.25	f
720	380.67	841.55	f
760	368.67	858.44	f
800	357.82	871.91	f
840	341.82	887.15	f
880	335.78	891.57	f
920	328.78	903.69	f
960	325.51	915.79	f
1000	326.4	926.99	f
1040	311.89	945.91	f
1080	299.05	955.41	f
1120	282.02	965.99	f
1160	271.93	973.47	f
1200	251.82	983.58	f
1240	237.22	995.22	f
1280	226.25	986.31	f
1320	210.85	987.93	f
1360	208.7	996.65	f
1400	212.75	1016.25	f
1440	213.72	1041.67	f
*	id=P20	origin=start	destiny=end	motherId=-	ageAtStart=400
0	645.07	655.99	c
40	618.46	659.14	c
80	602.38	666.68	c
120	592.49	662.5	c
160	587.97	652.41	c
200	596.55	638	f
240	604.71	619.56	f
280	629.9	606.15	f
320	638.25	593.52	f
360	651.55	574.56	f
400	671.97	555.53	f
440	685.58	540.14	f
480	690.81	522.89	f
520	691.27	502.51	f
560	693.73	498.76	f
600	708.31	489.98	f
640	724.05	482.95	f
680	740.28	470.41	f
720	756.99	456.79	f
760	758.81	452.41	f
800	772.53	446.77	f
840	795.71	446.06	f
880	806.69	452.39	f
920	823.23	458.55	f
960	838.5	459.77	f
1000	855.47	465.97	f
1040	877.61	477.31	f
1080	905.87	494.26	f
1120	925.75	515.71	f
1160	933.85	534.14	f
1200	929.55	550.46	f
1240	934.67	563.1	f
1280	955.28	568.04	f
1320	969.65	572.97	f
1360	981.79	577.08	f
1400	991.81	576.8	f
1440	1020.27	570	f
*	id=P21	origin=start	destiny=end	motherId=-	ageAtStart=3160
0	674.42	681.51	c
40	659.11	690.62	c
80	642.45	696.11	c
120	617.29	691.11	c
160	596.6	700	c
200	588.77	715.2	f
240	578.84	728.51	f
280	578.66	734.39	f
320	579.26	752.13	f
360	589.49	773.82	f
400	590.47	803.79	f
440	593.87	810.71	f
480	603.37	834.2	f
520	610.91	853.97	f
560	617.18	875.42	f
600	622.51	885.57	f
640	644.58	894.6	f
680	660.87	885.09	f
720	665.71	875.32	f
760	676.96	873.67	f
800	693.36	875.22	f
840	703.18	892.44	f
880	701.42	909.29	f
920	708.37	925.31	f
960	714.27	940.83	f
1000	724.18	961.82	f
1040	734.52	970.4	f
1080	752.16	973.19	f
1120	767.43	968.26	f
1160	795.95	957.57	f
1200	798.4	966.17	f
1240	798.52	985.92	f
1280	807.21	999.71	f
1320	818.86	1022.54	f
1360	832.05	1034.76	f
1400	832.92	1045.71	f
1440	839.25	1052.96	f
*	id=P22	origin=start	destiny=end	motherId=-	ageAtStart=3240
0	756.19	15	c
40	761.12	35.2	c
80	763.7	42.64	c
120	772.62	54.06	c
160	774.1	65.02	c
200	783.7	87.83	f
240	788.79	103.93	f
280	787.73	112.15	f
320	790.53	143.42	f
360	797.17	164.07	f
400	801.83	179.47	f
440	810.2	193.19	f
480	832.48	205.54	f
520	838.52	225.98	f
560	842.26	248.47	f
600	850.82	255.91	f
640	851.08	271.23	f
680	851.2	273.43	f
720	852.82	279.15	f
760	863.35	307.13	f
800	867.84	319.05	f
840	867.05	325.21	f
880	871.92	357.49	f
920	878.08	372.61	f
960	889.91	393.51	f
1000	908.25	419.14	f
1040	917.41	427.57	f
1080	923.67	444.61	f
1120	925.7	457.79	f
1160	926.99	471.31	f
1200	929.17	485.76	f
1240	947.08	501.36	f
1280	956.75	512.25	f
1320	976.24	531.39	f
1360	1014.65	542.34	f
1400	1033.93	547.54	f
1440	1040.36	547.03	f
*	id=P23	origin=start	destiny=end	motherId=-	ageAtStart=1920
0	568.93	99.74	c
40	545.71	97.26	c
80	520.62	91.7	c
120	504.42	99.59	c
160	494.33	96.62	c
200	481.34	99.09	f
240	465.5	96.47	f
280	441.74	100.69	f
320	421.52	113.69	f
360	401.92	130.88	f
400	386.01	138.94	f
440	358.73	146.22	f
480	344.63	145.69	f
520	319.46	145.16	f
560	304.44	148.46	f
600	283	141	f
640	274.38	130.45	f
680	260.36	110.88	f
720	256.39	114.72	f
760	249.78	135.55	f
800	256.8	154.83	f
840	259.42	170.79	f
880	260.37	180.33	f
920	268.4	200.11	f
960	260.31	219.91	f
1000	249.44	236.06	f
1040	227.83	243.34	f
1080	216.63	244.06	f
1120	205.05	234.96	f
1160	195.37	218.7	f
1200	188.75	204.32	f
1240	182.06	186.44	f
1280	175.48	175.95	f
1320	168.26	159.16	f
1360	151.44	149.65	f
1400	143.69	133.15	f
1440	131.53	114.94	f
*	id=P24	origin=start	destiny=end	motherId=-	ageAtStart=3000
0	326.39	311.91	c
40	316.37	306.23	c
80	301.96	307.74	c
120	293.81	303.65	c
160	264.73	289.57	f
200	253.62	280.84	f
240	243.45	278.13	f
280	233.51	269.3	f
320	216.3	264.27	f
360	191.93	253.5	f
400	173.18	245.16	f
440	160.95	234.41	f
480	153.01	220.62	f
520	129.47	193.62	f
560	124.59	181.92	f
600	112.85	165.17	f
640	109.04	148.91	f
680	115.71	135.69	f
720	114.89	130.74	f
760	112.05	118.2	f
800	100.1	96.2	f
840	101.18	84.65	f
880	100.45	74.4	f
920	103.33	54.55	f
960	114.32	31.94	f
1000	123.44	27.84	f
1040	136.75	13.63	f
1080	150.5	-2.9299999999999	f
1120	157.43	-16.22	f
1160	161.3	-35.79	f
1200	169.89	-46.93	f
1240	186.3	-56.99	f
1280	190.32	-69.82	f
1320	190.94	-76.88	f
1360	180.76	-93.26	f
1400	175.02	-110.29	f
1440	172.05	-110.19	f
*	id=P25	origin=start	destiny=end	motherId=-	ageAtStart=4440
0	194.99	624.61	c
40	204.58	607.78	c
80	217.02	588.22	c
120	229	565.68	c
160	239.81	557.18	c
200	259.18	543.76	f
240	278.09	548.95	f
280	287.51	555.5	f
320	300.72	562.01	f
360	331.27	576.15	f
400	347.32	579.75	f
440	373.78	596.54	f
480	392.89	594.92	f
520	413.42	591.35	f
560	426.25	579.92	f
600	425.39	563.72	f
640	426.48	547.3	f
680	441.45	530.95	f
720	465.24	525.96	f
760	481.25	521.09	f
800	502.04	511.14	f
840	509.15	505.85	f
880	520.02	491.45	f
920	537.57	475.76	f
960	558.93	456.97	f
1000	571	451.91	f
1040	594.08	445.58	f
1080	605.65	436	f
1120	609.22	431.97	f
1160	615.62	423.11	f
1200	618.96	417.39	f
1240	632.09	399.34	f
1280	648.5	384.61	f
1320	666.93	378.34	f
1360	686.59	365.09	f
1400	689.8	360.75	f
1440	705.1	358.92	f
*	id=P26	origin=start	destiny=end	motherId=-	ageAtStart=1080
0	87.61	278.55	c
40	95.62	294.5	c
80	110.4	307.83	c
120	121.29	315.14	c
160	147.55	329.35	c
200	159.33	332.51	f
240	173.51	342.45	f
280	185	357.48	f
320	188.23	370.86	f
360	185.37	378.07	f
400	174.77	399.87	f
440	164.54	416.2	f
480	159.57	441.83	f
520	152.65	461.34	f
560	140.64	474.51	f
600	139.8	495.4	f
640	152.75	512.5	f
680	163.04	522.8	f
720	164.11	532.51	f
760	170.02	540.02	f
800	191.83	532.25	f
840	204.1	522.22	f
880	207.34	517.55	f
920	224.83	502.22	f
960	240.57	478.7	f
1000	245.64	467.43	f
1040	240.62	460.28	f
1080	227.01	449.97	f
1120	217.98	439.65	f
1160	209.93	418.74	f
1200	210.93	408.3	f
1240	216.84	398.04	f
1280	228.39	396.13	f
1320	245.93	389.65	f
1360	251.46	389.07	f
1400	274.71	386.28	f
1440	293.8	383.03	f
*	id=P27	origin=start	destiny=end	motherId=-	ageAtStart=4800
0	753.54	87.19	c
40	739.73	100.25	c
80	723.25	117.49	c
120	702.45	137.98	c
160	697.16	157.28	f
200	682.59	184.59	f
240	678.99	194.23	f
280	693.87	217.29	f
320	709	222.2	f
360	716.04	222.32	f
400	732.18	220.3	f
440	749.99	217.73	f
480	755.05	218.31	f
520	773.9	221.58	f
560	791.7	226.35	f
600	796.87	213.15	f
640	784.96	196.21	f
680	774.76	176.4	f
720	762.79	165.27	f
760	741.89	156.78	f
800	725.53	151.5	f
840	718.06	133.44	f
880	707.96	108.9	f
920	705.73	106.58	f
960	697.38	88.2	f
1000	689.37	74.98	f
1040	675.94	56.19	f
1080	673.89	43.09	f
1120	672.02	34.67	f
1160	656.81	23.16	f
1200	633.5	16.99	f
1240	622.91	5.38	f
1280	616.71	-10.69	f
1320	617.81	-33.31	f
1360	615.59	-54.65	f
1400	621.39	-57.56	f
1440	637.8	-63.73	f
*	id=P28	origin=start	destiny=end	motherId=-	ageAtStart=120
0	810.33	228.26	c
40	831.5	226.15	c
80	856.82	221.49	c
120	877.76	216.07	c
160	886.55	204.61	c
200	883.82	199.14	f
240	873.29	198.79	f
280	858.05	189.54	f
320	842.46	189.48	f
360	822.43	187.54	f
400	818.16	174.55	f
440	807.92	154.13	f
480	806.7	143.54	f
520	807.26	122.37	f
560	797.84	105.08	f
600	792.33	89.01	f
640	788.54	66.72	f
680	772.79	57.13	f
720	759.98	48.49	f
760	750.23	43.91	f
800	725.56	36.83	f
840	716.4	37.93	f
880	700.21	40.48	f
920	682.69	52.18	f
960	676.39	65.45	f
1000	663.27	71.73	f
1040	632.73	83.6	f
1080	624.11	85.13	f
1120	607.69	79.8	f
1160	591.7	77.04	f
1200	563.8	71.05	f
1240	545.94	54.02	f
1280	529.52	41.91	f
1320	523.12	37.18	f
1360	506.29	21.56	f
1400	500.85	12.72	f
1440	481.96	4.54	f
*	id=P29	origin=start	destiny=end	motherId=-	ageAtStart=1400
0	425.61	394.08	c
40	443.82	417.41	c
80	450.34	430.23	c
120	456.9	450.42	c
160	464.26	458.08	c
200	474.53	478.44	f
240	485.25	489.13	f
280	499.01	507.55	f
320	516.59	510.6	f
360	520.53	515.38	f
400	544.59	528.49	f
440	573.32	530.75	f
480	591.76	533.49	f
520	602.01	532.53	f
560	624.12	530.62	f
600	647.55	530.72	f
640	671.99	536.18	f
680	684.65	544.68	f
720	693.79	542.73	f
760	728.35	550.98	f
800	733.49	548.52	f
840	743.7	543.47	f
880	764.8	546.07	f
920	772.75	540.01	f
960	778.43	534.78	f
1000	789.21	527.13	f
1040	808.36	505.39	f
1080	813.1	481.63	f
1120	826.87	470.5	f
1160	841.7	464.17	f
1200	847.26	470.36	f
1240	857.87	488.88	f
1280	869.06	499.62	f
1320	879.61	504.8	f
1360	887.06	511.63	f
1400	904.89	521.9	f
1440	913.61	528.48	f
*	id=P30	origin=start	destiny=end	motherId=-	ageAtStart=2800
0	113.78	505.12	c
40	110.64	521.49	c
80	106.9	530.36	c
120	96.84	545.86	c
160	72.48	569.9	c
200	73.47	590.34	f
240	57.43	606.92	f
280	40.51	623.04	f
320	16.11	638.64	f
360	2.98	642.73	f
400	-1.49	648.17	f
440	-8.81	665.3	f
480	-18.01	677.97	f
520	-27.41	691.19	f
560	-32.61	712.08	f
600	-33.94	726.36	f
640	-44.53	736.33	f
680	-49.23	745.28	f
720	-53.91	761.2	f
760	-59.62	770.11	f
800	-61.64	793.98	f
840	-63.05	798.59	f
880	-72.29	811.9	f
920	-77.06	836.03	f
960	-81.06	861.45	f
1000	-89.1	888.79	f
1040	-101.81	921.16	f
1080	-113.01	936.29	f
1120	-129.52	963.81	f
1160	-140.93	987.87	f
1200	-146.37	1000.7	f
1240	-163.13	1009.45	f
1280	-164.17	1018.61	f
1320	-164.26	1034.81	f
1360	-174.88	1047.71	f
1400	-187.6	1069.08	f
1440	-202.94	1089.71	f
