# Supplementary material for: A three component model for superdiffusive motion effectively describes migration of eukaryotic cells moving freely or under a directional stimulus
Source: PLoS One. 2022 Aug 2;17(8):e0272259. doi: 10.1371/journal.pone.0272259 (PMC9345344; doi:10.1371/journal.pone.0272259)
Supplement: S1 File — Text files containing information about displacements of experimental and simulated populations used for both preliminary analyses, in “datasets used for preliminary evaluation of cell movement (Tables 1 and 2)”, and further characterization of cell movement, in “further datasets used for cell movement characterization (Figs 2, 4–6; Table 2; S1–S3 Tables; S2 and S3 Figs)”. (ZIP) [file pone.0272259.s007.zip › S1_File/further datasets/simulated/30 cells (9 micron random)/b0 p16/Coords-oISzVs.txt]

#	version=2.0	operator=	acqDate=	cellLine=cell	cond=N.T.	type=	well=	ref_angle=	note=Experiment 1	clickId=	date=	acqId=	ps=1	xSize=845	ySize=668	ts=1	unit=um	stackId=	timeInt=	description=
*	id=P1	origin=start	destiny=end	motherId=-	ageAtStart=1840
0	119.93	354.58	c
40	103.57	358.8	c
80	85.19	361.22	c
120	65.77	364.19	c
160	49.56	374.21	c
200	19.04	384.46	f
240	5.16	378.33	f
280	-10.66	374.56	f
320	-23.79	358.9	f
360	-30.54	346.04	f
400	-35.71	334.85	f
440	-45.83	315.21	f
480	-55.1	307.43	f
520	-66.08	289.27	f
560	-54.61	270.2	f
600	-51.43	256.26	f
640	-43.07	242.56	f
680	-38.33	235.81	f
720	-21.3	212.93	f
760	-10.43	213.05	f
800	-9.16	209.63	f
840	-0.25	196.48	f
880	16.18	183	f
920	26.88	188.09	f
960	42.65	190.59	f
1000	60.9	184.47	f
1040	85.95	179.64	f
1080	95.08	172.39	f
1120	98.46	164.79	f
1160	109.21	160.24	f
1200	115.6	170.09	f
1240	119.57	183.69	f
1280	114.31	198	f
1320	112.99	208.06	f
1360	100.84	221.96	f
1400	90.82	241.26	f
1440	83.14	260.91	f
*	id=P2	origin=newborn	destiny=end	motherId=-	ageAtStart=0
0	441.4	55.34	c
40	455.22	61.38	c
80	469.71	61.58	c
120	486.71	70.84	c
160	498.56	72.02	c
200	516.5	78.22	f
240	528.15	77.92	f
280	544.98	85.31	f
320	556.28	101.64	f
360	565.45	123.08	f
400	574.67	128.18	f
440	589.14	141.32	f
480	594.37	151.6	f
520	607.13	163.53	f
560	618.85	169.43	f
600	634.76	169.59	f
640	662.84	177.67	f
680	687.48	181.05	f
720	703.85	191.83	f
760	713.47	205.64	f
800	723.16	235.09	f
840	713.01	244.88	f
880	707.35	254.22	f
920	697.62	274.35	f
960	691.5	293.92	f
1000	689.13	301.88	f
1040	680.08	342.26	f
1080	674.56	359.21	f
1120	660.35	374.7	f
1160	654.55	389.38	f
1200	648.04	401.97	f
1240	625.36	416.7	f
1280	618.35	426.84	f
1320	608.36	435.56	f
1360	592.52	447.05	f
1400	589.35	442.84	f
1440	577.53	417.54	f
*	id=P3	origin=start	destiny=end	motherId=-	ageAtStart=280
0	200.75	327.41	c
40	224.28	327.09	c
80	237.49	334.05	c
120	247.85	337.62	c
160	270.52	340.74	c
200	280.24	362.69	f
240	285.54	371.79	f
280	290	379.12	f
320	303.25	400.47	f
360	305.3	417.62	f
400	300.51	431.15	f
440	296.12	458.96	f
480	289.53	475.5	f
520	286.06	492.63	f
560	284.16	502.78	f
600	280.1	511.22	f
640	276.66	520.07	f
680	271.68	529.96	f
720	255.99	540.16	f
760	240.7	541.71	f
800	230.54	531.34	f
840	215.64	509.9	f
880	201.38	494.51	f
920	193.79	489.95	f
960	175.81	484.48	f
1000	164.67	489.34	f
1040	161.15	496.73	f
1080	168.82	500.29	f
1120	181.98	496.64	f
1160	197.7	492.98	f
1200	213.02	499.23	f
1240	224.9	504.69	f
1280	226.17	513.83	f
1320	232.22	531.48	f
1360	234.3	542.79	f
1400	245.48	568.54	f
1440	248.62	576.42	f
*	id=P4	origin=start	destiny=end	motherId=-	ageAtStart=840
0	57.8	433.01	c
40	50.67	437.13	c
80	31.53	449.29	c
120	13.12	456.62	c
160	9.03	475.19	c
200	4	488.29	f
240	-8.85	505.16	f
280	-22.73	499.49	f
320	-42.93	491.25	f
360	-53.42	486.88	f
400	-59.06	475.98	f
440	-59.63	462.02	f
480	-59.34	449.34	f
520	-60.04	423.09	f
560	-70.11	413.06	f
600	-73.78	395.97	f
640	-83.14	383.97	f
680	-103.77	370.25	f
720	-123.4	361.6	f
760	-133.47	342.75	f
800	-142.2	332.66	f
840	-145.82	321.67	f
880	-142.1	297.88	f
920	-139.98	283.23	f
960	-139.98	270.8	f
1000	-120.56	247.87	f
1040	-120.88	231.25	f
1080	-132.29	219.22	f
1120	-155.83	208.67	f
1160	-173.1	198.31	f
1200	-185.58	186.93	f
1240	-193.82	188.43	f
1280	-222.7	185.98	f
1320	-248.38	185.5	f
1360	-270.01	178.27	f
1400	-279.35	166.43	f
1440	-297.05	163.53	f
*	id=P5	origin=start	destiny=end	motherId=-	ageAtStart=3960
0	200.47	433.04	c
40	186.36	437.84	c
80	156.7	440.77	c
120	133.61	452.43	c
160	111.12	463.48	c
200	96.37	459.58	f
240	66.88	467.59	f
280	50.78	469.64	f
320	35.19	470.23	f
360	19.14	450.46	f
400	0.87	437.89	f
440	-16.83	439.91	f
480	-40.56	436.76	f
520	-45.4	441.49	f
560	-59.93	446.6	f
600	-79.54	438.74	f
640	-91.98	421.73	f
680	-97.23	394.46	f
720	-88.08	372.08	f
760	-81.45	346.7	f
800	-75.05	335.17	f
840	-65.63	338.12	f
880	-47.68	334.21	f
920	-30.79	334.06	f
960	-15.85	330.67	f
1000	3.5	327	f
1040	21.87	325.47	f
1080	40.94	320.19	f
1120	52.93	315.75	f
1160	73.61	306.38	f
1200	89.89	300.67	f
1240	101.95	290.2	f
1280	123.67	267.9	f
1320	138.68	254.2	f
1360	161.44	246.87	f
1400	172.63	233.11	f
1440	190.59	232.07	f
*	id=P6	origin=start	destiny=end	motherId=-	ageAtStart=3600
0	69.68	251.37	c
40	60.13	245.28	c
80	54.53	236.81	c
120	49.65	212.51	c
160	41.85	193.21	c
200	26.12	177.34	f
240	12.9	171.43	f
280	5.41	166.84	f
320	-13.77	155.06	f
360	-18.47	145.36	f
400	-17.87	131.51	f
440	-18.46	115.16	f
480	-19.11	84.33	f
520	-19.65	63.14	f
560	-24.5	42.25	f
600	-25.3	22.27	f
640	-24.68	6.16	f
680	-22.56	-9.9299999999999	f
720	-17.6	-35.05	f
760	-5.97	-51.61	f
800	-3.73	-62.79	f
840	12.41	-68.29	f
880	38.54	-71.22	f
920	50.24	-67.68	f
960	75.48	-61.08	f
1000	93.67	-60.25	f
1040	102.43	-61.41	f
1080	124.56	-59.05	f
1120	136.74	-71.17	f
1160	152.69	-82.79	f
1200	154.63	-88.07	f
1240	169.7	-119.82	f
1280	171.09	-130.43	f
1320	173.6	-144.7	f
1360	176.01	-165.72	f
1400	175.71	-179.32	f
1440	182.11	-199.19	f
*	id=P7	origin=start	destiny=end	motherId=-	ageAtStart=4800
0	177.82	499.45	c
40	170.91	499.28	c
80	164.22	513.23	c
120	147.75	516.72	c
160	119.12	509.9	c
200	107.8	508.84	f
240	106.47	517.09	f
280	102.68	524.11	f
320	108	526.38	f
360	126	537.91	f
400	132.5	549.02	f
440	146.52	570.61	f
480	178.49	593.96	f
520	189.6	596.18	f
560	185.56	608.07	f
600	175	613.97	f
640	172.26	625.49	f
680	164.07	637.67	f
720	171.27	657.02	f
760	184.17	665.7	f
800	186.8	675.44	f
840	190.84	687.67	f
880	202.8	706.6	f
920	211.51	714.41	f
960	226.61	729.85	f
1000	232.99	753.25	f
1040	226.92	765.11	f
1080	211.5	768.27	f
1120	192	770.99	f
1160	166.69	757.03	f
1200	147.84	748.42	f
1240	140.6	755.22	f
1280	126.73	763.83	f
1320	121.09	771.96	f
1360	101.2	781.93	f
1400	91.4	777.87	f
1440	81.58	772.3	f
*	id=P8	origin=start	destiny=end	motherId=-	ageAtStart=2400
0	573.41	429.23	c
40	568.77	415.31	c
80	563.74	408.25	c
120	559.52	395.22	c
160	554.14	374.63	c
200	550.06	351.47	f
240	550.71	335.86	f
280	556.91	319.42	f
320	565.57	320.82	f
360	576.47	318.71	f
400	593.18	330.96	f
440	607.46	355.33	f
480	616.46	369.42	f
520	624.03	385.68	f
560	647.17	393.68	f
600	657.6	393.7	f
640	669.8	406.08	f
680	680.1	424.4	f
720	690.67	428.26	f
760	695.58	441.5	f
800	710.76	446.26	f
840	734.34	449.84	f
880	757.98	451.05	f
920	780.54	450.52	f
960	796.86	467	f
1000	802.89	486.27	f
1040	799.96	500.33	f
1080	784.93	513.29	f
1120	782.1	527.74	f
1160	783.37	536.59	f
1200	772.44	552.08	f
1240	759.73	572	f
1280	740.53	593.81	f
1320	728.49	613.19	f
1360	709.74	636.93	f
1400	697.96	666	f
1440	690.52	672.5	f
*	id=P9	origin=start	destiny=end	motherId=-	ageAtStart=3400
0	661.73	421.37	c
40	664.82	411.92	c
80	671.99	394.77	c
120	674.87	373.21	c
160	678.91	342.03	c
200	679.16	322.48	f
240	677.41	308.33	f
280	679.03	305.83	f
320	678.92	285.73	f
360	673.63	271.22	f
400	683.99	250.61	f
440	687.97	243.47	f
480	688.85	225.21	f
520	681.03	210.54	f
560	672.88	198.58	f
600	662.11	194.07	f
640	653.09	189.59	f
680	645.02	176.82	f
720	638.58	157.7	f
760	637.51	147.99	f
800	621.41	147.82	f
840	607.62	144.1	f
880	595.18	131.95	f
920	574.59	120.88	f
960	564.49	102.44	f
1000	549.23	89.87	f
1040	528.46	88.89	f
1080	505.75	97.64	f
1120	507.72	98.08	f
1160	527.39	96.96	f
1200	536.67	105.64	f
1240	551.93	126.95	f
1280	581.05	143.87	f
1320	596.23	159.85	f
1360	609.82	184.64	f
1400	628.58	188.29	f
1440	651.27	191.66	f
*	id=P10	origin=start	destiny=end	motherId=-	ageAtStart=600
0	13.09	154.87	c
40	-0.55	149.25	c
80	-13.16	138.07	c
120	-20.22	124.53	c
160	-26.25	107.29	c
200	-31.54	98.76	f
240	-48.81	86.04	f
280	-50.21	75.2	f
320	-53.31	56.42	f
360	-49.27	55.96	f
400	-31.4	57.27	f
440	-11.11	59.49	f
480	2.83	61.56	f
520	26.93	69.2	f
560	40.95	69.06	f
600	48.29	65.06	f
640	51.15	50.4	f
680	67.12	31.21	f
720	80.64	30.07	f
760	111.71	35.46	f
800	124.07	43.21	f
840	131.19	51.07	f
880	137.21	60.1	f
920	141.69	74.22	f
960	158.66	80.51	f
1000	177.73	90.8	f
1040	189.07	87.97	f
1080	207.08	76.23	f
1120	216.25	55.08	f
1160	230.97	35.82	f
1200	240.83	28.75	f
1240	251.6	13.98	f
1280	256.58	-12.42	f
1320	265.51	-21.36	f
1360	283.55	-29.55	f
1400	294.48	-29.35	f
1440	315.22	-29.91	f
*	id=P11	origin=start	destiny=end	motherId=-	ageAtStart=40
0	-2.56	189.6	c
40	-0.18	179.69	c
80	6.03	165.61	c
120	10.06	160.02	c
160	8.03	163.47	c
200	0.15	182.48	f
240	-12.15	190.71	f
280	-22.01	200.44	f
320	-18.15	206.48	f
360	6.43	216.04	f
400	20.93	213.79	f
440	31.97	222.7	f
480	49.08	236.32	f
520	52.75	242.27	f
560	59.04	269.9	f
600	61.65	275.95	f
640	64.29	295.14	f
680	53.69	308.53	f
720	40.1	322.86	f
760	37.16	338.82	f
800	32.22	353.27	f
840	32.36	368.99	f
880	37.35	392.14	f
920	41.86	419.36	f
960	40.61	439.47	f
1000	50.11	437.19	f
1040	68.59	430.98	f
1080	85.52	414.57	f
1120	100.06	408.26	f
1160	116.12	403.21	f
1200	131.54	405.2	f
1240	137.58	409.85	f
1280	144.95	426.02	f
1320	145.63	433.31	f
1360	154.55	442.29	f
1400	163.92	446.81	f
1440	182	457.22	f
*	id=P12	origin=start	destiny=end	motherId=-	ageAtStart=3960
0	493.01	366.38	c
40	478.57	364.91	c
80	455.62	362.27	c
120	438.21	368.34	c
160	423.54	368.48	c
200	409.35	370.26	f
240	401.55	377.52	f
280	385.36	387.93	f
320	370.12	391.85	f
360	354.33	392.47	f
400	338.44	393.98	f
440	313.81	395.06	f
480	285.06	379.97	f
520	267.53	376.22	f
560	254.08	379.59	f
600	241.78	384.1	f
640	229.2	377.32	f
680	208.3	374.72	f
720	186.74	364.6	f
760	166.58	362.47	f
800	155.77	358.61	f
840	119.96	356	f
880	101.4	368.98	f
920	105.42	379.61	f
960	111.57	391.24	f
1000	118.84	397.98	f
1040	126.23	405.99	f
1080	144.41	419.98	f
1120	157.45	420.45	f
1160	168.56	418.3	f
1200	197.82	419.96	f
1240	201.82	428.82	f
1280	210.74	435.31	f
1320	230.52	442.56	f
1360	240.94	459.31	f
1400	243.13	477.41	f
1440	235.42	487.98	f
*	id=P13	origin=start	destiny=end	motherId=-	ageAtStart=3640
0	4.64	108.61	c
40	-13.21	115.82	c
80	-27.34	123.77	c
120	-43.39	130.63	c
160	-64.77	136.13	f
200	-66.71	152.72	f
240	-71.15	169.11	f
280	-72.56	179.32	f
320	-73.27	197.26	f
360	-84.13	209.49	f
400	-87.86	216.1	f
440	-94.65	224.1	f
480	-94.71	239.97	f
520	-91.11	269.18	f
560	-83.73	283.95	f
600	-87.22	295.85	f
640	-87.53	310.51	f
680	-79.28	326.21	f
720	-56.7	339.97	f
760	-46.1	336.64	f
800	-26.57	336.27	f
840	-15.48	333.18	f
880	-0.62	328.51	f
920	13.58	332.03	f
960	18.71	338.5	f
1000	32.11	354.15	f
1040	46.96	360.04	f
1080	62.54	370.82	f
1120	72.3	385.43	f
1160	66.39	399.76	f
1200	65.18	426.64	f
1240	69.64	444.96	f
1280	74.83	450.18	f
1320	89.09	457.75	f
1360	105.59	463.62	f
1400	126.65	467.32	f
1440	146.17	480.1	f
*	id=P14	origin=start	destiny=end	motherId=-	ageAtStart=1680
0	618.7	37.45	c
40	606.08	46.82	c
80	599.88	46.69	c
120	581.33	56.92	c
160	572.07	74.34	c
200	568.13	79.11	f
240	559.56	98.36	f
280	550.46	118.55	f
320	545.57	127.78	f
360	537.06	131.96	f
400	509.39	147.47	f
440	496.16	167.49	f
480	495.82	175.16	f
520	486.18	181.88	f
560	471.81	187.84	f
600	468.94	199.4	f
640	461.36	221.36	f
680	466.49	229.35	f
720	478.07	241.32	f
760	507.01	257.82	f
800	513.51	268.33	f
840	513.9	285.74	f
880	512.95	303.23	f
920	508.06	312.86	f
960	498.92	337.16	f
1000	483.8	350.38	f
1040	472.73	360.08	f
1080	461.91	365.99	f
1120	446.26	371.87	f
1160	425.44	370.76	f
1200	405.96	382.31	f
1240	402.13	383.32	f
1280	393.28	376.99	f
1320	384.41	375.86	f
1360	370.32	373.23	f
1400	360.49	374.92	f
1440	343.03	382.19	f
*	id=P15	origin=start	destiny=end	motherId=-	ageAtStart=2200
0	664.16	11.53	c
40	661.61	-1.24	c
80	665.1	-17.95	c
120	679.82	-39.13	c
160	684.03	-69.23	c
200	692.69	-87.15	f
240	698.72	-105.24	f
280	700.3	-120.12	f
320	710.48	-137.73	f
360	702.33	-160.34	f
400	694.18	-176	f
440	687.67	-193.77	f
480	689.31	-208.45	f
520	686.64	-227.75	f
560	680.72	-248.24	f
600	673.03	-274.72	f
640	663.35	-295.46	f
680	661.22	-315.52	f
720	653.59	-332.33	f
760	660.08	-343.71	f
800	671.51	-342.37	f
840	688.38	-336.68	f
880	713.5	-336.07	f
920	724.15	-346.82	f
960	740.34	-344.56	f
1000	756.92	-338.43	f
1040	763.67	-333.14	f
1080	786.22	-318.46	f
1120	787.9	-305.26	f
1160	791.39	-298.85	f
1200	791.84	-284.43	f
1240	796.41	-270.53	f
1280	805.25	-249.96	f
1320	811.36	-231.44	f
1360	829.25	-219.2	f
1400	824.1	-202.45	f
1440	812.62	-178.82	f
*	id=P16	origin=start	destiny=end	motherId=-	ageAtStart=1000
0	741.76	47.43	c
40	730.83	64.06	c
80	714.17	66.17	c
120	711.36	67.54	c
160	700.31	62.64	f
200	690.54	52.88	f
240	682.46	53.3	f
280	674.05	46.2	f
320	665.37	25.98	f
360	666.9	22.37	f
400	663.69	9.09	f
440	650.86	-10.09	f
480	632.97	-14.34	f
520	627.46	-32.04	f
560	620.56	-57.63	f
600	626.67	-67.53	f
640	643.84	-95.94	f
680	653.03	-118.61	f
720	650.48	-130.49	f
760	640.02	-143.31	f
800	622.38	-155.17	f
840	606.83	-146.69	f
880	602.78	-142.46	f
920	591.2	-139.4	f
960	564.88	-138.14	f
1000	550.73	-128.22	f
1040	536.57	-117.92	f
1080	516.99	-110.2	f
1120	497.45	-98.86	f
1160	479.28	-99.47	f
1200	458.51	-96.86	f
1240	440.31	-96.44	f
1280	420.1	-98.78	f
1320	396.94	-101.71	f
1360	390.4	-95.26	f
1400	376.47	-83.79	f
1440	357.19	-69.64	f
*	id=P17	origin=start	destiny=end	motherId=-	ageAtStart=1120
0	376.21	402.49	c
40	398.99	404.68	c
80	414.55	394.33	c
120	423.72	385.23	c
160	439.49	375.56	c
200	450.91	373.26	f
240	452.73	376.1	f
280	455.18	398.45	f
320	446.33	413.3	f
360	449.69	421.95	f
400	459.21	438.11	f
440	465.29	452.51	f
480	466.73	471.64	f
520	460.58	477.83	f
560	452.46	486.5	f
600	436.47	506.26	f
640	419.32	526.62	f
680	417.28	547	f
720	420.44	567.22	f
760	426.43	587.89	f
800	433.5	602.33	f
840	430.24	604.61	f
880	418.86	616.03	f
920	412.43	628.01	f
960	404.32	649.32	f
1000	387.2	665.54	f
1040	376.86	658.88	f
1080	374.89	648.64	f
1120	373.75	636.03	f
1160	363.05	614.8	f
1200	353.71	618.59	f
1240	336.92	619.08	f
1280	319.87	627.82	f
1320	317.19	636.37	f
1360	313.77	652.2	f
1400	317.45	656.87	f
1440	324.31	674.96	f
*	id=P18	origin=start	destiny=end	motherId=-	ageAtStart=4680
0	740.62	216.15	c
40	736.63	191.72	c
80	742.32	178.16	c
120	749.18	161.86	c
160	757.04	136.54	c
200	756.99	121.88	f
240	760.89	102.05	f
280	754.4	81.81	f
320	742.24	62.05	f
360	730.56	49.14	f
400	716.33	43.32	f
440	696.91	28.16	f
480	698.12	15.03	f
520	689.27	-2.87	f
560	670.52	-7.88	f
600	665.35	-12.26	f
640	650.5	-20.29	f
680	633.08	-15.38	f
720	602.73	-12.52	f
760	595.41	-11.36	f
800	586.72	-3.47	f
840	568.21	16.31	f
880	553.84	30.9	f
920	541.16	43.56	f
960	530.54	44.07	f
1000	509.78	41.96	f
1040	485.97	30.72	f
1080	478.25	28.19	f
1120	468.69	30.17	f
1160	460.34	34.2	f
1200	439.76	43.55	f
1240	425.06	37.45	f
1280	424.18	19.75	f
1320	419.35	-1.83	f
1360	407.18	-13.42	f
1400	406.02	-20.36	f
1440	410.51	-49.18	f
*	id=P19	origin=start	destiny=end	motherId=-	ageAtStart=1760
0	805.59	16.49	c
40	832.25	19.16	c
80	854.39	24.79	c
120	865.1	28.47	c
160	877.5	25.72	c
200	899.2	20.17	f
240	919.23	17.66	f
280	930.34	17.58	f
320	938.07	28.95	f
360	949.5	40.92	f
400	959.46	55.29	f
440	968.66	69.41	f
480	980.16	89.37	f
520	985.74	119.86	f
560	994.96	136.93	f
600	991.19	155.43	f
640	980.35	161.05	f
680	977.21	170.26	f
720	974.85	178.8	f
760	973.27	196.14	f
800	972.13	218.53	f
840	986.14	231.36	f
880	999.01	244.42	f
920	1002.13	248.6	f
960	1003.46	270.82	f
1000	1001.35	284.92	f
1040	997.33	299.13	f
1080	991.51	321.58	f
1120	983.62	331.81	f
1160	971.8	343.12	f
1200	960.91	355.1	f
1240	953.37	376.41	f
1280	943.88	392.78	f
1320	943.8	407.37	f
1360	954.63	413.22	f
1400	969.55	425.97	f
1440	981.45	437.92	f
*	id=P20	origin=start	destiny=end	motherId=-	ageAtStart=3240
0	45.84	566.95	c
40	69.86	580.17	c
80	87.42	599	c
120	83.5	604.15	c
160	69.25	608.34	f
200	54.27	619.53	f
240	42.02	629.18	f
280	26.32	633.53	f
320	6.35	642.25	f
360	-11.25	632.96	f
400	-16.25	624.81	f
440	-19.05	594.78	f
480	-20.13	576.81	f
520	-30.23	573.52	f
560	-41.49	569.93	f
600	-59.63	549.53	f
640	-76.96	537.08	f
680	-99.45	519.64	f
720	-104.08	493.9	f
760	-104.45	482.19	f
800	-102.73	462.24	f
840	-101.74	456.95	f
880	-102.9	446.12	f
920	-115.47	419.04	f
960	-122.72	415.99	f
1000	-143.62	412.91	f
1040	-168.44	410.88	f
1080	-188.9	412.71	f
1120	-205.52	415.31	f
1160	-208.72	421.19	f
1200	-219.05	447.21	f
1240	-234.39	469.22	f
1280	-249.59	488.88	f
1320	-256.88	507.79	f
1360	-265.11	519.42	f
1400	-282.39	524.76	f
1440	-291	524.08	f
*	id=P21	origin=start	destiny=end	motherId=-	ageAtStart=1640
0	276.62	565.96	c
40	271.67	548.02	c
80	267.49	538.88	c
120	266.88	519.3	c
160	278.34	499.59	c
200	291.42	494.86	f
240	307.05	482.52	f
280	316.65	477.58	f
320	325.57	474.01	f
360	336.11	467.32	f
400	346.29	454.44	f
440	367.75	441.57	f
480	372.32	433.25	f
520	379.55	427	f
560	390.32	401.19	f
600	401.32	398.52	f
640	407.09	398.08	f
680	423.4	386.61	f
720	449.07	377.46	f
760	467.04	375.51	f
800	490.91	370.28	f
840	510.35	360.43	f
880	527.9	347.6	f
920	543.13	337.83	f
960	540.98	326.93	f
1000	545.51	311.73	f
1040	566.68	294.1	f
1080	577.29	269.65	f
1120	579.21	243.66	f
1160	583.07	230.8	f
1200	597.73	216.8	f
1240	610.35	210.87	f
1280	619.1	206.8	f
1320	633.71	196.41	f
1360	643.45	194.5	f
1400	650.78	190.25	f
1440	659.83	182.83	f
*	id=P22	origin=start	destiny=end	motherId=-	ageAtStart=1440
0	675.59	300.59	c
40	682.01	306.73	c
80	689.67	327.82	c
120	690.62	327.65	c
160	709.35	329.73	c
200	719.98	331.3	f
240	730.99	343.19	f
280	728.42	365.78	f
320	725.36	384.82	f
360	729.85	411.24	f
400	732.44	422.24	f
440	735.59	444.75	f
480	734.32	441.38	f
520	732.01	428.91	f
560	727.23	421.22	f
600	716.51	413	f
640	716.87	389.55	f
680	712.11	372.18	f
720	696.54	354.19	f
760	692.03	343.78	f
800	696.73	324.73	f
840	704.64	310.72	f
880	712.42	282.48	f
920	703.56	274.69	f
960	690.51	273.06	f
1000	684.58	269.78	f
1040	672.11	257.41	f
1080	661.97	249.22	f
1120	641.2	246.43	f
1160	637.62	238.16	f
1200	639.32	221.38	f
1240	650.15	199.78	f
1280	650.66	186.84	f
1320	654.69	171.73	f
1360	655.41	163.04	f
1400	640.28	140.45	f
1440	637.59	123.97	f
*	id=P23	origin=start	destiny=end	motherId=-	ageAtStart=2200
0	343.72	385.01	c
40	353.3	405.09	c
80	366.5	425.38	c
120	376.61	449.44	c
160	377.69	456.79	c
200	383.17	476.41	f
240	400.04	498.09	f
280	414.34	514.42	f
320	430.11	527.58	f
360	459.62	543.99	f
400	476.33	560.53	f
440	484.76	580.37	f
480	492.39	597.92	f
520	501.2	625.45	f
560	513.38	631.67	f
600	526.16	632.13	f
640	554.85	637.72	f
680	569.05	645.11	f
720	580.77	651.4	f
760	591.01	663.11	f
800	607.08	682.73	f
840	611.27	689.55	f
880	613.31	694.2	f
920	623.73	718.59	f
960	624.12	751.69	f
1000	626.75	767.79	f
1040	626.65	781.62	f
1080	618.69	795.14	f
1120	604.41	816.13	f
1160	602.88	830.52	f
1200	591.34	855.65	f
1240	585.28	866.27	f
1280	563.86	885.82	f
1320	539.22	891.6	f
1360	522.22	899.77	f
1400	517.05	912.43	f
1440	514.51	924.4	f
*	id=P24	origin=start	destiny=end	motherId=-	ageAtStart=2000
0	719.66	554.16	c
40	705.44	552.33	c
80	695.57	561.57	c
120	680.16	567.53	c
160	665.58	571.48	f
200	646.73	575.07	f
240	627.61	573.24	f
280	618.32	567.09	f
320	595.96	547.34	f
360	573.71	527.6	f
400	561.35	516.73	f
440	552.95	499.82	f
480	545.86	490.55	f
520	529.05	479.78	f
560	525.65	462.62	f
600	529.89	436.59	f
640	530.09	417.79	f
680	522.56	403.59	f
720	518.09	393.89	f
760	519.06	381.18	f
800	526.43	357.27	f
840	529.71	353.11	f
880	537.1	346.83	f
920	555.38	336.61	f
960	558.35	323.48	f
1000	557.5	295.42	f
1040	555.07	277.65	f
1080	559.42	263.67	f
1120	574.6	245.69	f
1160	582.48	235.25	f
1200	583.56	222.88	f
1240	594	214.61	f
1280	599.35	205.98	f
1320	615.04	196.57	f
1360	636.24	178.52	f
1400	656.72	169.17	f
1440	654.37	155.54	f
*	id=P25	origin=start	destiny=end	motherId=-	ageAtStart=1120
0	676.47	46.3	c
40	669.9	28.66	c
80	672.62	13.54	c
120	673.65	8.1900000000001	c
160	668.24	-2.08	c
200	660.83	-0.77999999999997	f
240	654.2	-4.63	f
280	640.83	-17.7	f
320	620.74	-24.75	f
360	602.02	-25.68	f
400	581.79	-30.63	f
440	574	-28.92	f
480	547.35	-20.59	f
520	527.81	-20.38	f
560	512.52	-21.53	f
600	501.23	-30.4	f
640	495.67	-41	f
680	484.84	-43.49	f
720	464.7	-35.03	f
760	450.4	-23.3	f
800	438.38	-14.44	f
840	426.67	4.96	f
880	415.83	18.12	f
920	403.88	35.93	f
960	401.64	54.55	f
1000	404.7	64.08	f
1040	414.52	78.1	f
1080	438.58	83.83	f
1120	459.1	73.74	f
1160	479.53	61.28	f
1200	485.99	42.38	f
1240	494.05	32.39	f
1280	498.79	25.71	f
1320	519.24	6.37	f
1360	546.76	4.59	f
1400	554.6	17.8	f
1440	563.82	41.14	f
*	id=P26	origin=start	destiny=end	motherId=-	ageAtStart=960
0	745.97	131.12	c
40	742.3	138.24	c
80	741.68	147.86	c
120	740.6	168.57	c
160	736.57	173.87	c
200	724	196.75	f
240	725.64	215.38	f
280	721.84	236.14	f
320	721.43	242.88	f
360	724.31	238.7	f
400	725.84	226.2	f
440	727.16	208.29	f
480	729.39	199.95	f
520	750.04	199.61	f
560	766.94	202.63	f
600	774.48	212.64	f
640	787.53	216.96	f
680	793.44	223.08	f
720	797.83	235.77	f
760	805.1	248.45	f
800	818.12	265.46	f
840	817.32	285.43	f
880	821.79	301.47	f
920	828.29	308.17	f
960	834.07	311.43	f
1000	843.97	319.03	f
1040	855.74	332.05	f
1080	865.73	352.49	f
1120	882.39	372.17	f
1160	884.64	387.42	f
1200	893.52	399.67	f
1240	901.89	413.14	f
1280	899.81	439.31	f
1320	890.44	446.73	f
1360	865.17	458.45	f
1400	852.53	468.99	f
1440	848.87	481.96	f
*	id=P27	origin=start	destiny=end	motherId=-	ageAtStart=760
0	493.32	348.44	c
40	476.64	369.21	c
80	468.4	383.33	c
120	461.89	395.51	c
160	442.97	414.5	c
200	438.45	416.66	f
240	425.47	427.61	f
280	397.83	437.31	f
320	374.64	446.99	f
360	369.06	450.5	f
400	364.49	449.05	f
440	344.35	457.83	f
480	334.31	465.05	f
520	321.62	459.31	f
560	318.63	451.87	f
600	307.36	440.02	f
640	308.25	430.48	f
680	307.15	407.41	f
720	295.91	394.49	f
760	273.7	388.69	f
800	252.81	396.35	f
840	246.84	399.19	f
880	230.75	413.35	f
920	212.67	419.77	f
960	191.49	425.6	f
1000	178.76	416.27	f
1040	167.19	413.77	f
1080	154.53	414.02	f
1120	140.59	413.26	f
1160	109.91	407.2	f
1200	106.7	397.64	f
1240	99.3	389.01	f
1280	86.59	388.39	f
1320	75.58	384.83	f
1360	53.51	385.49	f
1400	31.27	380.04	f
1440	12.43	376.11	f
*	id=P28	origin=start	destiny=end	motherId=-	ageAtStart=2000
0	217.61	251.3	c
40	205.99	243.58	c
80	192.61	233.34	c
120	179.21	215.16	c
160	160.67	208.92	f
200	135.05	213.07	f
240	125.56	226.75	f
280	110.22	239.81	f
320	90.94	249.75	f
360	67.53	254.63	f
400	61.03	270.47	f
440	46.48	300	f
480	28.35	319.18	f
520	16.54	323.2	f
560	3.41	319.14	f
600	-9.68	319.93	f
640	-36.56	318.93	f
680	-63.03	324.9	f
720	-71.7	315.77	f
760	-92.67	300.55	f
800	-99.57	280.75	f
840	-116.45	267.43	f
880	-138.01	264.97	f
920	-150.35	261.98	f
960	-164.72	259.71	f
1000	-180.96	255.08	f
1040	-181.68	258.44	f
1080	-181.45	269.01	f
1120	-182.34	284.72	f
1160	-196.93	312.07	f
1200	-204.03	325.29	f
1240	-214.31	342.25	f
1280	-225.67	358.41	f
1320	-231.5	361.03	f
1360	-254.84	370.51	f
1400	-253.57	368.11	f
1440	-243.54	363.63	f
*	id=P29	origin=start	destiny=end	motherId=-	ageAtStart=3400
0	285.98	641.64	c
40	279.39	643.17	c
80	277.02	640.76	c
120	273.27	628.09	c
160	283.56	625.79	c
200	292.39	618.26	f
240	306.39	624.52	f
280	319.68	633.14	f
320	332.73	638.73	f
360	338.65	641.11	f
400	364.58	641.41	f
440	383.87	633.31	f
480	394.82	628.16	f
520	405.61	622.86	f
560	410.29	610.01	f
600	432.37	602.6	f
640	443.22	582.86	f
680	448.5	574.44	f
720	458.15	562.23	f
760	462.3	542.32	f
800	464.43	529.56	f
840	471.58	501.72	f
880	476.59	479.82	f
920	470.35	468.45	f
960	452.22	460.71	f
1000	423.95	444.98	f
1040	417.73	432.55	f
1080	403.18	414.29	f
1120	388.49	394.41	f
1160	384.96	384.06	f
1200	388.59	373.81	f
1240	384.05	365.24	f
1280	372.82	354.68	f
1320	361.35	342.54	f
1360	347.14	328.08	f
1400	343.9	310.89	f
1440	340.8	305.54	f
*	id=P30	origin=start	destiny=end	motherId=-	ageAtStart=1000
0	483.98	558.35	c
40	497.07	540.72	c
80	507.41	526.26	c
120	511.89	514.51	c
160	516.45	489.42	f
200	528.87	483.6	f
240	551.53	481.88	f
280	573.05	492.75	f
320	593.99	498.14	f
360	605.08	496.7	f
400	618.86	490.32	f
440	625.21	489.12	f
480	636.17	479.89	f
520	652.16	477.78	f
560	678.32	479.92	f
600	699.05	479.16	f
640	719.38	476.49	f
680	747.29	474.47	f
720	765.15	477.49	f
760	770.9	470.79	f
800	786.69	465.49	f
840	810.49	471.67	f
880	808.1	482.87	f
920	809.27	503.62	f
960	806.83	514.98	f
1000	812.72	530.29	f
1040	813.97	548.47	f
1080	811.8	571.18	f
1120	800.75	587.7	f
1160	800.32	603.18	f
1200	799.22	611.69	f
1240	788.39	635.53	f
1280	780.33	648.56	f
1320	769.13	651.73	f
1360	757.68	639.84	f
1400	742.68	620.79	f
1440	720.61	607.14	f
