# Supplementary material for: A three component model for superdiffusive motion effectively describes migration of eukaryotic cells moving freely or under a directional stimulus
Source: PLoS One. 2022 Aug 2;17(8):e0272259. doi: 10.1371/journal.pone.0272259 (PMC9345344; doi:10.1371/journal.pone.0272259)
Supplement: S1 File — Text files containing information about displacements of experimental and simulated populations used for both preliminary analyses, in “datasets used for preliminary evaluation of cell movement (Tables 1 and 2)”, and further characterization of cell movement, in “further datasets used for cell movement characterization (Figs 2, 4–6; Table 2; S1–S3 Tables; S2 and S3 Figs)”. (ZIP) [file pone.0272259.s007.zip › S1_File/further datasets/simulated/20 cells (9 micron random)/b12 p12/Coords-BoJ6QD.txt]

#	version=2.0	operator=	acqDate=	cellLine=cell	cond=N.T.	type=	well=	ref_angle=	note=Experiment 1	clickId=	date=	acqId=	ps=1	xSize=845	ySize=668	ts=1	unit=um	stackId=	timeInt=	description=
*	id=P1	origin=start	destiny=end	motherId=-	ageAtStart=3760
0	678.66	103.29	c
40	692.86	88.77	c
80	717.42	80.85	c
120	733.01	75.47	c
160	764.12	59.4	c
200	778.22	43.07	f
240	800.42	21.3	f
280	822.22	4.3099999999999	f
320	849.98	-10.99	f
360	878.59	-16.91	f
400	920.75	-18.31	f
440	946.66	-21.52	f
480	963.54	-26.71	f
520	983.91	-39.04	f
560	991.79	-39.69	f
600	1016.95	-43.53	f
640	1029.17	-57.64	f
680	1048.38	-73.88	f
720	1059.56	-82.06	f
760	1080.53	-97.85	f
800	1108.19	-99.94	f
840	1132.12	-82.29	f
880	1151.29	-72.15	f
920	1167.41	-72.84	f
960	1190.73	-57.79	f
1000	1213.5	-50.32	f
1040	1239.57	-56.48	f
1080	1255.48	-68.06	f
1120	1272.95	-81.81	f
1160	1297.03	-97.5	f
1200	1330.25	-92.43	f
1240	1350.11	-98.72	f
1280	1359.4	-116.68	f
1320	1377.96	-136.37	f
1360	1401.91	-158.33	f
1400	1417.29	-158.98	f
1440	1448.81	-170.45	f
*	id=P2	origin=start	destiny=end	motherId=-	ageAtStart=1760
0	840.37	189.31	c
40	866.81	199.38	c
80	894.11	199	c
120	901.38	186.06	c
160	925.22	164.47	c
200	959.45	154.43	f
240	977.06	144.62	f
280	1008.56	148.83	f
320	1035.4	169.53	f
360	1053.08	167.31	f
400	1082.49	168.59	f
440	1115.81	170.65	f
480	1147.88	170.2	f
520	1180.83	174.41	f
560	1205.2	181.05	f
600	1232.15	196.85	f
640	1266.13	185.58	f
680	1288.45	187.09	f
720	1319.52	187.83	f
760	1340.54	181.82	f
800	1352.37	172.64	f
840	1360.81	165.97	f
880	1387.36	149.67	f
920	1410.8	149.95	f
960	1441.1	151.77	f
1000	1466.85	149.22	f
1040	1477.74	150.02	f
1080	1514.73	147.69	f
1120	1538.93	144.19	f
1160	1576.12	134.24	f
1200	1587.14	134.68	f
1240	1615.06	123.8	f
1280	1641.5	104.62	f
1320	1672.77	97.32	f
1360	1698.69	107.32	f
1400	1727.75	99.93	f
1440	1751.72	98.7	f
*	id=P3	origin=start	destiny=end	motherId=-	ageAtStart=3960
0	744.23	296.53	c
40	785.84	289.2	c
80	809.5	282.41	c
120	831.18	285.14	c
160	857.98	290.79	f
200	876.15	292.55	f
240	903.67	310.58	f
280	921.87	311.97	f
320	952.63	306.15	f
360	973.5	300.04	f
400	994.11	294.15	f
440	1025.42	283.87	f
480	1045.47	292.56	f
520	1071.9	291.7	f
560	1085.87	299.52	f
600	1106.97	301.25	f
640	1139.55	300.62	f
680	1164.1	297.22	f
720	1180.36	290.27	f
760	1201.81	285.32	f
800	1228.8	298.69	f
840	1260.3	302.07	f
880	1284.98	309.91	f
920	1291.55	308.21	f
960	1310.05	301.32	f
1000	1336.51	303.95	f
1040	1359.4	311.62	f
1080	1383.35	324.4	f
1120	1415.12	335.17	f
1160	1438.44	331.35	f
1200	1453	331.3	f
1240	1493.53	339.98	f
1280	1520.27	350.69	f
1320	1543.78	345.44	f
1360	1585.35	337.47	f
1400	1612.03	330.2	f
1440	1639.08	338.19	f
*	id=P4	origin=start	destiny=end	motherId=-	ageAtStart=3880
0	187.44	395.94	c
40	215.4	402.04	c
80	235.16	408.22	c
120	250.41	431.63	c
160	262.91	441.25	c
200	284.93	452.61	f
240	322.95	463.42	f
280	350.19	467.05	f
320	368.01	475.81	f
360	387.55	484.41	f
400	402.76	485.31	f
440	429.21	481.46	f
480	452.14	478.19	f
520	464.09	467.26	f
560	491.62	457.12	f
600	521.23	453.01	f
640	550.56	444.6	f
680	567.62	434.51	f
720	586.2	424.62	f
760	624.38	420.26	f
800	655.13	420.85	f
840	663.32	416.21	f
880	687.72	415.3	f
920	708.15	423.4	f
960	725.84	428.83	f
1000	741.03	430.17	f
1040	760.87	432.16	f
1080	774.88	436.31	f
1120	800.53	450.83	f
1160	817.78	451.03	f
1200	835.52	452.83	f
1240	856.22	457.78	f
1280	868.14	459.16	f
1320	894.16	446.73	f
1360	908.54	440.89	f
1400	926.78	433.19	f
1440	949.29	422.81	f
*	id=P5	origin=start	destiny=end	motherId=-	ageAtStart=3240
0	398.41	63.8	c
40	411.45	75.04	c
80	425.73	86.91	c
120	460.25	86.32	c
160	488.78	96.69	c
200	513.56	107.99	f
240	536.82	126.52	f
280	547.64	149.71	f
320	576.69	151.66	f
360	603.23	154.66	f
400	624.46	159.51	f
440	641.39	166.05	f
480	672.15	175.16	f
520	688.07	172.05	f
560	698.33	181.82	f
600	718.2	184.68	f
640	747.23	187.66	f
680	772.37	192.75	f
720	799.61	192.92	f
760	821.35	186.67	f
800	849.75	177.83	f
840	863.66	168.39	f
880	873.35	151.33	f
920	869.92	138.69	f
960	868.17	135.65	f
1000	876.45	134.78	f
1040	902.8	140.58	f
1080	924.21	145.47	f
1120	944.04	153.34	f
1160	971.6	150.06	f
1200	987.81	152.94	f
1240	1015.41	158.86	f
1280	1046.44	165.35	f
1320	1076.8	163.49	f
1360	1096.8	163.95	f
1400	1117.3	161.89	f
1440	1146.54	158.94	f
*	id=P6	origin=start	destiny=end	motherId=-	ageAtStart=1960
0	693.92	533.23	c
40	709.06	509.57	c
80	718.78	506.73	c
120	740.29	504.28	c
160	760.19	511.76	c
200	783.91	501.85	f
240	815.81	494.56	f
280	837.63	489.38	f
320	865.6	481.17	f
360	887.83	468.36	f
400	910.77	476.1	f
440	923.87	490.81	f
480	944.9	501.78	f
520	976.81	509.68	f
560	1009.32	501.79	f
600	1031.69	483.38	f
640	1057.1	481.71	f
680	1076.85	488.1	f
720	1106.37	499.25	f
760	1133.59	507.18	f
800	1150.07	505.08	f
840	1172.41	494.22	f
880	1194.64	482.69	f
920	1226.1	489.47	f
960	1248.8	494.65	f
1000	1273.6	495.49	f
1040	1300.18	494.49	f
1080	1318.33	493.63	f
1120	1357.28	503.26	f
1160	1385.66	496.59	f
1200	1400.99	498.57	f
1240	1424.92	503.02	f
1280	1431.17	496.27	f
1320	1454.03	490.6	f
1360	1474.56	469.62	f
1400	1508.67	476.07	f
1440	1533.18	483.48	f
*	id=P7	origin=start	destiny=end	motherId=-	ageAtStart=2640
0	681.37	488.42	c
40	721.68	480.94	c
80	744.38	479.3	c
120	758.31	478.36	c
160	777.41	476.77	c
200	788.98	466.86	f
240	807.3	462.8	f
280	835.19	450.81	f
320	862.34	441.39	f
360	883.3	438	f
400	904.62	427.39	f
440	931.15	431.69	f
480	953.5	435.1	f
520	974.42	436.82	f
560	995.62	444.95	f
600	1019.79	445.62	f
640	1045.82	443.86	f
680	1074.72	444.91	f
720	1093.26	443.89	f
760	1111.36	443.83	f
800	1145.37	449.17	f
840	1159.3	458.87	f
880	1176.7	473.56	f
920	1181.14	479.11	f
960	1197.4	500.54	f
1000	1225.32	508.2	f
1040	1236.35	507.01	f
1080	1262.43	504.61	f
1120	1277.07	507.82	f
1160	1298.71	515.42	f
1200	1323.77	539.22	f
1240	1344.29	541.36	f
1280	1372.39	545.9	f
1320	1399.33	544.61	f
1360	1431.59	548.91	f
1400	1456.05	549.77	f
1440	1480.83	558.21	f
*	id=P8	origin=start	destiny=end	motherId=-	ageAtStart=720
0	730.76	300.21	c
40	741.18	309.32	c
80	767.64	316.47	c
120	805.86	312.05	c
160	816.7	309.1	f
200	844.86	301.54	f
240	869.27	294.15	f
280	908.11	295.62	f
320	925.83	305.93	f
360	961.99	304.44	f
400	976.75	301.63	f
440	993.55	300.45	f
480	1015.8	284.81	f
520	1038.81	286.85	f
560	1065	285.41	f
600	1089.95	286.93	f
640	1113.96	291.28	f
680	1139.73	312.65	f
720	1147.13	319.06	f
760	1167.05	329.5	f
800	1198.23	323.36	f
840	1229.85	324.45	f
880	1242.2	317.05	f
920	1259.54	312.82	f
960	1288.69	312.66	f
1000	1319.24	323.16	f
1040	1345.95	333.66	f
1080	1362.6	347.84	f
1120	1379.4	365.66	f
1160	1407.79	371.48	f
1200	1429.26	395.82	f
1240	1446.64	409.46	f
1280	1474.78	416.09	f
1320	1500.81	421.78	f
1360	1526.1	423.39	f
1400	1545.47	426.42	f
1440	1574.84	438.79	f
*	id=P9	origin=start	destiny=end	motherId=-	ageAtStart=3880
0	76.25	7.1900000000001	c
40	99.35	5.6	c
80	120.95	5.17	c
120	160.35	4.36	c
160	175.04	3.74	c
200	200.48	-3.49	f
240	227.03	3.75	f
280	245.32	4.51	f
320	259.91	1.73	f
360	286.54	-4.26	f
400	305.38	-0.41999999999996	f
440	331.3	11.81	f
480	348.5	19.58	f
520	370.94	12.18	f
560	395.27	-11.9	f
600	406.54	-32.68	f
640	428.46	-55.53	f
680	460.72	-61.5	f
720	495.28	-71.8	f
760	514.28	-77.46	f
800	546.69	-86.26	f
840	562.28	-87.15	f
880	592.84	-81	f
920	633.59	-70.28	f
960	667.35	-50.02	f
1000	686.94	-47.15	f
1040	713.49	-46.11	f
1080	729.35	-51.61	f
1120	754.73	-55.71	f
1160	778.22	-60.9	f
1200	800.45	-74.98	f
1240	822.02	-78.73	f
1280	851.42	-73.9	f
1320	870.18	-68.41	f
1360	887.94	-62.85	f
1400	911.64	-57	f
1440	946.09	-52.11	f
*	id=P10	origin=start	destiny=end	motherId=-	ageAtStart=2120
0	746.96	691.79	c
40	764.6	712.72	c
80	785.67	729.65	c
120	812.16	729.67	c
160	832.51	744.58	c
200	863.32	749.76	f
240	882.47	746.45	f
280	908.05	749.78	f
320	924.45	748.75	f
360	942.9	748.41	f
400	964.32	753.35	f
440	978.68	750.97	f
480	990.11	748.2	f
520	1004.21	745.36	f
560	1028.74	758.46	f
600	1048.02	766.4	f
640	1070.98	779.91	f
680	1099.75	788.98	f
720	1117.36	792.99	f
760	1139.42	805.54	f
800	1160.88	801.46	f
840	1187.51	788.63	f
880	1206.73	803.17	f
920	1243.5	816.59	f
960	1262.55	831.89	f
1000	1278.05	841.93	f
1040	1296.76	856.96	f
1080	1321.44	859.52	f
1120	1338.97	853.01	f
1160	1362.67	846.61	f
1200	1401.04	834.73	f
1240	1427.37	817.3	f
1280	1440.65	810.83	f
1320	1464.81	807.62	f
1360	1476.77	804.23	f
1400	1492.83	798.41	f
1440	1503	788.05	f
*	id=P11	origin=start	destiny=end	motherId=-	ageAtStart=1120
0	519.22	116.15	c
40	542.88	121.57	c
80	570.15	131.54	c
120	595.26	124.87	c
160	619.52	129.97	c
200	636.63	121.66	f
240	653.06	108.83	f
280	673.39	109.72	f
320	710.93	116.07	f
360	735.14	131.57	f
400	753.21	132.92	f
440	772.62	138.86	f
480	796.73	144.58	f
520	827.01	144.86	f
560	850.86	144.54	f
600	871.77	158.42	f
640	894.9	161.29	f
680	920.49	165.56	f
720	947.43	179.2	f
760	990.86	187.67	f
800	1016.65	192.93	f
840	1038.14	203.32	f
880	1069.38	212.85	f
920	1087.92	221.92	f
960	1105.6	227.33	f
1000	1126.04	223.17	f
1040	1162.51	225.05	f
1080	1187.23	233.67	f
1120	1192.77	235.67	f
1160	1222.01	244.29	f
1200	1252.33	246.06	f
1240	1281.67	228.09	f
1280	1309.22	214.05	f
1320	1323.58	210.5	f
1360	1362.34	209.68	f
1400	1390.29	203.04	f
1440	1425.24	199.11	f
*	id=P12	origin=start	destiny=end	motherId=-	ageAtStart=720
0	321.51	589.3	c
40	336.75	586.46	c
80	356.34	580.6	c
120	380.23	566.59	c
160	397.89	565.03	c
200	417.39	559.68	f
240	451.11	557.67	f
280	468.81	560.36	f
320	489.68	568.55	f
360	512.9	565.68	f
400	538.88	572.09	f
440	560.62	578.5	f
480	601.07	573.66	f
520	627.67	573.86	f
560	644.72	569.55	f
600	668.86	572.18	f
640	698.16	566.24	f
680	719.11	563.66	f
720	755.29	574.34	f
760	772.65	581.87	f
800	775.62	592.14	f
840	791.56	602.69	f
880	811.74	608.14	f
920	830.52	615.62	f
960	841.93	617.57	f
1000	843.76	623.38	f
1040	853.65	640.03	f
1080	884.86	648.37	f
1120	908.01	658.76	f
1160	942.61	662.72	f
1200	970.93	670.36	f
1240	997.77	683.6	f
1280	1025.34	688.16	f
1320	1044.28	690.28	f
1360	1048.63	703.9	f
1400	1075.2	730.65	f
1440	1089.34	747.46	f
*	id=P13	origin=start	destiny=end	motherId=-	ageAtStart=4440
0	36.84	234.9	c
40	53.8	233.84	c
80	78.02	228.53	c
120	99.14	214.45	c
160	135.65	207.86	c
200	150.5	205.46	f
240	185.97	187.66	f
280	202.64	185.32	f
320	223.56	178.79	f
360	244.5	172.03	f
400	278.38	166.9	f
440	315.09	152.51	f
480	343.12	158.82	f
520	361.41	151.59	f
560	366.39	152.23	f
600	397.43	146.35	f
640	415.28	129.96	f
680	434.07	119.12	f
720	458.18	117.17	f
760	485.81	111.72	f
800	517.69	108.58	f
840	540.12	104.5	f
880	565.67	94.72	f
920	595.68	103.18	f
960	625.71	109.35	f
1000	658.02	102.95	f
1040	680.83	111.26	f
1080	695.1	112.97	f
1120	713.34	111.92	f
1160	733.55	105.99	f
1200	762.44	103.68	f
1240	774.45	100.64	f
1280	802.78	100.32	f
1320	838.81	99.77	f
1360	858.84	97.37	f
1400	871.79	88.78	f
1440	896.29	85.93	f
*	id=P14	origin=start	destiny=end	motherId=-	ageAtStart=4760
0	338.7	623.17	c
40	361.25	613.15	c
80	373.05	606.91	c
120	394.35	599.37	c
160	417.39	600.13	c
200	451.51	598.94	f
240	475.24	596.16	f
280	511.12	594.65	f
320	536.5	605.16	f
360	555.94	601.21	f
400	591.14	588.76	f
440	621.5	577.23	f
480	639.25	575.9	f
520	660.69	570.8	f
560	673.01	574.27	f
600	691.34	578.25	f
640	711.76	578.18	f
680	729.76	578.23	f
720	752.01	574.89	f
760	789.62	576.27	f
800	804.91	557.13	f
840	830.41	552.21	f
880	848.98	553.21	f
920	873.08	538.85	f
960	888.09	530.09	f
1000	903.89	542	f
1040	934.12	561.98	f
1080	950.6	571	f
1120	963.33	592.04	f
1160	974.98	604.14	f
1200	995.53	614.25	f
1240	1020.77	617.42	f
1280	1056.16	620.44	f
1320	1083.46	633.05	f
1360	1101.41	631.84	f
1400	1120.56	632.48	f
1440	1160.51	623.49	f
*	id=P15	origin=start	destiny=end	motherId=-	ageAtStart=4200
0	557.25	298.36	c
40	574.17	301.29	c
80	598.12	296.64	c
120	631.22	305.91	c
160	665.44	310.68	c
200	698.61	310.57	f
240	715.02	309.97	f
280	752.31	313.39	f
320	773.46	325.06	f
360	783.56	335.33	f
400	803.38	338.43	f
440	834.79	331.76	f
480	863	331.32	f
520	879.95	322.44	f
560	889.56	329.4	f
600	907.46	339.96	f
640	921.53	342.96	f
680	946.94	343.15	f
720	968.4	348.06	f
760	993.07	349.82	f
800	1009.24	355.04	f
840	1048.83	358.69	f
880	1060.77	360	f
920	1086.63	363.99	f
960	1098.19	359.07	f
1000	1120.25	360.76	f
1040	1153.14	373.8	f
1080	1171.6	382.62	f
1120	1199.02	384.72	f
1160	1211.34	382.3	f
1200	1239.97	380.65	f
1240	1268.58	369.52	f
1280	1283.96	367.49	f
1320	1293.67	369.42	f
1360	1330.74	374.86	f
1400	1346.95	372.31	f
1440	1368.05	371.49	f
*	id=P16	origin=start	destiny=end	motherId=-	ageAtStart=1080
0	766.77	367.72	c
40	790.86	350.61	c
80	811.64	349.53	c
120	834.81	355.27	c
160	859.57	356	c
200	898.71	348.4	f
240	917.93	343.21	f
280	945.16	334.58	f
320	968.19	337.81	f
360	988.91	343.14	f
400	1016.07	357.78	f
440	1044.52	374.11	f
480	1082.8	392.88	f
520	1113.86	394.33	f
560	1136.76	394.07	f
600	1169.84	404.28	f
640	1193.13	410.21	f
680	1208.01	398.77	f
720	1236.16	387.47	f
760	1250.47	383.24	f
800	1266.62	383.41	f
840	1278.58	384.76	f
880	1309.02	402.86	f
920	1329.1	402.73	f
960	1352.15	387.17	f
1000	1364.74	381.12	f
1040	1379.96	378.19	f
1080	1395.64	385.49	f
1120	1420.16	376.7	f
1160	1437.29	363.82	f
1200	1459.1	345.02	f
1240	1472.49	343.29	f
1280	1489.96	351.77	f
1320	1513.68	360.05	f
1360	1530.23	371.63	f
1400	1552.62	386.92	f
1440	1584.93	399.17	f
*	id=P17	origin=start	destiny=end	motherId=-	ageAtStart=3800
0	336.43	92.78	c
40	348.99	71.77	c
80	364.17	65.19	c
120	381.5	70.2	c
160	409.36	79.2	c
200	437.95	78.83	f
240	451.99	75.36	f
280	476.42	61.12	f
320	512.96	61.33	f
360	538.2	59.16	f
400	551.24	58.84	f
440	579.75	69.41	f
480	602.81	82.94	f
520	622.57	71.08	f
560	647.19	76.87	f
600	664.86	80.4	f
640	701.97	70.13	f
680	712.57	74.5	f
720	744.77	79.76	f
760	763.31	85.67	f
800	781.93	89.68	f
840	805.21	93.03	f
880	832.48	105.45	f
920	857.26	112.36	f
960	894.86	123.42	f
1000	920.71	134.09	f
1040	942.73	141.7	f
1080	972.53	153.03	f
1120	1005.11	150.32	f
1160	1017.37	144.99	f
1200	1031.24	140.88	f
1240	1054.78	135.93	f
1280	1081.39	138.57	f
1320	1096.46	127.28	f
1360	1121.02	119.24	f
1400	1151.68	108.26	f
1440	1187.28	93.89	f
*	id=P18	origin=start	destiny=end	motherId=-	ageAtStart=1720
0	171.58	489.63	c
40	197.44	487.1	c
80	225.59	480.57	c
120	243.55	478.84	c
160	275.74	466.47	c
200	298.8	464.11	f
240	331.75	471.13	f
280	355.12	467.78	f
320	392.84	470.81	f
360	407.39	466.49	f
400	431.74	461.44	f
440	459.85	454.43	f
480	478.78	452.63	f
520	496.47	459.8	f
560	502.78	472.93	f
600	509.5	493.61	f
640	520.42	493.92	f
680	543.21	504.79	f
720	574.5	510.65	f
760	599.13	503.28	f
800	622.44	494.03	f
840	652.15	487.89	f
880	684.91	479.93	f
920	696.72	486.78	f
960	729.69	480.28	f
1000	756.34	493.29	f
1040	781.46	500.24	f
1080	815.54	506.13	f
1120	843.68	504.72	f
1160	865.97	513.99	f
1200	884.22	527.35	f
1240	910.61	525.34	f
1280	930.55	517.4	f
1320	960.64	512.57	f
1360	997.32	518.21	f
1400	1016.97	514.93	f
1440	1033.93	513.4	f
*	id=P19	origin=start	destiny=end	motherId=-	ageAtStart=3680
0	337.98	424.09	c
40	346.91	443.92	c
80	356.69	443.3	c
120	366.94	434.12	c
160	389.82	431.39	c
200	412.31	430.94	f
240	436.32	422.36	f
280	459.34	407.4	f
320	485.93	399.22	f
360	508.74	399.07	f
400	530.55	402.79	f
440	552.96	395.74	f
480	570.18	395.8	f
520	594.58	394.09	f
560	608.45	391.37	f
600	635.07	389.5	f
640	656.44	384.77	f
680	666.99	384.21	f
720	688.29	386.81	f
760	722.89	389.37	f
800	734.37	399.87	f
840	740.58	402.78	f
880	763.04	391.94	f
920	779.29	385.57	f
960	806.76	385.43	f
1000	823.6	388.38	f
1040	856.84	393.12	f
1080	873.95	382.26	f
1120	886.22	362.68	f
1160	911.84	357.37	f
1200	920.6	343.56	f
1240	935.06	329.77	f
1280	957.19	315.88	f
1320	967.83	299.52	f
1360	981.51	292.73	f
1400	1004.22	273.5	f
1440	1023.68	267.4	f
*	id=P20	origin=start	destiny=end	motherId=-	ageAtStart=2800
0	566.69	79.75	c
40	580.89	74.35	c
80	582.79	68.21	c
120	594.53	49.83	c
160	604.75	42.17	c
200	624.13	45.44	f
240	649.66	50.33	f
280	667.51	48.26	f
320	688.15	53.9	f
360	720.52	54	f
400	741.97	45.21	f
440	758.11	41.55	f
480	792.47	41.15	f
520	813.57	50.92	f
560	834.98	67.46	f
600	846.17	74.59	f
640	850.46	83.46	f
680	879.21	95.54	f
720	905.08	87.32	f
760	931.65	91.99	f
800	965.59	99.51	f
840	989.34	100.18	f
880	1014.39	98.2	f
920	1051.45	84.01	f
960	1066.41	79.89	f
1000	1082.07	78.25	f
1040	1107.22	71.55	f
1080	1113.71	66.62	f
1120	1128.3	55.06	f
1160	1143.11	45.81	f
1200	1165.2	44.66	f
1240	1199.01	35.99	f
1280	1230.35	29.8	f
1320	1261.22	23.07	f
1360	1283.99	17.89	f
1400	1308.59	7.08	f
1440	1337.88	7.64	f
