# Supplementary material for: A three component model for superdiffusive motion effectively describes migration of eukaryotic cells moving freely or under a directional stimulus
Source: PLoS One. 2022 Aug 2;17(8):e0272259. doi: 10.1371/journal.pone.0272259 (PMC9345344; doi:10.1371/journal.pone.0272259)
Supplement: S1 File — Text files containing information about displacements of experimental and simulated populations used for both preliminary analyses, in “datasets used for preliminary evaluation of cell movement (Tables 1 and 2)”, and further characterization of cell movement, in “further datasets used for cell movement characterization (Figs 2, 4–6; Table 2; S1–S3 Tables; S2 and S3 Figs)”. (ZIP) [file pone.0272259.s007.zip › S1_File/further datasets/simulated/20 cells (9 micron random)/b12 p12/Coords-zv2rJ7.txt]

#	version=2.0	operator=	acqDate=	cellLine=cell	cond=N.T.	type=	well=	ref_angle=	note=Experiment 1	clickId=	date=	acqId=	ps=1	xSize=845	ySize=668	ts=1	unit=um	stackId=	timeInt=	description=
*	id=P1	origin=start	destiny=end	motherId=-	ageAtStart=4480
0	649.96	673.32	c
40	669.03	675.04	c
80	676.77	673.01	c
120	689.57	659.88	c
160	699.33	648.15	f
200	726.54	641.1	f
240	754.53	650.64	f
280	773.97	646.84	f
320	799.55	647.02	f
360	817.19	667.97	f
400	832.52	684.58	f
440	848.7	706.25	f
480	871.92	718.71	f
520	905.28	729.22	f
560	935.4	737.07	f
600	964.3	747.72	f
640	988.72	761.51	f
680	999.14	774.44	f
720	1031.44	776.13	f
760	1042.83	784.82	f
800	1068.76	788.89	f
840	1096.67	786.71	f
880	1131.25	797.48	f
920	1164.88	801.92	f
960	1182.64	799.28	f
1000	1209.98	798.2	f
1040	1246.56	801.6	f
1080	1288.08	794.27	f
1120	1311.58	795.79	f
1160	1336.19	786.34	f
1200	1353.46	783.74	f
1240	1369.54	773.19	f
1280	1395.39	758.12	f
1320	1421.22	755.88	f
1360	1440.72	762.76	f
1400	1472.04	770.15	f
1440	1484.02	786.63	f
*	id=P2	origin=start	destiny=end	motherId=-	ageAtStart=200
0	80.07	526.42	c
40	106.43	515.68	c
80	131.73	502.27	c
120	147.6	496.62	c
160	163.88	487.48	c
200	183.99	489.15	f
240	205.21	485.79	f
280	233.94	495	f
320	253.61	501.74	f
360	271.76	505.32	f
400	291.45	499.08	f
440	314.38	491.1	f
480	332.29	484.48	f
520	350.84	473.08	f
560	384.23	454	f
600	397.02	451.39	f
640	424.75	451.15	f
680	447.42	455.99	f
720	474.97	463.25	f
760	500.41	463.29	f
800	515.35	454.93	f
840	543.41	455.71	f
880	563.49	462.42	f
920	584.24	465.94	f
960	592.68	464.8	f
1000	606.06	447.14	f
1040	628.79	419.56	f
1080	649.46	410.33	f
1120	671.65	415.87	f
1160	686.77	417.58	f
1200	712.9	416.08	f
1240	735	417.04	f
1280	762.98	423.61	f
1320	791.95	422.05	f
1360	814.15	409.23	f
1400	849.46	403.41	f
1440	862.53	400.03	f
*	id=P3	origin=start	destiny=end	motherId=-	ageAtStart=80
0	230.97	514.98	c
40	238.23	532.87	c
80	268.71	558.53	c
120	283.01	576.93	c
160	286.89	589.07	c
200	300.28	599.44	f
240	327.08	615.93	f
280	369.2	626.84	f
320	384.21	642.96	f
360	397.53	650.88	f
400	423.52	652.29	f
440	449.82	658.62	f
480	480.67	657.51	f
520	497.58	654.02	f
560	529.27	652.06	f
600	560.29	650.98	f
640	590.57	640.08	f
680	599.81	645.89	f
720	615.66	651.19	f
760	634.03	666.27	f
800	649.76	691.65	f
840	672.03	689.58	f
880	682.96	697.19	f
920	703.35	714.98	f
960	720.43	721.08	f
1000	730.36	726.05	f
1040	752.26	728.79	f
1080	776.96	734.67	f
1120	799.96	721.16	f
1160	822.84	716.55	f
1200	862.09	712.66	f
1240	876.02	691.44	f
1280	895.75	684.93	f
1320	912.59	684.42	f
1360	927.69	674.87	f
1400	942.93	669.73	f
1440	959.51	666.36	f
*	id=P4	origin=start	destiny=end	motherId=-	ageAtStart=4480
0	215.27	198.43	c
40	242.26	211.47	c
80	266.14	215.7	c
120	280.12	230.79	c
160	304.18	231.28	c
200	313.32	234.21	f
240	338.59	247.92	f
280	368.95	253.92	f
320	400.08	253.85	f
360	410.49	255.2	f
400	436.22	258.05	f
440	460.62	268.7	f
480	485.54	270.68	f
520	519.55	274.6	f
560	544.35	272.6	f
600	569.94	274.84	f
640	584.25	273.82	f
680	593.61	273.73	f
720	617.74	266.8	f
760	648.08	256.25	f
800	672.62	244.21	f
840	701.41	241.58	f
880	723.69	240.37	f
920	749.38	239.29	f
960	763.81	244.21	f
1000	791.25	258.87	f
1040	810.02	262.79	f
1080	829.76	267.66	f
1120	850.75	276.62	f
1160	865.17	277.81	f
1200	883.38	283.65	f
1240	909.89	290.58	f
1280	929.06	297.49	f
1320	957.9	306.46	f
1360	971.2	316.29	f
1400	995.79	328.54	f
1440	1031.72	343.29	f
*	id=P5	origin=start	destiny=end	motherId=-	ageAtStart=2400
0	539.38	574.73	c
40	547.43	596.68	c
80	564.09	607.15	c
120	594.47	606.2	c
160	599.16	610.78	c
200	627.16	611.91	f
240	644.81	609.96	f
280	663.06	610.82	f
320	692.54	623.4	f
360	730.64	627.82	f
400	755.89	639.43	f
440	772.3	649.45	f
480	800.01	655.46	f
520	828.59	651.96	f
560	849.43	661.07	f
600	855.88	662.07	f
640	882.23	652.23	f
680	904.61	660	f
720	920.41	671.72	f
760	934.91	673.62	f
800	955.39	657.91	f
840	986.45	644.44	f
880	1011.15	652.01	f
920	1032.11	653.61	f
960	1066.56	658.34	f
1000	1087.38	668.78	f
1040	1119.56	663.22	f
1080	1153.41	669.51	f
1120	1184.79	669.78	f
1160	1205.38	673.53	f
1200	1227.74	672.47	f
1240	1261.56	664.35	f
1280	1281.7	653.24	f
1320	1310.88	640.72	f
1360	1337.51	635.11	f
1400	1358.12	648.16	f
1440	1400.82	653.44	f
*	id=P6	origin=start	destiny=end	motherId=-	ageAtStart=1480
0	489.98	284.18	c
40	499.81	261.52	c
80	516.89	246.58	c
120	539.36	247.28	c
160	551.23	240.25	c
200	577.44	227.53	f
240	595.69	222.56	f
280	619.05	217.97	f
320	639.71	222.43	f
360	674.52	233	f
400	697.54	246.65	f
440	726.9	251.6	f
480	741.21	241.91	f
520	760.63	226.98	f
560	778.8	226.74	f
600	799.55	221.49	f
640	818.68	210.16	f
680	828.85	189.6	f
720	842.54	161.8	f
760	864.25	159.75	f
800	885.88	160.41	f
840	913.39	161.5	f
880	940.14	171.74	f
920	959.53	182.01	f
960	990.4	187.84	f
1000	1009.38	191.72	f
1040	1032.4	197.93	f
1080	1060.05	215.15	f
1120	1084.71	206.91	f
1160	1108.59	202.19	f
1200	1136.94	201.93	f
1240	1149.74	199.16	f
1280	1160.13	195.72	f
1320	1174.9	187.05	f
1360	1198.39	187.05	f
1400	1226.08	186.88	f
1440	1253.47	183.97	f
*	id=P7	origin=start	destiny=end	motherId=-	ageAtStart=1120
0	624.67	115.05	c
40	644.81	106.13	c
80	658.42	108.41	c
120	673.99	105.11	c
160	691.59	96.37	c
200	707.07	89.93	f
240	747.58	80.51	f
280	767.54	68.92	f
320	790.04	62.28	f
360	821	61.98	f
400	827.36	56.54	f
440	843.53	35.04	f
480	861.51	30.19	f
520	890.9	23.93	f
560	913.74	16.9	f
600	937.1	14.63	f
640	960.72	6.92	f
680	976.11	20.48	f
720	999.1	32.17	f
760	1029.65	42.59	f
800	1049.02	43.42	f
840	1081.1	48.13	f
880	1106.98	53.25	f
920	1128.56	54.73	f
960	1149.18	57.28	f
1000	1186.06	60.87	f
1040	1215.53	67.36	f
1080	1236.47	68.16	f
1120	1275.08	68.11	f
1160	1307.6	71.28	f
1200	1328.4	67.35	f
1240	1363.11	63.99	f
1280	1373.41	67.27	f
1320	1398.03	73.88	f
1360	1418.34	84.92	f
1400	1448.14	104.73	f
1440	1468.21	111.52	f
*	id=P8	origin=start	destiny=end	motherId=-	ageAtStart=1200
0	223.31	29.89	c
40	244.45	24.9	c
80	270.65	27.88	c
120	294.53	22.34	c
160	323.35	14.45	c
200	352.54	6.8099999999999	f
240	379.57	0.23000000000002	f
280	402.58	3.6900000000001	f
320	423.48	0.20000000000005	f
360	449.08	-4.72	f
400	476.92	-10.42	f
440	494.14	-9.66	f
480	522.57	-5.98	f
520	537.98	1.6900000000001	f
560	551.41	6.28	f
600	575.18	25.14	f
640	582.72	23.32	f
680	608.69	25.71	f
720	624.11	22.34	f
760	656.58	22.23	f
800	679.53	15.17	f
840	700.92	16.03	f
880	721.12	18.83	f
920	737.9	31.38	f
960	752.39	37.17	f
1000	769.33	39.67	f
1040	791.42	32.4	f
1080	822.89	31.79	f
1120	848.73	41.13	f
1160	864.8	55.83	f
1200	885.63	61.84	f
1240	899.85	65.72	f
1280	919.38	69.37	f
1320	926.02	77.87	f
1360	944.98	91.5	f
1400	983.69	104.85	f
1440	1004.94	107.77	f
*	id=P9	origin=start	destiny=end	motherId=-	ageAtStart=720
0	314.25	432.41	c
40	326.51	439.78	c
80	328.92	447.49	c
120	352.28	454.72	c
160	383.24	452.78	c
200	414.02	454.17	f
240	437.93	453.66	f
280	462.92	454.18	f
320	487.34	454.62	f
360	509.03	457.47	f
400	537.7	476.14	f
440	551.51	495.29	f
480	559.41	500.24	f
520	578.16	517.98	f
560	603.18	525.05	f
600	624.33	529.25	f
640	662.26	528.17	f
680	683.36	525	f
720	694.3	521.74	f
760	721.36	517.42	f
800	744.31	528.84	f
840	773.59	534.16	f
880	786.94	527.39	f
920	800.77	529.13	f
960	829.12	531.31	f
1000	861.24	532.97	f
1040	883.57	534.96	f
1080	899.92	545.87	f
1120	918.05	544.98	f
1160	938.47	541.06	f
1200	971.01	541.22	f
1240	1001.74	549.19	f
1280	1032.1	537.21	f
1320	1051.83	527.62	f
1360	1080.39	519.69	f
1400	1108.13	519.37	f
1440	1136.6	530.2	f
*	id=P10	origin=start	destiny=end	motherId=-	ageAtStart=720
0	560.32	508.52	c
40	584.92	519.66	c
80	612.41	531.11	c
120	627.52	541.41	c
160	655.3	549.99	c
200	684.6	558.68	f
240	709.98	558.77	f
280	733.74	543.71	f
320	761.08	531.78	f
360	780.91	526.23	f
400	793.95	522.66	f
440	832.89	520.66	f
480	855.44	520.76	f
520	873.66	533.83	f
560	879.51	539.03	f
600	896.21	552.12	f
640	916.31	559.98	f
680	934.3	555.92	f
720	969.94	545.18	f
760	990.75	548.23	f
800	1014.59	558.49	f
840	1025.56	563.79	f
880	1046	570.33	f
920	1058.64	565.36	f
960	1093.54	566.28	f
1000	1108.67	558.3	f
1040	1133.25	557.82	f
1080	1155.07	562.3	f
1120	1179.49	569.09	f
1160	1198.25	583.85	f
1200	1221.77	596.08	f
1240	1237.2	587.11	f
1280	1250.88	572.17	f
1320	1260.51	572.75	f
1360	1300.55	565.13	f
1400	1325.72	560.33	f
1440	1361.14	554.68	f
*	id=P11	origin=start	destiny=end	motherId=-	ageAtStart=2480
0	384.26	193.56	c
40	401.26	197.8	c
80	421.6	203.39	c
120	449.83	204.65	c
160	463.02	201.97	c
200	489.64	193.86	f
240	507.59	200.05	f
280	523.75	203.86	f
320	551.71	210.74	f
360	561.19	228.37	f
400	581.88	242.06	f
440	601.04	252.17	f
480	611.39	257.33	f
520	640.23	263.91	f
560	659.4	272.44	f
600	684.34	283.25	f
640	711.58	285.91	f
680	720.38	292.42	f
720	735.34	300.3	f
760	755.44	315.39	f
800	772.73	321.8	f
840	789.79	335.8	f
880	816.92	349.04	f
920	829.97	361.25	f
960	845.79	372.4	f
1000	878.18	391.41	f
1040	894.87	405.4	f
1080	919.95	398.71	f
1120	956.05	391.33	f
1160	970.11	391.66	f
1200	979.31	389.72	f
1240	1000.3	381.93	f
1280	1020.96	379	f
1320	1055.49	373.99	f
1360	1070.86	368.09	f
1400	1089.04	365	f
1440	1110.55	359.64	f
*	id=P12	origin=start	destiny=end	motherId=-	ageAtStart=3760
0	68.48	469.67	c
40	86.9	463.58	c
80	122.07	462.07	c
120	146.05	462.81	c
160	156.3	467.94	c
200	177.42	481.41	f
240	192.91	476.76	f
280	226.84	475.88	f
320	262.29	480.59	f
360	291.97	486.66	f
400	312.36	490.87	f
440	333.28	497.46	f
480	357.95	495.36	f
520	383.6	501.34	f
560	408.13	503.95	f
600	443.88	497.89	f
640	455.01	508.48	f
680	480.53	504.2	f
720	508.55	504.36	f
760	536.47	508.83	f
800	561.95	499.71	f
840	566.34	493.04	f
880	577.5	488.58	f
920	592.21	491.17	f
960	607.79	493.98	f
1000	642.69	493.67	f
1040	660.26	496.95	f
1080	678.08	510.17	f
1120	701.52	508.49	f
1160	723.38	506.27	f
1200	750.96	502.51	f
1240	767.95	498.63	f
1280	774.54	500.63	f
1320	810.88	498.15	f
1360	830.21	496.09	f
1400	862.34	491.47	f
1440	878.4	490.04	f
*	id=P13	origin=start	destiny=end	motherId=-	ageAtStart=960
0	518.49	60.4	c
40	528.69	75.17	c
80	538.05	93.49	c
120	555.77	103.98	c
160	582.52	133.81	c
200	607.28	158.9	f
240	616.11	159.25	f
280	642.12	154.47	f
320	657.02	149.7	f
360	676.84	131.39	f
400	708.12	107.74	f
440	735.06	96.54	f
480	764.65	90.86	f
520	794.11	99.01	f
560	822.63	112.16	f
600	860.03	128.59	f
640	883.88	126.22	f
680	906.02	113.23	f
720	927.89	107.23	f
760	945.39	104.7	f
800	962.64	109.8	f
840	994.76	120.8	f
880	1024.31	119.26	f
920	1050.89	124.88	f
960	1076.53	122.23	f
1000	1104.17	113.04	f
1040	1131.91	108.53	f
1080	1164.01	102.99	f
1120	1185.11	96.48	f
1160	1214.39	81.54	f
1200	1244.95	75.13	f
1240	1278.64	78.04	f
1280	1298.7	80.44	f
1320	1318.43	92.67	f
1360	1332.49	110.13	f
1400	1343.09	125.46	f
1440	1368.23	139.7	f
*	id=P14	origin=start	destiny=end	motherId=-	ageAtStart=4200
0	829.88	479.22	c
40	855.47	483.7	c
80	890.41	485.86	c
120	915.86	483.98	c
160	936.36	502.43	c
200	955.6	521.32	f
240	980.79	525.76	f
280	1010.24	525.95	f
320	1031.82	529.06	f
360	1056.21	531.77	f
400	1074.44	540.01	f
440	1083.83	542.74	f
480	1105.57	541.74	f
520	1128.53	551.19	f
560	1156.93	543.85	f
600	1184.13	532.48	f
640	1211.36	522.68	f
680	1241.63	524.05	f
720	1264.6	520.97	f
760	1297.5	523.79	f
800	1311.01	523.27	f
840	1349.35	518.4	f
880	1375.78	517.92	f
920	1388.08	513.73	f
960	1409.02	512.43	f
1000	1430.98	513.14	f
1040	1456.41	500.36	f
1080	1464.63	499.21	f
1120	1493.62	508.25	f
1160	1520.68	509.82	f
1200	1547.16	519	f
1240	1579.57	532.97	f
1280	1603.16	540.09	f
1320	1625.39	548.71	f
1360	1628.71	550.01	f
1400	1655.72	561.59	f
1440	1675.32	563.89	f
*	id=P15	origin=start	destiny=end	motherId=-	ageAtStart=1080
0	559.03	79.82	c
40	576.05	63.9	c
80	586.14	63.34	c
120	606.06	61.42	c
160	636.77	57.62	c
200	661.37	65.13	f
240	669.18	60.8	f
280	686.09	69.53	f
320	715.38	72.93	f
360	739.29	61.22	f
400	752.43	53.09	f
440	773.35	48.99	f
480	795.8	44.6	f
520	803.8	39.31	f
560	827.21	36.19	f
600	853.35	34.27	f
640	872.32	22.8	f
680	893.94	4.24	f
720	921.41	5.87	f
760	938.77	7.89	f
800	970.66	10.15	f
840	995.79	6.9299999999999	f
880	1018.89	10.67	f
920	1052.32	12.03	f
960	1083.14	14.24	f
1000	1097.23	14.88	f
1040	1109.7	7.95	f
1080	1133.73	3.67	f
1120	1171.33	5.5	f
1160	1197.44	5.0599999999999	f
1200	1216.85	9.25	f
1240	1248.08	16.83	f
1280	1261.86	6.5599999999999	f
1320	1289.96	0.029999999999973	f
1360	1308.54	-3.39	f
1400	1326.45	-25.17	f
1440	1344.01	-27.03	f
*	id=P16	origin=start	destiny=end	motherId=-	ageAtStart=680
0	638.09	385.72	c
40	647.26	387.95	c
80	667.91	387.06	c
120	695.46	377.13	c
160	712.33	387.12	c
200	741.22	387.9	f
240	766.39	375.93	f
280	772.78	381.02	f
320	794.19	389.58	f
360	816.69	384.74	f
400	849.87	384.3	f
440	858.87	382.26	f
480	878.02	369.23	f
520	896.22	356.21	f
560	918.38	346.04	f
600	932.36	347.5	f
640	966.78	348.3	f
680	993.35	337.51	f
720	1013.81	337.81	f
760	1033.68	336	f
800	1066.08	338.14	f
840	1083.24	333.17	f
880	1106.9	327.54	f
920	1135.98	321.8	f
960	1172.56	322.57	f
1000	1194.69	316.63	f
1040	1215.35	304.98	f
1080	1235.45	299.65	f
1120	1247.95	302.29	f
1160	1273.9	302.08	f
1200	1294.88	296.5	f
1240	1312.52	292.95	f
1280	1341.98	294.06	f
1320	1358.43	297.69	f
1360	1375.41	296.75	f
1400	1398.9	298.71	f
1440	1422.81	293.29	f
*	id=P17	origin=start	destiny=end	motherId=-	ageAtStart=4080
0	759.51	113.46	c
40	777.54	103.45	c
80	806.45	96.04	c
120	827.49	96.84	c
160	854.17	109.44	c
200	868.7	122.56	f
240	884.1	131.3	f
280	910.03	131.62	f
320	940.89	126.76	f
360	971.75	127.94	f
400	989.95	123.84	f
440	1022.83	140.39	f
480	1047.36	141.79	f
520	1060.57	134.4	f
560	1078.81	116.64	f
600	1089.58	105.8	f
640	1106.88	89.84	f
680	1137.63	76.12	f
720	1157.01	67.42	f
760	1184.92	62.6	f
800	1216.96	53.24	f
840	1251.23	48.33	f
880	1278.67	43.68	f
920	1296.52	48.18	f
960	1326.99	40.53	f
1000	1349.61	28.36	f
1040	1359.16	23.15	f
1080	1378.03	17.48	f
1120	1404.56	14.54	f
1160	1438.82	10.62	f
1200	1458.49	15.11	f
1240	1493.2	22.67	f
1280	1513.43	11.85	f
1320	1539.59	4.74	f
1360	1547.29	1.42	f
1400	1583.12	-6.35	f
1440	1612.83	-16.66	f
*	id=P18	origin=start	destiny=end	motherId=-	ageAtStart=2960
0	506.52	603.21	c
40	521.85	613.34	c
80	526.64	619.15	c
120	564.45	629.09	c
160	586.17	619.08	c
200	614.69	612.29	f
240	645.27	610.55	f
280	666.14	633.51	f
320	673.37	637.16	f
360	696.88	633.81	f
400	723.01	636.37	f
440	740.73	631.36	f
480	760.5	620.75	f
520	774.91	603.26	f
560	786.38	579.96	f
600	807.43	574.5	f
640	833.86	569.93	f
680	856.3	578.71	f
720	869.33	594.07	f
760	888.04	610.42	f
800	909.4	609.59	f
840	925.11	622.18	f
880	935.84	636.88	f
920	960.22	645.33	f
960	980.65	654.31	f
1000	1007.95	663.29	f
1040	1025.37	670.35	f
1080	1055.56	668.81	f
1120	1068.47	667.35	f
1160	1089.04	659.87	f
1200	1105.6	647.24	f
1240	1132.31	644.46	f
1280	1155.46	641.25	f
1320	1190.34	653.23	f
1360	1211.47	674.89	f
1400	1229.32	682.73	f
1440	1249.01	684.55	f
*	id=P19	origin=start	destiny=end	motherId=-	ageAtStart=1280
0	69.28	108.87	c
40	78.94	104.72	c
80	103.42	99.35	c
120	117.44	89.48	c
160	138.02	82.32	c
200	151.08	64.31	f
240	179.01	43.61	f
280	193.38	40.54	f
320	221.21	33.55	f
360	247.6	29.14	f
400	272.72	36.09	f
440	294.71	32.18	f
480	322.47	26.47	f
520	350.05	17.57	f
560	376.92	23.98	f
600	401.18	26.34	f
640	415.7	21.12	f
680	439.02	14.77	f
720	467.36	12.46	f
760	484.79	12.42	f
800	510.11	14.36	f
840	540.39	7.3200000000001	f
880	567.92	-5.51	f
920	594.1	-11.63	f
960	608.12	-13.28	f
1000	631.18	-20.06	f
1040	640.03	-13.91	f
1080	658.87	-10.24	f
1120	677.55	-12.74	f
1160	715.88	-20.9	f
1200	738.38	-26.55	f
1240	768.64	-22.33	f
1280	810.79	-30.77	f
1320	843.47	-27.24	f
1360	859.78	-27.85	f
1400	874.39	-30.84	f
1440	901.47	-31.09	f
*	id=P20	origin=start	destiny=end	motherId=-	ageAtStart=1600
0	725.48	221.6	c
40	748.69	236.83	c
80	766.86	246.76	c
120	800.17	249.75	c
160	828.76	239.62	c
200	841.13	243.2	f
240	868.6	244.26	f
280	888.24	233.58	f
320	913.63	236.01	f
360	931.74	219.44	f
400	948.68	215.29	f
440	968.79	206.66	f
480	997.68	199.4	f
520	1033.79	189.78	f
560	1063.75	202.5	f
600	1082.14	212.48	f
640	1106.87	208.71	f
680	1126.39	210.53	f
720	1148.05	210.18	f
760	1180.37	202.3	f
800	1204.92	195.92	f
840	1229.27	184.16	f
880	1264.81	170.22	f
920	1292.38	167.53	f
960	1311.42	171.47	f
1000	1328.08	168.53	f
1040	1359.88	172.92	f
1080	1385.64	177.06	f
1120	1396.54	167.03	f
1160	1435.3	153.11	f
1200	1456.32	153.66	f
1240	1488.15	157.87	f
1280	1504.24	162.97	f
1320	1525.66	165.19	f
1360	1554.59	169.28	f
1400	1564.14	155.35	f
1440	1574.1	153.71	f
