# Supplementary material for: A three component model for superdiffusive motion effectively describes migration of eukaryotic cells moving freely or under a directional stimulus
Source: PLoS One. 2022 Aug 2;17(8):e0272259. doi: 10.1371/journal.pone.0272259 (PMC9345344; doi:10.1371/journal.pone.0272259)
Supplement: S1 File — Text files containing information about displacements of experimental and simulated populations used for both preliminary analyses, in “datasets used for preliminary evaluation of cell movement (Tables 1 and 2)”, and further characterization of cell movement, in “further datasets used for cell movement characterization (Figs 2, 4–6; Table 2; S1–S3 Tables; S2 and S3 Figs)”. (ZIP) [file pone.0272259.s007.zip › S1_File/further datasets/simulated/20 cells (9 micron random)/b12 p12/Coords-J9WgcJ.txt]

#	version=2.0	operator=	acqDate=	cellLine=cell	cond=N.T.	type=	well=	ref_angle=	note=Experiment 1	clickId=	date=	acqId=	ps=1	xSize=845	ySize=668	ts=1	unit=um	stackId=	timeInt=	description=
*	id=P1	origin=start	destiny=end	motherId=-	ageAtStart=3880
0	591.38	344.95	c
40	617.29	327.54	c
80	639.16	330.15	c
120	655.89	348.93	c
160	687.67	360.47	c
200	705.54	346.44	f
240	736.33	338.62	f
280	748.89	341.29	f
320	781.05	352.35	f
360	799.7	357.12	f
400	807.66	354.62	f
440	829.27	358.12	f
480	861.01	365.41	f
520	888.03	367.14	f
560	915.63	363.13	f
600	938.58	363.57	f
640	968.93	356.82	f
680	974.31	360.11	f
720	990.54	379.33	f
760	1016.33	392.69	f
800	1042.05	395.75	f
840	1062.32	397.02	f
880	1086.08	396.64	f
920	1094.22	396.84	f
960	1116.51	397.14	f
1000	1141.13	387.99	f
1040	1158.65	386.88	f
1080	1186.36	386.86	f
1120	1214.36	394.29	f
1160	1227.38	402.14	f
1200	1245.53	412.14	f
1240	1272.09	412.97	f
1280	1296.62	428.71	f
1320	1316.34	427.74	f
1360	1327.65	435.11	f
1400	1355.72	448.28	f
1440	1366.1	460.61	f
*	id=P2	origin=start	destiny=end	motherId=-	ageAtStart=2680
0	50.34	651.05	c
40	73.3	661.71	c
80	98.31	662.55	c
120	123.63	673.63	c
160	142.96	681.99	c
200	158	691.01	f
240	172.38	684.58	f
280	195.66	686.15	f
320	213.19	688.79	f
360	235.44	678.2	f
400	254	674.85	f
440	284.8	669.81	f
480	310.9	668.12	f
520	342.3	669.08	f
560	379.6	667.82	f
600	408.01	665.93	f
640	426.7	681.22	f
680	447.77	689.43	f
720	472.29	689.57	f
760	493.39	692.95	f
800	514.29	691.18	f
840	526.19	691.02	f
880	543.83	694.5	f
920	563.96	704.67	f
960	594.93	699.59	f
1000	618.18	692.85	f
1040	649.84	683.7	f
1080	665.31	684.97	f
1120	681.83	690.52	f
1160	709.1	699.22	f
1200	721.62	701.72	f
1240	745.26	691.22	f
1280	770.18	693.38	f
1320	785.91	704.42	f
1360	805.86	716.39	f
1400	837.53	721.95	f
1440	858.61	720.9	f
*	id=P3	origin=start	destiny=end	motherId=-	ageAtStart=1160
0	58.27	624.83	c
40	80.52	626.73	c
80	104.44	634.59	c
120	127.88	628.47	c
160	152.11	627.73	c
200	177.52	621.73	f
240	198.15	620.63	f
280	237.93	619.61	f
320	253.48	624.25	f
360	272.89	614.29	f
400	290.91	613.81	f
440	319.56	622.34	f
480	343.19	621	f
520	364.41	630.99	f
560	388.63	638.82	f
600	413.97	637.15	f
640	453.1	629.01	f
680	483.83	627.5	f
720	504.94	628.66	f
760	532.67	637.38	f
800	558.65	643.7	f
840	582.29	657.56	f
880	609.09	666.84	f
920	638.03	670.64	f
960	662.77	674.05	f
1000	683.97	665.42	f
1040	699.91	671.26	f
1080	733.8	676.94	f
1120	756.03	672.95	f
1160	794.33	669.35	f
1200	821.1	673.33	f
1240	845.18	677.08	f
1280	873.62	667.34	f
1320	901.09	665.92	f
1360	938.67	664.69	f
1400	969.7	675.23	f
1440	995.84	683.54	f
*	id=P4	origin=start	destiny=end	motherId=-	ageAtStart=1040
0	838.81	51.6	c
40	869.25	47.91	c
80	891.79	40.74	c
120	904.12	44.62	c
160	924.62	52.2	c
200	943.69	60.69	f
240	961.73	65.98	f
280	984.23	61.35	f
320	1001.45	71.11	f
360	1018.44	76	f
400	1039.45	72.41	f
440	1058.14	79.76	f
480	1080.85	90.63	f
520	1108.3	86.99	f
560	1138.9	80.32	f
600	1173.02	88.59	f
640	1198.94	80.99	f
680	1221.96	81.51	f
720	1242.9	86.97	f
760	1269.74	103.42	f
800	1282.2	124.07	f
840	1299.58	138.81	f
880	1325.29	157.33	f
920	1344.52	171.13	f
960	1360.11	172.13	f
1000	1372.93	179.64	f
1040	1400.42	188.7	f
1080	1423.2	185.3	f
1120	1457.81	191.98	f
1160	1473.38	196.97	f
1200	1489.2	198.63	f
1240	1519.24	198.53	f
1280	1535.48	204.34	f
1320	1557.42	212.78	f
1360	1581.34	223.35	f
1400	1610.28	226.01	f
1440	1618.37	227.63	f
*	id=P5	origin=start	destiny=end	motherId=-	ageAtStart=4280
0	35.91	85.08	c
40	42.77	96.35	c
80	57.93	97.24	c
120	93.25	104.31	c
160	121.47	96.24	c
200	132	98.19	f
240	143.18	102.71	f
280	170.89	103.12	f
320	194.02	89.11	f
360	208.27	75.44	f
400	226.03	72.27	f
440	247.06	61.36	f
480	270.18	59.53	f
520	303.1	55.32	f
560	339.65	61.99	f
600	367.76	63.05	f
640	390.06	69.1	f
680	404.95	70.58	f
720	419.92	63.8	f
760	441.29	69.83	f
800	462.32	71.83	f
840	478.08	72.84	f
880	507.13	71.91	f
920	533.3	73.09	f
960	559.88	73.35	f
1000	579.73	64.43	f
1040	598.79	61.2	f
1080	618.49	59.92	f
1120	639.2	67.43	f
1160	660.93	65.22	f
1200	674.32	67.33	f
1240	699.63	72.99	f
1280	727.18	73.13	f
1320	758.18	70.57	f
1360	789.88	71.35	f
1400	824.77	72.71	f
1440	838.58	77.31	f
*	id=P6	origin=start	destiny=end	motherId=-	ageAtStart=2400
0	650.76	416.49	c
40	668.71	405.08	c
80	686.86	395.98	c
120	717.67	403.76	c
160	739.6	411.93	c
200	770.39	402.67	f
240	793.97	413.88	f
280	829.44	417.54	f
320	845.25	415.18	f
360	879.59	417.83	f
400	905.39	430.95	f
440	938.78	437.94	f
480	967.7	441.27	f
520	988.07	441.79	f
560	1012.24	450.64	f
600	1035	451.62	f
640	1062.61	439.79	f
680	1076.61	419.06	f
720	1083.84	401.88	f
760	1107.14	397.15	f
800	1137.29	399.24	f
840	1154.35	392.97	f
880	1186.49	383.37	f
920	1219.83	391.75	f
960	1246.08	401.43	f
1000	1279.33	399.03	f
1040	1307.09	401.11	f
1080	1342.61	401.67	f
1120	1369.04	401.48	f
1160	1387.18	405.67	f
1200	1409.15	410.55	f
1240	1418.81	419.29	f
1280	1446.59	425.8	f
1320	1468.08	434.21	f
1360	1493.32	447.3	f
1400	1513.39	458.7	f
1440	1521.36	448.03	f
*	id=P7	origin=start	destiny=end	motherId=-	ageAtStart=3240
0	251.23	468.55	c
40	264.71	457.14	c
80	295.1	435.03	c
120	307.49	421.51	c
160	331.06	413.78	c
200	363.7	405.7	f
240	378.24	420.29	f
280	392.78	432.68	f
320	408.12	448.65	f
360	423.87	459.14	f
400	459.21	468.28	f
440	479.64	461.63	f
480	513.68	458.04	f
520	534.01	454.79	f
560	560.28	448.34	f
600	585.33	436.21	f
640	598.88	430.24	f
680	623.55	424	f
720	644.86	425.38	f
760	665.36	412.88	f
800	673.46	407.49	f
840	699.7	419.78	f
880	720.16	431.26	f
920	747.49	430.93	f
960	766.1	416.93	f
1000	784.87	397.28	f
1040	817.88	385.2	f
1080	840.49	381.91	f
1120	863.77	389.66	f
1160	897.37	397.37	f
1200	904.66	400.95	f
1240	921.15	408	f
1280	942.55	413.8	f
1320	965.66	415.1	f
1360	989.35	416.39	f
1400	1012.21	408.46	f
1440	1031.1	398.1	f
*	id=P8	origin=start	destiny=end	motherId=-	ageAtStart=1200
0	342.86	78.02	c
40	376.73	84.05	c
80	399.77	99.1	c
120	419.7	108.47	c
160	433.9	112.83	c
200	464.8	114.77	f
240	488.54	124.1	f
280	509.13	140.2	f
320	539.72	148.27	f
360	552.81	147.7	f
400	572.06	144.73	f
440	600.58	147.34	f
480	625.39	150.14	f
520	646.96	153.1	f
560	670.85	143.09	f
600	699.05	131.97	f
640	709.66	128.63	f
680	726.63	134.68	f
720	741.99	147.64	f
760	760.25	157.12	f
800	788.16	165.01	f
840	812.68	162.11	f
880	841.95	166.07	f
920	866.24	176.83	f
960	886.7	185.73	f
1000	911.89	189.48	f
1040	944.91	199.26	f
1080	966.35	196.83	f
1120	1001.38	179.85	f
1160	1025.57	168.41	f
1200	1052.67	152.74	f
1240	1074.98	137.55	f
1280	1095.65	122.03	f
1320	1099.15	114.9	f
1360	1123.25	111.43	f
1400	1134.86	116.5	f
1440	1140.25	129.18	f
*	id=P9	origin=start	destiny=end	motherId=-	ageAtStart=3080
0	76.91	354.62	c
40	67.59	345.15	c
80	79.41	338.59	c
120	100.49	325.34	c
160	122.05	322.75	c
200	141.75	328.36	f
240	176.09	329.63	f
280	200.76	330.6	f
320	221.69	335.3	f
360	245.11	344.73	f
400	262.03	345.26	f
440	287.91	338.83	f
480	319.21	337.41	f
520	354.7	340.62	f
560	364.71	344.55	f
600	384.63	360.92	f
640	414.49	359.59	f
680	434.59	366.38	f
720	465.83	358.47	f
760	478.59	362.24	f
800	487.87	368.76	f
840	510.49	385.93	f
880	527.92	385.51	f
920	545.46	381.3	f
960	564.72	374.2	f
1000	603.64	373.91	f
1040	625.82	377.68	f
1080	633.76	375.44	f
1120	647.94	367.65	f
1160	670.72	360.29	f
1200	697.3	361.65	f
1240	722.15	358.11	f
1280	730.03	358.12	f
1320	753.25	357.51	f
1360	780.43	354.7	f
1400	814.66	360.35	f
1440	846.92	362.46	f
*	id=P10	origin=start	destiny=end	motherId=-	ageAtStart=2200
0	549.69	596.65	c
40	569.54	605.78	c
80	594.91	600.56	c
120	621.8	599.19	c
160	631.68	597.86	c
200	653.3	606.23	f
240	670.61	601.42	f
280	692.37	606.25	f
320	706.61	608.02	f
360	729.28	620.84	f
400	746.85	624.49	f
440	771.65	626.04	f
480	797.77	629.93	f
520	807.86	629.57	f
560	837.94	631.24	f
600	855.46	634.44	f
640	876.69	656.99	f
680	891.99	648.47	f
720	917.68	641.51	f
760	940.22	644.28	f
800	968.39	642.73	f
840	997.03	652.74	f
880	1012.47	653.34	f
920	1030.92	662.24	f
960	1049.02	667.99	f
1000	1064.52	686.71	f
1040	1083.69	700.35	f
1080	1111.36	712.82	f
1120	1137.15	717.27	f
1160	1165.92	704.92	f
1200	1192.3	703.88	f
1240	1218.98	693.34	f
1280	1236.62	691.43	f
1320	1273.82	705.52	f
1360	1301.32	705.58	f
1400	1327.64	704.43	f
1440	1355.45	694.44	f
*	id=P11	origin=start	destiny=end	motherId=-	ageAtStart=1640
0	697.77	89.72	c
40	708.45	92.39	c
80	735.63	93.51	c
120	758.4	99.88	c
160	793.62	98.94	c
200	815.45	113.89	f
240	832.01	125.38	f
280	849.32	135.84	f
320	875.74	156.92	f
360	884.11	174.18	f
400	902.65	189.31	f
440	927.32	208	f
480	953.53	210.8	f
520	980.93	210.41	f
560	1007.88	200.8	f
600	1034.76	195.15	f
640	1061.22	195.91	f
680	1085.67	192.82	f
720	1114.11	187.95	f
760	1143.98	202.62	f
800	1171.61	211.77	f
840	1195.83	210.83	f
880	1218.69	201.4	f
920	1250.89	186.4	f
960	1284.19	182.19	f
1000	1307.15	176.99	f
1040	1336.75	177.08	f
1080	1355.22	184.76	f
1120	1366.83	187.34	f
1160	1384.45	184.97	f
1200	1396.04	181.89	f
1240	1403.52	176.94	f
1280	1414.26	172.79	f
1320	1438.04	160.83	f
1360	1465.8	148.11	f
1400	1484.31	141.04	f
1440	1503.92	124.47	f
*	id=P12	origin=start	destiny=end	motherId=-	ageAtStart=1200
0	368.25	203.06	c
40	396.43	199.05	c
80	407.59	199.93	c
120	433.31	207.15	c
160	458.82	203.78	c
200	481.94	197.78	f
240	503.7	180.73	f
280	518.2	155.8	f
320	531.17	154.58	f
360	548.06	160.58	f
400	563.26	160.4	f
440	597.23	163.03	f
480	623.83	150.83	f
520	652.07	147.06	f
560	673.09	155.4	f
600	696.65	149.29	f
640	721.56	153.77	f
680	747.76	160.28	f
720	769.53	171.04	f
760	803.86	169.29	f
800	823.65	162.9	f
840	858.92	161.34	f
880	897.13	150.79	f
920	906.45	141.75	f
960	932.48	131.04	f
1000	948.68	113.92	f
1040	974.45	101.41	f
1080	1000.16	82.6	f
1120	1012.27	74.3	f
1160	1026.16	60.3	f
1200	1049.17	43.1	f
1240	1066.21	32.98	f
1280	1094.66	9.55	f
1320	1119.17	-6.55	f
1360	1140.86	-11.17	f
1400	1166.35	-19.81	f
1440	1183.91	-28.41	f
*	id=P13	origin=start	destiny=end	motherId=-	ageAtStart=3880
0	546.12	556.68	c
40	553.75	561	c
80	579.83	559.23	c
120	613.97	544.34	c
160	649.67	535.11	c
200	663.73	544.87	f
240	676.47	541.91	f
280	714.99	531.47	f
320	745.61	534.4	f
360	754.75	535.16	f
400	793.37	530.77	f
440	815.2	536.64	f
480	834.97	527.48	f
520	856.48	520.65	f
560	886.96	510.72	f
600	919.57	506.38	f
640	939.64	511.91	f
680	962.97	506.31	f
720	984.11	497.58	f
760	1004.29	484.01	f
800	1021.92	470.46	f
840	1040.17	468.07	f
880	1066.01	454.16	f
920	1082.4	441.23	f
960	1090.69	440.8	f
1000	1120.29	432.47	f
1040	1144.75	424	f
1080	1154.88	434.86	f
1120	1176.64	446.89	f
1160	1202.39	453.78	f
1200	1234.09	460.69	f
1240	1263.07	454.74	f
1280	1281.33	460.41	f
1320	1305.61	458.54	f
1360	1338.11	471.44	f
1400	1363.71	474.24	f
1440	1396.37	473.61	f
*	id=P14	origin=start	destiny=end	motherId=-	ageAtStart=2360
0	718.99	329.88	c
40	743.29	316.19	c
80	756.52	311.77	c
120	778.99	306.61	c
160	802.61	291.82	c
200	829.44	270.74	f
240	849.42	271.2	f
280	880.26	271.57	f
320	909.65	272.3	f
360	932.53	268.3	f
400	954.82	268.1	f
440	969.51	261.7	f
480	984.53	249.81	f
520	1009.7	248.45	f
560	1041.11	255.2	f
600	1066.48	257.07	f
640	1105.89	256.13	f
680	1138.46	257.46	f
720	1177.81	271.98	f
760	1187.86	282.34	f
800	1206.77	297.66	f
840	1217.96	307.62	f
880	1240.48	311.61	f
920	1260.98	307.31	f
960	1279.44	304.73	f
1000	1302.03	298.41	f
1040	1314.02	282.42	f
1080	1336.01	279.92	f
1120	1361.98	280.39	f
1160	1386.4	282.11	f
1200	1418.03	281.95	f
1240	1445.94	283.64	f
1280	1461.11	280.17	f
1320	1490.28	272.03	f
1360	1510.53	257.91	f
1400	1534.97	258.17	f
1440	1551.13	269.94	f
*	id=P15	origin=start	destiny=end	motherId=-	ageAtStart=960
0	681.6	92.18	c
40	670.73	92.77	c
80	658.48	96.22	c
120	650.31	105.02	c
160	657.23	107.58	c
200	671.73	112.89	f
240	708.16	131.32	f
280	722.87	143.7	f
320	737.4	142.35	f
360	770.41	150.41	f
400	790.21	147.54	f
440	814.13	144.7	f
480	840.63	147.28	f
520	867.32	144.51	f
560	893.66	133.34	f
600	913.32	133.07	f
640	925.63	143.74	f
680	947	155.16	f
720	973.18	148.06	f
760	987.08	139.59	f
800	1022.69	135.2	f
840	1046.48	138.37	f
880	1072.36	140.33	f
920	1097.84	139.05	f
960	1115.67	117.74	f
1000	1132.86	107.95	f
1040	1151.58	103.55	f
1080	1181.83	111.01	f
1120	1209.85	113.53	f
1160	1230.43	116.61	f
1200	1263.9	111.3	f
1240	1292.47	100.54	f
1280	1321.37	94.55	f
1320	1344.16	93.22	f
1360	1358.71	88.62	f
1400	1386.12	83.47	f
1440	1408.39	77	f
*	id=P16	origin=start	destiny=end	motherId=-	ageAtStart=2760
0	185.75	314.06	c
40	203.62	305.68	c
80	233.33	293.05	c
120	266.45	286.29	c
160	291.97	272.48	c
200	317.45	271.18	f
240	358.37	267.41	f
280	391.35	264.81	f
320	407.36	266.43	f
360	445.44	274.14	f
400	455.93	282.9	f
440	488.96	285.63	f
480	508.82	278.02	f
520	536.22	272.82	f
560	570.59	270.84	f
600	601.5	262.69	f
640	623.23	255.12	f
680	655.24	253.11	f
720	685.56	257.21	f
760	698.38	244.57	f
800	726.78	234.64	f
840	738.82	230.11	f
880	762.21	223.58	f
920	780.6	229.17	f
960	800.25	244.04	f
1000	814.3	260.26	f
1040	829.29	274.39	f
1080	843.45	272.93	f
1120	879.08	283.6	f
1160	896.97	281.35	f
1200	922.08	274.72	f
1240	945.36	274.18	f
1280	967.57	266.38	f
1320	997.87	272.54	f
1360	1026.08	269.42	f
1400	1042.83	277.73	f
1440	1077.52	296.12	f
*	id=P17	origin=start	destiny=end	motherId=-	ageAtStart=280
0	283.95	472.37	c
40	291.6	465.55	c
80	312.92	455.04	c
120	322.81	441.35	c
160	344.4	427.24	c
200	355.57	424.47	f
240	374.54	428.79	f
280	397.98	435.83	f
320	422.28	433	f
360	444.94	436.59	f
400	473.31	452.73	f
440	492.63	460.29	f
480	515.63	471.37	f
520	525.42	477.92	f
560	536.62	476.99	f
600	573.64	472.69	f
640	589.64	476.27	f
680	612.51	489.29	f
720	633.64	487.45	f
760	646.87	473.53	f
800	661.64	460.86	f
840	686.72	441.83	f
880	708.9	433.36	f
920	732.4	428.4	f
960	765.47	423.89	f
1000	790.8	433.16	f
1040	808.79	427.47	f
1080	829.42	424.72	f
1120	853.83	424.02	f
1160	883.48	427.68	f
1200	910.39	441.81	f
1240	926.73	453.76	f
1280	946.87	456.29	f
1320	973.85	461.2	f
1360	993.23	476.99	f
1400	1009.37	485.1	f
1440	1032.79	501.7	f
*	id=P18	origin=start	destiny=end	motherId=-	ageAtStart=720
0	482.44	412.8	c
40	502.56	422.82	c
80	531.09	438.25	c
120	549.7	443.83	c
160	571.05	442.28	c
200	604.83	449.2	f
240	626.65	447.65	f
280	657.6	445.52	f
320	697.23	452.06	f
360	719.17	457.79	f
400	731.74	474.23	f
440	759.16	478.86	f
480	789.49	483	f
520	813.68	490.05	f
560	832.99	487.65	f
600	846.68	481.22	f
640	866.85	483.75	f
680	893.62	468.36	f
720	902.55	460.77	f
760	927.58	435.49	f
800	942.6	419.28	f
840	960.93	409.42	f
880	990.37	403.95	f
920	1006.55	394.98	f
960	1043.97	393.08	f
1000	1071.03	396.31	f
1040	1093.8	406.28	f
1080	1107.86	409.33	f
1120	1131.96	410.1	f
1160	1152.66	407.01	f
1200	1173.83	405.75	f
1240	1202.22	407.65	f
1280	1234.61	411.39	f
1320	1252.37	409.35	f
1360	1275.62	414.74	f
1400	1308.6	413.35	f
1440	1331.23	422.43	f
*	id=P19	origin=start	destiny=end	motherId=-	ageAtStart=680
0	312.84	320.99	c
40	336.85	325.88	c
80	358.43	336.75	c
120	371.34	353.15	c
160	398.67	362.48	c
200	422	371.05	f
240	450.81	382.25	f
280	482.63	398.12	f
320	498.07	403.87	f
360	526.32	419.01	f
400	536.5	431.39	f
440	543.68	451.46	f
480	544.14	467.03	f
520	568.77	490.25	f
560	600.42	497.68	f
600	615.74	508.12	f
640	625.36	519.79	f
680	643.65	536.98	f
720	656.66	536.89	f
760	686.66	540.4	f
800	704.55	539.14	f
840	723.04	544.87	f
880	742.52	555.38	f
920	765.56	568.69	f
960	789.13	586.5	f
1000	800.67	581.93	f
1040	817.13	573.89	f
1080	832.99	570.69	f
1120	864.08	558.72	f
1160	898.21	552.87	f
1200	923.05	558.05	f
1240	946.61	561.86	f
1280	963.33	567.54	f
1320	987.55	565.25	f
1360	1010.74	554.33	f
1400	1023.53	550.06	f
1440	1048.19	554.86	f
*	id=P20	origin=start	destiny=end	motherId=-	ageAtStart=4080
0	299.48	425.84	c
40	336.17	426.11	c
80	359.09	429.49	c
120	381.84	420.14	c
160	408.35	420.8	c
200	440.48	424.2	f
240	468.86	421.69	f
280	493.31	410.75	f
320	518.97	402.21	f
360	525.63	396.3	f
400	549.75	391.36	f
440	580.59	381.6	f
480	612.58	386.91	f
520	631.23	392.06	f
560	652.12	397.18	f
600	676.91	387.1	f
640	715.22	373.62	f
680	739.25	375.02	f
720	770.09	378.92	f
760	795.83	377.47	f
800	825.16	386.94	f
840	851	404.83	f
880	878.61	415.61	f
920	896.63	409.92	f
960	921.78	406.51	f
1000	938.19	412.37	f
1040	966.46	425.44	f
1080	970.73	433.03	f
1120	987.58	452.15	f
1160	999.07	458.51	f
1200	1010.84	458.34	f
1240	1037	454.71	f
1280	1060.16	441.75	f
1320	1088.64	430.36	f
1360	1110.43	442.64	f
1400	1133.64	447.77	f
1440	1164.57	450.23	f
