# Supplementary material for: A three component model for superdiffusive motion effectively describes migration of eukaryotic cells moving freely or under a directional stimulus
Source: PLoS One. 2022 Aug 2;17(8):e0272259. doi: 10.1371/journal.pone.0272259 (PMC9345344; doi:10.1371/journal.pone.0272259)
Supplement: S1 File — Text files containing information about displacements of experimental and simulated populations used for both preliminary analyses, in “datasets used for preliminary evaluation of cell movement (Tables 1 and 2)”, and further characterization of cell movement, in “further datasets used for cell movement characterization (Figs 2, 4–6; Table 2; S1–S3 Tables; S2 and S3 Figs)”. (ZIP) [file pone.0272259.s007.zip › S1_File/further datasets/simulated/20 cells (9 micron random)/b8 p0/Coords-nJhgnm.txt]

#	version=2.0	operator=	acqDate=	cellLine=cell	cond=N.T.	type=	well=	ref_angle=	note=Experiment 1	clickId=	date=	acqId=	ps=1	xSize=845	ySize=668	ts=1	unit=um	stackId=	timeInt=	description=
*	id=P1	origin=start	destiny=end	motherId=-	ageAtStart=1000
0	683.28	444.08	c
40	697.4	439.46	c
80	694.2	426.68	c
120	693.18	417.22	c
160	715.36	421.32	c
200	729.59	425.53	f
240	739.36	426.52	f
280	758.1	432.7	f
320	760.81	432.96	f
360	780.94	432.95	f
400	798.62	427.77	f
440	804.45	423.3	f
480	816.74	424.9	f
520	819.81	418.77	f
560	833.45	434.83	f
600	838.12	427.22	f
640	845.25	430.74	f
680	864.09	435.48	f
720	865.42	440.99	f
760	877.64	444.55	f
800	887.87	437.45	f
840	896.07	441.19	f
880	903.82	444.14	f
920	915.84	446.07	f
960	924.37	447.58	f
1000	939.28	460.83	f
1040	955.8	460.32	f
1080	967.25	453.96	f
1120	973.82	453.73	f
1160	993.87	455.23	f
1200	999.68	451.15	f
1240	1007	443.4	f
1280	1021.05	437.04	f
1320	1025.89	429.55	f
1360	1028.74	424.89	f
1400	1041.36	428.41	f
1440	1051.12	421.26	f
*	id=P2	origin=start	destiny=end	motherId=-	ageAtStart=3720
0	49.42	226.95	c
40	48.21	230.74	c
80	46.35	238.41	c
120	37.82	241.3	c
160	28.63	246.9	c
200	40.66	243.69	f
240	43.18	249.3	f
280	64.78	248.74	f
320	70.3	247.5	f
360	81.44	252.2	f
400	105.89	243.84	f
440	107.14	240.45	f
480	119.29	232.92	f
520	133.28	230.47	f
560	138.56	236.89	f
600	157.29	242.57	f
640	170.14	237.33	f
680	177	226.3	f
720	199.55	219.78	f
760	204.52	210.44	f
800	219.53	220.22	f
840	241.22	211.66	f
880	245.77	218.58	f
920	251.72	225.1	f
960	263.65	223.47	f
1000	280.89	233.52	f
1040	297.23	231.16	f
1080	303.22	230.85	f
1120	313.77	211.47	f
1160	322.99	201.56	f
1200	336.31	202.61	f
1240	354.41	197.3	f
1280	366.04	189.55	f
1320	376.46	190.89	f
1360	399.1	190.08	f
1400	398.03	203.76	f
1440	400.87	190.77	f
*	id=P3	origin=start	destiny=end	motherId=-	ageAtStart=280
0	788.07	530.41	c
40	788.91	531.24	c
80	785.73	526.81	c
120	795.71	535.83	c
160	807.51	538.73	c
200	812.68	539.26	f
240	812.61	536.72	f
280	814.85	530.97	f
320	826.52	533.5	f
360	840.22	537.69	f
400	840.73	542.55	f
440	860.65	549.9	f
480	863.2	545.29	f
520	869.05	543.77	f
560	872.29	537.65	f
600	879.58	538.44	f
640	891.31	547.43	f
680	903.73	553.71	f
720	905.66	556.64	f
760	904.81	554.11	f
800	923.1	558.41	f
840	926.75	569.58	f
880	929.65	573.55	f
920	929.25	580.9	f
960	948.25	572.94	f
1000	957.69	557.89	f
1040	962.01	561.09	f
1080	967.54	550.26	f
1120	982.14	550.26	f
1160	988.78	549.25	f
1200	995.79	560.18	f
1240	991.81	564.31	f
1280	998.93	571.88	f
1320	1003.74	573.42	f
1360	1003.01	571.09	f
1400	1014.43	569.95	f
1440	1025.27	561.32	f
*	id=P4	origin=start	destiny=end	motherId=-	ageAtStart=3920
0	774.39	646.4	c
40	795.35	635.6	c
80	807.35	646.45	c
120	809.65	656.21	c
160	823.15	646.92	c
200	825.71	648.13	f
240	826.29	646.62	f
280	837.2	647.07	f
320	842.07	645.91	f
360	851.78	638.65	f
400	863.88	647.49	f
440	880.23	640.23	f
480	895.56	648.38	f
520	898.22	648.28	f
560	897.31	644.94	f
600	914.45	648.1	f
640	910.12	652.7	f
680	918.54	654.34	f
720	931.6	648.61	f
760	927.21	648.53	f
800	933.21	651.88	f
840	936.41	648.16	f
880	943.19	651.38	f
920	950.23	661.85	f
960	963.97	650.47	f
1000	963.33	639.8	f
1040	970.54	645.48	f
1080	989.94	647.39	f
1120	1005.52	641.56	f
1160	1021.38	634.79	f
1200	1028.3	628.37	f
1240	1041.89	633.57	f
1280	1048.33	621.94	f
1320	1059.75	619.65	f
1360	1065.6	612.98	f
1400	1070.75	609.03	f
1440	1079.35	620.37	f
*	id=P5	origin=start	destiny=end	motherId=-	ageAtStart=1320
0	592.02	168.18	c
40	598.51	157.79	c
80	596.09	148.02	c
120	594.77	150.47	c
160	616.75	148.38	c
200	622.64	147.86	f
240	625.62	151.13	f
280	644.56	155.37	f
320	639.9	153.22	f
360	650.18	144.09	f
400	641.25	146.69	f
440	652.32	140.98	f
480	667.57	133.11	f
520	660.48	136.3	f
560	667.55	150.9	f
600	668.64	156.29	f
640	668.64	158.79	f
680	671.2	152.14	f
720	675.28	170.21	f
760	679.75	182.05	f
800	677.48	174.18	f
840	696.76	173.16	f
880	698.15	157.14	f
920	708.11	159.66	f
960	722.87	159.6	f
1000	728.7	154.28	f
1040	735.07	154.08	f
1080	736.56	158.95	f
1120	730.34	157.5	f
1160	745.08	151.16	f
1200	755.96	154.19	f
1240	781.91	156.55	f
1280	793.48	159.82	f
1320	821.9	164.71	f
1360	834.27	168.33	f
1400	829.78	175.03	f
1440	846.31	177.29	f
*	id=P6	origin=start	destiny=end	motherId=-	ageAtStart=120
0	289.13	613.22	c
40	295.29	621.65	c
80	299.14	613.93	c
120	308.41	618.16	c
160	317.85	613.41	f
200	332.33	615.44	f
240	347.93	618.75	f
280	355.32	624.6	f
320	369.38	621.5	f
360	378.01	611.54	f
400	383.89	617.14	f
440	400.78	610.62	f
480	400.28	608.87	f
520	423.16	600.21	f
560	426.59	614.73	f
600	437.26	615.89	f
640	445.54	616.8	f
680	447.83	609.67	f
720	457.56	610.66	f
760	446.46	606.32	f
800	451.71	617.52	f
840	460.99	625.79	f
880	469.42	625.19	f
920	467.63	624.76	f
960	465.97	620.45	f
1000	464.5	637.24	f
1040	468.7	640.87	f
1080	470.27	640.09	f
1120	469.19	627.56	f
1160	481.87	628.01	f
1200	492.12	624.18	f
1240	495.88	628.71	f
1280	512.68	619	f
1320	515.42	620.4	f
1360	523.7	614.68	f
1400	519.82	620.64	f
1440	526.08	624.68	f
*	id=P7	origin=start	destiny=end	motherId=-	ageAtStart=4800
0	571.53	30.22	c
40	582.69	16.08	c
80	593.43	28.26	c
120	580.99	42.35	c
160	592	46.99	c
200	605.79	52.85	f
240	620.78	59.2	f
280	629.07	58.78	f
320	649.29	41.67	f
360	656.05	47.66	f
400	660.87	36.59	f
440	670.75	35.27	f
480	676.76	31.27	f
520	687.53	29.26	f
560	697.54	21.06	f
600	692.64	13.66	f
640	690.76	10.68	f
680	693.54	6.08	f
720	709.05	6.26	f
760	706.95	16.92	f
800	722.94	12.59	f
840	739.08	18.51	f
880	750.19	28.57	f
920	759.89	24.03	f
960	771.84	30.07	f
1000	772.51	17.78	f
1040	787.37	8.52	f
1080	801.74	13.44	f
1120	808.48	11.94	f
1160	814.3	21.66	f
1200	823.38	15.61	f
1240	821.03	11.82	f
1280	824.92	10.68	f
1320	832.06	10.11	f
1360	836.37	9.48	f
1400	849.74	17.03	f
1440	851.04	14.59	f
*	id=P8	origin=start	destiny=end	motherId=-	ageAtStart=1360
0	713.44	136.76	c
40	726.1	131.23	c
80	738.4	130.3	c
120	736.58	135.05	c
160	736.3	125.8	c
200	739	121.93	f
240	740.23	113.7	f
280	747	111.97	f
320	744.19	110.83	f
360	751.54	107.69	f
400	755.74	125.32	f
440	765.14	127.22	f
480	781.33	125.82	f
520	793.99	125.63	f
560	799.03	134.03	f
600	798.92	133.47	f
640	808.63	131.92	f
680	827	130.73	f
720	826.09	129.8	f
760	833.02	136.59	f
800	833.15	136.14	f
840	835.39	132.72	f
880	840.57	136.79	f
920	837.08	147.92	f
960	833.17	147.28	f
1000	837.54	153.52	f
1040	847.25	146.52	f
1080	869.64	151.55	f
1120	891.64	157.05	f
1160	900.69	153.21	f
1200	902.48	167.92	f
1240	906.42	171.61	f
1280	921.54	168.64	f
1320	944.93	173.31	f
1360	951.98	177.23	f
1400	955.46	173.52	f
1440	977.13	169.24	f
*	id=P9	origin=start	destiny=end	motherId=-	ageAtStart=3200
0	52.11	575.07	c
40	57.4	578.33	c
80	56.52	576.53	c
120	55.08	598.75	c
160	74.22	589.89	c
200	80.22	591.29	f
240	87.53	593.08	f
280	94.99	585.92	f
320	112.13	591.91	f
360	124.45	593.56	f
400	132.86	593.1	f
440	134.9	580.92	f
480	149.22	585.68	f
520	162.28	582.6	f
560	178.28	582.17	f
600	201.13	588.81	f
640	214.65	593.68	f
680	222.01	604.75	f
720	221.04	608.81	f
760	213.34	600.27	f
800	223.55	592.53	f
840	228.14	590.79	f
880	231.01	597.63	f
920	237.02	589.97	f
960	247.06	588.76	f
1000	253.03	597.33	f
1040	264	599.1	f
1080	256.09	609.83	f
1120	263.12	605.42	f
1160	270.85	609.09	f
1200	281.76	608.47	f
1240	307.79	614.92	f
1280	301.51	607.24	f
1320	306.92	596.09	f
1360	320.98	589.01	f
1400	322.05	595.78	f
1440	330.44	600.38	f
*	id=P10	origin=start	destiny=end	motherId=-	ageAtStart=2240
0	322.39	63.33	c
40	333.17	64.04	c
80	347.52	68.06	c
120	364.31	70.09	c
160	363.99	65.01	c
200	380.16	62.67	f
240	392.52	52.44	f
280	405.38	52.05	f
320	428.41	56.07	f
360	429.79	55.46	f
400	449.25	65.17	f
440	460.11	60.95	f
480	457.19	63.08	f
520	464.35	62.46	f
560	479.97	60.48	f
600	484.45	66.38	f
640	493.91	62.53	f
680	498.54	69.66	f
720	517.53	74.08	f
760	532.44	71.3	f
800	536.38	69.15	f
840	544.32	71.55	f
880	550.64	72	f
920	554.62	68.47	f
960	576.23	62.6	f
1000	570.78	65.48	f
1040	581	68.92	f
1080	586.76	69.52	f
1120	584.63	69.4	f
1160	601.21	59.81	f
1200	615.61	65.83	f
1240	629.78	63.7	f
1280	635.25	65.63	f
1320	630.42	59.47	f
1360	649.29	71.27	f
1400	653.32	77.88	f
1440	665.21	82.96	f
*	id=P11	origin=start	destiny=end	motherId=-	ageAtStart=840
0	501.91	323.53	c
40	505.3	319.46	c
80	508.87	320.11	c
120	516.15	315.36	c
160	521.07	315.11	c
200	528.85	325.45	f
240	534.24	322.89	f
280	553.85	310.39	f
320	548.41	309.28	f
360	559.86	307.12	f
400	573.75	309.19	f
440	589.14	318.39	f
480	582.39	326.01	f
520	581.43	329.47	f
560	598.07	332.88	f
600	610.34	326.93	f
640	623.04	333.38	f
680	621.08	339.19	f
720	634.64	356.37	f
760	628.03	352.74	f
800	627.73	351.98	f
840	631.07	363.33	f
880	647.03	358.37	f
920	654.28	364.65	f
960	663.34	372.1	f
1000	671.87	360.48	f
1040	696.21	351.94	f
1080	696.51	342.84	f
1120	701.7	332.03	f
1160	705.44	333.87	f
1200	722.17	340.67	f
1240	736.4	338.64	f
1280	755.29	336.07	f
1320	767.97	337.09	f
1360	772.59	342.84	f
1400	771.89	343.47	f
1440	773.32	340.75	f
*	id=P12	origin=start	destiny=end	motherId=-	ageAtStart=3360
0	575.19	27.21	c
40	584.37	33.92	c
80	604.99	36.23	c
120	619.62	46.72	c
160	637.78	48.9	c
200	653.87	41.78	f
240	643.69	41.51	f
280	661.78	53.54	f
320	675.03	45.98	f
360	680.91	57.39	f
400	686.83	60.27	f
440	690.7	57.93	f
480	704.7	50.95	f
520	712.23	49.02	f
560	715.37	49.75	f
600	729.06	68.38	f
640	738.86	72.01	f
680	747.23	72.84	f
720	753.57	79.78	f
760	775.66	71.59	f
800	777.58	75.23	f
840	795.22	87.02	f
880	789.57	78.55	f
920	801.05	94.03	f
960	811.81	84.76	f
1000	821.42	91.58	f
1040	827.86	99.97	f
1080	822.79	95.39	f
1120	823.9	92.82	f
1160	826.4	95.34	f
1200	843.42	87.16	f
1240	860.02	82.39	f
1280	846.87	79.1	f
1320	861.9	78.29	f
1360	875.53	82.02	f
1400	885.29	85.87	f
1440	892	79.42	f
*	id=P13	origin=start	destiny=end	motherId=-	ageAtStart=4360
0	603.45	484.66	c
40	613.35	482.28	c
80	631.15	484.02	c
120	641.6	487.94	c
160	646.8	482.73	c
200	637.39	479.49	f
240	658.9	478.79	f
280	655.24	474.42	f
320	679.47	484.96	f
360	694.57	478.29	f
400	697.85	482.67	f
440	704.4	477.5	f
480	706.46	480.44	f
520	722.15	496.11	f
560	730.25	487.18	f
600	732.43	482.56	f
640	747.97	484.43	f
680	758.97	487.34	f
720	761.76	486.07	f
760	768.38	479.57	f
800	765.24	467.64	f
840	776.83	466	f
880	777.38	465.99	f
920	774.65	463.57	f
960	783.36	449.02	f
1000	781.58	446.98	f
1040	787.2	440.16	f
1080	800.68	429.04	f
1120	806.8	428.75	f
1160	808.05	432.63	f
1200	826.64	427.76	f
1240	837.64	429.42	f
1280	848.51	432.62	f
1320	857.76	434.62	f
1360	853.39	435.88	f
1400	853.14	416.83	f
1440	846.14	422.6	f
*	id=P14	origin=start	destiny=end	motherId=-	ageAtStart=2120
0	75.99	622.06	c
40	80.12	620.01	c
80	91.92	618.87	c
120	94.76	610.74	c
160	101.04	611.38	c
200	109.65	621.01	f
240	133.98	610.95	f
280	140	607.93	f
320	153.11	610.7	f
360	151.35	609.49	f
400	148.66	615.78	f
440	163.11	613.44	f
480	178.05	619.57	f
520	192.77	626.48	f
560	191.27	626.09	f
600	206.28	628.38	f
640	212.92	639.1	f
680	209.78	634.3	f
720	206.71	635.81	f
760	214.41	637.17	f
800	235.99	633.18	f
840	245.22	631.55	f
880	244.88	626.01	f
920	249.63	624.04	f
960	267.88	622.24	f
1000	274.94	627.51	f
1040	288.82	624.91	f
1080	298.25	617.32	f
1120	306.63	618.99	f
1160	320.45	609.33	f
1200	322.43	607.32	f
1240	335.06	614.76	f
1280	349.91	609.31	f
1320	348.09	616.89	f
1360	347.77	608.19	f
1400	367.74	608.32	f
1440	364.62	612.81	f
*	id=P15	origin=start	destiny=end	motherId=-	ageAtStart=560
0	74.39	322.99	c
40	93.39	316.8	c
80	104.61	303.09	c
120	125.1	290.48	c
160	128.18	289.87	c
200	147.94	304.65	f
240	152.28	310.15	f
280	170.01	301.32	f
320	184.72	298.89	f
360	189.41	297.06	f
400	180.83	304.51	f
440	188.05	303.55	f
480	190.17	297.46	f
520	185.79	284.68	f
560	186.65	284.43	f
600	182.58	287.73	f
640	187.48	298.26	f
680	196.82	291.48	f
720	197.5	294.45	f
760	202.54	286.41	f
800	225.24	285.64	f
840	230.24	273.78	f
880	234.63	281.62	f
920	249.66	276.83	f
960	250.04	280.38	f
1000	255.91	280.29	f
1040	272.54	286.46	f
1080	287.29	286.42	f
1120	298.91	275.76	f
1160	317.21	276.27	f
1200	322.44	279.32	f
1240	326.9	282.99	f
1280	324.65	277.28	f
1320	332.3	275.31	f
1360	332.67	272.57	f
1400	337.25	269.01	f
1440	337.88	278	f
*	id=P16	origin=start	destiny=end	motherId=-	ageAtStart=4520
0	129.04	74.74	c
40	143.38	84.48	c
80	154.1	87.57	c
120	162.5	78.24	c
160	181.01	93.09	c
200	190.6	96.33	f
240	197.82	95.54	f
280	197.02	96.4	f
320	218.94	97.67	f
360	232.62	94.4	f
400	246.12	85.64	f
440	255.54	77.19	f
480	269.02	82.81	f
520	263.62	87.34	f
560	268.14	90.37	f
600	266.65	97.13	f
640	272.26	82.26	f
680	286.39	88.88	f
720	304.72	85.62	f
760	309.25	96.31	f
800	322.61	94.5	f
840	337.03	102.22	f
880	351.13	109.97	f
920	355.89	112.78	f
960	351.86	105.8	f
1000	359.61	106.63	f
1040	368.64	111.06	f
1080	375.76	124.98	f
1120	384.66	120.46	f
1160	390.11	119.17	f
1200	406.79	118.97	f
1240	421.56	116.49	f
1280	423.73	122.84	f
1320	435.43	122.56	f
1360	438.5	123.07	f
1400	439.71	122.99	f
1440	446.63	128.78	f
*	id=P17	origin=start	destiny=end	motherId=-	ageAtStart=1520
0	732.58	538.97	c
40	732.1	539.08	c
80	744.91	540.58	c
120	750.28	552.38	c
160	756.92	554.15	c
200	767.38	550.55	f
240	777.98	558.4	f
280	779.29	549.23	f
320	780.63	556.47	f
360	790.17	550.59	f
400	780.28	552.13	f
440	788.06	553.89	f
480	782.95	563.14	f
520	779.76	562.31	f
560	793.43	560	f
600	791	554.27	f
640	798.15	566.28	f
680	809.17	582.17	f
720	797.12	583.62	f
760	803.57	593.94	f
800	815.57	591.64	f
840	823.3	591.61	f
880	829.78	590.14	f
920	837.28	597.95	f
960	848.5	605.03	f
1000	853.12	609.22	f
1040	850.84	616.82	f
1080	850.39	612.9	f
1120	850.73	613.03	f
1160	854.61	623.38	f
1200	858.93	611.41	f
1240	880.18	612.11	f
1280	888.42	608.17	f
1320	907.37	615.45	f
1360	918.7	608.3	f
1400	926.14	605.35	f
1440	936.11	613.84	f
*	id=P18	origin=start	destiny=end	motherId=-	ageAtStart=520
0	464.7	142.5	c
40	474.44	150.09	c
80	476.2	140.58	c
120	471.1	143.48	c
160	473.36	149.12	c
200	487.6	157.82	f
240	498.09	165.81	f
280	504.76	148.61	f
320	512.93	147.66	f
360	524.48	134.7	f
400	527.17	133.19	f
440	539.3	129.08	f
480	547.86	134.99	f
520	562.8	139.86	f
560	560.12	136.78	f
600	575.31	141.59	f
640	575.69	129.27	f
680	582.08	139.14	f
720	592.99	132.76	f
760	615.63	129.25	f
800	618.86	131.97	f
840	637.45	135.32	f
880	639.46	128.87	f
920	650.24	142.35	f
960	671.3	131.06	f
1000	693.32	134.36	f
1040	697.15	130.78	f
1080	703.81	122.06	f
1120	702.18	118.2	f
1160	704.32	126.92	f
1200	715.33	126.38	f
1240	715.38	129.51	f
1280	718.24	126.82	f
1320	724.44	133.09	f
1360	732.78	131.11	f
1400	742.12	136.02	f
1440	749.66	146.92	f
*	id=P19	origin=start	destiny=end	motherId=-	ageAtStart=2120
0	325.88	374.28	c
40	318.46	367.82	c
80	333.51	361.67	c
120	338.05	365.74	c
160	353.09	370.15	c
200	367.13	359.88	f
240	382.19	350.27	f
280	386.34	350.74	f
320	374.08	353.15	f
360	382.91	356.78	f
400	387.66	341.38	f
440	394.1	348.13	f
480	404.98	350.5	f
520	416.8	356.48	f
560	421.81	352.22	f
600	433.02	347.07	f
640	435.13	362.3	f
680	444.59	359.36	f
720	454.75	364.23	f
760	455.87	362.92	f
800	461.64	366.33	f
840	470.84	353.54	f
880	478.25	351.18	f
920	473.55	350.29	f
960	473.63	351.27	f
1000	470.18	358.44	f
1040	481.19	352.98	f
1080	484.88	341.13	f
1120	493.33	347.13	f
1160	498.62	358.73	f
1200	515.03	355.36	f
1240	522.19	367.91	f
1280	524.1	365.35	f
1320	533.27	353.83	f
1360	542.24	348.57	f
1400	551.98	348.95	f
1440	554.97	347.36	f
*	id=P20	origin=start	destiny=end	motherId=-	ageAtStart=4160
0	710.82	625.63	c
40	710.92	626.06	c
80	722.04	605.69	c
120	727.92	605.91	c
160	740.08	590.64	c
200	753.22	592.42	f
240	754.03	591.8	f
280	765.4	581.45	f
320	779.02	576.09	f
360	793.02	581.58	f
400	788.07	587.54	f
440	800.3	585.67	f
480	816.61	585.25	f
520	823.47	582.08	f
560	835.29	582.53	f
600	849.72	585.89	f
640	849.85	588.29	f
680	848.6	582.2	f
720	866.76	574.55	f
760	869.35	581.86	f
800	871.73	590.65	f
840	884.14	588.88	f
880	881.46	583.85	f
920	891.92	578.81	f
960	912.88	582.17	f
1000	924.62	586.74	f
1040	925.08	584.96	f
1080	927.99	586.47	f
1120	931.1	597.34	f
1160	950.88	595.34	f
1200	956.25	593.67	f
1240	967.7	595.21	f
1280	966.85	605.8	f
1320	968.23	598.47	f
1360	967.49	592.35	f
1400	987.77	598.06	f
1440	1000.59	601.99	f
