# Supplementary material for: A three component model for superdiffusive motion effectively describes migration of eukaryotic cells moving freely or under a directional stimulus
Source: PLoS One. 2022 Aug 2;17(8):e0272259. doi: 10.1371/journal.pone.0272259 (PMC9345344; doi:10.1371/journal.pone.0272259)
Supplement: S1 File — Text files containing information about displacements of experimental and simulated populations used for both preliminary analyses, in “datasets used for preliminary evaluation of cell movement (Tables 1 and 2)”, and further characterization of cell movement, in “further datasets used for cell movement characterization (Figs 2, 4–6; Table 2; S1–S3 Tables; S2 and S3 Figs)”. (ZIP) [file pone.0272259.s007.zip › S1_File/further datasets/simulated/20 cells (9 micron random)/b8 p0/Coords-IkgxX8.txt]

#	version=2.0	operator=	acqDate=	cellLine=cell	cond=N.T.	type=	well=	ref_angle=	note=Experiment 1	clickId=	date=	acqId=	ps=1	xSize=845	ySize=668	ts=1	unit=um	stackId=	timeInt=	description=
*	id=P1	origin=start	destiny=end	motherId=-	ageAtStart=3840
0	451.5	61.44	c
40	450.45	72.43	c
80	473.97	65.7	c
120	479.26	54.99	c
160	496.35	52.62	c
200	504.02	49.58	f
240	505.12	45.11	f
280	502.39	45.47	f
320	512.41	52.21	f
360	533.04	59.04	f
400	540.72	58.21	f
440	549.46	58.81	f
480	558.35	51.31	f
520	562.44	49.11	f
560	563.45	46.95	f
600	570.09	47.97	f
640	580.68	53.48	f
680	589.49	50.65	f
720	593.24	53.49	f
760	601.45	58.39	f
800	603.18	54.62	f
840	604.08	49.18	f
880	608.34	52.99	f
920	609.87	64.42	f
960	623.28	63.2	f
1000	613.22	64.49	f
1040	633.6	57.95	f
1080	643.09	44.84	f
1120	643.46	48.91	f
1160	660.36	52.5	f
1200	670.24	54.07	f
1240	671.3	46.52	f
1280	675.17	47.65	f
1320	684.65	47.32	f
1360	691.23	38.97	f
1400	691.96	54.34	f
1440	702.88	54.66	f
*	id=P2	origin=start	destiny=end	motherId=-	ageAtStart=80
0	318.53	358.95	c
40	319.13	357.74	c
80	326.39	362.73	c
120	338.89	358.78	c
160	342.98	363.03	c
200	363.14	373.18	f
240	374.84	375.37	f
280	389.19	366.81	f
320	406.79	362.15	f
360	406.38	359.99	f
400	419.4	362.05	f
440	425.14	367.33	f
480	424.25	365.73	f
520	419.67	376.08	f
560	416.98	368.61	f
600	421.95	366.24	f
640	436.7	376.13	f
680	441.71	374.12	f
720	460.05	374.3	f
760	470.82	369.21	f
800	481.08	370.52	f
840	488.8	369.41	f
880	493.45	382.58	f
920	500.58	383.92	f
960	502.74	379.31	f
1000	511.09	371.69	f
1040	523.96	371.72	f
1080	525.48	374.21	f
1120	531.05	378.92	f
1160	536.49	365.59	f
1200	546.32	378.26	f
1240	543.91	366.39	f
1280	556.2	366.06	f
1320	572.26	358.86	f
1360	575.85	355.88	f
1400	585.7	357.46	f
1440	597.52	367.73	f
*	id=P3	origin=start	destiny=end	motherId=-	ageAtStart=4600
0	213.67	36.2	c
40	222.67	42.93	c
80	230.19	38.38	c
120	238.01	47.13	c
160	244.71	47.22	c
200	264.12	55.11	f
240	267.83	60.82	f
280	282.16	68.91	f
320	291.31	66.36	f
360	309.8	60.52	f
400	314.94	52.55	f
440	332.59	60.88	f
480	340.93	67.87	f
520	348.9	65.67	f
560	357.5	56.53	f
600	354.05	59.6	f
640	352.7	73.72	f
680	356.51	84.56	f
720	358.7	82.7	f
760	374.54	74.78	f
800	381.55	75.89	f
840	390.61	67.3	f
880	405.11	69.36	f
920	404.54	71.06	f
960	425.58	80.17	f
1000	429.24	74.23	f
1040	440	83.02	f
1080	433.8	89.68	f
1120	450.86	101.79	f
1160	460.29	99.2	f
1200	465.66	104.57	f
1240	461.37	112.66	f
1280	463.41	112.57	f
1320	458.7	119.34	f
1360	457.73	117.29	f
1400	461.11	109.59	f
1440	458.54	107.15	f
*	id=P4	origin=start	destiny=end	motherId=-	ageAtStart=3680
0	343.59	161.5	c
40	337.01	156.04	c
80	358.24	155.1	c
120	358.37	152.73	c
160	371.26	151.41	c
200	382.98	150.76	f
240	396.47	151.81	f
280	408.28	147.33	f
320	415.52	139.87	f
360	428.7	143.98	f
400	435.44	135.13	f
440	449.56	139.39	f
480	449.07	145.92	f
520	452.58	135.54	f
560	464.66	140.24	f
600	469.43	130.66	f
640	467.1	132.51	f
680	475.41	137.5	f
720	484.86	135	f
760	493.39	142.94	f
800	488.27	146.99	f
840	501.78	140.49	f
880	515.59	144.64	f
920	527.36	153.51	f
960	535.65	146.55	f
1000	534.28	161.06	f
1040	551.01	163.53	f
1080	553.61	166.43	f
1120	561.74	163.22	f
1160	565.76	162.25	f
1200	586.31	158.44	f
1240	579.03	151.62	f
1280	583.31	155.48	f
1320	587.97	163.6	f
1360	605.55	160.12	f
1400	612.83	162.82	f
1440	623.22	157.48	f
*	id=P5	origin=start	destiny=end	motherId=-	ageAtStart=3280
0	546.93	617.58	c
40	547.94	608.34	c
80	552.54	611.4	c
120	553.16	624.93	c
160	564.1	622.88	c
200	571.73	620.59	f
240	578.44	621.59	f
280	582.87	625.87	f
320	598.67	629.73	f
360	609.18	630.92	f
400	617.93	633.66	f
440	619.89	630.82	f
480	642.51	626.34	f
520	650.26	621.39	f
560	656.98	612.35	f
600	674.7	618.23	f
640	677.6	607.09	f
680	691.91	610.48	f
720	705.83	622.95	f
760	717.68	613.54	f
800	718.76	619.97	f
840	723.33	618.5	f
880	722.86	610.38	f
920	730.92	618.17	f
960	735.88	620.2	f
1000	749.46	626.36	f
1040	747.11	622.13	f
1080	752.54	626.45	f
1120	766.4	632.12	f
1160	776.65	625.25	f
1200	780.54	617.47	f
1240	783.22	617.79	f
1280	800.9	629.29	f
1320	807.32	616.52	f
1360	817.18	613.37	f
1400	824.64	620.7	f
1440	834.81	628.26	f
*	id=P6	origin=start	destiny=end	motherId=-	ageAtStart=1320
0	761.86	582.88	c
40	773.85	589.76	c
80	783.92	588.37	c
120	801.88	579.66	c
160	808.07	582.34	c
200	812.32	595.82	f
240	820.02	593.16	f
280	835.29	591.67	f
320	853.8	588.55	f
360	867.28	589.69	f
400	867.85	590.2	f
440	872.75	597.28	f
480	878.03	592.76	f
520	877.23	579.19	f
560	896.62	583.3	f
600	901.3	590.03	f
640	913.72	588.69	f
680	930.91	576.26	f
720	945.85	562.07	f
760	960.32	554.21	f
800	975.66	558.01	f
840	986.24	554.6	f
880	990.31	543.91	f
920	994.98	556.95	f
960	1016.09	546.77	f
1000	1016.47	532.46	f
1040	1017.7	539.86	f
1080	1028.54	546.13	f
1120	1039.12	553.24	f
1160	1046.53	541.69	f
1200	1045.01	551.91	f
1240	1035.65	542.03	f
1280	1039.81	545.55	f
1320	1034.57	543.09	f
1360	1045.52	543.75	f
1400	1060.6	539.39	f
1440	1065.49	539.03	f
*	id=P7	origin=start	destiny=end	motherId=-	ageAtStart=3000
0	651.55	631.34	c
40	673.2	629.35	c
80	679.34	626.12	c
120	688.83	628.96	c
160	690.58	630.44	c
200	696.09	623.21	f
240	698.33	631.49	f
280	700.59	637.39	f
320	713.38	630.65	f
360	725.17	632.56	f
400	733.59	622.59	f
440	737.45	625.69	f
480	743.85	636.22	f
520	761.27	631.95	f
560	770.55	633.47	f
600	769.71	645.86	f
640	784.53	657.23	f
680	795	644.39	f
720	809.19	642.41	f
760	822.31	643.86	f
800	837.5	642.63	f
840	848.73	641.88	f
880	861.62	639.79	f
920	876.79	640.05	f
960	879.21	641.55	f
1000	897.6	627.34	f
1040	905.46	621.34	f
1080	899.33	618.51	f
1120	901.86	625.22	f
1160	908.77	627.37	f
1200	916.89	614.57	f
1240	932.55	613	f
1280	942.5	613.88	f
1320	959.31	625.43	f
1360	957.09	622.65	f
1400	952.46	633.16	f
1440	959.23	624.22	f
*	id=P8	origin=start	destiny=end	motherId=-	ageAtStart=3400
0	203.52	19.45	c
40	215.84	25.89	c
80	226.19	25.09	c
120	236	31.18	c
160	247.46	26.38	c
200	262.12	18.36	f
240	289.57	8.38	f
280	302.3	0.57000000000005	f
320	303.19	2.5	f
360	312.97	-4.47	f
400	321.51	-0.32000000000005	f
440	335.23	-5.1799999999999	f
480	329.53	-3.3	f
520	331.25	4.11	f
560	335.35	-10.42	f
600	341.76	-11.54	f
640	346.81	0.82000000000005	f
680	358.26	-3.26	f
720	362.06	-7.14	f
760	363.39	0.87	f
800	364.94	1.23	f
840	368.6	2.1900000000001	f
880	374.06	2.52	f
920	383.81	-1.01	f
960	379.58	-0.45000000000005	f
1000	393.95	3.3099999999999	f
1040	391.23	1.25	f
1080	398.03	-6.01	f
1120	425.68	-13.04	f
1160	446.8	-13.75	f
1200	445.46	-13.69	f
1240	460.3	-15.81	f
1280	460.83	-10.58	f
1320	474.88	-17.86	f
1360	485.88	-19.71	f
1400	484.77	-18.87	f
1440	485.65	-13.77	f
*	id=P9	origin=start	destiny=end	motherId=-	ageAtStart=1680
0	359.18	583.38	c
40	360.19	581.57	c
80	370.1	571.7	c
120	370.66	565.77	c
160	379.59	554.61	c
200	379.73	554.12	f
240	401.84	552.66	f
280	411.11	559.35	f
320	410.68	556.5	f
360	412.1	564.79	f
400	420.26	572.31	f
440	430.82	572.66	f
480	444.71	572.92	f
520	455.22	574.96	f
560	461.08	574.09	f
600	464.8	580.87	f
640	482.67	580.43	f
680	493.59	583.4	f
720	496.09	588.94	f
760	502.82	592.8	f
800	506.8	588.35	f
840	526.5	588.48	f
880	538.76	575.35	f
920	543.88	576.19	f
960	544.25	579.51	f
1000	547.75	577.11	f
1040	552.23	576.32	f
1080	567.57	566.69	f
1120	571.6	563.77	f
1160	588.41	563.1	f
1200	598.86	562.85	f
1240	604.14	561.84	f
1280	627.55	568.49	f
1320	634.33	567.59	f
1360	629.06	570.07	f
1400	639.68	573.71	f
1440	655.45	564.55	f
*	id=P10	origin=start	destiny=end	motherId=-	ageAtStart=200
0	601.4	41.44	c
40	607.7	57.24	c
80	621.92	60.6	c
120	634.86	67.62	c
160	641.86	75.69	c
200	644.28	72.57	f
240	659.11	73.5	f
280	664.4	67.44	f
320	667.59	87.1	f
360	669.56	90.15	f
400	682.51	84.04	f
440	698.68	79.02	f
480	711.76	80.39	f
520	726.77	87.58	f
560	736.44	85.95	f
600	730.1	86.69	f
640	740.29	72.85	f
680	744.79	72.76	f
720	749.83	60.69	f
760	755.06	68.25	f
800	782.62	73.22	f
840	796.82	77.37	f
880	818.82	71.71	f
920	821.92	71.55	f
960	825.86	60.15	f
1000	829.94	64.28	f
1040	828.52	52.24	f
1080	832.57	49.47	f
1120	839.66	43.8	f
1160	844.24	44.27	f
1200	861.43	48.4	f
1240	869.16	48.42	f
1280	878.1	37.44	f
1320	891.77	37.93	f
1360	899.71	34.19	f
1400	900.93	21.79	f
1440	904.71	12.04	f
*	id=P11	origin=start	destiny=end	motherId=-	ageAtStart=1520
0	48.97	365.55	c
40	44.22	367.78	c
80	50.69	375.77	c
120	61.59	373.98	c
160	68.65	373.7	c
200	59.42	375.16	f
240	67.19	384.36	f
280	75.43	383.13	f
320	88.6	392.99	f
360	89.6	379.55	f
400	98.71	368.46	f
440	96.34	361.8	f
480	104.73	363.77	f
520	118.75	358.95	f
560	114.91	354.94	f
600	119.09	359.54	f
640	124.83	355.31	f
680	145.23	340.57	f
720	156.43	331.92	f
760	172.51	324.21	f
800	198.87	332.15	f
840	220.77	330.87	f
880	221.56	334.36	f
920	230.63	331.47	f
960	237.15	325.03	f
1000	236.18	325.19	f
1040	243.67	326.63	f
1080	253.18	326.24	f
1120	259.19	338.08	f
1160	270.35	335.37	f
1200	279.71	343.22	f
1240	284.66	333.26	f
1280	290.13	324.06	f
1320	300.06	335.6	f
1360	288.5	341.75	f
1400	298.67	344.06	f
1440	296.89	343.44	f
*	id=P12	origin=start	destiny=end	motherId=-	ageAtStart=560
0	312.95	213.59	c
40	325.03	208.91	c
80	332.26	212.31	c
120	332.96	220.72	c
160	335.37	223.73	c
200	353.35	219.68	f
240	355.61	218.71	f
280	362.37	222.61	f
320	369.49	224.35	f
360	362.58	223.64	f
400	371.01	217.25	f
440	385.39	211.86	f
480	399.65	223.81	f
520	409.56	221.12	f
560	412.77	210.19	f
600	434.49	207.47	f
640	446.75	212.26	f
680	448.75	213.65	f
720	464.67	218.41	f
760	466.91	210.03	f
800	477.85	211.87	f
840	484.45	210.47	f
880	493.32	208.61	f
920	495.11	208.73	f
960	504.07	217.47	f
1000	510.72	215.29	f
1040	514.87	203.03	f
1080	509.24	201.14	f
1120	511.68	194.97	f
1160	529.75	198.27	f
1200	556.11	199.56	f
1240	567.89	202.2	f
1280	567.71	206.97	f
1320	580.17	207.77	f
1360	575.37	211.79	f
1400	579.93	210.39	f
1440	589.43	218.42	f
*	id=P13	origin=start	destiny=end	motherId=-	ageAtStart=2880
0	743.54	373.77	c
40	739.94	367.33	c
80	763.95	362.43	c
120	777.6	366.04	c
160	790.83	366.39	c
200	802.5	381.42	f
240	815.13	375.19	f
280	828.45	377.94	f
320	841.4	386.28	f
360	843.4	378.95	f
400	845.29	376.99	f
440	859.18	383.11	f
480	865.49	395.03	f
520	877.56	388.91	f
560	885.53	392.57	f
600	880.53	398.72	f
640	881.9	405.39	f
680	890.75	394.85	f
720	896.69	397.07	f
760	901.4	397.33	f
800	908.78	396.61	f
840	926.03	397.97	f
880	937	393.89	f
920	948.42	393.79	f
960	955.26	402.29	f
1000	966.43	418.32	f
1040	972.76	406.16	f
1080	996.18	396.82	f
1120	1012.09	385.04	f
1160	1021.03	377.1	f
1200	1025.36	392.32	f
1240	1032.1	394.65	f
1280	1049.23	386.27	f
1320	1046.5	380.97	f
1360	1059	375.28	f
1400	1064.84	384.74	f
1440	1066.02	394.99	f
*	id=P14	origin=start	destiny=end	motherId=-	ageAtStart=840
0	117.11	666.35	c
40	118.44	666.31	c
80	129.36	659.1	c
120	143.68	645.88	c
160	141.39	639.6	c
200	150.15	638.94	f
240	165.45	633.3	f
280	172.19	641.12	f
320	182.13	645.76	f
360	191.44	660.87	f
400	207.65	665.6	f
440	219.95	669.8	f
480	230.41	675.12	f
520	247.83	669.34	f
560	248.37	674.49	f
600	251.54	680.35	f
640	259.6	682.79	f
680	259.11	679.97	f
720	267.64	674.11	f
760	269.01	679.13	f
800	278.86	672	f
840	296	670.13	f
880	296.26	671.98	f
920	298.7	670.8	f
960	302.21	669.72	f
1000	301.28	676.9	f
1040	308.83	669.39	f
1080	306.86	672.88	f
1120	316.56	677.2	f
1160	324.19	684.46	f
1200	326.38	686.37	f
1240	332.26	693.79	f
1280	325.19	685.83	f
1320	337.81	681.67	f
1360	341.07	674.88	f
1400	347.24	677.34	f
1440	349.22	684.15	f
*	id=P15	origin=start	destiny=end	motherId=-	ageAtStart=3280
0	40.41	520.81	c
40	63.8	527.51	c
80	77.29	525.7	c
120	73.54	537.82	c
160	84.5	533.58	c
200	90.81	541.18	f
240	108.43	539.1	f
280	115.65	539.56	f
320	119.9	540.58	f
360	131.47	545.66	f
400	130.76	539.8	f
440	134.19	543.85	f
480	147.83	549.43	f
520	160.56	544.03	f
560	166.88	537.52	f
600	168.53	553.87	f
640	184.08	541.72	f
680	199.33	541.86	f
720	205.12	535.92	f
760	211.13	539.41	f
800	222.41	550.82	f
840	229.83	553.58	f
880	244.87	550.25	f
920	256.4	555.91	f
960	255.8	554.13	f
1000	267.14	561.76	f
1040	280.95	564.62	f
1080	282.83	560.52	f
1120	292.74	552.75	f
1160	307.22	561.82	f
1200	323.44	548.57	f
1240	333.79	548.31	f
1280	341.14	548.88	f
1320	348.61	548.55	f
1360	366.52	547.48	f
1400	362.89	552.34	f
1440	366.98	561.59	f
*	id=P16	origin=start	destiny=end	motherId=-	ageAtStart=3960
0	840.57	301.03	c
40	845.24	309.59	c
80	850.4	311	c
120	853.34	320.17	c
160	862.88	316.82	c
200	865.17	303.07	f
240	879.47	307.63	f
280	879.66	310.57	f
320	895.52	314.72	f
360	907.58	315.82	f
400	918.94	324.32	f
440	918.79	318.67	f
480	927.75	321.61	f
520	939.21	325.69	f
560	958.57	311.39	f
600	962.12	308.23	f
640	967.65	301.15	f
680	976.09	301.15	f
720	985.92	290.72	f
760	1000.01	295.78	f
800	1010.83	299.02	f
840	1020.74	305.2	f
880	1041.95	304.93	f
920	1061.99	311.37	f
960	1075.21	309.08	f
1000	1075.71	303.15	f
1040	1087.79	301.99	f
1080	1082.05	298.53	f
1120	1089.94	299.29	f
1160	1097.48	293.54	f
1200	1106.9	308.31	f
1240	1104.37	310.23	f
1280	1120.8	298.66	f
1320	1135.57	301.91	f
1360	1130.99	303.59	f
1400	1146.33	306.56	f
1440	1154.11	315.18	f
*	id=P17	origin=start	destiny=end	motherId=-	ageAtStart=4680
0	108.11	450.28	c
40	115.5	451.84	c
80	115.39	453.03	c
120	122.58	461.38	c
160	116.91	446.11	c
200	111.21	451.63	f
240	113.24	446.14	f
280	124.85	441.11	f
320	138.2	439.81	f
360	146.67	439.71	f
400	149.59	434.87	f
440	170.06	419.81	f
480	179.22	431.04	f
520	178.64	430.24	f
560	189.5	430.05	f
600	190.14	422.21	f
640	202.9	425.84	f
680	210.45	412.14	f
720	222.88	412.07	f
760	216.72	418.37	f
800	226.73	407.61	f
840	236.59	414.41	f
880	227.92	412.03	f
920	242.93	415.2	f
960	249.48	415.96	f
1000	257.06	418.09	f
1040	269.42	417.32	f
1080	278.46	407.5	f
1120	296.07	415.95	f
1160	305.27	404.27	f
1200	316.22	398.55	f
1240	321.01	396.07	f
1280	325.46	395.97	f
1320	319.76	402.41	f
1360	333.95	407.2	f
1400	345.29	417.5	f
1440	344.42	408.36	f
*	id=P18	origin=start	destiny=end	motherId=-	ageAtStart=1080
0	40.95	432.93	c
40	49.14	440.55	c
80	58	434.11	c
120	65.1	430.36	c
160	76.27	427.89	f
200	85.22	430.1	f
240	99.33	434.63	f
280	108.73	429.63	f
320	116.16	427	f
360	117.8	426.93	f
400	129.05	436.8	f
440	140.39	442.55	f
480	165.87	455.33	f
520	171.17	465.52	f
560	178.76	468.14	f
600	173.63	463.55	f
640	177.6	475.99	f
680	173.81	480.06	f
720	191.09	487.98	f
760	198.71	489.43	f
800	209.14	479.64	f
840	216.42	478.12	f
880	234.02	477.91	f
920	249.86	478.81	f
960	260.46	464.61	f
1000	268.05	466.67	f
1040	273.03	470.71	f
1080	263.66	457.76	f
1120	285.08	457.72	f
1160	298.17	456.38	f
1200	309.64	460.03	f
1240	320.91	464.42	f
1280	336.21	460.94	f
1320	345.75	458.81	f
1360	335.14	455.99	f
1400	349.11	463.02	f
1440	359.62	474.11	f
*	id=P19	origin=start	destiny=end	motherId=-	ageAtStart=520
0	232.84	366.01	c
40	245.22	375.56	c
80	263.34	373.95	c
120	266.08	365.66	c
160	254.39	357.51	c
200	261.57	344.91	f
240	257.97	357.71	f
280	264.08	358.52	f
320	283.63	356.19	f
360	285.04	358.74	f
400	279.92	364.75	f
440	285.41	359.53	f
480	301.5	355.25	f
520	290.09	355.76	f
560	289.52	367.57	f
600	301.74	354.32	f
640	316.78	351.96	f
680	318.96	355.21	f
720	329.22	340.13	f
760	323.89	348.51	f
800	338.45	349.5	f
840	341.77	348.84	f
880	362.56	336.46	f
920	375.55	343.9	f
960	384.4	335.72	f
1000	386.73	348.22	f
1040	395.43	352.34	f
1080	414.34	357.08	f
1120	428.73	351.3	f
1160	433.86	358.44	f
1200	443.24	354.92	f
1240	444.44	358.99	f
1280	451.75	368.79	f
1320	450.53	360.28	f
1360	466.97	348.43	f
1400	474.52	343.84	f
1440	493.05	355.55	f
*	id=P20	origin=start	destiny=end	motherId=-	ageAtStart=4360
0	86.15	56.18	c
40	93.2	56.26	c
80	100.84	65.6	c
120	114.49	63.98	c
160	125.7	63.31	c
200	140.62	59.25	f
240	160.6	60.1	f
280	172.3	55.58	f
320	167.16	50.73	f
360	166.11	64.46	f
400	171.06	76.05	f
440	176.68	70.32	f
480	186.02	74.29	f
520	186.73	76.14	f
560	201.78	87.36	f
600	222.43	78.09	f
640	228.25	70.44	f
680	237.18	76.57	f
720	236.93	71.55	f
760	242.5	66.64	f
800	255.44	59.95	f
840	265.65	61.12	f
880	264.4	63.09	f
920	268.33	61.91	f
960	280.09	62.17	f
1000	284.77	64.36	f
1040	293.55	64.28	f
1080	304.81	59.71	f
1120	296.29	63.69	f
1160	305.39	59.79	f
1200	310.01	65.57	f
1240	324.9	79.57	f
1280	342.55	79.57	f
1320	345.13	82.9	f
1360	366.65	86.6	f
1400	369.47	92.35	f
1440	377.56	89.37	f
