# Supplementary material for: A three component model for superdiffusive motion effectively describes migration of eukaryotic cells moving freely or under a directional stimulus
Source: PLoS One. 2022 Aug 2;17(8):e0272259. doi: 10.1371/journal.pone.0272259 (PMC9345344; doi:10.1371/journal.pone.0272259)
Supplement: S1 File — Text files containing information about displacements of experimental and simulated populations used for both preliminary analyses, in “datasets used for preliminary evaluation of cell movement (Tables 1 and 2)”, and further characterization of cell movement, in “further datasets used for cell movement characterization (Figs 2, 4–6; Table 2; S1–S3 Tables; S2 and S3 Figs)”. (ZIP) [file pone.0272259.s007.zip › S1_File/further datasets/simulated/20 cells (9 micron random)/b8 p0/Coords-RBGLCA.txt]

#	version=2.0	operator=	acqDate=	cellLine=cell	cond=N.T.	type=	well=	ref_angle=	note=Experiment 1	clickId=	date=	acqId=	ps=1	xSize=845	ySize=668	ts=1	unit=um	stackId=	timeInt=	description=
*	id=P1	origin=start	destiny=end	motherId=-	ageAtStart=1000
0	381.86	465.95	c
40	401.12	457.31	c
80	418.39	453.92	c
120	439.66	458	c
160	447.26	453.7	c
200	443.04	463.73	f
240	448.49	464.9	f
280	467.09	464.89	f
320	472.74	475.32	f
360	483.22	471.81	f
400	487.79	463.09	f
440	499.22	473.24	f
480	522.29	476.91	f
520	529.71	475.05	f
560	534.12	471.35	f
600	545.01	490.41	f
640	559.19	500.22	f
680	571.11	496.46	f
720	578.55	495.76	f
760	579.87	503.44	f
800	578.75	494.52	f
840	590.54	490.31	f
880	591.33	496.19	f
920	586.36	483.78	f
960	602.92	488.75	f
1000	617.71	501.72	f
1040	625.18	515.05	f
1080	644.13	521.03	f
1120	652.81	510.53	f
1160	661.58	510.17	f
1200	663.77	524.9	f
1240	671.26	517.53	f
1280	671.82	515.78	f
1320	686.05	512.96	f
1360	684.06	511.3	f
1400	678.28	507.76	f
1440	690.37	505.5	f
*	id=P2	origin=start	destiny=end	motherId=-	ageAtStart=1040
0	680.41	238.78	c
40	692.72	242.93	c
80	696.17	237.15	c
120	710.28	236.97	c
160	708.27	231.74	c
200	721.73	231.11	f
240	734.07	230.53	f
280	743.28	244.59	f
320	749.28	246.88	f
360	759.68	253.78	f
400	748.99	256.64	f
440	763.21	249	f
480	760.28	243.26	f
520	770.83	249.23	f
560	779.11	252.39	f
600	783.27	253.58	f
640	791.07	248.15	f
680	811.56	243.74	f
720	804.76	244.1	f
760	815.14	251.63	f
800	828.01	257	f
840	830.09	264.4	f
880	830.97	248.2	f
920	825.26	258.61	f
960	830.62	261.16	f
1000	833.05	266.57	f
1040	857.87	279.9	f
1080	868.67	268.17	f
1120	883.06	267.62	f
1160	885.52	269.59	f
1200	895.4	262.84	f
1240	901.78	268.72	f
1280	903.73	282.3	f
1320	921.98	275.11	f
1360	930.58	274.34	f
1400	945.61	280.86	f
1440	944.06	281.39	f
*	id=P3	origin=start	destiny=end	motherId=-	ageAtStart=2720
0	647.66	307.37	c
40	653.26	301.2	c
80	656.95	305.48	c
120	657.18	311.71	c
160	666.73	319.87	c
200	678.76	325.76	f
240	685.4	331.96	f
280	701.88	336.76	f
320	713.87	343.25	f
360	707.58	347	f
400	717.18	345.7	f
440	709.79	340.8	f
480	715.95	337.23	f
520	738.68	339.23	f
560	743.77	331.52	f
600	747.87	331.34	f
640	756.37	322.51	f
680	763.25	319.83	f
720	767.17	315.35	f
760	789.1	322.72	f
800	798.02	323.33	f
840	798.38	324.27	f
880	809.43	312.32	f
920	814.42	307.83	f
960	821.19	323.65	f
1000	824.68	313.42	f
1040	841.42	310.07	f
1080	855.62	321.01	f
1120	861.85	318.77	f
1160	871.07	323.29	f
1200	883.7	337.5	f
1240	891.09	340.83	f
1280	907.27	337.94	f
1320	905.85	327.55	f
1360	904.81	329.5	f
1400	899.22	326.68	f
1440	895.96	323.96	f
*	id=P4	origin=start	destiny=end	motherId=-	ageAtStart=3240
0	622.27	508.36	c
40	619.34	508.7	c
80	622.77	506.26	c
120	631.06	517.87	c
160	616.94	506.09	c
200	633.51	510.24	f
240	640.71	514.62	f
280	647.9	508.03	f
320	654.83	496.74	f
360	670.8	499.67	f
400	665.76	503.2	f
440	672.6	504.02	f
480	675.13	501.45	f
520	691.8	502.05	f
560	702.1	499.87	f
600	698.24	517.38	f
640	698.81	512.61	f
680	694.86	517.3	f
720	688.89	520.69	f
760	704.6	518.63	f
800	725.15	519.37	f
840	718.06	521.65	f
880	717.6	526.18	f
920	724.93	517.45	f
960	730.35	519.01	f
1000	727.45	520.65	f
1040	731.8	525.25	f
1080	725.38	525.46	f
1120	743.04	534.99	f
1160	753.99	518.28	f
1200	764.86	520.22	f
1240	766.41	515.43	f
1280	780	506.05	f
1320	794.02	501.53	f
1360	790.93	493.9	f
1400	793.31	497.84	f
1440	795.04	497.49	f
*	id=P5	origin=start	destiny=end	motherId=-	ageAtStart=240
0	416.52	449.94	c
40	418.35	438.3	c
80	435.23	447.1	c
120	455.48	448.53	c
160	464.91	444.76	c
200	476.48	445.61	f
240	479.79	446.53	f
280	494.15	448.34	f
320	494.98	437.16	f
360	491.21	438.46	f
400	499.92	420.94	f
440	497.85	417.98	f
480	501.73	408.49	f
520	507.17	407.02	f
560	509.16	409.7	f
600	515.68	399.98	f
640	527.42	412.1	f
680	530.86	406.34	f
720	536.77	394.78	f
760	538.74	389.65	f
800	547.63	387.8	f
840	560.02	376.28	f
880	569.04	366.06	f
920	587.05	371.3	f
960	591.12	374.76	f
1000	608.5	367.66	f
1040	624.83	367.68	f
1080	635.77	374.47	f
1120	638.88	374.66	f
1160	654.55	368.29	f
1200	664.37	368.47	f
1240	671.55	370.35	f
1280	681.78	369.2	f
1320	684.31	363.83	f
1360	684.99	346.79	f
1400	683.03	333.72	f
1440	678.36	349.48	f
*	id=P6	origin=start	destiny=end	motherId=-	ageAtStart=2360
0	134.74	14.02	c
40	145.53	32.77	c
80	141.36	36.22	c
120	145.95	23.05	c
160	162.44	13.63	c
200	171.16	13.19	f
240	174.86	19.17	f
280	185.58	28.08	f
320	204.13	36.01	f
360	209.1	36.87	f
400	224.85	59.01	f
440	223	52.51	f
480	232.24	51.23	f
520	243.91	45.14	f
560	259.5	48.72	f
600	269.59	31.83	f
640	265.89	31.26	f
680	294.6	39.61	f
720	313.87	24.77	f
760	329.54	24.79	f
800	334.61	28.41	f
840	349.91	24.37	f
880	354.44	24.68	f
920	361.66	33.35	f
960	374.06	40.18	f
1000	390.57	29.35	f
1040	391.63	26.3	f
1080	413.76	18.03	f
1120	426.99	20.23	f
1160	439.61	19.11	f
1200	447.8	21.37	f
1240	458.47	22.64	f
1280	455.56	16.06	f
1320	465.1	21.75	f
1360	481.33	23.68	f
1400	498.61	26.4	f
1440	491.11	27.77	f
*	id=P7	origin=start	destiny=end	motherId=-	ageAtStart=1400
0	163.12	330.67	c
40	156.28	335.92	c
80	163.91	336.12	c
120	176.13	341.7	c
160	176.39	346.18	c
200	191.64	354.37	f
240	202.8	355.42	f
280	213.66	368.23	f
320	228.47	359.25	f
360	244.45	349.66	f
400	255.9	342.92	f
440	265.59	350.77	f
480	262.79	358.89	f
520	262.58	369.51	f
560	271.39	364.63	f
600	286.98	366.95	f
640	295.49	375.1	f
680	305.67	376.93	f
720	304.41	376.68	f
760	307.47	382.38	f
800	313.34	375.69	f
840	330.3	387.34	f
880	333.41	389.86	f
920	338.7	404.74	f
960	344.82	408.81	f
1000	351.39	411.19	f
1040	354.9	416.75	f
1080	371.71	416.81	f
1120	374.79	409.59	f
1160	389.82	414.7	f
1200	387.74	420.98	f
1240	408.58	409.57	f
1280	415.09	407.45	f
1320	409.85	400.18	f
1360	413.04	393.31	f
1400	421.86	393.44	f
1440	423.92	393.63	f
*	id=P8	origin=start	destiny=end	motherId=-	ageAtStart=2920
0	775.52	236.27	c
40	779.91	237.11	c
80	784.66	240.66	c
120	795.34	236.45	c
160	799.64	227.88	c
200	819.9	234.34	f
240	826.07	230.59	f
280	824.42	233.75	f
320	838.2	235.71	f
360	847.24	234.57	f
400	862.01	229.25	f
440	872.61	241.24	f
480	876.36	257.3	f
520	882.57	252.33	f
560	896.5	253.9	f
600	893.62	251.91	f
640	890.58	257.99	f
680	893.97	252.61	f
720	910.98	256.89	f
760	914.86	261.33	f
800	932.97	269.5	f
840	943.43	268.71	f
880	968.54	264.43	f
920	974.92	260.62	f
960	987.86	259.63	f
1000	987.61	252.07	f
1040	989.12	258.17	f
1080	1005.03	258.56	f
1120	1022.23	249.22	f
1160	1030.18	255.86	f
1200	1026.48	258.55	f
1240	1028.93	252.92	f
1280	1031.56	249.88	f
1320	1027.17	248.15	f
1360	1033.88	251.15	f
1400	1032.14	244.51	f
1440	1025.06	240.56	f
*	id=P9	origin=start	destiny=end	motherId=-	ageAtStart=80
0	682.51	397.62	c
40	679.86	395.61	c
80	684.88	404.29	c
120	695.46	410.05	c
160	692.82	409.11	c
200	700.38	419.83	f
240	705.08	421.35	f
280	715.57	429.07	f
320	723.18	430.4	f
360	726.34	421.37	f
400	743.8	415.84	f
440	745.69	422.76	f
480	753.22	405.15	f
520	751.94	406.53	f
560	751.66	408.8	f
600	755.12	399.49	f
640	754.19	393.05	f
680	766.86	388.34	f
720	783.7	389.65	f
760	783.46	391.09	f
800	778.4	398.58	f
840	783.39	391.99	f
880	795.5	397.39	f
920	804.19	387.74	f
960	825.57	377.96	f
1000	818.98	376.71	f
1040	821.81	363	f
1080	832.15	356.84	f
1120	849.72	373.5	f
1160	862.73	375.43	f
1200	881.03	383.2	f
1240	886.57	392.53	f
1280	906	400.54	f
1320	924.53	403.61	f
1360	934.22	399.31	f
1400	943.06	397.47	f
1440	947.25	389.91	f
*	id=P10	origin=start	destiny=end	motherId=-	ageAtStart=480
0	32.33	11.05	c
40	37.41	12.35	c
80	38.81	18.65	c
120	31.05	23.98	c
160	40.21	26.25	c
200	52.11	28.01	f
240	55.41	16.3	f
280	51.86	28.51	f
320	66.77	32.65	f
360	79.62	45.02	f
400	99.53	52.84	f
440	103.76	62.39	f
480	117.94	60.39	f
520	143.5	67.72	f
560	140.49	62.38	f
600	153.68	66.46	f
640	154.9	72.86	f
680	149.06	78.94	f
720	169.89	85.47	f
760	182.25	79.97	f
800	189.91	85	f
840	213.77	80.22	f
880	224.11	81.98	f
920	237.78	81.14	f
960	240.53	84.76	f
1000	239.7	78.89	f
1040	269.5	80.02	f
1080	273.68	77.44	f
1120	283.46	76.03	f
1160	282.7	73.66	f
1200	298.48	79.16	f
1240	311.33	78.13	f
1280	328.64	81.34	f
1320	321.15	66.61	f
1360	329.09	72.81	f
1400	334.89	80.83	f
1440	352.49	69.6	f
*	id=P11	origin=start	destiny=end	motherId=-	ageAtStart=3320
0	534.73	592.03	c
40	529.92	588.59	c
80	532.39	594.97	c
120	533.35	593.44	c
160	543.22	595.99	c
200	560.18	597.33	f
240	559.47	595.7	f
280	574.3	604.3	f
320	587.7	604.9	f
360	606.46	607.11	f
400	608.89	603.13	f
440	622.25	595.47	f
480	639.54	595.95	f
520	653.94	599.95	f
560	647.53	602.27	f
600	650.43	601.69	f
640	664.64	617.56	f
680	677.42	611.85	f
720	681.38	608.93	f
760	686.11	611.82	f
800	704.91	607.71	f
840	705.78	601.58	f
880	724.91	593.45	f
920	726.68	588.61	f
960	736.09	585.28	f
1000	745.91	577.65	f
1040	749.27	582.76	f
1080	761.78	585.21	f
1120	765.93	582.82	f
1160	774.87	582.82	f
1200	784.84	574.5	f
1240	785	582.72	f
1280	800.42	585.19	f
1320	815.79	574.62	f
1360	822.63	577.42	f
1400	831.21	571.13	f
1440	851.27	563.72	f
*	id=P12	origin=start	destiny=end	motherId=-	ageAtStart=2080
0	807.79	390.82	c
40	808.45	398.74	c
80	812.75	410.17	c
120	832.09	410.54	c
160	847	415.03	c
200	853	411.34	f
240	865.62	404.98	f
280	879.83	417.05	f
320	902.29	409.25	f
360	912.29	408.63	f
400	919.71	409.47	f
440	921.56	422.93	f
480	932.64	425.25	f
520	944.12	434.81	f
560	943.22	444.87	f
600	946.97	447.32	f
640	968.14	441.44	f
680	984.43	449.16	f
720	979.8	448.15	f
760	997.45	442.08	f
800	1011.32	438.38	f
840	1018.66	446.43	f
880	1032.43	447.34	f
920	1052.62	449.59	f
960	1060.97	444.52	f
1000	1067.46	439.78	f
1040	1074.61	439.75	f
1080	1090.46	449.52	f
1120	1084.58	452.79	f
1160	1090.13	464.3	f
1200	1096.98	465.65	f
1240	1106.65	475.28	f
1280	1125.77	484.25	f
1320	1139.44	475.61	f
1360	1159.82	472.77	f
1400	1163.48	456.96	f
1440	1176.23	466.75	f
*	id=P13	origin=start	destiny=end	motherId=-	ageAtStart=1560
0	467.21	178.29	c
40	474.13	175.75	c
80	473.59	173.16	c
120	484.42	174.91	c
160	477.83	169.37	c
200	483.6	170.54	f
240	502.42	160.31	f
280	525.07	153.2	f
320	537.12	151.85	f
360	542.89	145.37	f
400	547.56	152.04	f
440	559.35	157.59	f
480	565.92	156.4	f
520	573.83	156.63	f
560	585.48	147.72	f
600	585.56	128.55	f
640	593.27	134.46	f
680	589.19	141.52	f
720	586.2	134.67	f
760	593.06	128.25	f
800	601.98	130.54	f
840	603.3	142.31	f
880	607.36	135.9	f
920	606.2	150.37	f
960	611.63	162.08	f
1000	625.07	172.22	f
1040	635.68	166.26	f
1080	650.21	170.12	f
1120	657.06	159.76	f
1160	661.61	163.24	f
1200	677.18	164.42	f
1240	697.51	172.66	f
1280	710.01	171.23	f
1320	721.06	175.32	f
1360	724.7	170.89	f
1400	722.51	180.74	f
1440	724.3	172.31	f
*	id=P14	origin=start	destiny=end	motherId=-	ageAtStart=880
0	378.54	26.46	c
40	386.73	32.03	c
80	392.32	27.49	c
120	397.84	21.89	c
160	395.83	30.06	c
200	414.41	27.87	f
240	429.81	34.1	f
280	447.55	27.97	f
320	458.09	26.09	f
360	463.96	23.98	f
400	481.93	29.61	f
440	491.53	24.1	f
480	497.4	27.59	f
520	502.11	24.07	f
560	523.86	17.41	f
600	520.35	9.96	f
640	535.84	9.46	f
680	545.94	11.89	f
720	564.01	16.75	f
760	569.68	15.62	f
800	585.41	11.13	f
840	598.13	4.15	f
880	597.89	1.48	f
920	604.11	-2.35	f
960	611.8	-4.98	f
1000	622.38	5.65	f
1040	627.08	-4.4400000000001	f
1080	639.14	0.61000000000001	f
1120	653.32	16.27	f
1160	655.82	16.5	f
1200	663.29	31.04	f
1240	670.76	27.52	f
1280	669.99	23.12	f
1320	688.83	23	f
1360	700.67	25.62	f
1400	720.5	25.4	f
1440	724.64	22.19	f
*	id=P15	origin=start	destiny=end	motherId=-	ageAtStart=160
0	171.71	90.89	c
40	172.69	94.43	c
80	173.81	93.36	c
120	185.84	87.73	c
160	184.29	98.73	f
200	177.71	99.09	f
240	173.57	99.85	f
280	181.15	105.19	f
320	197.1	114.52	f
360	198.64	117.25	f
400	201.6	121.19	f
440	205.96	113.37	f
480	209.69	114.85	f
520	214.41	113.72	f
560	227.29	118.65	f
600	233.71	119.94	f
640	240.25	123.3	f
680	245.28	129.51	f
720	247.03	125.79	f
760	257.34	120.65	f
800	261.96	117.81	f
840	265.71	127.76	f
880	253.81	119.27	f
920	253.2	129.81	f
960	253.7	134.07	f
1000	255.29	125.65	f
1040	262.97	116.52	f
1080	277.85	120.3	f
1120	272.65	124.48	f
1160	276.05	126.16	f
1200	279.5	118.68	f
1240	284.48	113.22	f
1280	304.23	121.1	f
1320	314.91	118	f
1360	324.34	118.9	f
1400	335.18	104.7	f
1440	349.93	104.11	f
*	id=P16	origin=start	destiny=end	motherId=-	ageAtStart=960
0	644.11	231.25	c
40	640.76	230.11	c
80	642.47	238.97	c
120	658.01	244.98	c
160	670.88	248.81	c
200	679.63	240.19	f
240	680.03	239.73	f
280	702.73	237.23	f
320	708.04	231.3	f
360	723.73	229.45	f
400	724.18	228.84	f
440	739.24	243.31	f
480	738.21	233.08	f
520	745.89	238.18	f
560	759.96	242.93	f
600	783.59	239.27	f
640	784.25	233.18	f
680	804.34	235.39	f
720	806.8	228.07	f
760	814.89	226.43	f
800	817.59	219.69	f
840	828.66	216.96	f
880	829.8	204.87	f
920	833.37	211.13	f
960	834.13	223.98	f
1000	831.95	220.36	f
1040	837.33	230.53	f
1080	835.62	237.56	f
1120	834.24	237.03	f
1160	854.93	232.96	f
1200	856.41	230.27	f
1240	862.58	227.06	f
1280	869.2	229.51	f
1320	883.93	228.49	f
1360	887.91	233.64	f
1400	901.29	233.63	f
1440	923.19	233.81	f
*	id=P17	origin=start	destiny=end	motherId=-	ageAtStart=440
0	132.11	290.97	c
40	135.08	292.78	c
80	146.05	297.07	c
120	149.44	288.13	c
160	171.01	291.68	f
200	165.69	295.79	f
240	177.09	304.48	f
280	183.35	308.26	f
320	192.58	311.05	f
360	206.58	315.64	f
400	209.86	307.44	f
440	214.1	302.85	f
480	228.34	309.74	f
520	229.17	313.43	f
560	232.16	319.69	f
600	235	322.73	f
640	244.95	312.58	f
680	262.85	314.35	f
720	272.25	316.05	f
760	288.12	309.78	f
800	299.03	302.86	f
840	296.31	310.75	f
880	320.47	310.74	f
920	331.75	311.66	f
960	346.96	303.93	f
1000	357.4	302.25	f
1040	374.96	308.88	f
1080	388.04	323.21	f
1120	404.25	324.69	f
1160	412.87	315.76	f
1200	436.35	310.63	f
1240	437.95	300.4	f
1280	442.13	302.88	f
1320	448.8	307.77	f
1360	463.15	312.97	f
1400	466.35	321.77	f
1440	475.34	325.68	f
*	id=P18	origin=start	destiny=end	motherId=-	ageAtStart=1920
0	271.88	50.67	c
40	276.12	60.94	c
80	286.41	63.34	c
120	292.62	68.8	c
160	295.33	63.7	c
200	298.55	64.66	f
240	304.57	67.12	f
280	313.32	63.59	f
320	311.42	56.13	f
360	325.63	60.45	f
400	327.62	63.77	f
440	334.29	66	f
480	345.42	74.81	f
520	350.42	66.63	f
560	357.12	66.52	f
600	375.8	66.73	f
640	386.82	66.74	f
680	395.58	63.47	f
720	416.71	64.48	f
760	420.51	73.45	f
800	418.74	64.78	f
840	425.05	75.35	f
880	439.22	84.67	f
920	450.18	89.49	f
960	462.27	100.76	f
1000	461.32	108.79	f
1040	471.76	111.11	f
1080	491.84	118.23	f
1120	505.98	122.93	f
1160	522.94	117.34	f
1200	536.89	129.72	f
1240	544.95	136.04	f
1280	551.96	146.11	f
1320	565.15	149.27	f
1360	574.28	157.52	f
1400	582.24	152.56	f
1440	598.6	145	f
*	id=P19	origin=start	destiny=end	motherId=-	ageAtStart=3960
0	73.71	627.54	c
40	74.39	628.51	c
80	81.44	612.36	c
120	96.66	620.84	c
160	100.48	623.1	c
200	102.25	621.42	f
240	110.63	619.68	f
280	130.83	625.09	f
320	144.18	619.3	f
360	159.48	617.84	f
400	169.24	617.04	f
440	170.38	633.53	f
480	174.46	643.38	f
520	172.19	652.19	f
560	183.22	641.48	f
600	202.31	642.45	f
640	207.54	643.33	f
680	217.4	650.25	f
720	223.21	632.45	f
760	235.49	626.86	f
800	241.91	623.64	f
840	255.37	614.74	f
880	257.26	613.63	f
920	274.39	625.42	f
960	285.78	620.64	f
1000	280.22	616.43	f
1040	283.52	610.81	f
1080	290.57	601.41	f
1120	300.43	602.43	f
1160	312.9	594.24	f
1200	317.6	590.09	f
1240	331.5	577.77	f
1280	337.33	568.47	f
1320	331.2	571.5	f
1360	335.67	573.1	f
1400	351.09	570.6	f
1440	368.31	569.98	f
*	id=P20	origin=start	destiny=end	motherId=-	ageAtStart=3760
0	133.29	286.41	c
40	149.58	285.7	c
80	159.65	278.34	c
120	177.93	278.56	c
160	180.37	270.06	c
200	193.76	254.11	f
240	200.25	251.75	f
280	211.16	241.31	f
320	221.49	242.39	f
360	234.36	242.58	f
400	241.39	254.74	f
440	256.14	263.31	f
480	259.07	266.04	f
520	265.98	283.25	f
560	283.43	275.58	f
600	289.69	290.69	f
640	296.12	285.4	f
680	306.91	294.04	f
720	324.68	291.55	f
760	334.01	290.08	f
800	354.05	302.09	f
840	365.62	303.53	f
880	373.36	298.16	f
920	389.83	299.27	f
960	406.43	304.24	f
1000	406.6	291.83	f
1040	407.67	298.99	f
1080	404.02	292.16	f
1120	406.73	292.44	f
1160	418.33	289.42	f
1200	424.9	290.24	f
1240	444.55	287.84	f
1280	453.85	280.32	f
1320	454.77	273.37	f
1360	460.44	276.31	f
1400	469.26	271.55	f
1440	481.04	272.01	f
