# Supplementary material for: A three component model for superdiffusive motion effectively describes migration of eukaryotic cells moving freely or under a directional stimulus
Source: PLoS One. 2022 Aug 2;17(8):e0272259. doi: 10.1371/journal.pone.0272259 (PMC9345344; doi:10.1371/journal.pone.0272259)
Supplement: S1 File — Text files containing information about displacements of experimental and simulated populations used for both preliminary analyses, in “datasets used for preliminary evaluation of cell movement (Tables 1 and 2)”, and further characterization of cell movement, in “further datasets used for cell movement characterization (Figs 2, 4–6; Table 2; S1–S3 Tables; S2 and S3 Figs)”. (ZIP) [file pone.0272259.s007.zip › S1_File/further datasets/simulated/20 cells (9 micron random)/b0 p4/Coords-Rnd4V8.txt]

#	version=2.0	operator=	acqDate=	cellLine=cell	cond=N.T.	type=	well=	ref_angle=	note=Experiment 1	clickId=	date=	acqId=	ps=1	xSize=845	ySize=668	ts=1	unit=um	stackId=	timeInt=	description=
*	id=P1	origin=start	destiny=end	motherId=-	ageAtStart=280
0	493.66	310.72	c
40	491.23	301.76	c
80	495.73	295.6	c
120	496.54	283.7	c
160	488.73	267.36	c
200	490.27	261.94	f
240	497.35	272.59	f
280	497.36	267.48	f
320	496.43	271.97	f
360	489.63	267.36	f
400	484.1	270.01	f
440	476.66	266.39	f
480	457.01	261.55	f
520	455.3	256.38	f
560	451.75	257.74	f
600	444.23	262.84	f
640	439.93	267.46	f
680	436.75	262.07	f
720	442.28	249.8	f
760	455.64	239.51	f
800	462.57	248.53	f
840	450.09	258.42	f
880	449.11	264.22	f
920	456.87	271.37	f
960	458.65	268.49	f
1000	450.35	265.92	f
1040	433.08	252.67	f
1080	430.1	261.51	f
1120	425.08	252.13	f
1160	423.53	254.92	f
1200	416.71	254.63	f
1240	411.66	257.8	f
1280	406.09	260.38	f
1320	415.13	267.59	f
1360	417.58	255.12	f
1400	427.57	242.37	f
1440	433.39	230.42	f
*	id=P2	origin=start	destiny=end	motherId=-	ageAtStart=880
0	24.2	449.87	c
40	38.14	447.67	c
80	38.4	454.75	c
120	37.68	460.52	c
160	34.55	467.31	c
200	23.83	462.37	f
240	15.5	458.97	f
280	9.24	460.95	f
320	-7.59	454.6	f
360	-15.09	455.76	f
400	-7.9	460.94	f
440	10.31	455.38	f
480	10.42	466.42	f
520	8.22	469.08	f
560	-6.74	467.93	f
600	-6.48	471.8	f
640	-5.82	472.46	f
680	4.14	474.82	f
720	6.52	476.22	f
760	23.49	491.87	f
800	22.01	492.82	f
840	25.99	500.32	f
880	32.28	503.35	f
920	50.54	511.01	f
960	59.87	517.93	f
1000	47.57	517.87	f
1040	44.6	507.9	f
1080	38.91	511.17	f
1120	31.01	526.72	f
1160	19.97	531.79	f
1200	5.84	541.41	f
1240	4.89	543.24	f
1280	-6.44	543.4	f
1320	-10.92	540.96	f
1360	-16.07	529.93	f
1400	-3.3	532.53	f
1440	-4.07	529.24	f
*	id=P3	origin=start	destiny=end	motherId=-	ageAtStart=440
0	585.86	279.21	c
40	585.8	288.81	c
80	585.67	285.63	c
120	584.48	278.55	c
160	578.94	262.34	c
200	576.13	269.97	f
240	568.08	276.36	f
280	568.67	274.55	f
320	565.72	279.9	f
360	566.92	286.66	f
400	563.24	294.36	f
440	559.23	289.09	f
480	538.01	289.54	f
520	525.3	303.93	f
560	512.25	302.96	f
600	502.08	300.83	f
640	489.9	310.59	f
680	488.66	305.67	f
720	489.12	299.44	f
760	498.06	293.92	f
800	492.62	285.55	f
840	486.02	282.31	f
880	472.22	280.11	f
920	477.67	269.13	f
960	488.29	258.43	f
1000	475.88	257.72	f
1040	463.16	259.81	f
1080	450.07	257.97	f
1120	465.49	251.91	f
1160	479.3	244	f
1200	479.56	250.34	f
1240	467.54	261.44	f
1280	474	262.47	f
1320	482.37	268.5	f
1360	476.36	263.45	f
1400	480.24	267.44	f
1440	481.78	269.75	f
*	id=P4	origin=start	destiny=end	motherId=-	ageAtStart=880
0	665.53	292.61	c
40	654.98	294.56	c
80	636.93	289.36	c
120	619.14	294.07	c
160	626.57	298.91	c
200	632.48	293.67	f
240	636.04	278.7	f
280	630.23	275.92	f
320	617.08	258.55	f
360	610.7	260	f
400	594.25	266.73	f
440	586.86	266.65	f
480	581	264	f
520	582.91	263.15	f
560	591.43	268.58	f
600	595.62	271.19	f
640	587.77	273.76	f
680	584.71	277.48	f
720	575.51	278.98	f
760	572.3	275.25	f
800	563.3	269.96	f
840	568.67	256.88	f
880	556.73	253.86	f
920	554.84	260.07	f
960	556.67	256.79	f
1000	556.48	275.64	f
1040	561.26	295.41	f
1080	565.13	304.8	f
1120	571.44	316.88	f
1160	576.31	329.36	f
1200	576.87	333.81	f
1240	581.68	323.74	f
1280	584.89	307.9	f
1320	578.62	303.21	f
1360	589.66	299.74	f
1400	596.11	304.12	f
1440	590.12	300.71	f
*	id=P5	origin=start	destiny=end	motherId=-	ageAtStart=240
0	765.21	517.17	c
40	769.47	517.53	c
80	773.78	520.34	c
120	770.66	522.87	c
160	766.66	516.99	c
200	766.18	506.35	f
240	763.78	497.45	f
280	752.92	490.46	f
320	746.17	477.36	f
360	735.04	465.21	f
400	733.95	463.07	f
440	738.19	471.51	f
480	734.3	467.42	f
520	735.22	462.15	f
560	736.36	472.74	f
600	730.47	481.31	f
640	730.25	475.97	f
680	731.28	471.12	f
720	726.22	468.72	f
760	731.11	467.1	f
800	739.07	462.84	f
840	741.99	453.94	f
880	739.43	453.13	f
920	733.93	455.91	f
960	716.84	449.78	f
1000	711.63	443.36	f
1040	700.8	444.27	f
1080	714.9	437.38	f
1120	728.82	434.08	f
1160	739.85	428.54	f
1200	737.84	420.5	f
1240	738.35	411.81	f
1280	733.57	416.27	f
1320	737.43	420.06	f
1360	746.13	433.95	f
1400	749.1	432.47	f
1440	761.54	430.08	f
*	id=P6	origin=start	destiny=end	motherId=-	ageAtStart=520
0	716.06	451.81	c
40	715.87	453.62	c
80	719.3	470.49	c
120	730.96	474.71	c
160	727.63	479.8	c
200	717.25	486.32	f
240	706.51	486.49	f
280	702.21	495.68	f
320	715.81	494.97	f
360	714.93	493.23	f
400	704.84	495.87	f
440	714.61	499.59	f
480	713.71	496.48	f
520	718.77	490.92	f
560	721.33	497.88	f
600	711.67	502.32	f
640	706.43	512.04	f
680	711.52	524.84	f
720	723.22	530.11	f
760	715.43	533.41	f
800	716.81	546.26	f
840	721.95	553.39	f
880	714.07	561.32	f
920	706.02	563.15	f
960	704.56	566.11	f
1000	693.3	576.02	f
1040	681.98	565.17	f
1080	676.97	568.49	f
1120	675.68	559.35	f
1160	672.67	556.01	f
1200	675.21	547.93	f
1240	678.84	535.36	f
1280	687.76	533.83	f
1320	696.22	534.2	f
1360	701.61	548.11	f
1400	690.93	546.73	f
1440	671.1	547.99	f
*	id=P7	origin=start	destiny=end	motherId=-	ageAtStart=320
0	635.65	26.81	c
40	648.69	36.37	c
80	651.14	28.76	c
120	657.55	22.42	c
160	654.7	24.42	c
200	651.17	25.98	f
240	658.25	21.99	f
280	657.58	26.79	f
320	664.12	30.84	f
360	661.46	41.64	f
400	660.4	51.81	f
440	663.48	53.27	f
480	662.63	58.74	f
520	665.06	64.96	f
560	661.34	68.42	f
600	648.92	62.39	f
640	647.02	60.76	f
680	649.74	58.15	f
720	642.14	57.35	f
760	626.17	51.72	f
800	616.5	46.62	f
840	612.87	34.95	f
880	613.01	22.08	f
920	611.51	6.4	f
960	599.75	-15.72	f
1000	607.99	-21.94	f
1040	593.33	-23.28	f
1080	588.07	-12.21	f
1120	586.2	-12.71	f
1160	588.41	-5.01	f
1200	588.46	9.85	f
1240	590.25	18.82	f
1280	584.24	31.99	f
1320	581.83	39.8	f
1360	568.51	52.91	f
1400	562.95	57.68	f
1440	563.82	61.4	f
*	id=P8	origin=start	destiny=end	motherId=-	ageAtStart=880
0	504.56	164.49	c
40	502.94	172.66	c
80	496.34	186.14	c
120	489.35	197.57	c
160	488.03	197.2	c
200	488.89	194.25	f
240	496.62	197.78	f
280	504.02	204.15	f
320	507.25	202.04	f
360	506.67	193.8	f
400	500.23	184.47	f
440	487.96	180.22	f
480	473.19	170.92	f
520	461.68	171.24	f
560	446.88	167.31	f
600	445.65	173.61	f
640	443.08	177.07	f
680	436.46	179.41	f
720	439.76	180.45	f
760	428.37	184.29	f
800	434.37	185.51	f
840	447.6	173.33	f
880	447.17	179.33	f
920	432.19	182.21	f
960	420.44	180.78	f
1000	419.14	184.84	f
1040	420.34	176.3	f
1080	419.23	174.45	f
1120	416.68	161.53	f
1160	406.12	165.73	f
1200	404.93	172.21	f
1240	411.98	173.82	f
1280	414.63	173.4	f
1320	423.87	181.62	f
1360	413.61	185.37	f
1400	400.36	196.79	f
1440	404.33	196.57	f
*	id=P9	origin=start	destiny=end	motherId=-	ageAtStart=80
0	331.06	494.95	c
40	325.73	491.76	c
80	323.22	493.45	c
120	328.2	496.41	c
160	335.6	500.34	c
200	336.85	506.58	f
240	344.48	518.12	f
280	341.78	516	f
320	344.4	519.41	f
360	349.86	512.09	f
400	356.13	507.82	f
440	363.81	489.84	f
480	358.27	478.03	f
520	357.33	483.02	f
560	344.62	478.72	f
600	358.39	476.95	f
640	364.78	474.67	f
680	365.86	477.43	f
720	366.53	484.25	f
760	375.33	489.67	f
800	381.96	495.33	f
840	393.68	485.05	f
880	402.42	484.4	f
920	414.41	494.54	f
960	414.8	485.23	f
1000	403.42	475.39	f
1040	405.27	473.03	f
1080	420.1	468.75	f
1120	424.04	466.57	f
1160	433.96	466.64	f
1200	442.42	482.69	f
1240	455.95	493.66	f
1280	458.41	494.93	f
1320	467.19	504.99	f
1360	474.53	509.66	f
1400	479.73	508.46	f
1440	475.05	505.17	f
*	id=P10	origin=start	destiny=end	motherId=-	ageAtStart=360
0	323.72	544.75	c
40	334.77	544.1	c
80	338.78	529.43	c
120	347.08	524.77	c
160	356.66	528.9	c
200	353.69	527.66	f
240	349.85	535.92	f
280	356.97	533.67	f
320	366.64	524.9	f
360	367.8	522.78	f
400	368.93	529.52	f
440	385.81	532.48	f
480	390.12	532.22	f
520	381.51	522.14	f
560	373.36	514.85	f
600	375.58	511.77	f
640	385.7	503.68	f
680	387.56	495.1	f
720	380.01	488.82	f
760	369.17	477.7	f
800	372.37	491.23	f
840	377.63	503.72	f
880	378.74	513.89	f
920	367.36	511.42	f
960	350.01	510.38	f
1000	346.98	513.04	f
1040	347.83	509.71	f
1080	340.31	504.42	f
1120	333.5	513.47	f
1160	329.23	525.48	f
1200	322.63	524.56	f
1240	324.06	528.62	f
1280	326.59	531.88	f
1320	323.56	525.68	f
1360	322.98	534.17	f
1400	326.34	533.56	f
1440	323.66	531.88	f
*	id=P11	origin=start	destiny=end	motherId=-	ageAtStart=600
0	173.62	371.47	c
40	170.75	367.16	c
80	159.58	354.38	c
120	158.6	353	c
160	159.59	341.66	c
200	168.01	334.54	f
240	180.5	329.68	f
280	182.94	332.51	f
320	199.15	329.15	f
360	210.8	339.6	f
400	223.65	344.11	f
440	224.12	345.96	f
480	238.98	360.11	f
520	251.22	359.85	f
560	248.74	358.36	f
600	245.47	353.41	f
640	242.66	337.07	f
680	248.27	335.25	f
720	252.33	339.24	f
760	253.42	342.33	f
800	256.4	333.48	f
840	253.61	321.52	f
880	253.02	315.54	f
920	245.15	307.5	f
960	247.45	312.81	f
1000	250.82	321.95	f
1040	242.07	328.21	f
1080	233.39	325.52	f
1120	224.78	322.95	f
1160	218.85	321.46	f
1200	213.16	321	f
1240	211.81	319.87	f
1280	201.74	316.29	f
1320	207.27	313.72	f
1360	209.55	299.66	f
1400	199.28	281.14	f
1440	199.47	278.44	f
*	id=P12	origin=start	destiny=end	motherId=-	ageAtStart=600
0	357.68	564.97	c
40	359.57	567.43	c
80	356.45	562	c
120	358.29	557.53	c
160	362.68	552.12	c
200	359.66	555.82	f
240	346.18	550.17	f
280	338.07	539.98	f
320	331.31	539.48	f
360	312.81	544.69	f
400	312.26	538.32	f
440	317.04	528.25	f
480	324.34	539.63	f
520	316.26	545.09	f
560	324.96	547.41	f
600	323.01	544.32	f
640	321.8	544.52	f
680	321.49	539.94	f
720	311.17	537.43	f
760	306.35	543.7	f
800	300.83	551.7	f
840	297.62	548.64	f
880	283.41	545.16	f
920	280.36	538.34	f
960	291.13	528.81	f
1000	306.4	523.23	f
1040	304.42	519.18	f
1080	301.59	511.07	f
1120	289.97	515.41	f
1160	279.45	506.88	f
1200	284.48	503.9	f
1240	286.31	506.39	f
1280	297.14	509.43	f
1320	296.28	510.26	f
1360	302.4	519.65	f
1400	295.98	520.57	f
1440	278.73	513.4	f
*	id=P13	origin=start	destiny=end	motherId=-	ageAtStart=560
0	400.06	562.4	c
40	398.22	560.11	c
80	388.4	562.44	c
120	378.15	568.8	c
160	379.48	559.97	c
200	374.5	555.38	f
240	373.13	539.77	f
280	379.66	534.41	f
320	375.51	528.18	f
360	367.58	523.51	f
400	359.09	521.17	f
440	365.97	521.28	f
480	368.58	523.78	f
520	360.28	520	f
560	369.99	532.88	f
600	371.33	528.33	f
640	377.06	531.05	f
680	373.65	541.44	f
720	376.83	567.13	f
760	361.72	576.69	f
800	366.07	577.67	f
840	365.55	568.2	f
880	363.36	561.03	f
920	362.53	550.75	f
960	369.24	542.64	f
1000	369.88	547.41	f
1040	385.89	550.06	f
1080	399.69	543.32	f
1120	393.37	546.14	f
1160	396.54	544.67	f
1200	405.16	549.66	f
1240	412.51	542.91	f
1280	405.51	527.81	f
1320	393.26	524.72	f
1360	387.1	516.79	f
1400	390.49	524.82	f
1440	396.86	522.87	f
*	id=P14	origin=start	destiny=end	motherId=-	ageAtStart=840
0	765.53	336.22	c
40	775.33	344.96	c
80	794.21	341.2	c
120	809.16	345.33	c
160	823.2	344.31	c
200	836.38	347.27	f
240	838.04	352.95	f
280	835.97	344.98	f
320	838.61	336.86	f
360	842.35	341.37	f
400	839.07	350.61	f
440	833.59	352.92	f
480	829.47	357.7	f
520	818.08	362.09	f
560	815.71	357.57	f
600	808.26	352.77	f
640	798.89	349.6	f
680	793.61	336.23	f
720	791.39	340.2	f
760	789.53	342.61	f
800	777.57	342.41	f
840	774.3	336.25	f
880	778.82	335.17	f
920	778.98	331.07	f
960	772.98	320.73	f
1000	765.44	316.69	f
1040	767.59	306.64	f
1080	766.32	311.8	f
1120	753.05	324.24	f
1160	745.61	331.2	f
1200	752.02	333.84	f
1240	755.27	333.68	f
1280	754.9	319.69	f
1320	755.5	316.87	f
1360	756.06	322.23	f
1400	756.72	312.51	f
1440	765.07	293.05	f
*	id=P15	origin=start	destiny=end	motherId=-	ageAtStart=520
0	601.95	313.39	c
40	598.82	319.9	c
80	596.93	311.04	c
120	595.99	299.29	c
160	591.34	306.84	c
200	595.93	306.52	f
240	602.25	306.42	f
280	607.36	310.18	f
320	596.89	308.91	f
360	589.95	315.56	f
400	579.98	320.39	f
440	576.3	330.32	f
480	558.92	333.35	f
520	548.2	337.22	f
560	548.59	326.35	f
600	536.76	333.65	f
640	528	338.91	f
680	516.17	335.61	f
720	512.22	331.99	f
760	501.84	333.83	f
800	498.17	337.24	f
840	497.25	353.89	f
880	485.8	358.36	f
920	485.82	373.34	f
960	483.88	365.69	f
1000	485.42	377.29	f
1040	480.46	375.5	f
1080	479.25	379.8	f
1120	475.48	389.45	f
1160	471.72	386.18	f
1200	470.46	394.18	f
1240	471.88	405.59	f
1280	478.2	412.13	f
1320	486.15	419.9	f
1360	494.19	421.66	f
1400	501.01	425.35	f
1440	494.47	413.13	f
*	id=P16	origin=start	destiny=end	motherId=-	ageAtStart=840
0	80.44	461.85	c
40	81.11	453.82	c
80	71.03	444.1	c
120	78.33	442.83	c
160	85.78	440.19	c
200	89.06	430.39	f
240	81.38	430.19	f
280	78.8	421.51	f
320	65.33	421.08	f
360	63.35	416.88	f
400	49.33	400.55	f
440	57.24	386.26	f
480	47.15	391.16	f
520	53.67	393.58	f
560	60.22	401.84	f
600	62.37	402.58	f
640	56.51	400.83	f
680	50.45	397.48	f
720	41.77	384.08	f
760	34.93	383.53	f
800	14.93	381.67	f
840	20.08	393.36	f
880	22.44	400.54	f
920	32.01	406.92	f
960	26.96	421.29	f
1000	19.12	420.02	f
1040	11.53	424.75	f
1080	8.5	423.83	f
1120	1.8	421.3	f
1160	-13.26	418.98	f
1200	-20.98	413.05	f
1240	-38.61	407.66	f
1280	-47.25	417.83	f
1320	-60.02	425.12	f
1360	-62.98	428.04	f
1400	-58.35	427.82	f
1440	-57.24	418.51	f
*	id=P17	origin=start	destiny=end	motherId=-	ageAtStart=800
0	56.51	597.33	c
40	59.56	612.05	c
80	63.03	624.17	c
120	62.78	630.4	c
160	61.15	626.95	c
200	47.05	618.86	f
240	34.85	615.34	f
280	26.28	621.73	f
320	17.19	618.51	f
360	11.98	606.09	f
400	-1.41	594.33	f
440	5.33	588.3	f
480	12.27	572.72	f
520	11.28	580.46	f
560	14.11	588.65	f
600	12.74	592.63	f
640	21.32	593.11	f
680	28.62	590.44	f
720	36.8	589.21	f
760	26.97	579.51	f
800	12.55	576.22	f
840	16	573.31	f
880	32.49	558.28	f
920	27.44	557.34	f
960	28	541.39	f
1000	20.7	532.38	f
1040	34.97	520	f
1080	39.12	515.12	f
1120	24.13	516.95	f
1160	7.64	512.39	f
1200	14.36	514.75	f
1240	11.46	513.5	f
1280	11.12	517.5	f
1320	13.5	522.66	f
1360	7.8	520.97	f
1400	1.1	514.09	f
1440	10.7	515.36	f
*	id=P18	origin=start	destiny=end	motherId=-	ageAtStart=280
0	548.57	176.59	c
40	561.89	169.18	c
80	559.95	161.14	c
120	549.18	149.24	c
160	548.13	152.08	c
200	538.85	153.67	f
240	535.99	161.85	f
280	536.83	158.46	f
320	532.57	163.26	f
360	530.45	158.31	f
400	523	159.07	f
440	527.1	165.12	f
480	527.29	180.12	f
520	519.27	181.88	f
560	513.17	173.41	f
600	499.81	166.67	f
640	491.69	153.56	f
680	480.06	154.04	f
720	481.52	154.31	f
760	490.39	160.38	f
800	488.34	187.07	f
840	502.46	196.63	f
880	513.02	206.51	f
920	514.55	196.96	f
960	516.31	198.14	f
1000	501.89	201.53	f
1040	497.86	214.58	f
1080	503.78	227.82	f
1120	507.13	230.68	f
1160	510.06	232.91	f
1200	519.5	233.31	f
1240	532.1	236.38	f
1280	539.08	235.27	f
1320	538.26	234.98	f
1360	514.1	240.91	f
1400	518.48	238.35	f
1440	528.8	239.99	f
*	id=P19	origin=start	destiny=end	motherId=-	ageAtStart=800
0	597.56	347.27	c
40	607.33	353.88	c
80	607.83	347.53	c
120	615.62	338.89	c
160	611.71	339.13	c
200	598.78	330.9	f
240	584.15	338.59	f
280	572.28	350.96	f
320	574.05	357.11	f
360	574.39	356.51	f
400	581.54	335.91	f
440	591.33	342.27	f
480	601.58	334.69	f
520	606.68	341.44	f
560	614.38	355.53	f
600	617.15	361.23	f
640	617.44	380.14	f
680	611.93	391.74	f
720	607.7	393.03	f
760	585.38	395.99	f
800	581.87	387.05	f
840	581.5	388.41	f
880	574.71	399.72	f
920	565.53	409.06	f
960	569.88	412.42	f
1000	576.69	404.2	f
1040	586.61	396.72	f
1080	588.72	380.27	f
1120	596.81	383.82	f
1160	600.81	394.64	f
1200	597.63	408.59	f
1240	597.85	415.52	f
1280	612.64	416.4	f
1320	619.84	411.28	f
1360	614.63	396.58	f
1400	606.32	392.02	f
1440	612.08	382.51	f
*	id=P20	origin=start	destiny=end	motherId=-	ageAtStart=40
0	263.59	261.22	c
40	264	264.24	c
80	274.11	264.15	c
120	281.35	257.37	c
160	296.17	257.1	c
200	281.21	265.46	f
240	285.88	269.54	f
280	285.63	273.45	f
320	287.06	283.85	f
360	296.85	296.82	f
400	316.52	294.37	f
440	332.84	300.36	f
480	341.5	305.44	f
520	335.7	318.08	f
560	332.92	337.54	f
600	328.21	344.05	f
640	343.23	345.46	f
680	342.57	355.64	f
720	351.17	361.42	f
760	356.31	369.57	f
800	355.03	369.73	f
840	355.15	361.83	f
880	352.19	360.22	f
920	345.99	350.59	f
960	345.23	340.84	f
1000	334.9	334.95	f
1040	330.92	337.83	f
1080	326.28	338.93	f
1120	313.41	343.48	f
1160	299.83	345.81	f
1200	299.71	354.11	f
1240	300.4	349.63	f
1280	303.65	346.63	f
1320	307.33	333.21	f
1360	302.45	321.76	f
1400	309.09	311.79	f
1440	312.36	306.13	f
