# Supplementary material for: A three component model for superdiffusive motion effectively describes migration of eukaryotic cells moving freely or under a directional stimulus
Source: PLoS One. 2022 Aug 2;17(8):e0272259. doi: 10.1371/journal.pone.0272259 (PMC9345344; doi:10.1371/journal.pone.0272259)
Supplement: S1 File — Text files containing information about displacements of experimental and simulated populations used for both preliminary analyses, in “datasets used for preliminary evaluation of cell movement (Tables 1 and 2)”, and further characterization of cell movement, in “further datasets used for cell movement characterization (Figs 2, 4–6; Table 2; S1–S3 Tables; S2 and S3 Figs)”. (ZIP) [file pone.0272259.s007.zip › S1_File/further datasets/simulated/20 cells (9 micron random)/b0 p4/Coords-bShOQp.txt]

#	version=2.0	operator=	acqDate=	cellLine=cell	cond=N.T.	type=	well=	ref_angle=	note=Experiment 1	clickId=	date=	acqId=	ps=1	xSize=845	ySize=668	ts=1	unit=um	stackId=	timeInt=	description=
*	id=P1	origin=start	destiny=end	motherId=-	ageAtStart=760
0	6.06	577.77	c
40	7.59	570.59	c
80	23.15	568.08	c
120	22.94	558.52	c
160	23.29	542.54	c
200	19.07	539.77	f
240	6	530.4	f
280	0.08	546.61	f
320	12.29	560.65	f
360	29.67	563.06	f
400	20.81	563.07	f
440	5.4	552.83	f
480	4	550.17	f
520	4.18	547.36	f
560	-1.26	545.42	f
600	-14.74	552.2	f
640	-34.47	553.01	f
680	-23.2	549.65	f
720	-10.9	545.86	f
760	8.19	546.12	f
800	9.59	533.05	f
840	17.1	532.39	f
880	24.12	541.79	f
920	7.81	549.11	f
960	8.17	548.92	f
1000	4.47	552.77	f
1040	1.99	555.19	f
1080	-13.57	552.6	f
1120	-19.54	552.1	f
1160	-30.69	552.72	f
1200	-34.29	556.24	f
1240	-41.9	566.7	f
1280	-57.96	569.6	f
1320	-59.65	562.96	f
1360	-62.77	546.55	f
1400	-67.77	535.41	f
1440	-72.55	539.72	f
*	id=P2	origin=start	destiny=end	motherId=-	ageAtStart=360
0	771.28	370.84	c
40	771.9	369.48	c
80	783.71	373.66	c
120	786.67	371.14	c
160	783.97	376.4	c
200	780.44	386.92	f
240	783.14	388.08	f
280	785.84	395.73	f
320	792.61	413.32	f
360	779.57	423.06	f
400	780.01	427.45	f
440	774.16	439.14	f
480	773.01	442.25	f
520	780.49	451.06	f
560	768.57	446.66	f
600	761	452.56	f
640	753.03	454.37	f
680	738.18	449.12	f
720	740.01	458.54	f
760	738.54	457.39	f
800	739.34	452.78	f
840	731.08	445.37	f
880	724.23	444.79	f
920	708.21	436.61	f
960	710.81	434.04	f
1000	708.7	425.82	f
1040	722.64	417.72	f
1080	723.61	410.48	f
1120	718.64	401.29	f
1160	715.15	389.08	f
1200	710.73	389.68	f
1240	711.66	387.72	f
1280	709.89	378.51	f
1320	708.87	361.45	f
1360	718.32	360.23	f
1400	722.08	361.29	f
1440	724.25	365.54	f
*	id=P3	origin=start	destiny=end	motherId=-	ageAtStart=120
0	738.8	0.14999999999998	c
40	735.75	-19.6	c
80	734.28	-21.02	c
120	735.94	-22.23	c
160	747.77	-36.56	c
200	754.66	-47.95	f
240	753.55	-39.55	f
280	752.96	-23.14	f
320	767.73	-16.48	f
360	774.22	-11.2	f
400	780.67	-8.23	f
440	781.77	-1.22	f
480	778.37	2.1	f
520	778.61	7.0700000000001	f
560	778.24	8.53	f
600	766.38	6.05	f
640	770.53	12.45	f
680	770.86	26.75	f
720	776.51	21.89	f
760	780.82	20.47	f
800	771.69	10.94	f
840	770.06	-1.53	f
880	766.99	2.48	f
920	764.5	9.75	f
960	755.04	18.55	f
1000	751.16	24.59	f
1040	756.82	19.34	f
1080	765.25	15.43	f
1120	773.33	16.46	f
1160	762.23	13.84	f
1200	756.27	22.43	f
1240	750.96	26.44	f
1280	751.91	18.48	f
1320	759	6.6	f
1360	749.68	10.41	f
1400	754.79	17.86	f
1440	768.07	21.96	f
*	id=P4	origin=start	destiny=end	motherId=-	ageAtStart=880
0	750.65	246.43	c
40	757.51	252.54	c
80	771.14	245.19	c
120	785.55	234.36	c
160	799.64	232.23	c
200	809.06	218.83	f
240	825.43	212.93	f
280	836.34	202.38	f
320	841.61	194.6	f
360	837.39	181.79	f
400	828.56	179.22	f
440	836.28	183.44	f
480	846.25	181.15	f
520	850.86	185.77	f
560	839.48	176.69	f
600	849.66	184.17	f
640	863.49	193.44	f
680	866.4	187.17	f
720	868.32	181.69	f
760	856.16	179.72	f
800	851.94	179.86	f
840	847.74	171.03	f
880	842.28	167.59	f
920	837.56	171.72	f
960	840.39	174.49	f
1000	846.92	174.78	f
1040	862.5	171.57	f
1080	854.04	174.85	f
1120	852.66	174.47	f
1160	856.88	173.64	f
1200	871.93	179.1	f
1240	870.57	172.07	f
1280	875.43	176.99	f
1320	882.65	180.9	f
1360	886.25	179.19	f
1400	892.55	186.51	f
1440	894.61	187.65	f
*	id=P5	origin=start	destiny=end	motherId=-	ageAtStart=800
0	659.18	92.83	c
40	645.05	99.73	c
80	641.37	113.47	c
120	645.99	122.81	c
160	644.11	128.33	c
200	633.79	120	f
240	621.45	114.92	f
280	610.81	124.05	f
320	613.59	124.92	f
360	609.1	115.06	f
400	618.72	121.38	f
440	609.74	130.95	f
480	602.93	128.23	f
520	590.35	119.89	f
560	600.07	121.75	f
600	604.95	128.84	f
640	599.26	138.83	f
680	599.01	151.54	f
720	601.35	149.85	f
760	598.37	148.62	f
800	605.03	146.57	f
840	603.53	137.29	f
880	605	128.73	f
920	601.07	119.64	f
960	601.1	113.68	f
1000	603.12	114.34	f
1040	600.91	113.49	f
1080	592.57	114.59	f
1120	591.2	113.04	f
1160	580.07	93.41	f
1200	580.7	86.14	f
1240	592.11	73.24	f
1280	589.77	65.25	f
1320	597.47	55.3	f
1360	611.89	57.81	f
1400	612.01	50.43	f
1440	616.1	59.78	f
*	id=P6	origin=start	destiny=end	motherId=-	ageAtStart=920
0	199.06	227.87	c
40	195.84	240.38	c
80	197.19	249.54	c
120	191.69	260.25	c
160	184.28	272.57	c
200	177.05	281.53	f
240	173.26	278.69	f
280	163.36	286.9	f
320	163.41	279.49	f
360	160.62	266.85	f
400	164.08	256.72	f
440	158.8	242.69	f
480	161.04	250.58	f
520	163.24	264.42	f
560	157.02	278.66	f
600	153.18	279.89	f
640	148.41	289.46	f
680	143.84	292.47	f
720	138.29	286.53	f
760	126.08	298.74	f
800	113.27	296.01	f
840	101.7	295.95	f
880	104.1	303.87	f
920	101.49	313.38	f
960	100.25	329.29	f
1000	111.39	329.07	f
1040	119.04	317.54	f
1080	110.56	315.46	f
1120	96.5	312.13	f
1160	91.35	315.52	f
1200	82.07	328.42	f
1240	77.41	340.74	f
1280	78.97	339.73	f
1320	79.55	331.61	f
1360	86.48	318.23	f
1400	93.19	316.76	f
1440	95.09	322.67	f
*	id=P7	origin=start	destiny=end	motherId=-	ageAtStart=480
0	420.49	268.58	c
40	422.34	269.61	c
80	430.5	266.3	c
120	437.21	268.41	c
160	436.39	282.72	c
200	443.17	287.36	f
240	436.12	290.69	f
280	443.69	291.19	f
320	460.99	292.17	f
360	470.13	283.72	f
400	466.81	290.23	f
440	463.2	299.57	f
480	476.06	303.34	f
520	489.46	303.2	f
560	486.23	308.92	f
600	498.11	315.89	f
640	501.51	315.71	f
680	503.8	321.12	f
720	502.71	326.87	f
760	502.75	329.05	f
800	497.37	335.1	f
840	503.13	344.54	f
880	502.66	364.62	f
920	504.84	356.91	f
960	513.12	348.42	f
1000	508.94	352.28	f
1040	520.36	348.46	f
1080	511.9	334.8	f
1120	512	341.34	f
1160	529.73	349.76	f
1200	531.67	357.66	f
1240	526.09	357.69	f
1280	518.37	354.83	f
1320	507.75	352.18	f
1360	514.9	353.18	f
1400	514.64	359.55	f
1440	508.64	363.75	f
*	id=P8	origin=start	destiny=end	motherId=-	ageAtStart=560
0	697.16	605.71	c
40	709.08	593.79	c
80	716.24	591.49	c
120	721.82	588.4	c
160	723.42	573.84	c
200	712.59	559.32	f
240	704.25	554.44	f
280	702.51	550.44	f
320	700.81	541.26	f
360	697.27	538.28	f
400	688.24	551.84	f
440	691.67	557.44	f
480	697.4	551.96	f
520	688.75	544.54	f
560	677.21	555.27	f
600	675.84	566.2	f
640	684.72	571.97	f
680	680.73	577.23	f
720	678.9	573.72	f
760	686.3	573.81	f
800	696.25	589.39	f
840	704.51	578.25	f
880	700.3	580.43	f
920	689.09	574.28	f
960	689.78	565.5	f
1000	691.12	559.32	f
1040	685.5	548.35	f
1080	696.04	532.79	f
1120	716.06	536.42	f
1160	721.9	535.44	f
1200	727.9	521.11	f
1240	729.1	517.79	f
1280	723.05	518.04	f
1320	716.51	518.55	f
1360	716.86	519.61	f
1400	719.84	517.1	f
1440	723.53	510.16	f
*	id=P9	origin=start	destiny=end	motherId=-	ageAtStart=840
0	373.85	159.35	c
40	374.52	166.3	c
80	381.24	170.4	c
120	387.7	185.63	c
160	400.11	181.1	c
200	403.55	185.3	f
240	411.23	190.54	f
280	405.92	188.29	f
320	402.25	189.76	f
360	393.49	190.68	f
400	390.58	195.39	f
440	399.25	204.84	f
480	397.47	209.9	f
520	381.81	211.5	f
560	389.09	213.73	f
600	380.06	217.28	f
640	381.5	212.91	f
680	381.55	214.91	f
720	382.88	226.47	f
760	387.58	234.92	f
800	396.83	239.01	f
840	409.22	246.82	f
880	409.56	249.3	f
920	397.66	256.29	f
960	393.79	253.53	f
1000	400.41	257.22	f
1040	403.95	264.09	f
1080	410.3	276.48	f
1120	403.8	286.4	f
1160	416.33	290.22	f
1200	413.22	280.86	f
1240	422.17	276.94	f
1280	429.81	264.34	f
1320	430.93	260.61	f
1360	426.89	261.33	f
1400	410.54	268.75	f
1440	415.1	277.4	f
*	id=P10	origin=start	destiny=end	motherId=-	ageAtStart=600
0	334.46	431.57	c
40	337.21	428.32	c
80	341.54	418.35	c
120	342.49	402.22	c
160	341.53	412.48	c
200	325.66	426.85	f
240	324.33	438.51	f
280	332.52	439.69	f
320	336.62	452.82	f
360	342.19	456.77	f
400	350.27	447.13	f
440	347.46	430.69	f
480	353.87	428.39	f
520	353.32	437.43	f
560	348.41	444.27	f
600	349.48	449.62	f
640	342.17	461.86	f
680	354.34	459.44	f
720	361.59	463.8	f
760	370.01	465.25	f
800	372.91	463.68	f
840	379.86	458.93	f
880	390.43	453.15	f
920	403.79	435.75	f
960	404.33	427.19	f
1000	403.97	409.94	f
1040	389.49	414.96	f
1080	384.67	415.88	f
1120	382.98	420.27	f
1160	379.35	407.33	f
1200	375.24	391.77	f
1240	357.42	388.98	f
1280	341.45	384.33	f
1320	347.8	380.19	f
1360	342.16	367.84	f
1400	342.94	374.31	f
1440	348.42	378.38	f
*	id=P11	origin=start	destiny=end	motherId=-	ageAtStart=320
0	612.93	328.83	c
40	620.13	337.88	c
80	618.29	341.45	c
120	616.09	348.62	c
160	603.25	352.26	c
200	583.73	339.48	f
240	589.48	330.84	f
280	597.12	333.71	f
320	604.95	335.66	f
360	594.92	332.63	f
400	606.76	336.99	f
440	599.7	337.5	f
480	591.54	329.63	f
520	590.35	317.7	f
560	596.53	319.2	f
600	598.35	326.12	f
640	590.25	329.12	f
680	585.88	334.48	f
720	573.88	332	f
760	570.03	345.55	f
800	572.51	339.22	f
840	577.39	331.41	f
880	585.31	315.24	f
920	599.04	312.2	f
960	601.65	318.05	f
1000	597.53	315.43	f
1040	595.4	301.01	f
1080	584.77	305	f
1120	583.49	312.7	f
1160	580.08	307.86	f
1200	575.24	307.15	f
1240	576.38	308.75	f
1280	575.55	318.32	f
1320	565.76	314.69	f
1360	557.16	316.6	f
1400	564.6	313.06	f
1440	575.05	301.98	f
*	id=P12	origin=start	destiny=end	motherId=-	ageAtStart=200
0	539.92	483.21	c
40	544.9	471.73	c
80	547.95	470	c
120	554.8	468.96	c
160	567.94	481.48	c
200	567.96	493.16	f
240	568.96	489.23	f
280	568.54	489.1	f
320	573.49	487.9	f
360	585.17	491.6	f
400	586.49	500.17	f
440	584.97	493.54	f
480	590.15	505.26	f
520	601.12	513.65	f
560	592.37	506.52	f
600	580.2	492.23	f
640	580.31	475.8	f
680	574.43	464.86	f
720	565.85	465.76	f
760	559.55	456.61	f
800	548.47	438.64	f
840	556.18	430.03	f
880	555.61	430.07	f
920	556.02	429.73	f
960	546.67	430.61	f
1000	548.63	418.35	f
1040	547.21	428.66	f
1080	542.3	421.47	f
1120	549.66	418.88	f
1160	553.69	412.22	f
1200	563.28	404.69	f
1240	556.98	410.37	f
1280	549.39	422.21	f
1320	534.92	424.49	f
1360	530.72	413.02	f
1400	525.18	408.23	f
1440	519.54	411.18	f
*	id=P13	origin=start	destiny=end	motherId=-	ageAtStart=880
0	549.65	137.32	c
40	553.82	134.22	c
80	565.39	144.89	c
120	570.71	143.85	c
160	564.08	149.52	c
200	570.15	151.69	f
240	579.81	149.63	f
280	592.1	157.53	f
320	592.65	166.67	f
360	578.09	158.14	f
400	583.77	159.3	f
440	582.06	146.5	f
480	571.27	128.73	f
520	580.58	124.5	f
560	581.61	116.03	f
600	580.02	103.97	f
640	578.48	107.53	f
680	586.7	103.38	f
720	595.47	96.45	f
760	588.26	99.25	f
800	589.18	96.04	f
840	596.56	99.74	f
880	608.88	100.29	f
920	606.37	97.92	f
960	607.4	108.06	f
1000	602.16	111.05	f
1040	596.66	127.4	f
1080	592.65	114.01	f
1120	580.62	108.93	f
1160	580.21	96.93	f
1200	580.65	82.94	f
1240	584.28	80.14	f
1280	596.7	86.94	f
1320	594.51	93.7	f
1360	603.55	101.62	f
1400	603.79	103.04	f
1440	592.69	114.3	f
*	id=P14	origin=start	destiny=end	motherId=-	ageAtStart=800
0	384.11	348.36	c
40	376.5	347.74	c
80	375.87	342.83	c
120	373.8	332.31	c
160	369.09	324.8	c
200	383.1	315.04	f
240	384.29	306.26	f
280	387.05	299.61	f
320	383.43	296.97	f
360	368.53	297.25	f
400	357.41	291.01	f
440	350.11	288.22	f
480	337.15	291.11	f
520	342.86	303.25	f
560	336.74	294.18	f
600	341.5	281.29	f
640	346.15	275.61	f
680	345.02	280.09	f
720	339.66	291.19	f
760	337.63	294.24	f
800	342.52	289.89	f
840	349.71	290.82	f
880	346.96	289.48	f
920	339.61	291.42	f
960	355.28	291.82	f
1000	368.78	281.39	f
1040	376.64	275.54	f
1080	384.45	267.66	f
1120	394.15	260.51	f
1160	395.84	260.02	f
1200	405.06	252.72	f
1240	417.32	242	f
1280	428.62	232.7	f
1320	435	235.89	f
1360	436.73	231.74	f
1400	440.63	222.96	f
1440	439.21	217.12	f
*	id=P15	origin=start	destiny=end	motherId=-	ageAtStart=360
0	182.08	374.46	c
40	177.61	367.84	c
80	174.16	361.95	c
120	166.97	368.55	c
160	161.68	361.65	c
200	152.79	357.33	f
240	138.65	366.57	f
280	129.48	377.57	f
320	128.08	384.57	f
360	134.6	392.15	f
400	137.23	398.14	f
440	141.88	402.53	f
480	137.57	412.47	f
520	139.17	414.43	f
560	142.54	417.43	f
600	148.86	413.93	f
640	157.59	415.04	f
680	154.72	416.74	f
720	153.69	428.8	f
760	163.05	429.47	f
800	182.08	426.45	f
840	189.13	428.78	f
880	187.9	434.19	f
920	193.21	427.25	f
960	188.38	435.64	f
1000	187.16	441.72	f
1040	182.48	447.34	f
1080	176.25	443.28	f
1120	180.8	438	f
1160	184.28	422.29	f
1200	191	423.2	f
1240	199.76	421.01	f
1280	199.99	408.25	f
1320	206.71	400.66	f
1360	214.7	403.94	f
1400	227.56	398.26	f
1440	212.67	395.95	f
*	id=P16	origin=start	destiny=end	motherId=-	ageAtStart=640
0	760.79	517.55	c
40	760.68	518.66	c
80	754.78	535.89	c
120	764.6	541.05	c
160	759.77	548.19	c
200	758.51	553.59	f
240	765.65	546.34	f
280	767.34	538.77	f
320	773.09	539.69	f
360	779.91	533.16	f
400	791.98	539.76	f
440	803	529.16	f
480	802.24	516.16	f
520	800.76	520.07	f
560	793.01	525.02	f
600	782.39	524.98	f
640	791.04	530.13	f
680	779.03	532.87	f
720	772.11	533.19	f
760	767.05	542.75	f
800	773.57	550.65	f
840	778.73	555.85	f
880	790.72	562.44	f
920	803.88	580.73	f
960	803.05	590.82	f
1000	808.73	599.85	f
1040	818.5	609.67	f
1080	819.59	615.11	f
1120	825.86	619.86	f
1160	821.84	620.48	f
1200	807.7	621.59	f
1240	801.3	618.1	f
1280	801.96	622.7	f
1320	806.16	637.85	f
1360	798.82	634.03	f
1400	796.66	626.47	f
1440	787.1	622.41	f
*	id=P17	origin=start	destiny=end	motherId=-	ageAtStart=280
0	510.67	114.07	c
40	514.98	123.8	c
80	512.05	123.55	c
120	516.9	121.51	c
160	522.1	130.04	c
200	534.05	132.8	f
240	541.17	130.76	f
280	537.66	131.63	f
320	537.92	139.12	f
360	542.85	134.8	f
400	543.38	134.83	f
440	551.64	136.23	f
480	548.45	139.06	f
520	542.8	157	f
560	527.46	153	f
600	519.83	155.39	f
640	526.03	165.55	f
680	535.8	183.4	f
720	548.86	190.21	f
760	551.51	188.24	f
800	555.8	185.54	f
840	569.86	186.81	f
880	575.96	189.57	f
920	581.08	186.55	f
960	586.3	197.84	f
1000	580.19	210.89	f
1040	578.78	227.21	f
1080	564.98	246.65	f
1120	555.06	261.6	f
1160	553.54	266.98	f
1200	550.05	266.59	f
1240	555.24	262.53	f
1280	563.96	256.81	f
1320	568.06	262.76	f
1360	569.52	274.5	f
1400	572.06	278.74	f
1440	576.46	268.49	f
*	id=P18	origin=start	destiny=end	motherId=-	ageAtStart=280
0	575.29	335.15	c
40	592.01	331.06	c
80	585.45	326.07	c
120	576.74	323.48	c
160	574.9	329.58	c
200	555.95	332.85	f
240	550.5	333.12	f
280	542.25	326.8	f
320	518.72	319.75	f
360	524.64	318.43	f
400	519.45	317.4	f
440	514.36	302.25	f
480	506.18	293.27	f
520	510.62	291.14	f
560	517.32	299.25	f
600	519.94	300.81	f
640	517.86	302.78	f
680	504.04	302.13	f
720	487.74	305.68	f
760	491.07	302.67	f
800	497.22	295.57	f
840	501.61	297.24	f
880	502.21	298.62	f
920	512.35	312.59	f
960	517.54	321.61	f
1000	518.67	329.81	f
1040	519.2	329.81	f
1080	529.91	343.86	f
1120	536.85	335.3	f
1160	540.5	327.94	f
1200	542.2	322.52	f
1240	527.5	312.87	f
1280	532.22	308.04	f
1320	541.62	293.67	f
1360	558.64	289.57	f
1400	558.46	293.97	f
1440	561.72	294.44	f
*	id=P19	origin=start	destiny=end	motherId=-	ageAtStart=640
0	696.56	289.44	c
40	699.97	293.11	c
80	698.04	294.69	c
120	687.2	308.04	c
160	686.63	313.87	c
200	688.06	319.29	f
240	692.37	330.7	f
280	695.14	329.43	f
320	698.92	324.7	f
360	703.89	310.67	f
400	705.16	297.49	f
440	713.45	285.65	f
480	721.88	264.98	f
520	725.46	245.35	f
560	722.66	237.53	f
600	733.13	235.87	f
640	727.13	239.46	f
680	728.54	241.92	f
720	734.01	246.93	f
760	733.24	240.29	f
800	732.89	231.29	f
840	735.63	225.94	f
880	738.17	222.75	f
920	751.75	215.81	f
960	761.44	220.07	f
1000	754.12	224.53	f
1040	757.24	226.73	f
1080	764.37	228.85	f
1120	772.65	231.16	f
1160	778.7	228.66	f
1200	792.47	217.58	f
1240	796.48	219.66	f
1280	790.09	213.68	f
1320	786.11	212.52	f
1360	770.38	216.51	f
1400	768.75	227.05	f
1440	777.11	217.63	f
*	id=P20	origin=start	destiny=end	motherId=-	ageAtStart=280
0	114.93	274.51	c
40	112.64	286.68	c
80	121.49	283.48	c
120	119	281.81	c
160	122.02	293.81	c
200	126.53	310.65	f
240	135.45	312.23	f
280	151.47	305.74	f
320	149.29	307.19	f
360	151.68	304.97	f
400	148.02	299.7	f
440	139.35	301.53	f
480	134.27	295.58	f
520	135.95	294.9	f
560	149.6	295.4	f
600	160.58	302.45	f
640	161.02	300.88	f
680	170.85	291.08	f
720	155.19	277.12	f
760	158.28	267.21	f
800	151.59	266.76	f
840	145.25	265.05	f
880	132.94	262.98	f
920	129.38	272.94	f
960	121.32	271.05	f
1000	116.07	258.91	f
1040	112.4	249.96	f
1080	104.03	243.76	f
1120	104.47	235.49	f
1160	110.96	234.2	f
1200	109.15	230.39	f
1240	107.74	233.03	f
1280	102.49	237.17	f
1320	101.05	243.69	f
1360	99.45	250.79	f
1400	99.71	255.73	f
1440	85.17	256.36	f
