# Supplementary material for: A three component model for superdiffusive motion effectively describes migration of eukaryotic cells moving freely or under a directional stimulus
Source: PLoS One. 2022 Aug 2;17(8):e0272259. doi: 10.1371/journal.pone.0272259 (PMC9345344; doi:10.1371/journal.pone.0272259)
Supplement: S1 File — Text files containing information about displacements of experimental and simulated populations used for both preliminary analyses, in “datasets used for preliminary evaluation of cell movement (Tables 1 and 2)”, and further characterization of cell movement, in “further datasets used for cell movement characterization (Figs 2, 4–6; Table 2; S1–S3 Tables; S2 and S3 Figs)”. (ZIP) [file pone.0272259.s007.zip › S1_File/further datasets/simulated/20 cells (9 micron random)/b0 p4/Coords-jzs2da.txt]

#	version=2.0	operator=	acqDate=	cellLine=cell	cond=N.T.	type=	well=	ref_angle=	note=Experiment 1	clickId=	date=	acqId=	ps=1	xSize=845	ySize=668	ts=1	unit=um	stackId=	timeInt=	description=
*	id=P1	origin=start	destiny=end	motherId=-	ageAtStart=640
0	232.85	5.4299999999999	c
40	238.95	15.08	c
80	250.08	14.22	c
120	260.41	13.3	c
160	267.42	24.49	c
200	265.02	22.87	f
240	263.44	20.96	f
280	270.96	14.41	f
320	272.88	20.42	f
360	286.67	39.14	f
400	274.19	43.83	f
440	263.97	47.73	f
480	261.77	46.58	f
520	245.42	33.42	f
560	236.59	34.34	f
600	226.19	29.53	f
640	222.39	14.63	f
680	227.76	26.91	f
720	228.62	24.2	f
760	245.39	6.26	f
800	246.98	3.5599999999999	f
840	235.84	-0.88	f
880	233.61	10.71	f
920	231.41	5.1	f
960	234.53	-10.44	f
1000	233.38	-18.45	f
1040	228.64	-29	f
1080	224.6	-34.01	f
1120	225.41	-37.87	f
1160	239.92	-43.32	f
1200	236.35	-43.66	f
1240	232.97	-44.21	f
1280	234.69	-39.41	f
1320	235.55	-36.99	f
1360	229.83	-37.45	f
1400	222.92	-30.75	f
1440	218.17	-23.77	f
*	id=P2	origin=start	destiny=end	motherId=-	ageAtStart=320
0	405.94	369.03	c
40	407.77	370.06	c
80	407.82	365.85	c
120	396.92	363.76	c
160	395.49	360.34	c
200	378.63	371.96	f
240	373.47	383.43	f
280	377.62	394.11	f
320	379.4	393.31	f
360	388.1	370.74	f
400	396.16	361.94	f
440	405.38	359.16	f
480	419.29	347.06	f
520	429.86	353.35	f
560	436.98	348.74	f
600	435.64	338.99	f
640	436.78	337.49	f
680	423.97	328.83	f
720	416.29	322.51	f
760	408.67	324.97	f
800	414.77	327.02	f
840	415.25	323.99	f
880	402.31	315.77	f
920	409	316.67	f
960	415.07	318.99	f
1000	409.58	320.86	f
1040	409.46	315.73	f
1080	412.75	313.04	f
1120	425.1	298.89	f
1160	426.87	300.06	f
1200	420	310.54	f
1240	423.42	315.62	f
1280	420.33	310.87	f
1320	428.01	320.52	f
1360	428.09	321.23	f
1400	428.66	322.62	f
1440	423.79	323.06	f
*	id=P3	origin=start	destiny=end	motherId=-	ageAtStart=880
0	523.2	397.12	c
40	524.07	394.46	c
80	520.19	387.06	c
120	521.88	383.12	c
160	517.55	390.13	c
200	519.17	402.89	f
240	513.81	401.62	f
280	514.14	409.41	f
320	513.91	416.93	f
360	514.82	409.03	f
400	517.65	410.15	f
440	525.16	422.6	f
480	526.09	436.43	f
520	518.59	448.43	f
560	523.7	442.63	f
600	508.72	440.02	f
640	498.77	428.54	f
680	495.22	426.59	f
720	501.02	430.76	f
760	505.92	425	f
800	499.14	417.95	f
840	508.15	420.24	f
880	514.59	418.49	f
920	519.2	411.33	f
960	518.93	417.21	f
1000	519.59	424.64	f
1040	513.15	444.49	f
1080	523.37	451.22	f
1120	525.62	460.05	f
1160	525.51	472.43	f
1200	536.08	479.85	f
1240	535.79	485.45	f
1280	533.05	484.05	f
1320	535.82	475.01	f
1360	530.25	471.65	f
1400	526.44	466.19	f
1440	536.59	460.24	f
*	id=P4	origin=start	destiny=end	motherId=-	ageAtStart=680
0	455.92	366.25	c
40	460.23	368.61	c
80	470.87	366.22	c
120	465.33	355.69	c
160	469.68	362.13	c
200	472.86	364.81	f
240	468.07	376.87	f
280	458.26	384.49	f
320	454.29	380.01	f
360	451.74	382.46	f
400	448.94	390.24	f
440	448.03	387.5	f
480	445.18	389.28	f
520	457.53	383.14	f
560	479.07	374.02	f
600	490.6	360.4	f
640	496.41	350.83	f
680	488.32	342.91	f
720	473.43	335.1	f
760	462.36	324.1	f
800	464.4	325.36	f
840	460.72	325.83	f
880	451.24	322.26	f
920	446.91	318.49	f
960	439.93	340.34	f
1000	443.18	336.94	f
1040	449.46	336.62	f
1080	454.03	348.93	f
1120	464.14	356.75	f
1160	454.51	367.7	f
1200	457.8	383.85	f
1240	460.81	395.96	f
1280	467.75	410.59	f
1320	470.4	413.75	f
1360	479.31	419.78	f
1400	484.7	411.98	f
1440	489.58	415.2	f
*	id=P5	origin=start	destiny=end	motherId=-	ageAtStart=640
0	256.09	35.58	c
40	256.53	18.27	c
80	255.19	16.51	c
120	267.72	1.35	c
160	274.48	2.14	c
200	283.24	3.52	f
240	285.05	5.4400000000001	f
280	275.56	1.4	f
320	274.12	-3.67	f
360	264.63	-5.95	f
400	263.27	7.78	f
440	271.64	4.26	f
480	277.88	7.54	f
520	278.61	14.66	f
560	283.13	19.81	f
600	285.93	36.04	f
640	297.42	34.36	f
680	312.96	38.35	f
720	317.79	32.44	f
760	321.37	19.93	f
800	329.16	10.87	f
840	337.05	-0.36000000000001	f
880	334.38	-4.3	f
920	343.57	-5.17	f
960	354.51	-3.11	f
1000	351.78	-7.9	f
1040	347.69	-14.73	f
1080	341.79	-8.01	f
1120	341.13	0.48000000000002	f
1160	333.1	1.97	f
1200	323.01	4.22	f
1240	296.63	3.5700000000001	f
1280	293.58	-1.4299999999999	f
1320	296.65	-14.75	f
1360	302.42	-3.76	f
1400	288.53	1.87	f
1440	287.99	11.27	f
*	id=P6	origin=start	destiny=end	motherId=-	ageAtStart=760
0	414.93	448.18	c
40	413.12	439.16	c
80	419.59	441.27	c
120	418.82	434.94	c
160	411.44	426.76	c
200	413.57	418.4	f
240	426.51	411.55	f
280	423.23	417.65	f
320	425.73	423.57	f
360	425.33	421.05	f
400	431.66	411.54	f
440	443.07	393.66	f
480	452.15	381.01	f
520	456.86	374.45	f
560	456.87	377.52	f
600	450.9	380.82	f
640	444.04	382.96	f
680	443.13	380.85	f
720	436.27	369.4	f
760	420.13	373.89	f
800	412.05	380.29	f
840	413.29	388.39	f
880	406.71	394.12	f
920	387.6	408.83	f
960	383.92	405.41	f
1000	383.95	392.08	f
1040	385.89	384.23	f
1080	383.86	383.73	f
1120	381.67	369.83	f
1160	389.92	364.8	f
1200	400.89	366.61	f
1240	405.51	368.32	f
1280	413.27	372	f
1320	428.97	368.63	f
1360	433.79	354.18	f
1400	438.33	355.97	f
1440	444.1	358.93	f
*	id=P7	origin=start	destiny=end	motherId=-	ageAtStart=120
0	424.9	637.4	c
40	427.8	635.14	c
80	427.46	650.22	c
120	431.61	649.15	c
160	437.53	650.41	c
200	438.4	659.46	f
240	436.6	665.88	f
280	438.6	676.14	f
320	441.24	684.94	f
360	432.93	688.62	f
400	434.69	684.19	f
440	427.47	672.97	f
480	433.67	679.43	f
520	435.1	671.01	f
560	430.94	660.44	f
600	419.29	657.9	f
640	416.17	653.05	f
680	409.44	653.71	f
720	423.14	646.56	f
760	433.6	645.36	f
800	433.93	636.24	f
840	425.61	636.51	f
880	413.25	632	f
920	404.84	621.31	f
960	405.37	617.5	f
1000	412.34	602.42	f
1040	412.4	581.61	f
1080	400.59	579.05	f
1120	397.79	588.3	f
1160	399.46	599.74	f
1200	392.22	588.61	f
1240	383.05	569.78	f
1280	375.52	575.12	f
1320	377.77	584.73	f
1360	376.94	591.16	f
1400	373.57	585.43	f
1440	372.29	589.87	f
*	id=P8	origin=start	destiny=end	motherId=-	ageAtStart=120
0	760.2	473.25	c
40	771.73	459.69	c
80	779.73	460.46	c
120	776.86	475.4	c
160	763.37	484.34	c
200	754.66	490.33	f
240	753.57	491.79	f
280	735.35	490.08	f
320	748.59	497.62	f
360	743.58	502.05	f
400	747.03	504.87	f
440	754.43	510.95	f
480	768.75	515.59	f
520	767.83	515.27	f
560	766.6	506.93	f
600	755.97	503.75	f
640	763.46	483.56	f
680	758.16	472.73	f
720	748.08	477.73	f
760	740.09	471.16	f
800	747.64	472.42	f
840	749.27	463.25	f
880	734.89	459.06	f
920	730.18	467.12	f
960	739.07	465.7	f
1000	741.98	463.64	f
1040	728.69	466.93	f
1080	727	463.99	f
1120	721.93	456.77	f
1160	730.61	456.17	f
1200	738.92	445.02	f
1240	738.78	435.03	f
1280	727.32	438.62	f
1320	736.56	443.79	f
1360	732.89	451.52	f
1400	737.37	446.12	f
1440	737.48	431	f
*	id=P9	origin=start	destiny=end	motherId=-	ageAtStart=280
0	727.62	341.93	c
40	725.2	335.4	c
80	727.08	323.55	c
120	732.82	326.85	c
160	723.6	329.88	c
200	716.16	331.83	f
240	720.04	335	f
280	708.84	344.97	f
320	703.82	349.71	f
360	681.3	361.88	f
400	673.26	371.58	f
440	674.27	377.8	f
480	671.56	372.77	f
520	655.92	376.34	f
560	658.71	382.39	f
600	670.94	377.42	f
640	681.28	374.9	f
680	693.62	373.04	f
720	702.39	380.65	f
760	702.85	390.66	f
800	706.08	383.72	f
840	712.66	381.15	f
880	706.75	387.67	f
920	697.51	386.47	f
960	703.74	383.53	f
1000	700.42	383.51	f
1040	694.49	377.42	f
1080	695.71	373.31	f
1120	695.86	367.73	f
1160	687.7	354.05	f
1200	694.71	343.74	f
1240	696.45	346.27	f
1280	688.97	346	f
1320	680.25	346.09	f
1360	681.05	350.61	f
1400	691.72	355.05	f
1440	694.09	353.86	f
*	id=P10	origin=start	destiny=end	motherId=-	ageAtStart=840
0	500.41	612.83	c
40	507.23	620.53	c
80	502.05	629.48	c
120	507.19	636.27	c
160	515.19	645.36	c
200	512.69	645.02	f
240	509.31	644.26	f
280	506.06	652.67	f
320	503.2	659.59	f
360	508.19	661.77	f
400	511.47	664.82	f
440	518.27	677.7	f
480	511.1	668.36	f
520	507.14	661.55	f
560	506.98	659.31	f
600	496.21	659.66	f
640	490.08	652.25	f
680	467.32	640.96	f
720	457.93	634.15	f
760	450.09	631.86	f
800	438.57	624.82	f
840	424.62	618.51	f
880	419.06	608.23	f
920	430.92	600.63	f
960	421.04	596.61	f
1000	411.58	585.05	f
1040	396.28	575.36	f
1080	393.49	577.33	f
1120	384.64	580.11	f
1160	384.95	587.61	f
1200	382.85	587.43	f
1240	380.12	582.04	f
1280	387.39	579.13	f
1320	393.19	582.01	f
1360	395.58	597.8	f
1400	398.83	608.48	f
1440	404.81	622.36	f
*	id=P11	origin=start	destiny=end	motherId=-	ageAtStart=640
0	300.42	80.03	c
40	308.29	93.18	c
80	304.93	88.1	c
120	303.95	86.08	c
160	307.79	90.69	f
200	325.1	85.9	f
240	338.62	77.04	f
280	352.64	66.8	f
320	361.13	66.34	f
360	363.16	50.22	f
400	361.58	36.6	f
440	356.74	30.51	f
480	339.4	18.81	f
520	326.24	9.4299999999999	f
560	325.66	0.58000000000004	f
600	334.01	-3.2	f
640	330.63	-7.23	f
680	329.99	-16.93	f
720	336.26	-22.23	f
760	338.37	-30.42	f
800	333.69	-42.22	f
840	343.29	-55.48	f
880	353.89	-47.74	f
920	360.81	-51.53	f
960	375.72	-55.41	f
1000	370.74	-59.43	f
1040	358.75	-61.15	f
1080	358.44	-63.91	f
1120	357.84	-65.05	f
1160	344.14	-73.59	f
1200	333.91	-68.57	f
1240	324.14	-69.92	f
1280	314.96	-67.69	f
1320	322.08	-68.33	f
1360	329.28	-71.44	f
1400	322.8	-73.79	f
1440	318.2	-64.76	f
*	id=P12	origin=start	destiny=end	motherId=-	ageAtStart=920
0	768.61	151.09	c
40	768.71	152.97	c
80	775.9	152.8	c
120	781.54	155.28	c
160	781.87	165.23	c
200	777.62	166.08	f
240	767.11	166.4	f
280	767.63	166.72	f
320	778.44	177.28	f
360	766.14	177.5	f
400	763.13	160.32	f
440	761.41	151	f
480	759.32	144.81	f
520	745	144.74	f
560	745.42	148.26	f
600	728.14	158.47	f
640	727.18	139.46	f
680	740.13	116.43	f
720	742.06	96.32	f
760	742.95	92.38	f
800	738.28	98.08	f
840	726.12	118.95	f
880	718.93	113.84	f
920	728.38	110.24	f
960	731.99	108.3	f
1000	728.76	108.29	f
1040	723.85	116.64	f
1080	726.82	122.34	f
1120	729.56	131	f
1160	738.92	144.67	f
1200	737.24	140.22	f
1240	733.31	126.76	f
1280	730.01	120.8	f
1320	735.72	117.34	f
1360	746.21	107.02	f
1400	742.78	109.35	f
1440	740.22	112.01	f
*	id=P13	origin=start	destiny=end	motherId=-	ageAtStart=600
0	388.97	337.3	c
40	393.47	335.7	c
80	406.53	333.94	c
120	391.21	326.71	c
160	382.87	319.19	c
200	385.15	316.85	f
240	390.24	309.41	f
280	393.59	302.75	f
320	390.99	289.44	f
360	390.15	290.97	f
400	386.03	285.43	f
440	387.3	278.58	f
480	386.64	273.93	f
520	373.11	264.34	f
560	365.78	260.42	f
600	355.31	260.61	f
640	356.53	253.51	f
680	355.22	250.51	f
720	368.49	253.03	f
760	367.52	246.96	f
800	376.84	250.78	f
840	388.98	255.38	f
880	401.04	257.23	f
920	400.57	264.35	f
960	392.33	265.66	f
1000	399.94	264.36	f
1040	415.5	259.24	f
1080	425.01	257.41	f
1120	440.05	254.22	f
1160	459.17	258.48	f
1200	466.73	247.42	f
1240	475.29	253.41	f
1280	479.82	254.42	f
1320	481.04	257.5	f
1360	478.48	268.32	f
1400	464.1	271.01	f
1440	458.62	280.84	f
*	id=P14	origin=start	destiny=end	motherId=-	ageAtStart=360
0	775.94	146.89	c
40	780.22	145.14	c
80	787.33	137.05	c
120	790.67	141.63	c
160	801.71	148.22	c
200	804.27	141.74	f
240	794.02	131.43	f
280	786.76	141.04	f
320	782.91	150.51	f
360	774.22	149.17	f
400	771.33	143.63	f
440	767.96	142.35	f
480	771.59	153.64	f
520	769.69	149.56	f
560	754.22	147.49	f
600	738.21	167.9	f
640	731.7	172.73	f
680	724.37	171.41	f
720	730.48	170.19	f
760	743.8	177.56	f
800	750.16	188.12	f
840	760.13	183.09	f
880	755.77	182.09	f
920	747.58	183.58	f
960	742.57	186.51	f
1000	729.67	189.92	f
1040	715.93	178.07	f
1080	710.91	180.05	f
1120	697.75	169.58	f
1160	693.76	168.6	f
1200	693.25	166.66	f
1240	695.01	143.88	f
1280	693.48	122.73	f
1320	693.75	125.01	f
1360	689.28	132.45	f
1400	692.03	141.09	f
1440	708.48	137.07	f
*	id=P15	origin=start	destiny=end	motherId=-	ageAtStart=600
0	544.99	263.46	c
40	549.27	267.37	c
80	544.26	277.63	c
120	541.53	291.79	c
160	548.19	294.15	c
200	561.89	292.3	f
240	566.11	284.45	f
280	574.71	266.87	f
320	567.89	260.35	f
360	561.92	256.86	f
400	567.93	266.7	f
440	575.91	272.94	f
480	572.95	275.2	f
520	567.53	289.47	f
560	572.01	299.71	f
600	570.93	298.28	f
640	564.54	302.37	f
680	555.03	305.11	f
720	555.83	315.15	f
760	548.88	306.04	f
800	546.92	295.37	f
840	539.28	285.87	f
880	543.22	285.2	f
920	558.57	295.48	f
960	564.86	284.45	f
1000	567.33	283.97	f
1040	574.64	279.98	f
1080	579.39	281.48	f
1120	583.43	284.93	f
1160	581.21	294.04	f
1200	579.67	299.88	f
1240	579.34	306.66	f
1280	568.04	309.75	f
1320	556.94	314.83	f
1360	557.78	309.54	f
1400	562.15	309.84	f
1440	560.98	310.26	f
*	id=P16	origin=start	destiny=end	motherId=-	ageAtStart=160
0	818.15	75.16	c
40	832.42	73.5	c
80	826.93	77.96	c
120	817.06	85.39	c
160	808.07	84.43	c
200	793.73	81.7	f
240	783.99	95.24	f
280	796.22	96.96	f
320	808.54	108.1	f
360	823.25	109.77	f
400	834.78	114.99	f
440	826.91	125.23	f
480	830.16	118.26	f
520	834.01	111.8	f
560	824.55	110.93	f
600	809.45	103.55	f
640	800.62	90.55	f
680	801.94	90.62	f
720	803.85	89.55	f
760	807.85	86.94	f
800	808.32	85.81	f
840	819.27	81.79	f
880	822.88	78.9	f
920	827.08	78.82	f
960	837.02	66.44	f
1000	845.03	75.51	f
1040	850.43	89.7	f
1080	844.61	92.04	f
1120	840.17	97.32	f
1160	846.12	106.4	f
1200	849.15	106.29	f
1240	855.64	110.05	f
1280	857.84	100.65	f
1320	858.04	95.11	f
1360	860.23	82.15	f
1400	873.96	72.19	f
1440	883.28	69.67	f
*	id=P17	origin=start	destiny=end	motherId=-	ageAtStart=760
0	510.16	370.36	c
40	519.75	379.25	c
80	535.19	374.77	c
120	529	366.5	c
160	528.67	367.67	c
200	534.51	373.72	f
240	537.74	372.28	f
280	547.88	372.71	f
320	548.66	367.82	f
360	537.44	353.31	f
400	530.9	349.58	f
440	532.65	358.64	f
480	536.98	360.66	f
520	534.11	363.73	f
560	533.72	375.3	f
600	529.79	389.86	f
640	516.11	401.16	f
680	501.2	408.04	f
720	495.85	411.86	f
760	488.37	425.64	f
800	484.6	433.13	f
840	475.89	453.09	f
880	480.47	458.46	f
920	482.87	468.14	f
960	480.52	462.59	f
1000	493.21	448.03	f
1040	489.02	451.82	f
1080	468.87	452.05	f
1120	467.11	453.32	f
1160	466.05	445.15	f
1200	466.57	454.33	f
1240	450.92	459.83	f
1280	446.39	453.85	f
1320	422.74	451.28	f
1360	406.02	450.34	f
1400	416.63	454.23	f
1440	417.33	467.44	f
*	id=P18	origin=start	destiny=end	motherId=-	ageAtStart=520
0	281.08	524.19	c
40	279.85	516.69	c
80	284.52	514.39	c
120	279.18	511.36	c
160	279.1	515.81	c
200	273.22	519.85	f
240	271.25	527.91	f
280	259.42	525.23	f
320	255.17	532.18	f
360	251.98	527.22	f
400	258	525.17	f
440	267.79	519.39	f
480	272.5	508.68	f
520	276.45	512.73	f
560	281.05	507.35	f
600	286.84	507.76	f
640	281.03	521.85	f
680	290.49	525.27	f
720	279.09	522.5	f
760	283.54	512.49	f
800	285.92	505.32	f
840	282.82	507.84	f
880	275.9	510.61	f
920	263.86	506.7	f
960	248.45	501.89	f
1000	243.9	506.53	f
1040	243	510.97	f
1080	235.88	523.17	f
1120	250.89	524.78	f
1160	248.7	523.24	f
1200	242.7	527.94	f
1240	248.35	527.63	f
1280	238.79	525.1	f
1320	225.22	525.51	f
1360	218.21	525.86	f
1400	211.67	523.34	f
1440	216.08	519.61	f
*	id=P19	origin=start	destiny=end	motherId=-	ageAtStart=40
0	724.51	74.76	c
40	725.44	67.58	c
80	721.69	67.01	c
120	722.52	72.25	c
160	727.37	77.01	c
200	735.65	88.22	f
240	719.68	89.47	f
280	717.21	87.45	f
320	717.85	79.8	f
360	726.03	83.42	f
400	730.15	69.24	f
440	730.68	63.17	f
480	735.04	65.99	f
520	737.69	78.1	f
560	747.1	81.19	f
600	750.96	69.84	f
640	743.9	70.8	f
680	742.63	65.24	f
720	748.76	66.1	f
760	745.11	73.26	f
800	749.38	76.31	f
840	744.83	65.78	f
880	748.96	62.79	f
920	752.65	55.99	f
960	750.39	68.81	f
1000	751.14	59.79	f
1040	749.77	46.78	f
1080	729.99	42.81	f
1120	726.71	51.05	f
1160	713.5	66.35	f
1200	716.78	59.21	f
1240	717.35	63.99	f
1280	719.29	62.64	f
1320	732.12	61.95	f
1360	741.9	76.5	f
1400	743.46	80.38	f
1440	743.41	101.41	f
*	id=P20	origin=start	destiny=end	motherId=-	ageAtStart=280
0	541.6	562.87	c
40	539.38	571.39	c
80	529.55	567.14	c
120	537.97	571.49	c
160	542.13	576.69	c
200	544.71	585.22	f
240	541.27	587.64	f
280	549.08	586.76	f
320	551.72	599.57	f
360	562.22	598.84	f
400	574.37	608.19	f
440	571.3	606.28	f
480	566.26	607.28	f
520	570.22	601.2	f
560	574	606.34	f
600	563.72	615.46	f
640	560.79	607.64	f
680	553.6	608.79	f
720	562.29	608.82	f
760	572.58	611.77	f
800	580.09	619.97	f
840	587.22	638.98	f
880	589.49	646.68	f
920	586.11	645.16	f
960	596.22	634.62	f
1000	586.57	639.02	f
1040	592.69	628.2	f
1080	587.99	619.69	f
1120	583.54	622.01	f
1160	585.46	626.22	f
1200	583.5	637.34	f
1240	581.74	636.45	f
1280	577.49	624.41	f
1320	577.12	606.85	f
1360	579.92	598.17	f
1400	578.33	584.01	f
1440	580.19	565.74	f
