# Supplementary material for: A three component model for superdiffusive motion effectively describes migration of eukaryotic cells moving freely or under a directional stimulus
Source: PLoS One. 2022 Aug 2;17(8):e0272259. doi: 10.1371/journal.pone.0272259 (PMC9345344; doi:10.1371/journal.pone.0272259)
Supplement: S2 File — The file describes the steps followed at each time for each cell to simulated displacement. (TXT) [file pone.0272259.s008.txt]

nTimeStep = pre-defined value
MSD = mean squared displacement
persistenceModule = pre-defined value
biasVector = vector with pre-defined module and direction 
nSubsteps = 10

for timeStep = 1 to nTimeStep
	persistenceVector = vector with persistenceModule and direction of previous displacement
	subStepModule = sqrt (MSD/nSubsteps)
	displacement = null
	for n = 1 to nSubsteps 
		displacement += vector with subStepModule and random direction 
	displacement += persistenceVector
	displacement += biasVector
	newPosition = previous position + displacement
